# Supplementary material for: An umbrella review of reviews on challenges to meaningful adolescent involvement in health research
Source: Health Expect. 2024 Jan 27;27(1):e13980. doi: 10.1111/hex.13980 (PMC10821743; doi:10.1111/hex.13980)
Supplement: Supplementary file 1 — Supporting information. [file HEX-27-e13980-s001.zip]

Archive with 106 entries (106 files):
- Results/Health research areas.docx
- Results/Summary of primary studies.docx
- Results/Types of included reviews.docx
- Results/Publication years of included reviews.docx
- Results/Summary of youth involvement methods used in reviews.docx
- Results/Summary of age range of participants in included reviews.docx
- Results/Summary of databases searched by the reviews.docx
- Results/Databases matrix.xlsx
- Study Selection/Prior flowchart.docx
- Data extraction & analysis/Data extraction template.xlsx
- Data extraction & analysis/Risk of bias assessment.xlsx
- Data extraction & analysis/Characteristics of included reviews.docx
- Data extraction & analysis/Primary studies.xlsx
- PROSPERO registration and protocol paper draft/Protocol paper.pdf
- PROSPERO registration and protocol paper draft/CRD42021287467 - 24 June 2022.pdf
- Overlap of primary studies/Summary of overlap.xlsx
- Overlap of primary studies/Overlap matrix.xlsx
- Participatory workshops/Workshop 1/Leaflet.jpeg
- Participatory workshops/Workshop 1/Agenda.docx
- Data extraction & analysis/Endnote/Umbrella review - Library for reviews and primary studies.enl
- Search record and results/Academic databases and search engines/APA PsycInfo and PsycArticles/APA PsycInfo and PsycArticles.docx
- Search record and results/Academic databases and search engines/APA PsycInfo and PsycArticles/PsycInfo and PsycArticles.ris
- Search record and results/Academic databases and search engines/CINAHL/CINAHL.docx
- Search record and results/Academic databases and search engines/CINAHL/CINAHL.ris
- Search record and results/Academic databases and search engines/Embase/Embase.ris
- Search record and results/Academic databases and search engines/Embase/Embase.docx
- Search record and results/Academic databases and search engines/Epistemonikos/Epistemonikos.docx
- Search record and results/Academic databases and search engines/Epistemonikos/Epistemonikos.ris
- Search record and results/Academic databases and search engines/Health Systems Evidence/Health Systems Evidence.docx
- Search record and results/Academic databases and search engines/Health Systems Evidence/Health systems evidence xml.xml
- Search record and results/Academic databases and search engines/MEDLINE/MEDLINE.docx
- Search record and results/Academic databases and search engines/MEDLINE/Medline.ris
- Search record and results/Academic databases and search engines/ProQuest/ProQuest.docx
- Search record and results/Academic databases and search engines/ProQuest/ProQuest.ris
- Search record and results/Academic databases and search engines/Scopus/Scopus.docx
- Search record and results/Academic databases and search engines/Scopus/Scopus.ris
- Search record and results/Academic databases and search engines/Web of Science/Web of Science.docx
- Search record and results/Academic databases and search engines/Web of Science/Web of Science.ris
- Search record and results/Academic databases and search engines/Cochrane/Cochrane- 1320.txt
- Search record and results/Academic databases and search engines/Cochrane/Cochrane.ris
- Search record and results/Other sources/Google Scholar/Search strings, results, screenshots.docx
- Search record and results/Other sources/Google Scholar/Google scholar=1117.enw
- Search record and results/Other sources/PROSPERO/PROSPERO search record.docx
- Search record and results/Other sources/PROSPERO/Search terms and results.xlsx
- Search record and results/Other sources/PROSPERO/PROSPERO search - screenshots.docx
- Search record and results/Other sources/Youth health researchers and youth engagement experts/Youth health researchers and youth engagement experts contact record.docx
- Search record and results/Other sources/Protocols/Protocol papers search record.docx
- Search record and results/Other sources/Protocols/Protocols.xlsx
- Search record and results/Other sources/10 Journals/1. JAMA/JAMA- search string 2.xml
- Search record and results/Other sources/10 Journals/1. JAMA/JAMA- search string 5.xml
- Search record and results/Other sources/10 Journals/1. JAMA/JAMA- search string 3.xml
- Search record and results/Other sources/10 Journals/1. JAMA/JAMA- search string 4.xml
- Search record and results/Other sources/10 Journals/1. JAMA/JAMA- search string 6.xml
- Search record and results/Other sources/10 Journals/1. JAMA/JAMA- search string 16.xml
- Search record and results/Other sources/10 Journals/1. JAMA/JAMA- search string 7.xml
- Search record and results/Other sources/10 Journals/1. JAMA/JAMA- search string 13.xml
- Search record and results/Other sources/10 Journals/1. JAMA/JAMA- search string 19.xml
- Search record and results/Other sources/10 Journals/1. JAMA/JAMA search strings and results.docx
- Search record and results/Other sources/10 Journals/1. JAMA/JAMA- search string 1.xml
- Search record and results/Other sources/10 Journals/2. Journal of Child Psychology and Psychiatry and Allied Disciplines/Journal of Child Psychology and Psychiatry and Allied Disciplines- search string 3.xml
- Search record and results/Other sources/10 Journals/2. Journal of Child Psychology and Psychiatry and Allied Disciplines/Journal of Child Psychology and Psychiatry and Allied Disciplines- search string 1.xml
- Search record and results/Other sources/10 Journals/2. Journal of Child Psychology and Psychiatry and Allied Disciplines/Journal of Child Psychology and Psychiatry and Allied Disciplines- search string 6.xml
- Search record and results/Other sources/10 Journals/2. Journal of Child Psychology and Psychiatry and Allied Disciplines/Journal of Child Psychology and Psychiatry and Allied Disciplines- search string 5.xml
- Search record and results/Other sources/10 Journals/2. Journal of Child Psychology and Psychiatry and Allied Disciplines/Journal of Child Psychology and Psychiatry and Allied Disciplines search strings and results.docx
- Search record and results/Other sources/10 Journals/3. Developmental Review/Journal of Developmental Review - search string 8.ris
- Search record and results/Other sources/10 Journals/3. Developmental Review/Journal of Developmental Review search strings and results.docx
- Search record and results/Other sources/10 Journals/4. Child Development/Journal of Child Development - search strings 1 & 3.xml
- Search record and results/Other sources/10 Journals/4. Child Development/Journal of Child Development search strings and results.docx
- Search record and results/Other sources/10 Journals/5. Child Development Perspectives/Child Development perspectives search strings and results.docx
- Search record and results/Other sources/10 Journals/6- Lancet/Lancet - search string 3.ris
- Search record and results/Other sources/10 Journals/6- Lancet/Lancet search strings and results.docx
- Search record and results/Other sources/10 Journals/6- Lancet/Lancet - search string 6.ris
- Search record and results/Other sources/10 Journals/8. Clinical child and family psychology review/Clinical child and family psychology review search strings and results.docx
- Search record and results/Other sources/10 Journals/8. Clinical child and family psychology review/Clinical child and family psychology review - search string 8.csv
- Search record and results/Other sources/10 Journals/8. Clinical child and family psychology review/Clinical child and family psychology review - search string 6.csv
- Search record and results/Other sources/10 Journals/8. Clinical child and family psychology review/Clinical child and family psychology review - Total results.xml
- Search record and results/Other sources/10 Journals/8. Clinical child and family psychology review/Clinical child and family psychology review - search string 7.csv
- Search record and results/Other sources/10 Journals/8. Clinical child and family psychology review/Clinical child and family psychology review - search string 2.csv
- Search record and results/Other sources/10 Journals/8. Clinical child and family psychology review/Clinical child and family psychology review - search string 1.csv
- Search record and results/Other sources/10 Journals/8. Clinical child and family psychology review/Clinical child and family psychology review - search string 4.csv
- Search record and results/Other sources/10 Journals/8. Clinical child and family psychology review/Clinical child and family psychology review - search string 5.csv
- Search record and results/Other sources/10 Journals/8. Clinical child and family psychology review/Clinical child and family psychology review - search string 3.csv
- Search record and results/Other sources/10 Journals/9- Journal of Positive Behavior Interventions/Journal of Positive Behavior Interventions search strings and results.docx
- Search record and results/Other sources/10 Journals/9- Journal of Positive Behavior Interventions/Journal of Positive Behavior Interventions - search string 1.enw
- Search record and results/Other sources/10 Journals/9- Journal of Positive Behavior Interventions/Journal of Positive Behavior Interventions - search string 3.enw
- Search record and results/Other sources/10 Journals/10- Journal of Cystic Fibrosis/Journal of Cystic Fibrosis search strings and results.docx
- Search record and results/Other sources/10 Journals/10- Journal of Cystic Fibrosis/Journal of Cystic Fibrosis - search string 3.ris
- Search record and results/Other sources/10 Journals/Total results and search record/Total results for ten journals.docx
- Search record and results/Other sources/10 Journals/Total results and search record/Journals results xml.xml
- Search record and results/Other sources/10 Journals/7- Pediatrics/Journal of Paediatrics - Total results.xml
- Search record and results/Other sources/10 Journals/7- Pediatrics/Journal of Paediatrics search strings and results.docx
- Search record and results/Other sources/Websites of health organizations/Google/Screenshots- Google search 20 pages.odt
- Search record and results/Other sources/Websites of health organizations/Google/Websites identified - 271.xlsx
- Search record and results/Other sources/Websites of health organizations/Google/Search record for Google.docx
- Search record and results/Other sources/Websites of health organizations/Google search for 137 LMICs/Websites identified - 137.xlsx
- Search record and results/Other sources/Websites of health organizations/Google search for 137 LMICs/Search record for 137 LMICs.docx
- Search record and results/Other sources/Websites of health organizations/Google search for 137 LMICs/Screenshots - Country wise list for LMICs organizations (1 per country).docx
- Search record and results/Other sources/Websites of health organizations/Mental Health Innovation Network Database/Websites identified - 243.xlsx
- Search record and results/Other sources/Websites of health organizations/Mental Health Innovation Network Database/Search record for MHIN.docx
- Search record and results/Other sources/Websites of health organizations/Mental Health Innovation Network Database/Screenshots- MHIN.docx
- Search record and results/Other sources/Websites of health organizations/Compiled list of websites, search strategies and results/1. Compiled list of websites.xlsx
- Search record and results/Other sources/Websites of health organizations/Compiled list of websites, search strategies and results/2. Websites excluded.xlsx
- Search record and results/Other sources/Websites of health organizations/Compiled list of websites, search strategies and results/Flow chart.docx
- Search record and results/Other sources/Websites of health organizations/Compiled list of websites, search strategies and results/3. Final list of websites searched.xlsx
- Search record and results/Other sources/Websites of health organizations/Compiled list of websites, search strategies and results/Reviews Identified.xlsx
- Search record and results/Other sources/Websites of health organizations/Compiled list of websites, search strategies and results/Search strategy for websites.docx
