# Supplementary material for: An umbrella review of reviews on challenges to meaningful adolescent involvement in health research
Source: Health Expect. 2024 Jan 27;27(1):e13980. doi: 10.1111/hex.13980 (PMC10821743; doi:10.1111/hex.13980)
Supplement: Supplementary file 1 — Supporting information. [file HEX-27-e13980-s001.zip › Results/Databases matrix.xlsx]

## Sheet: Databases matrix
	Electronic databases																																										Grey literature
Reviews	PsycINFO	MEDLINE	ERIC	PubMed	CINAHL	Scopus	Embase	Web of Science	Cochrane Library	(CENTRAL) Cochrane Register of Controlled Trials	Google scholar	SocINDEX	JSTOR	Sociological Abstracts	EBSCO host	(ASSIA) Applied Social Science Index and Abstracts	ProQuest	ScienceDirect	PsycARTICLES	SPORTDiscus	Social WorkAbstracts	Global Health	Social Care Online	AMED (Allied and Complementary Medicine Databas)	Education Research Complete	Social Service Abstract	Academic Search Premier	Cochrane Reviews	(DARE) Database of Abstracts of Reviews of Effects	Social Science Citation Index	Anthropology Plus	Academic Search Complete	ProQuest Social	BIDS International Bibliography of Social Sciences	Clinical trials	ICTRP	POPLINE	British Education Index	Family and Society Studies Worldwide	Other Databases	NM	# of databases	Ref lists	Citation chaining	Websites of organizations	OpenGrey	Experts	Databases	Journals
Bessaha, M., Hayward, R. A., & Gatanas, K. (2022). A scoping review of youth and young adults' roles in natural disaster mitigation and response: considerations for youth wellbeing during a global ecological crisis. Child and adolescent mental health, 27(1), 14-21.	X		X					X													X																			Environment Complete		5
Sinclair, R. (2004). Participation in practice: Making it meaningful, effective and sustainable. Children & society, 18(2), 106-118.																																									X	0
Jørgensen, C. R. (2019). Children’s Involvement in Research—A Review and Comparison with Service User Involvement in Health and Social Care. Social Sciences, 8(5), 149.			X			X		X																																		3	X		X
Gavine, A. J., Aleman-Diaz, A. Y., Currie, C. E., Humphris, G. M., Morgan, A. R., & Garcia-Moya, I. (2017). The engagement of young people in the development and implementation of programmes to secure health: a systematic review.	X	X	X		X					X						X							X						X	X										Campbell Collaboration (C2) databases		10			X	X	X
Fløtten, K. J., Guerreiro, A. I. F., Simonelli, I., Solevåg, A. L., & Aujoulat, I. (2021). Adolescent and young adult patients as co‐researchers: A scoping review. Health Expectations, 24(4), 1044-1055.	X	X					X																	X																		4	X				X
BAILEy, S., BODDy, K., Briscoe, S., & Morris, C. (2015). Involving disabled children and young people as partners in research: a systematic review. Child: care, health and development, 41(4), 505-514.		X			X					X						X													X													5	X		X
Allsop, M. J., Holt, R. J., Levesley, M. C., & Bhakta, B. (2010). The engagement of children with disabilities in health-related technology design processes: Identifying methodology. Disability and Rehabilitation: Assistive Technology, 5(1), 1-13.																																									X	0
Bevan Jones, R., Stallard, P., Agha, S. S., Rice, S., Werner‐Seidler, A., Stasiak, K., ... & Merry, S. (2020). Practitioner review: co‐design of digital mental health technologies with children and young people. Journal of Child Psychology and Psychiatry, 61(8), 928-940.	X	X						X																																		3	X				X
Raanaas, R. K., Bjøntegaard, H. Ø., & Shaw, L. (2020). A scoping review of participatory action research to promote mental health and resilience in youth and adolescents. Adolescent Research Review, 5(2), 137-152.	X		X	X	X	X		X	X					X													X															9
Haijes, H. A., & van Thiel, G. J. (2016). Participatory methods in pediatric participatory research: a systematic review. Pediatric research, 79(5), 676-683.	X			X	X	X			X																																	5	X
Alazmah, A. S. A. (2016). Involving Children In Oral Health Research: Are We Doing Enough? (Doctoral dissertation, UCL (University College London)).		X		X		X		X			X																															5	X						X
Preston, J., Stones, S. R., Davies, H., Preston, J., & Phillips, B. (2019). How to involve children and young people in what is, after all, their research. Arch Dis Child, 104(5), 494-500.																																									X	0
van Schelven, F., Boeije, H., Mariën, V., & Rademakers, J. (2020). Patient and public involvement of young people with a chronic condition in projects in health and social care: a scoping review. Health Expectations, 23(4), 789-801.	X			X	X	X	X																																			5
Rouncefield-Swales, A., Harris, J., Carter, B., Bray, L., Bewley, T., & Martin, R. (2021). Children and young people’s contributions to public involvement and engagement activities in health-related research: A scoping review. PloS one, 16(6), e0252774.	X	X			X	X			X		X																															6	X		X	X
Alwadi, M. A., Baker, S. R., & Owens, J. (2018). The inclusion of children with disabilities in oral health research: A systematic review. Community Dentistry and Oral Epidemiology, 46(3), 238-244.						X		X			X																															3
Griebler, U., Rojatz, D., Simovska, V., & Forster, R. (2017). Effects of student participation in school health promotion: a systematic review. Health promotion international, 32(2), 195-206.																																										0	X				X		X
Beck, A. J., & Reilly, S. M. (2017). What can secondary school students teach educators and school nurses about student engagement in health promotion? A scoping review. The Journal of School Nursing, 33(1), 30-42.		X	X		X						X	X								X					X															Psychology and Behavioral Sciences Collection		8	X		X			Canadian Health Research Collection, Canadian Best Practices Portal, Canadian Public Policy Collection
Gibbs, L., Kornbluh, M., Marinkovic, K., Bell, S., & Ozer, E. J. (2020). Using technology to scale up youth-led participatory action research: A systematic review. Journal of Adolescent Health, 67(2), S14-S23.	X			X							X								X																							4
Bray, E. A., Everett, B., George, A., Salamonson, Y., & Ramjan, L. M. (2021). Co-designed healthcare transition interventions for adolescents and young adults with chronic conditions: a scoping review. Disability and Rehabilitation, 1-22.	X	X			X	X			X																																	5
Doyle, A. M., Majozi, N., Simwinga, M., Mayingire, G. R., Simbeye, K., Dringus, S., & Bernays, S. (2021). Engagement with young people as partners in health research: four case studies from Sub-Saharan Africa. Tropical medicine & international health: TM & IH.																																									X	0
Fountain, S., Hale, R., Spencer, N., Morgan, J., James, L., & Stewart, M. K. (2021). A 10-Year Systematic Review of Photovoice Projects With Youth in the United States. Health Promotion Practice, 22(6), 767-777.				X																																						1
Benjamin-Thomas, T. E., Laliberte Rudman, D., Cameron, D., & Batorowicz, B. (2019). Participatory digital methodologies: Potential of three approaches for advancing transformative occupation-based research with children and youth. Journal of Occupational Science, 26(4), 559-574.	X		X	X	X	X		X					X																		X	X								Nursing and Allied Health ProQuest Sociology Collection ProQuest Arts and Humanities Health Management Information Consortium (HMIC) Institute of statistical information proceedings of conference and seminars		14
Bradbury-Jones, C., Isham, L., & Taylor, J. (2018). The complexities and contradictions in participatory research with vulnerable children and young people: A qualitative systematic review. Social Science & Medicine, 215, 80-91.		X			X	X	X																																			4							X
Sullivan, E., Egli, V., Donnellan, N., & Smith, M. (2021). Policies to enable children’s voice for healthy neighbourhoods and communities: A systematic mapping review and case study. Kōtuitui: New Zealand Journal of Social Sciences Online, 16(1), 18-44.				X		X																																				2			X
Clavering, E. K., & McLaughlin, J. (2010). Children's participation in health research: from objects to agents?. Child: care, health and development, 36(5), 603-611.																																								Web of Knowledge		1
Boswell, N., & Woods, K. (2021). Facilitators and barriers of co-production of services with children and young people within education, health and care services. Educational and Child Psychology.			X								X					X																										3	X
Marshman, Z., Gupta, E., Baker, S. R., Robinson, P. G., Owens, J., Rodd, H. D., ... & Gibson, B. (2015). Seen and heard: towards child participation in dental research. International Journal of Paediatric Dentistry, 25(5), 375-382.		X				X		X																																		3
Marshman, Z. O. E., Gibson, B. J., Owens, J., Rodd, H. D., Mazey, H. U. W., Baker, S. R., ... & Robinson, P. G. (2007). Seen but not heard: a systematic review of the place of the child in 21st‐century dental research. International Journal of Paediatric Dentistry, 17(5), 320-327.		X					X																																			2
Sellars, E., Pavarini, G., Michelson, D., Creswell, C., & Fazel, M. (2021). Young people’s advisory groups in health research: scoping review and mapping of practices. Archives of disease in childhood, 106(7), 698-704.		X																																								1					X	NeurOX YPAG database of studies on YPAGs	X
Branquinho, C., Tomé, G., Grothausen, T., & Gaspar de Matos, M. (2020). Community‐based Youth Participatory Action Research studies with a focus on youth health and well‐being: A systematic review. Journal of community psychology, 48(5), 1301-1315.								X	X						X																											3
Anyon, Y., Bender, K., Kennedy, H., & Dechants, J. (2018). A systematic review of youth participatory action research (YPAR) in the United States: Methodologies, youth outcomes, and future directions. Health Education & Behavior, 45(6), 865-878.	X		X	X																						X																4
Peterson, A., Drake, P., Tat, S., Silver, G., Bell, H., & Guinosso, S. (2020). Youth Engagement in Sexual Health Programs and Services.				X																																						1			X		X
Larsson, I., Staland-Nyman, C., Svedberg, P., Nygren, J. M., & Carlsson, M. (2018). Children and young people’s participation in developing interventions in health and well-being: a scoping review. BMC health services research, 18(1), 1-20.	X	X	X		X									X						X																				Academic search Elite		7	X				X		X
Mandoh, M., Redfern, J., Mihrshahi, S., Cheng, H. L., Phongsavan, P., & Partridge, S. R. (2021). Shifting From Tokenism to Meaningful Adolescent Participation in Research for Obesity Prevention: A Systematic Scoping Review. Frontiers in public health, 9.		X			X	X	X			X												X																				6	X	X					X
Martins, F. A. F. S. (2021). Impacts of patient and public involvement in mental health research with young people: a systematic review.	X	X	X		X		X	X		X																														SciELO Citation Index Current contents connect Child and adolescent studies		10
Reed, H., Couturiaux, D., Davis, M., Edwards, A., Janes, E., Kim, H. S., ... & Evans, R. (2021). Co-production as an Emerging Methodology for Developing School-Based Health Interventions with Students Aged 11–16: Systematic Review of Intervention Types, Theories and Processes and Thematic Synthesis of Stakeholders’ Experiences. Prevention Science, 22(4), 475-491.	X	X	X				X									X																										5		X			X
Partridge, S. R., & Redfern, J. (2018, September). Strategies to engage adolescents in digital health interventions for obesity prevention and management. In Healthcare (Vol. 6, No. 3, p. 70). Multidisciplinary Digital Publishing Institute.																																									X	0
Montreuil, M., Bogossian, A., Laberge-Perrault, E., & Racine, E. (2021). A review of approaches, strategies and ethical considerations in participatory research with children. International Journal of Qualitative Methods, 20, 1609406920987962.	X		X	X	X	X		X																							X	X	X									9
Gaillard, S., Malik, S., Preston, J., Escalera, B. N., Dicks, P., Touil, N., ... & Kassaï, B. (2018). Involving children and young people in clinical research through the forum of a European Young Persons’ Advisory Group: needs and challenges. Fundamental & clinical pharmacology, 32(4), 357-362.																																									X	0
Dubois, A. C., Lahaye, M., & Aujoulat, I. (2022). From research ‘on’to research ‘with’children about their family lives: a scoping review of ethical and methodological challenges. Child: Care, Health and Development, 48(2), 203-216.	X		X	X		X	X																																			5
Worrall‐Davies, A., & Marino‐Francis, F. (2008). Eliciting children's and young people's views of child and adolescent mental health services: a systematic review of best practice. Child and Adolescent Mental Health, 13(1), 9-15.	X	X	X	X	X		X	X											X															X						Full text APA		10							X
Ozer, E. J., Abraczinskas, M., Duarte, C., Mathur, R., Ballard, P. J., Gibbs, L., ... & Afifi, R. (2020). Youth participatory approaches and health equity: Conceptualization and integrative review. American Journal of community psychology, 66(3-4), 267-278.	X			X							X																															3
Hawke, L. D., Relihan, J., Miller, J., McCann, E., Rong, J., Darnay, K., ... & Henderson, J. L. (2018). Engaging youth in research planning, design and execution: practical recommendations for researchers. Health Expectations, 21(6), 944-949.																																									X	0
Valdez, E. S., Skobic, I., Valdez, L., O Garcia, D., Korchmaros, J., Stevens, S., ... & Carvajal, S. (2020). Youth participatory action research for youth substance use prevention: a systematic review. Substance use & misuse, 55(2), 314-328.	X			X		X	X	X			X																															6	X
Pavarini, G., Smith, L. M., Shaughnessy, N., Mankee‐Williams, A., Thirumalai, J. K., Russell, N., & Bhui, K. (2021). Ethical issues in participatory arts methods for young people with adverse childhood experiences. Health Expectations, 24(5), 1557-1569.																																									X	0
Willis, J., Zeratkaar, D., Ten Hove, J., Rosenbaum, P., & Ronen, G. M. (2021). Engaging the Voices of Children: A Scoping Review of How Children and Adolescents Are Involved in the Development of Quality-of-Life–Related Measures. Value in Health, 24(4), 556-567.		X					X																																			2
Vaughn, L. M., Wagner, E., & Jacquez, F. (2013). A review of community-based participatory research in child health. MCN: The American journal of maternal/child nursing, 38(1), 48-53.				X		X		X																																		3
Mathur, S. R., & Rutherford Jr, R. B. (1991). Peer-mediated interventions promoting social skills of children and youth with behavioral disorders. Education and Treatment of Children, 227-242.			X																																							1
Cordier, R., Vilaysack, B., Doma, K., Wilkes-Gillan, S., & Speyer, R. (2018). Peer inclusion in interventions for children with ADHD: A systematic review and meta-analysis. BioMed research international, 2018.	X	X			X		X																																			4	X
Vujcich, D., Thomas, J., Crawford, K., & Ward, J. (2018). Indigenous youth peer-led health promotion in Canada, New Zealand, Australia, and the United States: a systematic review of the approaches, study designs, and effectiveness. Frontiers in Public Health, 6, 31.		X					X																										X									3	X		X
Kew, K. M., Carr, R., & Crossingham, I. (2017). Lay‐led and peer support interventions for adolescents with asthma. Cochrane Database of Systematic Reviews, (4).	X	X			X		X			X														X											X	X				Cochrane Airways Group Specialised Register (CAGR)		9	X
Watkins, L., O’Reilly, M., Kuhn, M., Gevarter, C., Lancioni, G. E., Sigafoos, J., & Lang, R. (2015). A review of peer-mediated social interaction interventions for students with autism in inclusive settings. Journal of autism and developmental disorders, 45(4), 1070-1083.	X		X																																							2	X
Siddiqui, M., Kataria, I., Watson, K., & Chandra-Mouli, V. (2020). A systematic review of the evidence on peer education programmes for promoting the sexual and reproductive health of young people in India. Sexual and reproductive health matters, 28(1), 1741494.				X																																	X					2	X		X
Milburn, K. (1995). A critical review of peer education with young people with special reference to sexual health. Health education research, 10(4), 407-420.																																									X	0
Christensen, J. H., Elsborg, P., Melby, P. S., Nielsen, G., & Bentsen, P. (2021). A scoping review of peer-led physical activity interventions involving young people: theoretical approaches, intervention rationales, and effects. Youth & Society, 53(5), 811-840.				X		X	X	X												X																						5	X
Zhong, C. S., & Melendez-Torres, G. J. (2017). The effect of peer-led self-management education programmes for adolescents with asthma: A systematic review and meta-analysis. Health Education Journal, 76(6), 676-694.	X	X			X		X			X																																5	X		X				X
McHale, F., Ng, K., Taylor, S., Bengoechea, E., Norton, C., O’Shea, D., & Woods, C. (2021). A Systematic Literature Review of Peer-led Strategies for Promoting Physical Activity Levels of Adolescents. Health Education & Behavior, 10901981211044988.	X			X		X																																				3	X
MacArthur, G. J., Harrison, S., Caldwell, D. M., Hickman, M., & Campbell, R. (2016). Peer‐led interventions to prevent tobacco, alcohol and/or drug use among young people aged 11–21 years: a systematic review and meta‐analysis. Addiction, 111(3), 391-407.	X	X	X		X		X		X																													X		Australian Education Index		8			X
King, T., & Fazel, M. (2021). Examining the mental health outcomes of school-based peer-led interventions on young people: A scoping review of range and a systematic review of effectiveness. PloS one, 16(4), e0249553.	X		X	X	X	X	X	X		X													X							X								X				11	X	X
Kazemi, S., Parvizy, S., Atlasi, R., & Baradaran, H. R. (2016). Evaluating the effectiveness of peer-based intervention in managing type I diabetes mellitus among children and adolescents: A systematic review. Medical Journal of the Islamic Republic of Iran, 30, 442.				X	X	X		X	X		X							X																								7	X		X
Ghasemi, V., Simbar, M., Rashidi Fakari, F., & Kiani, Z. (2019). The effect of peer education on health promotion of Iranian adolescents: A systematic review. International Journal of Pediatrics, 7(3), 9139-9157.		X				X	X	X	X		X																													Magiran and Irondoc SID		8
Cole, C. L. (2015). Peer-mediated intervention for social communication difficulties in adolescents with autism: Literature review and research recommendations. International Journal of Psychological and Behavioral Sciences, 9(4), 347-350.	X		X																																							2
Rose-Clarke, K., Bentley, A., Marston, C., & Prost, A. (2019). Peer-facilitated community-based interventions for adolescent health in low-and middle-income countries: a systematic review. PLoS One, 14(1), e0210468.	X	X	X		X		X	X	X																											X				African Index Medicus		9					X
Choi, S. H. J. (2007). Peer training methods for children and adolescents with autism: A review. International Journal of Pedagogies and Learning, 3(3), 92-100.	X		X														X																							Sage full text psychological collection		4
Aldabas, R. (2020). Effectiveness of peer-mediated interventions (PMIs) on children with autism spectrum disorder (ASD): a systematic review. Early Child Development and Care, 190(10), 1586-1603.		X	X								X				X		X																									5	X
Villa-Torres, L., & Svanemyr, J. (2015). Ensuring youth's right to participation and promotion of youth leadership in the development of sexual and reproductive health policies and programs. Journal of Adolescent Health, 56(1), S51-S57.			X	X	X						X			X								X																	X			7			X
Sun, W. H., Miu, H. Y. H., Wong, C. K. H., Tucker, J. D., & Wong, W. C. W. (2018). Assessing participation and effectiveness of the peer-led approach in youth sexual health education: systematic review and meta-analysis in more developed countries. The Journal of Sex Research, 55(1), 31-44.	X		X	X					X					X																												5	X						X
Shamrova, D. P., & Cummings, C. E. (2017). Participatory action research (PAR) with children and youth: An integrative review of methodology and PAR outcomes for participants, organizations, and communities. Children and Youth Services Review, 81, 400-412.				X		X		X					X		X		X																							Project Muse		7
Primeau, C., Giddings, C., & Cheeseman, K. (2019). Annotated bibliography: Participatory action research (PAR) and community engaged research (CER) with youth.	X	X	X	X	X						X						X																									7
McLaughlin, H. (2006). Involving young service users as co-researchers: possibilities, benefits and costs. British Journal of Social Work, 36(8), 1395-1410.																																									X	0
Maticka-Tyndale, E., & Barnett, J. P. (2010). Peer-led interventions to reduce HIV risk of youth: a review. Evaluation and program planning, 33(2), 98-112.		X												X																							X			PsychLit		4							X
Maley, M. (2017). Peer Education for Adolescent Reproductive and Sexual Health. New York, 1-4.															X																											1
Grace, R., Knight, J., Baird, K., Ng, J., Shier, H., Wise, S., ... & Kemp, L. (2019). Where are the silences? A scoping review of child participatory research literature in the context of the Australian service system. Children Australia, 44(4), 172-186.	X	X	X		X	X						X																												CINCH		7	X
Gilchrist, F., Rodd, H. D., Deery, C., & Marshman, Z. (2013). Involving children in research, audit and service evaluation. British dental journal, 214(11), 577-582.																																									X	0
Brown, A., Spencer, R., McIsaac, J. L., & Howard, V. (2020). Drawing out their stories: A scoping review of participatory visual research methods with newcomer children. International Journal of Qualitative Methods, 19, 1609406920933394.	X	X	X		X							X							X						X		X													Child Development & Adolescent Studies		9
Asuquo, S. E., Tahlil, K. M., Muessig, K. E., Conserve, D. F., Igbokwe, M. A., Chima, K. P., ... & Tucker, J. D. (2021). Youth engagement in HIV prevention intervention research in sub‐Saharan Africa: a scoping review. Journal of the International AIDS Society, 24(2), e25666.				X		X	X		X													X													X							6				X
Agdal, R., Midtgård, I. H., & Meidell, V. (2019). Can asset-based community development with children and youth enhance the level of participation in health promotion projects? A qualitative meta-synthesis. International Journal of Environmental Research and Public Health, 16(19), 3778.	X	X	X		X	X	X	X				X																												Book citations web of science Book citations scopus		10
Fauk, N. K., Kristanti, E., Ratu, M., & Ambarwati, A. Effectiveness of School-based, Peer-led Sexual Health Interventions in Increasing Stis/hiv Knowledge Amongst Adolescents: a Systematic Review.			X	X					X																																	3
Hunt, S. Evidence for the effectiveness of peer-led education for at risk youth: an Evidence Check rapid review brokered by the Sax Institute ( https://www. saxinstitute. org. au/) for the NSW Ministry of Health. 2016. Available from: www. saxinstitute. org. au/wp-content/uploads. Evidence-for-the-effectiveness-ofpeer-led-education-for-at-risk-youth. pdf.	X	X	X		X		X			X																		X												Medline in process PsycEXTRA A+ Education Cochrane Economic Evaluations		11
Norton, M. J. (2021). Co-production within child and adolescent mental health: A systematic review. International journal of environmental research and public health, 18(22), 11897.	X			X	X			X					X					X	X																					Wiley Online		8	X
Lindberg, S. (2013). Involving Children in the Design of Online Peer Support for Children with Cancer.											X																															1
Hackett, L. (2019). Engaging Indigenous Youth in Community-Based Participatory Action Research: A Scoping Review.	X	X				X																																				3
Jacquez, F., Vaughn, L. M., & Wagner, E. (2013). Youth as partners, participants or passive recipients: A review of children and adolescents in community-based participatory research (CBPR). American journal of community psychology, 51(1), 176-189.				X		X		X																																		3
Kennedy, H., DeChants, J., Bender, K., & Anyon, Y. (2019). More than data collectors: A systematic review of the environmental outcomes of youth inquiry approaches in the United States. American Journal of Community Psychology, 63(1-2), 208-226.	X		X	X																						X																4
Kim, C. R., & Free, C. (2008). Recent evaluations of the peer‐led approach in adolescent sexual health education: A systematic review. Perspectives on sexual and reproductive health, 40(3), 144-151.	X		X	X			X			X																								X						specialized bibliographic registers DoPher		8
Moilanen, T., Pietilä, A. M., Coffey, M., & Kangasniemi, M. (2018). Adolescents’ health choices related rights, duties and responsibilities: an integrative review. Nursing ethics, 25(4), 418-435.				X	X	X		X																																		4	X						X
Tolli, M. V. (2012). Effectiveness of peer education interventions for HIV prevention, adolescent pregnancy prevention and sexual health promotion for young people: a systematic review of European studies. Health education research, 27(5), 904-913.	X	X									X																													Psyindex		4
Yip, C., Gates, M., Gates, A., & Hanning, R. M. (2016). Peer-led nutrition education programs for school-aged youth: a systematic review of the literature. Health education research, 31(1), 82-97.			X	X		X																																				3	X
Pusmaika, R., & Novianti, L. L. (2017). The positive impact of school-based peer education program towards adolescent sexual behavior: A systematic review. LIFE: International Journal of Health and Life-Sciences, 3(1), 69-81.						X							X				X	X																						SpringerLink		5
Powell, M. A., Fitzgerald, R. M., Taylor, N., & Graham, A. (2012). International literature review: Ethical issues in undertaking research with children and young people. Childwatch International Research Network.																																									X	0
Larkins, C., Nowland, R., Robertson, L., Farrelly, N., Sharpe, D., Roy, A. N., ... & de Lemos, J. B. (2021). Peer research by children and young people and their allies Rapid Evidence Review of best practices in health and social science literature.	X	X			X	X	X					X				X							X																			8
Wilson, O., Daxenberger, L., Dieudonne, L., Eustace, J., Hanard, A., Krishnamurthi, A., ... & Vergou, A. (2020). A rapid evidence review of young people’s involvement in health research. London: Wellcome, 3.				X														X																								2	X				X
O’Kane, C. (2018). Review of children’s participation in humanitarian programming.																																									X	0
A Mapping of Child Participation Initiatives in Public Decision Making and Monitoring																																									X	0
Jenkinson, K. A., Naughton, G., & Benson, A. C. (2014). Peer-assisted learning in school physical education, sport and physical activity programmes: a systematic review. Physical Education and Sport Pedagogy, 19(3), 253-277.	X	X	X		X					X										X				X				X												Pre-Medline ACP Journal Club Cochrane Methodology Register Database of Abstracts of Reviews of Effects Health Technology Assessment NHS Economic Evaluation Database Ovid OLDMEDLINE		15
Cullen, O., & Walsh, C. A. (2020). A narrative review of ethical issues in participatory research with young people. Young, 28(4), 363-386.	X		X	X	X							X									X																		X	Family studies abstracts		8
Frerichs, L., Ataga, O., Corbie‐Smith, G., & Tessler Lindau, S. (2016). Child and youth participatory interventions for addressing lifestyle‐related childhood obesity: a systematic review. Obesity reviews, 17(12), 1276-1286.	X	X	X	X																																						4
Yang, Y., Lim, A. C., Wallace, R. E., Marhefka-Day, S., & Liller, K. D. (2020). Photovoice and youth on violence and related topics: a systematic review. Florida Public Health Review, 17(1), 6.	X			X	X		X	X																																		5
Kim, J. (2016). Youth involvement in participatory action research (PAR): Challenges and barriers. Critical Social Work, 17(1).			X									X	X		X						X																					5
N=	46	37	37	37	34	32	26	25	12	10	15	7	5	5	5	5	5	4	4	4	3	3	3	3	2	2	2	2	2	2	2	2	2	2	2	2	2	2	2		14	4.44444	30	3	13	3	10	2	11
	PsycINFO	MEDLINE	ERIC	PubMed	CINAHL	Scopus	Embase	Web of Science	Cochrane Library	(CENTRAL) Cochrane Register of Controlled Trials	Google scholar	SocINDEX	JSTOR	Sociological Abstracts	EBSCO host	(ASSIA) Applied Social Science Index and Abstracts	ProQuest	ScienceDirect	PsycARTICLES	SPORTDiscus	Social WorkAbstracts	Global Health	Social Care Online	AMED (Allied and Complementary Medicine Databas)	Education Research Complete	Social Service Abstract	Academic Search Premier	Cochrane Reviews	(DARE) Database of Abstracts of Reviews of Effects	Social Science Citation Index	Anthropology Plus	Academic Search Complete	ProQuest Social	BIDS International Bibliography of Social Sciences	Clinical trials	ICTRP	POPLINE	British Education Index	Family and Society Studies Worldwide		Not mentioned
[truncated: 7 more columns]
