# Supplementary material for: An umbrella review of reviews on challenges to meaningful adolescent involvement in health research
Source: Health Expect. 2024 Jan 27;27(1):e13980. doi: 10.1111/hex.13980 (PMC10821743; doi:10.1111/hex.13980)
Supplement: Supplementary file 1 — Supporting information. [file HEX-27-e13980-s001.zip › Data extraction & analysis/Data extraction template.xlsx]

## Sheet: Sheet1
Review level information																		Primary study characteristics										Stages of involvement												Impacts				Challenges and recommendations					Recommendations
Sr #	Review title	Year	APA ref	Authors' names with organizational affiliations	Contact information of corresponding author	Review type	Age range of study population in the review	Condition under study	Aims and objectives of the review	Youth involvement definition	Search strategy	Databases searched	Grey literature sources searched	Search dates	Method of synthesis	Risk of bias method	Eligibility criteria	Study title	Study Design	Aims/objectives/health area	Demographics e.g. age range	Quality assessment	PPI definition/terminology used	Include?	Reason for exclusion	Country / setting	Category	Review title	Study #	Study title	Remove due to overlap?	Defining research questions	Research design	Undertaking research	Analysis	Dissemination	Training	Reimbursement/Remuneration	Mode/format of involvement	Remove due to overlap?	Research	Researchers	Children and young people	Remove due to overlap?	Challenges experienced by researchers	Recommendations for researchers	Challenges experienced by young people	Recommendations	Remove due to overlap?
1
2
3
4
5
6
7
8
9
10
11
12
13
14
15
16
17
18
19
20
21
22
23
24
25
26
27
28
29
30
31
32
33
34
35
36
37
38
39
40
41
42
43
44
45
46
47
48
49
50
51
52
53
54
55
56
57
58
59
60
61
62
63
64
65
66
67
68
69
70
71
72
73
74
75
76
77
78
79
80
81
82
83
84
85
86
87
88
89
90
91
92
93
94
95
96
97
98
99
[truncated: 54 more columns]
