# Supplementary material for: An umbrella review of reviews on challenges to meaningful adolescent involvement in health research
Source: Health Expect. 2024 Jan 27;27(1):e13980. doi: 10.1111/hex.13980 (PMC10821743; doi:10.1111/hex.13980)
Supplement: Supplementary file 1 — Supporting information. [file HEX-27-e13980-s001.zip › Data extraction & analysis/Risk of bias assessment.xlsx]

## Sheet: RoB assessment
APA ref	1. Did the research questions and inclusion criteria for the review include the components of PICO?	2. Did the report of the review contain an explicit statement that the review methods were established prior to the conduct of the review and did the report justify any significant deviations from the protocol?	3. Did the review authors explain their selection of the study designs for inclusion in the review?	4. Did the review authors use a comprehensive literature search strategy?	5. Did the review authors perform study selection in duplicate?	6. Did the review authors perform data extraction in duplicate?	7. Did the review authors provide a list of excluded studies and justify the exclusions?	8. Did the review authors describe the included studies in adequate detail?	9. Did the review authors use a satisfactory technique for assessing the risk of bias (RoB) in individual studies that were included in the review?	10. Did the review authors report on the sources of funding for the studies included in the review?	11. If meta-analysis was performed did the review authors use appropriate methods for statistical combination of results?	12. If meta-analysis was performed, did the review authors assess the potential impact of RoB in individual studies on the results of the meta-analysis or other evidence synthesis?	13. Did the review authors account for RoB in individual studies when interpreting/ discussing the results of the review?	14. Did the review authors provide a satisfactory explanation for, and discussion of, any heterogeneity observed in the results of the review?	15. If they performed quantitative synthesis did the review authors carry out an adequate investigation of publication bias (small study bias) and discuss its likely impact on the results of the review?	16. Did the review authors report any potential sources of conflict of interest, including any funding they received for conducting the review?	Yes	Partial yes	No	Total
Gavine, A. J., Aleman-Diaz, A. Y., Currie, C. E., Humphris, G. M., Morgan, A. R., & Garcia-Moya, I. (2017). The engagement of young people in the development and implementation of programmes to secure health: a systematic review.	Yes	No	Yes	Yes	Yes	No	No	Yes	Partial yes	No	No meta-analysis conducted	No meta-analysis conducted	Yes	Yes	No meta-analysis conducted	No	7	1	8	16
BAILEy, S., BODDy, K., Briscoe, S., & Morris, C. (2015). Involving disabled children and young people as partners in research: a systematic review. Child: care, health and development, 41(4), 505-514.	Yes	No	No	Partial yes	Yes	Yes	No	No	No	Yes	No meta-analysis conducted	No meta-analysis conducted	No	No	No meta-analysis conducted	Yes	5	1	10	16
Haijes, H. A., & van Thiel, G. J. (2016). Participatory methods in pediatric participatory research: a systematic review. Pediatric research, 79(5), 676-683.	No	No	No	No	No	No	No	Yes	No	No	No meta-analysis conducted	No meta-analysis conducted	No	No	No meta-analysis conducted	Yes	2	0	14	16
Alazmah, A. S. A. (2016). Involving Children In Oral Health Research: Are We Doing Enough? (Doctoral dissertation, UCL (University College London)).	No	No	No	Partial yes	Yes	Yes	No	No	Yes	No	No meta-analysis conducted	No meta-analysis conducted	No	No	No meta-analysis conducted	No	3	1	12	16
Alwadi, M. A., Baker, S. R., & Owens, J. (2018). The inclusion of children with disabilities in oral health research: A systematic review. Community Dentistry and Oral Epidemiology, 46(3), 238-244.	Yes	No	No	Partial yes	Yes	Yes	No	Yes	No	No	No meta-analysis conducted	No meta-analysis conducted	No	No	No meta-analysis conducted	No	4	1	11	16
Griebler, U., Rojatz, D., Simovska, V., & Forster, R. (2017). Effects of student participation in school health promotion: a systematic review. Health promotion international, 32(2), 195-206.	Yes	No	No	Yes	Yes	Yes	No	Yes	Yes	No	No meta-analysis conducted	No meta-analysis conducted	No	Yes	No meta-analysis conducted	No	7	0	9	16
Gibbs, L., Kornbluh, M., Marinkovic, K., Bell, S., & Ozer, E. J. (2020). Using technology to scale up youth-led participatory action research: A systematic review. Journal of Adolescent Health, 67(2), S14-S23.	No	No	No	Partial yes	Yes	Yes	No	Yes	No	No	No meta-analysis conducted	No meta-analysis conducted	No	No	No meta-analysis conducted	Yes	4	1	11	16
Fountain, S., Hale, R., Spencer, N., Morgan, J., James, L., & Stewart, M. K. (2021). A 10-Year Systematic Review of Photovoice Projects With Youth in the United States. Health Promotion Practice, 22(6), 767-777.	No	No	No	No	No	Yes	No	Yes	No	No	No meta-analysis conducted	No meta-analysis conducted	No	No	No meta-analysis conducted	Yes	3	0	13	16
Bradbury-Jones, C., Isham, L., & Taylor, J. (2018). The complexities and contradictions in participatory research with vulnerable children and young people: A qualitative systematic review. Social Science & Medicine, 215, 80-91.	Yes	No	No	Partial yes	Yes	Yes	No	Yes	No	No	No meta-analysis conducted	No meta-analysis conducted	No	No	No meta-analysis conducted	No	4	1	11	16
Boswell, N., & Woods, K. (2021). Facilitators and barriers of co-production of services with children and young people within education, health and care services. Educational and Child Psychology.	Yes	No	No	Partial yes	No	No	No	Partial yes	Yes	No	No meta-analysis conducted	No meta-analysis conducted	No	No	No meta-analysis conducted	No	2	2	12	16
Marshman, Z., Gupta, E., Baker, S. R., Robinson, P. G., Owens, J., Rodd, H. D., ... & Gibson, B. (2015). Seen and heard: towards child participation in dental research. International Journal of Paediatric Dentistry, 25(5), 375-382.	Yes	No	No	Partial yes	Yes	Yes	No	No	No	No	No meta-analysis conducted	No meta-analysis conducted	No	No	No meta-analysis conducted	Yes	4	1	11	16
Marshman, Z. O. E., Gibson, B. J., Owens, J., Rodd, H. D., Mazey, H. U. W., Baker, S. R., ... & Robinson, P. G. (2007). Seen but not heard: a systematic review of the place of the child in 21st‐century dental research. International Journal of Paediatric Dentistry, 17(5), 320-327.	Yes	No	No	Partial yes	Yes	Yes	No	No	No	No	No meta-analysis conducted	No meta-analysis conducted	No	No	No meta-analysis conducted	No	3	1	12	16
Branquinho, C., Tomé, G., Grothausen, T., & Gaspar de Matos, M. (2020). Community‐based Youth Participatory Action Research studies with a focus on youth health and well‐being: A systematic review. Journal of community psychology, 48(5), 1301-1315.	Yes	No	No	Partial yes	Yes	Yes	No	No	No	No	No meta-analysis conducted	No meta-analysis conducted	No	No	No meta-analysis conducted	Yes	4	1	11	16
Anyon, Y., Bender, K., Kennedy, H., & Dechants, J. (2018). A systematic review of youth participatory action research (YPAR) in the United States: Methodologies, youth outcomes, and future directions. Health Education & Behavior, 45(6), 865-878.	Yes	No	No	Partial yes	Yes	Yes	No	Yes	No	No	No meta-analysis conducted	No meta-analysis conducted	No	No	No meta-analysis conducted	Yes	5	1	10	16
Martins, F. A. F. S. (2021). Impacts of patient and public involvement in mental health research with young people: a systematic review.	Yes	Yes	Yes	Partial yes	Yes	Yes	No	Yes	Yes	No	No meta-analysis conducted	No meta-analysis conducted	No	No	No meta-analysis conducted	No	7	1	8	16
Reed, H., Couturiaux, D., Davis, M., Edwards, A., Janes, E., Kim, H. S., ... & Evans, R. (2021). Co-production as an Emerging Methodology for Developing School-Based Health Interventions with Students Aged 11–16: Systematic Review of Intervention Types, Theories and Processes and Thematic Synthesis of Stakeholders’ Experiences. Prevention Science, 22(4), 475-491.	Yes	Yes	No	Yes	Yes	Yes	No	Partial yes	Yes	No	No meta-analysis conducted	No meta-analysis conducted	No	Yes	No meta-analysis conducted	Yes	8	1	7	16
Worrall‐Davies, A., & Marino‐Francis, F. (2008). Eliciting children's and young people's views of child and adolescent mental health services: a systematic review of best practice. Child and Adolescent Mental Health, 13(1), 9-15.	Yes	No	No	Partial yes	No	Yes	No	Yes	Yes	No	No meta-analysis conducted	No meta-analysis conducted	No	No	No meta-analysis conducted	Yes	5	1	10	16
Valdez, E. S., Skobic, I., Valdez, L., O Garcia, D., Korchmaros, J., Stevens, S., ... & Carvajal, S. (2020). Youth participatory action research for youth substance use prevention: a systematic review. Substance use & misuse, 55(2), 314-328.	Yes	No	No	Partial yes	Yes	Yes	No	Yes	Yes	No	No meta-analysis conducted	No meta-analysis conducted	No	No	No meta-analysis conducted	No	5	1	10	16
Cordier, R., Vilaysack, B., Doma, K., Wilkes-Gillan, S., & Speyer, R. (2018). Peer inclusion in interventions for children with ADHD: A systematic review and meta-analysis. BioMed research international, 2018.	Yes	No	No	Partial yes	No	Yes	Yes	Yes	Partial yes	No	Yes	Yes	Yes	Yes	Yes	Yes	10	2	4	16
Vujcich, D., Thomas, J., Crawford, K., & Ward, J. (2018). Indigenous youth peer-led health promotion in Canada, New Zealand, Australia, and the United States: a systematic review of the approaches, study designs, and effectiveness. Frontiers in Public Health, 6, 31.	Yes	No	Yes	Partial yes	Yes	No	No	Yes	Partial yes	No	No meta-analysis conducted	No meta-analysis conducted	Yes	No	No meta-analysis conducted	No	5	2	9	16
Kew, K. M., Carr, R., & Crossingham, I. (2017). Lay‐led and peer support interventions for adolescents with asthma. Cochrane Database of Systematic Reviews, (4).	Yes	No	Yes	Partial yes	Yes	Yes	Yes	Yes	Yes	No	Yes	Yes	Yes	Yes	No	Yes	12	1	3	16
Siddiqui, M., Kataria, I., Watson, K., & Chandra-Mouli, V. (2020). A systematic review of the evidence on peer education programmes for promoting the sexual and reproductive health of young people in India. Sexual and reproductive health matters, 28(1), 1741494.	Yes	Yes	No	Partial yes	Yes	No	No	Yes	No	No	No meta-analysis conducted	No meta-analysis conducted	No	No	No meta-analysis conducted	Yes	5	1	10	16
Zhong, C. S., & Melendez-Torres, G. J. (2017). The effect of peer-led self-management education programmes for adolescents with asthma: A systematic review and meta-analysis. Health Education Journal, 76(6), 676-694.	Yes	No	Yes	Partial yes	No	No	Yes	Yes	Yes	No	Yes	Yes	No	No	No meta-analysis conducted	Yes	8	1	7	16
McHale, F., Ng, K., Taylor, S., Bengoechea, E., Norton, C., O’Shea, D., & Woods, C. (2021). A Systematic Literature Review of Peer-led Strategies for Promoting Physical Activity Levels of Adolescents. Health Education & Behavior, 10901981211044988.	Yes	Yes	No	Partial yes	Yes	No	No	No	Yes	No	No meta-analysis conducted	No meta-analysis conducted	No	No	No meta-analysis conducted	Yes	5	1	10	16
MacArthur, G. J., Harrison, S., Caldwell, D. M., Hickman, M., & Campbell, R. (2016). Peer‐led interventions to prevent tobacco, alcohol and/or drug use among young people aged 11–21 years: a systematic review and meta‐analysis. Addiction, 111(3), 391-407.	Yes	Yes	Yes	Partial yes	Yes	Yes	No	Yes	Yes	No	No meta-analysis conducted	No meta-analysis conducted	No	No	No	Yes	8	1	7	16
Kazemi, S., Parvizy, S., Atlasi, R., & Baradaran, H. R. (2016). Evaluating the effectiveness of peer-based intervention in managing type I diabetes mellitus among children and adolescents: A systematic review. Medical Journal of the Islamic Republic of Iran, 30, 442.	Yes	No	No	Partial yes	Yes	No	No	Partial yes	Partial yes	No	No meta-analysis conducted	No meta-analysis conducted	No	No	No meta-analysis conducted	No	2	3	11	16
Ghasemi, V., Simbar, M., Rashidi Fakari, F., & Kiani, Z. (2019). The effect of peer education on health promotion of Iranian adolescents: A systematic review. International Journal of Pediatrics, 7(3), 9139-9157.	Yes	No	No	Partial yes	No	Yes	No	Yes	Partial yes	No	No meta-analysis conducted	No meta-analysis conducted	No	No	No meta-analysis conducted	Yes	4	2	10	16
Rose-Clarke, K., Bentley, A., Marston, C., & Prost, A. (2019). Peer-facilitated community-based interventions for adolescent health in low-and middle-income countries: a systematic review. PLoS One, 14(1), e0210468.	Yes	Yes	Yes	Yes	Yes	Yes	Partial yes	Yes	Partial yes	No	No meta-analysis conducted	No meta-analysis conducted	No	No	No meta-analysis conducted	No	7	2	7	16
Aldabas, R. (2020). Effectiveness of peer-mediated interventions (PMIs) on children with autism spectrum disorder (ASD): a systematic review. Early Child Development and Care, 190(10), 1586-1603.	Yes	No	No	Partial yes	Yes	No	No	Partial yes	No	No	No meta-analysis conducted	No meta-analysis conducted	No	No	No meta-analysis conducted	Yes	3	2	11	16
Sun, W. H., Miu, H. Y. H., Wong, C. K. H., Tucker, J. D., & Wong, W. C. W. (2018). Assessing participation and effectiveness of the peer-led approach in youth sexual health education: systematic review and meta-analysis in more developed countries. The Journal of Sex Research, 55(1), 31-44.	Yes	No	Yes	Partial yes	Yes	Yes	No	Yes	Yes	No	Yes	Yes	Yes	Yes	Yes	No	11	1	4	16
Agdal, R., Midtgård, I. H., & Meidell, V. (2019). Can asset-based community development with children and youth enhance the level of participation in health promotion projects? A qualitative meta-synthesis. International Journal of Environmental Research and Public Health, 16(19), 3778.	Yes	No	No	Partial yes	Yes	Yes	No	Partial yes	Yes	No	No meta-analysis conducted	No meta-analysis conducted	No	No	No meta-analysis conducted	Yes	5	2	9	16
Fauk, N. K., Kristanti, E., Ratu, M., & Ambarwati, A. Effectiveness of School-based, Peer-led Sexual Health Interventions in Increasing Stis/hiv Knowledge Amongst Adolescents: a Systematic Review.	Yes	No	No	Partial yes	Yes	No	No	Partial yes	Partial yes	No	No meta-analysis conducted	No meta-analysis conducted	No	No	No meta-analysis conducted	No	2	3	11	16
Norton, M. J. (2021). Co-production within child and adolescent mental health: A systematic review. International journal of environmental research and public health, 18(22), 11897.	Yes	No	No	Partial yes	No	No	Partial yes	Yes	Yes	No	No meta-analysis conducted	No meta-analysis conducted	No	No	No meta-analysis conducted	Yes	4	2	10	16
Kennedy, H., DeChants, J., Bender, K., & Anyon, Y. (2019). More than data collectors: A systematic review of the environmental outcomes of youth inquiry approaches in the United States. American Journal of Community Psychology, 63(1-2), 208-226.	Yes	No	Yes	Partial yes	Yes	Yes	No	Yes	No	No	No meta-analysis conducted	No meta-analysis conducted	No	No	No meta-analysis conducted	No	5	1	10	16
Kim, C. R., & Free, C. (2008). Recent evaluations of the peer‐led approach in adolescent sexual health education: A systematic review. Perspectives on sexual and reproductive health, 40(3), 144-151.	Yes	No	Yes	Partial yes	No	No	No	Yes	Yes	No	Yes	No	No	Yes	Yes	No	7	1	8	16
Tolli, M. V. (2012). Effectiveness of peer education interventions for HIV prevention, adolescent pregnancy prevention and sexual health promotion for young people: a systematic review of European studies. Health education research, 27(5), 904-913.	Yes	No	Yes	Partial yes	No	No	No	Yes	Yes	No	No meta-analysis conducted	No meta-analysis conducted	No	No	No meta-analysis conducted	Yes	5	1	10	16
Yip, C., Gates, M., Gates, A., & Hanning, R. M. (2016). Peer-led nutrition education programs for school-aged youth: a systematic review of the literature. Health education research, 31(1), 82-97.	Yes	Partialy yes	No	Partial yes	Yes	No	No	Partial yes	No	No	No meta-analysis conducted	No meta-analysis conducted	No	No	No meta-analysis conducted	Yes	3	2	10	15
Jenkinson, K. A., Naughton, G., & Benson, A. C. (2014). Peer-assisted learning in school physical education, sport and physical activity programmes: a systematic review. Physical Education and Sport Pedagogy, 19(3), 253-277.	Yes	No	No	Partial yes	No	No	No	Yes	No	No	No meta-analysis conducted	No meta-analysis conducted	No	No	No	No	2	1	13	16
Frerichs, L., Ataga, O., Corbie‐Smith, G., & Tessler Lindau, S. (2016). Child and youth participatory interventions for addressing lifestyle‐related childhood obesity: a systematic review. Obesity reviews, 17(12), 1276-1286.	Yes	No	Yes	Partial yes	Yes	Yes	No	Yes	Yes	No	No meta-analysis conducted	No meta-analysis conducted	No	No	No meta-analysis conducted	Yes	7	1	8	16
Yang, Y., Lim, A. C., Wallace, R. E., Marhefka-Day, S., & Liller, K. D. (2020). Photovoice and youth on violence and related topics: a systematic review. Florida Public Health Review, 17(1), 6.	Yes	Partial yes	Yes	Partial yes	yes	yes	Yes	Yes	No	No	No meta-analysis conducted	No meta-analysis conducted	No	No	No meta-analysis conducted	No	6	2	8	16
Pusmaika, R., & Novianti, L. L. (2017). The positive impact of school-based peer education program towards adolescent sexual behavior: A systematic review. LIFE: International Journal of Health and Life-Sciences, 3(1), 69-81.	No	No	No	Partial yes	No	No	No	Partial yes	No	No	No meta-analysis conducted	No meta-analysis conducted	No	No	No meta-analysis conducted	No	0	2	14	16
Yes	36	6	13	4	29	25	4	27	17	1	5	4	5	7	3	22
No	5	32	28	2	12	15	34	6	17	39	35	36	36	34	37	18
