# Supplementary material for: An umbrella review of reviews on challenges to meaningful adolescent involvement in health research
Source: Health Expect. 2024 Jan 27;27(1):e13980. doi: 10.1111/hex.13980 (PMC10821743; doi:10.1111/hex.13980)
Supplement: Supplementary file 1 — Supporting information. [file HEX-27-e13980-s001.zip › Data extraction & analysis/Primary studies.xlsx]

## Sheet: Primary studies
APA ref	Study title	Aims/objectives/health area	Demographics e.g. age range	Quality assessment	Include?	Reason for exclusion	Country / setting	HIC, UMIC, LMIC
Bessaha, M., Hayward, R. A., & Gatanas, K. (2022). A scoping review of youth and young adults' roles in natural disaster mitigation and response: considerations for youth wellbeing during a global ecological crisis. Child and adolescent mental health, 27(1), 14-21.	Acosta, J., Towe, V., Chandra, A., & Chari, R. (2016). Youth resilience corps: An innovative model to engage youth in building disaster resilience. Disaster medicine and public health preparedness, 10(1), 47-50.	Learn how to engage young people in youth-led community resilience activities	Youth members from YRC *Age not mentioned		Yes		USA	HIC
Bessaha, M., Hayward, R. A., & Gatanas, K. (2022). A scoping review of youth and young adults' roles in natural disaster mitigation and response: considerations for youth wellbeing during a global ecological crisis. Child and adolescent mental health, 27(1), 14-21.	Forbes-Genade, K., & Van Niekerk, D. (2017). The GIRRL program: A human rights based approach to disaster risk reduction intervention in Southern Africa. International journal of disaster risk reduction, 24, 507-514.	Examine how the Girls In Risk Reduction Leadership(GIRRL) Program builds youth resilience to reduce disaster risk	279 girls and boys, 65 parents, and 60 community members *Age range not mentioned		Yes		South Africa	UMIC
Bessaha, M., Hayward, R. A., & Gatanas, K. (2022). A scoping review of youth and young adults' roles in natural disaster mitigation and response: considerations for youth wellbeing during a global ecological crisis. Child and adolescent mental health, 27(1), 14-21.	Forbes-Genade, K., & Van Niekerk, D. (2019). GIRRL power! Participatory action research for building girl-led community resilience in South Africa. Action Research, 17(2), 237-257.	Evaluate the contributions of the Girls In Reduction Leadership (GIRRL) Program in building resilient communities	21 females between 13 and 18 years		Yes		South Africa	UMIC
Bessaha, M., Hayward, R. A., & Gatanas, K. (2022). A scoping review of youth and young adults' roles in natural disaster mitigation and response: considerations for youth wellbeing during a global ecological crisis. Child and adolescent mental health, 27(1), 14-21.	Mulyasari, F., & Shaw, R. (2014). Risk communication through community-based society organizations as local response to disaster in Bandung, Indonesia. In Risks and conflicts: Local responses to natural disasters. Emerald Group Publishing Limited.	Analyze the relationship between disaster and types of social, economic, and institutional resilience activities	45 CBSO leaders from women's groups, youth groups, and religious groups. *Age range not mentioned		Yes		Indonesia	LMIC
Bessaha, M., Hayward, R. A., & Gatanas, K. (2022). A scoping review of youth and young adults' roles in natural disaster mitigation and response: considerations for youth wellbeing during a global ecological crisis. Child and adolescent mental health, 27(1), 14-21.	Pfefferbaum, B., Van Horn, R. L., & Pfefferbaum, R. L. (2017). Involving adolescents in building community resilience for disasters. Adolescent Psychiatry, 7(4), 253-265.	Theoretical rationale and approach to involve youth in enhancing community resilience for disasters	Youth programming initiatives *Age range not mentioned		Yes		N/A	N/A
Bessaha, M., Hayward, R. A., & Gatanas, K. (2022). A scoping review of youth and young adults' roles in natural disaster mitigation and response: considerations for youth wellbeing during a global ecological crisis. Child and adolescent mental health, 27(1), 14-21.	Gupta, M., Talankar, P., & Chavda, S. (2018). Citizens of Delhi lead resilience action. Disaster Prevention and Management: An International Journal.	Illustrate practical approaches to addressing issues of risk reduction and disaster prevention in urban areas	214 youth volunteers *Age range not mentioned		Yes		India	LMIC
Bessaha, M., Hayward, R. A., & Gatanas, K. (2022). A scoping review of youth and young adults' roles in natural disaster mitigation and response: considerations for youth wellbeing during a global ecological crisis. Child and adolescent mental health, 27(1), 14-21.	Haynes, K., & Tanner, T. M. (2015). Empowering young people and strengthening resilience: Youth-centred participatory video as a tool for climate change adaptation and disaster risk reduction. Children's Geographies, 13(3), 357-371.	Examine the efficacy of Participatory Video (PV) as a tool for empowering young people living in disaster-prone communities	Youth ages 13-21		Yes		Philippines	LMIC
Bessaha, M., Hayward, R. A., & Gatanas, K. (2022). A scoping review of youth and young adults' roles in natural disaster mitigation and response: considerations for youth wellbeing during a global ecological crisis. Child and adolescent mental health, 27(1), 14-21.	Cumiskey, L., Hoang, T., Suzuki, S., Pettigrew, C., & Herrgård, M. M. (2015). Youth participation at the third UN world conference on disaster risk reduction. International Journal of Disaster Risk Science, 6(2), 150-163.	Evaluate the Children & Youth Forum and youth participation during the World Conference on DRR	N/A		Yes		N/A	N/A
Bessaha, M., Hayward, R. A., & Gatanas, K. (2022). A scoping review of youth and young adults' roles in natural disaster mitigation and response: considerations for youth wellbeing during a global ecological crisis. Child and adolescent mental health, 27(1), 14-21.	Fernandez, G., & Shaw, R. (2013). Youth Council participation in disaster risk reduction in Infanta and Makati, Philippines: A policy review. International Journal of Disaster Risk Science, 4(3), 126-136.	Examine national policies related to youth participation in DRR and implementation of these policies at the village level through youth councils	Youth council chairpersons across 69villages *15-18		Yes		Philippines	LMIC
Bessaha, M., Hayward, R. A., & Gatanas, K. (2022). A scoping review of youth and young adults' roles in natural disaster mitigation and response: considerations for youth wellbeing during a global ecological crisis. Child and adolescent mental health, 27(1), 14-21.	Chen, Y. F., & Adefila, A. (2020). Enhancing school safety through university engagement in DRR education. International journal of disaster risk reduction, 44, 101386.	Evaluate the Higher Education engagement model for DRR impact on students' learning	104 university students *Age range is not mentioned		Yes		UK, Taiwan	HIC
Bessaha, M., Hayward, R. A., & Gatanas, K. (2022). A scoping review of youth and young adults' roles in natural disaster mitigation and response: considerations for youth wellbeing during a global ecological crisis. Child and adolescent mental health, 27(1), 14-21.	Cox, R. S., Hill, T. T., Plush, T., Heykoop, C., & Tremblay, C. (2019). More than a checkbox: engaging youth in disaster risk reduction and resilience in Canada. Natural Hazards, 98(1), 213-227.	Review of engaging youth to ensure participation in DRR by creating youth-friendly and/or youth-centric opportunities for engagement	N/A		Yes		N/A	N/A
Bessaha, M., Hayward, R. A., & Gatanas, K. (2022). A scoping review of youth and young adults' roles in natural disaster mitigation and response: considerations for youth wellbeing during a global ecological crisis. Child and adolescent mental health, 27(1), 14-21.	Fernandez, G., & Shaw, R. (2015). Youth participation in disaster risk reduction through science clubs in the Philippines. Disasters, 39(2), 279-294.	Examine the potential ofscience clubs as youthparticipation in DRR	658 high school science club members *age not mentioned		Yes		Philippines	LMIC
Bessaha, M., Hayward, R. A., & Gatanas, K. (2022). A scoping review of youth and young adults' roles in natural disaster mitigation and response: considerations for youth wellbeing during a global ecological crisis. Child and adolescent mental health, 27(1), 14-21.	Nakano, G., Suwa, S., Gautam, A., & Yamori, K. (2020). Long-term evaluation of proactive attitudes toward disaster education in Nepal. International Journal of Disaster Risk Reduction, 50, 101866.	Describe the development and impact of a DRR education exchange program on students	378 student graduate (18-20 years)		Yes		Nepal	LMIC
Bessaha, M., Hayward, R. A., & Gatanas, K. (2022). A scoping review of youth and young adults' roles in natural disaster mitigation and response: considerations for youth wellbeing during a global ecological crisis. Child and adolescent mental health, 27(1), 14-21.	Osofsky, H., Osofsky, J., Hansel, T., Lawrason, B., & Speier, A. (2018). Building resilience after disasters through the youth leadership program: the importance of community and academic partnerships on youth outcomes. Progress in community health partnerships: research, education, and action, 12(1), 11-21.	Evaluation of the St. Bernard Parish Youth Leadership Program (YLP), a mental health intervention related to Hurricane Katrina recovery	212 high school students ages 15-17		Yes		USA	HIC
Bessaha, M., Hayward, R. A., & Gatanas, K. (2022). A scoping review of youth and young adults' roles in natural disaster mitigation and response: considerations for youth wellbeing during a global ecological crisis. Child and adolescent mental health, 27(1), 14-21.	Petterson, M., Nanayakkara, L., Konchok, N., Norman, R., Wangchuk, S., & Linderoth, M. (2019). Interconnected geoscience applied to disaster and risk: case study from SECMOL, Ladakh, N. India. Disaster Prevention and Management: an International Journal.	Application of the concept of "Interconnected Geoscience" to a DRR case study	40 college students ages16-20		Yes		India	LMIC
Bessaha, M., Hayward, R. A., & Gatanas, K. (2022). A scoping review of youth and young adults' roles in natural disaster mitigation and response: considerations for youth wellbeing during a global ecological crisis. Child and adolescent mental health, 27(1), 14-21.	Richards, E. A., Novak, J. C., & Davis, L. V. (2009). Disaster response after Hurricane Katrina: A model for an academic–community partnership in Mississippi. Journal of Community Health Nursing, 26(3), 114-120.	Evaluate a 3-year post hurricane disaster service-learning project	33 nursing students and five faculty members; providers from 30 Gulfport region Coastal Family Health Clinics *Age range not mentioned		Yes		USA	HIC
Bessaha, M., Hayward, R. A., & Gatanas, K. (2022). A scoping review of youth and young adults' roles in natural disaster mitigation and response: considerations for youth wellbeing during a global ecological crisis. Child and adolescent mental health, 27(1), 14-21.	Shillingford, A., Williams, N., & Allen, L. (2020). A Storm Called Erika: Lessons from a Service-Learning, Community-Based Psychosocial Support Post Disaster Response. Journal of Service-Learning in Higher Education, 10.	Explore a post-Tropical Storm Erika service-learning program between a social work school and communities	2 clinical psychology interns, 1 social work intern *Age range not mentioned		Yes		Dominica	UMIC
Bessaha, M., Hayward, R. A., & Gatanas, K. (2022). A scoping review of youth and young adults' roles in natural disaster mitigation and response: considerations for youth wellbeing during a global ecological crisis. Child and adolescent mental health, 27(1), 14-21.	Newnham, E. A., Tearne, J., Gao, X., Guragain, B., Jiao, F., Ghimire, L., ... & Leaning, J. (2019). Tailoring disaster risk reduction for adolescents: Qualitative perspectives from China and Nepal. International journal of disaster risk reduction, 34, 337-345.	Examine disaster-related risks experienced by adolescent sand their caregivers and determine the scope for adolescent participation in disaster rescue efforts	69 adolescents (13- 19 years old) and 72adults (including parents and community leaders)		Yes		China, Nepal	UMIC & LMIC
Bessaha, M., Hayward, R. A., & Gatanas, K. (2022). A scoping review of youth and young adults' roles in natural disaster mitigation and response: considerations for youth wellbeing during a global ecological crisis. Child and adolescent mental health, 27(1), 14-21.	Kawashima, M., Murakami, M., Saito, T., Oyama, I., Tauchi, M., Oikawa, K., ... & Otani, K. (2020). Lessons from and perspectives for healthcare student volunteer activities after the Fukushima disaster. Radioprotection, 55(4), 271-276.	Role of health students in immediate and long-term disaster response	9 health care students ages 15-29		No	Age
Sinclair, R. (2004). Participation in practice: Making it meaningful, effective and sustainable. Children & society, 18(2), 106-118.	Alderson, P. (1993). Children's consent to surgery.	examines the varying perceptions of children's capacity for making informed decisions and how far professionals are prepared to involve children in consent	Age range not mentioned		Yes		Multiple countries	N/A
Sinclair, R. (2004). Participation in practice: Making it meaningful, effective and sustainable. Children & society, 18(2), 106-118.	Alderson, P. (1995). Listening to children: Children, ethics and social research.	Examines child ethics, engagement from the context of social science research	N/A		Yes		N/A	N/A
Sinclair, R. (2004). Participation in practice: Making it meaningful, effective and sustainable. Children & society, 18(2), 106-118.	Alderson, P. (2001). Research by children. International journal of social research methodology, 4(2), 139-153.	This review paper draws on a rapidly growing international literature about research by children.	N/A		Yes		N/A	N/A
Sinclair, R. (2004). Participation in practice: Making it meaningful, effective and sustainable. Children & society, 18(2), 106-118.	Braye, S. (2000). Participation and involvement in social care: an overview. User involvement and participation in social care: Research informing practice, 9-28.	An overview of youth participation in social care research	Age range not mentioned		Yes		Multiple countries	N/A
Sinclair, R. (2004). Participation in practice: Making it meaningful, effective and sustainable. Children & society, 18(2), 106-118.	Cairns, L. (2001). Investing in children: Learning how to promote the rights of all children. Children & Society, 15(5), 347-360.	This paper provides an inside account of how the initiative was developed to include youth in policy change	Age range not mentioned		Yes		UK	HIC
Sinclair, R. (2004). Participation in practice: Making it meaningful, effective and sustainable. Children & society, 18(2), 106-118.	Christensen, P., & James, A. (2017). Research with children. Taylor & Francis..	Broad overview of research conducted with children	Age range not mentioned		Yes		Multiple countries	N/A
Sinclair, R. (2004). Participation in practice: Making it meaningful, effective and sustainable. Children & society, 18(2), 106-118.	Christensen, P. H. (1999). Towards an anthropology of childhood sickness: An ethnographic study of Danish schoolchildren (Doctoral dissertation, University of Hull).		6 to 11		no	age
Sinclair, R. (2004). Participation in practice: Making it meaningful, effective and sustainable. Children & society, 18(2), 106-118.	Clark, A. (2001). How to listen to very young children: The mosaic approach. Child Care in Practice, 7(4), 333-341.	This paper will explore Mosaic, a particular framework for listening to very young children, under five years of age.	Couldn’t access full text		Yes		UK	HIC
Sinclair, R. (2004). Participation in practice: Making it meaningful, effective and sustainable. Children & society, 18(2), 106-118.	Cohen, J., & Emanuel, J. (1998). Positive participation: Consulting and involving young people in health-related work: A planning and training resource. London: Health Education Authority.	Examines approaches to involving youth in health related fields	Couldn’t access full text		Yes		UK	HIC
Sinclair, R. (2004). Participation in practice: Making it meaningful, effective and sustainable. Children & society, 18(2), 106-118.	Joseph Rowntree Foundation. (2002). Involving young people in local authority decision-making. Joseph Rowntree Foundation.	Couldn’t access full text	Couldn’t access full text		Yes		N/A	N/A
Sinclair, R. (2004). Participation in practice: Making it meaningful, effective and sustainable. Children & society, 18(2), 106-118.	Combe, V. (2002). Up for it: Getting young people involved in local government. National Youth Agency.	Couldn’t access full text	Couldn’t access full text		Yes		N/A	N/A
Sinclair, R. (2004). Participation in practice: Making it meaningful, effective and sustainable. Children & society, 18(2), 106-118.	Cutler D. 2002. Taking the Initiative: Promoting Young People’s Involvement in Public Decision- making in the UK, Update. Carnegie Young People’s Initiative: London.	Couldn’t access full text	Couldn’t access full text		Yes		N/A	N/A
Sinclair, R. (2004). Participation in practice: Making it meaningful, effective and sustainable. Children & society, 18(2), 106-118.	Cutler, D. (2003). Standard!: Organisational Standards and Young People's Participation in Public Decision Making. Carnegie Young People Initiative.	Couldn’t access full text	Couldn’t access full text		Yes		N/A	N/A
Sinclair, R. (2004). Participation in practice: Making it meaningful, effective and sustainable. Children & society, 18(2), 106-118.	Danso, C., Greaves, H., Howell, S., Ryan, M., Sinclair, R., & Tunnard, J. (2003). The involvement of children and young people in promoting change and enhancing the quality of social care. London: National Children’s Bureau.	Couldn’t access full text	Couldn’t access full text		Yes		N/A	N/A
Sinclair, R. (2004). Participation in practice: Making it meaningful, effective and sustainable. Children & society, 18(2), 106-118.	Hallett, C., & Prout, A. (2003). Hearing the voices of children. Social policy for a new century.	The central concern of this volume is the emergence of 'children's voice'and the implications of this for social policy	Age range not mentioned		Yes		Multiple countries	N/A
Sinclair, R. (2004). Participation in practice: Making it meaningful, effective and sustainable. Children & society, 18(2), 106-118.	Harker, R. (2002). Including children in social research. NCB Highlight, 193(2).	Outlines approaches to engaging young people in social science research	Couldn’t access full text		Yes		Multiple countries	N/A
Sinclair, R. (2004). Participation in practice: Making it meaningful, effective and sustainable. Children & society, 18(2), 106-118.	Hart, R. A. (2013). Children's participation: The theory and practice of involving young citizens in community development and environmental care. Routledge.	Asserts that children and young people can help sustain the environment if they are taken seriously	Age range not mentioned		Yes		N/A	N/A
Sinclair, R. (2004). Participation in practice: Making it meaningful, effective and sustainable. Children & society, 18(2), 106-118.	James, A., Jenks, C., & Prout, A. (1998). Theorizing childhood. New York, 81-104.	Applies theoretical concepts to the 'real' world by addressing practitioners, policy makers, politicians and including empirical research	Age range not mentioned		Yes		Multiple countries	N/A
Sinclair, R. (2004). Participation in practice: Making it meaningful, effective and sustainable. Children & society, 18(2), 106-118.	Kirby, P., & Bryson, S. (2002). Measuring the magic?: Evaluating and researching young people's participation in public decision making. Carnegie Young People Initiative.	Looks at ways to faciliate young people in decision making in relation to public policy	Couldn’t access full text		Yes		CAF	N/A
Sinclair, R. (2004). Participation in practice: Making it meaningful, effective and sustainable. Children & society, 18(2), 106-118.	Kirby, P., Lanyon, C., Cronin, K., & Sinclair, R. (2003). Building a culture of participation: Involving children and young people in policy, service planning, delivery and evaluation: Handbook.	Looks at the outcomes of including children in participation in real world decisions	This report primarily focuses on young people aged 10 to 25 years, although most research and evaluation focuses on young people aged 12 to 18 years		Yes		UK	HIC
Sinclair, R. (2004). Participation in practice: Making it meaningful, effective and sustainable. Children & society, 18(2), 106-118.	Lancaster, Y. P., & Broadbent, V. (2003). Listening to Young Children: Promoting Listening to Young Children. Open University Press.	Examines approach to listening to, attending and involving children in adult decision making	The study focused on two key groups: children aged three to four years in the kindergarten and children under two in the nursery		no	age
Sinclair, R. (2004). Participation in practice: Making it meaningful, effective and sustainable. Children & society, 18(2), 106-118.	Lansdown, G. (1995). Taking Part: Children's participation in decision making (Vol. 1). Institute for Public Policy Research.	Looks at ways young people can have a voice and encourages autonomy of the child	Couldn’t access full text		Yes		CAF	N/A
Sinclair, R. (2004). Participation in practice: Making it meaningful, effective and sustainable. Children & society, 18(2), 106-118.	McNeish, D., & Newman, T. (2002). Involving children and young people in decision making. What works for Children, 186-204.	Examines approaches to involving youth in policy	Couldn’t access full text		Yes		CAF	N/A
Sinclair, R. (2004). Participation in practice: Making it meaningful, effective and sustainable. Children & society, 18(2), 106-118.	Morrow, V., & Richards, M. (1996). The ethics of social research with children: An overview 1. Children & society, 10(2), 90-105.	Looks at some of the problems faced by researchers when conducting research with children and youth	N/A		Yes		N/A	N/A
Sinclair, R. (2004). Participation in practice: Making it meaningful, effective and sustainable. Children & society, 18(2), 106-118.	Morrow, V. (1998). Understanding families: Children's perspectives. London: National Children's Bureau.	This book examines how children perceive and make sense of the concepts of family and kinship in the context of contemporary patterns of family life.	N/A		Yes		N/A	N/A
Sinclair, R. (2004). Participation in practice: Making it meaningful, effective and sustainable. Children & society, 18(2), 106-118.	O’KANE, C. L. A. I. R. E. (2008). The development of participatory techniques: Facilitating children’s views about decisions which affect them. In Research with children (pp. 141-171). Routledge.	Looks at ways to increase child participation in decsisions that directly affect them	Age range not mentioned		Yes		Multiple countries	N/A
Sinclair, R. (2004). Participation in practice: Making it meaningful, effective and sustainable. Children & society, 18(2), 106-118.	Prout, A. (1997). A New Paradigm for the Sociology of Childhood'in Prout, A. and James, A.(eds.) Constructing and Reconstructing Childhood.	the chapter discusses apparent simplicity and directness of need statements in a highly condensed combination of both empirical and evaluative claims.	Couldn’t access full text		Yes		CAF	N/A
Sinclair, R. (2004). Participation in practice: Making it meaningful, effective and sustainable. Children & society, 18(2), 106-118.	Shenton, F. (1999). Evaluation of County Durham’s Investing in Children Initiative. Durham: University of Durham.	Couldn’t access full text	Couldn’t access full text		Yes		CAF	N/A
Sinclair, R. (2004). Participation in practice: Making it meaningful, effective and sustainable. Children & society, 18(2), 106-118.	Shier, H. (2001). Pathways to participation: Openings, opportunities and obligations. Children & society, 15(2), 107-117.	The United Nations Convention on the Rights of the Child has raised the profile of children’s participation in the United Kingdom. Hart’s ‘ladder of participation’ has been the most influential model in this field. This paper offers an alternative model based on five levels of participation:	N/A		Yes		N/A	N/A
Sinclair, R. (2004). Participation in practice: Making it meaningful, effective and sustainable. Children & society, 18(2), 106-118.	Sinclair, R., Cronin, K., Lanyon, C., Stone, V., & Hulusi, A. (2002). Aim High Stay Real: Outcomes for Children and Young People: the Views of Children, Parents and Practitioners. Children and Young People's Unit.	Couldn’t access full text	Couldn’t access full text		Yes		CAF	N/A
Sinclair, R. (2004). Participation in practice: Making it meaningful, effective and sustainable. Children & society, 18(2), 106-118.	Sinclair, R. (2000). Quality Protects Research Briefing No 3 Young People's Participation. London: Department of Health.	Couldn’t access full text	*age range not mentioned		Yes		CAF	N/A
Sinclair, R. (2004). Participation in practice: Making it meaningful, effective and sustainable. Children & society, 18(2), 106-118.	Sinclair, R. (1998). Involving children in planning their care. Child & Family Social Work, 3(2), 137-142.		5 to 18		no	age
Sinclair, R. (2004). Participation in practice: Making it meaningful, effective and sustainable. Children & society, 18(2), 106-118.	Thomas, N. (2002). Children, family and the state: Decision-making and child participation. Policy press.	Looks at childrens participation in decision making on policies which directly affect them	Couldn’t access full text		Yes		CAF	N/A
Sinclair, R. (2004). Participation in practice: Making it meaningful, effective and sustainable. Children & society, 18(2), 106-118.	Save the Children Fund, & Treseder, P. (1997). Empowering Children and Young People: A Training Manual: Promoting Involvement in Decision-making. London: Save the Children Fund.	Couldn’t access full text	Couldn’t access full text		Yes		CAF	N/A
Sinclair, R. (2004). Participation in practice: Making it meaningful, effective and sustainable. Children & society, 18(2), 106-118.	Voice for the Child in Care. (2004). Start with the Child: Stay with the Child: a Blueprint for a Child-centred Approach to Children and Young People in Public Care. Voice for the Child in Care.	Couldn’t access full text	Couldn’t access full text		Yes		CAF	N/A
Sinclair, R. (2004). Participation in practice: Making it meaningful, effective and sustainable. Children & society, 18(2), 106-118.	Wade, H., & Badham, B. (2003). hear by right. Standards for the Active Involvement of Children and Young People London: Local Government Association and Leicester: National Youth Agency.	Examines how to engage children and appraoches to engaging children in tasks	Age range not mentioned		Yes		UK	HIC
Sinclair, R. (2004). Participation in practice: Making it meaningful, effective and sustainable. Children & society, 18(2), 106-118.	Wade, H., Lawton, A., & Stevenson, M. (2001). Hear by right: Setting standards for the active involvement of young people in democracy. London: Local Government Association.	Provides a framework for participation of young people and children in democracy	Age range not mentioned		Yes		N/A	N/A
Sinclair, R. (2004). Participation in practice: Making it meaningful, effective and sustainable. Children & society, 18(2), 106-118.	Willow, C., Marchant, R., Kirby, P., & Neale, B. (2003). Citizenship for young children: Strategies for development. Joseph Rowntree Foundation: York.	Couldn’t access full text	Couldn’t access full text		Yes		CAF	N/A
Sinclair, R. (2004). Participation in practice: Making it meaningful, effective and sustainable. Children & society, 18(2), 106-118.	Willow, C., & Plowden, V. (2000). Total respect: Ensuring children’s rights and participation in care. Department of Health and Children’s Rights Officers and Advocates (CROA): London.	full text could not be accessed	Age range not mentioned		Yes		CAF	N/A
Sinclair, R. (2004). Participation in practice: Making it meaningful, effective and sustainable. Children & society, 18(2), 106-118.	Willow, C. (2002). Participation in practice: Children and young people as partners in change. London: Children's Society.	full text could not be accessed	Couldn’t access full text		Yes		CAF	N/A
Jørgensen, C. R. (2019). Children’s Involvement in Research—A Review and Comparison with Service User Involvement in Health and Social Care. Social Sciences, 8(5), 149.	Alderson, P. (2001). Research by children. International journal of social research methodology, 4(2), 139-153.	Children working as researchers.	N/A		Yes		N/A	N/A
Jørgensen, C. R. (2019). Children’s Involvement in Research—A Review and Comparison with Service User Involvement in Health and Social Care. Social Sciences, 8(5), 149.	BAILEy, S., BODDy, K., Briscoe, S., & Morris, C. (2015). Involving disabled children and young people as partners in research: a systematic review. Child: care, health and development, 41(4), 505-514.	This review investigated how disabled children have been involved as research partners; specifically how they have been recruited, the practicalities and challenges of involvement and how these have been overcome, and impacts of involvement for research, and disabled children and young people.	N/A		yes		N/A	N/A
Jørgensen, C. R. (2019). Children’s Involvement in Research—A Review and Comparison with Service User Involvement in Health and Social Care. Social Sciences, 8(5), 149.	Bird, D., Culley, L., & Lakhanpaul, M. (2013). Why collaborate with children in health research: an analysis of the risks and benefits of collaboration with children. Archives of Disease in Childhood-Education and Practice, 98(2), 42-48.	Collaboration with children in health research.	N/A		Yes		N/A	N/A
Jørgensen, C. R. (2019). Children’s Involvement in Research—A Review and Comparison with Service User Involvement in Health and Social Care. Social Sciences, 8(5), 149.	Bradbury-Jones, C., & Taylor, J. (2015). Engaging with children as co-researchers: challenges, counter-challenges and solutions. International Journal of Social Research Methodology, 18(2), 161-173.	Involving children as co-researchers	N/A		Yes		N/A	N/A
Jørgensen, C. R. (2019). Children’s Involvement in Research—A Review and Comparison with Service User Involvement in Health and Social Care. Social Sciences, 8(5), 149.	Burton, D., Smith, M., & Woods, K. (2010). Working with teachers to promote children’s participation through pupil‐led research. Educational Psychology in Practice, 26(2), 91-104.	Childrenâ€™s participation in pupil-led research.	Two whole Year 5 classes *age range not mentioned		yes		UK	HIC
Jørgensen, C. R. (2019). Children’s Involvement in Research—A Review and Comparison with Service User Involvement in Health and Social Care. Social Sciences, 8(5), 149.	Clark, E. (2004). Action learning with young carers. Action Learning: Research and Practice, 1(1), 109-116.	Action learning with young carers.	Young carers recruited through the researcherâ€™s employing organisation. *age range not mentioned		yes		UK	HIC
Jørgensen, C. R. (2019). Children’s Involvement in Research—A Review and Comparison with Service User Involvement in Health and Social Care. Social Sciences, 8(5), 149.	Clavering, E. K., & McLaughlin, J. (2010). Children's participation in health research: from objects to agents?. Child: care, health and development, 36(5), 603-611.	Childrenâ€™s inclusion in health-related research	N/A		yes		N/A	N/A
Jørgensen, C. R. (2019). Children’s Involvement in Research—A Review and Comparison with Service User Involvement in Health and Social Care. Social Sciences, 8(5), 149.	Coad, J., & Evans, R. (2008). Reflections on practical approaches to involving children and young people in the data analysis process. Children & Society, 22(1), 41-52.	Framework for involving children and young people in data analysis.	N/A		yes		UK	HIC
Jørgensen, C. R. (2019). Children’s Involvement in Research—A Review and Comparison with Service User Involvement in Health and Social Care. Social Sciences, 8(5), 149.	Coppock, V. (2011). Children as peer researchers: Reflections on a journey of mutual discovery. Children & Society, 25(6), 435-446.	Evaluation of an emotional literacy project.	Year 6 children from two schools (school A: peer researchers, school B: interviewees). *age range not mentioned		yes		UK	HIC
Jørgensen, C. R. (2019). Children’s Involvement in Research—A Review and Comparison with Service User Involvement in Health and Social Care. Social Sciences, 8(5), 149.	Cox, S., & Robinson‐Pant, A. (2008). Power, participation and decision making in the primary classroom: Children as action researchers. Educational Action Research, 16(4), 457-468.	Childrenâ€™ role in classroom and school decision making.	Children from six primary schools (Year 1â€“6). The whole class working in mixed ability groups. *age range not mentioned		No	Age because children in year 1-3 are likely to be under the age of 10 years
Jørgensen, C. R. (2019). Children’s Involvement in Research—A Review and Comparison with Service User Involvement in Health and Social Care. Social Sciences, 8(5), 149.	Dunn, J. (2015). Insiders’ perspectives: a children's rights approach to involving children in advising on adult-initiated research. International Journal of Early Years Education, 23(4), 394-408.	Childrenâ€™s views on using popular culture to teach writing in the primary classroom.	Eight children from two Year 3 classes from two primary schools. *6-7 years old		No	Age
Jørgensen, C. R. (2019). Children’s Involvement in Research—A Review and Comparison with Service User Involvement in Health and Social Care. Social Sciences, 8(5), 149.	Fleming, J., Goodman Chong, H., & Skinner, A. (2009). Experiences of peer evaluation of the Leicester teenage pregnancy prevention strategy. Children & society, 23(4), 279-290.	The involvement of peer evaluators of the Leicester teenage pregnancy strategy.	Seven young people (six women/one man, 17â€“19 years old)		Yes		UK	HIC
Jørgensen, C. R. (2019). Children’s Involvement in Research—A Review and Comparison with Service User Involvement in Health and Social Care. Social Sciences, 8(5), 149.	Flewitt, R., Jones, P., Potter, J., Domingo, M., Collins, P., Munday, E., & Stenning, K. (2018). ‘I enjoyed it because… you could do whatever you wanted and be creative’: three principles for participatory research and pedagogy. International Journal of Research & Method in Education, 41(4), 372-386.	Participatory research project with hard-to-reach young people.	Youth Expert Panel: Eight young people (15â€“18 years) who had previously conducted research with the partner organization. Participatory research: 30 volunteers (7â€“18 years old) recruited through partner organisations. Consent obtained from children and parents/guardians.		no	Age
Jørgensen, C. R. (2019). Children’s Involvement in Research—A Review and Comparison with Service User Involvement in Health and Social Care. Social Sciences, 8(5), 149.	Franks, M. (2011). Pockets of participation: revisiting child‐centred participation research. Children & Society, 25(1), 15-25.	Participatory research with child researchers.	N/A		yes		N/A	N/A
Jørgensen, C. R. (2019). Children’s Involvement in Research—A Review and Comparison with Service User Involvement in Health and Social Care. Social Sciences, 8(5), 149.	Gaillard, S., Malik, S., Preston, J., Escalera, B. N., Dicks, P., Touil, N., ... & Kassaï, B. (2018). Involving children and young people in clinical research through the forum of a European Young Persons’ Advisory Group: needs and challenges. Fundamental & clinical pharmacology, 32(4), 357-362.	The involvement of children and young people in clinical research.	N/A		yes		N/A	N/A
Jørgensen, C. R. (2019). Children’s Involvement in Research—A Review and Comparison with Service User Involvement in Health and Social Care. Social Sciences, 8(5), 149.	Gray, C., & Winter, E. (2011). Hearing voices: participatory research with preschool children with and without disabilities. European Early Childhood Education Research Journal, 19(3), 309-320.	Childrenâ€™s views on their daily experiences in their preschool setting.	36 children (18 boys and 18 girls), 3â€“4 years of age, from four preschool settings, and 18 of them had a disability. Consent obtained from parents and from children via child-friendly approaches.		No	Age
Jørgensen, C. R. (2019). Children’s Involvement in Research—A Review and Comparison with Service User Involvement in Health and Social Care. Social Sciences, 8(5), 149.	Hooper, C. A., & Gunn, R. (2014). Recognition as a framework for ethical participatory research: Developing a methodology with looked after young people. International Journal of Social Research Methodology, 17(5), 475-488.	Developing a local authority pledge on young people in care.	A core of eight young people (14 involved at one time or another). *8-19 years		No	Age
Jørgensen, C. R. (2019). Children’s Involvement in Research—A Review and Comparison with Service User Involvement in Health and Social Care. Social Sciences, 8(5), 149.	James, A. (2001). Ethnography in the study of children. Handbook of ethnography, 246.	Childrenâ€™s voice, including the role as co-researchers.	*age range not mentioned		Yes		N/A	N/A
Jørgensen, C. R. (2019). Children’s Involvement in Research—A Review and Comparison with Service User Involvement in Health and Social Care. Social Sciences, 8(5), 149.	Kellett, M. (2010). Small shoes, big steps! Empowering children as active researchers. American journal of community psychology, 46(1), 195-203.	Children as active researchers.	Includes an original research study by an 11-year-old girl.		yes		UK	HIC
Jørgensen, C. R. (2019). Children’s Involvement in Research—A Review and Comparison with Service User Involvement in Health and Social Care. Social Sciences, 8(5), 149.	Kellett, with original research contributions by young people with a learning disability: Allan Aoslin, Ross Baines, Alice Clancy, Lizzie Jewiss‐Hayden, Ryan Singh and Josh Strudgwick, M. (2010). WeCan2: Exploring the implications of young people with learning disabilities engaging in their own research. European Journal of Special Needs Education, 25(1), 31-44.	Participation of young people with learning disabilities in decision-making forums.	Six young people (aged 14â€“19) with learning disabilities, who were members of a charityâ€™s volunteering programme.		yes		UK	HIC
Jørgensen, C. R. (2019). Children’s Involvement in Research—A Review and Comparison with Service User Involvement in Health and Social Care. Social Sciences, 8(5), 149.	Kim, C. Y. (2016). Why research ‘by’children? Rethinking the assumptions underlying the facilitation of children as researchers. Children & Society, 30(3), 230-240.	Research by children.	N/A		yes		N/A	N/A
Jørgensen, C. R. (2019). Children’s Involvement in Research—A Review and Comparison with Service User Involvement in Health and Social Care. Social Sciences, 8(5), 149.	Kim, C. Y. (2017). Participation or pedagogy? Ambiguities and tensions surrounding the facilitation of children as researchers. Childhood, 24(1), 84-98.	Primary school children doing their own research.	Eight children (mixed ability and mixed age 8â€“11) - race not mentioned		No	Age
Jørgensen, C. R. (2019). Children’s Involvement in Research—A Review and Comparison with Service User Involvement in Health and Social Care. Social Sciences, 8(5), 149.	Leitch, R., Gardner, J., Mitchell, S., Lundy, L., Odena, O., Galanouli, D., & Clough, P. (2007). Consulting pupils in assessment for learning classrooms: The twists and turns of working with students as co‐researchers. Educational action research, 15(3), 459-478.	Consulting Pupils on the Assessment of their Learning (CPAL).	Students recruited from six schools. Advisory group invited randomly from a list of students. *aged 11-14 years		yes		Northern Ireland	HIC
Jørgensen, C. R. (2019). Children’s Involvement in Research—A Review and Comparison with Service User Involvement in Health and Social Care. Social Sciences, 8(5), 149.	Lomax, H. (2012). Contested voices? Methodological tensions in creative visual research with children. International Journal of Social Research Methodology, 15(2), 105-117.	Childrenâ€™s experiences of living in a disadvantaged neighbourhood.	13 children (seven boys and six girls) aged 8â€“12 years. Invited through an out of school play scheme.		No	Age
Jørgensen, C. R. (2019). Children’s Involvement in Research—A Review and Comparison with Service User Involvement in Health and Social Care. Social Sciences, 8(5), 149.	Lundy, L., & McEvoy, L. (2012). Children’s rights and research processes: Assisting children to (in) formed views. Childhood, 19(1), 129-144.	What does an explicit rights-informed approach mean for research with children?	Each project had an advisory group with eight children (aged 10â€“12).		yes		Northern Ireland	HIC
Jørgensen, C. R. (2019). Children’s Involvement in Research—A Review and Comparison with Service User Involvement in Health and Social Care. Social Sciences, 8(5), 149.	Lundy, L., McEvoy, L., & Byrne, B. (2011). Working with young children as co-researchers: An approach informed by the United Nations Convention on the Rights of the Child. Early education & development, 22(5), 714-736.	An explicit rights-informed approach to engaging children as co-researchers.	Each advisory group: Four Year 1 children (aged 4â€“5, mixed gender and ethnicity).		No	age
Jørgensen, C. R. (2019). Children’s Involvement in Research—A Review and Comparison with Service User Involvement in Health and Social Care. Social Sciences, 8(5), 149.	Mawn, L., Welsh, P., Kirkpatrick, L., Webster, L. A., & Stain, H. J. (2016). Getting it right! Enhancing youth involvement in mental health research. Health Expectations, 19(4), 908-919.	Young peopleâ€™s involvement in mental health research.	Young people (14â€“24 years old) recruited through mental health charities and organizations.		yes		UK	HIC
Jørgensen, C. R. (2019). Children’s Involvement in Research—A Review and Comparison with Service User Involvement in Health and Social Care. Social Sciences, 8(5), 149.	McLaughlin, H. (2006). Involving young service users as co-researchers: possibilities, benefits and costs. British Journal of Social Work, 36(8), 1395-1410.	The involvement of young service users in research.	N/A		yes		N/A	N/A
Jørgensen, C. R. (2019). Children’s Involvement in Research—A Review and Comparison with Service User Involvement in Health and Social Care. Social Sciences, 8(5), 149.	Messiou, K. (2014). Working with students as co-researchers in schools: A matter of inclusion. International Journal of Inclusive Education, 18(6), 601-613.	Working with students as co-researchers.	School 1: Five girls and four boys from Year 9. School 2: Five boys and two girls from Year 8. *age not mentioned		yes		UK	HIC
Jørgensen, C. R. (2019). Children’s Involvement in Research—A Review and Comparison with Service User Involvement in Health and Social Care. Social Sciences, 8(5), 149.	Murray, C. (2006). Peer led focus groups and young people. Children & society, 20(4), 273-286.	Peer-led focus groups.	Young people aged 14â€“18,		yes		UK	HIC
Jørgensen, C. R. (2019). Children’s Involvement in Research—A Review and Comparison with Service User Involvement in Health and Social Care. Social Sciences, 8(5), 149.	Oliver, K., Rees, R., Brady, L. M., Kavanagh, J., Oliver, S., & Thomas, J. (2015). Broadening public participation in systematic reviews: a case example involving young people in two configurative reviews. Research synthesis methods, 6(2), 206-217.	Involving young people in a systematic review.	A group of young people (aged 12â€“17) from a national childrenâ€™s centre.		yes		UK	HIC
Jørgensen, C. R. (2019). Children’s Involvement in Research—A Review and Comparison with Service User Involvement in Health and Social Care. Social Sciences, 8(5), 149.	O’Brien, N., & Moules, T. (2007). So round the spiral again: A reflective participatory research project with children and young people. Educational Action Research, 15(3), 385-402.	Reflective participatory research with children and young people.	Children aged 7â€“13 recruited through local schools (school council or selected by head. teacher). Consent from young people and parents.		no	age
Jørgensen, C. R. (2019). Children’s Involvement in Research—A Review and Comparison with Service User Involvement in Health and Social Care. Social Sciences, 8(5), 149.	Pearson, R., & Howe, J. (2017). Pupil participation and playground design: Listening and responding to children’s views. Educational Psychology in Practice, 33(4), 356-370.	Pupils involved the redesign of their school playground.	2â€“3 volunteers from three year groups (Years 3â€“6) selected by school staff.		no	*young people in year 3 likely under the age of 10 years
Jørgensen, C. R. (2019). Children’s Involvement in Research—A Review and Comparison with Service User Involvement in Health and Social Care. Social Sciences, 8(5), 149.	Sime, D. (2008). Ethical and methodological issues in engaging young people living in poverty with participatory research methods. Children's geographies, 6(1), 63-78.	Issues of involving children and young people living in poverty in participatory research.	Pre-proposal meeting: 10 children (10â€“14 years). Advisory group: Five young people, identified through existing contacts with a charity.		yes		UK	HIC
Jørgensen, C. R. (2019). Children’s Involvement in Research—A Review and Comparison with Service User Involvement in Health and Social Care. Social Sciences, 8(5), 149.	Smith, R., Monaghan, M., & Broad, B. (2002). Involving young people as co-researchers: Facing up to the methodological issues. Qualitative Social Work, 1(2), 191-207.	The involvement of young people as co-researchers.	Phase 1: 38 young people recruited through existing projects run by The Childrenâ€™s Society and other organizations. Phase 2: 64 young people. *age not mentioned		yes		UK	HIC
Jørgensen, C. R. (2019). Children’s Involvement in Research—A Review and Comparison with Service User Involvement in Health and Social Care. Social Sciences, 8(5), 149.	Taylor, J., Bradbury‐Jones, C., Hunter, H., Sanford, K., Rahilly, T., & Ibrahim, N. (2014). Young people's experiences of going missing from care: A qualitative investigation using peer researchers. Child Abuse Review, 23(6), 387-401.	Young peopleâ€™s experiences of going missing from care.	Two young people collaborated with the researchers as peer researchers. Two Black and ethnic minorities, the remainder of the sample was white - TOTAL NO. OF PARTICIPANTS WAS 56 *age range not mentioned		no	Not health research
Jørgensen, C. R. (2019). Children’s Involvement in Research—A Review and Comparison with Service User Involvement in Health and Social Care. Social Sciences, 8(5), 149.	Tisdall, E. K. M. (2012). The challenge and challenging of childhood studies? Learning from disability studies and research with disabled children. Children & society, 26(3), 181-191.	Childrenâ€™s participation as researchers and disability research.	N/A		yes		N/A	N/A
Jørgensen, C. R. (2019). Children’s Involvement in Research—A Review and Comparison with Service User Involvement in Health and Social Care. Social Sciences, 8(5), 149.	Willumsen, E., Hugaas, J. V., & Studsrød, I. (2014). The child as co-researcher—moral and epistemological issues in childhood research. Ethics and Social Welfare, 8(4), 332-349.	Moral and epistemological issues in involving children as co-researchers.	N/A		yes		N/A	N/A
Jørgensen, C. R. (2019). Children’s Involvement in Research—A Review and Comparison with Service User Involvement in Health and Social Care. Social Sciences, 8(5), 149.	Yanar, Z. M., Fazli, M., Rahman, J., & Farthing, R. (2016). Research ethics committees and participatory action research with young people: the politics of voice. Journal of Empirical Research on Human Research Ethics, 11(2), 122-128.	Ethical tensions in participatory action research with children and young people.	12 young women from East London. *age range not mentioned		yes		UK	HIC
Jørgensen, C. R. (2019). Children’s Involvement in Research—A Review and Comparison with Service User Involvement in Health and Social Care. Social Sciences, 8(5), 149.	Lomax, H. (2015). Seen and heard? Ethics and agency in participatory visual research with children, young people and families. Families, Relationships and Societies, 4(3), 493-502.	Ethical responsibilities in participatory visual research with children and young people.	Project A: 14 children and young people (age 8â€“14). Project B: Eight children (age 3â€“10) and their families. Selection and consent procedures not specified.		no	age
Gavine, A. J., Aleman-Diaz, A. Y., Currie, C. E., Humphris, G. M., Morgan, A. R., & Garcia-Moya, I. (2017). The engagement of young people in the development and implementation of programmes to secure health: a systematic review.	Ager, R. D., Parquet, R., & Kreutzinger, S. (2008). The youth video project: An innovative program for substance abuse prevention. Journal of Social Work Practice in the Addictions, 8(3), 303-321.	Substance misuse	n=7, 10-12 African American Youth	EPHPP = weak EPPI qual score= low	Yes		USA	HIC
Gavine, A. J., Aleman-Diaz, A. Y., Currie, C. E., Humphris, G. M., Morgan, A. R., & Garcia-Moya, I. (2017). The engagement of young people in the development and implementation of programmes to secure health: a systematic review.	Al-sheyab, N., Gallagher, R., Crisp, J., & Shah, S. (2012). Peer-led education for adolescents with asthma in Jordan: a cluster-randomized controlled trial. Pediatrics, 129(1), e106-e112.	Asthma	n=34, 12- 17 year old Jordaninan nationals (Ethnicity - Arab)	EPHPP = N/A EPPI qual score= low	Yes		Jordan	UMIC
Gavine, A. J., Aleman-Diaz, A. Y., Currie, C. E., Humphris, G. M., Morgan, A. R., & Garcia-Moya, I. (2017). The engagement of young people in the development and implementation of programmes to secure health: a systematic review.	Al Sheyab, N. A., Gallagher, R., Roydhousc, J. K., Crisp, J., & Shah, S. (2012). Feasibility of a peer-led, school-based asthma education programme for adolescents in Jordan. EMHJ-Eastern Mediterranean Health Journal, 18 (5), 468-473, 2012.	Asthama	n=285, 13-17 (Arab) All girls study/ no boys included	EPHPP = Moderate EPPI qual score= N/A	yes		Jordan	UMIC
Gavine, A. J., Aleman-Diaz, A. Y., Currie, C. E., Humphris, G. M., Morgan, A. R., & Garcia-Moya, I. (2017). The engagement of young people in the development and implementation of programmes to secure health: a systematic review.	Alstead, M., Campsmith, M., Halley, C. S., & Hartfield, K. (1999). Developing, implementing, and evaluating a condom promotion program targeting sexually active adolescents. AIDS Education and Prevention, 11(6), 497.	Sexual health	n=1425, 15- 17 "34 % of all participants were African American; 25 % were Asian/Pacific Islander; 6% were Latino; 34% were white, and 1 % were of mixed or other races. 66% of all participants were female	EPHPP = weak EPPI qual score= N/A	yes		USA	HIC
Gavine, A. J., Aleman-Diaz, A. Y., Currie, C. E., Humphris, G. M., Morgan, A. R., & Garcia-Moya, I. (2017). The engagement of young people in the development and implementation of programmes to secure health: a systematic review.	BADER, R., WANONO, R., HAMDEN, S. & SKINNER, H. A. 2007. Global youth voices: Engaging Bedouin youth in health promotion in the Middle East. Canadian Journal of Public Health/Revue Canadienne de Sante'e Publique, 21-25.	Violence and suicide	N=20 , 11- 16 (10 boys, 10 girls) (Ethnicity - Arabic)	EPHPP = N/A EPPI qual score= low	yes		Israel	HIC
Gavine, A. J., Aleman-Diaz, A. Y., Currie, C. E., Humphris, G. M., Morgan, A. R., & Garcia-Moya, I. (2017). The engagement of young people in the development and implementation of programmes to secure health: a systematic review.	Berg, M., Coman, E., & Schensul, J. J. (2009). Youth action research for prevention: A multi-level intervention designed to increase efficacy and empowerment among urban youth. American journal of community psychology, 43(3), 345-359.	Sexual health and illegal activities	n=316, 13-18 (Participants consisted primarly of Latino/African-American)	EPHPP = Moderate EPPI qual score= low	yes		USA	HIC
Gavine, A. J., Aleman-Diaz, A. Y., Currie, C. E., Humphris, G. M., Morgan, A. R., & Garcia-Moya, I. (2017). The engagement of young people in the development and implementation of programmes to secure health: a systematic review.	Beshers, S. C. (2007). A case study of peer educators in a community-based program to reduce teen pregnancy: Selected characteristics prior to training, perceptions of training and work, and perceptions of how participation in the program has affected them. American Journal of Sexuality Education, 2(2), 97-115.	Sexual health	N=15, 13-18 (14 girls and two boys in the group)	EPHPP = weak EPPI qual score= N/A	yes		USA	HIC
Gavine, A. J., Aleman-Diaz, A. Y., Currie, C. E., Humphris, G. M., Morgan, A. R., & Garcia-Moya, I. (2017). The engagement of young people in the development and implementation of programmes to secure health: a systematic review.	Birnbaum, A. S., Lytle, L. A., Story, M., Perry, C. L., & Murray, D. M. (2002). Are differences in exposure to a multicomponent school-based intervention associated with varying dietary outcomes in adolescents?. Health Education & Behavior, 29(4), 427-443.	Healthy eating	N=3523, 12-13 (White (68.7%), with approximately 10.4% African Americans, 6.9% Asians or Pacific Islanders, 5.6% multiracial, and 8.5% identifying one of the other racial/ethnic groups.) 1774 males, 1749 females	EPHPP = strong EPPI qual score= N/A	yes		USA	HIC
Gavine, A. J., Aleman-Diaz, A. Y., Currie, C. E., Humphris, G. M., Morgan, A. R., & Garcia-Moya, I. (2017). The engagement of young people in the development and implementation of programmes to secure health: a systematic review.	Bogart, L. M., Elliott, M. N., Uyeda, K., Hawes-Dawson, J., Klein, D. J., & Schuster, M. A. (2011). Preliminary healthy eating outcomes of SNaX, a pilot community-based intervention for adolescents. Journal of Adolescent Health, 48(2), 196-202.	Healthy eating	n=673, 13	EPHPP = weak EPPI qual score= N/A	yes		USA	HIC
Gavine, A. J., Aleman-Diaz, A. Y., Currie, C. E., Humphris, G. M., Morgan, A. R., & Garcia-Moya, I. (2017). The engagement of young people in the development and implementation of programmes to secure health: a systematic review.	Bogart, L. M., Cowgill, B. O., Elliott, M. N., Klein, D. J., Hawes-Dawson, J., Uyeda, K., ... & Schuster, M. A. (2014). A randomized controlled trial of students for nutrition and eXercise: a community-based participatory research study. Journal of Adolescent Health, 55(3), 415-422.	Healthy eating	n= 3211, 12-13	EPHPP = Moderate EPPI qual score= N/A	yes		USA	HIC
Gavine, A. J., Aleman-Diaz, A. Y., Currie, C. E., Humphris, G. M., Morgan, A. R., & Garcia-Moya, I. (2017). The engagement of young people in the development and implementation of programmes to secure health: a systematic review.	Campbell, R., Starkey, F., Holliday, J., Audrey, S., Bloor, M., Parry-Langdon, N., ... & Moore, L. (2008). An informal school-based peer-led intervention for smoking prevention in adolescence (ASSIST): a cluster randomised trial. The Lancet, 371(9624), 1595-1602.	Tobacco	N=10261, 11-12 (2756/5372 boys control group, 2745/5358 boys experimental group)	EPHPP = strong EPPI qual score= High	yes		UK	HIC
Gavine, A. J., Aleman-Diaz, A. Y., Currie, C. E., Humphris, G. M., Morgan, A. R., & Garcia-Moya, I. (2017). The engagement of young people in the development and implementation of programmes to secure health: a systematic review.	Caron, F., Godin, G., Otis, J., & Lambert, L. D. (2004). Evaluation of a theoretically based AIDS/STD peer education program on postponing sexual intercourse and on condom use among adolescents attending high school. Health education research, 19(2), 185-197.	Sexual health	N=1031, 14-16	EPHPP = weak EPPI qual score= N/A	yes		Canada	HIC
Gavine, A. J., Aleman-Diaz, A. Y., Currie, C. E., Humphris, G. M., Morgan, A. R., & Garcia-Moya, I. (2017). The engagement of young people in the development and implementation of programmes to secure health: a systematic review.	Carroll, G. B., Hébert, D. M., & Roy, J. M. (1999). Youth action strategies in violence prevention. Journal of adolescent health, 25(1), 7-13.	Youth violence	N=356, 16 (3 schools: school (1) - French Canadian 93.3%, Other 6.7%, School (2) - French Candian 83.8%, Haitian 0.7%, Lebanese 4.1%, Somalian 1.4%, Other 10.1%, School (3) French Candian - 76.2, Haitian 8.8%, Lebanese 5%, Somalian 3.3%, Other 6.6%	EPHPP = Weak EPPI qual score= N/A	yes		Canada	HIC
Gavine, A. J., Aleman-Diaz, A. Y., Currie, C. E., Humphris, G. M., Morgan, A. R., & Garcia-Moya, I. (2017). The engagement of young people in the development and implementation of programmes to secure health: a systematic review.	Coleman, K. J., Clark, A. Y., Shordon, M., Ocana, L. L., Walker, C., Araujo, R. A., ... & Philis-Tsimikas, A. (2011). Teen peer educators and diabetes knowledge of low-income fifth grade students. Journal of community health, 36(1), 23-26.	Type II Diabetes	N=94, 10- 16 (The students were primarily girls (71%), all African American or Hispanic, and ranged in age from 13–16 years old (29% eighth grade, 53% ninth grade, 18% tenth grade).	EPHPP = Weak EPPI qual score= N/A	yes		USA	HIC
Gavine, A. J., Aleman-Diaz, A. Y., Currie, C. E., Humphris, G. M., Morgan, A. R., & Garcia-Moya, I. (2017). The engagement of young people in the development and implementation of programmes to secure health: a systematic review.	Ferrera, M. J., Sacks, T. K., Perez, M., Nixon, J. P., Asis, D., & Coleman, W. L. (2015). Empowering Immigrant Youth in Chicago. Family and community health, 38(1), 12-21.	Youth Health Service Corps (YHSC)	N=23, 14-19 (Ten participants were male and 13 were female. Twenty participants identified themselves as Hispanic, Latino, or Latino American (8 specified Mexican descent, whereas 1 identified Puerto Rican descent), whereas 3 identified as African American.)	EPHPP = N/A EPPI qual score= Low	yes		USA	HIC
Gavine, A. J., Aleman-Diaz, A. Y., Currie, C. E., Humphris, G. M., Morgan, A. R., & Garcia-Moya, I. (2017). The engagement of young people in the development and implementation of programmes to secure health: a systematic review.	Gibson, P. G., Shah, S., & Mamoon, H. A. (1998). Peer-led asthma education for adolescents: impact evaluation. Journal of Adolescent Health, 22(1), 66-72.	Asthma	n=803, 12-16 (All female participants, 90% from an "Non-English Speaking Background")	EPHPP = weak EPPI qual score= N/A	yes		Australia	HIC
Gavine, A. J., Aleman-Diaz, A. Y., Currie, C. E., Humphris, G. M., Morgan, A. R., & Garcia-Moya, I. (2017). The engagement of young people in the development and implementation of programmes to secure health: a systematic review.	Goldberg, L., MacKinnon, D. P., Elliot, D. L., Moe, E. L., Clarke, G., & Cheong, J. (2000). The adolescents training and learning to avoid steroids program: preventing drug use and promoting health behaviors. Archives of Pediatrics & Adolescent Medicine, 154(4), 332-338.	Steroid misuse	n=3207, 15 (80.7% of controls were white, 77.1% of experiemental group participants were white)	EPHPP = EPPI qual score=	yes		USA	HIC
Gavine, A. J., Aleman-Diaz, A. Y., Currie, C. E., Humphris, G. M., Morgan, A. R., & Garcia-Moya, I. (2017). The engagement of young people in the development and implementation of programmes to secure health: a systematic review.	Goslar, P. W., Silvers, M., Strever, T., Judkins, D., Segebarth, P., & Lerma, C. (2009). Lessons from a statewide pilot of “the battle of the belts project” in a state without a primary seat belt law. Journal of Trauma and Acute Care Surgery, 67(1), S62-S66.	Seatbelt use	n=9081, 14-18/ school 1 (1509 students, 2% asian, 3% black, 10% Hispanic, 2% Native American, 83% white), school (2) (1920 total, 2% asian, 4% black, 28% Hispanic, 3% Native American, 67% white), school 3 (2290 students - 2% asian, 8% black, 46% Hispanic, 9% Native American, 35% White), school 4 (771 total, 3% asian, 10% black, 50% Hispanic, 2% Native American, 23% White), school 5 (1800, 2% asia…	EPHPP = weak EPPI qual score=N/A	yes		USA	HIC
Gavine, A. J., Aleman-Diaz, A. Y., Currie, C. E., Humphris, G. M., Morgan, A. R., & Garcia-Moya, I. (2017). The engagement of young people in the development and implementation of programmes to secure health: a systematic review.	Hamdan, S., Story, M., French, S. A., Fulkerson, J. A., & Nelson, H. (2005). Perceptions of adolescents involved in promoting lower-fat foods in schools: associations with level of involvement. Journal of the American Dietetic Association, 105(2), 247-251.	Healthy eating	N=397, 14-18	EPHPP = Weak EPPI qual score= N/A	yes		USA	HIC
Gavine, A. J., Aleman-Diaz, A. Y., Currie, C. E., Humphris, G. M., Morgan, A. R., & Garcia-Moya, I. (2017). The engagement of young people in the development and implementation of programmes to secure health: a systematic review.	Kohlstadt, I. C., Anderson Steeves, E. T., Rice, K., Gittelsohn, J., Summerfield, L. M., & Gadhoke, P. (2015). Youth peers put the “invent” into NutriBee’s online intervention. Nutrition journal, 14(1), 1-8.	Healthy eating	N=22, 12-18	EPHPP = weak EPPI qual score= N/A	yes		USA	HIC
Gavine, A. J., Aleman-Diaz, A. Y., Currie, C. E., Humphris, G. M., Morgan, A. R., & Garcia-Moya, I. (2017). The engagement of young people in the development and implementation of programmes to secure health: a systematic review.	Lindqvist, A. K., Mikaelsson, K., Westerberg, M., Gard, G., & Kostenius, C. (2014). Moving from idea to action: Promoting physical activity by empowering adolescents. Health Promotion Practice, 15(6), 812-818.	Physical fitness	N=27, 15-16 (A total of 32 students (16 boys and 16 girls) were asked, and 27 (14 boys and 13 girls) agreed to participate. The control group consisted of two other classes from the same school; 34 students (15 boys and 19 girls) were asked, and 26 (7 boys and 19 girls) agreed to participate).	EPHPP = Moderate EPPI qual score= Not Applicable	yes		Sweden	HIC
Gavine, A. J., Aleman-Diaz, A. Y., Currie, C. E., Humphris, G. M., Morgan, A. R., & Garcia-Moya, I. (2017). The engagement of young people in the development and implementation of programmes to secure health: a systematic review.	Madrigal, D., Salvatore, A., Casillas, G., Casillas, C., Vera, I., Eskenazi, B., & Minkler, M. (2014). Health in my community: Conducting and evaluating photovoice as a tool to promote environmental health and leadership among Latino/a youth. Progress in community health partnerships: research, education, and action, 8(3), 317.	Environ mental health	n=16 , 14-18 (9 girls and 7 boys of Latino Mexican origin)	EPHPP = N/A EPPI qual score= low	yes		USA	HIC
Gavine, A. J., Aleman-Diaz, A. Y., Currie, C. E., Humphris, G. M., Morgan, A. R., & Garcia-Moya, I. (2017). The engagement of young people in the development and implementation of programmes to secure health: a systematic review.	Mahat, G., & Scoloveno, M. A. (2010). HIV peer education: Relationships between adolescents’ HIV/AIDS knowledge and self-efficacy. Journal of HIV/AIDS & Social Services, 9(4), 371-384.	Sexual health	N=143, 13-15 ("the majority of them were Hispanic or African American. Seventy-two of them were Christian and others were Hindu, Muslim, or Buddhist")	EPHPP = Weak EPPI qual score= N/A	yes		USA	HIC
Gavine, A. J., Aleman-Diaz, A. Y., Currie, C. E., Humphris, G. M., Morgan, A. R., & Garcia-Moya, I. (2017). The engagement of young people in the development and implementation of programmes to secure health: a systematic review.	Marko, T. L., & Watt, T. (2011). Employing a youth-led adult-guided framework:" why drive high?" social marketing campaign. Family and community health, 319-330.	Marijuan a use when driving	N= 8 , age not mentioned	EPHPP = N/A EPPI qual score= low	yes		Canada	HIC
Gavine, A. J., Aleman-Diaz, A. Y., Currie, C. E., Humphris, G. M., Morgan, A. R., & Garcia-Moya, I. (2017). The engagement of young people in the development and implementation of programmes to secure health: a systematic review.	McGuire, J. K., & Gamble, W. C. (2006). Community service for youth: The value of psychological engagement over number of hours spent. Journal of adolescence, 29(2), 289-298.	Sexual health	N=86, 16 (Sixty-six per cent were female. Forty-three per cent reported being Hispanic, 23% reported being Native American, 28% reported being Caucasian, and the final 6% reported being Asian, African-American, or other.)	EPHPP = weak EPPI qual score= N/A	yes		USA	HIC
Gavine, A. J., Aleman-Diaz, A. Y., Currie, C. E., Humphris, G. M., Morgan, A. R., & Garcia-Moya, I. (2017). The engagement of young people in the development and implementation of programmes to secure health: a systematic review.	McKinney, C., Bishop, V., Cabrera, K., Medina, R., Takawira, D., Donate, N., ... & Guevara, B. (2014). NuFit: nutrition and fitness CBPR program evaluation. Journal of prevention & intervention in the community, 42(2), 112-124.	Healthy eating and fitness	N=159, 16 ("redominantly Latino and African-American backgrounds"	EPHPP = Moderate EPPI qual score= N/A	yes		USA	HIC
Gavine, A. J., Aleman-Diaz, A. Y., Currie, C. E., Humphris, G. M., Morgan, A. R., & Garcia-Moya, I. (2017). The engagement of young people in the development and implementation of programmes to secure health: a systematic review.	Merakou, K., & Kourea-Kremastinou, J. (2006). Peer education in HIV prevention: an evaluation in schools. The European Journal of Public Health, 16(2), 128-132.	Sexual health	N=1150,17	EPHPP = Weak EPPI qual score= N/A	yes		Greece	HIC
Gavine, A. J., Aleman-Diaz, A. Y., Currie, C. E., Humphris, G. M., Morgan, A. R., & Garcia-Moya, I. (2017). The engagement of young people in the development and implementation of programmes to secure health: a systematic review.	Menna, T., Ali, A., & Worku, A. (2015). Effects of peer education intervention on HIV/AIDS related sexual behaviors of secondary school students in Addis Ababa, Ethiopia: a quasi-experimental study. Reproductive health, 12(1), 1-8.	Sexual health	N= 560, 15-18	EPHPP = Weak EPPI qual score= N/A	yes		Ethiopia	LIC
Gavine, A. J., Aleman-Diaz, A. Y., Currie, C. E., Humphris, G. M., Morgan, A. R., & Garcia-Moya, I. (2017). The engagement of young people in the development and implementation of programmes to secure health: a systematic review.	Midford, R., McBride, N., Farringdon, F., & Woolmer, J. (2000). The impact of a youth alcohol forum: what changes for the participants?. International Journal of Health Promotion and Education, 38(2), 65-70.	Youth alcohol forum	N=72, 15- 16 (Seventy-two participants, comprising 33 males and 39 females, completed both Pre and Post surveys.)	EPHPP = Weak EPPI qual score= N/A	yes		Australia	HIC
Gavine, A. J., Aleman-Diaz, A. Y., Currie, C. E., Humphris, G. M., Morgan, A. R., & Garcia-Moya, I. (2017). The engagement of young people in the development and implementation of programmes to secure health: a systematic review.	Onyango-Ouma, W., Aagaard-Hansen, J., & Jensen, B. B. (2005). The potential of schoolchildren as health change agents in rural western Kenya. Social science & medicine, 61(8), 1711-1722.	Malaria and diarrhoe a	N=80, 10-15 All Kenya participants	EPHPP = Weak EPPI qual score= N/A	yes		Kenya	LMIC
Gavine, A. J., Aleman-Diaz, A. Y., Currie, C. E., Humphris, G. M., Morgan, A. R., & Garcia-Moya, I. (2017). The engagement of young people in the development and implementation of programmes to secure health: a systematic review.	O’Reilly, A., Barry, J., Neary, M. L., Lane, S., & O’Keeffe, L. (2016). An evaluation of participation in a schools-based youth mental health peer education training programme. Advances in School Mental Health Promotion, 9(2), 107-118.	Mental health	N=30, 15-17 (Twelve (40%) males and 18 (60%) females took part in this training programme, with the majority of participants being Caucasian (n = 27; 90%)	EPHPP = weak EPPI qual score= N/A	yes		Ireland	HIC
Gavine, A. J., Aleman-Diaz, A. Y., Currie, C. E., Humphris, G. M., Morgan, A. R., & Garcia-Moya, I. (2017). The engagement of young people in the development and implementation of programmes to secure health: a systematic review.	Ozer, E. J., & Douglas, L. (2013). The impact of participatory research on urban teens: An experimental evaluation. American journal of community psychology, 51(1-2), 66-75.	Empowe rment and issues of student's choice	N=401, 16 (The sample was ethnically diverse with 35 % of the adolescents of Asian American ethnicity, 31 % Latino/Hispanic, 14 % African American, 7 % White or European American, and 10 % from other minority groups such as Native American or Arab American. The overall sample was 65 % female and 35 % male)	EPHPP = Strong EPPI qual score= N/A	yes		USA	HIC
Gavine, A. J., Aleman-Diaz, A. Y., Currie, C. E., Humphris, G. M., Morgan, A. R., & Garcia-Moya, I. (2017). The engagement of young people in the development and implementation of programmes to secure health: a systematic review.	Pearlman, D. N., Camberg, L., Wallace, L. J., Symons, P., & Finison, L. (2002). Tapping youth as agents for change: evaluation of a peer leadership HIV/AIDS intervention. Journal of Adolescent Health, 31(1), 31-39.	Sexual health	N=235, 15-17 (predominately hispanic females)	EPHPP = WEAK EPPI qual score= N/A	yes		USA	HIC
Gavine, A. J., Aleman-Diaz, A. Y., Currie, C. E., Humphris, G. M., Morgan, A. R., & Garcia-Moya, I. (2017). The engagement of young people in the development and implementation of programmes to secure health: a systematic review.	Peña, R., Quintanilla, M., Navarro, K., Martinez, J., Castillo, V., Pérez, W., & Källestål, C. (2008). Evaluating a peer intervention strategy for the promotion of sexual health-related knowledge and skills in 10-to 14-year-old girls. Findings from the “Entre amigas” project in Nicaragua. American Journal of Health Promotion, 22(4), 275-281.	Sexual health	N=589, 10-14	EPHPP = WEAK EPPI qual score= N/A	yes		Nicargua	LMIC
Gavine, A. J., Aleman-Diaz, A. Y., Currie, C. E., Humphris, G. M., Morgan, A. R., & Garcia-Moya, I. (2017). The engagement of young people in the development and implementation of programmes to secure health: a systematic review.	Perry, C. L., Stigler, M. H., Arora, M., & Reddy, K. S. (2009). Preventing tobacco use among young people in India: Project MYTRI. American journal of public health, 99(5), 899-906.	Tobacco	N=14063, 11-15 (43% of the students were female)	EPHPP = Moderate EPPI qual score= N/A	yes		India	LMIC
Gavine, A. J., Aleman-Diaz, A. Y., Currie, C. E., Humphris, G. M., Morgan, A. R., & Garcia-Moya, I. (2017). The engagement of young people in the development and implementation of programmes to secure health: a systematic review.	Petrova, M., Wyman, P. A., Schmeelk‐Cone, K., & Pisani, A. R. (2015). Positive‐themed suicide prevention messages delivered by adolescent peer leaders: Proximal impact on classmates' coping attitudes and perceptions of adult support. Suicide and Life‐Threatening Behavior, 45(6), 651-663.	Mental health	N=706, 14-18 (The students were predominantly White (91.6%).	EPHPP = Moderate EPPI qual score= N/A	yes		USA	HIC
Gavine, A. J., Aleman-Diaz, A. Y., Currie, C. E., Humphris, G. M., Morgan, A. R., & Garcia-Moya, I. (2017). The engagement of young people in the development and implementation of programmes to secure health: a systematic review.	Stephenson, J. M., Strange, V., Forrest, S., Oakley, A., Copas, A., Allen, E., ... & RIPPLE Study Team. (2004). Pupil-led sex education in England (RIPPLE study): cluster-randomised intervention trial. The Lancet, 364(9431), 338-346.	Sexual health	N=10103, 13-14	EPHPP = High EPPI qual score= MEDIUM	yes		UK	HIC
Gavine, A. J., Aleman-Diaz, A. Y., Currie, C. E., Humphris, G. M., Morgan, A. R., & Garcia-Moya, I. (2017). The engagement of young people in the development and implementation of programmes to secure health: a systematic review.	Stewart, S., Riecken, T., Scott, T., Tanaka, M., & Riecken, J. (2008). Expanding health literacy: Indigenous youth creating videos. Journal of health psychology, 13(2), 180-189.	Health literacy	12 to 18	EPHPP = N/A EPPI qual score= Low	yes		Canada	HIC
Gavine, A. J., Aleman-Diaz, A. Y., Currie, C. E., Humphris, G. M., Morgan, A. R., & Garcia-Moya, I. (2017). The engagement of young people in the development and implementation of programmes to secure health: a systematic review.	Tencati, E., Kole, S. L., Feighery, E., Winkleby, M., & Altman, D. G. (2002). Teens as advocates for substance use prevention: Strategies for implementation. Health Promotion Practice, 3(1), 18-29.	Tobacco, alcohol and other drugs	n= 116, 14-16 (Of the 116 participants, 79% were girls and 21% were boys; 89% were 14 or 15 years of age. They were ethnically diverse and from the following ethnic groups: 36% Asian/Pacific Islander, 22% Latino, 7% African American, 6% Caucasian, and 29% mixed ethnicity or other ethnic groups).	EPHPP = weak EPPI qual score= N/A	yes		USA	HIC
Gavine, A. J., Aleman-Diaz, A. Y., Currie, C. E., Humphris, G. M., Morgan, A. R., & Garcia-Moya, I. (2017). The engagement of young people in the development and implementation of programmes to secure health: a systematic review.	Wallerstein, N., & Sanchez-Merki, V. (1994). Freirian praxis in health education: research results from an adolescent prevention program. Health education research, 9(1), 105-118.	Alcohol, substanc e misuse and violence	N=20, 14-18	EPHPP = N/A EPPI qual score= Medium	yes		USA	HIC
Gavine, A. J., Aleman-Diaz, A. Y., Currie, C. E., Humphris, G. M., Morgan, A. R., & Garcia-Moya, I. (2017). The engagement of young people in the development and implementation of programmes to secure health: a systematic review.	Winkleby, M. A., Feighery, E., Dunn, M., Kole, S., Ahn, D., & Killen, J. D. (2004). Effects of an advocacy intervention to reduce smoking among teenagers. Archives of pediatrics & adolescent medicine, 158(3), 269-275.	Tobacco	n=813, 17 (approximately 40% were Latino (primarily Mexican American), 20% white, 15% mixed ethnicity, 12% Asian or Pacific Islander, and 5% African American)	EPHPP = Mpderate EPPI qual score= N/A	yes		USA	HIC
Gavine, A. J., Aleman-Diaz, A. Y., Currie, C. E., Humphris, G. M., Morgan, A. R., & Garcia-Moya, I. (2017). The engagement of young people in the development and implementation of programmes to secure health: a systematic review.	Woodgate, R. L., & Sigurdson, C. M. (2015). Building school-based cardiovascular health promotion capacity in youth: a mixed methods study. BMC Public Health, 15(1), 1-11.	Cardiova scular health	n=26, 12-13 ( The number of male participants was 14 (53.8%), and the number of female participants was 12 (46.2%).	EPHPP = Moderate EPPI qual score= Low	yes		Canada	HIC
Fløtten, K. J., Guerreiro, A. I. F., Simonelli, I., Solevåg, A. L., & Aujoulat, I. (2021). Adolescent and young adult patients as co‐researchers: A scoping review. Health Expectations, 24(4), 1044-1055.	Dunn, V. (2017). Young people, mental health practitioners and researchers co-produce a Transition Preparation Programme to improve outcomes and experience for young people leaving Child and Adolescent Mental Health Services (CAMHS). BMC health services research, 17(1), 1-12.	To coproduce a transition preparation programme.	Eighteen young people, aged 17-22 (Seventeen young people (12 females, four males, one gender fluid) participated in the study)	0.85 (High quality)	Yes		UK	HIC
Fløtten, K. J., Guerreiro, A. I. F., Simonelli, I., Solevåg, A. L., & Aujoulat, I. (2021). Adolescent and young adult patients as co‐researchers: A scoping review. Health Expectations, 24(4), 1044-1055.	Kruzich, J. M., & Jivanjee, P. (2011). Using evidence from youths to guide improvements in the mental health system. Using evidence to inform practice for community and organizational change, 157-176.	To explore perceptions of barriers and facilitators for community integration of young people with mental health needs. To influence design of an intervention.	Age 17-24	0.95 (High quality)	Yes		USA	HIC
Fløtten, K. J., Guerreiro, A. I. F., Simonelli, I., Solevåg, A. L., & Aujoulat, I. (2021). Adolescent and young adult patients as co‐researchers: A scoping review. Health Expectations, 24(4), 1044-1055.	Lincoln, A. K., Borg, R., & Delman, J. (2015). Developing a community-based participatory research model to engage transition age youth using mental health service in research. Family & community health, 38(1), 87.	To gain understanding of housing support needs of Transition Age Youth living with mental health conditions. To develop a mechanism for this group to take part in design and conduct of mental health research.	19-25 (mean 22) (Seventeen males, 10 females and two people that identified as other took part in the study. Thirteen (44.8%) self-identified as African-American or Black, 6 (20.7%) self-identified as Caucasian or White, 6 (20.7%) self-identified as multi-racial, and 5 (17.2%) self-identified as other. Six people (21%) identified as Hispanic/Latino, 21 (72%) identified as not Hispanic/Latino and …	0.95 (High quality)	No	Age range
Fløtten, K. J., Guerreiro, A. I. F., Simonelli, I., Solevåg, A. L., & Aujoulat, I. (2021). Adolescent and young adult patients as co‐researchers: A scoping review. Health Expectations, 24(4), 1044-1055.	Cleverley, K., Lenters, L., & McCann, E. (2020). “Objectively terrifying”: a qualitative study of youth’s experiences of transitions out of child and adolescent mental health services at age 18. BMC psychiatry, 20(1), 1-11.	This study qualitatively explores transition-related knowledge and experiences of youth both prior-to and after transition.	Age 16-18 (Participants were between 16 and 19 years of age (mean 17.5, SD 0.91), all reported having either a mood and/or anxiety disorder, and all were in school or working at the time of the interview. Almost all youth (67%) identified as female and self-identified their cultural background as White (−European or -Canadian; 62%).	0.95 (High quality)	Yes		Canada	HIC
Fløtten, K. J., Guerreiro, A. I. F., Simonelli, I., Solevåg, A. L., & Aujoulat, I. (2021). Adolescent and young adult patients as co‐researchers: A scoping review. Health Expectations, 24(4), 1044-1055.	Van Staa, A., Jedeloo, S., Latour, J. M., & Trappenburg, M. J. (2010). Exciting but exhausting: experiences with participatory research with chronically ill adolescents. Health Expectations, 13(1), 95-107.	To evaluate a participatory research (PR) project involving chronically ill adolescents as â€˜coâ€researchersâ€™	Age 15-17; (11 boys, 22 girls)	0.65	Yes		Netherlands	HIC
Fløtten, K. J., Guerreiro, A. I. F., Simonelli, I., Solevåg, A. L., & Aujoulat, I. (2021). Adolescent and young adult patients as co‐researchers: A scoping review. Health Expectations, 24(4), 1044-1055.	Edwards, M., Lawson, C., Rahman, S., Conley, K., Phillips, H., & Uings, R. (2016). What does quality healthcare look like to adolescents and young adults? Ask the experts!. Clinical Medicine, 16(2), 146.	To develop a framework for a service evaluation measure for young people to use.	Age 17â€25 Total of 12	0.8 (High quality)	No	Age
Fløtten, K. J., Guerreiro, A. I. F., Simonelli, I., Solevåg, A. L., & Aujoulat, I. (2021). Adolescent and young adult patients as co‐researchers: A scoping review. Health Expectations, 24(4), 1044-1055.	Moules, T. (2009). ‘They wouldn’t know how it feels...’: characteristics of quality care from young people’s perspectives: a participatory research project. Journal of Child Health Care, 13(4), 322-332.	To explore quality of care in hospital	9 youth Age 12‐16	0.7	Yes		UK	HIC
Fløtten, K. J., Guerreiro, A. I. F., Simonelli, I., Solevåg, A. L., & Aujoulat, I. (2021). Adolescent and young adult patients as co‐researchers: A scoping review. Health Expectations, 24(4), 1044-1055.	Kramer, J. M., & Schwartz, A. E. (2018). Development of the Pediatric Disability Inventory-Patient Reported Outcome (PEDI-PRO) measurement conceptual framework and item candidates. Scandinavian journal of occupational therapy, 25(5), 335-346.	To develop the Pediatric Evaluation of Disabilityâ€Patient Reported Outcome (PEDIâ€PRO) for 14â€21â€yearâ€olds	Team of 8 youths with DD, Age 14â€21	0.95 (High quality)	Yes		USA	HIC
Fløtten, K. J., Guerreiro, A. I. F., Simonelli, I., Solevåg, A. L., & Aujoulat, I. (2021). Adolescent and young adult patients as co‐researchers: A scoping review. Health Expectations, 24(4), 1044-1055.	Mitchell, K., Durante, S. E., Pellatt, K., Richardson, C. G., Mathias, S., & Buxton, J. A. (2017). Naloxone and the Inner City Youth Experience (NICYE): a community-based participatory research study examining young people’s perceptions of the BC take home naloxone program. Harm reduction journal, 14(1), 1-8.	To gain understanding of experiences of young adults in Take Home Naloxone (THN) programmes. To get young adults suggestions for improvement of such a programme.	Two peer researchers with lived experiences	0.95 (High quality)	yes		Canada	HIC
Fløtten, K. J., Guerreiro, A. I. F., Simonelli, I., Solevåg, A. L., & Aujoulat, I. (2021). Adolescent and young adult patients as co‐researchers: A scoping review. Health Expectations, 24(4), 1044-1055.	Pullmann, M. D., Ague, S., Johnson, T., Lane, S., Beaver, K., Jetton, E., & Rund, E. (2013). Defining engagement in adolescent substance abuse treatment. American journal of community psychology, 52(3), 347-358.	To develop conceptual definition of engagement in adolescent substance abuse services	3 youths Age 17â€19	0.75	Yes		USA	HIC
Fløtten, K. J., Guerreiro, A. I. F., Simonelli, I., Solevåg, A. L., & Aujoulat, I. (2021). Adolescent and young adult patients as co‐researchers: A scoping review. Health Expectations, 24(4), 1044-1055.	Flicker, S. (2008). Who benefits from community-based participatory research? A case study of the Positive Youth Project. Health education & behavior, 35(1), 70-86.	To explore who benefits from communityâ€based participatory research in health research.	Total of 79 *in total, 27 youth participated in at least one advisory/training session to guide the project - 12-25 years	0.95 (High quality)	No	Age
Fløtten, K. J., Guerreiro, A. I. F., Simonelli, I., Solevåg, A. L., & Aujoulat, I. (2021). Adolescent and young adult patients as co‐researchers: A scoping review. Health Expectations, 24(4), 1044-1055.	Wintels, S. C., Smits, D. W., van Wesel, F., Verheijden, J., Ketelaar, M., PERRIN PiP Study Group, ... & Gorter, J. W. (2018). How do adolescents with cerebral palsy participate? Learning from their personal experiences. Health Expectations, 21(6), 1024-1034.	Explore participation experiences of adolescents with cerebral palsy (CP)	12 ambassadors *12â€17 years (the mean age for males was 13, the mean age for females was 10)	0.9 (High quality)	Yes		Netherlands	HIC
Fløtten, K. J., Guerreiro, A. I. F., Simonelli, I., Solevåg, A. L., & Aujoulat, I. (2021). Adolescent and young adult patients as co‐researchers: A scoping review. Health Expectations, 24(4), 1044-1055.	Flicker, S., Skinner, H., Read, S., Veinot, T., McClelland, A., Saulnier, P., & Goldberg, E. (2005). Falling through the cracks of the big cities. Canadian Journal of Public Health, 96(4), 308-312.	To investigate what can be done to better support HIVâ€positive youth *12-24	Unspecified number of HIVâ€positive youth took part in stakeholder group	0.85 (High quality)	Yes		Canada	HIC
Fløtten, K. J., Guerreiro, A. I. F., Simonelli, I., Solevåg, A. L., & Aujoulat, I. (2021). Adolescent and young adult patients as co‐researchers: A scoping review. Health Expectations, 24(4), 1044-1055.	Valencia, C. P., Canaval, G. E., Molina, A. P., Caicedo, H. A., Serrano, L. M., Valencia, R., ... & Echeverri, J. H. (2010). Health care services for young people: a joint construction among youth and health personnel.	To identify perceptions, experiences and expectations about health services for youth and healthâ€care agents from the Zona de Ladera in the city of Cali. To develop a strategy to improve health services under the â€˜Friendly Youth Servicesâ€™ (SAJ abbreviation in Spanish) guide.	Age 10‐19 Total of 100	0.8 (High quality)	Yes		Colombia	UMIC
BAILEy, S., BODDy, K., Briscoe, S., & Morris, C. (2015). Involving disabled children and young people as partners in research: a systematic review. Child: care, health and development, 41(4), 505-514.	Allsop, M. J., Holt, R. J., Levesley, M. C., & Bhakta, B. (2010). The engagement of children with disabilities in health-related technology design processes: Identifying methodology. Disability and Rehabilitation: Assistive Technology, 5(1), 1-13.	Literature review that aimed to identify research methodology suitable for involving DCYP in the design of healthcare technology. Includes recommendations for involvement	N/A		yes		N/A	N/A
BAILEy, S., BODDy, K., Briscoe, S., & Morris, C. (2015). Involving disabled children and young people as partners in research: a systematic review. Child: care, health and development, 41(4), 505-514.	Beresford, B. (2012). Working on well‐being: Researchers’ experiences of a participative approach to understanding the subjective well‐being of disabled young people. Children & Society, 26(3), 234-240.	Reporting involvement with a group of DCYP on a project concerning perspectives of subjective well-being. Key strategies for involvement are presented A regular discussion and consultation group of DCYP that meets twice a term at a special school. DCYP work with the research team on research projects	n= 8â€“10 age = 14â€“18 Condition of DCYP=Learning disabilities and/or physical impairments Methods of recruitment and selection: Recruited through special school. Head teacher selected pupils who were invited to join the group		yes		UK	HIC
BAILEy, S., BODDy, K., Briscoe, S., & Morris, C. (2015). Involving disabled children and young people as partners in research: a systematic review. Child: care, health and development, 41(4), 505-514.	Cavet, J., & Sloper, P. (2004). Participation of disabled children in individual decisions about their lives and in public decisions about service development. Children & society, 18(4), 278-290.	Review of literature concerning the involvement of DCYP in health service development. Includes a number of recommendations	N/A		yes		N/A	N/A
BAILEy, S., BODDy, K., Briscoe, S., & Morris, C. (2015). Involving disabled children and young people as partners in research: a systematic review. Child: care, health and development, 41(4), 505-514.	Clavering, E. K., & McLaughlin, J. (2010). Children's participation in health research: from objects to agents?. Child: care, health and development, 36(5), 603-611.	A literature review exploring ways in which DCYP have been involved in research to identify strengths and weaknesses. Only some parts specific to the involvement of DCYP	N/A		yes		N/A	N/A
BAILEy, S., BODDy, K., Briscoe, S., & Morris, C. (2015). Involving disabled children and young people as partners in research: a systematic review. Child: care, health and development, 41(4), 505-514.	Delman, J. (2012). Participatory action research and young adults with psychiatric disabilities. Psychiatric Rehabilitation Journal, 35(3), 231.	To involve a group of DCYP in a project about the service preferences of transition age youth	Transition age (typically around 18)		yes		N/A	N/A
BAILEy, S., BODDy, K., Briscoe, S., & Morris, C. (2015). Involving disabled children and young people as partners in research: a systematic review. Child: care, health and development, 41(4), 505-514.	Kembhavi, G., & Wirz, S. (2009). Engaging adolescents with disabilities in research. Alter, 3(3), 286-296.	Literature review of methods for involving disabled adolescents in research, and advantages and disadvantages of these methods	N/A		yes		N/A	N/A
BAILEy, S., BODDy, K., Briscoe, S., & Morris, C. (2015). Involving disabled children and young people as partners in research: a systematic review. Child: care, health and development, 41(4), 505-514.	Kirby, P. (2004). A guide to actively involving young people in research. For Researchers, Research Commissioners and Managers, Involve Support Unit, Eastleigh, Hamphires.	Guidance on involvement of CYP in research. Some points focused on DCYP	n= age = *12 to 21 years Condition of DCYP= Methods of recruitment and selection=		yes		N/A	N/A
BAILEy, S., BODDy, K., Briscoe, S., & Morris, C. (2015). Involving disabled children and young people as partners in research: a systematic review. Child: care, health and development, 41(4), 505-514.	Lightfoot, J., & Sloper, P. (2003). Having a say in health: involving young people with a chronic illness or physical disability in local health services development. Children & Society, 17(4), 277-290.	Gathered views of DCYP who had been involved in health services development. Aimed to identify acceptable approaches to involvement, from the DCYPâ€™s perspectives	n= Two age = not reported Condition of DCYP= Methods of recruitment and selection=Recruited from a local youth forum		yes		UK	HIC
BAILEy, S., BODDy, K., Briscoe, S., & Morris, C. (2015). Involving disabled children and young people as partners in research: a systematic review. Child: care, health and development, 41(4), 505-514.	Milnes, L. J., McGowan, L., Campbell, M., & Callery, P. (2013). Developing an intervention to promote young people’s participation in asthma review consultations with practice nurses. Journal of Advanced Nursing, 69(1), 91-101.	Aimed to develop a pre-consultation guide for young people, prior to attending an asthma clinic, in partnership with six DCYP	n= Six age = 16-18 Condition of DCYP=Asthma Methods of recruitment and selection= Volunteers responded to an advert placed in â€˜Bright Mindsâ€™		yes		UK	HIC
BAILEy, S., BODDy, K., Briscoe, S., & Morris, C. (2015). Involving disabled children and young people as partners in research: a systematic review. Child: care, health and development, 41(4), 505-514.	Mogensen, L. L. (2010). 'I want to be me': Learning from teenagers diagnosed with autism using collaborative, participatory research (Doctoral dissertation, University of Western Sydney (Australia)).	Used a â€˜collaborative participatory approachâ€™ to involve DCYP in deciding how research would be carried out. These young people were also interviewed for the study	n= Six age = 10-16 Condition of DCYP=ASD Methods of recruitment and selection=Adverts were placed on autism websites and in school newsletters. Parents had to respond on behalf of the DCYP		yes		Australia	HIC
BAILEy, S., BODDy, K., Briscoe, S., & Morris, C. (2015). Involving disabled children and young people as partners in research: a systematic review. Child: care, health and development, 41(4), 505-514.	Morris, J. (2003). Including all children: finding out about the experiences of children with communication and/or cognitive impairments. Children & society, 17(5), 337-348.	Review of recommendations to gather the views of DCYP, based on authorâ€™sexperiences	N/A		yes		N/A	N/A
BAILEy, S., BODDy, K., Briscoe, S., & Morris, C. (2015). Involving disabled children and young people as partners in research: a systematic review. Child: care, health and development, 41(4), 505-514.	Noyes, J. P., Williams, A., Allen, D., Brocklehurst, P., Carter, C., Gregory, J. W., ... & Whitaker, R. (2010). Evidence into practice: evaluating a child-centred intervention for diabetes medicine management The EPIC Project. BMC pediatrics, 10(1), 1-12.	Involved DCYP in the design of diabetes control materials for children	n= age = Condition of DCYP=Diabetes Methods of recruitment and selection= CYP with diabetes volunteered at fun days organized by diabetes charities and support groups. The opportunity was also advertised in support and network newsletters		yes		UK	HIC
BAILEy, S., BODDy, K., Briscoe, S., & Morris, C. (2015). Involving disabled children and young people as partners in research: a systematic review. Child: care, health and development, 41(4), 505-514.	Shaw, C., Brady, L. M., & Davey, C. (2011). Guidelines for research with children and young people. London: National Children’s Bureau Research Centre.	Guidance on involvement of children in research, both as participants and as partners. DCYP not main focus; some sections address specific challenges of involving this group	age = *not mentioned but children under 10 included Condition of DCYP= Methods of recruitment and selection=		no	age
BAILEy, S., BODDy, K., Briscoe, S., & Morris, C. (2015). Involving disabled children and young people as partners in research: a systematic review. Child: care, health and development, 41(4), 505-514.	Sloper, P., & Lightfoot, J. (2003). Involving disabled and chronically ill children and young people in health service development. Child: care, health and development, 29(1), 15-20.	Investigates the extent and nature of involvement of DCYP in health service development	*4-21		no	age
BAILEy, S., BODDy, K., Briscoe, S., & Morris, C. (2015). Involving disabled children and young people as partners in research: a systematic review. Child: care, health and development, 41(4), 505-514.	Street, C., & Herts, B. (2005). Putting participation into practice: A guide for practitioners working in services to promote the mental health and well-being of children and young people. YoungMinds.	Guidance on involving DCYP with mental health illness, primarily for staff working in CAMHS. Draws on authorsâ€™ experience	n= age = *age range not mentioned Condition of DCYP= Methods of recruitment and selection=		yes		UK	HIC
BAILEy, S., BODDy, K., Briscoe, S., & Morris, C. (2015). Involving disabled children and young people as partners in research: a systematic review. Child: care, health and development, 41(4), 505-514.	Turner, C. (2003). Are you listening? What disabled children and young people in Wales think about the services they use. Retrieved June, 4, 2013.	Report about what DCYP in Wales think about the services they use. DCYP were involved in the study	n= age = *unknown cause the full text could not be accessed Condition of DCYP= Methods of recruitment and selection=		yes		UK	HIC
BAILEy, S., BODDy, K., Briscoe, S., & Morris, C. (2015). Involving disabled children and young people as partners in research: a systematic review. Child: care, health and development, 41(4), 505-514.	Veinot, T. C., Flicker, S. E., Skinner, H. A., McClelland, A., Saulnier, P., Read, S. E., & Goldberg, E. (2006). “Supposed to make you better but it doesn’t really”: HIV-positive youths’ perceptions of HIV treatment. Journal of Adolescent Health, 38(3), 261-267.	Mixed methods research study to investigate HIV-positive youths’ perceptions and experiences of antiretroviral treatment. DCYP were included in the research team for this project	n= Varied, with a core group of four (S. Flicker, pers. comm.) age = Condition of DCYP=HIV Methods of recruitment and selection=Young people were recruited from a community group (S. Flicker, pers. comm.)		yes		Canada	HIC
BAILEy, S., BODDy, K., Briscoe, S., & Morris, C. (2015). Involving disabled children and young people as partners in research: a systematic review. Child: care, health and development, 41(4), 505-514.	Vaughn, L. M., Wagner, E., & Jacquez, F. (2013). A review of community-based participatory research in child health. MCN: The American journal of maternal/child nursing, 38(1), 48-53.	Literature review about involving CYP in research; three of 34 studies identified by the review had involved DCYP	N/A		yes		N/A	N/A
BAILEy, S., BODDy, K., Briscoe, S., & Morris, C. (2015). Involving disabled children and young people as partners in research: a systematic review. Child: care, health and development, 41(4), 505-514.	http://viper.councilfordisabledchildren .org.uk/resources/viper-project-reports/ (last accessed 1 August 2013).	Project website, includes information about the involvement of DCYP in the project	n= 16 age = 12â€“21 Condition of DCYP= Various conditions Methods of recruitment and selection=Recruitment and selection process involved an application form with seven questions, asking about interests, experience and opinions of DCYP having a say		yes		UK	HIC
BAILEy, S., BODDy, K., Briscoe, S., & Morris, C. (2015). Involving disabled children and young people as partners in research: a systematic review. Child: care, health and development, 41(4), 505-514.	VIPER (2012a) The VIPER project: what the qualitative research told us [online]. Available at: http://viper.councilfordisabledchildren .org.uk/resources/viper-project-reports/ (last accessed 1 August 2013).	Report produced in partnership with DCYP. Includes information about involvement of DCYP in producing the report	n= 16 age = 12â€“21 Condition of DCYP= Various conditions Methods of recruitment and selection=Recruitment and selection process involved an application form with seven questions, asking about interests, experience and opinions of DCYP having a say		yes		UK	HIC
BAILEy, S., BODDy, K., Briscoe, S., & Morris, C. (2015). Involving disabled children and young people as partners in research: a systematic review. Child: care, health and development, 41(4), 505-514.	VIPER (2012b) The VIPER project: what we found [online]. Available at: http://viper.councilfordisabledchildren.org.uk/resources/viper -project-reports/ (last accessed 1 August 2013).	Report produced in partnership with DCYP. Includes information about involvement of DCYP in producing the report	n= 16 age = 12â€“21 Condition of DCYP= Various conditions Methods of recruitment and selection=Recruitment and selection process involved an application form with seven questions, asking about interests, experience and opinions of DCYP having a say		yes		UK	HIC
BAILEy, S., BODDy, K., Briscoe, S., & Morris, C. (2015). Involving disabled children and young people as partners in research: a systematic review. Child: care, health and development, 41(4), 505-514.	Watson, D., Abbott, D., & Townsley, R. (2007). Listen to me, too! Lessons from involving children with complex healthcare needs in research about multi‐agency services. Child: care, health and development, 33(1), 90-95.	Included a reference group of two DCYP in investigating the involvement of DCYP in multi-agency services	Seven of the children in the sample were girls and 11 were boys, 18 children and young people, aged between 2 and 15 years old.		no	age
Allsop, M. J., Holt, R. J., Levesley, M. C., & Bhakta, B. (2010). The engagement of children with disabilities in health-related technology design processes: Identifying methodology. Disability and Rehabilitation: Assistive Technology, 5(1), 1-13.	Barron, C. (2000). Giving youth a voice: A basis for rethinking adolescent violence. Fernwood Publishing.	challenges traditional theories and methods associated with the study of youth violence and offers a fresh perspective by incorporating the voices of youths speaking about their own experiences with the justice system.	N/A		yes		N/A	N/A
Allsop, M. J., Holt, R. J., Levesley, M. C., & Bhakta, B. (2010). The engagement of children with disabilities in health-related technology design processes: Identifying methodology. Disability and Rehabilitation: Assistive Technology, 5(1), 1-13.	Grover, S. (2004). Why won’t they listen to us? On giving power and voice to children participating in social research. Childhood, 11(1), 81-93.	This article discusses the need for authentic social research with children given the fact that increasingly such research is being relied on to inform social policy which profoundly affects the lives of children	*age range not mentioned		yes		Canada	HIC
Allsop, M. J., Holt, R. J., Levesley, M. C., & Bhakta, B. (2010). The engagement of children with disabilities in health-related technology design processes: Identifying methodology. Disability and Rehabilitation: Assistive Technology, 5(1), 1-13.	Kirk, S. (2007). Methodological and ethical issues in conducting qualitative research with children and young people: A literature review. International journal of nursing studies, 44(7), 1250-1260.	To review the methodological and ethical issues involved in conducting qualitative research with children and to consider the implications for nursing research in light of recent debates within the social sciences.	N/A		yes		N/A	N/A
Allsop, M. J., Holt, R. J., Levesley, M. C., & Bhakta, B. (2010). The engagement of children with disabilities in health-related technology design processes: Identifying methodology. Disability and Rehabilitation: Assistive Technology, 5(1), 1-13.	Kortesluoma, R. L., Hentinen, M., & Nikkonen, M. (2003). Conducting a qualitative child interview: methodological considerations. Journal of advanced nursing, 42(5), 434-441.	to illustrate the theoretical premises of child interviewing, as well as to describe some practical methodological solutions used during interviews.	*4 to 11â€ƒyears		No	age
Allsop, M. J., Holt, R. J., Levesley, M. C., & Bhakta, B. (2010). The engagement of children with disabilities in health-related technology design processes: Identifying methodology. Disability and Rehabilitation: Assistive Technology, 5(1), 1-13.	Alderson, P. (2001). Research by children. International journal of social research methodology, 4(2), 139-153.	This paper draws on an international literature to consider ways in which children work as researchers	N/A		yes		N/A	N/A
Allsop, M. J., Holt, R. J., Levesley, M. C., & Bhakta, B. (2010). The engagement of children with disabilities in health-related technology design processes: Identifying methodology. Disability and Rehabilitation: Assistive Technology, 5(1), 1-13.	Lewis, A., Parsons, S., & Robertson, C. (2007). My school, my family, my life: Telling it like it is.		*8 to 19 years		no	age
Allsop, M. J., Holt, R. J., Levesley, M. C., & Bhakta, B. (2010). The engagement of children with disabilities in health-related technology design processes: Identifying methodology. Disability and Rehabilitation: Assistive Technology, 5(1), 1-13.	McCabe, M. A. (1996). Involving children and adolescents in medical decision making: developmental and clinical considerations. Journal of pediatric psychology, 21(4), 505-516.		*8-21 years		no	age
Allsop, M. J., Holt, R. J., Levesley, M. C., & Bhakta, B. (2010). The engagement of children with disabilities in health-related technology design processes: Identifying methodology. Disability and Rehabilitation: Assistive Technology, 5(1), 1-13.	Sloper, P., & Lightfoot, J. (2003). Involving disabled and chronically ill children and young people in health service development. Child: care, health and development, 29(1), 15-20.		*4-21		no	age
Allsop, M. J., Holt, R. J., Levesley, M. C., & Bhakta, B. (2010). The engagement of children with disabilities in health-related technology design processes: Identifying methodology. Disability and Rehabilitation: Assistive Technology, 5(1), 1-13.	Morison, M., Moir, J., & Kwansa, T. (2000). Interviewing children for the purposes of research in primary care. Primary Health Care Research & Development, 1(2), 113-130.		*3 to 18 years		no	age
Allsop, M. J., Holt, R. J., Levesley, M. C., & Bhakta, B. (2010). The engagement of children with disabilities in health-related technology design processes: Identifying methodology. Disability and Rehabilitation: Assistive Technology, 5(1), 1-13.	Wu, R. (1965). Explaining treatments to young children. The American Journal of Nursing, 71-73.	Suggests principles of preparation adapted to a child's way of thinking for serious surgical interventions	two - eight year olds		no	age
Allsop, M. J., Holt, R. J., Levesley, M. C., & Bhakta, B. (2010). The engagement of children with disabilities in health-related technology design processes: Identifying methodology. Disability and Rehabilitation: Assistive Technology, 5(1), 1-13.	Noyes, J. (2000). Enabling young ‘ventilator‐dependent’people to express their views and experiences of their care in hospital. Journal of Advanced Nursing, 31(5), 1206-1215.		*6-18		No	age
Allsop, M. J., Holt, R. J., Levesley, M. C., & Bhakta, B. (2010). The engagement of children with disabilities in health-related technology design processes: Identifying methodology. Disability and Rehabilitation: Assistive Technology, 5(1), 1-13.	Carroll, J. (2002). Play therapy: the children's views. Child & Family Social Work, 7(3), 177-187.		*9-14		no	age
Allsop, M. J., Holt, R. J., Levesley, M. C., & Bhakta, B. (2010). The engagement of children with disabilities in health-related technology design processes: Identifying methodology. Disability and Rehabilitation: Assistive Technology, 5(1), 1-13.	Hart, C., & Chesson, R. (1998). Children as consumers. Bmj, 316(7144), 1600-1603.	In this article we discuss why children should be consulted directly, how this is to be achieved, and finally what may be required to bring about change	N/A		yes		N/A	N/A
Allsop, M. J., Holt, R. J., Levesley, M. C., & Bhakta, B. (2010). The engagement of children with disabilities in health-related technology design processes: Identifying methodology. Disability and Rehabilitation: Assistive Technology, 5(1), 1-13.	Dixon-Woods, M., Young, B., & Heney, D. (1999). Partnerships with children. BMJ, 319(7212), 778-780.	Highlights the primary difficulties in relation to providing a voice to young people in medical contexts	N/A		yes		N/A	N/A
Allsop, M. J., Holt, R. J., Levesley, M. C., & Bhakta, B. (2010). The engagement of children with disabilities in health-related technology design processes: Identifying methodology. Disability and Rehabilitation: Assistive Technology, 5(1), 1-13.	Franklin, A., & Sloper, P. (2006). Listening and responding? Childrens participation in health care within England. In Children's Health and Children's rights (pp. 11-29). Brill Nijhoff.	This article examines recent health policy developments in England in relation to children’s rights under Article 12 and 13 of the United Nations Convention on the Rights of the Child (UNCRC).	N/A		yes		N/A	N/A
Allsop, M. J., Holt, R. J., Levesley, M. C., & Bhakta, B. (2010). The engagement of children with disabilities in health-related technology design processes: Identifying methodology. Disability and Rehabilitation: Assistive Technology, 5(1), 1-13.	Sinclair, R. (2004). Participation in practice: Making it meaningful, effective and sustainable. Children & society, 18(2), 106-118.	This paper reviews the current state of participation and, drawing on practice and research literature, highlights several aspects of practice where further consideration is needed if participation is to develop positively	N/A		yes		N/A	N/A
Allsop, M. J., Holt, R. J., Levesley, M. C., & Bhakta, B. (2010). The engagement of children with disabilities in health-related technology design processes: Identifying methodology. Disability and Rehabilitation: Assistive Technology, 5(1), 1-13.	Franklin, A., & Madge, N. (2000). In Our View: Children, teenagers and parents talk about services for young people. London: National Children's Bureau.	Couldn’t access full text	*UNSURE about age range as full text could not be accessed		yes		CAF	N/A
Allsop, M. J., Holt, R. J., Levesley, M. C., & Bhakta, B. (2010). The engagement of children with disabilities in health-related technology design processes: Identifying methodology. Disability and Rehabilitation: Assistive Technology, 5(1), 1-13.	Rabiee, P., Sloper, P., & Beresford, B. (2005). Doing research with children and young people who do not use speech for communication. Children & Society, 19(5), 385-396.		*six and 18 years of age		no	age
Allsop, M. J., Holt, R. J., Levesley, M. C., & Bhakta, B. (2010). The engagement of children with disabilities in health-related technology design processes: Identifying methodology. Disability and Rehabilitation: Assistive Technology, 5(1), 1-13.	Imms, C. (2008). Children with cerebral palsy participate: a review of the literature. Disability and rehabilitation, 30(24), 1867-1884.	To review research that examined the participation in activities of children who have cerebral palsy, in order to understand their extent of participation and the factors that influenced participation	N/A		yes		N/A	N/A
Allsop, M. J., Holt, R. J., Levesley, M. C., & Bhakta, B. (2010). The engagement of children with disabilities in health-related technology design processes: Identifying methodology. Disability and Rehabilitation: Assistive Technology, 5(1), 1-13.	Hannon, F. (2007). Literature review on attitudes towards disability. National Disability Authority.	This literature review, carried out by the NDA, places key findings of the second national survey conducted in November and December 2006 in the context of the national and international literature.	N/A		yes		N/A	N/A
Allsop, M. J., Holt, R. J., Levesley, M. C., & Bhakta, B. (2010). The engagement of children with disabilities in health-related technology design processes: Identifying methodology. Disability and Rehabilitation: Assistive Technology, 5(1), 1-13.	Wright, B. A. (1960). Physical disability--A psychological approach.	The volume strives to contribute knowledge and understanding that will lead to constructive views of life with a disability.	*unsure could not access the full text		yes		Multiple countries	N/A
Allsop, M. J., Holt, R. J., Levesley, M. C., & Bhakta, B. (2010). The engagement of children with disabilities in health-related technology design processes: Identifying methodology. Disability and Rehabilitation: Assistive Technology, 5(1), 1-13.	Cavet, J., & Sloper, P. (2004). Participation of disabled children in individual decisions about their lives and in public decisions about service development. Children & society, 18(4), 278-290.	A literature review was carried out to establish what evidence exists about disabled children’s participation in decision-making, both regarding their own lives and about the shape of service delivery.	N/A		yes		N/A	N/A
Allsop, M. J., Holt, R. J., Levesley, M. C., & Bhakta, B. (2010). The engagement of children with disabilities in health-related technology design processes: Identifying methodology. Disability and Rehabilitation: Assistive Technology, 5(1), 1-13.	Spicer, N., & Evans, R. (2006). Developing children and young people's participation in strategic processes: The experience of the children's fund initiative. Social Policy and Society, 5(2), 177-188.		*children and young people under 18 years of age. The Childrenâ€™s Fund targets children aged 5â€“13 years.		no	age
Allsop, M. J., Holt, R. J., Levesley, M. C., & Bhakta, B. (2010). The engagement of children with disabilities in health-related technology design processes: Identifying methodology. Disability and Rehabilitation: Assistive Technology, 5(1), 1-13.	Connors, C., & Stalker, K. (2007). Children’s experiences of disability: Pointers to a social model of childhood disability. Disability & Society, 22(1), 19-33.		*7-15		no	age
Allsop, M. J., Holt, R. J., Levesley, M. C., & Bhakta, B. (2010). The engagement of children with disabilities in health-related technology design processes: Identifying methodology. Disability and Rehabilitation: Assistive Technology, 5(1), 1-13.	Kelly*, B. (2005). ‘Chocolate… makes you autism’: impairment, disability and childhood identities. Disability & Society, 20(3), 261-275.		*4 -13 years		no	age
Allsop, M. J., Holt, R. J., Levesley, M. C., & Bhakta, B. (2010). The engagement of children with disabilities in health-related technology design processes: Identifying methodology. Disability and Rehabilitation: Assistive Technology, 5(1), 1-13.	Roberts, V. L., & Fels, D. I. (2006). Methods for inclusion: Employing think aloud protocols in software usability studies with individuals who are deaf. International Journal of Human-Computer Studies, 64(6), 489-501.		*26-45		no	age
Allsop, M. J., Holt, R. J., Levesley, M. C., & Bhakta, B. (2010). The engagement of children with disabilities in health-related technology design processes: Identifying methodology. Disability and Rehabilitation: Assistive Technology, 5(1), 1-13.	Sartain, S. A., Clarke, C. L., & Heyman, R. (2000). Hearing the voices of children with chronic illness. Journal of advanced nursing, 32(4), 913-921.		*eight to 14		no	age
Allsop, M. J., Holt, R. J., Levesley, M. C., & Bhakta, B. (2010). The engagement of children with disabilities in health-related technology design processes: Identifying methodology. Disability and Rehabilitation: Assistive Technology, 5(1), 1-13.	Yalon-Chamovitz, S., & Weiss, P. L. T. (2008). Virtual reality as a leisure activity for young adults with physical and intellectual disabilities. Research in Developmental Disabilities, 29(3), 273-287.		*20â€“39		no	age
Allsop, M. J., Holt, R. J., Levesley, M. C., & Bhakta, B. (2010). The engagement of children with disabilities in health-related technology design processes: Identifying methodology. Disability and Rehabilitation: Assistive Technology, 5(1), 1-13.	Lewis, A., & Porter, J. (2004). Interviewing children and young people with learning disabilities*: guidelines for researchers and multi‐professional practice. British journal of learning disabilities, 32(4), 191-197.	A set of guidelines for critical self-evaluation by those engaged in systematically collecting the views of children and young people with learning disabilities is proposed	*age range not mentioned		yes		UK	HIC
Allsop, M. J., Holt, R. J., Levesley, M. C., & Bhakta, B. (2010). The engagement of children with disabilities in health-related technology design processes: Identifying methodology. Disability and Rehabilitation: Assistive Technology, 5(1), 1-13.	Kiernan, C. (1999). Participation in research by people with learning disability: origins and issues. British journal of learning disabilities, 27(2), 43-47.		*all ages		no	age
Allsop, M. J., Holt, R. J., Levesley, M. C., & Bhakta, B. (2010). The engagement of children with disabilities in health-related technology design processes: Identifying methodology. Disability and Rehabilitation: Assistive Technology, 5(1), 1-13.	Franklin, A., & Sloper, P. (2006). Participation of disabled children and young people in decision making within social services departments: A survey of current and recent activities in England. British Journal of Social Work, 36(5), 723-741.		*5-18+		no	age
Allsop, M. J., Holt, R. J., Levesley, M. C., & Bhakta, B. (2010). The engagement of children with disabilities in health-related technology design processes: Identifying methodology. Disability and Rehabilitation: Assistive Technology, 5(1), 1-13.	Carlsson, E., Paterson, B. L., Scott-Findlay, S., Ehnfors, M., & Ehrenberg, A. (2007). Methodological issues in interviews involving people with communication impairments after acquired brain damage. Qualitative Health Research, 17(10), 1361-1371.		*older population included		no	age
Allsop, M. J., Holt, R. J., Levesley, M. C., & Bhakta, B. (2010). The engagement of children with disabilities in health-related technology design processes: Identifying methodology. Disability and Rehabilitation: Assistive Technology, 5(1), 1-13.	Aitken, S. A., & Millar, S. V. (2002). Listening to Children with Communication and Support Needs. Sense Scotland.	full text not accessible	*unsure could not access the full text		yes		CAF	N/A
Allsop, M. J., Holt, R. J., Levesley, M. C., & Bhakta, B. (2010). The engagement of children with disabilities in health-related technology design processes: Identifying methodology. Disability and Rehabilitation: Assistive Technology, 5(1), 1-13.	Dunn, N., Shields, N., Taylor, N. F., & Dodd, K. J. (2009). Comparing the self concept of children with cerebral palsy to the perceptions of their parents. Disability and rehabilitation, 31(5), 387-393.		*8â€“16 years		no	age
Allsop, M. J., Holt, R. J., Levesley, M. C., & Bhakta, B. (2010). The engagement of children with disabilities in health-related technology design processes: Identifying methodology. Disability and Rehabilitation: Assistive Technology, 5(1), 1-13.	Sprangers, M. A., & Aaronson, N. K. (1992). The role of health care providers and significant others in evaluating the quality of life of patients with chronic disease: a review. Journal of clinical epidemiology, 45(7), 743-760.	This review addresses two questions related to the potential role of such proxy raters in clinical research and practice: (1) to what extent are health care providers and lay individuals involved in the care of patients (“significant others”) able to assess accurately the quality of life of patients with chronic disease? and (2) under what conditions, if any, is inclusion of such proxy ratings in…	N/A		yes		N/A	N/A
Allsop, M. J., Holt, R. J., Levesley, M. C., & Bhakta, B. (2010). The engagement of children with disabilities in health-related technology design processes: Identifying methodology. Disability and Rehabilitation: Assistive Technology, 5(1), 1-13.	Ronen, G. M., Streiner, D. L., Rosenbaum, P., & Canadian Pediatric Epilepsy Network. (2003). Health‐related quality of life in children with epilepsy: development and validation of self‐report and parent proxy measures. Epilepsia, 44(4), 598-612.		*age 6â€“15 years		no	age
Allsop, M. J., Holt, R. J., Levesley, M. C., & Bhakta, B. (2010). The engagement of children with disabilities in health-related technology design processes: Identifying methodology. Disability and Rehabilitation: Assistive Technology, 5(1), 1-13.	Light, J., Page, R., Curran, J., & Pitkin, L. (2007). Children's ideas for the design of AAC assistive technologies for young children with complex communication needs. Augmentative and Alternative Communication, 23(4), 274-287.		*7-10		no	age
Allsop, M. J., Holt, R. J., Levesley, M. C., & Bhakta, B. (2010). The engagement of children with disabilities in health-related technology design processes: Identifying methodology. Disability and Rehabilitation: Assistive Technology, 5(1), 1-13.	Holt, R., Weightman, A., Allsop, M., Levesley, M., Preston, N., & Bhakta, B. (2007, April). Engaging children in the design of a rehabilitative game interface. In Proceedings of International Conference on Inclusive Design (INCLUDE 2007), Helen Hamlyn Centre, London, UK.		*age range 5â€“12 years		no	age
Allsop, M. J., Holt, R. J., Levesley, M. C., & Bhakta, B. (2010). The engagement of children with disabilities in health-related technology design processes: Identifying methodology. Disability and Rehabilitation: Assistive Technology, 5(1), 1-13.	Watson, D., Abbott, D., & Townsley, R. (2007). Listen to me, too! Lessons from involving children with complex healthcare needs in research about multi‐agency services. Child: care, health and development, 33(1), 90-95.		2-15		no	age
Allsop, M. J., Holt, R. J., Levesley, M. C., & Bhakta, B. (2010). The engagement of children with disabilities in health-related technology design processes: Identifying methodology. Disability and Rehabilitation: Assistive Technology, 5(1), 1-13.	Markopoulos, P., Read, J., Hoÿsniemi, J., & MacFarlane, S. (2008). Child computer interaction: advances in methodological research. Cognition, Technology & Work, 10(2), 79-81.		N/A		Yes		N/A	N/A
Allsop, M. J., Holt, R. J., Levesley, M. C., & Bhakta, B. (2010). The engagement of children with disabilities in health-related technology design processes: Identifying methodology. Disability and Rehabilitation: Assistive Technology, 5(1), 1-13.	Clarke, H., McConachie, K., Price, P., & Wood, M. (2001). Views of young people using augmentative and alternative communication systems. International journal of language & communication disorders, 36(1), 107-115.	his paper reports  ndings from discussion with children and young people who use AAC systems concerning their attitudes and opinions towards the organization of speech and language therapy, the role of the speech and language therapist in school and issues concerned with AAC systems themselves	Six young adults and 17 children from London education authorities were interviewed median age for the child group was 12 years		yes		UK	HIC
Allsop, M. J., Holt, R. J., Levesley, M. C., & Bhakta, B. (2010). The engagement of children with disabilities in health-related technology design processes: Identifying methodology. Disability and Rehabilitation: Assistive Technology, 5(1), 1-13.	Alderson, P. (1990). Choosing for children: parents' consent to surgery.	look at parents' experiences as they go through one of the most traumatic periods of their lives (making decisions that affect their children), and asks how they can be better informed about, and further involved in, complex medical decisions.	*age range not mentioned, book title		yes		Multiple countries	N/A
Allsop, M. J., Holt, R. J., Levesley, M. C., & Bhakta, B. (2010). The engagement of children with disabilities in health-related technology design processes: Identifying methodology. Disability and Rehabilitation: Assistive Technology, 5(1), 1-13.	Arnstein, S. R. (1969). A Ladder Of Citizen Participation. Journal of the American Institute of Planners. J. Am. Inst. Plann, 35, 37-41.	To encourage a more enlightened dialogue, a typology of citizen participation is offered using examples from three federal social programs: urban renewal, anti-poverty, and Model Cities. The typology, which is designed to be provocative, is arranged in a ladder pattern with each rung corresponding to the extent of citizens' power in determining the plan and/or program	This paper simply outlines a model so there is no age range		yes		N/A	N/A
Allsop, M. J., Holt, R. J., Levesley, M. C., & Bhakta, B. (2010). The engagement of children with disabilities in health-related technology design processes: Identifying methodology. Disability and Rehabilitation: Assistive Technology, 5(1), 1-13.	Hart, R. A. (1992). Children's participation: From tokenism to citizenship (No. inness92/6).	It emphasises genuine participation, where children are themselves involved in defining problems and acting as reflective, critical participants in issues affecting their communities.	Chidlren under the age of 18		Yes		N/A	N/A
Allsop, M. J., Holt, R. J., Levesley, M. C., & Bhakta, B. (2010). The engagement of children with disabilities in health-related technology design processes: Identifying methodology. Disability and Rehabilitation: Assistive Technology, 5(1), 1-13.	Shier, H. (2001). Pathways to participation: Openings, opportunities and obligations. Children & society, 15(2), 107-117.	Outlines a new model that involves children in decision making	N/A		yes		N/A	N/A
Allsop, M. J., Holt, R. J., Levesley, M. C., & Bhakta, B. (2010). The engagement of children with disabilities in health-related technology design processes: Identifying methodology. Disability and Rehabilitation: Assistive Technology, 5(1), 1-13.	Morrow, V. (1998). Understanding families: Children's perspectives. London: National Children's Bureau.	examines how children perceive and make sense of the concepts of family and kinship in the context of contemporary patterns of family life	N/A		yes		N/A	N/A
Allsop, M. J., Holt, R. J., Levesley, M. C., & Bhakta, B. (2010). The engagement of children with disabilities in health-related technology design processes: Identifying methodology. Disability and Rehabilitation: Assistive Technology, 5(1), 1-13.	Alderson, P., & Montgomery, J. (1996). Health care choices: making decisions with children (Vol. 2). Institute for Public Policy Research.	Examines the power dynamics in decision making between adults and children from a medical perspective	none referenced - book		yes		Multiple countries	N/A
Allsop, M. J., Holt, R. J., Levesley, M. C., & Bhakta, B. (2010). The engagement of children with disabilities in health-related technology design processes: Identifying methodology. Disability and Rehabilitation: Assistive Technology, 5(1), 1-13.	Druin, A. (2002). The role of children in the design of new technology. Behaviour and information technology, 21(1), 1-25.	This paper suggests a framework for understanding the roles that children can play in the technology design process, particularly in regards to designing technologies that support learning	*age range not mentioned		yes		USA	HIC
Allsop, M. J., Holt, R. J., Levesley, M. C., & Bhakta, B. (2010). The engagement of children with disabilities in health-related technology design processes: Identifying methodology. Disability and Rehabilitation: Assistive Technology, 5(1), 1-13.	Druin, A. (1999, May). Cooperative inquiry: developing new technologies for children with children. In Proceedings of the SIGCHI conference on Human Factors in Computing Systems (pp. 592-599).	In this paper, the techniques of cooperative inquiry will be described along with a theoretical framework that situates this work in the HCI literature.	7 to 11		no	age
Allsop, M. J., Holt, R. J., Levesley, M. C., & Bhakta, B. (2010). The engagement of children with disabilities in health-related technology design processes: Identifying methodology. Disability and Rehabilitation: Assistive Technology, 5(1), 1-13.	Scaife, M., Rogers, Y., Aldrich, F., & Davies, M. (1997, March). Designing for or designing with? Informant design for interactive learning environments. In Proceedings of the ACM SIGCHI Conference on Human factors in computing systems (pp. 343-350).		*7 to 14 years		no	age
Allsop, M. J., Holt, R. J., Levesley, M. C., & Bhakta, B. (2010). The engagement of children with disabilities in health-related technology design processes: Identifying methodology. Disability and Rehabilitation: Assistive Technology, 5(1), 1-13.	Rogers, Y., Scaife, M., Harris, E., Phelps, T., Price, S., Smith, H., ... & Gabrielli, S. (2002, June). Things aren't what they seem to be: innovation through technology inspiration. In Proceedings of the 4th conference on Designing interactive systems: processes, practices, methods, and techniques (pp. 373-378).		(aged between 6-10 years		no	age
Allsop, M. J., Holt, R. J., Levesley, M. C., & Bhakta, B. (2010). The engagement of children with disabilities in health-related technology design processes: Identifying methodology. Disability and Rehabilitation: Assistive Technology, 5(1), 1-13.	Gallacher, L., & Gallagher, M. (2005). Participatory methods in research with children: A critique. Proceedings of Emerging Issues in the Geographies of Children and Youth.		*couldn't access full text so age range not known		yes		CAF	N/A
Allsop, M. J., Holt, R. J., Levesley, M. C., & Bhakta, B. (2010). The engagement of children with disabilities in health-related technology design processes: Identifying methodology. Disability and Rehabilitation: Assistive Technology, 5(1), 1-13.	Read, J. C., MacFarlane, S., & Casey, C. (2002, August). Endurability, engagement and expectations: Measuring children’s fun. In Interaction design and children (Vol. 2, No. 2002, pp. 1-23). Eindhoven: Shaker Publishing.		*5-10		no	age
Allsop, M. J., Holt, R. J., Levesley, M. C., & Bhakta, B. (2010). The engagement of children with disabilities in health-related technology design processes: Identifying methodology. Disability and Rehabilitation: Assistive Technology, 5(1), 1-13.	Antle, A. N. (2008). Child-based personas: need, ability and experience. Cognition, Technology & Work, 10(2), 155-166.		*8-12		no	age
Allsop, M. J., Holt, R. J., Levesley, M. C., & Bhakta, B. (2010). The engagement of children with disabilities in health-related technology design processes: Identifying methodology. Disability and Rehabilitation: Assistive Technology, 5(1), 1-13.	Iversen, O. S., & Brodersen, C. (2008). Building a BRIDGE between children and users: a socio-cultural approach to child–computer interaction. Cognition, Technology & Work, 10(2), 83-93.	this paper provides a new perspective on design with children, based on understanding children as participants in meaningful communities of practices.	N/A		yes		N/A	N/A
Allsop, M. J., Holt, R. J., Levesley, M. C., & Bhakta, B. (2010). The engagement of children with disabilities in health-related technology design processes: Identifying methodology. Disability and Rehabilitation: Assistive Technology, 5(1), 1-13.	Read, J. C. (2008). Validating the Fun Toolkit: an instrument for measuring children’s opinions of technology. Cognition, Technology & Work, 10(2), 119-128.		*6-9		no	age
Allsop, M. J., Holt, R. J., Levesley, M. C., & Bhakta, B. (2010). The engagement of children with disabilities in health-related technology design processes: Identifying methodology. Disability and Rehabilitation: Assistive Technology, 5(1), 1-13.	Zaman, B. (2008). Introducing contextual laddering to evaluate the likeability of games with children. Cognition, Technology & Work, 10(2), 107-117.		*7 and 16		no	age
Allsop, M. J., Holt, R. J., Levesley, M. C., & Bhakta, B. (2010). The engagement of children with disabilities in health-related technology design processes: Identifying methodology. Disability and Rehabilitation: Assistive Technology, 5(1), 1-13.	Höysniemi, J., Hämäläinen, P., & Turkki, L. (2003). Using peer tutoring in evaluating the usability of a physically interactive computer game with children. Interacting with computers, 15(2), 203-225.		*4-9		no	age
Allsop, M. J., Holt, R. J., Levesley, M. C., & Bhakta, B. (2010). The engagement of children with disabilities in health-related technology design processes: Identifying methodology. Disability and Rehabilitation: Assistive Technology, 5(1), 1-13.	Barendregt, W., Bekker, M. M., & Baauw, E. (2008). Development and evaluation of the problem identification picture cards method. Cognition, Technology & Work, 10(2), 95-105.		*5-6		no	age
Allsop, M. J., Holt, R. J., Levesley, M. C., & Bhakta, B. (2010). The engagement of children with disabilities in health-related technology design processes: Identifying methodology. Disability and Rehabilitation: Assistive Technology, 5(1), 1-13.	Bekker, M. M., Baauw, E., & Barendregt, W. (2008). A comparison of two analytical evaluation methods for educational computer games for young children. Cognition, Technology & Work, 10(2), 129-140.		*5-7		no	age
Allsop, M. J., Holt, R. J., Levesley, M. C., & Bhakta, B. (2010). The engagement of children with disabilities in health-related technology design processes: Identifying methodology. Disability and Rehabilitation: Assistive Technology, 5(1), 1-13.	Baauw, E., & Markopoulous, P. (2004, June). A comparison of think-aloud and post-task interview for usability testing with children. In Proceedings of the 2004 conference on Interaction design and children: building a community (pp. 115-116).		*11 boys and 14 girls, aged 9-11		no	age
Allsop, M. J., Holt, R. J., Levesley, M. C., & Bhakta, B. (2010). The engagement of children with disabilities in health-related technology design processes: Identifying methodology. Disability and Rehabilitation: Assistive Technology, 5(1), 1-13.	Als, B. S., Jensen, J. J., & Skov, M. B. (2005, June). Comparison of think-aloud and constructive interaction in usability testing with children. In Proceedings of the 2005 conference on Interaction design and children (pp. 9-16).	We present an experiment that compares think-aloud and constructive interaction in usability testing	60 children (30 girls and 30 boys) at the age of 13 and 14 years old (mean=13.35, SD=0.48)		yes		Denmark	HIC
Allsop, M. J., Holt, R. J., Levesley, M. C., & Bhakta, B. (2010). The engagement of children with disabilities in health-related technology design processes: Identifying methodology. Disability and Rehabilitation: Assistive Technology, 5(1), 1-13.	Nesset, V., & Large, A. (2004). Children in the information technology design process: A review of theories and their applications. Library & Information Science Research, 26(2), 140-161.	This article reviews the literature on the role that children can play in the design of information technology applications intended for young users themselves.	N/A		yes		N/A	N/A
Allsop, M. J., Holt, R. J., Levesley, M. C., & Bhakta, B. (2010). The engagement of children with disabilities in health-related technology design processes: Identifying methodology. Disability and Rehabilitation: Assistive Technology, 5(1), 1-13.	Markopoulos, P., & Bekker, M. (2003). On the assessment of usability testing methods for children. Interacting with computers, 15(2), 227-243.		*8-14 years		no	age
Allsop, M. J., Holt, R. J., Levesley, M. C., & Bhakta, B. (2010). The engagement of children with disabilities in health-related technology design processes: Identifying methodology. Disability and Rehabilitation: Assistive Technology, 5(1), 1-13.	Mazzone, E. (2007, June). Requirements gathering in designing technology for children. In Proceedings of the 6th international conference on Interaction design and children (pp. 197-200).	to critically investigate and develop methods for designing technologies for children, by focussing on the requirements elicitation phase.	N/A		yes		N/A	N/A
Allsop, M. J., Holt, R. J., Levesley, M. C., & Bhakta, B. (2010). The engagement of children with disabilities in health-related technology design processes: Identifying methodology. Disability and Rehabilitation: Assistive Technology, 5(1), 1-13.	Bekker, M. M., Beusmans, J., Keyson, D. V., & Lloyd, P. A. (2002). KidReporter: a method for engaging children in making a newspaper to gather user requirements. In Interaction Design and Children. Proceedings of the International WorkshopInteraction Design and Children' (pp. 138-143). Shaker-Verlag.		* 9â€“10 years old		no	age
Allsop, M. J., Holt, R. J., Levesley, M. C., & Bhakta, B. (2010). The engagement of children with disabilities in health-related technology design processes: Identifying methodology. Disability and Rehabilitation: Assistive Technology, 5(1), 1-13.	Dindler, C., Eriksson, E., Iversen, O. S., Lykke-Olesen, A., & Ludvigsen, M. (2005, June). Mission from Mars: a method for exploring user requirements for children in a narrative space. In Proceedings of the 2005 conference on Interaction design and children (pp. 40-47).	In this paper a particular design method is propagated as a supplement to existing descriptive approaches to current practice studies especially suitable for gathering requirements for the design of children’s technology.	*10-11 (7 total)		yes		Denmark	HIC
Allsop, M. J., Holt, R. J., Levesley, M. C., & Bhakta, B. (2010). The engagement of children with disabilities in health-related technology design processes: Identifying methodology. Disability and Rehabilitation: Assistive Technology, 5(1), 1-13.	Davis, J. M. (1998). Understanding the meanings of children: A reflexive process. Children & society, 12(5), 325-335.	suggests that researchers can discover a variety of children's voices by employing reflexive techniques to ensure that their interpretations are not influenced by their personal prejudice, or the ethics, tools, roles and theories of their professional paradigm.	N/A		yes		N/A	N/A
Allsop, M. J., Holt, R. J., Levesley, M. C., & Bhakta, B. (2010). The engagement of children with disabilities in health-related technology design processes: Identifying methodology. Disability and Rehabilitation: Assistive Technology, 5(1), 1-13.	Punch, S. (2002). Research with children: The same or different from research with adults?. Childhood, 9(3), 321-341.	*This paper explores seven methodological issues in some detail to illustrate the ways in which aspects of the research process usually considered to be the same for both adults and children can pose particular dilemmas for adult researchers working with children.	NR		yes		Bolivia	LMIC
Allsop, M. J., Holt, R. J., Levesley, M. C., & Bhakta, B. (2010). The engagement of children with disabilities in health-related technology design processes: Identifying methodology. Disability and Rehabilitation: Assistive Technology, 5(1), 1-13.	Hill, M. (1997). Participatory research with children. Child & family social work, 2(3), 171-183.		N/A		yes		N/A	N/A
Allsop, M. J., Holt, R. J., Levesley, M. C., & Bhakta, B. (2010). The engagement of children with disabilities in health-related technology design processes: Identifying methodology. Disability and Rehabilitation: Assistive Technology, 5(1), 1-13.	Smith, M. M., & Connolly, I. (2008). Roles of aided communication: Perspectives of adults who use AAC. Disability and rehabilitation: Assistive technology, 3(5), 260-273.		*adult population		no	age
Allsop, M. J., Holt, R. J., Levesley, M. C., & Bhakta, B. (2010). The engagement of children with disabilities in health-related technology design processes: Identifying methodology. Disability and Rehabilitation: Assistive Technology, 5(1), 1-13.	Pape, T. L. B., Kim, J., & Weiner, B. (2002). The shaping of individual meanings assigned to assistive technology: a review of personal factors. Disability and rehabilitation, 24(1-3), 5-20.	This review article examines the development of individualized meanings assigned to assistive technology and how these personal meanings influence the integration of assistive technology into daily activities.	N/A		yes		N/A	N/A
Allsop, M. J., Holt, R. J., Levesley, M. C., & Bhakta, B. (2010). The engagement of children with disabilities in health-related technology design processes: Identifying methodology. Disability and Rehabilitation: Assistive Technology, 5(1), 1-13.	Cowan, D. M., & Khan, Y. (2005). Assistive technology for children with complex disabilities. Current Paediatrics, 15(3), 207-212.		N/A		yes		N/A	N/A
Allsop, M. J., Holt, R. J., Levesley, M. C., & Bhakta, B. (2010). The engagement of children with disabilities in health-related technology design processes: Identifying methodology. Disability and Rehabilitation: Assistive Technology, 5(1), 1-13.	Rigby, P., Ryan, S., From, W., Walczak, E., & Jutai, J. (1996). A client‐centred approach to developing assistive technology with children. Occupational Therapy International, 3(1), 67-79.		*6 to 13 years		no	age
Allsop, M. J., Holt, R. J., Levesley, M. C., & Bhakta, B. (2010). The engagement of children with disabilities in health-related technology design processes: Identifying methodology. Disability and Rehabilitation: Assistive Technology, 5(1), 1-13.	Irwin, L. G., & Johnson, J. (2005). Interviewing young children: Explicating our practices and dilemmas. Qualitative health research, 15(6), 821-831.	the authors consider the degree to which well-known standards for qualitative research apply to research interviews with young children/ CHILD HEALTH RESEARCH	N/A		yes		N/A	N/A
Allsop, M. J., Holt, R. J., Levesley, M. C., & Bhakta, B. (2010). The engagement of children with disabilities in health-related technology design processes: Identifying methodology. Disability and Rehabilitation: Assistive Technology, 5(1), 1-13.	Carnevale, F. A., Macdonald, M. E., Bluebond-Langner, M., & McKeever, P. (2008). Using participant observation in pediatric health care settings: ethical challenges and solutions. Journal of Child Health Care, 12(1), 18-32.	This article outlines recommendations for the ethical conduct of participant observation in pediatric health care settings.	N/A		yes		N/A	N/A
Allsop, M. J., Holt, R. J., Levesley, M. C., & Bhakta, B. (2010). The engagement of children with disabilities in health-related technology design processes: Identifying methodology. Disability and Rehabilitation: Assistive Technology, 5(1), 1-13.	Morgan, M., Gibbs, S., Maxwell, K., & Britten, N. (2002). Hearing children's voices: methodological issues in conducting focus groups with children aged 7-11 years. Qualitative research, 2(1), 5-20.		*7-11		no	age
Allsop, M. J., Holt, R. J., Levesley, M. C., & Bhakta, B. (2010). The engagement of children with disabilities in health-related technology design processes: Identifying methodology. Disability and Rehabilitation: Assistive Technology, 5(1), 1-13.	Lightfoot, J., & Sloper, P. (2003). Having a say in health: involving young people with a chronic illness or physical disability in local health services development. Children & Society, 17(4), 277-290.	The paper reports on research investigating the views of young patients and staff who have taken part in NHS service development projects, and suggests a range of issues for consideration when involving young patients in future	N/A		yes		N/A	N/A
Allsop, M. J., Holt, R. J., Levesley, M. C., & Bhakta, B. (2010). The engagement of children with disabilities in health-related technology design processes: Identifying methodology. Disability and Rehabilitation: Assistive Technology, 5(1), 1-13.	Donker, A., & Markopoulos, P. (2002). A comparison of think-aloud, questionnaires and interviews for testing usability with children. In People and computers XVI-Memorable yet invisible (pp. 305-316). Springer, London.		*children of ages 9-11		no	age
Allsop, M. J., Holt, R. J., Levesley, M. C., & Bhakta, B. (2010). The engagement of children with disabilities in health-related technology design processes: Identifying methodology. Disability and Rehabilitation: Assistive Technology, 5(1), 1-13.	Baauw, E., Bekker, M. M., & Barendregt, W. (2005, September). A structured expert evaluation method for the evaluation of children’s computer games. In IFIP Conference on Human-Computer Interaction (pp. 457-469). Springer, Berlin, Heidelberg.		*The youngest expert was 25 years old; the oldest was just above 40 (mean age was 30.3 years).		no	age
Allsop, M. J., Holt, R. J., Levesley, M. C., & Bhakta, B. (2010). The engagement of children with disabilities in health-related technology design processes: Identifying methodology. Disability and Rehabilitation: Assistive Technology, 5(1), 1-13.	Markopoulos, P., Read, J. C., MacFarlane, S., & Hoysniemi, J. (2008). Evaluating children's interactive products: principles and practices for interaction designers. Elsevier.	Examines how to intergrate children into the design of interactive technologies that they use	book title - no age range mentioned		yes		Multiple countries	N/A
Allsop, M. J., Holt, R. J., Levesley, M. C., & Bhakta, B. (2010). The engagement of children with disabilities in health-related technology design processes: Identifying methodology. Disability and Rehabilitation: Assistive Technology, 5(1), 1-13.	Scaife, M., & Rogers, Y. (1999). Kids as informants: Telling us what we didn’t know or confirming what we knew already. The design of children’s technology, 27-50.		*9 years old		no	age
Bevan Jones, R., Stallard, P., Agha, S. S., Rice, S., Werner‐Seidler, A., Stasiak, K., ... & Merry, S. (2020). Practitioner review: co‐design of digital mental health technologies with children and young people. Journal of Child Psychology and Psychiatry, 61(8), 928-940.	Jones, R. B., Thapar, A., Rice, F., Beeching, H., Cichosz, R., Mars, B., ... & Simpson, S. A. (2018). A web-based psychoeducational intervention for adolescent depression: design and development of MoodHwb. JMIR mental health, 5(1), e8894.	o describe the process underlying the design and development of MoodHwb (HwbHwyliau in Welsh): a Web-based psychoeducation multimedia program for young people with, or at high risk of, depression and their families, carers, friends, and professionals.	YP (13â€“19)		yes		UK	HIC
Bevan Jones, R., Stallard, P., Agha, S. S., Rice, S., Werner‐Seidler, A., Stasiak, K., ... & Merry, S. (2020). Practitioner review: co‐design of digital mental health technologies with children and young people. Journal of Child Psychology and Psychiatry, 61(8), 928-940.	Shum, A. K., Lai, E. S., Leung, W. G., Cheng, M. N., Wong, H. K., So, S. W., ... & Yip, P. S. (2019). A digital game and school-based intervention for students in Hong Kong: quasi-experimental design. Journal of medical Internet research, 21(4), e12003.	Anxiety, general MH	children (8â€“12)		no	age
Bevan Jones, R., Stallard, P., Agha, S. S., Rice, S., Werner‐Seidler, A., Stasiak, K., ... & Merry, S. (2020). Practitioner review: co‐design of digital mental health technologies with children and young people. Journal of Child Psychology and Psychiatry, 61(8), 928-940.	Han, J., Torok, M., Gale, N., Wong, Q. J., Werner-Seidler, A., Hetrick, S. E., & Christensen, H. (2019). Use of web conferencing technology for conducting online focus groups among young people with lived experience of suicidal thoughts: mixed methods research. JMIR mental health, 6(10), e14191.	Suicidal thoughts	YP (16â€“25)		no	age
Bevan Jones, R., Stallard, P., Agha, S. S., Rice, S., Werner‐Seidler, A., Stasiak, K., ... & Merry, S. (2020). Practitioner review: co‐design of digital mental health technologies with children and young people. Journal of Child Psychology and Psychiatry, 61(8), 928-940.	Hodson, E., Dadashi, N., Delgado, R., Chisholm, C., Sgrignoli, R., & Swaine, R. (2019). Co-design in mental health; Mellow: A self-help holistic crisis planning mobile application by youth, for youth. The Design Journal, 22(sup1), 1529-1542.	his paper reports on a community-based project to collaboratively research, design and test an integrated digital crisis planning tool for youth ages 13 to 24	YP (13â€“24)		yes		Canada	HIC
Bevan Jones, R., Stallard, P., Agha, S. S., Rice, S., Werner‐Seidler, A., Stasiak, K., ... & Merry, S. (2020). Practitioner review: co‐design of digital mental health technologies with children and young people. Journal of Child Psychology and Psychiatry, 61(8), 928-940.	Huggett, D., Flynn, A., Jaouich, A., Taylor-Gates, M., & Davidson, S. (2017). Engaging youth in a mental health system improvement initiative in Ontario: Developing the Be Safe resource. Canadian Journal of Community Mental Health, 36(Special Issue), 121-131.	This article showcases a youth-adult partnership in a system-level initiative, and highlights a replicable strategy for developing resources relevant to youth needs and preferences	N/A		yes		N/A	N/A
Bevan Jones, R., Stallard, P., Agha, S. S., Rice, S., Werner‐Seidler, A., Stasiak, K., ... & Merry, S. (2020). Practitioner review: co‐design of digital mental health technologies with children and young people. Journal of Child Psychology and Psychiatry, 61(8), 928-940.	Landback, J., Prochaska, M., Ellis, J., Dmochowska, K., Kuwabara, S. A., Gladstone, T., ... & Van Voorhees, B. W. (2009). From prototype to product: development of a primary care/internet based depression prevention intervention for adolescents (CATCH-IT). Community Mental Health Journal, 45(5), 349-354.	Depression	18 years (SD = 2.0) with a range of 14–21 years, The sample was 68% female and 32% male. Race/ethnicity included: 88% white, 8% African American, and 4% Asian American		yes		USA	HIC
Bevan Jones, R., Stallard, P., Agha, S. S., Rice, S., Werner‐Seidler, A., Stasiak, K., ... & Merry, S. (2020). Practitioner review: co‐design of digital mental health technologies with children and young people. Journal of Child Psychology and Psychiatry, 61(8), 928-940.	Robinson, A., Yule, W., Verduyn, C., Smith, P., Proudfoot, J., & Abeles, P. (2011). Stressbusters: The development of a computerised CBT programme for adolescent depression. ACAMH Occasional Papers, 30, 45-50.	Depression	YP,		yes		UK	HIC
Bevan Jones, R., Stallard, P., Agha, S. S., Rice, S., Werner‐Seidler, A., Stasiak, K., ... & Merry, S. (2020). Practitioner review: co‐design of digital mental health technologies with children and young people. Journal of Child Psychology and Psychiatry, 61(8), 928-940.	Robinson, J., Bailey, E., Hetrick, S., Paix, S., O'Donnell, M., Cox, G., ... & Skehan, J. (2017). Developing social media-based suicide prevention messages in partnership with young people: Exploratory study. JMIR mental health, 4(4), e7847.	The objectives of this study were to (1) provide education to a small number of secondary school students about safe ways to communicate about suicide via social media; (2) engage the same young people in the development of a suite of social media–based suicide prevention multimedia messages; (3) assess the impact of this on participants; and (4) assess the acceptability and safety of the message…	YP (16â€“18)		yes		Australia	HIC
Bevan Jones, R., Stallard, P., Agha, S. S., Rice, S., Werner‐Seidler, A., Stasiak, K., ... & Merry, S. (2020). Practitioner review: co‐design of digital mental health technologies with children and young people. Journal of Child Psychology and Psychiatry, 61(8), 928-940.	Saulsberry, A., Corden, M. E., Taylor-Crawford, K., Crawford, T. J., Johnson, M., Froemel, J., ... & Van Voorhees, B. W. (2013). Chicago Urban Resiliency Building (CURB): An internet-based depression-prevention intervention for urban African-American and Latino adolescents. Journal of Child and Family Studies, 22(1), 150-160.	Depression	YP (15â€“18) 12 adolescents (six African-American and six Latino), both male and female, ages 15-18)		yes		USA	HIC
Bevan Jones, R., Stallard, P., Agha, S. S., Rice, S., Werner‐Seidler, A., Stasiak, K., ... & Merry, S. (2020). Practitioner review: co‐design of digital mental health technologies with children and young people. Journal of Child Psychology and Psychiatry, 61(8), 928-940.	Shepherd, M., Fleming, T., Lucassen, M., Stasiak, K., Lambie, I., & Merry, S. N. (2015). The design and relevance of a computerized gamified depression therapy program for indigenous Māori adolescents. JMIR serious games, 3(1), e3804.	Depression	YP (13â€“18)		yes		New Zealand	HIC
Bevan Jones, R., Stallard, P., Agha, S. S., Rice, S., Werner‐Seidler, A., Stasiak, K., ... & Merry, S. (2020). Practitioner review: co‐design of digital mental health technologies with children and young people. Journal of Child Psychology and Psychiatry, 61(8), 928-940.	Stallard, P., Richardson, T., Velleman, S., & Attwood, M. (2011). Computerized CBT (Think, Feel, Do) for depression and anxiety in children and adolescents: outcomes and feedback from a pilot randomized controlled trial. Behavioural and cognitive psychotherapy, 39(3), 273-284.	To describe the development of a cCBT intervention (Think, Feel, Do) for young people, and preliminary outcomes and feedback from a pilot randomized controlled trial.	FGs - CYP (11–16), designers		yes		UK	HIC
Bevan Jones, R., Stallard, P., Agha, S. S., Rice, S., Werner‐Seidler, A., Stasiak, K., ... & Merry, S. (2020). Practitioner review: co‐design of digital mental health technologies with children and young people. Journal of Child Psychology and Psychiatry, 61(8), 928-940.	Stallard, P., Porter, J., & Grist, R. (2018). A smartphone app (BlueIce) for young people who self-harm: open phase 1 pre-post trial. JMIR mHealth and uHealth, 6(1), e8917.	Depression, anxiety	12 to 17 Participants were predominantly girls (40, 91%) with an average age of 16.0 years (SD=1.4),		yes		UK	HIC
Bevan Jones, R., Stallard, P., Agha, S. S., Rice, S., Werner‐Seidler, A., Stasiak, K., ... & Merry, S. (2020). Practitioner review: co‐design of digital mental health technologies with children and young people. Journal of Child Psychology and Psychiatry, 61(8), 928-940.	Sobowale, K., Zhou, A. N., Van Voorhees, B. W., Stewart, S., Tsang, A., Ip, P., ... & Chim, D. (2013). Adaptation of an internet-based depression prevention intervention for Chinese adolescents: from “CATCH-IT” to “grasp the opportunity”. International journal of adolescent medicine and health, 25(2), 127-137.	Depression	*YP ( (n = 16) of bilingual Chinese adolescents (18 – 21 years old)ity.		yes		Hong Kong	HIC
Bevan Jones, R., Stallard, P., Agha, S. S., Rice, S., Werner‐Seidler, A., Stasiak, K., ... & Merry, S. (2020). Practitioner review: co‐design of digital mental health technologies with children and young people. Journal of Child Psychology and Psychiatry, 61(8), 928-940.	Teesson, M., Newton, N. C., Slade, T., Chapman, C., Allsop, S., Hides, L., ... & Andrews, G. (2014). The CLIMATE schools combined study: a cluster randomised controlled trial of a universal Internet-based prevention program for youth substance misuse, depression and anxiety. BMC psychiatry, 14(1), 1-10.	Depression, anxiety, substance misuse	YP (13â€“15)		yes		Australia	HIC
Bevan Jones, R., Stallard, P., Agha, S. S., Rice, S., Werner‐Seidler, A., Stasiak, K., ... & Merry, S. (2020). Practitioner review: co‐design of digital mental health technologies with children and young people. Journal of Child Psychology and Psychiatry, 61(8), 928-940.	Thabrew, H., Fleming, T., Hetrick, S., & Merry, S. (2018). Co-design of eHealth interventions with children and young people. Frontiers in psychiatry, 481.	This review summarizes the applied core principles of co-design and recommends techniques for undertaking co-design with children and young people.	N/A		yes		N/A	N/A
Bevan Jones, R., Stallard, P., Agha, S. S., Rice, S., Werner‐Seidler, A., Stasiak, K., ... & Merry, S. (2020). Practitioner review: co‐design of digital mental health technologies with children and young people. Journal of Child Psychology and Psychiatry, 61(8), 928-940.	Werner-Seidler, A., O'Dea, B., Shand, F., Johnston, L., Frayne, A., Fogarty, A. S., & Christensen, H. (2017). A smartphone app for adolescents with sleep disturbance: development of the Sleep Ninja. JMIR mental health, 4(3), e7614.	to develop a smartphone app that delivers CBT-I to young people to improve sleep.	YP (12â€“16), mean age: 14 years; 71% (15/21) female		yes		Australia	HIC
Bevan Jones, R., Stallard, P., Agha, S. S., Rice, S., Werner‐Seidler, A., Stasiak, K., ... & Merry, S. (2020). Practitioner review: co‐design of digital mental health technologies with children and young people. Journal of Child Psychology and Psychiatry, 61(8), 928-940.	Whittaker, R., Merry, S., Stasiak, K., McDowell, H., Doherty, I., Shepherd, M., ... & Rodgers, A. (2012). MEMO—a mobile phone depression prevention intervention for adolescents: development process and postprogram findings on acceptability from a randomized controlled trial. Journal of medical Internet research, 14(1), e1857.	Depression	YP (13â€“17 This gender and ethnicity distribution mostly reflects the participating schools—for example, overall the schools in the study contained 9% Maori students and 5% Pacific students. The age range of participants is from 13 years to 17 years, with a mean age of 14 years.		yes		New Zealand	HIC
Bevan Jones, R., Stallard, P., Agha, S. S., Rice, S., Werner‐Seidler, A., Stasiak, K., ... & Merry, S. (2020). Practitioner review: co‐design of digital mental health technologies with children and young people. Journal of Child Psychology and Psychiatry, 61(8), 928-940.	JAOUDEb, G. F., HOLLENBERG, E., & Nicole, V. A. N. (2017). Thought spot: co-creating mental health solutions with post-secondary students. Building Capacity for Health Informatics in the Future, 234, 370.	A three-phased, iterative, cocreation developmental approach was used to develop Thought Spot, a platform to better enable post-secondary students to seek mental health support.	YP (15â€“24),		yes		Canada	HIC
Bevan Jones, R., Stallard, P., Agha, S. S., Rice, S., Werner‐Seidler, A., Stasiak, K., ... & Merry, S. (2020). Practitioner review: co‐design of digital mental health technologies with children and young people. Journal of Child Psychology and Psychiatry, 61(8), 928-940.	Christie, G. I., Shepherd, M., Merry, S. N., Hopkins, S., Knightly, S., & Stasiak, K. (2019). Gamifying CBT to deliver emotional health treatment to young people on smartphones. Internet Interventions, 18, 100286.	Anxiety, depression	YP (12â€“25)		no	age
Bevan Jones, R., Stallard, P., Agha, S. S., Rice, S., Werner‐Seidler, A., Stasiak, K., ... & Merry, S. (2020). Practitioner review: co‐design of digital mental health technologies with children and young people. Journal of Child Psychology and Psychiatry, 61(8), 928-940.	Fleming, T., Merry, S., Stasiak, K., Hopkins, S., Patolo, T., Ruru, S., ... & Goodyear-Smith, F. (2019). The importance of user segmentation for designing digital therapy for adolescent mental health: findings from scoping processes. JMIR mental health, 6(5), e12656.	Anxiety, depression	YP (12â€“25)		no	age
Bevan Jones, R., Stallard, P., Agha, S. S., Rice, S., Werner‐Seidler, A., Stasiak, K., ... & Merry, S. (2020). Practitioner review: co‐design of digital mental health technologies with children and young people. Journal of Child Psychology and Psychiatry, 61(8), 928-940.	Rice, S., Gleeson, J., Davey, C., Hetrick, S., Parker, A., Lederman, R., ... & Alvarez‐Jimenez, M. (2018). Moderated online social therapy for depression relapse prevention in young people: pilot study of a ‘next generation’online intervention. Early intervention in psychiatry, 12(4), 613-625.	Depression	YP (15â€“25)		no	age
Bevan Jones, R., Stallard, P., Agha, S. S., Rice, S., Werner‐Seidler, A., Stasiak, K., ... & Merry, S. (2020). Practitioner review: co‐design of digital mental health technologies with children and young people. Journal of Child Psychology and Psychiatry, 61(8), 928-940.	Radovic, A., DeMand, A. L., Gmelin, T., Stein, B. D., & Miller, E. (2017). SOVA: Design of a stakeholder informed social media website for depressed adolescents and their parents. Journal of technology in human services, 35(3), 169-182.	Depression, anxiety	YP (13â€“26)		no	age
Bevan Jones, R., Stallard, P., Agha, S. S., Rice, S., Werner‐Seidler, A., Stasiak, K., ... & Merry, S. (2020). Practitioner review: co‐design of digital mental health technologies with children and young people. Journal of Child Psychology and Psychiatry, 61(8), 928-940.	Lucassen, M. F., Hatcher, S., Stasiak, K., Fleming, T., Shepherd, M., & Merry, S. N. (2013). The views of lesbian, gay and bisexual youth regarding computerised self-help for depression: An exploratory study. Advances in Mental Health, 12(1), 22-33.	Depression	YP (16â€“27)		no	age
Bevan Jones, R., Stallard, P., Agha, S. S., Rice, S., Werner‐Seidler, A., Stasiak, K., ... & Merry, S. (2020). Practitioner review: co‐design of digital mental health technologies with children and young people. Journal of Child Psychology and Psychiatry, 61(8), 928-940.	Monshat, K., Vella-Brodrick, D., Burns, J., & Herrman, H. (2012). Mental health promotion in the Internet age: a consultation with Australian young people to inform the design of an online mindfulness training programme. Health promotion international, 27(2), 177-186.	General MH	YP (16â€“26)		no	age
Bevan Jones, R., Stallard, P., Agha, S. S., Rice, S., Werner‐Seidler, A., Stasiak, K., ... & Merry, S. (2020). Practitioner review: co‐design of digital mental health technologies with children and young people. Journal of Child Psychology and Psychiatry, 61(8), 928-940.	Oliver, K. G., Collin, P., Burns, J., & Nicholas, J. (2006). Building resilience in young people through meaningful participation. Australian e-Journal for the advancement of Mental Health, 5(1), 34-40.	General MH	YP (16â€“25)		no	age
Raanaas, R. K., Bjøntegaard, H. Ø., & Shaw, L. (2020). A scoping review of participatory action research to promote mental health and resilience in youth and adolescents. Adolescent Research Review, 5(2), 137-152.	Allen, M. L., Rosas-Lee, M., Ortega, L., Hang, M., Pergament, S., & Pratt, R. (2016). They just respect you for who you are: contributors to educator positive youth development promotion for Somali, Latino, and Hmong students. The journal of primary prevention, 37(1), 71-86.	This qualitative study aimed to understand how educators serving Somali, Latino, and Hmong (SLH) youth can best promote educator-student connectedness and positive youth development, by exploring the perspectives of teachers, youth workers, and SLH youth, using a community based participatory research approach	Immigrants with Somali, Latino or Hmong background 71; 35f/36m Mean age 15.7 (*99% of participants within the age range of 13-18 years)		yes		USA	HIC
Raanaas, R. K., Bjøntegaard, H. Ø., & Shaw, L. (2020). A scoping review of participatory action research to promote mental health and resilience in youth and adolescents. Adolescent Research Review, 5(2), 137-152.	Bostock, J., & Freeman, J. (2003). ’︁No limits ‚: doing participatory action research with young people in Northumberland. Journal of Community & Applied Social Psychology, 13(6), 464-474.	In this project, we used a participatory approach to involve young people in researching their needs and views of how sources of support can be improved and developed.	Have been in contact with health services 74; 27f/47m *age range not mentioned *three young people were involved in conducting research		yes		UK	HIC
Raanaas, R. K., Bjøntegaard, H. Ø., & Shaw, L. (2020). A scoping review of participatory action research to promote mental health and resilience in youth and adolescents. Adolescent Research Review, 5(2), 137-152.	Brown, T. M. (2016). “Hitting the streets”: Youth street involvement as adaptive well-being. Harvard Educational Review, 86(1), 48-71.	examines how eighteen young adults in a predominantly Latina/o urban community experienced and understood their involvement in street activities.	Latino background involved in street activity 18; 4f/14m Age 24 *three young people were involved in conducting research		yes		USA	HIC
Raanaas, R. K., Bjøntegaard, H. Ø., & Shaw, L. (2020). A scoping review of participatory action research to promote mental health and resilience in youth and adolescents. Adolescent Research Review, 5(2), 137-152.	Calheiros, M. M., Patrício, J. N., & Graça, J. (2013). Staff and youth views on autonomy and emancipation from residential care: A participatory research study. Evaluation and program planning, 39, 57-66.	In this study, we helped design a service to support the transition of youth from residential care to independent living by exploring the perspectives of staff and of youth regarding: (a) the concept and development of autonomy; and (b) key factors in developing this type of service.	Departing from residential care 21; 11f/10m Age 15â€“18		yes		Portugal	HIC
Raanaas, R. K., Bjøntegaard, H. Ø., & Shaw, L. (2020). A scoping review of participatory action research to promote mental health and resilience in youth and adolescents. Adolescent Research Review, 5(2), 137-152.	Cargo, M., Grams, G. D., Ottoson, J. M., Ward, P., & Green, L. W. (2003). Empowerment as fostering positive youth development and citizenship. American journal of health behavior, 27(1), S66-S79.	To develop a theoretical framework for youth empowerment in the context of a community setting	Immigrants with Filipino, East Indian, Eastern European, African background 123 Age 12â€“19		yes		Canada	HIC
Raanaas, R. K., Bjøntegaard, H. Ø., & Shaw, L. (2020). A scoping review of participatory action research to promote mental health and resilience in youth and adolescents. Adolescent Research Review, 5(2), 137-152.	Chou, F., Kwee, J., Lees, R., Firth, K., Florence, J., Harms, J., ... & Wilson, S. (2015). Nothing about us without us! Youth-led solutions to improve high school completion rates. Educational Action Research, 23(3), 436-459.	six students from alternative education to inquire about the experiences of vulnerable youth – students in alternative education and youth who have dropped out of school.	Have dropped out of school 18; 12f/6m Age 15â€“19 6 young people involved in research		yes		Canada	HIC
Raanaas, R. K., Bjøntegaard, H. Ø., & Shaw, L. (2020). A scoping review of participatory action research to promote mental health and resilience in youth and adolescents. Adolescent Research Review, 5(2), 137-152.	Dakin, E. K., Parker, S. N., Amell, J. W., & Rogers, B. S. (2015). Seeing with our own eyes: Youth in Mathare, Kenya use photovoice to examine individual and community strengths. Qualitative Social Work, 14(2), 170-192.	youth residents of the Mathare community of Nairobi, Kenya documented individual and community strengths using photovoice	From slum area 20; 8f/12m Age 12â€“19		yes		Kenya	LMIC
Raanaas, R. K., Bjøntegaard, H. Ø., & Shaw, L. (2020). A scoping review of participatory action research to promote mental health and resilience in youth and adolescents. Adolescent Research Review, 5(2), 137-152.	Dill, L. J. (2015). Poetic justice: Engaging in participatory narrative analysis to find solace in the “killer corridor”. American journal of community psychology, 55(1), 128-135.	The author engaged with adolescents at a community-based youth organization as ‘‘co-researchers’’ to delve deeper into the lived experiences of youth of color residing in an urban neighborhood undergoing change	From disadvantaged areas/ African-American or Latino background 25 Age 12â€“20 10 young people involved in research; 7f/3m Age 12â€“20		yes		USA	HIC
Raanaas, R. K., Bjøntegaard, H. Ø., & Shaw, L. (2020). A scoping review of participatory action research to promote mental health and resilience in youth and adolescents. Adolescent Research Review, 5(2), 137-152.	Duckett, P., Kagan, C., & Sixsmith, J. (2010). Consultation and participation with children in healthy schools: Choice, conflict and context. American Journal of Community Psychology, 46(1), 167-178.	we report on our use of a participatory research methodology to consult with children in the UK on how to improve pupil well-being in secondary schools	Students 557 Age 12â€“15		yes		UK	HIC
Raanaas, R. K., Bjøntegaard, H. Ø., & Shaw, L. (2020). A scoping review of participatory action research to promote mental health and resilience in youth and adolescents. Adolescent Research Review, 5(2), 137-152.	Dunn, V. (2017). Young people, mental health practitioners and researchers co-produce a Transition Preparation Programme to improve outcomes and experience for young people leaving Child and Adolescent Mental Health Services (CAMHS). BMC health services research, 17(1), 1-12.	This study aimed to co-produce, with young people who had transitioned or were facing transition from CAMHS, a CAMHS Transition Preparation Programme (TPP), deliverable in routine NHS settings.	Have/have had mental health illness 17; 12f/4m/1gfc Age 17â€“22 9 young people involved in research		yes		UK	HIC
Raanaas, R. K., Bjøntegaard, H. Ø., & Shaw, L. (2020). A scoping review of participatory action research to promote mental health and resilience in youth and adolescents. Adolescent Research Review, 5(2), 137-152.	Ellis, B. H., Lincoln, A. K., Charney, M. E., Ford-Paz, R., Benson, M., & Strunin, L. (2010). Mental health service utilization of Somali adolescents: Religion, community, and school as gateways to healing. Transcultural psychiatry, 47(5), 789-811.	examines the utility of the Gateway Provider Model (GPM) in understanding service utilization and pathways to help for Somali refugee adolescents.	Refugees with Somali back- ground 144; 54f/90m Age 11â€“20		yes		USA	HIC
Raanaas, R. K., Bjøntegaard, H. Ø., & Shaw, L. (2020). A scoping review of participatory action research to promote mental health and resilience in youth and adolescents. Adolescent Research Review, 5(2), 137-152.	Finigan-Carr, N., Vandigo, J., Uretsky, M., Oloyede, E. O., & Mayden, B. (2015). " You Can't Help a Child if You Don't Know Something Yourself": A Qualitative Study of Barriers to Education in an Underserved West Baltimore Community. Journal of Negro Education, 84(3), 298-310.	to inform research on how children are learning, and how community supports impact student learning.	In risk of dropping out of school 9 Age 18â€“		yes		USA	HIC
Raanaas, R. K., Bjøntegaard, H. Ø., & Shaw, L. (2020). A scoping review of participatory action research to promote mental health and resilience in youth and adolescents. Adolescent Research Review, 5(2), 137-152.	Fisette, J. L., & Walton, T. A. (2015). “Beautiful you”: Creating contexts for students to become agents of social change. The Journal of Educational Research, 108(1), 62-76.	The authors argue for creating a context within education where teachers can utilize critical pedagogical practices to explicate the hidden curriculum, explore students’ sense of self and embodied identities, and engage students to empower themselves to speak up and take action about issues of embodiment and their understanding of social inequalities within schools.	Female students 16f Age 15â€“18		yes		USA	HIC
Raanaas, R. K., Bjøntegaard, H. Ø., & Shaw, L. (2020). A scoping review of participatory action research to promote mental health and resilience in youth and adolescents. Adolescent Research Review, 5(2), 137-152.	Ford, T., Rasmus, S., & Allen, J. (2012). Being useful: achieving indigenous youth involvement in a community-based participatory research project in Alaska. International journal of circumpolar health, 71(1), 18413.	To report on a participatory research process in southwest Alaska focusing on youth involvement as a means to facilitate health promotion.	Indigenous 25 Age 11â€“18		yes		USA	HIC
Raanaas, R. K., Bjøntegaard, H. Ø., & Shaw, L. (2020). A scoping review of participatory action research to promote mental health and resilience in youth and adolescents. Adolescent Research Review, 5(2), 137-152.	Fournier, B., Bridge, A., Kennedy, A. P., Alibhai, A., & Konde-Lule, J. (2014). Hear our voices: a Photovoice project with children who are orphaned and living with HIV in a Ugandan group home. Children and Youth Services Review, 45, 55-63.	to explore the experience of orphaned, HIV seropositive children who live in a group home in semi-urban western Uganda	Orphaned with serious somatic illness (e.g. HIV) 13; 5f/8m Age 12â€“18		yes		Uganda	LIC
Raanaas, R. K., Bjøntegaard, H. Ø., & Shaw, L. (2020). A scoping review of participatory action research to promote mental health and resilience in youth and adolescents. Adolescent Research Review, 5(2), 137-152.	Friesen, B. J., Cross, T. L., Jivanjee, P., Thirstrup, A., Bandurraga, A., Gowen, L. K., & Rountree, J. (2015). Meeting the transition needs of urban American Indian/Alaska Native youth through culturally based services. The journal of behavioral health services & research, 42(2), 191-205.	reports findings from three qualitative studies exploring supports for positive transitions of American Indian/Alaska Native (AI/AN) youth to adulthood.	Indigenous 37; 25f/12m Age 17â€“24		yes		USA	HIC
Raanaas, R. K., Bjøntegaard, H. Ø., & Shaw, L. (2020). A scoping review of participatory action research to promote mental health and resilience in youth and adolescents. Adolescent Research Review, 5(2), 137-152.	Gitonga, P. N., & Delport, A. (2015). Exploring the use of hip hop music in participatory research studies that involve youth. Journal of Youth Studies, 18(8), 984-996.	explores the use of hip hop in participatory research studies.	Female who associated with hip-hop music 8f young people involved in research Age 18â€“22		yes		South Africa	UMIC
Raanaas, R. K., Bjøntegaard, H. Ø., & Shaw, L. (2020). A scoping review of participatory action research to promote mental health and resilience in youth and adolescents. Adolescent Research Review, 5(2), 137-152.	Goessling, K., & Doyle, C. (2009). Thru the lenz: Participatory action research, photography, and creative process in an urban high school. Journal of Creativity in Mental Health, 4(4), 343-365.	This article describes how counseling psychology graduate students collaborated with high school students in a participatory action research project called, Thru the Lenz.	Students at risk of dropping out of school 9; 8f/1m Age 14â€“17		yes		USA	HIC
Raanaas, R. K., Bjøntegaard, H. Ø., & Shaw, L. (2020). A scoping review of participatory action research to promote mental health and resilience in youth and adolescents. Adolescent Research Review, 5(2), 137-152.	Iwasaki, Y., Springett, J., Dashora, P., McLaughlin, A. M., McHugh, T. L., & Youth 4 YEG Team. (2014). Youth-guided youth engagement: Participatory action research (PAR) with high-risk, marginalized youth. Child & youth services, 35(4), 316-342.	This article presents a framework of youth engagement developed over 9 months, using participatory action research (PAR) with 16 youth leaders in a communitybased research team	Vulnerable to poverty/home- lessness 21 young people involved in research Age 16â€“24		yes		Canada	HIC
Raanaas, R. K., Bjøntegaard, H. Ø., & Shaw, L. (2020). A scoping review of participatory action research to promote mental health and resilience in youth and adolescents. Adolescent Research Review, 5(2), 137-152.	Jefferis, T. C., & Theron, L. C. (2015). Community-based participatory video: exploring and advocating for girls' resilience. Perspectives in Education, 33(4), 75-91.	Our aim in this article is to reflect critically on the use of community-based participatory video (CBPV) to understand and promote resilience processes in 28 black South African adolescent girls.	Female, black 28f Age 13â€“19		yes		South Africa	UMIC
Raanaas, R. K., Bjøntegaard, H. Ø., & Shaw, L. (2020). A scoping review of participatory action research to promote mental health and resilience in youth and adolescents. Adolescent Research Review, 5(2), 137-152.	Kendal, S. E., Milnes, L., Welsby, H., Pryjmachuk, S., Co‐Researchers’ Group, Shafeeah, C., ... & Joy, W. (2017). Prioritizing young people's emotional health support needs via participatory research. Journal of Psychiatric and Mental Health Nursing, 24(5), 263-271.	We aimed to develop a participatory approach for involving youth in research about their emotional health support preferences	Experience of mental health problems 11; 9f/2m Age 16â€“18		yes		UK	HIC
Raanaas, R. K., Bjøntegaard, H. Ø., & Shaw, L. (2020). A scoping review of participatory action research to promote mental health and resilience in youth and adolescents. Adolescent Research Review, 5(2), 137-152.	Lind, C. (2007). The power of adolescent voices: co‐researchers in mental health promotion. Educational Action Research, 15(3), 371-383.	This article describes a participatory action research project undertaken as a partnership between student, teacher and nurse co-researchers at a Canadian alternative high schoo	Students at risk of dropping out of school X school mates 4 young people involved in research Age 14â€“19		yes		Canada	HIC
Raanaas, R. K., Bjøntegaard, H. Ø., & Shaw, L. (2020). A scoping review of participatory action research to promote mental health and resilience in youth and adolescents. Adolescent Research Review, 5(2), 137-152.	Lind, C. (2013). What builds student capacity in an alternative high school setting?. Educational Action Research, 21(4), 448-467.	This article describes a Canadian participatory action research partnership between students, staff and a nurse researcher working together to explore student capacitybuilding experiences at an alternative high school.	Students at risk of dropping out of school X school mates 4 young people involved in research Age 15â€“18		yes		Canada	HIC
Raanaas, R. K., Bjøntegaard, H. Ø., & Shaw, L. (2020). A scoping review of participatory action research to promote mental health and resilience in youth and adolescents. Adolescent Research Review, 5(2), 137-152.	Lind, C., Prinsloo, I., Wardle, M. L., & Pyrch, T. (2010). Social justice: hearing voices of marginalized girls expressed in theatre performance. Advances in Nursing Science, 33(3), E12-E23.	describe a research project studying the strengths of adolescent girls in an open custody treatment group home.	Female in confict with the law 2f		yes		Canada	HIC
Raanaas, R. K., Bjøntegaard, H. Ø., & Shaw, L. (2020). A scoping review of participatory action research to promote mental health and resilience in youth and adolescents. Adolescent Research Review, 5(2), 137-152.	Luguetti, C., Oliver, K. L., Kirk, D., & Dantas, L. (2017). Exploring an activist approach of working with boys from socially vulnerable backgrounds in a sport context. Sport, Education and Society, 22(4), 493-510.	explores an activist approach for co-creating a prototype pedagogical model of sport for working with boys from socially vulnerable backgrounds	Male from vulnerable background 17m Age 13â€“15		yes		Brazil	UMIC
Raanaas, R. K., Bjøntegaard, H. Ø., & Shaw, L. (2020). A scoping review of participatory action research to promote mental health and resilience in youth and adolescents. Adolescent Research Review, 5(2), 137-152.	McCarthy, C., & Marks, D. F. (2010). Exploring the health and well-being of refugee and asylum seeking children. Journal of Health Psychology, 15(4), 586-595.	explored key factors that hinder and promote well-being as well as ways to improve well-being via participatory action research (PAR)	Refugees/asylum seekers 16; 6f/10m Age 10â€“21		yes		UK	HIC
Raanaas, R. K., Bjøntegaard, H. Ø., & Shaw, L. (2020). A scoping review of participatory action research to promote mental health and resilience in youth and adolescents. Adolescent Research Review, 5(2), 137-152.	McHugh, T. L. F., & Kowalski, K. C. (2011). ‘A new view of body image’: A school-based participatory action research project with young Aboriginal women. Action research, 9(3), 220-241.	to engage in a collaborative, schoolbased participatory action research (PAR) project in partnership with a local high school to provide young women, primarily young Aboriginal women, with an opportunity to manage their body image experiences in an effective manner	Female, indigenous 7f Age 14â€“17		yes		Canada	HIC
Raanaas, R. K., Bjøntegaard, H. Ø., & Shaw, L. (2020). A scoping review of participatory action research to promote mental health and resilience in youth and adolescents. Adolescent Research Review, 5(2), 137-152.	McIntyre, A. (2000). Constructing meaning about violence, school, and community: Participatory action research with urban youth. The Urban Review, 32(2), 123-154.	I describe how a group of young adolescents negotiate their daily lives within the seeming permanence of a toxic environment, limited social services, poverty, crime, drugs, and inadequate educational resources.	Youth residents 24; 12f/12m Age 11â€“13		yes		USA	HIC
Raanaas, R. K., Bjøntegaard, H. Ø., & Shaw, L. (2020). A scoping review of participatory action research to promote mental health and resilience in youth and adolescents. Adolescent Research Review, 5(2), 137-152.	McKay, S. (2004). Reconstructing fragile lives: Girls' social reintegration in northern Uganda and Sierra Leone. Gender & Development, 12(3), 19-30.	examines the experiences of girls who have returned from fighting forces in the recent conflict in Sierra Leone and the continuing conflict in northern Uganda	Female, mothers, war-afected 658f Age 80%: 16â€“24		yes		Liberia, Sierra Leone, Uganda Community sites run by NGOâ€™s	LIC
Raanaas, R. K., Bjøntegaard, H. Ø., & Shaw, L. (2020). A scoping review of participatory action research to promote mental health and resilience in youth and adolescents. Adolescent Research Review, 5(2), 137-152.	McLean, L., & Modi, A. T. (2016). ‘Empowerment’of adolescent girls and young women in Kinshasa: research about girls, by girls. Gender & Development, 24(3), 475-491.	explore the experiences, perceptions, and aspirations of adolescent girls and young women in Kinshasa, Democratic Republic of Congo, in relation to their economic and social empowerment.	Female 117 Age 12â€“24 15f young people involved in research Age 16â€“24		yes		Congo	LMIC
Raanaas, R. K., Bjøntegaard, H. Ø., & Shaw, L. (2020). A scoping review of participatory action research to promote mental health and resilience in youth and adolescents. Adolescent Research Review, 5(2), 137-152.	Petrucka, P. M., Bickford, D., Bassendowski, S., Goodwill, W., Wajunta, C., Yuzicappi, B., ... & Rauliuk, M. (2016). Positive leadership, legacy, lifestyles, attitudes, and activities for Aboriginal youth: A wise practices approach for positive Aboriginal youth futures. International Journal of Indigenous Health, 11(1), 177-197.	Elder–youth dyads developed and delivered five modules to 78 students at a local elementary school in response to the research question: What are the critical components of a “Living Well” healing initiative for Aboriginal youth?	Indigenous School class age 11â€“13 6 young people involved in research; 4f/2m Age 16â€“19		yes		Canada	HIC
Raanaas, R. K., Bjøntegaard, H. Ø., & Shaw, L. (2020). A scoping review of participatory action research to promote mental health and resilience in youth and adolescents. Adolescent Research Review, 5(2), 137-152.	Pirie, A., Goldstein-Gelb, W., Landaverde, M., Mistry, J., Kim, J., Pufall-Jones, E., & Contreras, M. M. (2016). When ‘el intérprete’is also the ‘learner’: An innovative youth empowerment project for immigrant youth. Journal of Youth Development, 11(3), 147-158.	present a Community Based Participatory Research (CBPR) project that documented an innovative youth empowerment program at a community based organization.	Immigrants, bilingual 17 3 (students) young people involved in research		yes		USA	HIC
Raanaas, R. K., Bjøntegaard, H. Ø., & Shaw, L. (2020). A scoping review of participatory action research to promote mental health and resilience in youth and adolescents. Adolescent Research Review, 5(2), 137-152.	Groves Price, P., & Mencke, P. D. (2013). Critical Pedagogy and Praxis with Native American Youth: Cultivating Change through Participatory Action Research. Educational Foundations, 27, 85-102.	Introduces, outlines, critizies and synthesizes current approaches to teaching from a critical pedagogy perspective	N/A		yes		N/A	N/A
Raanaas, R. K., Bjøntegaard, H. Ø., & Shaw, L. (2020). A scoping review of participatory action research to promote mental health and resilience in youth and adolescents. Adolescent Research Review, 5(2), 137-152.	Pritzker, S., LaChapelle, A., & Tatum, J. (2012). “We need their help”: Encouraging and discouraging adolescent civic engagement through Photovoice. Children and Youth Services Review, 34(11), 2247-2254.	examined the impacts of Photovoice on 15 high school students.	Students with Latino background in urban area 15; 12f/3m Age 15â€“17		yes		USA	HIC
Raanaas, R. K., Bjøntegaard, H. Ø., & Shaw, L. (2020). A scoping review of participatory action research to promote mental health and resilience in youth and adolescents. Adolescent Research Review, 5(2), 137-152.	Ritchie, S. D., Wabano, M. J., Corbiere, R. G., Restoule, B. M., Russell, K. C., & Young, N. L. (2015). Connecting to the Good Life through outdoor adventure leadership experiences designed for Indigenous youth. Journal of Adventure Education and Outdoor Learning, 15(4), 350-370.	to understand how a 10-day outdoor adventure leadership experience (OALE) may promote resilience and wellbeing for Indigenous youth through their participation in the program	Indigenous 43; 16f/27m Age 11â€“18		yes		Canada	HIC
Raanaas, R. K., Bjøntegaard, H. Ø., & Shaw, L. (2020). A scoping review of participatory action research to promote mental health and resilience in youth and adolescents. Adolescent Research Review, 5(2), 137-152.	Shetgiri, R., Kataoka, S. H., Ryan, G. W., Askew, L. M., Chung, P. J., & Schuster, M. A. (2009). Risk and resilience in Latinos: A community-based participatory research study. American Journal of Preventive Medicine, 37(6), S217-S224.	A community–academic partnership used community-based participatory research principles to examine perceptions of resilience among Latino young people in low-income households.	Latino background living in low-income housing 20Age 12â€“17		yes		USA	HIC
Raanaas, R. K., Bjøntegaard, H. Ø., & Shaw, L. (2020). A scoping review of participatory action research to promote mental health and resilience in youth and adolescents. Adolescent Research Review, 5(2), 137-152.	Streng, J. M., Rhodes, S., Ayala, G., Eng, E., Arceo, R., & Phipps, S. (2004). Realidad Latina: Latino adolescents, their school, and a university use photovoice to examine and address the influence of immigration. Journal of interprofessional care, 18(4), 403-415.	a qualitative exploratory study conducted to gain insight into the immigration experiences of 10 newly-arrived Latino adolescents living in rural North Carolina	Students in high-school with Latino background 10; 2f/6m Age mean 17.5		yes		USA	HIC
Raanaas, R. K., Bjøntegaard, H. Ø., & Shaw, L. (2020). A scoping review of participatory action research to promote mental health and resilience in youth and adolescents. Adolescent Research Review, 5(2), 137-152.	Teixeira, S. (2016). Beyond broken windows: Youth perspectives on housing abandonment and its impact on individual and community well-being. Child Indicators Research, 9(3), 581-607.	A youth-authored version of broken windows theory is presented that can be used to better understand the built environment as an indicator of child and neighborhood well-being.	African-American living in disadvantaged area 31; 21f/10m Age 14â€“19		yes		USA	HIC
Raanaas, R. K., Bjøntegaard, H. Ø., & Shaw, L. (2020). A scoping review of participatory action research to promote mental health and resilience in youth and adolescents. Adolescent Research Review, 5(2), 137-152.	Ulturgasheva, O., Rasmus, S., & Morrow, P. (2015). Collapsing the distance: Indigenous-youth engagement in a circumpolar study of youth resilience. Arctic Anthropology, 52(1), 60-70.	This paper focuses on outcomes from the collaboration of two sites in the project and presents findings from a culminating cross-site workshop that engaged indigenous youth and community members, along with university researchers of various discip lines and backgrounds, in a cultural exchange of knowledge and practice. W	Indigenous 4; 2f/2m *12-18		yes		USA, Russia	HIC
Raanaas, R. K., Bjøntegaard, H. Ø., & Shaw, L. (2020). A scoping review of participatory action research to promote mental health and resilience in youth and adolescents. Adolescent Research Review, 5(2), 137-152.	Vukic, A., Gregory, D., Martin-Misener, R., & Etowa, J. (2016). Perspectives for conducting Indigenous qualitative research from a project exploring Mi’kmaw youth mental health. Journal of Ethnographic & Qualitative Research, 10(3), 209-229.	The purpose of this paper is to present an appraisal of a community based participatory research (CBPR) study informed by indigenous qualitative methodologies.	Indigenous 11 Age 16â€“18		yes		Canada	HIC
Raanaas, R. K., Bjøntegaard, H. Ø., & Shaw, L. (2020). A scoping review of participatory action research to promote mental health and resilience in youth and adolescents. Adolescent Research Review, 5(2), 137-152.	Wartenweiler, D., & Mansukhani, R. (2016). Participatory action research with Filipino street youth: Their voice and action against corporal punishment. Child abuse review, 25(6), 410-423.	investigated perspectives on corporal punishment of adolescents from street families in Manila, with the aim of creating actions that address the issue in that specific context	Homeless Filipino 11; 8f/3m Age 12â€“16		yes		Philippines	LMIC
Raanaas, R. K., Bjøntegaard, H. Ø., & Shaw, L. (2020). A scoping review of participatory action research to promote mental health and resilience in youth and adolescents. Adolescent Research Review, 5(2), 137-152.	Watson, M., & Douglas, F. (2012). It's making us look disgusting… and it makes me feel like a mink… it makes me feel depressed!: using photovoice to help ‘see’and understand the perspectives of disadvantaged young people about the neighbourhood determinants of their mental well-being. International Journal of Health Promotion and Education, 50(6), 278-295.	Examined young people’s notions of mental well-being, or factors they associate with generating, sustaining or eroding it	Living in disadvantaged area 9; 2f/7m Age 12â€“19		yes		UK	HIC
Raanaas, R. K., Bjøntegaard, H. Ø., & Shaw, L. (2020). A scoping review of participatory action research to promote mental health and resilience in youth and adolescents. Adolescent Research Review, 5(2), 137-152.	Wattar, L., Fanous, S., & Berliner, P. (2010). Unges liv og muligheder–Deltagende aktionsforskning i Paamiut. Psyke & Logos, 31(1), 24-24.	couldn’t access text in English	From circumpolar area 61 Age 12â€“24 8 young people involved in research		yes		Denmark/Greenland Community, circumpolar area	HIC
Raanaas, R. K., Bjøntegaard, H. Ø., & Shaw, L. (2020). A scoping review of participatory action research to promote mental health and resilience in youth and adolescents. Adolescent Research Review, 5(2), 137-152.	Wershler, J. L., & Ronis, S. T. (2015). Psychosocial characteristics and service needs of Canadian suburban male youth at risk for homelessness. Children and youth services review, 55, 29-36.	Using participatory research methods, a self-report needs assessment was conducted with 187 male, suburban youth (16 to 18 years old) who were homeless or were vulnerable to homelessness.	Male, homeless/vulnerable to homelessness 187m Age 16â€“18 3 young people involved in research		yes		Canada	HIC
Raanaas, R. K., Bjøntegaard, H. Ø., & Shaw, L. (2020). A scoping review of participatory action research to promote mental health and resilience in youth and adolescents. Adolescent Research Review, 5(2), 137-152.	Clark, N., Walton, P., Drolet, J., Tribute, T., Jules, G., Main, T., & Arnouse, M. (2013). Melq’ilwiye: Coming together—Intersections of identity, culture, and health for urban Aboriginal youth. Canadian Journal of Nursing Research, 45(2), 36-57.	to determine how urban Aboriginal youth identify their health needs within a culturally centred model of health and wellness, and to create new knowledge and research capacity by and with urban Aboriginal youth and urban Aboriginal health-care providers. A	Indigenous, living in urban areas 118 Age 12â€“25 2 young people involved in research		no	age
Raanaas, R. K., Bjøntegaard, H. Ø., & Shaw, L. (2020). A scoping review of participatory action research to promote mental health and resilience in youth and adolescents. Adolescent Research Review, 5(2), 137-152.	Denov, M., Doucet, D., & Kamara, A. (2012). Engaging war affected youth through photography: Photovoice with former child soldiers in Sierra Leone.		Former child soldiers 11 Age 18â€“23 2 young people involved in research ; 1f/1m Age ca. 25		no	age
Raanaas, R. K., Bjøntegaard, H. Ø., & Shaw, L. (2020). A scoping review of participatory action research to promote mental health and resilience in youth and adolescents. Adolescent Research Review, 5(2), 137-152.	Fern, L. A., Taylor, R. M., Whelan, J., Pearce, S., Grew, T., Brooman, K., ... & Gibson, F. (2013). The art of age-appropriate care: reflecting on a conceptual model of the cancer experience for teenagers and young adults. Cancer nursing, 36(5), E27-E38.		Have/have had serious somatic illness (cancer) 11 Age 13â€“25 5 young people involved in research		no	age
Raanaas, R. K., Bjøntegaard, H. Ø., & Shaw, L. (2020). A scoping review of participatory action research to promote mental health and resilience in youth and adolescents. Adolescent Research Review, 5(2), 137-152.	Fletcher, S., & Mullett, J. (2016). Digital stories as a tool for health promotion and youth engagement. Canadian Journal of Public Health, 107(2), e183-e187.		Indigenous 60 8 young people involved in research Age 13â€“25		no	age
Raanaas, R. K., Bjøntegaard, H. Ø., & Shaw, L. (2020). A scoping review of participatory action research to promote mental health and resilience in youth and adolescents. Adolescent Research Review, 5(2), 137-152.	Graham, T., Rose, D., Murray, J., Ashworth, M., & Tylee, A. (2014). User-generated quality standards for youth mental health in primary care: a participatory research design using mixed methods. BMJ quality & safety, 23(10), 857-866.		Experience of mental health problems 50 Age 16â€“25 12 young people involved in research Age 16â€“25		no	age
Raanaas, R. K., Bjøntegaard, H. Ø., & Shaw, L. (2020). A scoping review of participatory action research to promote mental health and resilience in youth and adolescents. Adolescent Research Review, 5(2), 137-152.	Nyamathi, A., Slagle, A., Thomas, A., Hudson, A., Khalilifard, F., Avila, G., ... & Cuchilla, M. (2011). Art Messaging as a Medium to Engage Homeless Young Adults Art Messaging as a Medium to Engage Homeless Youth. Progress in community health partnerships: research, education, and action, 5(1), 9.		Homeless, experience with drugs 24; 6f/18m Age 17â€“25		no	age
Raanaas, R. K., Bjøntegaard, H. Ø., & Shaw, L. (2020). A scoping review of participatory action research to promote mental health and resilience in youth and adolescents. Adolescent Research Review, 5(2), 137-152.	Payne, Y. A., & Brown, T. M. (2010). The educational experiences of street-life-oriented black boys: How black boys use street life as a site of resilience in high school. Journal of Contemporary Criminal Justice, 26(3), 316-338.		Male, black who associate with street life 166 Age 16â€“19 4 young people involved in research Age 19â€“29		no	age
Raanaas, R. K., Bjøntegaard, H. Ø., & Shaw, L. (2020). A scoping review of participatory action research to promote mental health and resilience in youth and adolescents. Adolescent Research Review, 5(2), 137-152.	Torres Stone, R. A., Sabella, K., Lidz, C. W., McKay, C., & Smith, L. M. (2018). The meaning of work for young adults diagnosed with serious mental health conditions. Psychiatric Rehabilitation Journal, 41(4), 290.		Experience of mental health problems 57; 26f/31m Age 18â€“30		no	age
Raanaas, R. K., Bjøntegaard, H. Ø., & Shaw, L. (2020). A scoping review of participatory action research to promote mental health and resilience in youth and adolescents. Adolescent Research Review, 5(2), 137-152.	Yi, J., Kim, M. A., & An, S. (2016). The experiences of Korean young adult survivors of childhood cancer: A photovoice study. Qualitative health research, 26(8), 1044-1054.	Photovoice was used to understand the impact of childhood cancer on Korean young adult survivors. S	Have/have had serious somatic illness (cancer) 7 young people involved in research Age 19â€“26		no	age
Raanaas, R. K., Bjøntegaard, H. Ø., & Shaw, L. (2020). A scoping review of participatory action research to promote mental health and resilience in youth and adolescents. Adolescent Research Review, 5(2), 137-152.	Yi, J., & Zebrack, B. (2010). Self-portraits of families with young adult cancer survivors: Using photovoice. Journal of Psychosocial Oncology, 28(3), 219-243.	used photovoice to understand the impact of cancer on a sample of six young adult survivors of childhood cancer (YACS) and their family members.	Have/have had serious somatic illness (cancer) 6 young people involved in research Age; 4f/2m Age 21â€“33		no	age
Haijes, H. A., & van Thiel, G. J. (2016). Participatory methods in pediatric participatory research: a systematic review. Pediatric research, 79(5), 676-683.	Whiting, L. (2009). Involving children in research. Paediatric Nursing, 21(5).	To explore issues to be considered when conducting research with children	N/A		Yes		N/A	N/A
Haijes, H. A., & van Thiel, G. J. (2016). Participatory methods in pediatric participatory research: a systematic review. Pediatric research, 79(5), 676-683.	Smith, R., Monaghan, M., & Broad, B. (2002). Involving young people as co-researchers: Facing up to the methodological issues. Qualitative Social Work, 1(2), 191-207.	This article reflects on some of the issues arising in research involving young people as co-researchers. It addresses the challenges faced by one research team in implementing a lottery-funded project in England that addressed young people’s health needs.	NR		Yes		UK	HIC
Haijes, H. A., & van Thiel, G. J. (2016). Participatory methods in pediatric participatory research: a systematic review. Pediatric research, 79(5), 676-683.	Gilchrist, F., Rodd, H. D., Deery, C., & Marshman, Z. (2013). Involving children in research, audit and service evaluation. British dental journal, 214(11), 577-582.	To give an overview of ethical considerations and methods in child-centered research, audit, evaluation	N/A		Yes		N/A	N/A
Haijes, H. A., & van Thiel, G. J. (2016). Participatory methods in pediatric participatory research: a systematic review. Pediatric research, 79(5), 676-683.	Clavering, E. K., & McLaughlin, J. (2010). Children's participation in health research: from objects to agents?. Child: care, health and development, 36(5), 603-611.	To examine ways of including children to identify strengths and weaknesses	N/A		Yes		N/A	N/A
Haijes, H. A., & van Thiel, G. J. (2016). Participatory methods in pediatric participatory research: a systematic review. Pediatric research, 79(5), 676-683.	Boyden, J., & Ennew, J. (Eds.). (1997). Children in focus: a manual for participatory research with children (pp. 34-8). Stockholm: Rädda Barnen.	To provide practical guidance for researchers through all stages of the research process	*age range not mentioned		Yes		Multiple countries	N/A
Haijes, H. A., & van Thiel, G. J. (2016). Participatory methods in pediatric participatory research: a systematic review. Pediatric research, 79(5), 676-683.	Veinot, T. C., Flicker, S. E., Skinner, H. A., McClelland, A., Saulnier, P., Read, S. E., & Goldberg, E. (2006). “Supposed to make you better but it doesn’t really”: HIV-positive youths’ perceptions of HIV treatment. Journal of Adolescent Health, 38(3), 261-267.	Explore HIV-positive youthâ€™s perception of and experience with antiretroviral therapy	34 children aged 12-14 with HIV		Yes		Canada	HIC
Haijes, H. A., & van Thiel, G. J. (2016). Participatory methods in pediatric participatory research: a systematic review. Pediatric research, 79(5), 676-683.	Milnes, L. J., McGowan, L., Campbell, M., & Callery, P. (2013). Developing an intervention to promote young people’s participation in asthma review consultations with practice nurses. Journal of Advanced Nursing, 69(1), 91-101.	Develop a preconsultation guide for young people to use prior to an asthma review	Six patients and 5 healthcare professionals aged 16â€“18 with Asthma		Yes		UK	HIC
Haijes, H. A., & van Thiel, G. J. (2016). Participatory methods in pediatric participatory research: a systematic review. Pediatric research, 79(5), 676-683.	Stinson, J. N., Sung, L., Gupta, A., White, M. E., Jibb, L. A., Dettmer, E., & Baker, N. (2012). Disease self-management needs of adolescents with cancer: perspectives of adolescents with cancer and their parents and healthcare providers. Journal of Cancer Survivorship, 6(3), 278-286.	Explore the needs in order to develop a self-management program	29 children aged 12â€“18 with Cancer		Yes		Canada	HIC
Haijes, H. A., & van Thiel, G. J. (2016). Participatory methods in pediatric participatory research: a systematic review. Pediatric research, 79(5), 676-683.	Buchbinder, M. H., Detzer, M. J., Welsch, R. L., Christiano, A. S., Patashnick, J. L., & Rich, M. (2005). Assessing adolescents with insulin-dependent diabetes mellitus: a multiple perspective pilot study using visual illness narratives and interviews. Journal of Adolescent Health, 36(1), 71-e9.	Complete understanding of adolescentâ€™s experiences of living with and managing insulindependent diabetes	5 children 13-18 with Insulin dependent diabetes		Yes		USA	hIC
Haijes, H. A., & van Thiel, G. J. (2016). Participatory methods in pediatric participatory research: a systematic review. Pediatric research, 79(5), 676-683.	Dockett, S., Einarsdottir, J., & Perry, B. (2009). Researching with children: Ethical tensions. Journal of early childhood research, 7(3), 283-298.	To share ethical tensions to stimulate debate around childrenâ€™s participation	*2 to 7 years		no	age
Haijes, H. A., & van Thiel, G. J. (2016). Participatory methods in pediatric participatory research: a systematic review. Pediatric research, 79(5), 676-683.	Bird, D., Culley, L., & Lakhanpaul, M. (2013). Why collaborate with children in health research: an analysis of the risks and benefits of collaboration with children. Archives of Disease in Childhood-Education and Practice, 98(2), 42-48.	To discuss risks and benefits of collaboration with children in research	N/A		yes		N/A	N/A
Haijes, H. A., & van Thiel, G. J. (2016). Participatory methods in pediatric participatory research: a systematic review. Pediatric research, 79(5), 676-683.	Gallacher, L. A., & Gallagher, M. (2008). Methodological immaturity in childhood research? Thinking throughparticipatory methods'. Childhood, 15(4), 499-516.	To review the necessity of using participatory research methods	*2 to 9 years		no	age
Haijes, H. A., & van Thiel, G. J. (2016). Participatory methods in pediatric participatory research: a systematic review. Pediatric research, 79(5), 676-683.	BAILEy, S., BODDy, K., Briscoe, S., & Morris, C. (2015). Involving disabled children and young people as partners in research: a systematic review. Child: care, health and development, 41(4), 505-514.	This review investigated how disabled children have been involved as research partners; specifically how they have been recruited, the practicalities and challenges of involvement and how these have been overcome, and impacts of involvement for research, and disabled children and young people.	N/A		yes		N/A	N/A
Haijes, H. A., & van Thiel, G. J. (2016). Participatory methods in pediatric participatory research: a systematic review. Pediatric research, 79(5), 676-683.	Dockett, S., Einarsdottir, J., & Perry, B. (2012). Young children's decisions about research participation: Opting out. International Journal of Early Years Education, 20(3), 244-256.	To move debate about childrenâ€™s dissent in various stages of research process	*aged two to six years		no	age
Haijes, H. A., & van Thiel, G. J. (2016). Participatory methods in pediatric participatory research: a systematic review. Pediatric research, 79(5), 676-683.	Shaw, C., Brady, L. M., & Davey, C. (2011). Guidelines for research with children and young people. London: National Children’s Bureau Research Centre.	To provide practical guidance for researchers through all stages of the research process	* Children under 10 included		no	age
Haijes, H. A., & van Thiel, G. J. (2016). Participatory methods in pediatric participatory research: a systematic review. Pediatric research, 79(5), 676-683.	Gibson, F., Aldiss, S., Horstman, M., Kumpunen, S., & Richardson, A. (2010). Children and young people's experiences of cancer care: a qualitative research study using participatory methods. International journal of nursing studies, 47(11), 1397-1407.	Explore childrenâ€™s views of cancer care and present a model of communication and information sharing	*4-5		no	age
Haijes, H. A., & van Thiel, G. J. (2016). Participatory methods in pediatric participatory research: a systematic review. Pediatric research, 79(5), 676-683.	Morris, C., Liabo, K., Wright, P., & Fitzpatrick, R. (2007). Development of the Oxford ankle foot questionnaire: finding out how children are affected by foot and ankle problems. Child: care, health and development, 33(5), 559-568.	Identify how childrenâ€™s lives are affected by foot and ankle problems in order to develop a family-assessed questionnaire	16 children aged 5â€“15 with Ankle foot problems		no	age
Haijes, H. A., & van Thiel, G. J. (2016). Participatory methods in pediatric participatory research: a systematic review. Pediatric research, 79(5), 676-683.	Clarke, S. (2014). Informing pre-registration nurse education: a proposal outline on the value, methods and ethical considerations of involving children in doctoral research. Issues in Comprehensive Pediatric Nursing, 37(4), 265-281.	To explore how the childâ€™s view of experience of hospital and good nurse could be best captured	*7-11 years		no	age
Haijes, H. A., & van Thiel, G. J. (2016). Participatory methods in pediatric participatory research: a systematic review. Pediatric research, 79(5), 676-683.	Horstman, M., Aldiss, S., Richardson, A., & Gibson, F. (2008). Methodological issues when using the draw and write technique with children aged 6 to 12 years. Qualitative health research, 18(7), 1001-1011.	To explore issues of using draw and write technique	*6 to 12 Years		no	age
Haijes, H. A., & van Thiel, G. J. (2016). Participatory methods in pediatric participatory research: a systematic review. Pediatric research, 79(5), 676-683.	Bradding, A., & Horstman, M. (1999). Using the write and draw technique with children. European Journal of Oncology Nursing, 3(3), 170-175.	Gain knowledge about childrenâ€™s perceptions on hospitals, health professionals, and health information needs	50 children aged 6â€“10 with cancer		no	age
Haijes, H. A., & van Thiel, G. J. (2016). Participatory methods in pediatric participatory research: a systematic review. Pediatric research, 79(5), 676-683.	Rich, M., Lamola, S., Amory, C., & Schneider, L. (2000). Asthma in life context: Video intervention/prevention assessment (VIA). Pediatrics, 105(3), 469-477.	Showing realities of managing chronic disease in daily life	20 children aged 8-25 with asthma		no	age
Haijes, H. A., & van Thiel, G. J. (2016). Participatory methods in pediatric participatory research: a systematic review. Pediatric research, 79(5), 676-683.	Watson, D., Abbott, D., & Townsley, R. (2007). Listen to me, too! Lessons from involving children with complex healthcare needs in research about multi‐agency services. Child: care, health and development, 33(1), 90-95.	Discovering what impact multiagency working had on children with complex healthcare needs	18 children 2â€“15 with Complex healthcare needs		no	age
Haijes, H. A., & van Thiel, G. J. (2016). Participatory methods in pediatric participatory research: a systematic review. Pediatric research, 79(5), 676-683.	Clark, A. (2005). Ways of seeing: Using the Mosaic approach to listen to young children’s perspectives. Beyond listening: Children’s perspectives on early childhood services, 29-49.	To explore how the mosaic approach provides a way of exchange of meanings	*children under 10 years included		no	age
Haijes, H. A., & van Thiel, G. J. (2016). Participatory methods in pediatric participatory research: a systematic review. Pediatric research, 79(5), 676-683.	Gibson, F. (2007). Conducting focus groups with children and young people: strategies for success. Journal of research in nursing, 12(5), 473-483.	To describe characteristics, methodological and practical concerns of focus groups	N/A		yes		N/A	N/A
Alazmah, A. S. A. (2016). Involving Children In Oral Health Research: Are We Doing Enough? (Doctoral dissertation, UCL (University College London)).	Casas, F., González, M., Navarro, D., & Aligué, M. (2013). Children as advisers of their researchers: Assuming a different status for children. Child Indicators Research, 6(2), 193-212.	Outlines an approach which shifts the power dynamics and places the children as advisors to researchers in studies related to them	24 children 8-12 years old boys and girls		yes		Spain	HIC
Alazmah, A. S. A. (2016). Involving Children In Oral Health Research: Are We Doing Enough? (Doctoral dissertation, UCL (University College London)).	Kellett, M. (2010). Small shoes, big steps! Empowering children as active researchers. American journal of community psychology, 46(1), 195-203.	Explores some of the issues in empowering children as active researchers and draws on theory relating to participation, empowerment, voice and emancipation	11 year old girl		yes		UK	HIC
Alazmah, A. S. A. (2016). Involving Children In Oral Health Research: Are We Doing Enough? (Doctoral dissertation, UCL (University College London)).	Turtle, K., McElearney, A., & Scott, J. (2010). Involving children in the design and development of research instruments and data collection procedures: a case study in primary schools in northern ireland. Child Care in Practice, 16(1), 57-82.		19 children 5-10 years old (9) boys and (10) girls		No	age
Alazmah, A. S. A. (2016). Involving Children In Oral Health Research: Are We Doing Enough? (Doctoral dissertation, UCL (University College London)).	Marshman, Z., Innes, N., Deery, C., Hall, M., Speed, C., Douglas, G., ... & Rodd, H. (2012). The management of dental caries in primary teeth-involving service providers and users in the design of a trial. Trials, 13(1), 1-9.		Children age 4-8		No	age
Preston, J., Stones, S. R., Davies, H., Preston, J., & Phillips, B. (2019). How to involve children and young people in what is, after all, their research. Arch Dis Child, 104(5), 494-500.	McDonagh, J. E., Lunt, L., Cresswell, K., Parsons, S., & Tattersall, R. (2018). Research priority setting by young people with rheumatic musculoskeletal disease. Archives of Disease in Childhood, archdischild-2018.	national study involving young people at all stages of adolescent and young adult development in research priority setting	* n=63, age range 10â€“24 years, 43 females, 20 males		Yes		UK	HIC
Preston, J., Stones, S. R., Davies, H., Preston, J., & Phillips, B. (2019). How to involve children and young people in what is, after all, their research. Arch Dis Child, 104(5), 494-500.	Coad, J., & Evans, R. (2008). Children and young people's engagement in the data analysis process: A practical framework. Children and Society, 22(1).	This article reflects on key methodological issues emerging from children and young peopleâ€™s involvement in data analysis processes.	*16 to 21 years		yes		UK	HIC
Preston, J., Stones, S. R., Davies, H., Preston, J., & Phillips, B. (2019). How to involve children and young people in what is, after all, their research. Arch Dis Child, 104(5), 494-500.	Stones, S. R., Swallow, V., Majeed-Aris, R., & Hall, A. (2015). OP0243-PARE Involvement of children and young people with long-term conditions in the development of mobile app technology to promote disease self-management.	To establish a Manchester-based research team, consisting of young people with LTCs, parents, researchers, technologists and healthcare professionals (HCPs) as equal partners. The team will develop a plan of work that focuses on the use of mobile technologies for children and young people with LTCs2, using the design and methods of our previous National Institute for Health Research, Research for…	*age not mentioned		yes		UK	HIC
Preston, J., Stones, S. R., Davies, H., Preston, J., & Phillips, B. (2019). How to involve children and young people in what is, after all, their research. Arch Dis Child, 104(5), 494-500.	Swallow, V., Stones, S.R., Majeed-Ariss, R.(2015). Nurses and patients as co-researchers: Dream or reality?. 2nd Biennial Nursing Scholarship Conference of Sigma Theta Tau International: Phi Mu Chapter.	To outline current policy approaches to public empowerment in health-care research } To illustrate one example of a collaborative nursing/psychological researcher/ healthcare professional/patient research partnership	*age range not mentioned		yes		UK	HIC
Preston, J., Stones, S. R., Davies, H., Preston, J., & Phillips, B. (2019). How to involve children and young people in what is, after all, their research. Arch Dis Child, 104(5), 494-500.	Gaillard, S., Malik, S., Preston, J., Escalera, B. N., Dicks, P., Touil, N., ... & Kassaï, B. (2018). Involving children and young people in clinical research through the forum of a European Young Persons’ Advisory Group: needs and challenges. Fundamental & clinical pharmacology, 32(4), 357-362.	The aims of this review were as follows: (i) to describe the needs for involving children and young people in clinical research, highlighting the methods and benefits of including their perspectives; (ii) and to describe the challenges researchers can face when designing pediatric research, and how a network such as the European Young Personsâ€™ Advisory Group network (eYPAGnet) can help.	N/A		yes		N/A	N/A
Preston, J., Stones, S. R., Davies, H., Preston, J., & Phillips, B. (2019). How to involve children and young people in what is, after all, their research. Arch Dis Child, 104(5), 494-500.	Gwara, M., Smith, S., Woods, C., Sheeren, E., & Woods, H. (2017). International Children’s Advisory Network: a multifaceted approach to patient engagement in pediatric clinical research. Clinical therapeutics, 39(10), 1933-1938.	We describe a structured organization with empowered youth and parents who are beginning to play a key role in the research process that suggests ways to improve pediatric research and for innovative medical products to be more â€œchild friendlyâ€ and usable. We will also describe how investigators can engage the International Childrenâ€™s Advisory Network to obtain valuable youth perspectives o…	*age range not mentioned		yes		N/A	N/A
Preston, J., Stones, S. R., Davies, H., Preston, J., & Phillips, B. (2019). How to involve children and young people in what is, after all, their research. Arch Dis Child, 104(5), 494-500.	Sinclair, R. (2000). Quality Protects Research Briefing No 3 Young People's Participation. London: Department of Health.	actively to involve users and carers in planning services and in tailoring individual packages of care; and to ensure effective mechanisms are in place to handle complaint to demonstrate that the views of children and families are actively sought and used in the planning, delivery and review of services. participation is a process; children will only be able to participate actively in a climate t…	*age range not mentioned		yes		CAF	N/A
Preston, J., Stones, S. R., Davies, H., Preston, J., & Phillips, B. (2019). How to involve children and young people in what is, after all, their research. Arch Dis Child, 104(5), 494-500.	Wilson, P., Mathie, E., Keenan, J., McNeilly, E., Goodman, C., Howe, A., ... & Peckham, S. (2015). ReseArch with Patient and Public invOlvement: a realisT evaluation: the RAPPORT study. Health services and delivery research.	To determine the types of PPI in funded research, describe key processes, analyse the contextual and temporal dynamics of PPI and explore the experience of PPI in research for all those involved. Mechanisms contributing to the routine incorporation of PPI in the research process were assessed, the impact of PPI on research processes and outcomes evaluated, and barriers and enablers to effective P…	*age range not mentioned		yes		UK	HIC
Preston, J., Stones, S. R., Davies, H., Preston, J., & Phillips, B. (2019). How to involve children and young people in what is, after all, their research. Arch Dis Child, 104(5), 494-500.	Blackburn, S., McLachlan, S., Jowett, S., Kinghorn, P., Gill, P., Higginbottom, A., ... & Jinks, C. (2018). The extent, quality and impact of patient and public involvement in primary care research: a mixed methods study. Research involvement and engagement, 4(1), 1-18.	We aimed to explore the extent, quality and impact of patient and public involvement (PPI) in primary care research.	*age range not mentioned		yes		UK	HIC
Preston, J., Stones, S. R., Davies, H., Preston, J., & Phillips, B. (2019). How to involve children and young people in what is, after all, their research. Arch Dis Child, 104(5), 494-500.	INVOLVE, U. (2016). Involving children and young people in research: top tips and essential key issues for researchers. Eastleigh: Eastleigh, UK.	guidelines on youth involvement	*age range not mentioned		yes		UK	HIC
Preston, J., Stones, S. R., Davies, H., Preston, J., & Phillips, B. (2019). How to involve children and young people in what is, after all, their research. Arch Dis Child, 104(5), 494-500.	Tume, L. N., Preston, J., & Blackwood, B. (2016). Parents' and young people's involvement in designing a trial of ventilator weaning. Nursing in Critical Care, 21(3), e10-e18.		* 9-18 years old		No	age
Preston, J., Stones, S. R., Davies, H., Preston, J., & Phillips, B. (2019). How to involve children and young people in what is, after all, their research. Arch Dis Child, 104(5), 494-500.	Martin-Kerry, J., Bower, P., Young, B., Graffy, J., Sheridan, R., Watt, I., ... & Knapp, P. (2017). Developing and evaluating multimedia information resources to improve engagement of children, adolescents, and their parents with trials (TRECA study): Study protocol for a series of linked randomised controlled trials. Trials, 18(1), 1-12.	The aims of TRECA are to evaluate the potential for MMI resources to improve the quality of decision-making about participation in healthcare trials involving children and adolescents with long-term health conditions, and to assess the impact of MMI resources on trial recruitment and retention and the quality of decision-making.	* 9-17 years		No	age
Preston, J., Stones, S. R., Davies, H., Preston, J., & Phillips, B. (2019). How to involve children and young people in what is, after all, their research. Arch Dis Child, 104(5), 494-500.	Majeed-Ariss, R., Baildam, E., Campbell, M., Chieng, A., Fallon, D., Hall, A., ... & Swallow, V. (2015). Apps and adolescents: a systematic review of adolescents’ use of mobile phone and tablet apps that support personal management of their chronic or long-term physical conditions. Journal of medical Internet research, 17(12), e5043.	To systematically review the literature on the effectiveness of mobile apps designed to support adolescentsâ€™ management of their physical chronic or long-term conditions.	N/A		yes		N/A	N/A
Preston, J., Stones, S. R., Davies, H., Preston, J., & Phillips, B. (2019). How to involve children and young people in what is, after all, their research. Arch Dis Child, 104(5), 494-500.	Newman, J., Callens, C., Tibbins, C., & Madge, N. (2012). Medicines for children: Reﬂecting on how young people improve research. In Involving Children and Young People in Health and Social Care Research (pp. 167-176). Routledge.		* 8-18 years		no	age
van Schelven, F., Boeije, H., Mariën, V., & Rademakers, J. (2020). Patient and public involvement of young people with a chronic condition in projects in health and social care: a scoping review. Health Expectations, 23(4), 789-801.	Rosen-Reynoso, M., Kusminsky, M., Gragoudas, S., Putney, H., Crossman, M. K., Sinclair, J., & Yarde, J. (2010). Youth-based participatory research: lessons learned from a transition research study. Pediatrics, 126(Supplement_3), S177-S182.	Providing postsecondary education transition support	15 + YP (age 16+) (exact number and chronic condition unknown)	provided limited or no information on study design and/or methods	Yes		USA	HIC
van Schelven, F., Boeije, H., Mariën, V., & Rademakers, J. (2020). Patient and public involvement of young people with a chronic condition in projects in health and social care: a scoping review. Health Expectations, 23(4), 789-801.	Lightfoot, J., & Sloper, P. (2003). Having a say in health: involving young people with a chronic illness or physical disability in local health services development. Children & Society, 17(4), 277-290.	Not provided (study addresses multiple participatory projects)	YP (age 13-20) with arthritis, asthma, cancer, chronic pain, cystic fibrosis, diabetes, eczema, renal failure and spina bifida	met all criteria of the CASP	Yes		UK	HIC
van Schelven, F., Boeije, H., Mariën, V., & Rademakers, J. (2020). Patient and public involvement of young people with a chronic condition in projects in health and social care: a scoping review. Health Expectations, 23(4), 789-801.	Brown, D. J., Battersby, S., Standen, P., Anderton, N., & Harrison, M. (2005). Inclusive design for disability: A prototype switch for use in virtual learning environments. International Journal on Disability and Human Development, 4(2), 103-120.	Designing a switch-based device to provide control of a Virtual Learning Environment	6 YP (age 16-19) with physical disabilities	provided limited or no information on study design and/or methods	Yes		UK	HIC
van Schelven, F., Boeije, H., Mariën, V., & Rademakers, J. (2020). Patient and public involvement of young people with a chronic condition in projects in health and social care: a scoping review. Health Expectations, 23(4), 789-801.	Chappell, P., Rule, P., Dlamini, M., & Nkala, N. (2014). Troubling power dynamics: Youth with disabilities as co-researchers in sexuality research in South Africa. Childhood, 21(3), 385-399.	Studying how issues as love, relationships, sex and HIV/AIDS are discussed in the construction of the sexual sense of self	3 YP (age 15-20) with physical impairments	provided limited or no information on study design and/or methods	Yes		South Africa	UMIC
van Schelven, F., Boeije, H., Mariën, V., & Rademakers, J. (2020). Patient and public involvement of young people with a chronic condition in projects in health and social care: a scoping review. Health Expectations, 23(4), 789-801.	Bruce, S. M., & Parker, A. T. (2012). Young deafblind adults in action: Becoming self-determined change agents through advocacy. American Annals of the deaf, 157(1), 16-26.	Preparing advocates to shape the future for themselves and for others	6 YP (age 18-24) who are deafblind	met all but one criterion	Yes		USA	HIC
van Schelven, F., Boeije, H., Mariën, V., & Rademakers, J. (2020). Patient and public involvement of young people with a chronic condition in projects in health and social care: a scoping review. Health Expectations, 23(4), 789-801.	Graham, N., Mandy, A., Clarke, C., & Morriss-Roberts, C. (2017). Using children and young people as advocates to inform research design. British journal of occupational therapy, 80(11), 684-688.	Studying experiences of play	1 YP (age 19) with cerebral palsy	provided limited or no information on study design and/or methods	Yes		UK	HIC
van Schelven, F., Boeije, H., Mariën, V., & Rademakers, J. (2020). Patient and public involvement of young people with a chronic condition in projects in health and social care: a scoping review. Health Expectations, 23(4), 789-801.	McAnuff, J., Brooks, R., Duff, C., Quinn, M., Marshall, J., & Kolehmainen, N. (2017). Improving participation outcomes and interventions in neurodisability: co‐designing future research. Child: care, health and development, 43(2), 298-306.	Designing feasible and practicable research in participation outcomes and interventions	6 YP (age 11-18) with neurodisabilities	provided limited or no information on study design and/or methods	Yes		UK	HIC
van Schelven, F., Boeije, H., Mariën, V., & Rademakers, J. (2020). Patient and public involvement of young people with a chronic condition in projects in health and social care: a scoping review. Health Expectations, 23(4), 789-801.	Moreau, K. A., & Eady, K. (2017). The involvement of adolescents with chronic health conditions in medical education: an exploratory qualitative study. Hospital Pediatrics, 7(11), 668-674.	Exploring involvement in medical education	17 YP (age 13-18 and chronic condition unknown) were interviewed about (desired) involvement in medical education + 12 young people (age and chronic condition unknown) were involved in conducting the study	met all criteria of the CASP	Yes		Canada	HIC
van Schelven, F., Boeije, H., Mariën, V., & Rademakers, J. (2020). Patient and public involvement of young people with a chronic condition in projects in health and social care: a scoping review. Health Expectations, 23(4), 789-801.	Rahi, J. S., Tadić, V., Keeley, S., & Lewando-Hundt, G. (2011). Capturing children and young people's perspectives to identify the content for a novel vision-related quality of life instrument. Ophthalmology, 118(5), 819-824.	Identifying content and generating items for a self-report instrument assessing quality of life	18 YP (age 10-16) with visual impairments	provided limited or no information on study design and/or methods	Yes		UK	HIC
van Schelven, F., Boeije, H., Mariën, V., & Rademakers, J. (2020). Patient and public involvement of young people with a chronic condition in projects in health and social care: a scoping review. Health Expectations, 23(4), 789-801.	Rich, C., Goncalves, A., Guardiani, M., O’Donnell, E., & Strzelecki, J. (2014). Teen Advisory Committee: lessons learned by adolescents, facilitators, and hospital staff. Pediatric Nursing, 40(6).	Creating a forum to explore areas of interest; making recommendations to enhance quality and quantity of practice; informing hospital employees; and providing advocacy opportunities and experience	18 YP (age 14-21) (chronic condition unknown)	provided limited or no information on study design and/or methods	Yes		USA	HIC
van Schelven, F., Boeije, H., Mariën, V., & Rademakers, J. (2020). Patient and public involvement of young people with a chronic condition in projects in health and social care: a scoping review. Health Expectations, 23(4), 789-801.	Van Staa, A., Jedeloo, S., Latour, J. M., & Trappenburg, M. J. (2010). Exciting but exhausting: experiences with participatory research with chronically ill adolescents. Health Expectations, 13(1), 95-107.	Exploring self-care competencies and preferences	9 YP (age 15-17) with dermatologic disorders, blood disorders, neuromuscular diseases, renal failure and diabetes mellitus	provided limited or no information on study design and/or methods	Yes		Netherlands	HIC
van Schelven, F., Boeije, H., Mariën, V., & Rademakers, J. (2020). Patient and public involvement of young people with a chronic condition in projects in health and social care: a scoping review. Health Expectations, 23(4), 789-801.	Coyne, I., Prizeman, G., Sheehan, A., Malone, H., & While, A. E. (2016). An e-health intervention to support the transition of young people with long-term illnesses to adult healthcare services: design and early use. Patient education and counseling, 99(9), 1496-1504.	Co-developing an e-health intervention to support transition to adult health care	17 YP (age 15-23) with CHD, cystic fibrosis and diabetes	did not meet the criteria of the MMAT on representativeness of the quantitative sample and nonresponse bias	Yes		Ireland	HIC
van Schelven, F., Boeije, H., Mariën, V., & Rademakers, J. (2020). Patient and public involvement of young people with a chronic condition in projects in health and social care: a scoping review. Health Expectations, 23(4), 789-801.	Kramer, J., Barth, Y., Curtis, K., Livingston, K., O’Neil, M., Smith, Z., ... & Wolfe, A. (2013). Involving youth with disabilities in the development and evaluation of a new advocacy training: Project TEAM. Disability and Rehabilitation, 35(7), 614-622.	Evaluating the extent to which a project was useful and enjoyable	6 YP (age 12-17) with disabilities	did not meet the criteria of the MMAT on representativeness of the quantitative sample and nonresponse bias	Yes		USA	HIC
van Schelven, F., Boeije, H., Mariën, V., & Rademakers, J. (2020). Patient and public involvement of young people with a chronic condition in projects in health and social care: a scoping review. Health Expectations, 23(4), 789-801.	Castensøe-Seidenfaden, P., Husted, G. R., Teilmann, G., Hommel, E., Olsen, B. S., & Kensing, F. (2017). Designing a self-management app for young people with type 1 diabetes: methodological challenges, experiences, and recommendations. JMIR mHealth and uHealth, 5(10), e8137.	Developing an app to support self-management	37 YP (age 16-26) with diabetes	provided limited or no information on study design and/or methods	No	Aged above 24
van Schelven, F., Boeije, H., Mariën, V., & Rademakers, J. (2020). Patient and public involvement of young people with a chronic condition in projects in health and social care: a scoping review. Health Expectations, 23(4), 789-801.	Chappell, P. (2014). How Zulu-speaking youth with physical and visual disabilities understand love and relationships in constructing their sexual identities. Culture, health & sexuality, 16(9), 1156-1168.	Same as 28	same as 28	provided limited or no information on study design and/or methods	No	Duplicate (28)
van Schelven, F., Boeije, H., Mariën, V., & Rademakers, J. (2020). Patient and public involvement of young people with a chronic condition in projects in health and social care: a scoping review. Health Expectations, 23(4), 789-801.	Flicker, S. (2008). Who benefits from community-based participatory research? A case study of the Positive Youth Project. Health education & behavior, 35(1), 70-86.	Improving living conditions	27 YP (age unknown) living with HIV (12-25)	met all criteria of the CASP	No	Aged above 24
van Schelven, F., Boeije, H., Mariën, V., & Rademakers, J. (2020). Patient and public involvement of young people with a chronic condition in projects in health and social care: a scoping review. Health Expectations, 23(4), 789-801.	Franklin, A., & Sloper, P. (2009). Supporting the participation of disabled children and young people in decision‐making. Children & Society, 23(1), 3-15.	Not provided (study addresses multiple participatory projects)	YP (age 5-18) with disabilities	provided limited or no information on study design and/or methods	No	Age range
van Schelven, F., Boeije, H., Mariën, V., & Rademakers, J. (2020). Patient and public involvement of young people with a chronic condition in projects in health and social care: a scoping review. Health Expectations, 23(4), 789-801.	Marshall, Z., Nixon, S., Nepveux, D., Vo, T., Wilson, C., Flicker, S., ... & Proudfoot, D. (2012). Navigating risks and professional roles: Research with lesbian, gay, bisexual, trans, and queer young people with intellectual disabilities. Journal of Empirical Research on Human Research Ethics, 7(4), 20-33.	Exploring attitudes and practices in relation to sexual health	7 YP (age 17-26) with intellectual disabilities	provided limited or no information on study design and/or methods	No	Aged above 24
van Schelven, F., Boeije, H., Mariën, V., & Rademakers, J. (2020). Patient and public involvement of young people with a chronic condition in projects in health and social care: a scoping review. Health Expectations, 23(4), 789-801.	Murray, R. (2012). Sixth sense: the disabled children and young people's participation project. Children & society, 26(3), 262-267.	Facilitating involvement in high level, strategic Children Service's Planning	27 YP (age 5-25) with learning and physical disabilities and sensory impairments	provided limited or no information on study design and/or methods	No	Age range
van Schelven, F., Boeije, H., Mariën, V., & Rademakers, J. (2020). Patient and public involvement of young people with a chronic condition in projects in health and social care: a scoping review. Health Expectations, 23(4), 789-801.	Stevenson, M. (2014). Participatory data analysis alongside co‐researchers who have Down syndrome. Journal of Applied Research in Intellectual Disabilities, 27(1), 23-33.	Assisting in achieving life goals and greater social connection	3 YP (age 18-25) with Down Syndrome	provided limited or no information on study design and/or methods	No	Age range
van Schelven, F., Boeije, H., Mariën, V., & Rademakers, J. (2020). Patient and public involvement of young people with a chronic condition in projects in health and social care: a scoping review. Health Expectations, 23(4), 789-801.	Vindrola-Padros, C., Martins, A., Coyne, I., Bryan, G., & Gibson, F. (2016). From informed consent to dissemination: using participatory visual methods with young people with long-term conditions at different stages of research. Global Public Health, 11(5-6), 636-650.	Distilling key findings from a study into an information leaflet	23 YP (age 7-14) with long term conditions	provided limited or no information on study design and/or methods	No	Age range
van Schelven, F., Boeije, H., Mariën, V., & Rademakers, J. (2020). Patient and public involvement of young people with a chronic condition in projects in health and social care: a scoping review. Health Expectations, 23(4), 789-801.	Powers, L. E., Garner, T., Valnes, B., Squire, P., Turner, A., Couture, T., & Dertinger, R. (2007). Building a successful adult life: Findings from youth-directed research. Exceptionality, 15(1), 45-56.	Obtaining information about transition experiences considered effective and opportunities to participate in them	YP (age 16-28) with deafness, learning disability, traumatic brain injury, cerebral palsy, epilepsy, blindness, spinal cord injury, bipolar disorder, autism, down syndrome, spinal muscular atrophy, spina bifida and dwarfism (number unknown)	met all but one criteria, due to convenience sampling of study participants.	No	Age range
van Schelven, F., Boeije, H., Mariën, V., & Rademakers, J. (2020). Patient and public involvement of young people with a chronic condition in projects in health and social care: a scoping review. Health Expectations, 23(4), 789-801.	Sloper, P., & Lightfoot, J. (2003). Involving disabled and chronically ill children and young people in health service development. Child: care, health and development, 29(1), 15-20.	Not provided (study addresses multiple participatory projects)	YP (age 4-21, most were 12-18) with single condition (eg asthma, autistic spectrum disorders, cancer, cystic fibrosis, diabetes, renal failure and sickle cell disease) or multiple conditions	met all applicable criteria	No	Age range
Rouncefield-Swales, A., Harris, J., Carter, B., Bray, L., Bewley, T., & Martin, R. (2021). Children and young people’s contributions to public involvement and engagement activities in health-related research: A scoping review. PloS one, 16(6), e0252774.	Funk, A., Van Borek, N., Taylor, D., Grewal, P., Tzemis, D., & Buxton, J. A. (2012). Climbing the “ladder of participation”: engaging experiential youth in a participatory research project. Canadian Journal of Public Health, 103(4), e288-e292.	Aim: To explore feasibility of youth to co-facilitate the focus groups and what role the youth would be able to take in the study.	PPI (YP): Young people (n=6, 19- 24yrs; 3 female; 1 identified as having Aboriginal ancestry; 2 had previously injected drugs). PPI (Others): N/A.	8	yes		Canada	HIC
Rouncefield-Swales, A., Harris, J., Carter, B., Bray, L., Bewley, T., & Martin, R. (2021). Children and young people’s contributions to public involvement and engagement activities in health-related research: A scoping review. PloS one, 16(6), e0252774.	Sheridan, R., Preston, J., Stones, S., Ainsworth, S., Horton-Taylor, D., Challinor, R., ... & Knapp, P. R. (2020). Patient and public involvement in a study of multimedia clinical trial information for children, young people and families. Research for All, 47-65.	Aim: To seek input, inform decisionmaking and review study documentation and tools.	PPI (YP): Young people (n=3, 19- 24 yrs, 2 female, 1 male) with longterm health conditions. Plus members of the Liverpool GenerationR Young Peopleâ€™s Advisory Group. PPI Population (Other): Mothers of young people with long term health conditions	10	yes		UK	HIC
Rouncefield-Swales, A., Harris, J., Carter, B., Bray, L., Bewley, T., & Martin, R. (2021). Children and young people’s contributions to public involvement and engagement activities in health-related research: A scoping review. PloS one, 16(6), e0252774.	Locock, L., Kirkpatrick, S., Brading, L., Sturmey, G., Cornwell, J., Churchill, N., & Robert, G. (2019). Involving service users in the qualitative analysis of patient narratives to support healthcare quality improvement. Research involvement and engagement, 5(1), 1-11.	Aim: To understand to what extent service users might become involved in the development of trigger films and to consider how this might bring new insights to the process.	PPI (YP): Young people (n=6, 19â€“ 23yrs) with lived experience of depression or stroke. PPI (Others): Carers.	8	yes		UK	HIC
Rouncefield-Swales, A., Harris, J., Carter, B., Bray, L., Bewley, T., & Martin, R. (2021). Children and young people’s contributions to public involvement and engagement activities in health-related research: A scoping review. PloS one, 16(6), e0252774.	Hannon, T. S., Moore, C. M., Cheng, E. R., Lynch, D. O., Yazel-Smith, L. G., Claxton, G. E., ... & Wiehe, S. E. (2018). Codesigned shared decision-making diabetes management plan tool for adolescents with type 1 diabetes mellitus and their parents: Prototype development and pilot test. Journal of participatory medicine, 10(2), e9652.	Aim: To codesign a clinic intervention using shared decision making for addressing diabetes self-care with an adolescent patient and parent advisory board.	PPI (YP): Young people with T1 diabetes (n=6; 12- 16yrs, median 14.6; 4 male) who were members of patient advisory group. PPI (Others): Parents.	7	yes		USA	HIC
Rouncefield-Swales, A., Harris, J., Carter, B., Bray, L., Bewley, T., & Martin, R. (2021). Children and young people’s contributions to public involvement and engagement activities in health-related research: A scoping review. PloS one, 16(6), e0252774.	Beatriz, E. D., Lincoln, A. K., Alder, J., Daley, N., Simmons, F., Ibeh, K., ... & Molnar, B. E. (2018). Evaluation of a teen dating violence prevention intervention among urban middle-school youth using youth participatory action research: Lessons learned from Start Strong Boston. Journal of family violence, 33(8), 563-578.	Aim: To go beyond individual prevention tactics to build a community-wide, rigorously researched teen dating violence prevention model.	PPI (YP): Peer Researchers (n=9; 18-23yrs, Black or Latino). PPI (Others): N/A1 . *Peer Leaders = 14-18 years	9	yes		USA	HIC
Rouncefield-Swales, A., Harris, J., Carter, B., Bray, L., Bewley, T., & Martin, R. (2021). Children and young people’s contributions to public involvement and engagement activities in health-related research: A scoping review. PloS one, 16(6), e0252774.	Best, P., Badham, J., Corepal, R., O’Neill, R. F., Tully, M. A., Kee, F., & Hunter, R. F. (2017). Network methods to support user involvement in qualitative data analyses: an introduction to participatory theme elicitation. Trials, 18(1), 1-14.	Aim: To test the feasibility and process of Participatory Theme Elicitation (PTE).	PPI (YP): Young advisors (n=8) representing those physically active and inactive (12â€“ 14yrs; 4 male, 4 female). PPI (Others): N/A.	8	yes		Northern Ireland	HIC
Rouncefield-Swales, A., Harris, J., Carter, B., Bray, L., Bewley, T., & Martin, R. (2021). Children and young people’s contributions to public involvement and engagement activities in health-related research: A scoping review. PloS one, 16(6), e0252774.	Brady, L. M., Templeton, L., Toner, P., Watson, J., Evans, D., Percy-Smith, B., & Copello, A. (2018). Involving young people in drug and alcohol research. Drugs and Alcohol Today.	Aim: To explore whether and how young drug and alcohol service users could be meaningfully and effectively be involved in an RCT.	PPI (YP): Young advisors (n=17, 16-21yrs; 12 female, 5 male). PPI (Others): N/A.	8	yes		UK	HIC
Rouncefield-Swales, A., Harris, J., Carter, B., Bray, L., Bewley, T., & Martin, R. (2021). Children and young people’s contributions to public involvement and engagement activities in health-related research: A scoping review. PloS one, 16(6), e0252774.	Carroll, P., Witten, K., Calder-Dawe, O., Smith, M., Kearns, R., Asiasiga, L., ... & Mavoa, S. (2018). Enabling participation for disabled young people: study protocol. BMC public health, 18(1), 1-11.	Aim: To foreground the voices of disabled young people	PPI (YP): Advisory group of young disabled people. No information provided on number or age range. PPI (Others): N/A.	4	yes		New Zealand	HIC
Rouncefield-Swales, A., Harris, J., Carter, B., Bray, L., Bewley, T., & Martin, R. (2021). Children and young people’s contributions to public involvement and engagement activities in health-related research: A scoping review. PloS one, 16(6), e0252774.	Chopel, A., Lee, R. E., Ortiz-Matute, E., Peoples, N., Homer Vagadori, K., Curtis, A., & Ling, P. M. (2019). The META-oak project: Using photovoice to investigate youth perspectives on tobacco companies’ marketing of e-cigarettes toward adolescents in Oakland. SAGE Open, 9(3), 2158244019857420.	Aim: To explore how e-cigarettes marketed and promoted to youth and how these products are perceived by youth in Oakland?	PPI (YP): 5 young people (15-24yrs). Two left before study completion to attend college. PPI (Others): N/A.	9	yes		USA	HIC
Rouncefield-Swales, A., Harris, J., Carter, B., Bray, L., Bewley, T., & Martin, R. (2021). Children and young people’s contributions to public involvement and engagement activities in health-related research: A scoping review. PloS one, 16(6), e0252774.	Coad, J. (2012). Involving young people as co-researchers in a photography project. Nurse Researcher, 19(2).	Aim: To explore the beliefs about health.	PPI (YP): Young people (n=4, 15- 17yrs; 3 females, 1 male). PPI (Others): N/A.	6	yes		UK	HIC
Rouncefield-Swales, A., Harris, J., Carter, B., Bray, L., Bewley, T., & Martin, R. (2021). Children and young people’s contributions to public involvement and engagement activities in health-related research: A scoping review. PloS one, 16(6), e0252774.	Collin, P., & Swist, T. (2016). From products to publics? The potential of participatory design for research on youth, safety and well-being. Journal of Youth Studies, 19(3), 305-318.	Aim: To explore the socio-technical networks and practices of young people.	PPI (YP): Young people (inferred to be 12-18yrs). In Yr 1 (n=>140) involved in participatory research and in Yr 2 (n=163) involved in research & design activities. PPI (O	7	yes		Australia	HIC
Rouncefield-Swales, A., Harris, J., Carter, B., Bray, L., Bewley, T., & Martin, R. (2021). Children and young people’s contributions to public involvement and engagement activities in health-related research: A scoping review. PloS one, 16(6), e0252774.	Cooper, C., Beard, D., Jain, A., Greig, A., Sierakowski, A., Gardiner, M., ... & Cook, J. (2017). Patient and public involvement into the design of a paediatric surgical trial: the ninja study.	Aim: To collate information to inform the development of the definitive study.	PPI (YP): NR PPI (Others): N/A.	3	yes		UK	HIC
Rouncefield-Swales, A., Harris, J., Carter, B., Bray, L., Bewley, T., & Martin, R. (2021). Children and young people’s contributions to public involvement and engagement activities in health-related research: A scoping review. PloS one, 16(6), e0252774.	Costello, W., & Dorris, E. (2020). Laying the groundwork: Building relationships for public and patient involvement in pre‐clinical paediatric research. Health Expectations, 23(1), 96-105.	Aim: To develop a bespoke PPI initiative to engage and learn directly from children and adolescents living with arthritis.	PPI (YP): Young people with arthritis (n=9; 10- 14yrs, median 14yrs). Siblings (n=6,10-17yrs, median 14yrs). Overall, 11 female, 4 male. PPI (Others): Parents (n=2).	10	yes		Ireland	HIC
Rouncefield-Swales, A., Harris, J., Carter, B., Bray, L., Bewley, T., & Martin, R. (2021). Children and young people’s contributions to public involvement and engagement activities in health-related research: A scoping review. PloS one, 16(6), e0252774.	Curtin, M., & Murtagh, J. (2007). Participation of children and young people in research: competence, power and representation. British Journal of Occupational Therapy, 70(2), 67-72.	Aim: To ensure that research was appropriately designed and that the interests and abilities of the participants were considered.	PPI (YP): Adolescent siblings. No information provided on number or age range. PPI (Others): N/A.	7	yes		Australia	HIC
Rouncefield-Swales, A., Harris, J., Carter, B., Bray, L., Bewley, T., & Martin, R. (2021). Children and young people’s contributions to public involvement and engagement activities in health-related research: A scoping review. PloS one, 16(6), e0252774.	Dovey‐Pearce, G., Walker, S., Fairgrieve, S., Parker, M., & Rapley, T. (2019). The burden of proof: The process of involving young people in research. Health Expectations, 22(3), 465-474.	Aim: To provide a young peopleâ€™s perspective and to oversee the governance and delivery of the Transition programme.	PPI (YP): Young people, (n=approx. 20; 15-20yrs) with experience of accessing healthcare services and with experience of living with physical/ developmental conditions. PPI (Others): N/A.	6	yes		UK	HIC
Rouncefield-Swales, A., Harris, J., Carter, B., Bray, L., Bewley, T., & Martin, R. (2021). Children and young people’s contributions to public involvement and engagement activities in health-related research: A scoping review. PloS one, 16(6), e0252774.	Hunt, A., Brown, E., Coad, J., Staniszewska, S., Hacking, S., Chesworth, B., & Chambers, L. (2015). ‘Why does it happen like this?’Consulting with users and providers prior to an evaluation of services for children with life limiting conditions and their families. Journal of child health care, 19(3), 320-333.	Aim: To use findings from the consultation to develop the research bid and develop collaborative relationships with the CYP, families and service providers.	PPI (YP): CYP (n=7; 13-18yrs, 6 male, 1 female; 5 wheelchair users, 6 had physical disabilities). PPI (Others): Parents, Service professionals.	7	yes		UK	HIC
Rouncefield-Swales, A., Harris, J., Carter, B., Bray, L., Bewley, T., & Martin, R. (2021). Children and young people’s contributions to public involvement and engagement activities in health-related research: A scoping review. PloS one, 16(6), e0252774.	Kendal, S. E., Milnes, L., Welsby, H., Pryjmachuk, S., Co‐Researchers’ Group, Shafeeah, C., ... & Joy, W. (2017). Prioritizing young people's emotional health support needs via participatory research. Journal of Psychiatric and Mental Health Nursing, 24(5), 263-271.	Aim: To ensure that support for youth should be informed by youth-led research.	PPI (YP): Young co-researchers (n=11; 16-18yrs; n=10 in full-time education). PPI (Others): N/A.	7	yes		UK	HIC
Rouncefield-Swales, A., Harris, J., Carter, B., Bray, L., Bewley, T., & Martin, R. (2021). Children and young people’s contributions to public involvement and engagement activities in health-related research: A scoping review. PloS one, 16(6), e0252774.	Liabo, K. (2018). Care leavers’ involvement in research: an ethnographic case study on impact. Qualitative Social Work, 17(1), 133-151.	Aim: To include the priorities and views of the people we research.	PPI (YP): Care leavers: (n=20, 16-24yrs, 12 female, 8 male). From UK (n=3). Unaccompanied asylum seekers from Central and East Africa (n=13), Eastern Europe (n=3) and Central Asia (n=1). PPI (Others): N/A.	7	yes		UK	HIC
Rouncefield-Swales, A., Harris, J., Carter, B., Bray, L., Bewley, T., & Martin, R. (2021). Children and young people’s contributions to public involvement and engagement activities in health-related research: A scoping review. PloS one, 16(6), e0252774.	Lightfoot, J., & Sloper, P. (2003). Having a say in health: involving young people with a chronic illness or physical disability in local health services development. Children & Society, 17(4), 277-290.	Aim: To identify factors which can support involvement in ways which young patients find appropriate, and to prepare practical guidelines for NHS staff.	PPI (YP): No age stated. PPI (Others): N/A.	5	yes		UK	HIC
Rouncefield-Swales, A., Harris, J., Carter, B., Bray, L., Bewley, T., & Martin, R. (2021). Children and young people’s contributions to public involvement and engagement activities in health-related research: A scoping review. PloS one, 16(6), e0252774.	McLaughlin, H. (2015). Involving children and young people in policy, practice and research. Involving children and young people in policy, practice and research, 5.	Aim: NR	PPI (YP): Young people (n= approx. 14, 11â€“ 18yrs, roughly even split of female and male, experience of health conditions). PPI (Others): Parents, carers in FRAG.	8	yes		UK	HIC
Rouncefield-Swales, A., Harris, J., Carter, B., Bray, L., Bewley, T., & Martin, R. (2021). Children and young people’s contributions to public involvement and engagement activities in health-related research: A scoping review. PloS one, 16(6), e0252774.	Mitchell, S. J., Slowther, A. M., Coad, J., Akhtar, S., Hyde, E., Khan, D., & Dale, J. (2019). Ethics and patient and public involvement with children and young people. Archives of Disease in Childhood-Education and Practice, 104(4), 195-200.	Aim: To describe the approach to PPI with CYP for research in paediatric palliative care.	PPI (YP): CYP (12-20yrs) from existing advisory groups. PPI Population (Other): N/A	4	yes		UK	HIC
Rouncefield-Swales, A., Harris, J., Carter, B., Bray, L., Bewley, T., & Martin, R. (2021). Children and young people’s contributions to public involvement and engagement activities in health-related research: A scoping review. PloS one, 16(6), e0252774.	Mitchell, S., Slowther, A. M., Coad, J., & Dale, J. (2018). The journey through care: study protocol for a longitudinal qualitative interview study to investigate the healthcare experiences and preferences of children and young people with life-limiting and life-threatening conditions and their families in the West Midlands, UK. BMJ open, 8(1), e018266.	Aim: To co-produce the recommendations for the model of care.	PPI (YP): CYP (12-20yrs) from existing advisory groups. PPI Population (Other): N/A.	4	yes		UK	HIC
Rouncefield-Swales, A., Harris, J., Carter, B., Bray, L., Bewley, T., & Martin, R. (2021). Children and young people’s contributions to public involvement and engagement activities in health-related research: A scoping review. PloS one, 16(6), e0252774.	Morton, K. L., Atkin, A. J., Corder, K., Suhrcke, M., Turner, D., & Van Sluijs, E. M. (2017). Engaging stakeholders and target groups in prioritising a public health intervention: the Creating Active School Environments (CASE) online Delphi study. BMJ open, 7(1), e013340.	Aim: To provide a means of engaging multiple stakeholders in the prioritisation of school environment focused interventions to promote physical activity	PPI (YP): Young people (n=37, 12=17yrs). PPI Population (Other): Education and public health professionals.	6	yes		UK	HIC
Rouncefield-Swales, A., Harris, J., Carter, B., Bray, L., Bewley, T., & Martin, R. (2021). Children and young people’s contributions to public involvement and engagement activities in health-related research: A scoping review. PloS one, 16(6), e0252774.	Office of the Children’s Commissioner. (2014). They Still Need to Listen More. A Report About Disabled Children and Young People’s Rights in England.	Aim: To help ensure that CYPâ€™s views and voices were at the centre of the research process.	PPI (YP): Young disabled people (n=4). PPI Population (Other): N/A.	5	yes		UK	HIC
Rouncefield-Swales, A., Harris, J., Carter, B., Bray, L., Bewley, T., & Martin, R. (2021). Children and young people’s contributions to public involvement and engagement activities in health-related research: A scoping review. PloS one, 16(6), e0252774.	Oliver, K., Rees, R., Brady, L. M., Kavanagh, J., Oliver, S., & Thomas, J. (2015). Broadening public participation in systematic reviews: a case example involving young people in two configurative reviews. Research synthesis methods, 6(2), 206-217.	Aim: To elicit young people's reviews in relation to the review topics and draft findings in two configurative systematic reviews.	PPI (YP): Young people (n=approx. 24 across 2 groups, 12-17yrs). PPI Population (Other): N/A.	8	yes		UK	HIC
Rouncefield-Swales, A., Harris, J., Carter, B., Bray, L., Bewley, T., & Martin, R. (2021). Children and young people’s contributions to public involvement and engagement activities in health-related research: A scoping review. PloS one, 16(6), e0252774.	Pavarini, G., Lorimer, J., Manzini, A., Goundrey‐Smith, E., & Singh, I. (2019). Co‐producing research with youth: the NeurOx young people's advisory group model. Health Expectations, 22(4), 743-751.	Aim: To develop a group where CYP are involved in shaping research.	PPI (YP): Young people (n=30, 15- 18yrs) from wide range of backgrounds and schools. PPI Population (Other): N/A	10	yes		UK	HIC
Rouncefield-Swales, A., Harris, J., Carter, B., Bray, L., Bewley, T., & Martin, R. (2021). Children and young people’s contributions to public involvement and engagement activities in health-related research: A scoping review. PloS one, 16(6), e0252774.	Perry, S., Carpenter, S., & CLEAR IDEAS. (2016). Preliminary development and piloting of a user‐generated routine outcome measure in a children and young people's counselling service. Counselling and Psychotherapy Research, 16(3), 171-182.	Aim: To explore young peopleâ€™s views of appropriate outcome measures of the effectiveness of therapy and to develop a novel user-generated questionnaire.	PPI (YP): Consultation group (10-18yrs). Pilot, young people (n=8, 10- 17yrs, 4 male, 4 female, all white). PPI Population (Other): N/A.	9	yes		UK	HIC
Rouncefield-Swales, A., Harris, J., Carter, B., Bray, L., Bewley, T., & Martin, R. (2021). Children and young people’s contributions to public involvement and engagement activities in health-related research: A scoping review. PloS one, 16(6), e0252774.	Boote, J., Julious, S., Horspool, M., Elphick, H., Smithson, W. H., & Norman, P. (2016). PPI in the PLEASANT trial: involving children with asthma and their parents in designing an intervention for a randomised controlled trial based within primary care. Primary Health Care Research & Development, 17(6), 536-548.	Aim: To involve children with asthma in the design of a trial intervention to reduce unscheduled medical contacts in children with asthma.	PPI (YP): Event 1: Children (n=5) with asthma (7-14yrs; 4 girls). Event 2: Children (n=4) with asthma (11yrs and under; 2 siblings; 3 girls; 2 Caucasian, 2 Asian). PPI (Others): N/A	8	No	age
Rouncefield-Swales, A., Harris, J., Carter, B., Bray, L., Bewley, T., & Martin, R. (2021). Children and young people’s contributions to public involvement and engagement activities in health-related research: A scoping review. PloS one, 16(6), e0252774.	Byrne, M. (2019). Increasing the impact of behavior change intervention research: Is there a role for stakeholder engagement?. Health Psychology, 38(4), 290.	Aim: To increase the likelihood of developing a feasible, implementable, applicable, and effective intervention.	PPI (YP): 8 members of a young adult panel (18-25yrs) with T1D. PPI (Others): N/A.	8	no	age
Rouncefield-Swales, A., Harris, J., Carter, B., Bray, L., Bewley, T., & Martin, R. (2021). Children and young people’s contributions to public involvement and engagement activities in health-related research: A scoping review. PloS one, 16(6), e0252774.	Forsyth, F., Saunders, C., Elmer, A., & Badger, S. (2019). ‘A group of totally awesome people who do stuff’-a qualitative descriptive study of a children and young people’s patient and public involvement endeavour. Research Involvement and Engagement, 5(1), 1-11.	Aim: To obtain the views of CYP on service development plans, the design of generic facility and research participant information, and the suitability of metabolic measurement equipment for CYP use.	PPI (YP): CYP attending Childrenâ€™s Board (n=6, 5-16yrs, median 9yrs). YPAG: No information on number or age. PPI (Others): N/A.	5	no	age
Rouncefield-Swales, A., Harris, J., Carter, B., Bray, L., Bewley, T., & Martin, R. (2021). Children and young people’s contributions to public involvement and engagement activities in health-related research: A scoping review. PloS one, 16(6), e0252774.	Griffiths, F. E., Armoiry, X., Atherton, H., Bryce, C., Buckle, A., Cave, J. A., ... & Sturt, J. (2018). The role of digital communication in patient–clinician communication for NHS providers of specialist clinical services for young people [the Long-term conditions Young people Networked Communication (LYNC) study]: a mixed-methods study.	Aim: To increase relevance, validity and interpretation, as well as providing research capacity and personal growth.	PPI (YP): Main group - Young people with a long-term health condition (n=4, 16-25yrs). PPI events - (n=39, 14-18yrs). PPI (Others): N/A.	5	no	age
Rouncefield-Swales, A., Harris, J., Carter, B., Bray, L., Bewley, T., & Martin, R. (2021). Children and young people’s contributions to public involvement and engagement activities in health-related research: A scoping review. PloS one, 16(6), e0252774.	Holmes, W., Stewart, P., Garrow, A., Anderson, I., & Thorpe, L. (2002). Researching Aboriginal health: experience from a study of urban young people's health and well-being. Social science & medicine, 54(8), 1267-1279.	Aim: To have opportunity for non-AboriginaL researchers, Aboriginal health workers and young people to contribute together to the study design.	PPI (YP): Young people recruited as peer reviewers [n=18; 12â€“25yrs, both sexes). PPI (Others): Adult community stakeholders.	6	no	age
Rouncefield-Swales, A., Harris, J., Carter, B., Bray, L., Bewley, T., & Martin, R. (2021). Children and young people’s contributions to public involvement and engagement activities in health-related research: A scoping review. PloS one, 16(6), e0252774.	Larkins, C., Thomas, N., & Judd, D. B. (2013). " We want to help people see things our way": A rights-based analysis of disabled children's experience living with low income.	Aim: To explore the impact that living in low income families has on disabled CYPâ€™s rights and to ensure that CYP led focus on which rights were focused on.	PPI (YP): Disabled young people (n=43, 4- 24yrs). Expert group (n=32, severe impairments). Steering group (n=11, ASD or visually impaired; 12-18yrs, 7 male, 4 female). PPI (Others): Professionals, families.	8	no	age
Rouncefield-Swales, A., Harris, J., Carter, B., Bray, L., Bewley, T., & Martin, R. (2021). Children and young people’s contributions to public involvement and engagement activities in health-related research: A scoping review. PloS one, 16(6), e0252774.	Manning, J. C., Hemingway, P., & Redsell, S. A. (2018). Survived so what? Identifying priorities for research with children and families post‐paediatric intensive care unit. Nursing in critical care, 23(2), 68-74.	Aim: To identify and prioritise future research for CYP PICU survivors.	PPI (YP): Young people n=24; 8 CYP aged 7â€“15 years (n=3 PICU survivors, n=2 PICU survivor siblings; n=3 other health experience). One young person (13yrs) helped to facilitate event. PPI (Others): Adult stakeholders.	6	no	age
Rouncefield-Swales, A., Harris, J., Carter, B., Bray, L., Bewley, T., & Martin, R. (2021). Children and young people’s contributions to public involvement and engagement activities in health-related research: A scoping review. PloS one, 16(6), e0252774.	O’Hara, M. C., Cunningham, Á., Keighron, C., Allen, G., Caulfield, A., Duffy, C., ... & Dinneen, S. F. (2017). Formation of a type 1 diabetes young adult patient and public involvement panel to develop a health behaviour change intervention: the D1 Now study. Research involvement and engagement, 3(1), 1-16.	Aim: To form a PPI panel of young adults with T1D who would actively be involved in codesigning all aspects of the intervention.	PPI (YP): Young people n=8. 18- 25yrs, 3 male, 5 female). PPI Population (Other): N/A.	8	no	age
Rouncefield-Swales, A., Harris, J., Carter, B., Bray, L., Bewley, T., & Martin, R. (2021). Children and young people’s contributions to public involvement and engagement activities in health-related research: A scoping review. PloS one, 16(6), e0252774.	Davies, F., Vohra, J., & Hopwood, B. The development of a patient reported experience measure for paediatrics patients (0–16 years) in urgent and emergency care: research report. 2012.	Aim: To undertake consultations with parents and carers and CYP themselves, to derive the issues important to this group and to design and test a survey with the target user group.	PPI (YP): CYP in focus groups (5- 18yrs). PPI Population (Other): Parents and carers of 0- 8yr olds	5	no	age
Rouncefield-Swales, A., Harris, J., Carter, B., Bray, L., Bewley, T., & Martin, R. (2021). Children and young people’s contributions to public involvement and engagement activities in health-related research: A scoping review. PloS one, 16(6), e0252774.	Snodin, J., Bray, L., Carter, B., & Jack, B. (2017). Consulting with children, parents and a teacher to shape a qualitative study. Nurse Researcher (2014+), 25(2), 39.	Aim: To ensure that the language and content of the CYPâ€™s study documents were appropriate and accessible and would promote recruitment and assent/consent.	PPI (YP): Young people (n=7, 5- 12yrs) with wide range of health experiences. PPI Population (Other): Parents, teacher.	6	no	age
Rouncefield-Swales, A., Harris, J., Carter, B., Bray, L., Bewley, T., & Martin, R. (2021). Children and young people’s contributions to public involvement and engagement activities in health-related research: A scoping review. PloS one, 16(6), e0252774.	Taylor, R. M., Mohain, J., Gibson, F., Solanki, A., Whelan, J., & Fern, L. A. (2015). Novel participatory methods of involving patients in research: naming and branding a longitudinal cohort study, BRIGHTLIGHT. BMC Medical Research Methodology, 15(1), 1-10.	Aim: To involve young people in naming and branding the study which may then contribute to successful participation and retention.	PPI (YP): Young people (n=9, 17- 26yrs) with cancer. Plus (n= approx. 200) at teenage cancer conference. PPI Population (Other): N/A	10	no	age
Rouncefield-Swales, A., Harris, J., Carter, B., Bray, L., Bewley, T., & Martin, R. (2021). Children and young people’s contributions to public involvement and engagement activities in health-related research: A scoping review. PloS one, 16(6), e0252774.	Tume, L. N., Preston, J., & Blackwood, B. (2016). Parents' and young people's involvement in designing a trial of ventilator weaning. Nursing in Critical Care, 21(3), e10-e18.	Aim: To determine the acceptability, relevance and importance of the trial to parents and children and determine parent/patient - focused outcome measures and ascertain their views on informed consent in a cluster RCT.	PPI (YP): Young people including (n=1, 15yrs, male) with PICU experience and (n=13, 9-18yrs, average 15yrs, 10 females, 3 males) with no PICU experience. PPI Population (Other): Parents (n=2).	7	no	age
Rouncefield-Swales, A., Harris, J., Carter, B., Bray, L., Bewley, T., & Martin, R. (2021). Children and young people’s contributions to public involvement and engagement activities in health-related research: A scoping review. PloS one, 16(6), e0252774.	Walsh, D. M., Hynes, L., O'Hara, M. C., Mc Sharry, J., Dinneen, S. F., & Byrne, M. (2018). Embedding a user-centred approach in the development of complex behaviour change intervention to improve outcomes for young adults living with type 1 diabetes: The D1 Now Study. HRB Open Research, 1.	Aim: To increase the likelihood of developing a feasible, implementable, applicable and effective intervention	PPI (YP): Young people (n=8, 18 - 25yrs). PPI (Others): N/A.	8	no	age
Alwadi, M. A., Baker, S. R., & Owens, J. (2018). The inclusion of children with disabilities in oral health research: A systematic review. Community Dentistry and Oral Epidemiology, 46(3), 238-244.	Al Habashneh, R., Al‐Jundi, S., Khader, Y., & Nofel, N. (2012). Oral health status and reasons for not attending dental care among 12‐to 16‐year‐old children with Down syndrome in special needs centres in Jordan. International journal of dental hygiene, 10(4), 259-264.	s to assess oral health status, treatment needs, soft and hard tissue findings, as well as reasons for not attending dental care among children with Down syndrome (DS) registered in special needs centres in Jordan.	206 Children with Down syndrome aged 12-16		yes		Jordan	UMIC
Alwadi, M. A., Baker, S. R., & Owens, J. (2018). The inclusion of children with disabilities in oral health research: A systematic review. Community Dentistry and Oral Epidemiology, 46(3), 238-244.	Al-Sarheed, M., Bedi, R., & Hunt, N. P. (2014). Orthodontic treatment need and self-perception of 11–16-year-old Saudi Arabian children with a sensory impairment attending special schools. Journal of orthodontics.	To determine the self-perception and need for orthodontic treatment in young sensory [visual (VI) and hearing (HI)] impaired children attending special schools in Riyadh, Saudi Arabia. Also, to determine if gender and social class background influence the rating and selfperception of malocclusion among the children.	781 Children aged 11-16		yes		Saudi Arabia	HIC
Alwadi, M. A., Baker, S. R., & Owens, J. (2018). The inclusion of children with disabilities in oral health research: A systematic review. Community Dentistry and Oral Epidemiology, 46(3), 238-244.	Blomqvist, M., Holmberg, K., Fernell, E., Ek, U., & Dahllöf, G. (2007). Dental caries and oral health behavior in children with attention deficit hyperactivity disorder. European journal of oral sciences, 115(3), 186-191.	This study tested the hypothesis that children with ADHD exhibit a higher caries prevalence and poorer oral health behavior than children in a control group.	100 Children with ADHD aged 13		yes		Sweden	HIC
Alwadi, M. A., Baker, S. R., & Owens, J. (2018). The inclusion of children with disabilities in oral health research: A systematic review. Community Dentistry and Oral Epidemiology, 46(3), 238-244.	Blomqvist, M., Holmberg, K., Lindblad, F., Fernell, E., Ek, U., & Dahllöf, G. (2007). Salivary cortisol levels and dental anxiety in children with attention deficit hyperactivity disorder. European Journal of Oral Sciences, 115(1), 1-6.	The present study tested the hypotheses that children with ADHD, particularly those exhibiting severe hyperactivity and impulsivity, have a different stress reaction (measured by salivary cortisol) during a dental recall visit and are more dentally anxious than children in a control group.	89 Children with ADHD aged 13		yes		Sweden	HIC
Alwadi, M. A., Baker, S. R., & Owens, J. (2018). The inclusion of children with disabilities in oral health research: A systematic review. Community Dentistry and Oral Epidemiology, 46(3), 238-244.	Chu, C. H., & Lo, E. C. M. (2010). Oral health status of Chinese teenagers with cerebral palsy. Community dental health, 27(4), 222.	To examine caries experience, periodontal status, and oral hygiene practices of Chinese teenagers with cerebral palsy in Hong Kong.	65 Children with cerebral palsy aged 12 or older		yes		Hong Kong	HIC
Alwadi, M. A., Baker, S. R., & Owens, J. (2018). The inclusion of children with disabilities in oral health research: A systematic review. Community Dentistry and Oral Epidemiology, 46(3), 238-244.	Kumar, S., Kumar, A., Debnath, N., Kumar, A., Badiyani, B. K., Basak, D., ... & Ismail, M. B. (2015). Prevalence and risk factors for non-carious cervical lesions in children attending special needs schools in India. Journal of oral science, 57(1), 37-43.	assessed the prevalence and risk factors for development of non-carious cervical lesions (NCCLs) in children attending special needs schools in India	395 Children aged 12-15		yes		India	LMIC
Griebler, U., Rojatz, D., Simovska, V., & Forster, R. (2017). Effects of student participation in school health promotion: a systematic review. Health promotion international, 32(2), 195-206.	Baskin, M. L., Zunker, C., Worley, C. B., Dial, B., & Kimbrough, L. (2009). Design and implementation of a pilot obesity prevention program in a low‐resource school: Lessons learned and research recommendations. Health Education.	Obesity prevention/ Aimed to describe the design, implementation, lessons learned and research recommendations from implementing a school-based obesity prevention pilot program	113 African American students (grade 7 and 8, mean age 12.8 yrs)		Yes		USA	HIC
Griebler, U., Rojatz, D., Simovska, V., & Forster, R. (2017). Effects of student participation in school health promotion: a systematic review. Health promotion international, 32(2), 195-206.	Bonell, C. P., Sorhaindo, A. M., Allen, E. E., Strange, V. J., Wiggins, M., Fletcher, A., ... & Rhodes, T. (2010). Pilot multimethod trial of a school-ethos intervention to reduce substance use: building hypotheses about upstream pathways to prevention. Journal of Adolescent Health, 47(6), 555-563.	Reduction of substance use / Aimed to build hypotheses; Aimed to explore in-depth accounts of selected participants to explore what factors pathways might involve and how these inter-relate; to explore implementation and possible effects; Aimed to examine whether the intervention was feasible and acceptable in English schools; the influence of schoolsâ€™ baseline ethos on implementation; and awar…	â€œAction teamsâ€ included student representatives, teachers, parents, other school staff Woodbridge: 2 student representatives Hillside: 4 student representatives Woodbridge: 30 student mediators (year 9 and 10), regarded as disengaged by staff Hillside: 50 new prefects (year 11) (Aged 11-12)		yes		UK	HIC
Griebler, U., Rojatz, D., Simovska, V., & Forster, R. (2017). Effects of student participation in school health promotion: a systematic review. Health promotion international, 32(2), 195-206.	Bonell, C., Sorhaindo, A., Strange, V., Wiggins, M., Allen, E., Fletcher, A., ... & Rhodes, T. (2010). A pilot whole‐school intervention to improve school ethos and reduce substance use. Health education.	Reduction of substance use / Aimed to build hypotheses; Aimed to explore in-depth accounts of selected participants to explore what factors pathways might involve and how these inter-relate; to explore implementation and possible effects; Aimed to examine whether the intervention was feasible and acceptable in English schools; the influence of schoolsâ€™ baseline ethos on implementation; and awar…	â€œAction teamsâ€ included student representatives, teachers, parents, other school staff Woodbridge: 2 student representatives Hillside: 4 student representatives Woodbridge: 30 student mediators (year 9 and 10), regarded as disengaged by staff Hillside: 50 new prefects (year 11) (Aged 11-12)		yes		UK	HIC
Griebler, U., Rojatz, D., Simovska, V., & Forster, R. (2017). Effects of student participation in school health promotion: a systematic review. Health promotion international, 32(2), 195-206.	Brooks, F., & Magnusson, J. (2006). Taking part counts: adolescents' experiences of the transition from inactivity to active participation in school-based physical education. Health education research, 21(6), 872-883.	PE participation/ to explore the lived experiences of adolescent students who defined themselves as previously being â€˜PE adverseâ€™	initially: n=163, Year 8/9 [12-13 yrs], then whole school n=815 Year 7-11 [11-15 yrs]		yes		UK	HIC
Griebler, U., Rojatz, D., Simovska, V., & Forster, R. (2017). Effects of student participation in school health promotion: a systematic review. Health promotion international, 32(2), 195-206.	Carroll, G. B., Hébert, D. M., & Roy, J. M. (1999). Youth action strategies in violence prevention. Journal of adolescent health, 25(1), 7-13.	Violence prevention/ Objectives were to provide opportunities for students to plan health-related activities, develop their awareness of the importance of violence prevention, and identify ways to cope with and influence their environment with respect to this issue.	â€œYouth Action Committeeâ€ 8 student volunteers from 3 schools School A (n=15), mean age: 16.9 yrs, 47% girls; School B (n= 148), mean age: 16.2 yrs, 64% girls; School C (n=185), Mean age: 17 yrs, 45.5% girls		yes		Canada	HIC
Griebler, U., Rojatz, D., Simovska, V., & Forster, R. (2017). Effects of student participation in school health promotion: a systematic review. Health promotion international, 32(2), 195-206.	Goenka, S., Tewari, A., Arora, M., Stigler, M. H., Perry, C. L., Arnold, J. S., ... & Reddy, K. S. (2010). Process evaluation of a tobacco prevention program in Indian schools—methods, results and lessons learnt. Health Education Research, 25(6), 917-935.	Tobacco prevention/ Paper describes the process evaluation of this tobacco prevention program	Peer leaders: n=781 (402 from Delhi, 379 from Chennai) all students: n=5564 (2823 in Delhi and 2741 in Chennai) of grade 6 and 8 [11-13 yrs] teachers: n=125 (67 in Delhi and 58 in Chennai)		yes		India	LMIC
Griebler, U., Rojatz, D., Simovska, V., & Forster, R. (2017). Effects of student participation in school health promotion: a systematic review. Health promotion international, 32(2), 195-206.	Hong, J., Fongkaew, W., Senaratana, W., & Tonmukayakul, O. (2010). Development of a theory‐based sexual and reproductive health promotion and HIV prevention program for Chinese early adolescents. Nursing & health sciences, 12(3), 360-368.	Sexual and reproductive health promotion/ Aimed to design a theoretically grounded prevention program for Chinese early adolescents; to implement the sexual and reproductive health promotion and HIV prevention program; and to evaluate the outcome of the programâ€™s implementation	â€œCore working groupâ€: 102 students (10-14 yrs), 15 teachers and 12 parents		yes		China	UMIC
Griebler, U., Rojatz, D., Simovska, V., & Forster, R. (2017). Effects of student participation in school health promotion: a systematic review. Health promotion international, 32(2), 195-206.	Lind, C. (2007). The power of adolescent voices: co‐researchers in mental health promotion. Educational Action Research, 15(3), 371-383.	Mental health/ Aimed to involve adolescents and adults in a participatory action research partnership, and to explore and interpret the meaning of this partnership for promoting mental health nursing practices with adolescents.	Students at school ranged 14-19 yrs; Research team: 4 students, 2 teachers, 1 PHN and 1 researcher (author)		Yes		Canada	HIC
Griebler, U., Rojatz, D., Simovska, V., & Forster, R. (2017). Effects of student participation in school health promotion: a systematic review. Health promotion international, 32(2), 195-206.	Mandel, L. A., & Qazilbash, J. (2005). Youth voices as change agents: Moving beyond the medical model in school‐based health center practice. Journal of school health, 75(7), 239-242.	Establishing feedback mechanism/ Aimed to elicit and use feedback from youth consumers of the SBHC program to inform program changes	â€œYouth Advisory Boardâ€: n=12, 100% girls, grade 9 (13-15 yrs)		yes		USA	HIC
Griebler, U., Rojatz, D., Simovska, V., & Forster, R. (2017). Effects of student participation in school health promotion: a systematic review. Health promotion international, 32(2), 195-206.	Naylor, P., & Cowie, H. (1999). The effectiveness of peer support systems in challenging school bullying: the perspectives and experiences of teachers and pupils. Journal of adolescence, 22(4), 467-479.	Prevention of school bullying/ Aimed to assess the extent of use of peer support systems, along with an evaluation of the benefits and problems associated with these systems from different perspectives	Secondary school students of schools in which peer support system was in place (n=2313); teachers (n=226) (*age not mentioned)		yes		UK	HIC
Griebler, U., Rojatz, D., Simovska, V., & Forster, R. (2017). Effects of student participation in school health promotion: a systematic review. Health promotion international, 32(2), 195-206.	Rowe, F., Stewart, D., & Somerset, S. (2010). Nutrition education: towards a whole‐school approach. Health Education.	Nutrition education/ Aimed to describe initiative with attention to the HPS â€œstructuralâ€ and â€œprocessâ€ aspects; to identify the key supporting factors of the HPS approach that facilitated the adoption, implementation and sustainability of the Kids CafeÂ´ school nutrition initiative that instigated changes in the school environment to promote healthier nutrition.	School: 40 pre-school students, 180 primary-aged students School survey: conducted by 19 senior school students (aged 11-12 yrs) among 300 students, school staff members, parents and broader community Adults: School staff: principal, 10 teaching staff members, specialist, support and ancillary staff members		Yes		Australia	HIC
Griebler, U., Rojatz, D., Simovska, V., & Forster, R. (2017). Effects of student participation in school health promotion: a systematic review. Health promotion international, 32(2), 195-206.	Salmon, D., Orme, J., Kimberlee, R., Jones, M., & Murphy, S. (2005). Implementing the rock challenge: Young people’s perspectives on a drug-prevention and performing-arts programme. Journal of Research in Nursing, 10(3), 339-353.	Drug prevention/ Intervention aimed to promote healthy lifestyles amongst secondary school students; Paper aimed to report on the objectives associated with young peoplesâ€™ experiences of involvement	students (n=249, 11-18 yrs) from 9 schools taking part in one Rock Challenge competition event		yes		UK	HIC
Griebler, U., Rojatz, D., Simovska, V., & Forster, R. (2017). Effects of student participation in school health promotion: a systematic review. Health promotion international, 32(2), 195-206.	Simovska, V. (2007). The changing meanings of participation in school-based health education and health promotion: the participants' voices. Health Education Research, 22(6), 864-878.	Web-based collaboration project on health issues/ Paper aims to explore this participation through discussing a qualitative study, demonstrating a case for involving students actively in learning about health matters Examined the possibilities of and barriers to the interplay of Information and Communication technology and international collaboration within the participatory and action-oriented a…	2 project cycles: Young Minds I: approx. 100 students in 4 classes (from Denmark, Czech Republic, Macedonia, Sweden) Young Minds II: approx. 100 students in 4 classes (from Iceland, Macedonia, Portugal, Slovenia) age range: 13-16 yrs teachers and facilitators in each country		yes		Czech Republic, Denmark, Sweden, Macedonia, Iceland, Portugal, Slovenia	HIC & UMIC
Griebler, U., Rojatz, D., Simovska, V., & Forster, R. (2017). Effects of student participation in school health promotion: a systematic review. Health promotion international, 32(2), 195-206.	Simovska, V., & Jensen, B. B. (2008). On‐line learning environments and participatory health education: teachers’ reflections. Journal of Curriculum Studies, 40(5), 651-669.	Web-based collaboration project on health issues/ Paper aims to explore this participation through discussing a qualitative study, demonstrating a case for involving students actively in learning about health matters Examined the possibilities of and barriers to the interplay of Information and Communication technology and international collaboration within the participatory and action-oriented a…	2 project cycles: Young Minds I: approx. 100 students in 4 classes (from Denmark, Czech Republic, Macedonia, Sweden) Young Minds II: approx. 100 students in 4 classes (from Iceland, Macedonia, Portugal, Slovenia) age range: 13-16 yrs teachers and facilitators in each country		yes		Czech Republic, Denmark, Sweden, Macedonia, Iceland, Portugal, Slovenia	HIC & UMIC
Griebler, U., Rojatz, D., Simovska, V., & Forster, R. (2017). Effects of student participation in school health promotion: a systematic review. Health promotion international, 32(2), 195-206.	Simovska, V. (2009). Participation, action, and school-community collaboration.	Overweight and obesity/ In-depth knowledge about the Shape Up processes; In-depth insight into participantsâ€™ perspectives and interpretations of the Shape Up processes; Insight into how barriers and possibilities in the socio-cultural conditions in the different educational contexts in the different cases influence the Shape Up processes	student council: students between 11-14 yrs Shape Up working group: local coordinator, local facilitator, a member of the school		yes		Netherlands	HIC
Griebler, U., Rojatz, D., Simovska, V., & Forster, R. (2017). Effects of student participation in school health promotion: a systematic review. Health promotion international, 32(2), 195-206.	Strange, V., Forrest, S., & Oakley, A. (2002). Peer-led sex education—characteristics of peer educators and their perceptions of the impact on them of participation in a peer education programme. Health Education Research, 17(3), 327-337.	Sex education/ Aimed to identify what kind of people became peer educators; to examine the peer educators' perceptions of the effects on them of being involved in a peer-led programme; to discuss the methodological difficulties of assessing how involvement in a peer education programme impacts on peer educators	Peer-educators: Year 12 students (aged 16/17 yrs) who volunteered (n=505, 65% girls) Students receiving peer-led sex education: Year 9 (aged 13/14 years) (n=2109, 52% girls)		yes		UK	HIC
Griebler, U., Rojatz, D., Simovska, V., & Forster, R. (2017). Effects of student participation in school health promotion: a systematic review. Health promotion international, 32(2), 195-206.	Streng, N. J. (2007). A follow-up study of former student health advocates. The Journal of School Nursing, 23(6), 353-358.	Student health advocates/ Aimed to identify the motivation of student health advocates to participate in the program, the advantages and drawbacks of the program, and how participation influenced career choices; examined how former student health advocates perceived the role of the school nurse	6 former student health advocates (83% girls) (age not mentioned)		yes		USA	HIC
Griebler, U., Rojatz, D., Simovska, V., & Forster, R. (2017). Effects of student participation in school health promotion: a systematic review. Health promotion international, 32(2), 195-206.	Valaitis, R., & O'mara, L. (2005). Enabling youth participation in school-based computer-supported community development in Canada. Health Promotion International, 20(3), 260-268.	Community development/ Explored experiences of youth in intervention project, and identified enabling and constraining factors in the process	19 students (4 males, 15 females; 12 in grade 7 and 7 in grade 8; including 6 of a minority group) 4 female adult facilitators (incl. 2 senior nursing students, school PHN and author of study) (*age not mentioned)		yes		Canada	HIC
Griebler, U., Rojatz, D., Simovska, V., & Forster, R. (2017). Effects of student participation in school health promotion: a systematic review. Health promotion international, 32(2), 195-206.	Birnbaum, A. S., Lytle, L. A., Story, M., Perry, C. L., & Murray, D. M. (2002). Are differences in exposure to a multicomponent school-based intervention associated with varying dietary outcomes in adolescents?. Health Education & Behavior, 29(4), 427-443.	Promotion of healthful eating/ Aimed to examine outcomes on studentsâ€™ eating patterns after intervention exposure; to assess whether different outcomes were associated with different levels of exposure; test for dose response patterns in several psychosocial variables hypothesized to be mediators of the intervention	Year 7/8 [12/13 years] IG: n= 226, 54% girls; CG: n= 677, 49% girls**		yes		USA	HIC
Griebler, U., Rojatz, D., Simovska, V., & Forster, R. (2017). Effects of student participation in school health promotion: a systematic review. Health promotion international, 32(2), 195-206.	Carruth, A. K., Pryor, S., Cormier, C., Bateman, A., Matzke, B., & Gilmore, K. (2010). Evaluation of a school‐based train‐the‐trainer intervention program to teach first aid and risk reduction among high school students. Journal of school health, 80(9), 453-460.	First aid skill training and injury prevention/ Aimed to evaluate the educational effectiveness for first aid skill development and increasing awareness of safety issues and injury prevention principles impacting the rural and agricultural communities	43 adolescents (15-19 yrs) IG: n=27, 33% girls; CG: n=16, 76% girls		Yes		USA	HIC
Griebler, U., Rojatz, D., Simovska, V., & Forster, R. (2017). Effects of student participation in school health promotion: a systematic review. Health promotion international, 32(2), 195-206.	Hamdan, S., Story, M., French, S. A., Fulkerson, J. A., & Nelson, H. (2005). Perceptions of adolescents involved in promoting lower-fat foods in schools: associations with level of involvement. Journal of the American Dietetic Association, 105(2), 247-251.	Promotion of healthy nutrition/ Aimed to describe the perceptions of students involved in peer-led nutrition promotions, and to determine whether perceptions differed by level of student involvement	HIS: n=54, 65% female; 32% in 10th grade LIS: n=343, 59% female; 89% in 10th grade (*age not mentioned)		yes		USA	HIC
Griebler, U., Rojatz, D., Simovska, V., & Forster, R. (2017). Effects of student participation in school health promotion: a systematic review. Health promotion international, 32(2), 195-206.	Mellanby, A. R., Newcombe, R. G., Rees, J., & Tripp, J. H. (2001). A comparative study of peer-led and adult-led school sex education. Health Education Research, 16(4), 481-492.	Sex education/ Aimed to determine whether there were aspects of the work where peer leaders were more effective in achieving specific outcomes	Year 9 students (13/14 yrs) PG: n=1061 AG: n=624 Peer-leaders: group of 3-4 students aged 16/17 yrs Adults: Teacher, healthcare worker		Yes		UK	HIC
Griebler, U., Rojatz, D., Simovska, V., & Forster, R. (2017). Effects of student participation in school health promotion: a systematic review. Health promotion international, 32(2), 195-206.	Wilhelmsen, B. U., Laberg, J. C., & KLEPP, K. I. (1994). Evaluation of two student and teacher involved alcohol prevention programmes. Addiction, 89(9), 1157-1165.	Alcohol prevention/ Investigated (effect) changes in the intention to abstain and actual alcohol use, as well as changes in the cognitive structures attitudes, norms and self-efficacy	Grade 7 students [12/13 yrs] (n=955), teachers		Yes		Norway	HIC
Griebler, U., Rojatz, D., Simovska, V., & Forster, R. (2017). Effects of student participation in school health promotion: a systematic review. Health promotion international, 32(2), 195-206.	Gådin, K. G., Weiner, G., & Ahlgren, C. (2009). Young students as participants in school health in promotion: An intervention study in a swedish elementary school. International Journal of Circumpolar Health, 68(5), 498-507.	Health promotion/ Aimed to analyse if young students could be substantive participants in a health-promoting school project; to analyse the changes the students proposed in their school environment, how these changes were prioritized by a school health committee and to discuss the studentsâ€™ proposals and the changes from a health and gender perspective.	Age- and gender segregated workgroups led by teacher: 5-8 students, grades 1-6, 7-12 yrs â€œschool health committeeâ€: 6 students (one of each grade), 2 parents, 2 school staff, principal, school nurse		No	Age
Griebler, U., Rojatz, D., Simovska, V., & Forster, R. (2017). Effects of student participation in school health promotion: a systematic review. Health promotion international, 32(2), 195-206.	Lakin, L., & Littledyke, M. (2008). Health promoting schools: integrated practices to develop critical thinking and healthy lifestyles through farming, growing and healthy eating. International journal of consumer studies, 32(3), 253-259.	Nutrition/ Seeks to identify key factors that may contribute to a â€˜Health Promoting Schoolâ€™ based on developing childrenâ€™s critical understanding of food production and consumption issues, with supporting school practices for a healthy diet maintained by ecologically sustainable and ethically sound food production	School A: year 6, 10-11 year olds, class teacher (=head of school) School B: students in year 3 (aged 7-8 yrs) and year 6 (aged 10-11 yrs)		No	Age
Griebler, U., Rojatz, D., Simovska, V., & Forster, R. (2017). Effects of student participation in school health promotion: a systematic review. Health promotion international, 32(2), 195-206.	Simovska, V., & Jensen, B. B. (2009). Shape Up Europe: A School-Community Approach to Influencing the Determinants of Childhood Overweight and Obesity. Lessons Learnt. PAU Education, Barcelona.	Overweight and obesity/ Report focused on the Shape-Up phase of taking concrete actions and initiating health-promoting changes at the different levels and answers the question how determinants were identified and implemented in different contexts; which determinants formed the focus of the project work; which actions were taken and which health-promoting changes were achieved	Local authorities and schools from 19 cities in 19 EU countries; age of children and young people was 4-16 years 73 schools, 2.300 students, 140 teachers, Project coordinated by local coordinator, local facilitator, local promoting group in each city: city council employees, employees of national health and/or education ministries Project activities included professionals (architects, technicians…		No	age
Beck, A. J., & Reilly, S. M. (2017). What can secondary school students teach educators and school nurses about student engagement in health promotion? A scoping review. The Journal of School Nursing, 33(1), 30-42.	Enright, E., & O'Sullivan, M. (2010). ‘Can I do it in my pyjamas?’Negotiating a physical education curriculum with teenage girls. European Physical Education Review, 16(3), 203-222.	To support female students in understanding and changing selfidentified barriers to PE	41 15â€”19*-year-old female co-researchers and activists		Yes		Canada	HIC
Beck, A. J., & Reilly, S. M. (2017). What can secondary school students teach educators and school nurses about student engagement in health promotion? A scoping review. The Journal of School Nursing, 33(1), 30-42.	Garn, A. C., McCaughtry, N., Kulik, N. L., Kaseta, M., Maljak, K., Whalen, L., ... & Fahlman, M. (2014). Successful after-school physical activity clubs in urban high schools: Perspectives of adult leaders and student participants. Journal of Teaching in Physical Education, 33(1), 112-133.	To examine the perspectives of students and leaders about the factors that contribute to effective voluntary after-school clubs	Field observations ( 115) Student interviews (201) Student focus groups ( 77) Leader interviews (126) *Age range not mentioned		yes		USA	HIC
Beck, A. J., & Reilly, S. M. (2017). What can secondary school students teach educators and school nurses about student engagement in health promotion? A scoping review. The Journal of School Nursing, 33(1), 30-42.	Goodyear, V. A., Casey, A., & Kirk, D. (2014). Hiding behind the camera: Social learning within the cooperative learning model to engage girls in physical education. Sport, education and society, 19(6), 712-734.	To explore how students could take ownership of their own learning	Two classes of girls (aged 14â€“15 years)		Yes		UK	HIC
Beck, A. J., & Reilly, S. M. (2017). What can secondary school students teach educators and school nurses about student engagement in health promotion? A scoping review. The Journal of School Nursing, 33(1), 30-42.	Jenkinson, K. A., Naughton, G., & Benson, A. C. (2012). The GLAMA (Girls! Lead! Achieve! Mentor! Activate!) physical activity and peer leadership intervention pilot project: a process evaluation using the RE-AIM framework. BMC Public Health, 12(1), 1-15.	To evaluate a peer leadership and physical activity intervention using the RE-AIM health promotion evaluation framework	Students Year 7 girls (12â€“13 years old; n = 34) Year 10 girls (15â€“16 years old; n = 31)		Yes		Australia	HIC
Beck, A. J., & Reilly, S. M. (2017). What can secondary school students teach educators and school nurses about student engagement in health promotion? A scoping review. The Journal of School Nursing, 33(1), 30-42.	Jomaa, L. H., McDonnell, E., Weirich, E., Hartman, T., Jensen, L., & Probart, C. (2010). Student involvement in wellness policies: a study of Pennsylvania local education agencies. Journal of nutrition education and behavior, 42(6), 372-379.	To explore the student-involvement goals that educational agencies include in their wellness policies	*age range not mentioned		yes		USA	HIC
Beck, A. J., & Reilly, S. M. (2017). What can secondary school students teach educators and school nurses about student engagement in health promotion? A scoping review. The Journal of School Nursing, 33(1), 30-42.	Lind, C. (2007). The power of adolescent voices: co‐researchers in mental health promotion. Educational Action Research, 15(3), 371-383.	To interpret the meaning of partnership for mental health promoting nursing practices with adolescents	Students (4) *14-19		Yes		Canada	HIC
Beck, A. J., & Reilly, S. M. (2017). What can secondary school students teach educators and school nurses about student engagement in health promotion? A scoping review. The Journal of School Nursing, 33(1), 30-42.	Schilling, T., Martinek, T., & Carson, S. (2007). Youth leaders' perceptions of commitment to a responsibility-based physical activity program. Research Quarterly for Exercise and Sport, 78(2), 48-60.	To study youth leadersâ€™ perceptions of commitment to a program. Youth leaders, approaching adulthood, had participated in the program for several years	Youth leaders (n Â¼ 12; M Â¼ 16.7 years) *13-18		Yes		USA	HIC
Beck, A. J., & Reilly, S. M. (2017). What can secondary school students teach educators and school nurses about student engagement in health promotion? A scoping review. The Journal of School Nursing, 33(1), 30-42.	Sikic, N. I., Erbstein, N., Welch, K., Grundberg, E., & Miller, E. (2012). Initial evaluation of a student-run fruit and vegetable business in urban high schools. Journal of Health Care for the Poor and Underserved, 23(4), 1590-1599.	To examine the acceptability and feasibility of a student-run fruit and vegetable distribution program (Fresh Producers), as well as the potential impact on the nutrition and development of participating students	Students (n Â¼ 72; Grades 11 and 12) *age not mentioned		Yes		USA	HIC
Beck, A. J., & Reilly, S. M. (2017). What can secondary school students teach educators and school nurses about student engagement in health promotion? A scoping review. The Journal of School Nursing, 33(1), 30-42.	Simovska, V. (2007). The changing meanings of participation in school-based health education and health promotion: the participants' voices. Health Education Research, 22(6), 864-878.	To identify effective methods for engaging students in health education, specifically on researchbased action and collaboration	Students (13â€“16 years) Young minds 1 (n Â¼ 100) Young minds 2 (n Â¼ 100) Student interviews (n Â¼ 16)		Yes		Multiple HIC countries	HIC
Beck, A. J., & Reilly, S. M. (2017). What can secondary school students teach educators and school nurses about student engagement in health promotion? A scoping review. The Journal of School Nursing, 33(1), 30-42.	Simovska, V. (2012). Case Study of a Participatory Health-Promotion Intervention in School. Democracy and Education. Vol. 20: Iss. 1, Article 4.	To study the process of involving students in health promotion changes	Student interviews (11) Adult facilitators interviews (2) *11-14		Yes		Netherlands	HIC
Beck, A. J., & Reilly, S. M. (2017). What can secondary school students teach educators and school nurses about student engagement in health promotion? A scoping review. The Journal of School Nursing, 33(1), 30-42.	Simovska, V., & Jensen, B. B. (2008). On‐line learning environments and participatory health education: teachers’ reflections. Journal of Curriculum Studies, 40(5), 651-669.	To explore teachersâ€™ perceptions about the facilitators and barriers associated with using a participatory teaching approach	Teachers (n Â¼ 4) *100 students aged 12â€“16		Yes		Czech Republic, Denmark, Macedonia, and Sweden *	HIC & UMIC
Beck, A. J., & Reilly, S. M. (2017). What can secondary school students teach educators and school nurses about student engagement in health promotion? A scoping review. The Journal of School Nursing, 33(1), 30-42.	Stokes, H. (2005). How drama can engage young people at risk of leaving school early. International Journal on School Disaffection, 3(2).	To examine an alternative model to assist youth to remain engaged with the school community and prevent truancy	Students (14â€“16 years; n Â¼ 20) Teacher (n Â¼ 1)		Yes		Australia	HIC
Beck, A. J., & Reilly, S. M. (2017). What can secondary school students teach educators and school nurses about student engagement in health promotion? A scoping review. The Journal of School Nursing, 33(1), 30-42.	Streng, N. J. (2007). A follow-up study of former student health advocates. The Journal of School Nursing, 23(6), 353-358.	To determine what motivated students to participate in the program, to explore the advantages and drawbacks of the program, and to understand how participation influenced studentâ€™s career choices	Student (n Â¼ 6) Five participated in the SHA program from the spring of junior year through senior year, and 1 participated from the spring of sophomore year through junior year.		Yes		USA	HIC
Beck, A. J., & Reilly, S. M. (2017). What can secondary school students teach educators and school nurses about student engagement in health promotion? A scoping review. The Journal of School Nursing, 33(1), 30-42.	Warne, M., Snyder, K., & Gillander Gådin, K. (2013). Photovoice: an opportunity and challenge for students' genuine participation. Health Promotion International, 28(3), 299-310.	To explore the challenges and opportunities for applying photovoice in a school setting to support genuine participation	Sample 1 Students (n Â¼49) Teachers (n Â¼ 2) Sample 2 Students (n Â¼ 10) Teachers (n Â¼ 2) *18â€“20 years		Yes		Sweden	HIC
Gibbs, L., Kornbluh, M., Marinkovic, K., Bell, S., & Ozer, E. J. (2020). Using technology to scale up youth-led participatory action research: A systematic review. Journal of Adolescent Health, 67(2), S14-S23.	Frasquilho, D., Ozer, E. J., Ozer, E. M., Branquinho, C., Camacho, I., Reis, M., ... & Gaspar de Matos, M. (2018). Dream teens: Adolescents-led participatory project in Portugal in the context of the economic recession. Health promotion practice, 19(1), 51-59.	This article describes the implementation process of a nationwide project to enhance young people’s participation and active citizenship in the context of Portugal’s economic recession.	Portuguese youth (aged 11-18 years)		Yes		Portugal	HIC
Gibbs, L., Kornbluh, M., Marinkovic, K., Bell, S., & Ozer, E. J. (2020). Using technology to scale up youth-led participatory action research: A systematic review. Journal of Adolescent Health, 67(2), S14-S23.	Kornbluh, M. E. (2019). Building bridges: Exploring the communication trends and perceived sociopolitical benefits of adolescents engaging in online social justice efforts. Youth & Society, 51(8), 1104-1126.	Public health: sex education, mental health, and school counselor availability	54 , 14â€“18 years		yes		USA	HIC
Gibbs, L., Kornbluh, M., Marinkovic, K., Bell, S., & Ozer, E. J. (2020). Using technology to scale up youth-led participatory action research: A systematic review. Journal of Adolescent Health, 67(2), S14-S23.	Kornbluh, M., Neal, J. W., & Ozer, E. J. (2016). Scaling‐up youth‐led social justice efforts through an online school‐based social network. American journal of community psychology, 57(3-4), 266-279.				yes			HIC
Gibbs, L., Kornbluh, M., Marinkovic, K., Bell, S., & Ozer, E. J. (2020). Using technology to scale up youth-led participatory action research: A systematic review. Journal of Adolescent Health, 67(2), S14-S23.	Akom, A., Shah, A., Nakai, A., & Cruz, T. (2016). Youth participatory action research (YPAR) 2.0: How technological innovation and digital organizing sparked a food revolution in East Oakland. International Journal of Qualitative Studies in Education, 29(10), 1287-1307.	Public health: food inequity and insecurity	90, 16â€“18 years		yes		USA	HIC
Gibbs, L., Kornbluh, M., Marinkovic, K., Bell, S., & Ozer, E. J. (2020). Using technology to scale up youth-led participatory action research: A systematic review. Journal of Adolescent Health, 67(2), S14-S23.	Mortensen, J., Lichty, L., Foster‐Fishman, P., Harfst, S., Hockin, S., Warsinske, K., & Abdullah, K. (2014). Leadership through a youth lens: Understanding youth conceptualizations of leadership. Journal of Community Psychology, 42(4), 447-462.	Public health: drug prevention	130, 12â€“19 years		yes		USA	HIC
Gibbs, L., Kornbluh, M., Marinkovic, K., Bell, S., & Ozer, E. J. (2020). Using technology to scale up youth-led participatory action research: A systematic review. Journal of Adolescent Health, 67(2), S14-S23.	Livingood, W. C., Monticalvo, D., Bernhardt, J. M., Wells, K. T., Harris, T., Kee, K., ... & Woodhouse, L. D. (2017). Engaging adolescents through participatory and qualitative research methods to develop a digital communication intervention to reduce adolescent obesity. Health Education & Behavior, 44(4), 570-580.	Public health: obesity and health inequity	9, 15â€“19 years		yes		USA	HIC
Bray, E. A., Everett, B., George, A., Salamonson, Y., & Ramjan, L. M. (2021). Co-designed healthcare transition interventions for adolescents and young adults with chronic conditions: a scoping review. Disability and Rehabilitation, 1-22.	Beaudry, J., Consigli, A., Clark, C., & Robinson, K. J. (2019). Getting ready for adult healthcare: designing a chatbot to coach adolescents with special health needs through the transitions of care. Journal of pediatric nursing, 49, 85-91.	To determine the feasibility and acceptance of a novel texting platform at increasing engagement and to measure the efficacy of specially designed educational and coaching tools for building confidence and skills necessary for the transition of care journey.	Multiple â€“ patients who were seen in the paediatric inflammatory bowel disease, cardiology, and type I diabetes specialty clinics ï¿½ 13 participants ï¿½ Aged 14â€“17 years		yes		USA	HIC
Bray, E. A., Everett, B., George, A., Salamonson, Y., & Ramjan, L. M. (2021). Co-designed healthcare transition interventions for adolescents and young adults with chronic conditions: a scoping review. Disability and Rehabilitation, 1-22.	Breakey, V. R., Ignas, D. M., Warias, A. V., White, M., Blanchette, V. S., & Stinson, J. N. (2014). A pilot randomized control trial to evaluate the feasibility of an Internet‐based self‐management and transitional care program for youth with haemophilia. Haemophilia, 20(6), 784-793.	To determine the feasibility of an online self-management program.	Haemophilia A or B ï¿½ 29 boys 16 participants in intervention group and 13 in the control group ï¿½ Aged 13â€“18 years ï¿½ Mean age 15.9 (Â±1.34) year		yes		Canada	HIC
Bray, E. A., Everett, B., George, A., Salamonson, Y., & Ramjan, L. M. (2021). Co-designed healthcare transition interventions for adolescents and young adults with chronic conditions: a scoping review. Disability and Rehabilitation, 1-22.	Ciccarelli, M. R., Brown, M. W., Gladstone, E. B., Woodward, J. F., & Swigonski, N. L. (2014). Implementation and sustainability of statewide transition support services for youth with intellectual and physical disabilities. Journal of Pediatric Rehabilitation Medicine, 7(1), 93-104.	To describe the development of ambulatory consultative transition support services using an implementation science approach. The stages of the implementation process are described as exploration, program installation, initial implementation, full operation, innovation and sustainability	Multiple â€“ Intellectual and/or physical disabilities ï¿½ Aged 11â€“22 years ï¿½ Mean age 16.83 year		yes		USA	HIC
Bray, E. A., Everett, B., George, A., Salamonson, Y., & Ramjan, L. M. (2021). Co-designed healthcare transition interventions for adolescents and young adults with chronic conditions: a scoping review. Disability and Rehabilitation, 1-22.	Harden, P. N., Walsh, G., Bandler, N., Bradley, S., Lonsdale, D., Taylor, J., & Marks, S. D. (2012). Bridging the gap: an integrated paediatric to adult clinical service for young adults with kidney failure. Bmj, 344.	To assess the impact of a new integrated paediatric-adult clinical service for patients with kidney failure	Kidney transplant recipients ï¿½ 21 participants 9 in historical control group (Direct transfer); 12 in intervention group (Integrated transition and young adult service) ï¿½ Aged 16â€“18 yea		yes		UK	HIC
Bray, E. A., Everett, B., George, A., Salamonson, Y., & Ramjan, L. M. (2021). Co-designed healthcare transition interventions for adolescents and young adults with chronic conditions: a scoping review. Disability and Rehabilitation, 1-22.	Hilderson, D., Moons, P., Van der Elst, K., Luyckx, K., Wouters, C., & Westhovens, R. (2016). The clinical impact of a brief transition programme for young people with juvenile idiopathic arthritis: results of the DON’T RETARD project. Rheumatology, 55(1), 133-142.	To investigate the clinical impact of a brief transition program for adolescents with juvenile idiopathic arthriti	Juvenile idiopathic arthritis ï¿½ 33 participants (and parents) in intervention group; Aged 14â€“16 years ï¿½ 45 participants (and parents) in comparison group; Aged 17â€“23 years		yes		Belgium	HIC
Bray, E. A., Everett, B., George, A., Salamonson, Y., & Ramjan, L. M. (2021). Co-designed healthcare transition interventions for adolescents and young adults with chronic conditions: a scoping review. Disability and Rehabilitation, 1-22.	Logan, J., Peralta, E., Brown, K., Moffett, M., Advani, A., & Leech, N. (2008). Smoothing the transition from paediatric to adult services in type 1 diabetes. J Diabetes Nurs, 12(9), 328-338.	0] Discusses the experiences of the Newcastle Diabetes Service in trying to smooth the transition from paediatric to adult diabetes services through the provision of a joint transition clinic, followed by a young adult clin	Type 1 diabetes ï¿½ Mean age of attendees to clinic: 21.2 years (range 18â€“24 years)		yes		UK	HIC
Bray, E. A., Everett, B., George, A., Salamonson, Y., & Ramjan, L. M. (2021). Co-designed healthcare transition interventions for adolescents and young adults with chronic conditions: a scoping review. Disability and Rehabilitation, 1-22.	McDonagh, J. E., Shaw, K. L., & Southwood, T. R. (2006). Growing up and moving on in rheumatology: development and preliminary evaluation of a transitional care programme for a multicentre cohort of adolescents with juvenile idiopathic arthritis. Journal of Child Health Care, 10(1), 22-42.	To develop an evidence-based healthcare transition program for adolescents with juvenile idiopathic arthritis and to evaluate the acceptability and/or utilization of program resources following implementation.	Juvenile idiopathic arthritis ï¿½ 308 adolescent and 303 parent participants ï¿½ Adolescents median age: 14.2 years; ranging from 10.9â€“18 years		yes		UK	HIC
Bray, E. A., Everett, B., George, A., Salamonson, Y., & Ramjan, L. M. (2021). Co-designed healthcare transition interventions for adolescents and young adults with chronic conditions: a scoping review. Disability and Rehabilitation, 1-22.	McDonagh, J. E., Southwood, T. R., & Shaw, K. L. (2007). The impact of a coordinated transitional care programme on adolescents with juvenile idiopathic arthritis. Rheumatology, 46(1), 161-168.	To determine whether a coordinated, evidence-based program of transitional care could improve the quality of life of adolescents with juvenile idiopathic arthritis.	Juvenile idiopathic arthritis ï¿½ 308 adolescent and 303 parent participants ï¿½ Adolescents median age: 14.2 years; ranging from 10.9â€“18 years		yes		UK	HIC
Bray, E. A., Everett, B., George, A., Salamonson, Y., & Ramjan, L. M. (2021). Co-designed healthcare transition interventions for adolescents and young adults with chronic conditions: a scoping review. Disability and Rehabilitation, 1-22.	Price, C. S., Corbett, S., Lewis‐Barned, N., Morgan, J., Oliver, L. E., & Dovey‐Pearce, G. (2011). Implementing a transition pathway in diabetes: a qualitative study of the experiences and suggestions of young people with diabetes. Child: care, health and development, 37(6), 852-860.	To evaluate the â€œTransition Pathwayâ€ via interviews with young people with type 1 diabetes.	Type 1 diabetes ï¿½ 11 participants ï¿½ Aged 16â€“18 years		yes		UK	HIC
Bray, E. A., Everett, B., George, A., Salamonson, Y., & Ramjan, L. M. (2021). Co-designed healthcare transition interventions for adolescents and young adults with chronic conditions: a scoping review. Disability and Rehabilitation, 1-22.	Schmidt, S., Herrmann-Garitz, C., Bomba, F., & Thyen, U. (2016). A multicenter prospective quasi-experimental study on the impact of a transition-oriented generic patient education program on health service participation and quality of life in adolescents and young adults. Patient Education and Counseling, 99(3), 421-428.	To test the effects of a generic transitionoriented patient education program on adolescents health service participation and quality of life.	Multiple â€“ Type 1 diabetes, cystic fibrosis, inflammatory bowel disease ï¿½ At T1: 325 participants 172 in Intervention Group (IG) and 153 in Control Group (CG) ï¿½ Mean age: 16.61 (IG) and 17.01 (CG) years ï¿½ At T2: 274 participants 142 in IG and 132 in CG (T2) ï¿½ Mean age: 16.59 (IG) and 17.00 (CG		yes		Germany	HIC
Bray, E. A., Everett, B., George, A., Salamonson, Y., & Ramjan, L. M. (2021). Co-designed healthcare transition interventions for adolescents and young adults with chronic conditions: a scoping review. Disability and Rehabilitation, 1-22.	Schmidt, S., Markwart, H., Bomba, F., Muehlan, H., Findeisen, A., Kohl, M., ... & Thyen, U. (2018). Differential effect of a patient-education transition intervention in adolescents with IBD vs. diabetes. European Journal of Pediatrics, 177(4), 497-505.	To investigate a generic transition-oriented patient education program on adolescents with type 1 diabetes and inflammatory bowel diseas	l Type 1 diabetes and inflammatory bowel disease ï¿½ At T0: 285 participants 149 in IG and 136 in CG ï¿½ At T1: 242 participants 125 in IG and 117 in CG ï¿½ Mean age: 16.57 Â± 1.31 y	78% i.e. moderate	yes		Germany	HIC
Bray, E. A., Everett, B., George, A., Salamonson, Y., & Ramjan, L. M. (2021). Co-designed healthcare transition interventions for adolescents and young adults with chronic conditions: a scoping review. Disability and Rehabilitation, 1-22.	Shaw, K. L., Southwood, T. R., McDonagh, J. E., & British Society of Paediatric and Adolescent Rheumatology. (2007). Young people’s satisfaction of transitional care in adolescent rheumatology in the UK. Child: care, health and development, 33(4), 368-379.	To examine both adolescents and parent expectations of transitional care and their satisfaction regarding service delivery both before and after the implementation of a structured and coordinated program of transitional care as described in McDonagh et al. [59, 60)	Juvenile idiopathic arthritis ï¿½ 308 adolescent and 303 parent participants ï¿½ Adolescents median age: 14.2 years; ranging from 10.9â€“18 y		yes		UK	HIC
Bray, E. A., Everett, B., George, A., Salamonson, Y., & Ramjan, L. M. (2021). Co-designed healthcare transition interventions for adolescents and young adults with chronic conditions: a scoping review. Disability and Rehabilitation, 1-22.	Stinson, J. N., McGrath, P. J., Hodnett, E. D., Feldman, B. M., Duffy, C. M., Huber, A. M., ... & White, M. E. (2010). An internet-based self-management program with telephone support for adolescents with arthritis: a pilot randomized controlled trial. The Journal of Rheumatology, 37(9), 1944-1952.	To determine the feasibility of an Internetbased self-management program for adolescents with juvenile idiopathic arthritis and their pare	) Juvenile idiopathic arthritis ï¿½ 46 participants and 1 parent per participant ï¿½ Adolescents aged 12â€“18 (median age: 14.5 Â± 1.48) y	69% i.e. moderate	yes		Canada	HIC
Bray, E. A., Everett, B., George, A., Salamonson, Y., & Ramjan, L. M. (2021). Co-designed healthcare transition interventions for adolescents and young adults with chronic conditions: a scoping review. Disability and Rehabilitation, 1-22.	Versnel, J. (2013). You're in Charge: an innovative intervention program for families with adolescents with chronic illnesses. World Federation of Occupational Therapists Bulletin, 67(1), 41-48.	To describe the development and preliminary evaluation of a transitional program for families of youth with chronic diseas	Multiple chronic diseases ï¿½ Phase 3: 11 families (11 youth and 14 parents) ï¿½ Youth aged: 12â€“16 y		yes		Canada	HIC
Bray, E. A., Everett, B., George, A., Salamonson, Y., & Ramjan, L. M. (2021). Co-designed healthcare transition interventions for adolescents and young adults with chronic conditions: a scoping review. Disability and Rehabilitation, 1-22.	Walter, M., Kamphuis, S., van Pelt, P., de Vroed, A., & Hazes, J. M. (2018). Successful implementation of a clinical transition pathway for adolescents with juvenile-onset rheumatic and musculoskeletal diseases. Pediatric Rheumatology, 16(1), 1-8.	To evaluate the effectiveness of the clinical transition pathway, the experiences and satisfaction of young people with the transitional process and their perceived self-management skil	Juvenile-onset rheumatic and musculoskeletal diseases ï¿½ 154 participants 78 transferred to adult clinic (AC) and 76 to adolescent clinic (JIA) ï¿½ Mean age: 22.2 Â± 2.4 years (AC) and 18.6 Â± 2.3 years (JIA)		yes		Netherlands	HIC
Bray, E. A., Everett, B., George, A., Salamonson, Y., & Ramjan, L. M. (2021). Co-designed healthcare transition interventions for adolescents and young adults with chronic conditions: a scoping review. Disability and Rehabilitation, 1-22.	Ammerlaan, J., van Os-Medendorp, H., Scholtus, L., de Vos, A., Zwier, M., Bijlsma, H., & Kruize, A. A. (2014). Feasibility of an online and a face-to-face version of a self-management program for young adults with a rheumatic disease: experiences of young adults and peer leaders. Pediatric Rheumatology, 12(1), 1-8.	To test the feasibility of an online and face-to-face self-management program.	Rheumatic disease ï¿½ 22 participants ï¿½ Aged 16â€“25 years		No	Age
Bray, E. A., Everett, B., George, A., Salamonson, Y., & Ramjan, L. M. (2021). Co-designed healthcare transition interventions for adolescents and young adults with chronic conditions: a scoping review. Disability and Rehabilitation, 1-22.	Ammerlaan, J. J., Scholtus, L. W., Drossaert, C. H., van Os-Medendorp, H., Prakken, B., Kruize, A. A., & Bijlsma, J. J. (2015). Feasibility of a website and a hospital-based online portal for young adults with juvenile idiopathic arthritis: views and experiences of patients. JMIR research protocols, 4(3), e3952.	To evaluate and to examine the feasibility of a website and online portal for young adults with juvenile idiopathic arthritis.	Juvenile idiopathic arthritis ï¿½ 13 participants ï¿½ Aged 16â€“25 years		No	Age
Bray, E. A., Everett, B., George, A., Salamonson, Y., & Ramjan, L. M. (2021). Co-designed healthcare transition interventions for adolescents and young adults with chronic conditions: a scoping review. Disability and Rehabilitation, 1-22.	Ciccarelli, M. R., Gladstone, E. B., & Richardson, E. A. A. (2015). Implementation of a transdisciplinary team for the transition support of medically and socially complex youth. Journal of Pediatric Nursing, 30(5), 661-667.	Reports the ongoing work of a statewide transition support program that serves youth with medically complex conditions and socially complex live	Multiple â€“ Intellectual and/or physical disabilities ï¿½ Aged 11â€“27 year		no	Age
Bray, E. A., Everett, B., George, A., Salamonson, Y., & Ramjan, L. M. (2021). Co-designed healthcare transition interventions for adolescents and young adults with chronic conditions: a scoping review. Disability and Rehabilitation, 1-22.	Coyne, I., Prizeman, G., Sheehan, A., Malone, H., & While, A. E. (2016). An e-health intervention to support the transition of young people with long-term illnesses to adult healthcare services: design and early use. Patient education and counseling, 99(9), 1496-1504.	The aim was to co-develop an e-health information intervention to support young people with long-term illnesses transitioning to adult healthcare	Multiple â€“ Type 1 diabetes, cystic fibrosis, congenital heart disease Data collection ï¿½ Postal survey = 207 participants; interviews = 21 participants ï¿½ Aged 14â€“25 year Development ï¿½ Co-design group = 5 participants; telephone interviews = 4 participants; participatory workshops = 12 participants ï¿½ Aged 15â€“25 year		no	Age
Bray, E. A., Everett, B., George, A., Salamonson, Y., & Ramjan, L. M. (2021). Co-designed healthcare transition interventions for adolescents and young adults with chronic conditions: a scoping review. Disability and Rehabilitation, 1-22.	Harhuis, A., Cobussen-Boekhorst, H., Feitz, W., & Kortmann, B. (2018). 5 years after introduction of a transition protocol: an evaluation of transition care for patients with chronic bladder conditions. Journal of Pediatric Urology, 14(2), 150-e1.	To give insight into the current transition care of adolescents with chronic bladder conditions since the introduction of a transition protocol in 2011.	Chronic bladder conditions ï¿½ 76 participants 61 in pretransfer group; 15 in posttransfer group ï¿½ Mean age of pre-transfer group = 18.2 (Â±4.5) years (range 12â€“31 years) and 24.1 (Â±3.6) years in the post-transfer group (range 20â€“31 years)		no	Age
Bray, E. A., Everett, B., George, A., Salamonson, Y., & Ramjan, L. M. (2021). Co-designed healthcare transition interventions for adolescents and young adults with chronic conditions: a scoping review. Disability and Rehabilitation, 1-22.	Stringer, E., Scott, R., Mosher, D., MacNeill, I., Huber, A. M., Ramsey, S., & Lang, B. (2015). Evaluation of a rheumatology transition clinic. Pediatric Rheumatology, 13(1), 1-7.	To evaluate a pediatric rheumatology transition clinic from the perspective of the young adu	Rheumatic diseases ï¿½ 51 participants ï¿½ Aged 17â€“27 (median age: 22) y		no	Age
Doyle, A. M., Majozi, N., Simwinga, M., Mayingire, G. R., Simbeye, K., Dringus, S., & Bernays, S. (2021). Engagement with young people as partners in health research: four case studies from Sub-Saharan Africa. Tropical medicine & international health: TM & IH.	Cori, A., Ayles, H., Beyers, N., Schaap, A., Floyd, S., Sabapathy, K., ... & HPTN 071 (PopART) study team. (2014). HPTN 071 (PopART): a cluster-randomized trial of the population impact of an HIV combination prevention intervention including universal testing and treatment: mathematical model. PloS one, 9(1), e84511.	Promote youth participation and representation through the platform of an Adolescent community advisory board (ACAB)	The group comprised 120 members (10 from each community) with 52% being female and the age range was 14â€“24 years.		yes		Zambia	LIC
Doyle, A. M., Majozi, N., Simwinga, M., Mayingire, G. R., Simbeye, K., Dringus, S., & Bernays, S. (2021). Engagement with young people as partners in health research: four case studies from Sub-Saharan Africa. Tropical medicine & international health: TM & IH.	Case study 2 CHIEDZA- trial of community-based sexual and reproductive health intervention for 16â€“24-year olds, Zimbabwe (Harare, Bulawayo and Mashonaland East Provinces)	Meaningfully engage and involve YP in the design, development and implementation of the CHIEZA intervention	51, 16â€“24-year		yes		Zimbabwe	LMIC
Doyle, A. M., Majozi, N., Simwinga, M., Mayingire, G. R., Simbeye, K., Dringus, S., & Bernays, S. (2021). Engagement with young people as partners in health research: four case studies from Sub-Saharan Africa. Tropical medicine & international health: TM & IH.	Case study 3 Youth Research Academy, Zimbabwe (Harare, Bulawayo Provinces)	To train youth researchers to conduct research including research question formulation, data collection and analysis, and dissemination of findings.	Not mentioned		yes		Zimbabwe	LMIC
Doyle, A. M., Majozi, N., Simwinga, M., Mayingire, G. R., Simbeye, K., Dringus, S., & Bernays, S. (2021). Engagement with young people as partners in health research: four case studies from Sub-Saharan Africa. Tropical medicine & international health: TM & IH.	Case study 4 HAYA â€“ a package of research projects on the health and well-being of young people, South Africa (Rural Kwa-Zulu Natal)	Youth-led dissemination of the results from a package of research projects on the health and well-being of young people	30 school going YP (15 males, 15 females)		yes		South Africa	UMIC
Fountain, S., Hale, R., Spencer, N., Morgan, J., James, L., & Stewart, M. K. (2021). A 10-Year Systematic Review of Photovoice Projects With Youth in the United States. Health Promotion Practice, 22(6), 767-777.	Agaronov, A., Entwistle, T., & Leung, M. M. (2019). From the lunch table, to the family table: A grounded theory approach to understanding urban adolescents’ experiences of food culture mismatch between school and home environments. Ecology of food and nutrition, 58(1), 23-44.	To partially fill a gap in the literature by describing the conditions and consequences of adolescents' experiences of food culture mismatch between home and school food environments	"Age Range 11-14 31 black/African American and 1 Latino 2/3 were female"		yes		USA	HIC
Fountain, S., Hale, R., Spencer, N., Morgan, J., James, L., & Stewart, M. K. (2021). A 10-Year Systematic Review of Photovoice Projects With Youth in the United States. Health Promotion Practice, 22(6), 767-777.	Balvanz, P., Dodgen, L., Quinn, J., Holloway, T., Hudspeth, S., & Eng, E. (2016). From voice to choice: African American youth examine childhood obesity in rural North Carolina. Progress in Community Health Partnerships: Research, Education, and Action, 10(2), 293-303.	To describe the CBPR strategies used to engage female African American adolescents in rural North Carolina to investigate factors perceived to contribute to childhood obesity in their community and to report the findings and actions pursued by youth, university graduate students, and personnel of a local CBO partnering for this study	"High school sophomore or juniors All African American All female"		yes		USA	HIC
Fountain, S., Hale, R., Spencer, N., Morgan, J., James, L., & Stewart, M. K. (2021). A 10-Year Systematic Review of Photovoice Projects With Youth in the United States. Health Promotion Practice, 22(6), 767-777.	Brazg, T., Bekemeier, B., Spigner, C., & Huebner, C. E. (2011). Our community in focus: The use of photovoice for youth-driven substance abuse assessment and health promotion. Health Promotion Practice, 12(4), 502-511.	To engage youth in their communityâ€™s assessment of local risk and protective factors for adolescent alcohol and other drugs (AOD) use	"10th-12th Grade 6 female, 3 male"		yes		USA	HIC
Fountain, S., Hale, R., Spencer, N., Morgan, J., James, L., & Stewart, M. K. (2021). A 10-Year Systematic Review of Photovoice Projects With Youth in the United States. Health Promotion Practice, 22(6), 767-777.	Cardarelli, K. M., Paul, M., May, B., Dunfee, M., Browning, S., & Schoenberg, N. (2019). “Youth are more aware and intelligent than imagined”: The mountain air youth photovoice project. International Journal of Environmental Research and Public Health, 16(20), 3829.	Engage youth to share their perspectives on environmental determinants of respiratory illness and involve them as community change agents for environmental health community.	"Age Range: 12-18 Caucasian 71% female"		yes		USA	HIC
Fountain, S., Hale, R., Spencer, N., Morgan, J., James, L., & Stewart, M. K. (2021). A 10-Year Systematic Review of Photovoice Projects With Youth in the United States. Health Promotion Practice, 22(6), 767-777.	Collins, M. L., Baiardi, J. M., Tate, N. H., & Rouen, P. A. (2015). Exploration of social, environmental, and familial influences on the sexual health practices of urban African American adolescents. Western Journal of Nursing Research, 37(11), 1441-1457.	To enable African American (AA) adolescent girls to use photographic images to explore the social realities that influence their sexual behavior	"Age Range: 15-19 All African American All female"		yes		USA	HIC
Fountain, S., Hale, R., Spencer, N., Morgan, J., James, L., & Stewart, M. K. (2021). A 10-Year Systematic Review of Photovoice Projects With Youth in the United States. Health Promotion Practice, 22(6), 767-777.	Estrella, M. L., & Kelley, M. A. (2017). Exploring the meanings of place attachment among civically engaged Puerto Rican youth. Journal of community practice, 25(3-4), 408-431.	1) To explore the socially-constructed meanings of place attachment among Puerto Rican youth activists in Humboldt Park, an ethnic enclave located in Chicago, Illinois; 2) To examine the potential role place attachment plays in promoting civic engagement among Puerto Rican youth activists	"Age Range: 16-21 All self-identified as Puerto Rican 10 females, 1 male"		yes		USA	HIC
Fountain, S., Hale, R., Spencer, N., Morgan, J., James, L., & Stewart, M. K. (2021). A 10-Year Systematic Review of Photovoice Projects With Youth in the United States. Health Promotion Practice, 22(6), 767-777.	Evans-Agnew, R. (2016). Asthma management disparities: a Photovoice investigation with African American youth. The Journal of School Nursing, 32(2), 99-111.	To describe and compare the discourses of Asthma Management Disparities in African American adolescents in Seattle to existing youth-related asthma policies in Washington State	"Age Range: 15-18 All self-identified as Black 11 female, 9 male"		yes		USA	HIC
Fountain, S., Hale, R., Spencer, N., Morgan, J., James, L., & Stewart, M. K. (2021). A 10-Year Systematic Review of Photovoice Projects With Youth in the United States. Health Promotion Practice, 22(6), 767-777.	Evans-Agnew, R. A. (2018). Asthma disparity photovoice: The discourses of black adolescent and public health policymakers. Health Promotion Practice, 19(2), 213-221.	To describe the discourses on the determinants of AMD raised by both policymakers and Black adolescents with asthma at the completion of a state-wide planning activity for asthma	"Age range: 15-18 All self-identified as Black 8 male, 11 females"		yes		USA	HIC
Fountain, S., Hale, R., Spencer, N., Morgan, J., James, L., & Stewart, M. K. (2021). A 10-Year Systematic Review of Photovoice Projects With Youth in the United States. Health Promotion Practice, 22(6), 767-777.	Findholt, N. E., Michael, Y. L., & Davis, M. M. (2011). Photovoice engages rural youth in childhood obesity prevention. Public Health Nursing, 28(2), 186-192.	1) To engage local youth in the community assessment and obtain their perspectives of community assets and barriers, 2) Build support for a future intervention by increasing public awareness of community conditions that affect childrenâ€™s physical activity and diets.	"Age Range: 15-18 All White 4 female, 2 male"		yes		USA	HIC
Fountain, S., Hale, R., Spencer, N., Morgan, J., James, L., & Stewart, M. K. (2021). A 10-Year Systematic Review of Photovoice Projects With Youth in the United States. Health Promotion Practice, 22(6), 767-777.	Findholt, N. E., Michael, Y. L., Davis, M. M., & Brogoitti, V. W. (2010). Environmental influences on children’s physical activity and diets in rural Oregon: Results of a youth photovoice project. Online journal of rural nursing and health care: the official journal of the Rural Nurse Organization, 10(2), 11.	To report the findings of a study that explored the perceptions of rural youth concerning the environmental barriers and facilitators of childrenâ€™s physical activity and healthy eating in their communities.	"Age range 15 - 18 All Caucasian 4 female, 2 male"		yes		USA	HIC
Fountain, S., Hale, R., Spencer, N., Morgan, J., James, L., & Stewart, M. K. (2021). A 10-Year Systematic Review of Photovoice Projects With Youth in the United States. Health Promotion Practice, 22(6), 767-777.	Findholt, N. E., Michael, Y. L., Jerofke, L. J., & Brogoitti, V. W. (2011). Environmental influences on children's physical activity and eating habits in a rural Oregon County. American Journal of Health Promotion, 26(2), e74-e85.	To report the findings of a study that explored the perceptions of rural youth concerning the environmental barriers and facilitators of childrenâ€™s physical activity and healthy eating in their communities.	"Age range 15 - 18 All Caucasian 4 female, 2 male"		yes		USA	HIC
Fountain, S., Hale, R., Spencer, N., Morgan, J., James, L., & Stewart, M. K. (2021). A 10-Year Systematic Review of Photovoice Projects With Youth in the United States. Health Promotion Practice, 22(6), 767-777.	Foster-Fishman, P. G., Law, K. M., Lichty, L. F., & Aoun, C. (2010). Youth ReACT for social change: A method for youth participatory action research. American journal of community psychology, 46(1), 67-83.	To learn from youth about how young people can become involved in their neighborhoods, schools, and community and how the community can support their future goals	"Age Range: 12-13 47% African American, 32% Caucasian, 10.5% American Indian, 5% Hispanic, 5% selected 'other' 68% female"		yes		USA	HIC
Fountain, S., Hale, R., Spencer, N., Morgan, J., James, L., & Stewart, M. K. (2021). A 10-Year Systematic Review of Photovoice Projects With Youth in the United States. Health Promotion Practice, 22(6), 767-777.	Hall, W. J., Witkemper, K. D., Rodgers, G. K., Waters, E. M., & Smith, M. R. (2018). Activating adult allies from a rural community on lesbian, gay, bisexual, transgender, and queer student issues in school using photovoice. Journal of gay & lesbian social services, 30(1), 49-63.	Examine responses from the adults who attended the exhibit about the event's influence, quality and satisfaction	Does not state number of Gay Straight Alliance (GSA) High School students that participated in PV; 20 adults participated in survey after the forum		yes		USA	HIC
Fountain, S., Hale, R., Spencer, N., Morgan, J., James, L., & Stewart, M. K. (2021). A 10-Year Systematic Review of Photovoice Projects With Youth in the United States. Health Promotion Practice, 22(6), 767-777.	Helm, S., Lee, W., Hanakahi, V., Gleason, K., & McCarthy, K. (2015). Using photovoice with youth to develop a drug prevention program in a rural Hawaiian community. American Indian and Alaska native mental health research (Online), 22(1), 1.	To use theory and concepts from the positive youth development paradigm and participatory action research approaches to guide the development of a Native Hawaiian model of drug prevention	"Age Range: 12-18 All Hawaiian 6 boys, 4 girls "		yes		USA	HIC
Fountain, S., Hale, R., Spencer, N., Morgan, J., James, L., & Stewart, M. K. (2021). A 10-Year Systematic Review of Photovoice Projects With Youth in the United States. Health Promotion Practice, 22(6), 767-777.	Helm, S., & Kanoelani Davis, H. (2017). Challenges and lessons learned in implementing a community-academic partnership for drug prevention in a Native Hawaiian community. Puerto Rico health sciences journal, 36(2), 101.	To use theory and concepts from the positive youth development paradigm and participatory action research approaches to guide the development of a Native Hawaiian model of drug prevention	"Age Range: 12-18 All Hawaiian 6 boys, 4 girls "		yes		USA	HIC
Fountain, S., Hale, R., Spencer, N., Morgan, J., James, L., & Stewart, M. K. (2021). A 10-Year Systematic Review of Photovoice Projects With Youth in the United States. Health Promotion Practice, 22(6), 767-777.	Irby, M. B., Hamlin, D., Rhoades, L., Freeman, N. R., Summers, P., Rhodes, S. D., & Daniel, S. (2018). Violence as a health disparity: Adolescents’ perceptions of violence depicted through photovoice. Journal of community psychology, 46(8), 1026-1044.	To provide a platform for adolescents to communicate their own experiences and perceptions about violence, to leverage those experiences and perceptions to raise community awareness, and to inform community actions to reduce violence and its impact on adolescent and community health	"Age Range: 13-17 8 self-identified as black; 1 as American Indian; 1 as White 5 male. 5 female"		yes		USA	HIC
Fountain, S., Hale, R., Spencer, N., Morgan, J., James, L., & Stewart, M. K. (2021). A 10-Year Systematic Review of Photovoice Projects With Youth in the United States. Health Promotion Practice, 22(6), 767-777.	Jennings, D., & Lowe, J. (2013). Photovoice: Giving voice to Indigenous youth. Pimatisiwin: A Journal of Aboriginal and Indigenous Community Health, 11(3), 521-537.	To give the community voice in defining health, and to provide a cultural framework for health programs and future research	"4th and 5th graders All Native American 11 boys, 11 girls "		yes		USA	HIC
Fountain, S., Hale, R., Spencer, N., Morgan, J., James, L., & Stewart, M. K. (2021). A 10-Year Systematic Review of Photovoice Projects With Youth in the United States. Health Promotion Practice, 22(6), 767-777.	Johnson, K. A., Steeves, E. A., Gewanter, Z. R., & Gittelsohn, J. (2017). Food in my neighborhood: Exploring the food environment through photovoice with urban, African American youth. Journal of hunger & environmental nutrition, 12(3), 394-405.	Elicit rich visual and narrative descriptions of the Baltimore City community food environment from the perspective of urban youth	"Age Range: 10-13 African American 10 girls, 7 boys"		yes		USA	HIC
Fountain, S., Hale, R., Spencer, N., Morgan, J., James, L., & Stewart, M. K. (2021). A 10-Year Systematic Review of Photovoice Projects With Youth in the United States. Health Promotion Practice, 22(6), 767-777.	Kowitt, S. (2015). Using photovoice to understand barriers to and facilitators of cardiovascular health among african american adults and adolescents, North Carolina, 2011–2012. Preventing Chronic Disease, 12.	To understand how African American adults and adolescents in Lenoir County, NC conceptualize cardiovascular health and perceive its related barriers and facilitators	"The adolescent group had an age range of 14-17 6 female, 3 male (adolescent group) "		yes		USA	HIC
Fountain, S., Hale, R., Spencer, N., Morgan, J., James, L., & Stewart, M. K. (2021). A 10-Year Systematic Review of Photovoice Projects With Youth in the United States. Health Promotion Practice, 22(6), 767-777.	Kubicek, K., Beyer, W., Weiss, G., & Kipke, M. D. (2012). Photovoice as a tool to adapt an HIV prevention intervention for African American young men who have sex with men. Health Promotion Practice, 13(4), 535-543.	To describe the use of PV in the adaptation process of an evidence-based intervention (Adult Identity Mentoring) to make it developmentally and culturally appropriate for AAYMSM	"Age Range: 18-24 All African American All male"		yes		USA	HIC
Fountain, S., Hale, R., Spencer, N., Morgan, J., James, L., & Stewart, M. K. (2021). A 10-Year Systematic Review of Photovoice Projects With Youth in the United States. Health Promotion Practice, 22(6), 767-777.	Leung, M. M., Agaronov, A., Entwistle, T., Harry, L., Sharkey-Buckley, J., & Freudenberg, N. (2017). Voices through cameras: Using photovoice to explore food justice issues with minority youth in East Harlem, New York. Health promotion practice, 18(2), 211-220.	To better understand youth perceptions related to food justice and injustice within their own community and identify solutions to promote positive change using PV.	"Age Range: 11-14 11 were Hispanic or Black/African American, 1 was White 7 males, 5 females "		yes		USA	HIC
Fountain, S., Hale, R., Spencer, N., Morgan, J., James, L., & Stewart, M. K. (2021). A 10-Year Systematic Review of Photovoice Projects With Youth in the United States. Health Promotion Practice, 22(6), 767-777.	Lightfoot, A. F., Thatcher, K., Simán, F. M., Eng, E., Merino, Y., Thomas, T., ... & Chapman, M. V. (2019). “What I wish my doctor knew about my life”: Using photovoice with immigrant Latino adolescents to explore barriers to healthcare. Qualitative Social Work, 18(1), 60-80.	To explore the topic "What I wish my doctor knew about my life" through a PV Project with immigrant Latino adolescents	"Age Range: 14-18 Immigrant Latinx 7 male, 6 female"		yes		USA	HIC
Fountain, S., Hale, R., Spencer, N., Morgan, J., James, L., & Stewart, M. K. (2021). A 10-Year Systematic Review of Photovoice Projects With Youth in the United States. Health Promotion Practice, 22(6), 767-777.	Merino, Y., Thomas, T., Lightfoot, A., Eng, E., Simán, F., Thatcher, K., & Chapman, M. (2020). “They were just waiting for me to mess up”: A critical discourse analysis of immigrant Latinx teens' perceptions of power dynamics. Journal of community psychology, 48(2), 605-622.	Gain an understanding of factors that impact the experience of Latinx youth in the healthcare system and their interactions with providers	"Age Range: 14-18 Immigrant Latinx 7 male, 6 female"		yes		USA	HIC
Fountain, S., Hale, R., Spencer, N., Morgan, J., James, L., & Stewart, M. K. (2021). A 10-Year Systematic Review of Photovoice Projects With Youth in the United States. Health Promotion Practice, 22(6), 767-777.	Madden, D., & Breny, J. M. (2016). “How should I be?” a photovoice exploration into body image messaging for young women across ethnicities and cultures. Health Promotion Practice, 17(3), 440-447.	Uncover the lived experience of body image among young girls of diverse ethnic backgrounds and the varied sources of messages about an "ideal" image using PV toward the goal of developing interventions to increase positive body image	"Age Range: 14-18 Self identified as 1 African American, 1 Black and Dominican, 1 Chinese/Guyanese/Indian, 1 Irish and Jewish, 4 Latina, 1 Puerto Rican/Spanish/French All female"		yes		USA	HIC
Fountain, S., Hale, R., Spencer, N., Morgan, J., James, L., & Stewart, M. K. (2021). A 10-Year Systematic Review of Photovoice Projects With Youth in the United States. Health Promotion Practice, 22(6), 767-777.	Madrigal, D., Salvatore, A., Casillas, G., Casillas, C., Vera, I., Eskenazi, B., & Minkler, M. (2014). Health in my community: Conducting and evaluating photovoice as a tool to promote environmental health and leadership among Latino/a youth. Progress in community health partnerships: research, education, and action, 8(3), 317.	To teach environmental health to 15 high school youth while building individual and community capacity for studying and addressing shared environmental concerns	"Age Range: 14-18 All Latino, members of an urban agricultural Latino community 9 girls, 7 boys"		yes		USA	HIC
Fountain, S., Hale, R., Spencer, N., Morgan, J., James, L., & Stewart, M. K. (2021). A 10-Year Systematic Review of Photovoice Projects With Youth in the United States. Health Promotion Practice, 22(6), 767-777.	Markus, S. F. (2012). Photovoice for healthy relationships: community-based participatory HIV prevention in a rural American Indian community. American Indian and Alaska Native Mental Health Research: The Journal of the National Center, 19(1), 102-123.	1) To empower young American Indian people to learn about the role of healthy relationships by participating in a PV project, 2) Envisioned sharing the PV stories with other youth, as well as with parents and others who influence youth, community members, and society at large	"Age Range: 18-19 All American Indian 3 female, 3 male"		yes		USA	HIC
Fountain, S., Hale, R., Spencer, N., Morgan, J., James, L., & Stewart, M. K. (2021). A 10-Year Systematic Review of Photovoice Projects With Youth in the United States. Health Promotion Practice, 22(6), 767-777.	Mmari, K., Lantos, H., Brahmbhatt, H., Delany-Moretlwe, S., Lou, C., Acharya, R., & Sangowawa, A. (2014). How adolescents perceive their communities: a qualitative study that explores the relationship between health and the physical environment. BMC public health, 14(1), 1-12.	To examine how young people describe the physical environment, explore how adolescents perceive the physical environment to influence their health, and examine how these perceptions vary across site.	"Age Range: 15-19 5 male, 5 female"		yes		USA	HIC
Fountain, S., Hale, R., Spencer, N., Morgan, J., James, L., & Stewart, M. K. (2021). A 10-Year Systematic Review of Photovoice Projects With Youth in the United States. Health Promotion Practice, 22(6), 767-777.	Mmari, K., Blum, R., Sonenstein, F., Marshall, B., Brahmbhatt, H., Venables, E., ... & Sangowawa, A. (2014). Adolescents' perceptions of health from disadvantaged urban communities: findings from the WAVE study. Social science & medicine, 104, 124-132.	To examine how young people describe the physical environment, explore how adolescents perceive the physical environment to influence their health, and examine how these perceptions vary across site.	"Age Range: 15-19 5 male, 5 female"		yes		USA	HIC
Fountain, S., Hale, R., Spencer, N., Morgan, J., James, L., & Stewart, M. K. (2021). A 10-Year Systematic Review of Photovoice Projects With Youth in the United States. Health Promotion Practice, 22(6), 767-777.	Mmari, K., Kalamar, A. M., Brahmbhatt, H., & Venables, E. (2016). The influence of the family on adolescent sexual experience: A comparison between Baltimore and Johannesburg. PloS one, 11(11), e0166032.	To examine how young people describe the physical environment, explore how adolescents perceive the physical environment to influence their health, and examine how these perceptions vary across site.	"Age Range: 15-19 5 male, 5 female"		yes		USA	HIC
Fountain, S., Hale, R., Spencer, N., Morgan, J., James, L., & Stewart, M. K. (2021). A 10-Year Systematic Review of Photovoice Projects With Youth in the United States. Health Promotion Practice, 22(6), 767-777.	Allen, T. L., Sullivan, M., Esqueda, T., & Ibarra, N. (2014). Escuchando a Nuestros Jóvenes: a latino youth photovoice project on teen pregnancy. Hispanic Health Care International, 12(2), 63.	To explore through photographs Jackson Countyâ€™s strengths and weaknesses as viewed by Latino youth to better understand their experiences, beliefs, and concerns	"Age Range: 15-19 All Latino All female"		yes		USA	HIC
Fountain, S., Hale, R., Spencer, N., Morgan, J., James, L., & Stewart, M. K. (2021). A 10-Year Systematic Review of Photovoice Projects With Youth in the United States. Health Promotion Practice, 22(6), 767-777.	Petteway, R. J., Sheikhattari, P., & Wagner, F. (2019). Toward an intergenerational model for tobacco-focused CBPR: integrating youth perspectives via photovoice. Health promotion practice, 20(1), 67-77.	Inclusion of the participants' critical perspectives and contributions in the overall CBPR project	5th-8th graders		yes		USA	HIC
Fountain, S., Hale, R., Spencer, N., Morgan, J., James, L., & Stewart, M. K. (2021). A 10-Year Systematic Review of Photovoice Projects With Youth in the United States. Health Promotion Practice, 22(6), 767-777.	Riggsbee, K. A., Riggsbee, J., Vilaro, M. J., Moret, L., Spence, M., Anderson Steeves, E., ... & Colby, S. (2019). More than fast food: Development of a story map to compare adolescent perceptions and observations of their food environments and related food behaviors. International journal of environmental research and public health, 16(1), 76.	To better understand the perceptions of adolescentsâ€™ food environments and related food behaviors using grounded visualization and story mapping.	"Age: 14 57.1% White; remainder of participants biracial and/or Hispanic 57.1% were male"		yes		USA	HIC
Fountain, S., Hale, R., Spencer, N., Morgan, J., James, L., & Stewart, M. K. (2021). A 10-Year Systematic Review of Photovoice Projects With Youth in the United States. Health Promotion Practice, 22(6), 767-777.	Valdez, E. S., Korchmaros, J., Sabo, S., Garcia, D. O., Carvajal, S., & Stevens, S. (2019). How the US-Mexico border influences adolescent substance use: Youth participatory action research using photovoice. International Journal of Drug Policy, 73, 146-155.	To equip the youth researchers with the research skills to photographically document what they perceive to be the environmental risk factors that increase risk of or protect against adolescent substance use in their border community	"Age Range: 14-18 20 identified as Hispanic and/or Mexican-origin 12 female, 11 male"		yes		USA	HIC
Fountain, S., Hale, R., Spencer, N., Morgan, J., James, L., & Stewart, M. K. (2021). A 10-Year Systematic Review of Photovoice Projects With Youth in the United States. Health Promotion Practice, 22(6), 767-777.	Schuch, J. C., de Hernandez, B. U., Williams, L., Smith, H. A., Sorensen, J., Furuseth, O. J., & Dulin, M. F. (2014). Por nuestros ojos: Understanding social determinants of health through the eyes of youth. Progress in community health partnerships: research, education, and action, 8(2), 197.	To identify and validate existing data and models used to address socio-spatial determinants of health in at-risk neighborhoods	"11 High School, 13 College Students All resided within or frequently visited the immigrant Hispanic community Split into 2 groups, Group 1: 11 (6 males, 5 females), Group 2: 13 (3 males, 10 females)"		yes		USA	HIC
Fountain, S., Hale, R., Spencer, N., Morgan, J., James, L., & Stewart, M. K. (2021). A 10-Year Systematic Review of Photovoice Projects With Youth in the United States. Health Promotion Practice, 22(6), 767-777.	Sin, M. K., Fitzpatrick, A. L., & Lee, K. (2010). Cardiovascular health perceptions in multigenerational Korean immigrants. Family and Community Health, 254-261.	To describe cardiovascular health perceptions using PV in multi-generational Korean immigrants consisting of adults, teenagers, and children	"Adolescent group age range: 14-19 All Korean Americans 4 male, 2 female (in the adolescent group)"		yes		USA	HIC
Fountain, S., Hale, R., Spencer, N., Morgan, J., James, L., & Stewart, M. K. (2021). A 10-Year Systematic Review of Photovoice Projects With Youth in the United States. Health Promotion Practice, 22(6), 767-777.	Stanley, L. R., Kelly, K. J., Swaim, R. C., & Jackman, D. (2018). Cultural adaptation of the be under your own influence media campaign for middle-school American Indian youth. Journal of health communication, 23(12), 1017-1025.	To present findings from formative research used to adapt a prevention intervention, "Be Under Your Own Influence (BUYOI)" for American Indian youth that was previously found to be effective in reducing marijuana and alcohol use among middle school youth in a cluster randomized trial	"High school sophomores All American Indians"		yes		USA	HIC
Fountain, S., Hale, R., Spencer, N., Morgan, J., James, L., & Stewart, M. K. (2021). A 10-Year Systematic Review of Photovoice Projects With Youth in the United States. Health Promotion Practice, 22(6), 767-777.	Tanjasiri, S. P., Lew, R., Kuratani, D. G., Wong, M., & Fu, L. (2011). Using Photovoice to assess and promote environmental approaches to tobacco control in AAPI communities. Health promotion practice, 12(5), 654-665.	Identify and understand environmental characteristics associated with tobacco initiation and use in four racial/ethnic communities of California and Washington: Cambodians, Chamorros, Southeast Asians, and multiethnic AAPIs	"Age Range: 14-18 About half were Southeast Asian, One quarter were Asian, One quarter were Pacific Islander About half were male"		yes		USA	HIC
Fountain, S., Hale, R., Spencer, N., Morgan, J., James, L., & Stewart, M. K. (2021). A 10-Year Systematic Review of Photovoice Projects With Youth in the United States. Health Promotion Practice, 22(6), 767-777.	Vélez-Grau, C. (2019). Using Photovoice to examine adolescents’ experiences receiving mental health services in the United States. Health Promotion International, 34(5), 912-920.	For adolescents to voice their own perspectives and for researchers and clinicians to gain an understanding of adolescentsâ€™ life experience away from the treatment setting, as well as their experience as consumers of mental health services	"Age Range 15-17 3 Hispanic, 1 European descent 3 female, 1 male"		yes		USA	HIC
Fountain, S., Hale, R., Spencer, N., Morgan, J., James, L., & Stewart, M. K. (2021). A 10-Year Systematic Review of Photovoice Projects With Youth in the United States. Health Promotion Practice, 22(6), 767-777.	Woods-Jaeger, B. A., Sparks, A., Turner, K., Griffith, T., Jackson, M., & Lightfoot, A. F. (2013). Exploring the social and community context of African American adolescents’ HIV vulnerability. Qualitative health research, 23(11), 1541-1550.	To examine the experiences and perceptions of 12 African American adolescents to identify important social and community targets for HIV prevention.	"Age Range: 15-19 10 identified as African American/Black; 2 identified as Biracial, African American and another race 7 female, 5 male"		yes		USA	HIC
Fountain, S., Hale, R., Spencer, N., Morgan, J., James, L., & Stewart, M. K. (2021). A 10-Year Systematic Review of Photovoice Projects With Youth in the United States. Health Promotion Practice, 22(6), 767-777.	Woolford, S. J., Khan, S., Barr, K. L., Clark, S. J., Strecher, V. J., & Resnicow, K. (2012). A picture may be worth a thousand texts: obese adolescents' perspectives on a modified photovoice activity to aid weight loss. Childhood Obesity, 8(3), 230-236.	To enhance individual weight loss efforts	"Age Range: 14-18 44% Non-Hispanic White, 32% Non-Hispanic Black, 12% Arab American, 8% Hispanic, 4% Native American Indian 78% female, 12% male"		yes		USA	HIC
Fountain, S., Hale, R., Spencer, N., Morgan, J., James, L., & Stewart, M. K. (2021). A 10-Year Systematic Review of Photovoice Projects With Youth in the United States. Health Promotion Practice, 22(6), 767-777.	Yi-Frazier, J. P., Cochrane, K., Mitrovich, C., Pascual, M., Buscaino, E., Eaton, L., ... & Malik, F. (2015). Using Instagram as a modified application of photovoice for storytelling and sharing in adolescents with type 1 diabetes. Qualitative health research, 25(10), 1372-1382.	Establish feasibility of using Instagram for sharing of diabetes-related photos among adolescents with T1D to determine its appeal for use in future interventions targeting health behaviors in this population	"Age Range: 14-18 65% White 65% female"		yes		USA	HIC
Fountain, S., Hale, R., Spencer, N., Morgan, J., James, L., & Stewart, M. K. (2021). A 10-Year Systematic Review of Photovoice Projects With Youth in the United States. Health Promotion Practice, 22(6), 767-777.	Bharmal, N., Kennedy, D., Jones, L., Lee-Johnson, C., Morris, D. A., Caldwell, B., ... & Brown, A. F. (2012). Through our eyes: Exploring African-American men’s perspective on factors affecting transition to manhood. Journal of general internal medicine, 27(2), 153-159.	To examine the impact of contextual factors in the transition to manhood or elicited perspectives of young, African-American men to understand the mechanisms contributing to health disparities.	"Age Range 16-26 All African American All male"		no	age
Fountain, S., Hale, R., Spencer, N., Morgan, J., James, L., & Stewart, M. K. (2021). A 10-Year Systematic Review of Photovoice Projects With Youth in the United States. Health Promotion Practice, 22(6), 767-777.	Heidelberger, L., & Smith, C. (2015). The food environment through the camera lenses of 9-to 13-year-olds living in urban, low-income, midwestern households: a photovoice project. Journal of nutrition education and behavior, 47(5), 437-445.	To gain insight into their food environment and determine whether PV method was engaging and acceptable to them	"Age Range: 9-13 different ethnicities, lived in SNAP eligible households 20 male, 9 female"		no	age
Fountain, S., Hale, R., Spencer, N., Morgan, J., James, L., & Stewart, M. K. (2021). A 10-Year Systematic Review of Photovoice Projects With Youth in the United States. Health Promotion Practice, 22(6), 767-777.	Butsch Kovacic, M., Stigler, S., Smith, A., Kidd, A., & Vaughn, L. M. (2014). Beginning a partnership with PhotoVoice to explore environmental health and health inequities in minority communities. International journal of environmental research and public health, 11(11), 11132-11151.	To gain important perspectives anchored by lived experiences of youth utilizing a neighborhood community center in Cincinnati, Ohioâ€™s West End neighborhood, USA	"Age Range: 8-13 All African American 60% female"		no	age
Fountain, S., Hale, R., Spencer, N., Morgan, J., James, L., & Stewart, M. K. (2021). A 10-Year Systematic Review of Photovoice Projects With Youth in the United States. Health Promotion Practice, 22(6), 767-777.	Schwartz, N. A., von Glascoe, C. A., Torres, V., Ramos, L., & Soria-Delgado, C. (2015). “Where they (live, work and) spray”: Pesticide exposure, childhood asthma and environmental justice among Mexican-American farmworkers. Health & place, 32, 83-92.	To engage in an initial critical dialog with Mexican-origin community members and help them present their voices to those who can make a difference in the health of children	"Age Range: 8-17 Self-Identified as Mexican-American or Mexican-origin, member of selected agricultural community Five dyads of children and their mothers"		no	age
Fountain, S., Hale, R., Spencer, N., Morgan, J., James, L., & Stewart, M. K. (2021). A 10-Year Systematic Review of Photovoice Projects With Youth in the United States. Health Promotion Practice, 22(6), 767-777.	Tanjasiri, S. P., Lew, R., Mouttapa, M., Lipton, R., Lew, L., Has, S., & Wong, M. (2013). Environmental influences on tobacco use among Asian American and Pacific Islander youth. Health promotion practice, 14(5_suppl), 40S-47S.	To describe the processes and findings from a previous PV study that sought to increase the capacity of youth within AAPI CBOs to assess and address the environmental influences on tobacco use in their communities	"Age Range: 15-25 All APPI 'youth'"		no	age
Fountain, S., Hale, R., Spencer, N., Morgan, J., James, L., & Stewart, M. K. (2021). A 10-Year Systematic Review of Photovoice Projects With Youth in the United States. Health Promotion Practice, 22(6), 767-777.	Valenzuela, J. M., Vaughn, L. M., Crosby, L. E., Strong, H., Kissling, A., & Mitchell, M. J. (2013). Understanding the experiences of youth living with sickle cell disease: a photovoice pilot. Family & community health, 36(2), 97.	To understand how children and adolescents with SCD perceive their lives and disease using PV	"Age Range: 8-72; (Split into to groups: Group 1 was ages 8-12; Group two was ages 13-17) All youth were African American 56.3% female, 43.8% male"		no	age
Benjamin-Thomas, T. E., Laliberte Rudman, D., Cameron, D., & Batorowicz, B. (2019). Participatory digital methodologies: Potential of three approaches for advancing transformative occupation-based research with children and youth. Journal of Occupational Science, 26(4), 559-574.	Gubrium, A. C., Krause, E. L., & Jernigan, K. (2014). Strategic authenticity and voice: New ways of seeing and being seen as young mothers through digital storytelling. Sexuality Research and Social Policy, 11(4), 337-347.	Transform assumptions about young Latina mothers	31 young women (16- 21 years) young Latina parents blamed for their life conditions		yes		USA	HIC
Benjamin-Thomas, T. E., Laliberte Rudman, D., Cameron, D., & Batorowicz, B. (2019). Participatory digital methodologies: Potential of three approaches for advancing transformative occupation-based research with children and youth. Journal of Occupational Science, 26(4), 559-574.	MacEntee, K. (2016). GIRLS, CONDOMS, TRADITION, AND ABSTINENCE. Girlhood and the Politics of Place, 97.	Explore how young people understood HIV and AIDS	10 grade eight high school students (nine girls and two boys, aged 14 years) youth not fluent in English and not familiar with digital cameras		yes		South Africa	UMIC
Benjamin-Thomas, T. E., Laliberte Rudman, D., Cameron, D., & Batorowicz, B. (2019). Participatory digital methodologies: Potential of three approaches for advancing transformative occupation-based research with children and youth. Journal of Occupational Science, 26(4), 559-574.	Wexler, L., Gubrium, A., Griffin, M., & DiFulvio, G. (2013). Promoting positive youth development and highlighting reasons for living in Northwest Alaska through digital storytelling. Health promotion practice, 14(4), 617-623.	Promote well-being of Alaskan Native youth within a suicide prevention initiative	432 middle and elementary school students (age not specified) from12 different villages First Nations/Indigenous/Native youth		yes		USA	HIC
Benjamin-Thomas, T. E., Laliberte Rudman, D., Cameron, D., & Batorowicz, B. (2019). Participatory digital methodologies: Potential of three approaches for advancing transformative occupation-based research with children and youth. Journal of Occupational Science, 26(4), 559-574.	Wood, B. E. (2016). Excluded citizens? Participatory research with young people from a ‘failing’school community. Children's Geographies, 14(3), 310-324.	Work against processes of youth exclusion and foster critical societal engagement	61 school students (aged 13-15 years) from year 9 and 10 6 teachers		yes		New Zealand	HIC
Benjamin-Thomas, T. E., Laliberte Rudman, D., Cameron, D., & Batorowicz, B. (2019). Participatory digital methodologies: Potential of three approaches for advancing transformative occupation-based research with children and youth. Journal of Occupational Science, 26(4), 559-574.	Blazek, M., Smith, F. M., Lemešová, M., & Hricová, P. (2015). Ethics of care across professional and everyday positionalities: The (un) expected impacts of participatory video with young female carers in Slovakia. Geoforum, 61, 45-55.	Explore â€˜careâ€™ as a research focus and foundation for praxis	Two girls (13 and 14 years)		yes		Slovakia	HIC
Benjamin-Thomas, T. E., Laliberte Rudman, D., Cameron, D., & Batorowicz, B. (2019). Participatory digital methodologies: Potential of three approaches for advancing transformative occupation-based research with children and youth. Journal of Occupational Science, 26(4), 559-574.	Freytes Frey, A., & Cross, C. (2011). Overcoming poor youth stigmatization and invisibility through art: A participatory action research experience in Greater Buenos Aires. Action Research, 9(1), 65-82.	Explore and address social dynamics related to school abandonment	12 young people (15-18 years)		yes		Argentina	UMIC
Benjamin-Thomas, T. E., Laliberte Rudman, D., Cameron, D., & Batorowicz, B. (2019). Participatory digital methodologies: Potential of three approaches for advancing transformative occupation-based research with children and youth. Journal of Occupational Science, 26(4), 559-574.	Haynes, K., & Tanner, T. M. (2015). Empowering young people and strengthening resilience: Youth-centred participatory video as a tool for climate change adaptation and disaster risk reduction. Children's Geographies, 13(3), 357-371.	Explore if participatory videos could be used to enhance knowledge on disaster risk reduction (DRR), and to influence policy and action	Three groups of eight children (13-21 years)		yes		Philippines	LMIC
Benjamin-Thomas, T. E., Laliberte Rudman, D., Cameron, D., & Batorowicz, B. (2019). Participatory digital methodologies: Potential of three approaches for advancing transformative occupation-based research with children and youth. Journal of Occupational Science, 26(4), 559-574.	Hoechner, H. (2015). Participatory filmmaking with Qur’anic students in Kano, Nigeria:‘speak good about us or keep quiet!’. International Journal of Social Research Methodology, 18(6), 635-649.	Explore perspectives of almajirai on their lives and challenges, and sensitize the public about their concerns	9 almajirai students (age not mentioned) youth not fluent in English and not familiar with digital cameras		yes		Nigeria	LMIC
Benjamin-Thomas, T. E., Laliberte Rudman, D., Cameron, D., & Batorowicz, B. (2019). Participatory digital methodologies: Potential of three approaches for advancing transformative occupation-based research with children and youth. Journal of Occupational Science, 26(4), 559-574.	Riecken, T., Conibear, F., Michel, C., Lyall, J., Scott, T., Tanaka, M., ... & Strong-Wilson, T. (2006). Resistance through re-presenting culture: Aboriginal student filmmakers and a participatory action research project on health and wellness. Canadian Journal of Education/Revue canadienne de l'éducation, 265-286.	Address issues related to health and wellness among Aboriginal youth	Aboriginal youth (age and number not specified) First Nations/Indigenous/Native youth		yes		Canada	HIC
Benjamin-Thomas, T. E., Laliberte Rudman, D., Cameron, D., & Batorowicz, B. (2019). Participatory digital methodologies: Potential of three approaches for advancing transformative occupation-based research with children and youth. Journal of Occupational Science, 26(4), 559-574.	Ritterbusch, A. E. (2016). Exploring social inclusion strategies for public health research and practice: The use of participatory visual methods to counter stigmas surrounding street-based substance abuse in Colombia. Global Public Health, 11(5-6), 600-617.	Identify and counter discriminations faced by street youth	10 adolescents (age not specified)		yes		Colombia	UMIC
Benjamin-Thomas, T. E., Laliberte Rudman, D., Cameron, D., & Batorowicz, B. (2019). Participatory digital methodologies: Potential of three approaches for advancing transformative occupation-based research with children and youth. Journal of Occupational Science, 26(4), 559-574.	Akom, A., Shah, A., Nakai, A., & Cruz, T. (2016). Youth participatory action research (YPAR) 2.0: How technological innovation and digital organizing sparked a food revolution in East Oakland. International Journal of Qualitative Studies in Education, 29(10), 1287-1307.	Investigate food insecurity	90 youth (3 cohorts of 30 students, age not specified), grade 10- 12 youth from racial minorities		yes		USA	HIC
Benjamin-Thomas, T. E., Laliberte Rudman, D., Cameron, D., & Batorowicz, B. (2019). Participatory digital methodologies: Potential of three approaches for advancing transformative occupation-based research with children and youth. Journal of Occupational Science, 26(4), 559-574.	Dennis Jr, S. F., Gaulocher, S., Carpiano, R. M., & Brown, D. (2009). Participatory photo mapping (PPM): Exploring an integrated method for health and place research with young people. Health & place, 15(2), 466-473.	Identify implications of built environmental features for health of children in a specific neighborhood	50 young people (10-18 years) worked in three groups categorized based on age from socio-economically disadvantaged residential areas		yes		USA	HIC
Benjamin-Thomas, T. E., Laliberte Rudman, D., Cameron, D., & Batorowicz, B. (2019). Participatory digital methodologies: Potential of three approaches for advancing transformative occupation-based research with children and youth. Journal of Occupational Science, 26(4), 559-574.	Literat, I. (2013). Participatory mapping with urban youth: The visual elicitation of socio-spatial research data. Learning, Media and Technology, 38(2), 198-216.	Understand how high school students represent and explicate their spatial environment	12 high school students (15-17 years, 8 boys and 4 girls) youth from racial minorities		yes		USA	HIC
Benjamin-Thomas, T. E., Laliberte Rudman, D., Cameron, D., & Batorowicz, B. (2019). Participatory digital methodologies: Potential of three approaches for advancing transformative occupation-based research with children and youth. Journal of Occupational Science, 26(4), 559-574.	Preto, I., McCall, M. K., Freitas, M., & Dourado, L. (2016). Participatory mapping of the geography of risk: Risk perceptions of children and adolescents in two Portuguese towns. Children, Youth and Environments, 26(1), 85-110.	Represent childrenâ€™s and adolescentsâ€™ perceptions of urban risks	Town PÃ³voa de Varzim 53 students (11-17 years) Town PÃ³voa de Lanhoso 105 students (11-18 years)		yes		Portugal	HIC
Benjamin-Thomas, T. E., Laliberte Rudman, D., Cameron, D., & Batorowicz, B. (2019). Participatory digital methodologies: Potential of three approaches for advancing transformative occupation-based research with children and youth. Journal of Occupational Science, 26(4), 559-574.	Topmiller, M., Jacquez, F., Vissman, A. T., Raleigh, K., & Miller-Francis, J. (2015). Partnering with youth to map their neighborhood environments: a multi-layered GIS approach. Family & community health, 38(1), 66.	Gain place-based understanding of physical activity resources within specific neighborhoods	15 children (11- 17years) youth from racial minorities and from socio-economically disadvantaged residential areas		yes		USA	HIC
Benjamin-Thomas, T. E., Laliberte Rudman, D., Cameron, D., & Batorowicz, B. (2019). Participatory digital methodologies: Potential of three approaches for advancing transformative occupation-based research with children and youth. Journal of Occupational Science, 26(4), 559-574.	Fletcher, S., & Mullett, J. (2016). Digital stories as a tool for health promotion and youth engagement. Canadian Journal of Public Health, 107(2), e183-e187.	Facilitate health promotion among Indigenous youth	8 youth researchers (13-25 years) Youth participants (60 core participants and 170 workshop participants) 14 Elders		no	age
Benjamin-Thomas, T. E., Laliberte Rudman, D., Cameron, D., & Batorowicz, B. (2019). Participatory digital methodologies: Potential of three approaches for advancing transformative occupation-based research with children and youth. Journal of Occupational Science, 26(4), 559-574.	Luchs, M., & Miller, E. (2016). Not so far away: A collaborative model of engaging refugee youth in the outreach of their digital stories. Area, 48(4), 442-448.	Instigate peer-to-peer dialogue and break down stereotypes of refugees	3 Youth (27, 23, 20 years)		no	age
Benjamin-Thomas, T. E., Laliberte Rudman, D., Cameron, D., & Batorowicz, B. (2019). Participatory digital methodologies: Potential of three approaches for advancing transformative occupation-based research with children and youth. Journal of Occupational Science, 26(4), 559-574.	Grasser, S., Schunko, C., & Vogl, C. R. (2016). Children as ethnobotanists: methods and local impact of a participatory research project with children on wild plant gathering in the Grosses Walsertal Biosphere Reserve, Austria. Journal of Ethnobiology and Ethnomedicine, 12(1), 1-17.	Investigate childrenâ€™s views on wild plant gathering, and encourage dissemination of local knowledge	1st video 17 children (6-10 years) 2nd video 10 children (8-13 years)		no	age
Benjamin-Thomas, T. E., Laliberte Rudman, D., Cameron, D., & Batorowicz, B. (2019). Participatory digital methodologies: Potential of three approaches for advancing transformative occupation-based research with children and youth. Journal of Occupational Science, 26(4), 559-574.	Shamji, Y. (2007). “Our Voice”-A Project by Children and Youth with Additional Needs: A Children's Participation Case Study from Lebanon. Children Youth and Environments, 17(3), 66-83.	Comment on the situation of people with disabilities in Lebanon and to advocate for societal inclusion	25-30 young people with and without disabilities (9-26 years)		no	age
Benjamin-Thomas, T. E., Laliberte Rudman, D., Cameron, D., & Batorowicz, B. (2019). Participatory digital methodologies: Potential of three approaches for advancing transformative occupation-based research with children and youth. Journal of Occupational Science, 26(4), 559-574.	Tang, K., & Jardine, C. G. (2016). Our way of life: Importance of indigenous culture and tradition to physical activity practices. International Journal of Indigenous Health, 11(1), 211-227.	Explore and portray physical activity in the community and on the land	19 youth (8-18 years, 7 boys and 12 girls)		no	age
Bradbury-Jones, C., Isham, L., & Taylor, J. (2018). The complexities and contradictions in participatory research with vulnerable children and young people: A qualitative systematic review. Social Science & Medicine, 215, 80-91.	Aldridge, J. (2012). The participation of vulnerable children in photographic research. Visual Studies, 27(1), 48-58.	*This article explores the efficacy of using photographic participatory research methods among vulnerable groups, specifically vulnerable children and young people.	sixteen young carers (age not stated), each of whom was caring for a parent (or parents) with serious mental health issues		yes		UK	HIC
Bradbury-Jones, C., Isham, L., & Taylor, J. (2018). The complexities and contradictions in participatory research with vulnerable children and young people: A qualitative systematic review. Social Science & Medicine, 215, 80-91.	Chappell, P., Rule, P., Dlamini, M., & Nkala, N. (2014). Troubling power dynamics: Youth with disabilities as co-researchers in sexuality research in South Africa. Childhood, 21(3), 385-399.	*The purpose of the study was twofold. First, it aimed to investigate how youth with physical and sensory impairments construct their sexual identities. Second, as a study that involved youth with disabilities as co-researchers, it sought to understand what youth with disabilities learn through undertaking sexuality research. This article focuses on the second aim	Three of the 22 young participants (aged 15â€“20 years) selected and trained as co-researchers		yes		South Africa	UMIC
Bradbury-Jones, C., Isham, L., & Taylor, J. (2018). The complexities and contradictions in participatory research with vulnerable children and young people: A qualitative systematic review. Social Science & Medicine, 215, 80-91.	Greco, V., Lambert, H. C., & Park, M. (2017). Being visible: PhotoVoice as assessment for children in a school-based psychiatric setting. Scandinavian Journal of Occupational Therapy, 24(3), 222-232.	*The aim of this study was to examine if and how PhotoVoice, a participatory research method used to empower and highlight the unique experiences of vulnerable groups, could be used as a recovery-oriented self-report measure for matters to particular children diagnosed with severe emotional and behavioural difficulties.	Included four children aged eight-12 years as co-researchers		yes		Canada	HIC
Bradbury-Jones, C., Isham, L., & Taylor, J. (2018). The complexities and contradictions in participatory research with vulnerable children and young people: A qualitative systematic review. Social Science & Medicine, 215, 80-91.	Iwasaki, Y., Springett, J., Dashora, P., McLaughlin, A. M., McHugh, T. L., & Youth 4 YEG Team. (2014). Youth-guided youth engagement: Participatory action research (PAR) with high-risk, marginalized youth. Child & youth services, 35(4), 316-342.	*This article presents a framework of youth engagement developed over 9 months, using participatory action research (PAR) with 16 youth leaders in a community-based research team. Although this framework has incorporated the youth leadersâ€™ lived experiences, talents, and voices, positive youth development (PYD) and social justice youth development (SJYD) have theoretically contextualized our re…	16 youth leaders (aged 16â€“24 years) High risk youth living in marginalised conditions such as poverty, homelessness, social exclusion, mental health challenges, foster care, abusive behaviours, school drop-out		yes		Canada	HIC
Bradbury-Jones, C., Isham, L., & Taylor, J. (2018). The complexities and contradictions in participatory research with vulnerable children and young people: A qualitative systematic review. Social Science & Medicine, 215, 80-91.	Noone, J., Sullivan, M., McKinnis, N. C., Allen, T. L., Regalado, C., & Esqueda, T. (2016). Latino youth participation in community-based participatory research to reduce teen pregnancy disparities. Children and Youth Services Review, 63, 36-39.	*The purpose of this paper is to describe a community-based coalition's partnership and engagement with Latino youth throughout the research process addressing health disparities in unintended teen pregnancy rates in a local community.	Two high school and two college students recruited to the project selected from 29 applicants (aged 14â€“24 years). Latino youth		yes		USA	HIC
Bradbury-Jones, C., Isham, L., & Taylor, J. (2018). The complexities and contradictions in participatory research with vulnerable children and young people: A qualitative systematic review. Social Science & Medicine, 215, 80-91.	Thomas-Hughes, H. (2018). Ethical ‘mess’ in co-produced research: reflections from a UK-based case study. International journal of social research methodology, 21(2), 231-242.	*Through narrating the â€˜messyâ€™ ethical complications the paper illustrates a number of specific ethical risks when co-producing research; particularly when working with young people. The paper provides valuable insight into ethical tensions that can emerge when using a co-produced methodology and will be informative for future researchers negotiating their own co-produced research projects.	Fourteen young women (aged 13â€“23 years) involved in workshops. Young women with Intimate Partner Violence experiences		yes		UK	HIC
Bradbury-Jones, C., Isham, L., & Taylor, J. (2018). The complexities and contradictions in participatory research with vulnerable children and young people: A qualitative systematic review. Social Science & Medicine, 215, 80-91.	Törrönen, M. L., & Vornanen, R. H. (2014). Young people leaving care: Participatory research to improve child welfare practices and the rights of children and young people. Australian Social Work, 67(1), 135-150.	*The aim of the research, organised by SOS Children's Villages International, was to bring about change in alternative care arrangements, particularly those involving young people's transition to independence. The project used a participatory research design based on employing care-leaving peers as co-researchers. This paper adheres to the methodological principles of empowerment in analysing the…	Participatory research design employing care-leaving peers as coresearchers, comprising 10 young people (average age 22 years)		yes		Finland	HIC
Bradbury-Jones, C., Isham, L., & Taylor, J. (2018). The complexities and contradictions in participatory research with vulnerable children and young people: A qualitative systematic review. Social Science & Medicine, 215, 80-91.	Vaughan, C. (2014). Participatory research with youth: Idealising safe social spaces or building transformative links in difficult environments?. Journal of health psychology, 19(1), 184-192.	*This article analyses a project conducted with Papua New Guinean youth, disrupting assumptions that critical thinking inevitably leads to critical action on health.	38 participants, with an average age of 22 years. Young people living in communities that face a range of health challenges including violence, substance misuse and HIV		yes		Papua New Guinea	LMIC
Bradbury-Jones, C., Isham, L., & Taylor, J. (2018). The complexities and contradictions in participatory research with vulnerable children and young people: A qualitative systematic review. Social Science & Medicine, 215, 80-91.	Wernick, L. J., Woodford, M. R., & Kulick, A. (2014). LGBTQQ youth using participatory action research and theater to effect change: Moving adult decision-makers to create youth-centered change. Journal of Community Practice, 22(1-2), 47-66.	*This study adds to community practice literature by examining the specific processes by which LGBTQQ youth can combine PAR and theater to effect multi-level and youth-centered change among school decision-makers.	Two participants from the 25 young LGBTQQ youth who participated (aged 15â€“22 years) were trained as youth researchers		yes		USA	HIC
Bradbury-Jones, C., Isham, L., & Taylor, J. (2018). The complexities and contradictions in participatory research with vulnerable children and young people: A qualitative systematic review. Social Science & Medicine, 215, 80-91.	Mitchell, K., Durante, S. E., Pellatt, K., Richardson, C. G., Mathias, S., & Buxton, J. A. (2017). Naloxone and the Inner City Youth Experience (NICYE): a community-based participatory research study examining young people’s perceptions of the BC take home naloxone program. Harm reduction journal, 14(1), 1-8.		Two peer researchers recruited (aged 19â€“25 years) Inner city youth and Take Home Naloxone programs		no	age
Bradbury-Jones, C., Isham, L., & Taylor, J. (2018). The complexities and contradictions in participatory research with vulnerable children and young people: A qualitative systematic review. Social Science & Medicine, 215, 80-91.	Stevenson, M. (2014). Participatory data analysis alongside co‐researchers who have Down syndrome. Journal of Applied Research in Intellectual Disabilities, 27(1), 23-33.		Involved three coresearchers aged 20â€“26 years. Young adults with Down syndrome.		no	age
Bradbury-Jones, C., Isham, L., & Taylor, J. (2018). The complexities and contradictions in participatory research with vulnerable children and young people: A qualitative systematic review. Social Science & Medicine, 215, 80-91.	Taylor, J., Bradbury‐Jones, C., Hunter, H., Sanford, K., Rahilly, T., & Ibrahim, N. (2014). Young people's experiences of going missing from care: A qualitative investigation using peer researchers. Child abuse review, 23(6), 387-401.	*The aim of the study was to investigate young people's experiences of going missing from care and to identify the issues that contributed to them running away; trigger factors that prompted episodes of going missing; support received during or following instances where they went missing; and factors that might prevent future absconding.	Two young people recruited as peer researchers (aged 20 and 22 years). Young people in care		no	Not health research
Bradbury-Jones, C., Isham, L., & Taylor, J. (2018). The complexities and contradictions in participatory research with vulnerable children and young people: A qualitative systematic review. Social Science & Medicine, 215, 80-91.	Wickenden, M., & Kembhavi-Tam, G. (2014). Ask us too! Doing participatory research with disabled children in the global south. Childhood, 21(3), 400-417.		Study 1: (37 participants aged 11â€“18 years) Study 2 (Sri Lanka): Two children's meetings held in each of four locations with children aged eight-18 years		no	age
Sullivan, E., Egli, V., Donnellan, N., & Smith, M. (2021). Policies to enable children’s voice for healthy neighbourhoods and communities: A systematic mapping review and case study. Kōtuitui: New Zealand Journal of Social Sciences Online, 16(1), 18-44.	Arredondo, E., Mueller, K., Mejia, E., Rovira-Oswalder, T., Richardson, D., & Hoos, T. (2013). Advocating for environmental changes to increase access to parks: engaging promotoras and youth leaders. Health promotion practice, 14(5), 759-766.	Policies relating to parks and green space access for the Chula Vista community.	Five Latino youth leaders 9thâ€“12th grade (ages 13â€“18). No data reported on sex		yes		USA	HIC
Sullivan, E., Egli, V., Donnellan, N., & Smith, M. (2021). Policies to enable children’s voice for healthy neighbourhoods and communities: A systematic mapping review and case study. Kōtuitui: New Zealand Journal of Social Sciences Online, 16(1), 18-44.	Boelens, M., Windhorst, D. A., Jonkman, H., Hosman, C. M., Raat, H., & Jansen, W. (2019). Evaluation of the promising neighbourhoods community program to reduce health inequalities in youth: a protocol of a mixed-methods study. BMC public health, 19(1), 1-12.	Under the â€˜Promising Neighbourhoods Programâ€™, several youth policy domains were focussed upon. Interventions specifically designed for each neighbourhood were created, looking at how neighbourhood quality and other factors could decrease health inequalities amongst youth.	818 children and 818 young people/ adolescents. No data reported on sex.		yes		Netherlands	HIC
Sullivan, E., Egli, V., Donnellan, N., & Smith, M. (2021). Policies to enable children’s voice for healthy neighbourhoods and communities: A systematic mapping review and case study. Kōtuitui: New Zealand Journal of Social Sciences Online, 16(1), 18-44.	Corsino, L., McDuffie, J. R., Kotch, J., Coeytaux, R., Fuemmeler, B. F., Murphy, G., ... & Yancy, W. S. (2013). Achieving health for a lifetime: a community engagement assessment focusing on school-age children to decrease obesity in Durham, North Carolina. North Carolina medical journal, 74(1), 18-26.	Community-oriented obesity interventions in Durham, North Carolina.	Six focus groups were conducted, one of which involved adolescents of an unspecified number. No data reported on sex		yes		USA	HIC
Sullivan, E., Egli, V., Donnellan, N., & Smith, M. (2021). Policies to enable children’s voice for healthy neighbourhoods and communities: A systematic mapping review and case study. Kōtuitui: New Zealand Journal of Social Sciences Online, 16(1), 18-44.	Finkelstein, D. M., Petersen, D. M., & Schottenfeld, L. S. (2017). Peer Reviewed: Promoting Children’s Physical Activity in Low-Income Communities in Colorado: What Are the Barriers and Opportunities?. Preventing chronic disease, 14.	Strategies to improve rates of childrenâ€™s physical activity in Colorado, especially in low-income communities.	42 youth aged 12â€“14 from low-income families participating in focus groups. No data reported on sex.		yes		USA	HIC
Sullivan, E., Egli, V., Donnellan, N., & Smith, M. (2021). Policies to enable children’s voice for healthy neighbourhoods and communities: A systematic mapping review and case study. Kōtuitui: New Zealand Journal of Social Sciences Online, 16(1), 18-44.	Fredriksson, I., Geidne, S., & Eriksson, C. (2018). Leisure-time youth centres as health-promoting settings: Experiences from multicultural neighbourhoods in Sweden. Scandinavian journal of public health, 46(20_suppl), 72-79.	Advocating for the place of youth centres and why youth centres should be funded in Sweden as part of neighbourhood policy	207 young people aged 12â€“16 who use youth centres, were surveyed and no data was reported on sex. Additionally, six group interviews were completed with youth aged 13-17, consisting of 13 boys and 13 girls.		yes		Sweden	HIC
Sullivan, E., Egli, V., Donnellan, N., & Smith, M. (2021). Policies to enable children’s voice for healthy neighbourhoods and communities: A systematic mapping review and case study. Kōtuitui: New Zealand Journal of Social Sciences Online, 16(1), 18-44.	Frerichs, L., Hassmiller Lich, K., Young, T. L., Dave, G., Stith, D., & Corbie-Smith, G. (2018). Development of a systems science curriculum to engage rural African American teens in understanding and addressing childhood obesity prevention. Health Education & Behavior, 45(3), 423-434.	Creating a curriculum that helps youth understand obesity and advocate for change. Looks at community-level and policy-based factors such as food environment and pricing.	21 young people aged 13-17, fourteen girls and seven boys.		yes		USA	HIC
Sullivan, E., Egli, V., Donnellan, N., & Smith, M. (2021). Policies to enable children’s voice for healthy neighbourhoods and communities: A systematic mapping review and case study. Kōtuitui: New Zealand Journal of Social Sciences Online, 16(1), 18-44.	Goltsman, S., Kelly, L., McKay, S., Algara, P., & Wight, L. (2009). Raising “free range kids”: Creating neighborhood parks that promote environmental stewardship. Journal of Green Building, 4(2), 90-106.	Improving access to natural environments for children, particularly in urban areas, in order to increase activity levels and improve health.	Number and age of participants not specified.		yes		USA	HIC
Sullivan, E., Egli, V., Donnellan, N., & Smith, M. (2021). Policies to enable children’s voice for healthy neighbourhoods and communities: A systematic mapping review and case study. Kōtuitui: New Zealand Journal of Social Sciences Online, 16(1), 18-44.	Hackett, M., Gillens-Eromosele, C., & Dixon, J. (2015). Examining childhood obesity and the environment of a segregated, lower-income US suburb. International Journal of Human Rights in Healthcare.	Policy involving facilitators of and barriers to physical activity, especially concerning the built environment. This study is specifically set in lowincome areas with high obesity rates.	Nine students aged 15-17, five females and four males participated in the running of a community farmerâ€™s market.		yes		USA	HIC
Sullivan, E., Egli, V., Donnellan, N., & Smith, M. (2021). Policies to enable children’s voice for healthy neighbourhoods and communities: A systematic mapping review and case study. Kōtuitui: New Zealand Journal of Social Sciences Online, 16(1), 18-44.	Hanssen, G. S. (2019). The social sustainable city: How to involve children in designing and planning for urban childhoods?.	Policy and planning that facilitates activity and health for children living in urban areas. Childfriendly urban planning in accordance with the Planning and Building Act.	No participants, but a general guideline.		yes		Norway	HIC
Sullivan, E., Egli, V., Donnellan, N., & Smith, M. (2021). Policies to enable children’s voice for healthy neighbourhoods and communities: A systematic mapping review and case study. Kōtuitui: New Zealand Journal of Social Sciences Online, 16(1), 18-44.	Hinkle, A. J., Sands, C., Duran, N., Houser, L., Liechty, L., & Hartmann-Russell, J. (2018). How food & fitness community partnerships successfully engaged youth. Health Promotion Practice, 19(1_suppl), 34S-44S.	Authentic youth engagement in the Food & Fitness Initiative. Particularly looking at built and food environments, and encouraging healthy activity	73 youth from the Food & Fitness intervention were involved in this study. The majority (63%) were aged between 16 and 18 years, 8.2% were aged between 13 and 15 years, 19.2% were between 19 and 21 years and 9.6% were between 22 and 24 years of age.		yes		USA	HIC
Sullivan, E., Egli, V., Donnellan, N., & Smith, M. (2021). Policies to enable children’s voice for healthy neighbourhoods and communities: A systematic mapping review and case study. Kōtuitui: New Zealand Journal of Social Sciences Online, 16(1), 18-44.	Lapalme, J., Bisset, S., & Potvin, L. (2014). Role of context in evaluating neighbourhood interventions promoting positive youth development: a narrative systematic review. International journal of public health, 59(1), 31-42.	Neighbourhood interventions that promote positive youth development. Literature review of the impact and context of such interventions.	N/A		yes		N/A	N/A
Sullivan, E., Egli, V., Donnellan, N., & Smith, M. (2021). Policies to enable children’s voice for healthy neighbourhoods and communities: A systematic mapping review and case study. Kōtuitui: New Zealand Journal of Social Sciences Online, 16(1), 18-44.	Linton, L. S., Edwards, C. C., Woodruff, S. I., Millstein, R. A., & Moder, C. (2014). Peer Reviewed: youth advocacy as a tool for environmental and policy changes that support physical activity and nutrition: an evaluation study in San Diego County. Preventing chronic disease, 11.	Policy supporting healthy environments â€“ specifically involving food, nutrition and physical activity	136 youth completed the baseline survey. 73% of participants were female.		yes		USA	HIC
Sullivan, E., Egli, V., Donnellan, N., & Smith, M. (2021). Policies to enable children’s voice for healthy neighbourhoods and communities: A systematic mapping review and case study. Kōtuitui: New Zealand Journal of Social Sciences Online, 16(1), 18-44.	Nelson, K. M. (2008). Designing healthier communities through the input of children. Journal of Public Health Management and Practice, 14(3), 266-271.	Policy surrounding the built environment and how this contributes to health and physical activity rates in the community	An unspecified number of school children. No data reported on sex.		yes		USA	HIC
Sullivan, E., Egli, V., Donnellan, N., & Smith, M. (2021). Policies to enable children’s voice for healthy neighbourhoods and communities: A systematic mapping review and case study. Kōtuitui: New Zealand Journal of Social Sciences Online, 16(1), 18-44.	Pawlowski, C. S., Winge, L., Carroll, S., Schmidt, T., Wagner, A. M., Nørtoft, K. P. J., ... & Troelsen, J. (2017). Move the Neighbourhood: Study design of a community-based participatory public open space intervention in a Danish deprived neighbourhood to promote active living. BMC public health, 17(1), 1-10.	The built environment and its impact on activity, especially concerning open public spaces.	59 children aged 11â€“13 years old. No data reported on sex.		yes		Denmark	HIC
Sullivan, E., Egli, V., Donnellan, N., & Smith, M. (2021). Policies to enable children’s voice for healthy neighbourhoods and communities: A systematic mapping review and case study. Kōtuitui: New Zealand Journal of Social Sciences Online, 16(1), 18-44.	Rodriguez, N. M., Arce, A., Kawaguchi, A., Hua, J., Broderick, B., Winter, S. J., & King, A. C. (2019). Enhancing safe routes to school programs through community-engaged citizen science: two pilot investigations in lower density areas of Santa Clara County, California, USA. BMC Public Health, 19(1), 1-11.	The built environment, specifically walking routes around schools, and the impact on active travel.	26 middle school students aged 12â€“13 years old participated in the feasibility study. Of the 17 that completed the demographic surveys, 12 were girls and five were boys.		yes		USA	HIC
Sullivan, E., Egli, V., Donnellan, N., & Smith, M. (2021). Policies to enable children’s voice for healthy neighbourhoods and communities: A systematic mapping review and case study. Kōtuitui: New Zealand Journal of Social Sciences Online, 16(1), 18-44.	Sharifi, M., Marshall, G., Goldman, R. E., Cunningham, C., Marshall, R., & Taveras, E. M. (2015). Engaging children in the development of obesity interventions: Exploring outcomes that matter most among obesity positive outliers. Patient education and counseling, 98(11), 1393-1401.	Obesity interventions and how children and young people overcome barriers within the built environment to lose weight and improve their health.	Four focus groups of 21 children aged 10â€“ 12 years old who had reduced their BMI successfully. No data reported on sex, other than detailing whether quotes were by boys or girls.		yes		USA	HIC
Sullivan, E., Egli, V., Donnellan, N., & Smith, M. (2021). Policies to enable children’s voice for healthy neighbourhoods and communities: A systematic mapping review and case study. Kōtuitui: New Zealand Journal of Social Sciences Online, 16(1), 18-44.	Watson-Thompson, J., Fawcett, S. B., & Schultz, J. A. (2008). A framework for community mobilization to promote healthy youth development. American Journal of Preventive Medicine, 34(3), S72-S81.	Creating a framework for healthy youth development and violence prevention. A focus on broader environmental and neighbourhood issues.	A focus group of 16 neighbourhood youth aged 12â€“18 were involved in this study. No data reported on sex.		yes		USA	HIC
Sullivan, E., Egli, V., Donnellan, N., & Smith, M. (2021). Policies to enable children’s voice for healthy neighbourhoods and communities: A systematic mapping review and case study. Kōtuitui: New Zealand Journal of Social Sciences Online, 16(1), 18-44.	Winter, S. J., Goldman Rosas, L., Padilla Romero, P., Sheats, J. L., Buman, M. P., Baker, C., & King, A. C. (2016). Using citizen scientists to gather, analyze, and disseminate information about neighborhood features that affect active living. Journal of immigrant and minority health, 18(5), 1126-1138.	Policies surrounding the built environment and its impact on active living.	Ten adolescents with a mean age of 12.8 were recruited as citizen scientists. Six of the ten adolescents were female.		yes		USA	HIC
Sullivan, E., Egli, V., Donnellan, N., & Smith, M. (2021). Policies to enable children’s voice for healthy neighbourhoods and communities: A systematic mapping review and case study. Kōtuitui: New Zealand Journal of Social Sciences Online, 16(1), 18-44.	Aarts, M. J., Van de Goor, I. A., Van Oers, H. A., & Schuit, A. J. (2009). Towards translation of environmental determinants of physical activity in children into multi-sector policy measures: study design of a Dutch project. BMC Public Health, 9(1), 1-10.	Social and environmental policies to encourage physical activity. Specifically looking at multisectoral policy specific to four localities.	3449 children aged 9â€“13 years old. No data reported on sex.		no	age
Sullivan, E., Egli, V., Donnellan, N., & Smith, M. (2021). Policies to enable children’s voice for healthy neighbourhoods and communities: A systematic mapping review and case study. Kōtuitui: New Zealand Journal of Social Sciences Online, 16(1), 18-44.	Badland, H. M., Schofield, G. M., Witten, K., Schluter, P. J., Mavoa, S., Kearns, R. A., ... & McPhee, J. (2009). Understanding the Relationship between Activity and Neighbourhoods (URBAN) Study: research design and methodology. BMC Public Health, 9(1), 1-11.	Policy relating to the built environment and its impact on activity levels and obesity. This is part of the International Physical Activity and Environmental Network (IPEN) collaboration.	50 children were involved in the Photovoice element of the study. An unspecified number of children aged 3â€“ 12 were involved in a household survey. No data reported on sex		no	age
Sullivan, E., Egli, V., Donnellan, N., & Smith, M. (2021). Policies to enable children’s voice for healthy neighbourhoods and communities: A systematic mapping review and case study. Kōtuitui: New Zealand Journal of Social Sciences Online, 16(1), 18-44.	Carlson, M., Brennan, R. T., & Earls, F. (2012). Enhancing adolescent self-efficacy and collective efficacy through public engagement around HIV/AIDS competence: a multilevel, cluster randomized-controlled trial. Social science & medicine, 75(6), 1078-1087.	This study involves strategies to alleviate the impacts of the HIV/AIDS epidemic upon young people in Tanzania. The focus is around education and neighbourhood collaboration.	24 children aged 9â€“14 in each neighbourhood cluster. No data reported on sex. peers: University and secondary school graduates, mostly aged 24 years or younger, with previous experience in youth-related HIV activities.		yes		Tanzania	LMIC
Sullivan, E., Egli, V., Donnellan, N., & Smith, M. (2021). Policies to enable children’s voice for healthy neighbourhoods and communities: A systematic mapping review and case study. Kōtuitui: New Zealand Journal of Social Sciences Online, 16(1), 18-44.	Carroll, P., Witten, K., & Stewart, C. (2017). Children are citizens too: Consulting with children on the redevelopment of a central city square in Auckland, Aotearoa/New Zealand. Built Environment, 43(2), 272-289.	The focus of this study is urban planning and development, particularly the redesign of Freyberg Square in Auckland CBD.	Eleven children aged 7-13, six girls and five boys		no	age
Sullivan, E., Egli, V., Donnellan, N., & Smith, M. (2021). Policies to enable children’s voice for healthy neighbourhoods and communities: A systematic mapping review and case study. Kōtuitui: New Zealand Journal of Social Sciences Online, 16(1), 18-44.	Davis, A., & Jones, L. (1997). Whose neighbourhood? Whose quality of life? Developing a new agenda for children's health in urban settings. Health Education Journal, 56(4), 350-363.	Urban planning and its interactions with child and youth health.	468 children aged 9â€“11 and 13â€“14 completed a survey and an unspecified number were selected for a focus group. In the junior schools, 83 girls and 94 boys participated; while 125 girls and 166 boys from secondary schools participated.		no	age
[truncated: 2,303 more rows]
