# Supplementary material for: An umbrella review of reviews on challenges to meaningful adolescent involvement in health research
Source: Health Expect. 2024 Jan 27;27(1):e13980. doi: 10.1111/hex.13980 (PMC10821743; doi:10.1111/hex.13980)
Supplement: Supplementary file 1 — Supporting information. [file HEX-27-e13980-s001.zip › Overlap of primary studies/Summary of overlap.xlsx]

## Sheet: Summary of overlap
Covered Area
Check marks (Total number of studies including overlap)	N	2962
Rows	r	2356
Columns	c	99
Rows * Columns	r*c	233244
Total number of studies including overlap / Rows * Columns	N/ rc	0.0126991
CA	%	0.0126991
Corrected Covered Area (CAA)
Check marks (Total number of studies including overlap)	N	2962
Rows	r	2356
Columns	c	99
Total number of studies including overlap - rows	N-r	606	0.207109
Rows * Columns	rc	233244
Rows * Columns - rows	rc-r	230888
Total number of studies including overlap - rows / Rows * Columns - rows	N-R/ rc-r	0.00262465
CCA	%	0.00262465
Interpretation of CCA	0–5	Slight overlap
	6–10	Moderate overlap
	11–15	High overlap
	>15	Very High overlap
Reference paper	Pieper, D., Antoine, S. L., Mathes, T., Neugebauer, E. A., & Eikermann, M. (2014). Systematic review finds overlapping reviews were not mentioned in every other overview. Journal of clinical epidemiology, 67(4), 368-375.
