# Supplementary material for: An umbrella review of reviews on challenges to meaningful adolescent involvement in health research
Source: Health Expect. 2024 Jan 27;27(1):e13980. doi: 10.1111/hex.13980 (PMC10821743; doi:10.1111/hex.13980)
Supplement: Supplementary file 1 — Supporting information. [file HEX-27-e13980-s001.zip › Overlap of primary studies/Overlap matrix.xlsx]

## Sheet: Overlap matrix
Review title	Study #	Study title	Include?	# Reviews	Primary study characteristics
					1 A scoping review of youth and young adults' roles in natural disaster mitigation and response: considerations for youth wellbeing during a global ecological crisis	2 Participation in practice: Making it meaningful, effective and sustainable	3 Childrenâ€™s Involvement in Researchâ€”A Review and Comparison with Service User Involvement in Health and Social Care	4 The engagement of young people in the development and implementation of programmes to secure health: a systematic review	5 Involving disabled children and young people as partners in research: a systematic review	6 The engagement of children with disabilities in health-related technology design processes: Identifying methodology	7 Practitioner review: Coâ€design of digital mental health technologies with children and young people	8 A scoping review of participatory action research to promote mental health and resilience in youth and adolescents	9 Participatory methods in pediatric participatory research: a systematic review	10 Involving Children in Oral Health Research : Are We Doing Enough?	11 How to involve children and young people in what is, after all, their research	12 Patient and Public Involvement of young people with a chronic condition in projects in health and social care: A scoping review	13 Children and young people's contributions to public involvement and engagement activities in health-related research: A scoping review	14 The inclusion of children with disabilities in oral health research: A systematic review.	15 Effects of student participation in school health promotion: a systematic review.	16 What Can Secondary School Students Teach Educators and School Nurses About Student Engagement in Health Promotion? A Scoping Review.	17 Using Technology to Scale up Youth-Led Participatory Action Research: A Systematic Review.	18 Adolescent and young adult patients as coâ€researchers: A scoping review	19 Co-designed healthcare transition interventions for adolescents and young adults with chronic conditions: a scoping review	20 Engagement with young people as partners in health research: four case studies from Subâ€Saharan Africa	21 A 10-Year Systematic Review of Photovoice Projects With Youth in the United States.	22 Participatory digital methodologies: Potential of three approaches for advancing transformative occupation-based research with children and youth	23 The complexities and contradictions in participatory research with vulnerable children and young people: A qualitative systematic review.	24 Policies to enable childrenâ€™s voice for healthy neighbourhoods and communities: a systematic mapping review and case study	25 Children's participation in health research: From objects to agents?	26 Facilitators and barriers of co-production of services with children and young people within education, health and care services	27 Seen and heard: towards child participation in dental research.	28 Seen but not heard: a systematic review of the place of the child in 21st-century dental research.	29 Young people's advisory groups in health research: scoping review and mapping of practices.	30 Community-based Youth Participatory Action Research studies with a focus on youth health and well-being: A systematic review.	31 A Systematic Review of Youth Participatory Action Research (YPAR) in the United States: Methodologies, Youth Outcomes, and Future Directions.	32 Youth Engagement in Sexual Health Programs and Services	33 Children and young people's participation in developing interventions in health and well-being: a scoping review.	34 Shifting From Tokenism to Meaningful Adolescent Participation in Research for Obesity Prevention: A Systematic Scoping Review	35 Impacts of patient and public involvement in mental health research with young people: a systematic review	36 Co-production as an Emerging Methodology for Developing School-Based Health Interventions with Students Aged 11â€“16: Systematic Review of Intervention Types, Theories and Processes and Thematic Synthesis of Stakeholdersâ€™ Experiences	37 Strategies to engage adolescents in digital health interventions for obesity prevention and management	38 A Review of Approaches, Strategies and Ethical Considerations in Participatory Research With Children	39 Involving children and young people in clinical research through the forum of a European Young Personsâ€™ Advisory Group: needs and challenges	40 FROM RESEARCH Â«ONÂ» TO RESEARCH Â«WITHÂ» CHILDREN ABOUT THEIR FAMILY LIVES: a scoping review of ethical and methodological challenges	41 Eliciting children's and young people's views of child and adolescent mental health services: a systematic review of best practice	42 Youth Participatory Approaches and Health Equity: Conceptualization and Integrative Review.	43 Engaging youth in research planning, design and execution: practical recommendations for researchers	44 Youth Participatory Action Research for Youth Substance Use Prevention: A Systematic Review.	45 Ethical issues in participatory arts methods for young people with adverse childhood experiences
45. Ethical issues in participatory arts methods for young people with adverse childhood experiences	44	UK Government. Data Protection Act. 2018. www.legislation.gov.uk/ukpga/2018/12/pdfs/ukpga_20180012_en.pdf	yes																																														ü
40. FROM RESEARCH ON TO RESEARCH WITH CHILDREN ABOUT THEIR FAMILY LIVES: a scoping review of ethical and methodological challenges	9	Jokinen, K. EMSE â€“ Children's emotional security in multiple family relations (2010â€“2013)â€” Non published study (SKIDI-KIDS)	yes																																									ü
51. Lay-led and peer support interventions for adolescents with asthma	8	NCT01161225. Teen Asthma Project (TAP). clinicaltrials.gov/ct2/show/NCT01161225 (first received 9 July 2010). [CRS: 4900132000030033]	yes
51. Lay-led and peer support interventions for adolescents with asthma	7	NCT01169883. Coping peer intervention for adherence. clinicaltrials.gov/show/NCT01169883 (first received 23 July 2010). [CRS: 4900132000022879]	yes
94. Review of children’s participation in humanitarian programming.	3	11 Hilhorst, T. and Jansen, B. Paper 3 “Participation and Humanitarian Aid: Biting Realities” in PSO ‘You Never Walk Alone: Participation, Partnership and Coordination in Humanitarian Aid’	yes
94. Review of children’s participation in humanitarian programming.	1	12 As part of this review, the logframes from each sector and for MEAL were reviewed and feedback was shared with the MEAL team on how various sectors could strengthen their logframes, indicators, activities and budgets in order to increase opportunities for meaningful participation of children in the humanitarian response. For example, child sensitive/child informed indicators, activities and bu…	yes
94. Review of children’s participation in humanitarian programming.	4	13 The Global Protection Cluster (May 2012) Child Protection Rapid Assessment Guide.	yes
94. Review of children’s participation in humanitarian programming.	2	18 Save the Children (September 2012) Save the Children International Disaster Risk Reduction and Climate Change Adaptation Strategy: 2012–2015.	yes
94. Review of children’s participation in humanitarian programming.	5	29 Action on the Rights of the Child (2009) ARC Resource Pack: Module on Children’s Participation and Inclusion. Save the Children et al.	yes
94. Review of children’s participation in humanitarian programming.	6	30 Save the Children (2007) Child Protection in Emergencies: Priorities, Principles and Practices.	yes
94. Review of children’s participation in humanitarian programming.	7	31 Information shared by Save the Children child protection trainee, Yemen.	yes
78. Youth engagement in HIV prevention intervention research in subâ€Saharan Africa: a scoping review	8	Aarø, L. E., Mathews, C., Kaaya, S., Katahoire, A. R., Onya, H., Abraham, C., ... & De Vries, H. (2014). Promoting sexual and reproductive health among adolescents in southern and eastern Africa (PREPARE): project design and conceptual framework. BMC Public Health, 14(1), 1-18.	yes
89. Recent evaluations of the peer-led approach in adolescent sexual health education: a systematic review.	1	Aarons, S. J., Jenkins, R. R., Raine, T. R., El-Khorazaty, M. N., Woodward, K. M., Williams, R. L., ... & Wingrove, B. K. (2000). Postponing sexual intercourse among urban junior high school students—a randomized controlled evaluation. Journal of adolescent health, 27(4), 236-247.	yes
24. Policies to enable children's voice for healthy neighbourhoods and communities: a systematic mapping review and case study	19	Aarts, M. J., Van de Goor, I. A., Van Oers, H. A., & Schuit, A. J. (2009). Towards translation of environmental determinants of physical activity in children into multi-sector policy measures: study design of a Dutch project. BMC Public Health, 9(1), 1-10.	no																									ü
62. The effect of peer education on health promotion of Iranian adolescents: A systematic review	2	Abbaspour, Z., Saidian, M., & Abedi, P. (2007). Peer education vs. health provider education in knowledge and attitude about prevention and transmission of AIDS in high school students. Pak J Med Sci Q, 23(1), 108-10.	yes
42. Youth Participatory Approaches and Health Equity: Conceptualization and Integrative Review.	15	Abdou, E. D., & Skalli, L. H. (2017). Egyptian Youth-led Civil Society Organizations: Alternative Spaces for Civic Engagement?. In What politics? (pp. 75-94). Brill.	no																																											ü
71. International literature review: Ethical issues in undertaking research with children and young people	99	Abebe, T. (2009). Multiple methods, complex dilemmas: negotiating socio-ethical spaces in participatory research with disadvantaged children. Children's geographies, 7(4), 451-465.	No
27. Seen and heard: towards child participation in dental research.	3	Abed Al Jawad, F., Cunningham, S. J., Croft, N., & Johal, A. (2012). A qualitative study of the early effects of fixed orthodontic treatment on dietary intake and behaviour in adolescent patients. The European Journal of Orthodontics, 34(4), 432-436.	yes																												ü
49. Peer Inclusion in Interventions for Children with ADHD: A Systematic Review and Meta-Analysis	7	Abikoff, H., Hechtman, L., Klein, R. G., Gallagher, R., Fleiss, K., Etcovitch, J. O. Y., ... & Pollack, S. (2004). Social functioning in children with ADHD treated with long-term methylphenidate and multimodal psychosocial treatment. Journal of the American Academy of Child & Adolescent Psychiatry, 43(7), 820-829.	no
84. A rapid evidence review of young peopleâ€™s involvement in health research	174	Abma, T., Lips, S., & Schrijver, J. (2020). Sowing seeds to harvest healthier adults: The working principles and impact of participatory health research with children in a primary school context. International journal of environmental research and public health, 17(2), 451.	no
57. Peer research by children and young people and their allies Rapid Evidence Review of best practices in health and social science literature	1	Abo-Zena, M. M., & Pavalow, M. (2016). Being in-between: Participatory action research as a tool to partner with and learn about emerging adults. Emerging Adulthood, 4(1), 19-29.	yes
60. Examining the mental health outcomes of school-based peer-led interventions on young people: A scoping review of range and a systematic review of effectiveness	19	Abu‐Rasain, M. H. M., & Williams, D. I. (1999). Peer counselling in Saudi Arabia. Journal of Adolescence, 22(4), 493-502.	yes
84. A rapid evidence review of young peopleâ€™s involvement in health research	1	Aceves-Martins, M., Aleman-Diaz, A. Y., Giralt, M., & Solà, R. (2019). Involving young people in health promotion, research and policy-making: practical recommendations. International Journal for Quality in Health Care, 31(2), 147-153.	yes
34. Shifting From Tokenism to Meaningful Adolescent Participation in Research for Obesity Prevention: A Systematic Scoping Review	59	Aceves-Martins, M., Llauradó, E., Tarro, L., Moriña, D., Papell-Garcia, I., Prades-Tena, J., ... & Solà, R. (2017). Retracted: A School-Based, Peer-Led, Social Marketing Intervention To Engage Spanish Adolescents in a Healthy Lifestyle (“We Are Cool”—Som la Pera Study): A Parallel-Cluster Randomized Controlled Study. Childhood Obesity, 13(4), 300-313.	yes																																			ü
55. A scoping review of peer-led physical activity interventions involving young people: theoretical approaches, intervention rationales, and effects	1	Aceves-Martins, M., Llauradó, E., Tarro, L., Moriña, D., Papell-Garcia, I., Prades-Tena, J., ... & Solà, R. (2017). Retracted: A School-Based, Peer-Led, Social Marketing Intervention To Engage Spanish Adolescents in a Healthy Lifestyle (“We Are Cool”—Som la Pera Study): A Parallel-Cluster Randomized Controlled Study. Childhood Obesity, 13(4), 300-313.	Yes
58. A Systematic Literature Review of Peer-led Strategies for Promoting Physical Activity Levels of Adolescents	1	Aceves-Martins, M., Llauradó, E., Tarro, L., Moriña, D., Papell-Garcia, I., Prades-Tena, J., ... & Solà, R. (2017). Retracted: A School-Based, Peer-Led, Social Marketing Intervention To Engage Spanish Adolescents in a Healthy Lifestyle (“We Are Cool”—Som la Pera Study): A Parallel-Cluster Randomized Controlled Study. Childhood Obesity, 13(4), 300-313.	yes
57. Peer research by children and young people and their allies Rapid Evidence Review of best practices in health and social science literature	2	Ackermann, T., & Schubotz, D. (2020). Co-production Approaches in Social Research with Children and Young People as Service Users-Challenges and Strategies. Social Work & Society, 18(3).	yes
1. A scoping review of youth and young adults' roles in natural disaster mitigation and response: considerations for youth wellbeing during a global ecological crisis	1	Acosta, J., Towe, V., Chandra, A., & Chari, R. (2016). Youth resilience corps: An innovative model to engage youth in building disaster resilience. Disaster medicine and public health preparedness, 10(1), 47-50.	Yes		ü
78. Youth engagement in HIV prevention intervention research in subâ€Saharan Africa: a scoping review	9	Adam, M. B. (2014). Effectiveness trial of community-based I Choose Life-Africa human immunodeficiency virus prevention program in Kenya. The American Journal of Tropical Medicine and Hygiene, 91(3), 645.	yes
82. Evidence for the effectiveness of peer-led education for at risk youth: an Evidence Check rapid review brokered by the Sax Institute ( https://www. saxinstitute. org. au/) for the NSW Ministry of Health. 2016. Available from: www. saxinstitute. org. au/wp-content/uploads	1	Adams, T. B., Evans, D. R., Shreffler, R. M., & Beam, K. J. (2006). Development and evaluation of theory-based alcohol education programs. Journal of Alcohol and Drug Education, 50(3), 21-30.	yes
78. Youth engagement in HIV prevention intervention research in subâ€Saharan Africa: a scoping review	10	Adeomi, A. A., Adeoye, O. A., Asekun-Olarinmoye, E. O., Abodunrin, O. L., Olugbenga-Bello, A. I., & Sabageh, A. O. (2014). Evaluation of the effectiveness of peer education in improving HIV knowledge, attitude, and sexual behaviours among in-school adolescents in Osun State, Nigeria. AIDS research and treatment, 2014.	yes	78,93
87. Youth as partners, participants or passive recipients: a review of children and adolescents in community-based participatory research (CBPR).	1	Adler, C., Chung-Do, J., & Ongalibang, O. (2008). Safe School Task Force: University–Community Partnership to Promote Student Development and a Safer School Environment. Progress in community health partnerships: research, education, and action, 2(4), 301-306.	Yes
69. Participatory action research (PAR) with children and youth: An integrative review of methodology and PAR outcomes for participants, organizations, and communitie	26	Afifi, R. A., Makhoul, J., El Hajj, T., & Nakkash, R. T. (2011). Developing a logic model for youth mental health: participatory research with a refugee community in Beirut. Health Policy and Planning, 26(6), 508-517.	no	69,84
21. A 10-Year Systematic Review of Photovoice Projects With Youth in the United States.	1	Agaronov, A., Entwistle, T., & Leung, M. M. (2019). From the lunch table, to the family table: A grounded theory approach to understanding urban adolescents’ experiences of food culture mismatch between school and home environments. Ecology of food and nutrition, 58(1), 23-44.	yes																						ü
57. Peer research by children and young people and their allies Rapid Evidence Review of best practices in health and social science literature	118	Agdal, R., Midtgård, I. H., & Meidell, V. (2019). Can asset-based community development with children and youth enhance the level of participation in health promotion projects? A qualitative meta-synthesis. International Journal of Environmental Research and Public Health, 16(19), 3778.	yes	57, R79
4. The engagement of young people in the development and implementation of programmes to secure health: a systematic review	1	Ager, R. D., Parquet, R., & Kreutzinger, S. (2008). The youth video project: An innovative program for substance abuse prevention. Journal of Social Work Practice in the Addictions, 8(3), 303-321.	Yes	4,44,79				ü																																								ü
78. Youth engagement in HIV prevention intervention research in subâ€Saharan Africa: a scoping review	11	Agha, S. (2002). An evaluation of the effectiveness of a peer sexual health intervention among secondary-school students in Zambia. AIDS Education and Prevention, 14(4), 269-281.	yes
89. Recent evaluations of the peer-led approach in adolescent sexual health education: a systematic review.	2	Agha, S., & Van Rossem, R. (2004). Impact of a school-based peer sexual health intervention on normative beliefs, risk perceptions, and sexual behavior of Zambian adolescents. Journal of adolescent health, 34(5), 441-452.	yes
50. Indigenous Youth Peer-Led Health Promotion in Canada, New Zealand, Australia, and the United States: A Systematic Review of the Approaches, Study Designs, and Effectiveness	11	Aguilera, S., & Plasencia, A. V. (2005). Culturally appropriate HIV/AIDS and substance abuse prevention programs for urban Native youth. Journal of Psychoactive Drugs, 37(3), 299-304.	yes
71. International literature review: Ethical issues in undertaking research with children and young people	1	Ahsan, M. (2009). The potential and challenges of rights-based research with children and young people: Experiences from Bangladesh. Children's Geographies, 7(4), 391-403.	yes
75. Where are the silences? A scoping review of child participatory research literature in the context of the Australian service system	16	Aisbett, D. L., Boyd, C. P., Francis, K. J., & Newnham, K. (2007). Understanding barriers to mental health service utilization for adolescents in rural Australia. Rural and remote health, 7(1), 1-10.	yes
6. The engagement of children with disabilities in health-related technology design processes: Identifying methodology		Aitken, S. A., & Millar, S. V. (2002). Listening to Children with Communication and Support Needs. Sense Scotland.	yes							ü
78. Youth engagement in HIV prevention intervention research in subâ€Saharan Africa: a scoping review	48	Ajewole, I. C., & Osagbemi, G. K. (2007). Effects of health education intervention on knowledge, attitude and practice of youths concerning HIV/AIDS in rural Nigerian community. African Journal of Clinical and Experimental Microbiology, 8(2), 89-93.	yes
78. Youth engagement in HIV prevention intervention research in subâ€Saharan Africa: a scoping review	12	Ajibade, P. (2015). Enhancing sexual and reproductive health information of adolescents as a panacea to curb HIV and AIDS in Nigeria. Journal of Human Ecology, 52(3), 183-191.	yes
77. Drawing out their stories: A scoping review of participatory visual research methods with newcomer children	1	Ajodhia-Andrews, A. (2016). Reflexively conducting research with ethnically diverse children with disabilities. The Qualitative Report, 21(2), 252-287.	yes	57,77
78. Youth engagement in HIV prevention intervention research in subâ€Saharan Africa: a scoping review	13	Ajowun, A. J., Titiloye, M. A., & Oshiname, F. O. (2015). Effects of peer education on the knowledge and use of HIV counselling and testing services among young persons in Ibadan, Nigeria. African Journal of Biomedical Research, 18(2), 161-170.	Yes
33. Children and young people's participation in developing interventions in health and well-being: a scoping review.	32	Akard, T. F., Gilmer, M. J., Friedman, D. L., Given, B., Hendricks-Ferguson, V. L., & Hinds, P. S. (2013). From qualitative work to intervention development in pediatric oncology palliative care research. Journal of Pediatric Oncology Nursing, 30(3), 153-160.	No																																		ü
45. Ethical issues in participatory arts methods for young people with adverse childhood experiences	21	Akesson, B., D'Amico, M., Denov, M., Khan, F., Linds, W., & Mitchell, C. A. (2014). 'Stepping Back'as Researchers: Addressing Ethics in Arts-Based Approaches to Working with War-Affected Children in School and Community Settings. Educational Research for Social Change (ERSC), 3(1), 75-89.	Yes																																														ü
17. Using Technology to Scale up Youth-Led Participatory Action Research: A Systematic Review.	4	Akom, A., Shah, A., Nakai, A., & Cruz, T. (2016). Youth participatory action research (YPAR) 2.0: How technological innovation and digital organizing sparked a food revolution in East Oakland. International Journal of Qualitative Studies in Education, 29(10), 1287-1307.	Yes	17,22,32,57																	ü					ü										ü
78. Youth engagement in HIV prevention intervention research in subâ€Saharan Africa: a scoping review	73	Akpabio, I. I., Asuzu, M. C., Fajemilehin, B. R., & Ofi, B. (2009). Effects of parental involvement in HIV/AIDS preventive education on secondary student knowledge about transmission and prevention in Akwa Ibom State, Nigeria. International Quarterly of Community Health Education, 29(1), 71-87.	no
46. Engaging the Voices of Children: A Scoping Review of How Children and Adolescents Are Involved in the Development of Quality-of-Life-Related Measures.	13	Akram, A. J., Jerreat, A. S., Woodford, J., Sandy, J. R., & Ireland, A. J. (2011). Development of a condition‐specific measure to assess quality of life in patients with hypodontia. Orthodontics & craniofacial research, 14(3), 160-167.	Yes
14. The inclusion of children with disabilities in oral health research: A systematic review.	1	Al Habashneh, R., Al‐Jundi, S., Khader, Y., & Nofel, N. (2012). Oral health status and reasons for not attending dental care among 12‐to 16‐year‐old children with Down syndrome in special needs centres in Jordan. International journal of dental hygiene, 10(4), 259-264.	Yes															ü
4. The engagement of young people in the development and implementation of programmes to secure health: a systematic review	3	Al Sheyab, N. A., Gallagher, R., Roydhousc, J. K., Crisp, J., & Shah, S. (2012). Feasibility of a peer-led, school-based asthma education programme for adolescents in Jordan. EMHJ-Eastern Mediterranean Health Journal, 18 (5), 468-473, 2012.	Yes					ü
59. Peer led interventions to prevent tobacco, alcohol and/or drug use among young people aged 11â€“21 years: a systematic review and metaâ€analysis	2	Albrecht, S. A., Caruthers, D., Patrick, T., Reynolds, M., Salamie, D., Higgins, L. W., ... & Mlynarchek, S. (2006). A randomized controlled trial of a smoking cessation intervention for pregnant adolescents. Nursing Research, 55(6), 402-410.	Yes
59. Peer led interventions to prevent tobacco, alcohol and/or drug use among young people aged 11â€“21 years: a systematic review and metaâ€analysis	1	Albrecht, S., Payne, L., Stone, C. A., & Reynolds, M. D. (1998). A preliminary study of the use of peer support in smoking cessation programs for pregnant adolescents. Journal of the American Academy of Nurse Practitioners, 10(3), 119-125.	Yes
57. Peer research by children and young people and their allies Rapid Evidence Review of best practices in health and social science literature	5	Aldana, A., Richards-Schuster, K., & Checkoway, B. (2016). Dialogic pedagogy for youth participatory action research: Facilitation of an intergroup empowerment program. Social Work with Groups, 39(4), 339-358.	Yes
6. The engagement of children with disabilities in health-related technology design processes: Identifying methodology	42	Alderson, P. (1990). Choosing for children: parents' consent to surgery.	Yes							ü
2. Participation in practice: Making it meaningful, effective and sustainable	1	Alderson, P. (1993). Children's consent to surgery.	Yes			ü
2. Participation in practice: Making it meaningful, effective and sustainable	2	Alderson, P. (1995). Listening to children: Children, ethics and social research.	Yes	2,71,76		ü
71. International literature review: Ethical issues in undertaking research with children and young people	4	Alderson, P. (2001). 11 Children, healing, suffering and voluntary consent. Gender, health and healing: the public/private divide, 198.	Yes
2. Participation in practice: Making it meaningful, effective and sustainable	3	Alderson, P. (2001). Research by children. International journal of social research methodology, 4(2), 139-153.	Yes	2,3,6,71		ü	ü			ü
71. International literature review: Ethical issues in undertaking research with children and young people	5	Alderson, P. (2004). Ethics. In S. Fraser, V. Lewis, S. Ding, M. Kellett & C. Robinson, (Eds.), Doing research with children and young people, (pp 97-112). London: Sage Publications.	Yes
71. International literature review: Ethical issues in undertaking research with children and young people	6	Alderson, P. (2005). Designing ethical research with children. Ethical research with children, 27-36.	Yes
6. The engagement of children with disabilities in health-related technology design processes: Identifying methodology	47	Alderson, P., & Montgomery, J. (1996). Health care choices: making decisions with children (Vol. 2). Institute for Public Policy Research.	Yes							ü
71. International literature review: Ethical issues in undertaking research with children and young people	7	Alderson, P., & Morrow, V. (2004). Ethics, social research and consulting with children and young people.	Yes
71. International literature review: Ethical issues in undertaking research with children and young people	9	Aldgate, J., & Bradley, M. (2004). Children’s experiences of short term accommodation. The reality of research with children and young people, 67-93.	Yes
23. The complexities and contradictions in participatory research with vulnerable children and young people: A qualitative systematic review.	1	Aldridge, J. (2012). The participation of vulnerable children in photographic research. Visual Studies, 27(1), 48-58.	Yes																								ü
69. Participatory action research (PAR) with children and youth: An integrative review of methodology and PAR outcomes for participants, organizations, and communitie	1	Alfonso, M. L. (2008). Participatory research and community youth development: VOICES in Sarasota County, Florida. Journal of community engagement and scholarship, 1(1), 7.	Yes
80. Effectiveness of School-based, Peer-led Sexual Health Interventions in Increasing Stis/hiv Knowledge Amongst Adolescents: a Systematic Revie	5	Al-Iryani, B., Basaleem, H., Al-Sakkaf, K., Crutzen, R., Kok, G., & van den Borne, B. (2011). Evaluation of a school-based HIV prevention intervention among Yemeni adolescents. BMC public health, 11(1), 1-10.	Yes
62. The effect of peer education on health promotion of Iranian adolescents: A systematic review	17	Alizadeh Siuki, H., Jadgal, K., Shamaeian Razavi, N., Zareban, I., Heshmati, H., & Saghi, N. (2015). Effects of health education based on health belief model on nutrition behaviors of primary school students in Torbat e Heydariyeh city in 2012. Journal of Health, 5(4), 289-99.	Yes
62. The effect of peer education on health promotion of Iranian adolescents: A systematic review	6	Alizadeh Sivaki, H., Zareban, I., Rajhshani, F., Shahrakipour, M., Hasanzadeh, M., & Razavishmaei, N. (2013). The effect of peer education on AIDS preventive behaviors based on the theory of planned behavior in male students of high school second year in Zahedan. JQ Horizon, 18(5), 233-40.	Yes
8. A scoping review of participatory action research to promote mental health and resilience in youth and adolescents	1	Allen, M. L., Rosas-Lee, M., Ortega, L., Hang, M., Pergament, S., & Pratt, R. (2016). They just respect you for who you are: contributors to educator positive youth development promotion for Somali, Latino, and Hmong students. The journal of primary prevention, 37(1), 71-86.	Yes									ü
21. A 10-Year Systematic Review of Photovoice Projects With Youth in the United States.	30	Allen, T. L., Sullivan, M., Esqueda, T., & Ibarra, N. (2014). Escuchando a Nuestros Jóvenes: a latino youth photovoice project on teen pregnancy. Hispanic Health Care International, 12(2), 63.	Yes																						ü
37. Strategies to engage adolescents in digital health interventions for obesity prevention and management	10	Allman-Farinelli, M., Partridge, S. R., McGeechan, K., Balestracci, K., Hebden, L., Wong, A., ... & Bauman, A. (2016). A mobile health lifestyle program for prevention of weight gain in young adults (TXT2BFiT): nine-month outcomes of a randomized controlled trial. JMIR mHealth and uHealth, 4(2), e5768.	No																																						ü
5. Involving disabled children and young people as partners in research: a systematic review	1	Allsop, M. J., Holt, R. J., Levesley, M. C., & Bhakta, B. (2010). The engagement of children with disabilities in health-related technology design processes: Identifying methodology. Disability and Rehabilitation: Assistive Technology, 5(1), 1-13.	Yes						ü	ü
6. The engagement of children with disabilities in health-related technology design processes: Identifying methodology	62	Als, B. S., Jensen, J. J., & Skov, M. B. (2005, June). Comparison of think-aloud and constructive interaction in usability testing with children. In Proceedings of the 2005 conference on Interaction design and children (pp. 9-16).	Yes							ü
14. The inclusion of children with disabilities in oral health research: A systematic review.	2	Al-Sarheed, M., Bedi, R., & Hunt, N. P. (2014). Orthodontic treatment need and self-perception of 11–16-year-old Saudi Arabian children with a sensory impairment attending special schools. Journal of orthodontics.	Yes															ü
51. Lay-led and peer support interventions for adolescents with asthma	3	Al-Sheyab, N. A., Alomari, M. A., Shah, S., & Gallagher, R. (2016). “Class smoke-free” pledge impacts on nicotine dependence in male adolescents: A cluster randomized controlled trial. Journal of Substance Use, 21(6), 566-574.	Yes
51. Lay-led and peer support interventions for adolescents with asthma	2	Al-sheyab, N. A., Shah, S., Gallagher, R., & Crisp, J. (2010). Effectiveness Of A Peer-led Education Program For Adolescents With Asthma In Jordanian Schools. In A92. IDENTIFYING BARRIERS AND DEVELOPING INTERVENTIONS TO IMPROVE PEDIATRIC ASTHMA CARE (pp. A2253-A2253). American Thoracic Society.	Yes
82. Evidence for the effectiveness of peer-led education for at risk youth: an Evidence Check rapid review brokered by the Sax Institute ( https://www. saxinstitute. org. au/) for the NSW Ministry of Health. 2016. Available from: www. saxinstitute. org. au/wp-content/uploads	6	Al-Sheyab, N., Gallagher, R. D., Gallagher, P., & Shah, S. (2013). Cigarette smoking in adolescents with asthma in Jordan: Impact of peer-led education in high schools. Journal of Nursing Education and Practice.	Yes
4. The engagement of young people in the development and implementation of programmes to secure health: a systematic review	2	Al-sheyab, N., Gallagher, R., Crisp, J., & Shah, S. (2012). Peer-led education for adolescents with asthma in Jordan: a cluster-randomized controlled trial. Pediatrics, 129(1), e106-e112.	Yes	4,51,56,64				ü
4. The engagement of young people in the development and implementation of programmes to secure health: a systematic review	4	Alstead, M., Campsmith, M., Halley, C. S., & Hartfield, K. (1999). Developing, implementing, and evaluating a condom promotion program targeting sexually active adolescents. AIDS Education and Prevention, 11(6), 497.	Yes					ü
71. International literature review: Ethical issues in undertaking research with children and young people	100	Amaya-Jackson, L., Socolar, R. R., Hunter, W., Runyan, D. K., & Colindres, R. (2000). Directly questioning children and adolescents about maltreatment: A review of survey measures used. Journal of Interpersonal Violence, 15(7), 725-759.	Yes
19. Co-designed healthcare transition interventions for adolescents and young adults with chronic conditions: a scoping review	17	Ammerlaan, J. J., Scholtus, L. W., Drossaert, C. H., van Os-Medendorp, H., Prakken, B., Kruize, A. A., & Bijlsma, J. J. (2015). Feasibility of a website and a hospital-based online portal for young adults with juvenile idiopathic arthritis: views and experiences of patients. JMIR research protocols, 4(3), e3952.	No																				ü
19. Co-designed healthcare transition interventions for adolescents and young adults with chronic conditions: a scoping review	16	Ammerlaan, J., van Os-Medendorp, H., Scholtus, L., de Vos, A., Zwier, M., Bijlsma, H., & Kruize, A. A. (2014). Feasibility of an online and a face-to-face version of a self-management program for young adults with a rheumatic disease: experiences of young adults and peer leaders. Pediatric Rheumatology, 12(1), 1-8.	No																				ü
57. Peer research by children and young people and their allies Rapid Evidence Review of best practices in health and social science literature	119	Anang, P., Gottlieb, N., Putulik, S., Iguptak, S., & Gordon, E. (2021). Learning to Fail Better: Reflections on the Challenges and Risks of Community-Based Participatory Mental Health Research With Inuit Youth in Nunavut. Front Public Health, 9, 604668. https://doi.org/10.3389/fpubh.2021.604668	No
57. Peer research by children and young people and their allies Rapid Evidence Review of best practices in health and social science literature	6	Anderson, A. J. (2020). A qualitative systematic review of youth participatory action research implementation in US high schools. American Journal of Community Psychology, 65(1-2), 242-257.	Yes
61. Evaluating the effectiveness of peer-based intervention in managing type I diabetes mellitus among children and adolescents: A systematic review	2	Anderson, B. J., Wolf, F. M., Burkhart, M. T., Cornell, R. G., & Bacon, G. E. (1989). Effects of peer-group intervention on metabolic control of adolescents with IDDM: Randomized outpatient study. Diabetes Care, 12(3), 179-183.	Yes
45. Ethical issues in participatory arts methods for young people with adverse childhood experiences	58	Anderson, J. K., Howarth, E., Vainre, M., Jones, P., & Humphrey, A. (2017). A scoping literature review of service-level barriers for access and engagement with mental health services for children and young people.	Yes																																														ü
79. Can asset-based community development with children and youth enhance the level of participation in health promotion projects? A qualitative meta-synthesis	3	Andresen, W. (2012). Evaluating an asset-based effort to attract and retain young people. Community Development, 43(1), 49-62.	Yes
79. Can asset-based community development with children and youth enhance the level of participation in health promotion projects? A qualitative meta-synthesis	2	Andresen, W. R. (2011). Using an asset-based community development initiative to attract and retain young people. J. Ext, 9, 1-5.	yes
71. International literature review: Ethical issues in undertaking research with children and young people	10	Angucia, M., Zeelen, J., & De Jong, G. (2010). Researching the reintegration of formerly abducted children in northern Uganda through action research: Experiences and reflections. Journal of Community & Applied Social Psychology, 20(3), 217-231.	yes
78. Youth engagement in HIV prevention intervention research in subâ€Saharan Africa: a scoping review	14	Aninanya, G. A., Debpuur, C. Y., Awine, T., Williams, J. E., Hodgson, A., & Howard, N. (2015). Effects of an adolescent sexual and reproductive health intervention on health service usage by young people in northern Ghana: a community-randomised trial. PloS one, 10(4), e0125267.	yes
34. Shifting From Tokenism to Meaningful Adolescent Participation in Research for Obesity Prevention: A Systematic Scoping Review	2	Anselma, M., Altenburg, T. M., Emke, H., van Nassau, F., Jurg, M., Ruiter, R. A., ... & Chinapaw, M. J. (2019). Co-designing obesity prevention interventions together with children: intervention mapping meets youth-led participatory action research. International Journal of Behavioral Nutrition and Physical Activity, 16(1), 1-15.	no	34,57,84																																		ü
34. Shifting From Tokenism to Meaningful Adolescent Participation in Research for Obesity Prevention: A Systematic Scoping Review	1	Anselma, M., Altenburg, T., & Chinapaw, M. (2019). Kids in Action: the protocol of a Youth Participatory Action Research project to promote physical activity and dietary behaviour. BMJ open, 9(3), e025584.	no																																			ü
34. Shifting From Tokenism to Meaningful Adolescent Participation in Research for Obesity Prevention: A Systematic Scoping Review	4	Anselma, M., Chinapaw, M. J. M., & Altenburg, T. M. (2018). Determinants of child health behaviors in a disadvantaged area from a community perspective: A participatory needs assessment. International journal of environmental research and public health, 15(4), 644.	no																																			ü
34. Shifting From Tokenism to Meaningful Adolescent Participation in Research for Obesity Prevention: A Systematic Scoping Review	3	Anselma, M., Chinapaw, M., & Altenburg, T. (2020). Not only adults can make good decisions, we as children can do that as well” evaluating the process of the youth-led participatory action research ‘kids in action. International journal of environmental research and public health, 17(2), 625.	no	34,84																																		ü
6. The engagement of children with disabilities in health-related technology design processes: Identifying methodology	54	Antle, A. N. (2008). Child-based personas: need, ability and experience. Cognition, Technology & Work, 10(2), 155-166.	no	6, 85						ü
57. Peer research by children and young people and their allies Rapid Evidence Review of best practices in health and social science literature	121	Anyon, Y., Bender, K., Kennedy, H., & Dechants, J. (2018). A systematic review of youth participatory action research (YPAR) in the United States: Methodologies, youth outcomes, and future directions. Health Education & Behavior, 45(6), 865-878.	yes
31	31	Anyon, Y., Bender, K., Kennedy, H., & Dechants, J. (2018). A systematic review of youth participatory action research (YPAR) in the United States: Methodologies, youth outcomes, and future directions. Health Education & Behavior, 45(6), 865-878.	Review	42, 84, R31																															ü											ü
32. Youth Engagement in Sexual Health Programs and Services	21	Appleton, J. J., Christenson, S. L., Kim, D., & Reschly, A. L. (2006). Measuring cognitive and psychological engagement: Validation of the Student Engagement Instrument. Journal of school psychology, 44(5), 427-445.	yes																																	ü
31. A Systematic Review of Youth Participatory Action Research (YPAR) in the United States: Methodologies, Youth Outcomes, and Future Directions.	39	Arches, J. (2012). The role of groupwork in social action projects with youth. Groupwork, 22(1), 59-77.	no	31,88																															ü
69. Participatory action research (PAR) with children and youth: An integrative review of methodology and PAR outcomes for participants, organizations, and communitie	2	Ardoin, N. M., Castrechini, S., & Hofstedt, M. K. (2014). Youth–community–university partnerships and sense of place: two case studies of youth participatory action research. Children's Geographies, 12(4), 479-496.	yes	57,69
34. Shifting From Tokenism to Meaningful Adolescent Participation in Research for Obesity Prevention: A Systematic Scoping Review	5	Arlinghaus, K. R., Moreno, J. P., Reesor, L., Hernandez, D. C., & Johnston, C. A. (2017). Peer Reviewed: Compañeros: High School Students Mentor Middle School Students to Address Obesity Among Hispanic Adolescents. Preventing chronic disease, 14.	yes	34,55																																		ü
54. A critical review of peer education with young people with special reference to sexual health	1	Armstrong, B. K., de Klerk, N. H., Dolin, P. J., Shean, R. E., & Dunn, D. A. (1990). Influence of education and advertising on the uptake of smoking by children. Medical Journal of Australia, 152(3), 117-124.	yes	54,59
60. Examining the mental health outcomes of school-based peer-led interventions on young people: A scoping review of range and a systematic review of effectiveness	34	Armstrong, R. W., Rosenbaum, P. L., & King, S. M. (1987). A randomized controlled trial of a ‘buddy’programme to improve children's attitudes toward the disabled. Developmental Medicine & Child Neurology, 29(3), 327-336.	yes
78. Youth engagement in HIV prevention intervention research in subâ€Saharan Africa: a scoping review	3	Arnold, R., Maticka-Tyndale, E., Holland, D., Gaspard, A., Tenkorang, E., & Luginaah, I. (2012). Evaluation of school-and community-based HIV prevention interventions with junior secondary school students in Edo State, Nigeria. African Journal of Reproductive Health, 16(2), 103-125.	yes
6. The engagement of children with disabilities in health-related technology design processes: Identifying methodology	43	Arnstein, S. R. (1969). A Ladder Of Citizen Participation. Journal of the American Institute of Planners. J. Am. Inst. Plann, 35, 37-41.	yes	6,72						ü
33. Children and young people's participation in developing interventions in health and well-being: a scoping review.	4	Arora, M., Tewari, A., Dhavan, P., Nazar, G. P., Stigler, M. H., Juneja, N. S., ... & Reddy, K. S. (2013). Discussions with adults and youth to inform the development of a community-based tobacco control programme. Health Education Research, 28(1), 58-71.	Yes																																		ü
24. Policies to enable children's voice for healthy neighbourhoods and communities: a systematic mapping review and case study	1	Arredondo, E., Mueller, K., Mejia, E., Rovira-Oswalder, T., Richardson, D., & Hoos, T. (2013). Advocating for environmental changes to increase access to parks: engaging promotoras and youth leaders. Health promotion practice, 14(5), 759-766.	yes																									ü
84. A rapid evidence review of young peopleâ€™s involvement in health research	5	Arunkumar, K., Bowman, D. D., Coen, S. E., El-Bagdady, M. A., Ergler, C. R., Gilliland, J. A., ... & Paul, S. (2018). Conceptualizing youth participation in children’s health research: insights from a youth-driven process for developing a youth advisory council. Children, 6(1), 3.	yes
33. Children and young people's participation in developing interventions in health and well-being: a scoping review.	38	Arvidsson, S., Gilljam, B. M., Nygren, J., Ruland, C. M., Nordby-Bøe, T., & Svedberg, P. (2016). Redesign and validation of Sisom, an interactive assessment and communication tool for children with cancer. JMIR mHealth and uHealth, 4(2), e5715.	No																																		ü
72. Involving young service users as co-researchers: possibilities, benefits and costs	6	as Trainers, C. Young Independent People Presenting Educational Entertainment, Rimmer, A. and Harwood, K.(2004)‘Citizen participation in the education and training of social workers’. Social Work Education, 22(3), 309-23.	yes
57. Peer research by children and young people and their allies Rapid Evidence Review of best practices in health and social science literature	8	Ascroft, E. (2021). Gender violence through the eyes of the Bajan youth: using Photovoice methods in small island states. Visual Studies, 36(4-5), 537-553.	yes
82. Evidence for the effectiveness of peer-led education for at risk youth: an Evidence Check rapid review brokered by the Sax Institute ( https://www. saxinstitute. org. au/) for the NSW Ministry of Health. 2016. Available from: www. saxinstitute. org. au/wp-content/uploads	7	Asian, D., & Sahin, A. (2007). Adolescent peers and anti-smoking activities. Promotion & education, 14(1), 36-40.	yes
73. Peer-led interventions to reduce HIV risk of youth: a review	6	Askew, I., Chege, J., Njue, C., & Radeny, S. (2004). A multi-sectoral approach to providing reproductive health information and services to young people in Western Kenya: The Kenya adolescent reproductive health project.	yes
72. Involving young service users as co-researchers: possibilities, benefits and costs	27	Assembly, U. G. (1989). Convention on the Rights of the Child. New York: United Nations.	yes
78	78	Asuquo, S. E., Tahlil, K. M., Muessig, K. E., Conserve, D. F., Igbokwe, M. A., Chima, K. P., ... & Tucker, J. D. (2021). Youth engagement in HIV prevention intervention research in sub‐Saharan Africa: a scoping review. Journal of the International AIDS Society, 24(2), e25666.	57, R78
90. Adolescents health choices related rights, duties and responsibilities: An integrative review.	1	Atkins, R., Bluebond-Langner, M., Read, N., Pittsley, J., & Hart, D. (2010). Adolescents as health agents and consumers: results of a pilot study of the health and health-related behaviors of adolescents living in a high-poverty urban neighborhood. Journal of pediatric nursing, 25(5), 382-392.	yes
84. A rapid evidence review of young peopleâ€™s involvement in health research	6	Atkins, S., Varshney, D., Meragia, E., Zwarenstein, M., Diwan, V., & ARCADE consortium. (2016). ‘Research clinics’: online journal clubs between south and north for student mentoring. Global health action, 9(1), 30434.	yes
54. A critical review of peer education with young people with special reference to sexual health	2	Atwood, J. D., & Kasindorf, S. (1992). A multisystemic approach to adolescent pregnancy. American Journal of Family Therapy, 20(4), 341-360.	yes
78. Youth engagement in HIV prevention intervention research in subâ€Saharan Africa: a scoping review	15	Atwood, K. A., Kennedy, S. B., Shamblen, S., Tegli, J., Garber, S., Fahnbulleh, P. W., ... & Fulton, S. (2012). Impact of school-based HIV prevention program in post-conflict Liberia. AIDS Education and Prevention, 24(1), 68-77.	yes
43. Engaging youth in research planning, design and execution: practical recommendations for researchers	12	Augsberger, A., Collins, M. E., Gecker, W., & Dougher, M. (2018). Youth civic engagement: do youth councils reduce or reinforce social inequality?. Journal of Adolescent Research, 33(2), 187-208.	yes																																												ü
50. Indigenous Youth Peer-Led Health Promotion in Canada, New Zealand, Australia, and the United States: A Systematic Review of the Approaches, Study Designs, and Effectiveness	18	Australian Institute of Health and Welfare. Demonstration Projects for Improving Sexual Health in Aboriginal and Torres Strait Islander Youth: Evaluation Report. Canberra: Australian Institute of Health and Welfare (2013).	no
84. A rapid evidence review of young peopleâ€™s involvement in health research	7	Avery, M. (2019). Consulting a young person's advisory group: Planning healthcare research with and for young people with medically unexplained symptoms. Journal of Psychosomatic Research, 124, 109777.	yes
64. Peer-Facilitated Community-Based Interventions For Adolescent Health In Low And Middle-Income Countries: A Systematic Review	17	Ayaz, S., & Açıl, D. (2015). Comparison of peer education and the classic training method for school aged children regarding smoking and its dangers. Journal of pediatric nursing, 30(3), e3-e12.	yes
95. Peer-assisted learning in school physical education, sport and physical activity programmes: a systematic review	1	Ayvazo, S., & Ward, P. (2009). Effects of classwide peer tutoring on the performance of sixth grade students during a volleyball unit. The Physical Educator, 66(1), 12-22.	yes
62. The effect of peer education on health promotion of Iranian adolescents: A systematic review	3	AZIZI, A., Amirian, F., & AMIRIAN, M. (2008). Effects of peer education, education by physician and giving pamphlets on HIV knowledge in high school students: A Comparative Study.	yes
57. Peer research by children and young people and their allies Rapid Evidence Review of best practices in health and social science literature	10	Baas, N., De Jong, M. D., & Drossaert, C. H. (2013). Children's perspectives on cyberbullying: insights based on participatory research. Cyberpsychology, behavior, and social networking, 16(4), 248-253.	yes
6. The engagement of children with disabilities in health-related technology design processes: Identifying methodology	61	Baauw, E., & Markopoulous, P. (2004, June). A comparison of think-aloud and post-task interview for usability testing with children. In Proceedings of the 2004 conference on Interaction design and children: building a community (pp. 115-116).	no							ü
6. The engagement of children with disabilities in health-related technology design processes: Identifying methodology	80	Baauw, E., Bekker, M. M., & Barendregt, W. (2005, September). A structured expert evaluation method for the evaluation of children’s computer games. In IFIP Conference on Human-Computer Interaction (pp. 457-469). Springer, Berlin, Heidelberg.	no							ü
62. The effect of peer education on health promotion of Iranian adolescents: A systematic review	9	Babazadeh, T., Zibaei, N., Shabani, L., & Moradi, F. (2015). Effectiveness of educational intervention based on peer education on knowledge, attitude and behavioral intention related to HIV/AIDS in the high school female students in the region 14 of Tehran. Journal of Education and Community Health, 2(3), 19-27.	yes
75. Where are the silences? A scoping review of child participatory research literature in the context of the Australian service system	64	Bachraz, V., & Grace, R. (2009). Creating a different kind of normal: Parent and child perspectives on sibling relationships when one child in the family has autism spectrum disorder. Contemporary Issues in Early Childhood, 10(4), 317-330.	no
4. The engagement of young people in the development and implementation of programmes to secure health: a systematic review	5	BADER, R., WANONO, R., HAMDEN, S. & SKINNER, H. A. 2007. Global youth voices: Engaging Bedouin youth in health promotion in the Middle East. Canadian Journal of Public Health/Revue Canadienne de Sante'e Publique, 21-25.	yes	4,98				ü
24. Policies to enable children's voice for healthy neighbourhoods and communities: a systematic mapping review and case study	20	Badland, H. M., Schofield, G. M., Witten, K., Schluter, P. J., Mavoa, S., Kearns, R. A., ... & McPhee, J. (2009). Understanding the Relationship between Activity and Neighbourhoods (URBAN) Study: research design and methodology. BMC Public Health, 9(1), 1-11.	no																									ü
62. The effect of peer education on health promotion of Iranian adolescents: A systematic review	5	Baghianimoghadam, M. H., Forghani, H., Zolghadr, R., Rahaei, Z., & Khani, P. (2012). Peer-led versus teacher-led AIDS education for female high-school students in Yazd, Islamic Republic of Iran. EMHJ-Eastern Mediterranean Health Journal, 18 (4), 353-357, 2012.	yes
38. A Review of Approaches, Strategies and Ethical Considerations in Participatory Research With Children	1	Bagnoli, A., & Clark, A. (2010). Focus groups with young people: a participatory approach to research planning. Journal of youth studies, 13(1), 101-119.	yes	38,70																																						ü
34. Shifting From Tokenism to Meaningful Adolescent Participation in Research for Obesity Prevention: A Systematic Scoping Review	6	Bailey, J., Davies, C., McCrossin, T., Kiernan, M., Skinner, R., Steinbeck, K., & Mendis, K. (2018). Fit4YAMs: Structuring a lifestyle intervention for rural overweight and obese young adult males using participatory design. Journal of Adolescent Health, 62(3), S65-S71.	yes																																			ü
5	5	BAILEy, S., BODDy, K., Briscoe, S., & Morris, C. (2015). Involving disabled children and young people as partners in research: a systematic review. Child: care, health and development, 41(4), 505-514.	Review	3,9,57,84, R5			ü		ü				ü
45. Ethical issues in participatory arts methods for young people with adverse childhood experiences	39	Baim, C. (2017). The Drama Spiral: A decision-making model for safe, ethical, and flexible practice when incorporating personal stories in applied theatre and performance. In Risk, Participation, and Performance Practice (pp. 79-109). Palgrave Macmillan, Cham.	yes																																														ü
79. Can asset-based community development with children and youth enhance the level of participation in health promotion projects? A qualitative meta-synthesis	7	Baker, I. R., Dennison, B. A., Boyer, P. S., Sellers, K. F., Russo, T. J., & Sherwood, N. A. (2007). An asset-based community initiative to reduce television viewing in New York state. Preventive medicine, 44(5), 437-441.	no
75. Where are the silences? A scoping review of child participatory research literature in the context of the Australian service system	51	Baker, J. R., Jeon, Y. H., Goodenough, B., Low, L. F., Bryden, C., Hutchinson, K., & Richards, L. (2018). What do children need to know about dementia? The perspectives of children and people with personal experience of dementia. International Psychogeriatrics, 30(5), 673-684.	no
42. Youth Participatory Approaches and Health Equity: Conceptualization and Integrative Review.	9	Bakker, F., Handayani, N. H., Minnick, E., & Syafitri, R. (2018). Human Centred Design to Prevent Child Marriage in Indonesia. The Journal of Development Communication, 29(1), 4-15.	yes																																											ü
53. A systematic review of the evidence on peer education programmes for promoting the sexual and reproductive health of young people in India	1	Balaji, M., Andrews, T., Andrew, G., & Patel, V. (2011). The acceptability, feasibility, and effectiveness of a population-based intervention to promote youth health: an exploratory study in Goa, India. Journal of Adolescent health, 48(5), 453-460.	yes	53,64
96. A Narrative Review of Ethical Issues in Participatory Research with Young People	1	Balakrishnan, V., & Cornforth, S. (2013). Using working agreements in participatory action research: Working through moral problems with Malaysian students. Educational Action Research, 21(4), 582-602.	yes
84. A rapid evidence review of young peopleâ€™s involvement in health research	9	Bales, A. M., Oddo, A. R., Dennis, D. J., Siska, R. C., VanderWal, E., VanderWal, H., ... & McCarthy, M. C. (2018). Global health education for medical students: when learning objectives include research. Journal of Surgical Education, 75(4), 1022-1027.	yes
21. A 10-Year Systematic Review of Photovoice Projects With Youth in the United States.	2	Balvanz, P., Dodgen, L., Quinn, J., Holloway, T., Hudspeth, S., & Eng, E. (2016). From voice to choice: African American youth examine childhood obesity in rural North Carolina. Progress in Community Health Partnerships: Research, Education, and Action, 10(2), 293-303.	yes	21,34																					ü													ü
52. A review of peer-mediated social interaction interventions for students with autism in inclusive settings	6	Banda, D. R., & Hart, S. L. (2010). Increasing peer‐to‐peer social skills through direct instruction of two elementary school girls with autism. Journal of Research in Special Educational Needs, 10(2), 124-132.	no	52,66
54. A critical review of peer education with young people with special reference to sexual health	3	Bandura, A. (1986). Social Foundations of Thoughts and Action: a Social Cognitive Theory. Engelwoos Cliffs.	yes
57. Peer research by children and young people and their allies Rapid Evidence Review of best practices in health and social science literature	123	Banks, S., Armstrong, A., Carter, K., Graham, H., Hayward, P., Henry, A., Holland, T., Holmes, C., Lee, A., McNulty, A., Moore, N., Nayling, N., Stokoe, A., & Strachan, A. (2013). Everyday ethics in community-based participatory research. Contemporary Social Science, 8(3), 263-277. https://doi.org/10.1080/21582041.2013.769618	No
62. The effect of peer education on health promotion of Iranian adolescents: A systematic review	18	Baraz, S., Rostami, M., Karimi Pour, F., Lalehgani, H., & Esmaeili Vardanjani, S. A. (2012). Surveying and comparing the effect of two training methods: Drug addiction prevention (peer education with teachers) on the level of knowledge and attitudes on the high school students of ShahreKord, Iran. Life Science Journal-Acta Zhengzhou University Overseas Edition, 9(2), 1304-1307.	yes
60. Examining the mental health outcomes of school-based peer-led interventions on young people: A scoping review of range and a systematic review of effectiveness	10	Barber, N. (1995). Perkiomen Valley Peer Education Program.	yes
34. Shifting From Tokenism to Meaningful Adolescent Participation in Research for Obesity Prevention: A Systematic Scoping Review	8	Bardwell, G., Morton, C., Chester, A., Pancoska, P., Buch, S., Cecchetti, A., ... & Branch, R. A. (2009). Feasibility of Adolescents to Conduct Community‐Based Participatory Research on Obesity and Diabetes in Rural Appalachia. Clinical and Translational Science, 2(5), 340-349.	YES	34,47,84,87																																		ü
6. The engagement of children with disabilities in health-related technology design processes: Identifying methodology	59	Barendregt, W., Bekker, M. M., & Baauw, E. (2008). Development and evaluation of the problem identification picture cards method. Cognition, Technology & Work, 10(2), 95-105.	no							ü
71. International literature review: Ethical issues in undertaking research with children and young people	102	Barker, J., & Smith, F. (2001). Power, positionality and practicality: Carrying out fieldwork with children. Ethics, Place & Environment, 4(2), 142-147.	No
71. International literature review: Ethical issues in undertaking research with children and young people	101	Barker, J., & Weller, S. (2003). Never work with children? Methodological issues in children’s geographies. Qualitative Research, 3(2), 207-226.	No
77. Drawing out their stories: A scoping review of participatory visual research methods with newcomer children	5	Barley, R., & Russell, L. (2019). Participatory visual methods: exploring young people’s identities, hopes and feelings. Ethnography and education, 14(2), 223-241.	no
45. Ethical issues in participatory arts methods for young people with adverse childhood experiences	1	Barnes S. Drawing a Line: A Discussion of Ethics in Participatory Arts with Young Refugees. Participatory Arts with Young Refugees. London: Oval House Theatre; 2009: 33- 39.	yes																																														ü
75. Where are the silences? A scoping review of child participatory research literature in the context of the Australian service system	31	Barr, J., & McLeod, S. (2010). They never see how hard it is to be me: Siblings' observations of strangers, peers and family. International Journal of Speech-Language Pathology, 12(2), 162-171.	yes
55. A scoping review of peer-led physical activity interventions involving young people: theoretical approaches, intervention rationales, and effects	3	Barr-Anderson, D. J., Laska, M. N., Veblen-Mortenson, S., Farbakhsh, K., Dudovitz, B., & Story, M. (2012). A school-based, peer leadership physical activity intervention for 6th graders: Feasibility and results of a pilot study. Journal of Physical Activity and Health, 9(4), 492-499.	Yes
57. Peer research by children and young people and their allies Rapid Evidence Review of best practices in health and social science literature	11	Barraza, R. (2016). Indigenous youth-developed self-assessment: the Personal Balance Tool. American Indian and Alaska native mental health research (Online), 23(3), 1.	yes
71. International literature review: Ethical issues in undertaking research with children and young people	11	Barron Ausbrooks, C. Y., Barrett, E. J., & Martinez-Cosio, M. (2009). Ethical issues in disaster research: Lessons from Hurricane Katrina. Population Research and Policy Review, 28(1), 93-106.	yes
6. The engagement of children with disabilities in health-related technology design processes: Identifying methodology	1	Barron, C. (2000). Giving youth a voice: A basis for rethinking adolescent violence. Fernwood Publishing.	yes							ü
75. Where are the silences? A scoping review of child participatory research literature in the context of the Australian service system	55	Barry, P., O'Callaghan, C., Wheeler, G., & Grocke, D. (2010). Music therapy CD creation for initial pediatric radiation therapy: a mixed methods analysis. Journal of music therapy, 47(3), 233-263.	no
68. Assessing participation and effectiveness of the peer-led approach in youth sexual health education: systematic review and meta-analysis in more developed countries	1	Barss, P., Grivna, M., Ganczak, M., Bernsen, R., Al-Maskari, F., El Agab, H., ... & Yammahi, A. A. (2009). Effects of a rapid peer-based HIV/AIDS educational intervention on knowledge and attitudes of high school students in a high-income Arab country. JAIDS Journal of Acquired Immune Deficiency Syndromes, 52(1), 86-98.	yes
15. Effects of student participation in school health promotion: a systematic review.	1	Baskin, M. L., Zunker, C., Worley, C. B., Dial, B., & Kimbrough, L. (2009). Design and implementation of a pilot obesity prevention program in a low‐resource school: Lessons learned and research recommendations. Health Education.	Yes																ü
57. Peer research by children and young people and their allies Rapid Evidence Review of best practices in health and social science literature	124	Batsleer, J. (2011). Voices from an edge. Unsettling the practices of youth voice and participation: arts-based practice in The Blue Room, Manchester. Pedagogy, Culture & Society, 19(3), 419-434. https://doi.org/10.1080/14681366.2011.607842	yes
84. A rapid evidence review of young peopleâ€™s involvement in health research	11	Baukus, A. J. (2019). Developing a community-based research project proposal to build public health educator capacity: a graduate student perspective. Health promotion practice, 20(6), 801-804.	yes
25. Children's participation in health research: From objects to agents?	6	Bauman, L. J., Foster, G., Johnson Silver, E., Berman, R., Gamble, I., & Muchaneta, L. (2006). Children caring for their ill parents with HIV/AIDS. Vulnerable children and youth studies, 1(1), 56-70.	no																										ü
60. Examining the mental health outcomes of school-based peer-led interventions on young people: A scoping review of range and a systematic review of effectiveness	47	Bausano, H. M. (2006). Effects of the Natural Helpers program on adolescent emotional and academic development. St. John's University (New York).	yes
31. A Systematic Review of Youth Participatory Action Research (YPAR) in the United States: Methodologies, Youth Outcomes, and Future Directions.	40	Bautista, M. A., Bertrand, M., Morrell, E., Scorza, D. A., & Matthews, C. (2013). Participatory action research and city youth: Methodological insights from the Council of Youth Research. Teachers College Record, 115(10), 1-23.	no	31,57,69,88																															ü
78. Youth engagement in HIV prevention intervention research in subâ€Saharan Africa: a scoping review	65	Bazika, J. B. (2007). Effectiveness of small scale income generating activities in reducing risk of HIV in youth in the Republic of Congo. AIDS care, 19(sup1), 23-24.	yes
13. Children and young people's contributions to public involvement and engagement activities in health-related research: A scoping review	5	Beatriz, E. D., Lincoln, A. K., Alder, J., Daley, N., Simmons, F., Ibeh, K., ... & Molnar, B. E. (2018). Evaluation of a teen dating violence prevention intervention among urban middle-school youth using youth participatory action research: Lessons learned from Start Strong Boston. Journal of family violence, 33(8), 563-578.	yes	13,57													ü
19. Co-designed healthcare transition interventions for adolescents and young adults with chronic conditions: a scoping review	1	Beaudry, J., Consigli, A., Clark, C., & Robinson, K. J. (2019). Getting ready for adult healthcare: designing a chatbot to coach adolescents with special health needs through the transitions of care. Journal of pediatric nursing, 49, 85-91.	yes																				ü
33. Children and young people's participation in developing interventions in health and well-being: a scoping review.	5	Beaulac, J., Bouchard, D., & Kristjansson, E. (2009). Physical activity for adolescents living in a disadvantaged neighbourhood: Views of parents and adolescents on needs, barriers, facilitators, and programming. Leisure/Loisir, 33(2), 537-561.	Yes																																		ü
33. Children and young people's participation in developing interventions in health and well-being: a scoping review.	6	Beaulieu, D., & Godin, G. (2012). Development of an intervention programme to encourage high school students to stay in school for lunch instead of eating at nearby fast-food restaurants. Evaluation and Program Planning, 35(3), 382-389.	Yes																																		ü
78. Youth engagement in HIV prevention intervention research in subâ€Saharan Africa: a scoping review	51	Bekele, A., & Ali, A. (2008). Effectiveness of IEC interventions in reducing HIV/AIDS related stigma among high school adolescents in Hawassa, Southern Ethiopia. The Ethiopian Journal of Health Development, 22(3).	yes
61. Evaluating the effectiveness of peer-based intervention in managing type I diabetes mellitus among children and adolescents: A systematic review	4	Békési, A., Török, S., Kökönyei, G., Bokrétás, I., Szentes, A., & Telepóczki, G. (2011). Health-related quality of life changes of children and adolescents with chronic disease after participation in therapeutic recreation camping program. Health and quality of life outcomes, 9(1), 1-10.	yes
6. The engagement of children with disabilities in health-related technology design processes: Identifying methodology	60	Bekker, M. M., Baauw, E., & Barendregt, W. (2008). A comparison of two analytical evaluation methods for educational computer games for young children. Cognition, Technology & Work, 10(2), 129-140.	no							ü
6. The engagement of children with disabilities in health-related technology design processes: Identifying methodology	66	Bekker, M. M., Beusmans, J., Keyson, D. V., & Lloyd, P. A. (2002). KidReporter: a method for engaging children in making a newspaper to gather user requirements. In Interaction Design and Children. Proceedings of the International WorkshopInteraction Design and Children' (pp. 138-143). Shaker-Verlag.	no							ü
78. Youth engagement in HIV prevention intervention research in subâ€Saharan Africa: a scoping review	64	Bekolo, C. E., Fogue, T. D. Y., & Williams, T. D. A. (2018). Feasibility of integrating HIV testing into local youth development p rogrammes in Cameroon. The Pan African Medical Journal, 29.	yes
65. Peer training methods for children and adolescents with autism: A review	6	Belchic, J. K., & Harris, S. L. (1994). The use of multiple peer exemplars to enhance the generalization of play skills to the siblings of children with autism. Child & Family Behavior Therapy, 16(2), 1-25.	no
78. Youth engagement in HIV prevention intervention research in subâ€Saharan Africa: a scoping review	74	Bell, C. C., t Gibbons, R., & McKay, M. M. (2008). Building protective factors to offset sexually risky behaviors among black youths: a randomized control trial. Journal of the National Medical Association, 100(8), 936-944.	no
84. A rapid evidence review of young peopleâ€™s involvement in health research	12	Bell, E. (2015). Young persons in research: a call for the engagement of youth in mental health research. The American Journal of Bioethics, 15(11), 28-30.	yes
71. International literature review: Ethical issues in undertaking research with children and young people	12	Bell, N. (2008). Ethics in child research: rights, reason and responsibilities. Children's Geographies, 6(1), 7-20.	yes
36. Co-production as an Emerging Methodology for Developing School-Based Health Interventions with Students Aged 11â€“16: Systematic Review of Intervention Types, Theories and Processes and Thematic Synthesis of Stakeholdersâ€™ Experiences	1	Bell, P. (2014). A transformative, participatory approach for social-emotional focused urban school reform. Unpublished doctoral dissertation). Tulane University, New Orleans.	yes																																					ü
36. Co-production as an Emerging Methodology for Developing School-Based Health Interventions with Students Aged 11â€“16: Systematic Review of Intervention Types, Theories and Processes and Thematic Synthesis of Stakeholdersâ€™ Experiences	2	Bell, P. B., Larrazolo, H. L., & Nastasi, B. K. (2017). Promoting universal psychological well-being in an urban US public school using a culture-specific, participatory action research approach to consultation. International Journal of School & Educational Psychology, 5(3), 178-191.																																						ü
76. Involving children in research, audit and service evaluation	32	Bell, S. J., Morgan, A. G., Marshman, Z., & Rodd, H. D. (2010). Child and parental acceptance of preformed metal crowns. European Archives of Paediatric Dentistry, 11(5), 218-224.	no
55. A scoping review of peer-led physical activity interventions involving young people: theoretical approaches, intervention rationales, and effects	4	Bell, S. L., Audrey, S., Cooper, A. R., Noble, S., & Campbell, R. (2017). Lessons from a peer-led obesity prevention programme in English schools. Health promotion international, 32(2), 250-259.	Yes	55,58,97
54. A critical review of peer education with young people with special reference to sexual health	4	Benard, B. (1990). The Case for Peers.	yes
22	22	Benjamin-Thomas, T. E., Laliberte Rudman, D., Cameron, D., & Batorowicz, B. (2019). Participatory digital methodologies: Potential of three approaches for advancing transformative occupation-based research with children and youth. Journal of Occupational Science, 26(4), 559-574.	Review
57. Peer research by children and young people and their allies Rapid Evidence Review of best practices in health and social science literature	13	Benjamin-Thomas, T. E., Rudman, D. L., McGrath, C., Cameron, D., Abraham, V. J., Gunaseelan, J., & Vinothkumar, S. P. (2022). Situating occupational injustices experienced by children with disabilities in rural India within sociocultural, economic, and systemic conditions. Journal of Occupational Science, 29(1), 97-114.	yes
57. Peer research by children and young people and their allies Rapid Evidence Review of best practices in health and social science literature	14	Bennett, J., Boswell, B., Hinds, T., Metcalfe, J., & Nganga, I. K. (2016). Activist leadership and questions of sexuality with young women: A South African story. Feminist Formations, 27-50.	yes
46. Engaging the Voices of Children: A Scoping Review of How Children and Adolescents Are Involved in the Development of Quality-of-Life-Related Measures.	24	Benson, P. E., Cunningham, S. J., Shah, N., Gilchrist, F., Baker, S. R., Hodges, S. J., & Marshman, Z. (2016). Development of the Malocclusion Impact Questionnaire (MIQ) to measure the oral health-related quality of life of young people with malocclusion: part 2–cross-sectional validation. Journal of orthodontics, 43(1), 14-23.
50. Indigenous Youth Peer-Led Health Promotion in Canada, New Zealand, Australia, and the United States: A Systematic Review of the Approaches, Study Designs, and Effectiveness	1	Bentley, M. (2008). Evaluation of the peer education component of the Young Nungas Yarning Together program. Adelaide: South Australian Community Research Unit, 21.	yes
32. Youth Engagement in Sexual Health Programs and Services	17	Benton, A. D., Santana, A., Vinklarek, A. J., Lewis, C. M., Sorensen, J. M., & Hernandez, A. (2020). Peer-led sexual health education: Multiple perspectives on benefits for peer health educators. Child and Adolescent Social Work Journal, 37(5), 487-496.	yes																																	ü
38. A Review of Approaches, Strategies and Ethical Considerations in Participatory Research With Children	2	Benton, L., & Johnson, H. (2014). Structured approaches to participatory design for children: can targeting the needs of children with autism provide benefits for a broader child population?. Instructional Science, 42(1), 47-65.	yes																																							ü
38. A Review of Approaches, Strategies and Ethical Considerations in Participatory Research With Children	3	Benton, L., Johnson, H., Ashwin, E., Brosnan, M., & Grawemeyer, B. (2012, May). Developing IDEAS: Supporting children with autism within a participatory design team. In Proceedings of the SIGCHI conference on Human factors in computing systems (pp. 2599-2608).	yes																																							ü
38. A Review of Approaches, Strategies and Ethical Considerations in Participatory Research With Children	18	Benton, L., Vasalou, A., Khaled, R., Johnson, H., & Gooch, D. (2014, April). Diversity for design: a framework for involving neurodiverse children in the technology design process. In Proceedings of the SIGCHI conference on Human Factors in Computing Systems (pp. 3747-3756).	no																																							ü
57. Peer research by children and young people and their allies Rapid Evidence Review of best practices in health and social science literature	126	Benwell, M. C., Davies, A., Evans, B., & Wilkinson, C. (2020). Engaging political histories of urban uprisings with young people: the Liverpool riots, 1981 and 2011. Environment and Planning C: Politics and Space, 38(4), 599-618. https://doi.org/10.1177/2399654419897916	No
76. Involving children in research, audit and service evaluation	8	Beresford, B. (1997). Personal accounts: Involving disabled children in research. Norwich: Social Policy Research Unit.	yes
5. Involving disabled children and young people as partners in research: a systematic review	2	Beresford, B. (2012). Working on well‐being: Researchers’ experiences of a participative approach to understanding the subjective well‐being of disabled young people. Children & Society, 26(3), 234-240.	yes	5,84					ü
72. Involving young service users as co-researchers: possibilities, benefits and costs	2	Beresford, P. and Croft, S. (1993) Citizen Involvement, London, Macmillan.	yes
4. The engagement of young people in the development and implementation of programmes to secure health: a systematic review	6	Berg, M., Coman, E., & Schensul, J. J. (2009). Youth action research for prevention: A multi-level intervention designed to increase efficacy and empowerment among urban youth. American journal of community psychology, 43(3), 345-359.	yes	4,31,44,88,99				ü																											ü													ü
92. Peer-led nutrition education programs for school-aged youth: a systematic review of the literature.	12	Bergmann, L., Clifford, D., & Wolff, C. (2010). Edutainment and teen modeling may spark interest in nutrition & physical activity in elementary school audiences. Journal of Nutrition Education and Behavior, 42(2), 139-141.	yes
38. A Review of Approaches, Strategies and Ethical Considerations in Participatory Research With Children	4	Bergström, K., Jonsson, L., & Shanahan, H. (2010). Children as co‐researchers voicing their preferences in foods and eating: methodological reflections. International Journal of Consumer Studies, 34(2), 183-189.	yes																																							ü
75. Where are the silences? A scoping review of child participatory research literature in the context of the Australian service system	60	Bernard, D., Quine, S., Kang, M., Alperstein, G., Usherwood, T., Bennett, D., & Booth, M. (2004). Access to primary health care for Australian adolescents: how congruent are the perspectives of health service providers and young people, and does it matter?. Australian and New Zealand Journal of Public Health, 28(5), 487-492.	no
71. International literature review: Ethical issues in undertaking research with children and young people	103	Berrick, J. D., Frasch, K., & Fox, A. (2000). Assessing children's experiences of out-of-home care: Methodological challenges and opportunities. Social Work Research, 24(2), 119-127.	No
69. Participatory action research (PAR) with children and youth: An integrative review of methodology and PAR outcomes for participants, organizations, and communitie	28	Bertozzi, R. (2010). A participatory approach to research with migrant working adolescents. Migration Letters, 7(1), 57-67.	no
31. A Systematic Review of Youth Participatory Action Research (YPAR) in the United States: Methodologies, Youth Outcomes, and Future Directions.	41	Bertrand, M. (2014). Reciprocal dialogue between educational decision makers and students of color: Opportunities and obstacles. Educational Administration Quarterly, 50(5), 812-843.	no	31,88																															ü
57. Peer research by children and young people and their allies Rapid Evidence Review of best practices in health and social science literature	16	Bertrand, M. (2018). Youth participatory action research and possibilities for students of color in educational leadership. Educational Administration Quarterly, 54(3), 366-395.	yes
57. Peer research by children and young people and their allies Rapid Evidence Review of best practices in health and social science literature	15	Bertrand, M. (2019). “I was very impressed”: Responses of surprise to students of color engaged in youth participatory action research. Urban Education, 54(9), 1370-1397.	yes
57. Peer research by children and young people and their allies Rapid Evidence Review of best practices in health and social science literature	17	Bertrand, M., Durand, E. S., & Gonzalez, T. (2017). “We're Trying to Take Action”: Transformative Agency, Role Re-mediation, and the Complexities of Youth Participatory Action Research. Equity & Excellence in Education, 50(2), 142-154.	yes
4. The engagement of young people in the development and implementation of programmes to secure health: a systematic review	7	Beshers, S. C. (2007). A case study of peer educators in a community-based program to reduce teen pregnancy: Selected characteristics prior to training, perceptions of training and work, and perceptions of how participation in the program has affected them. American Journal of Sexuality Education, 2(2), 97-115.	yes					ü
71. International literature review: Ethical issues in undertaking research with children and young people	13	Bessant, J. (2006). The fixed age rule: Young people, consent and research ethics. Youth Studies Australia, 25(4), 50-57.	yes
13. Children and young people's contributions to public involvement and engagement activities in health-related research: A scoping review	6	Best, P., Badham, J., Corepal, R., O’Neill, R. F., Tully, M. A., Kee, F., & Hunter, R. F. (2017). Network methods to support user involvement in qualitative data analyses: an introduction to participatory theme elicitation. Trials, 18(1), 1-14.	yes														ü
69. Participatory action research (PAR) with children and youth: An integrative review of methodology and PAR outcomes for participants, organizations, and communitie	3	Betancourt, T. S., Frounfelker, R., Mishra, T., Hussein, A., & Falzarano, R. (2015). Addressing health disparities in the mental health of refugee children and adolescents through community-based participatory research: A study in 2 communities. American Journal of Public Health, 105(S3), S475-S482.	yes
45. Ethical issues in participatory arts methods for young people with adverse childhood experiences	12	Betancourt, T., Smith Fawzi, M. C., Stevenson, A., Kanyanganzi, F., Kirk, C., Ng, L., ... & Binagwaho, A. (2016). Ethics in community-based research with vulnerable children: perspectives from Rwanda. PLoS one, 11(6), e0157042.	yes																																														ü
57. Peer research by children and young people and their allies Rapid Evidence Review of best practices in health and social science literature	18	Bettencourt, G. M. (2020). Embracing problems, processes, and contact zones: Using youth participatory action research to challenge adultism. Action Research, 18(2), 153-170.	yes
66. Effectiveness of peer-mediated interventions (PMIs) on children with autism spectrum disorder (ASD): a systematic review	4	Betz, A., Higbee, T. S., & Reagon, K. A. (2008). Using joint activity schedules to promote peer engagement in preschoolers with autism. Journal of applied behavior analysis, 41(2), 237-241.	no
21. A 10-Year Systematic Review of Photovoice Projects With Youth in the United States.	42	Bharmal, N., Kennedy, D., Jones, L., Lee-Johnson, C., Morris, D. A., Caldwell, B., ... & Brown, A. F. (2012). Through our eyes: Exploring African-American men’s perspective on factors affecting transition to manhood. Journal of general internal medicine, 27(2), 153-159.	no																						ü
46. Engaging the Voices of Children: A Scoping Review of How Children and Adolescents Are Involved in the Development of Quality-of-Life-Related Measures.	7	Bhatia, S., Jenney, M. E., Bogue, M. K., Rockwood, T. H., Feusner, J. H., Friedman, D. L., ... & Kane, R. L. (2002). The Minneapolis-Manchester Quality of Life instrument: reliability and validity of the Adolescent Form. Journal of Clinical Oncology, 20(24), 4692-4698.	yes
48. PEER-MEDIATED INTERVENTIONS PROMOTING SOCIAL SKILLS OF CHILDREN AND YOUTH WITH BEHAVIORAL DISORDERS	1	Bierman, K. L. (1986). Process of change during social skills training with preadolescents and its relation to treatment outcome. Child development, 230-240.	yes
48. PEER-MEDIATED INTERVENTIONS PROMOTING SOCIAL SKILLS OF CHILDREN AND YOUTH WITH BEHAVIORAL DISORDERS	2	Bierman, K. L., & Furman, W. (1984). The effects of social skills training and peer involvement on the social adjustment of preadolescents. Child development, 151-162.	yes
86. Engaging Indigenous Youth in Community-Based Participatory Action Research: A Scoping Review	26	Big-Canoe, K., & Richmond, C. A. (2014). Anishinabe youth perceptions about community health: Toward environmental repossession. Health & Place, 26, 127-135.	No
50. Indigenous Youth Peer-Led Health Promotion in Canada, New Zealand, Australia, and the United States: A Systematic Review of the Approaches, Study Designs, and Effectiveness	14	Biggs, K., Walsh, J., & Ooi, C. (2016). Deadly Liver Mob: opening the door–improving sexual health pathways for Aboriginal people in Western Sydney. Sexual Health, 13(5), 457-464.	no
54. A critical review of peer education with young people with special reference to sexual health	5	Billy, J. O., & Udry, J. R. (1985). The influence of male and female best friends on adolescent sexual behavior. Adolescence, 20(77), 21.	yes
54. A critical review of peer education with young people with special reference to sexual health	6	Billy, J. O., Udry, J. R., & Rodgers, J. L. (1984). Adolescent sexual behavior and friendship choice. Social Forces, 62(3), 653-678.	yes
33. Children and young people's participation in developing interventions in health and well-being: a scoping review.	33	Biltoft‐Jensen, A., Trolle, E., Christensen, T., Islam, N., Andersen, L. F., Egenfeldt‐Nielsen, S., & Tetens, I. (2014). WebDASC: a web‐based dietary assessment software for 8–11‐year‐old Danish children. Journal of human nutrition and dietetics, 27, 43-53.	No																																		ü
34. Shifting From Tokenism to Meaningful Adolescent Participation in Research for Obesity Prevention: A Systematic Scoping Review	81	Bindler, R. C., Goetz, S., Butkus, S. N., Power, T. G., Ullrich-French, S., & Steele, M. (2012). The process of curriculum development and implementation for an adolescent health project in middle schools. The Journal of School Nursing, 28(1), 13-23.	yes																																			ü
75. Where are the silences? A scoping review of child participatory research literature in the context of the Australian service system	35	Birbeck, D., & Drummond, M. (2005). Interviewing, and listening to the voices of, very young children on body image and perceptions of self. Early Child Development and Care, 175(6), 579-596.	no	71,75
57. Peer research by children and young people and their allies Rapid Evidence Review of best practices in health and social science literature	127	Bird, D., Culley, L., & Lakhanpaul, M. (2013). Why collaborate with children in health research: an analysis of the risks and benefits of collaboration with children. Arch Dis Child Educ Pract Ed, 98(2), 42-48. https://doi.org/10.1136/archdischild-2012-303470	yes	3,9,57,84			ü						ü
86. Engaging Indigenous Youth in Community-Based Participatory Action Research: A Scoping Review	42	Bird-Naytowhow, K., Hatala, A. R., Pearl, T., Judge, A., & Sjoblom, E. (2017). Ceremonies of relationship: Engaging urban indigenous youth in community-based research. International Journal of Qualitative Methods, 16(1), 1609406917707899.	No
15. Effects of student participation in school health promotion: a systematic review.	19	Birnbaum, A. S., Lytle, L. A., Story, M., Perry, C. L., & Murray, D. M. (2002). Are differences in exposure to a multicomponent school-based intervention associated with varying dietary outcomes in adolescents?. Health Education & Behavior, 29(4), 427-443.	yes	4,15,92				ü											ü
75. Where are the silences? A scoping review of child participatory research literature in the context of the Australian service system	56	Bishop, K. (2010). Through the eyes of children and young people: the components of a supportive hospital environment. Neonatal Paediatr Child Health Nurs, 13, 17-25.	no
71. International literature review: Ethical issues in undertaking research with children and young people	14	Black, M. M., & Ponirakis, A. (2000). Computer-administered interviews with children about maltreatment: Methodological, developmental, and ethical issues. Journal of Interpersonal Violence, 15(7), 682-695.	yes
55. A scoping review of peer-led physical activity interventions involving young people: theoretical approaches, intervention rationales, and effects	34	Black, M. M., Hager, E. R., Le, K., Anliker, J., Arteaga, S. S., DiClemente, C., ... & Wang, Y. (2010). Challenge! Health promotion/obesity prevention mentorship model among urban, black adolescents. Pediatrics, 126(2), 280-288.	no	55,97
72. Involving young service users as co-researchers: possibilities, benefits and costs	3	Black, T. R. (1999). Doing quantitative research in the social sciences: An integrated approach to research design, measurement and statistics. sage.	yes
11. How to involve children and young people in what is, after all, their research	9	Blackburn, S., McLachlan, S., Jowett, S., Kinghorn, P., Gill, P., Higginbottom, A., ... & Jinks, C. (2018). The extent, quality and impact of patient and public involvement in primary care research: a mixed methods study. Research involvement and engagement, 4(1), 1-18.	yes												ü
38. A Review of Approaches, Strategies and Ethical Considerations in Participatory Research With Children	19	Blanchet-Cohen, N., & Di Mambro, G. (2015). Environmental education action research with immigrant children in schools: Space, audience and influence. Action Research, 13(2), 123-140.	no																																							ü
86. Engaging Indigenous Youth in Community-Based Participatory Action Research: A Scoping Review	34	Blangy, S., Bernier, M., Bhiry, N., Jean-Pierre, D., Aenishaenslin, C., Bastian, S., ... & Rousse, D. (2018). OHMi-Nunavik: a multi-thematic and cross-cultural research program studying the cumulative effects of climate and socio-economic changes on Inuit communities. Ecoscience, 25(4), 311-324. Gérin-Lajoie, J., Herrmann, T. M., MacMillan, G. A., Hébert-Houle, É., Monfette, M., Rowell, J. A., ..…	No
69. Participatory action research (PAR) with children and youth: An integrative review of methodology and PAR outcomes for participants, organizations, and communitie	29	Blazek, M., & Hraňová, P. (2012). Emerging relationships and diverse motivations and benefits in participatory video with young people. Children's Geographies, 10(2), 151-168.	no
22. Participatory digital methodologies: Potential of three approaches for advancing transformative occupation-based research with children and youth	5	Blazek, M., Smith, F. M., Lemešová, M., & Hricová, P. (2015). Ethics of care across professional and everyday positionalities: The (un) expected impacts of participatory video with young female carers in Slovakia. Geoforum, 61, 45-55.	yes																							ü
79. Can asset-based community development with children and youth enhance the level of participation in health promotion projects? A qualitative meta-synthesis	9	Blitz, L. V., Yull, D., Kufeyani, P., & Wapinski-Mooradian, J. (2018). Akuluakulu? Sapasidwa kanthu (grown-ups? They get nothing): Informing an international community-University Partnership in Malawi. Social Development Issues, 40(1), 5-16.	no
14. The inclusion of children with disabilities in oral health research: A systematic review.	3	Blomqvist, M., Holmberg, K., Fernell, E., Ek, U., & Dahllöf, G. (2007). Dental caries and oral health behavior in children with attention deficit hyperactivity disorder. European journal of oral sciences, 115(3), 186-191.	yes															ü
14. The inclusion of children with disabilities in oral health research: A systematic review.	4	Blomqvist, M., Holmberg, K., Lindblad, F., Fernell, E., Ek, U., & Dahllöf, G. (2007). Salivary cortisol levels and dental anxiety in children with attention deficit hyperactivity disorder. European Journal of Oral Sciences, 115(1), 1-6.	yes															ü
54. A critical review of peer education with young people with special reference to sexual health	7	Bloor, M. J., McKeganey, N. P., Finlay, A., & Barnard, M. A. (1992). The inappropriateness of psycho-social models of risk behaviour for understanding HIV-related risk practices among Glasgow male prostitutes. Aids Care, 4(2), 131-137.	yes
59. Peer led interventions to prevent tobacco, alcohol and/or drug use among young people aged 11â€“21 years: a systematic review and metaâ€analysis	5	Bobrowski, K. J., Pisarska, A., Staszewski, K., & Borucka, A. (2014). Effectiveness of alcohol prevention program for pre-adolescents. Psychiatr Pol, 48(3), 527-539.	Yes
82. Evidence for the effectiveness of peer-led education for at risk youth: an Evidence Check rapid review brokered by the Sax Institute ( https://www. saxinstitute. org. au/) for the NSW Ministry of Health. 2016. Available from: www. saxinstitute. org. au/wp-content/uploads	14	Boekeloo, B. O., Novik, M. G., Bush, E. N., & O'Grady, K. E. (2009). Impact of the “peers as family” dormitory wing-based intervention on college student alcohol use and its secondhand effects. Journal of Drug Education, 39(4), 339-359.	no
24. Policies to enable children's voice for healthy neighbourhoods and communities: a systematic mapping review and case study	2	Boelens, M., Windhorst, D. A., Jonkman, H., Hosman, C. M., Raat, H., & Jansen, W. (2019). Evaluation of the promising neighbourhoods community program to reduce health inequalities in youth: a protocol of a mixed-methods study. BMC public health, 19(1), 1-12.	yes																									ü
4. The engagement of young people in the development and implementation of programmes to secure health: a systematic review	10	Bogart, L. M., Cowgill, B. O., Elliott, M. N., Klein, D. J., Hawes-Dawson, J., Uyeda, K., ... & Schuster, M. A. (2014). A randomized controlled trial of students for nutrition and eXercise: a community-based participatory research study. Journal of Adolescent Health, 55(3), 415-422.	yes	4,34,97				ü																														ü
34. Shifting From Tokenism to Meaningful Adolescent Participation in Research for Obesity Prevention: A Systematic Scoping Review	10	Bogart, L. M., Elliott, M. N., Cowgill, B. O., Klein, D. J., Hawes-Dawson, J., Uyeda, K., & Schuster, M. A. (2016). Two-year BMI outcomes from a school-based intervention for nutrition and exercise: a randomized trial. Pediatrics, 137(5).	yes																																			ü
87. Youth as partners, participants or passive recipients: a review of children and adolescents in community-based participatory research (CBPR).	3	Bogart, L. M., Elliott, M. N., Uyeda, K., Hawes-Dawson, J., Klein, D. J., & Schuster, M. A. (2011). Preliminary healthy eating outcomes of SNaX, a pilot community-based intervention for adolescents. Journal of Adolescent Health, 48(2), 196-202.	Yes
4. The engagement of young people in the development and implementation of programmes to secure health: a systematic review	9	Bogart, L. M., Elliott, M. N., Uyeda, K., Hawes-Dawson, J., Klein, D. J., & Schuster, M. A. (2011). Preliminary healthy eating outcomes of SNaX, a pilot community-based intervention for adolescents. Journal of Adolescent Health, 48(2), 196-202.	yes	4,34,47,92,97				ü																														ü
34. Shifting From Tokenism to Meaningful Adolescent Participation in Research for Obesity Prevention: A Systematic Scoping Review	12	Bogart, L. M., Fu, C. M., Eyraud, J., Cowgill, B. O., Hawes-Dawson, J., Uyeda, K., ... & Schuster, M. A. (2018). Evaluation of the dissemination of SNaX, a middle school-based obesity prevention intervention, within a large US school district. Translational Behavioral Medicine, 8(5), 724-732.	Yes																																			ü
78. Youth engagement in HIV prevention intervention research in subâ€Saharan Africa: a scoping review	16	Bogart, L. M., Skinner, D., Thurston, I. B., Toefy, Y., Klein, D. J., Hu, C. H., & Schuster, M. A. (2013). Let's talk!, A South African worksite-based HIV prevention parenting program. Journal of Adolescent Health, 53(5), 602-608.	yes
71. International literature review: Ethical issues in undertaking research with children and young people	105	Bogolub, E. B., & Thomas, N. (2005). Parental consent and the ethics of research with foster children: Beginning a cross-cultural dialogue. Qualitative Social Work, 4(3), 271-292.	No
32. Youth Engagement in Sexual Health Programs and Services	20	Bohnert, A., Fredricks, J., & Randall, E. (2010). Capturing unique dimensions of youth organized activity involvement: Theoretical and methodological considerations. Review of Educational Research, 80(4), 576-610.	yes																																	ü
36. Co-production as an Emerging Methodology for Developing School-Based Health Interventions with Students Aged 11â€“16: Systematic Review of Intervention Types, Theories and Processes and Thematic Synthesis of Stakeholdersâ€™ Experiences	3	Bond, L., Glover, S., Godfrey, C., Butler, H., & Patton, G. C. (2001). Building capacity for system-level change in schools: lessons from the Gatehouse Project. Health Education & Behavior, 28(3), 368-383.	yes																																					ü
15. Effects of student participation in school health promotion: a systematic review.	2	Bonell, C. P., Sorhaindo, A. M., Allen, E. E., Strange, V. J., Wiggins, M., Fletcher, A., ... & Rhodes, T. (2010). Pilot multimethod trial of a school-ethos intervention to reduce substance use: building hypotheses about upstream pathways to prevention. Journal of Adolescent Health, 47(6), 555-563.	yes																ü
36. Co-production as an Emerging Methodology for Developing School-Based Health Interventions with Students Aged 11â€“16: Systematic Review of Intervention Types, Theories and Processes and Thematic Synthesis of Stakeholdersâ€™ Experiences	11	Bonell, C., Fletcher, A., Fitzgerald-Yau, N., Hale, D., Allen, E., Elbourne, D., ... & Viner, R. (2015). Initiating change locally in bullying and aggression through the school environment (INCLUSIVE): pilot randomised controlled trial. Health technology assessment, 19(53), 1-109.																																						ü
15. Effects of student participation in school health promotion: a systematic review.	3	Bonell, C., Sorhaindo, A., Strange, V., Wiggins, M., Allen, E., Fletcher, A., ... & Rhodes, T. (2010). A pilot whole‐school intervention to improve school ethos and reduce substance use. Health education.	yes	15,36															ü																					ü
13. Children and young people's contributions to public involvement and engagement activities in health-related research: A scoping review	28	Boote, J., Julious, S., Horspool, M., Elphick, H., Smithson, W. H., & Norman, P. (2016). PPI in the PLEASANT trial: involving children with asthma and their parents in designing an intervention for a randomised controlled trial based within primary care. Primary Health Care Research & Development, 17(6), 536-548.	No														ü
75. Where are the silences? A scoping review of child participatory research literature in the context of the Australian service system	24	Booth, M. L., Bernard, D., Quine, S., Kang, M. S., Usherwood, T., Alperstein, G., & Bennett, D. L. (2004). Access to health care among Australian adolescents young people's perspectives and their sociodemographic distribution. Journal of Adolescent Health, 34(1), 97-103.	yes
68. Assessing participation and effectiveness of the peer-led approach in youth sexual health education: systematic review and meta-analysis in more developed countries	2	Borgia, P., Marinacci, C., Schifano, P., & Perucci, C. A. (2005). Is peer education the best approach for HIV prevention in schools? Findings from a randomized controlled trial. Journal of adolescent health, 36(6), 508-516.	yes	68,89,91
31. A Systematic Review of Youth Participatory Action Research (YPAR) in the United States: Methodologies, Youth Outcomes, and Future Directions.	42	Borgida, E., Worth, K. A., Lippmann, B., Ergun, D., & Farr, J. (2008). Beliefs about deliberation: Personal and normative dimensions. Journal of Social Issues, 64(3), 551-569.	no	31,88																															ü
99. Youth Involvement in Participatory Action Research (PAR): Challenges and Barriers	2	Bostock, J., & Freeman, J. (2003). ‘No limits’: Doing participatory action research with young people in Northumberland. Journal of Community & Applied Social Psychology, 13(6), 464-474.	Yes	8,99								ü
42. Youth Participatory Approaches and Health Equity: Conceptualization and Integrative Review.	6	Botfield, J. R., Newman, C. E., Lenette, C., Albury, K., & Zwi, A. B. (2018). Using digital storytelling to promote the sexual health and well-being of migrant and refugee young people: A scoping review. Health education journal, 77(7), 735-748.	yes																																											ü
59. Peer led interventions to prevent tobacco, alcohol and/or drug use among young people aged 11â€“21 years: a systematic review and metaâ€analysis	6	Botvin, G. J., Baker, E., Filazzola, A. D., & Botvin, E. M. (1990). A cognitive-behavioral approach to substance abuse prevention: One-year follow-up. Addictive behaviors, 15(1), 47-63.	Yes
59. Peer led interventions to prevent tobacco, alcohol and/or drug use among young people aged 11â€“21 years: a systematic review and metaâ€analysis	7	Botvin, G. J., Baker, E., Renick, N. L., Filazzola, A. D., & Botvin, E. M. (1984). A cognitive-behavioral approach to substance abuse prevention. Addictive behaviors, 9(2), 137-147.
75. Where are the silences? A scoping review of child participatory research literature in the context of the Australian service system	63	Bourke, S., & Burgman, I. (2010). Coping with bullying in Australian schools: how children with disabilities experience support from friends, parents and teachers. Disability & Society, 25(3), 359-371.	no
57. Peer research by children and young people and their allies Rapid Evidence Review of best practices in health and social science literature	19	Bovarnick, S., Peace, D., Warrington, C., & Pearce, J. J. (2018). Being heard: promoting children and young people’s involvement in participatory research on sexual violence: findings from an international scoping review.	yes
79. Can asset-based community development with children and youth enhance the level of participation in health promotion projects? A qualitative meta-synthesis	4	Bowns, C. (2011). Facilitating the production of place-based knowledge for participatory community development in rural Pennsylvania. Children Youth and Environments, 21(1), 275-292.	yes
45. Ethical issues in participatory arts methods for young people with adverse childhood experiences	51	Boydell, K. (2011). Using performative art to communicate research: Dancing experiences of psychosis. Canadian Theatre Review, (146), 12-17.	yes																																														ü
45. Ethical issues in participatory arts methods for young people with adverse childhood experiences	52	Boydell, K. M., Hodgins, M. J., Gladstone, B. M., & Stasiulis, E. (2017). Ineffable knowledge: Tensions (and solutions) in art-based research representation and dissemination. Journal of Applied Arts & Health, 8(2), 193-207.	yes																																														ü
45. Ethical issues in participatory arts methods for young people with adverse childhood experiences	6	Boydell, K. M., Volpe, T., Cox, S., Katz, A., Dow, R., Brunger, F., ... & Wong, L. (2012). Ethical challenges in arts-based health research. The International Journal of the Creative Arts in Interdisciplinary Practice, 11(1), 1-17.	yes																																														ü
45. Ethical issues in participatory arts methods for young people with adverse childhood experiences	3	Boydell, K., Gladstone, B. M., Volpe, T., Allemang, B., & Stasiulis, E. (2012, January). The production and dissemination of knowledge: A scoping review of arts-based health research. In Forum Qualitative Sozialforschung/Forum: Qualitative Social Research (Vol. 13, No. 1).	yes																																														ü
9. Participatory methods in pediatric participatory research: a systematic review	5	Boyden, J., & Ennew, J. (Eds.). (1997). Children in focus: a manual for participatory research with children (pp. 34-8). Stockholm: Rädda Barnen.	Yes										ü
55. A scoping review of peer-led physical activity interventions involving young people: theoretical approaches, intervention rationales, and effects	5	Boyle, J., Mattern, C. O., Lassiter, J. W., & Ritzler, J. A. (2011). Peer 2 peer: efficacy of a course-based peer education intervention to increase physical activity among college students. Journal of American College Health, 59(6), 519-529.	Yes
3. Children's Involvement in Research A Review and Comparison with Service User Involvement in Health and Social Care	4	Bradbury-Jones, C., & Taylor, J. (2015). Engaging with children as co-researchers: challenges, counter-challenges and solutions. International Journal of Social Research Methodology, 18(2), 161-173.	Yes	3,57,84, 96			ü
23	23	Bradbury-Jones, C., Isham, L., & Taylor, J. (2018). The complexities and contradictions in participatory research with vulnerable children and young people: A qualitative systematic review. Social Science & Medicine, 215, 80-91.	Review	57, R23																							ü
9. Participatory methods in pediatric participatory research: a systematic review	20	Bradding, A., & Horstman, M. (1999). Using the write and draw technique with children. European Journal of Oncology Nursing, 3(3), 170-175.	no										ü
86. Engaging Indigenous Youth in Community-Based Participatory Action Research: A Scoping Review	38	Bradford, L. E., Zagozewski, R., & Bharadwaj, L. A. (2017). Perspectives of water and health using Photovoice with youths living on reserve. The Canadian Geographer/Le Géographe Canadien, 61(2), 178-195.	No
75. Where are the silences? A scoping review of child participatory research literature in the context of the Australian service system	47	Bradford, S., & Rickwood, D. (2015). Young people’s views on electronic mental health assessment: prefer to type than talk?. Journal of child and family studies, 24(5), 1213-1221.	no
60. Examining the mental health outcomes of school-based peer-led interventions on young people: A scoping review of range and a systematic review of effectiveness	37	Bradley, R. (2016). ‘Why single me out?’Peer mentoring, autism and inclusion in mainstream secondary schools. British Journal of Special Education, 43(3), 272-288.	yes
60. Examining the mental health outcomes of school-based peer-led interventions on young people: A scoping review of range and a systematic review of effectiveness	26	Brady, B., Dolan, P., & Canavan, J. (2014). What added value does peer support bring? Insights from principals and teachers on the utility and challenges of a school-based mentoring programme. Pastoral Care in Education, 32(4), 241-250.	yes
57. Peer research by children and young people and their allies Rapid Evidence Review of best practices in health and social science literature	22	Brady, G., & Franklin, A. (2019). Challenging dominant notions of participation and protection through a co-led disabled young researcher study. Journal of Children's Services.	yes
39. Involving children and young people in clinical research through the forum of a European Young Personsâ€™ Advisory Group: needs and challenges	1	Brady, L. M. (2011). Involving young people in research: making an impact in public health. Critical Perspectives on User Involvement.	yes																																								ü
84. A rapid evidence review of young peopleâ€™s involvement in health research	17	Brady, L. M. (2017). Rhetoric to reality: an inquiry into embedding young people's participation in health services and research (Doctoral dissertation, University of the West of England).	yes
84. A rapid evidence review of young peopleâ€™s involvement in health research	16	Brady, L. M., & Preston, J. (2017). Evaluating the extent and impact of young people's involvement in National Institute for Health Research (NIHR) studies: an assessment of feasibility.	yes
13. Children and young people's contributions to public involvement and engagement activities in health-related research: A scoping review	7	Brady, L. M., Templeton, L., Toner, P., Watson, J., Evans, D., Percy-Smith, B., & Copello, A. (2018). Involving young people in drug and alcohol research. Drugs and Alcohol Today.	yes	13,26,84													ü													ü
84. A rapid evidence review of young peopleâ€™s involvement in health research	19	Brady, L., & Preston, J. (2020). How do we know what works? Evaluating data on the extent and impact of young people’s involvement in English health research. Research for All, 4(2), 194-206.	yes
48. PEER-MEDIATED INTERVENTIONS PROMOTING SOCIAL SKILLS OF CHILDREN AND YOUTH WITH BEHAVIORAL DISORDERS	3	Brady, M. P., Shores, R. E., Gunter, P., McEvoy, M. A., Fox, J. J., & White, C. (1984). Generalization of an adolescent's social interaction behavior via multiple peers in a classroom setting. Journal of the Association for Persons with Severe Handicaps, 9(4), 278-286.	yes
48. PEER-MEDIATED INTERVENTIONS PROMOTING SOCIAL SKILLS OF CHILDREN AND YOUTH WITH BEHAVIORAL DISORDERS	7	Brady, M. P., Shores, R. E., McEvoy, M. A., Ellis, D., & Fox, J. J. (1987). Increasing social interactions of severely handicapped autistic children. Journal of Autism and Developmental Disorders, 17(3), 375-390.	no
73. Peer-led interventions to reduce HIV risk of youth: a review	13	Brady, M., & Khan, A. B. (2002). Letting Girls Play: The Mathare Youth Sports Association's Football Program for Girls.	yes
57. Peer research by children and young people and their allies Rapid Evidence Review of best practices in health and social science literature	23	Bramsen, I., Kuiper, C., Willemse, K., & Cardol, M. (2019). My path towards living on my own: Voices of youth leaving Dutch secure residential care. Child and Adolescent Social Work Journal, 36(4), 365-380.	yes
47. A REVIEW of COMMUNITY-BASED Participatory Research in Child Health.	3	Branch, R., & Chester, A. (2009). Community‐based participatory clinical research in obesity by adolescents: Pipeline for researchers of the future. Clinical and translational science, 2(5), 350-354.	yes	47,84,87
54. A critical review of peer education with young people with special reference to sexual health	8	Brannen, J., Dodd, K., & Oakley, A. (1994). Young people, health and family life. McGraw-Hill Education (UK).	yes
30	30	Branquinho, C., Tomé, G., Grothausen, T., & Gaspar de Matos, M. (2020). Community‐based Youth Participatory Action Research studies with a focus on youth health and well‐being: A systematic review. Journal of community psychology, 48(5), 1301-1315.	Review	32,57, R30																														ü		ü
85. Involving Children in the Design of Online Peer Support for Children with Cancer	10	Bratteteig, T., Wagner, I., Morrison, A., Stuedahl, D., & Mörtberg, C. (2010). Research practices in digital design. In Exploring digital design (pp. 17-54). Springer, London.	no
29. Young people's advisory groups in health research: scoping review and mapping of practices.	10	Brawner, B. M., Abboud, S., Reason, J., Wingood, G., & Jemmott, L. S. (2019). The development of an innovative, theory-driven, psychoeducational HIV/STI prevention intervention for heterosexually active black adolescents with mental illnesses. Vulnerable children and youth studies, 14(2), 151-165.	yes																														ü
71. International literature review: Ethical issues in undertaking research with children and young people	106	Bray, R., & Gooskens, I. (2006). Ethics and the everyday: Reconsidering approaches to research involving children and young people. Anthropology Southern Africa, 29(1-2), 45-57.	No
2. Participation in practice: Making it meaningful, effective and sustainable	4	Braye, S. (2000). Participation and involvement in social care: an overview. User involvement and participation in social care: Research informing practice, 9-28.	Yes			ü
21. A 10-Year Systematic Review of Photovoice Projects With Youth in the United States.	3	Brazg, T., Bekemeier, B., Spigner, C., & Huebner, C. E. (2011). Our community in focus: The use of photovoice for youth-driven substance abuse assessment and health promotion. Health Promotion Practice, 12(4), 502-511.	yes	21,31,44,88,98																					ü										ü													ü
19. Co-designed healthcare transition interventions for adolescents and young adults with chronic conditions: a scoping review	2	Breakey, V. R., Ignas, D. M., Warias, A. V., White, M., Blanchette, V. S., & Stinson, J. N. (2014). A pilot randomized control trial to evaluate the feasibility of an Internet‐based self‐management and transitional care program for youth with haemophilia. Haemophilia, 20(6), 784-793.	yes																				ü
84. A rapid evidence review of young peopleâ€™s involvement in health research	21	Brett, J. O., Staniszewska, S., Mockford, C., Herron‐Marx, S., Hughes, J., Tysall, C., & Suleman, R. (2014). Mapping the impact of patient and public involvement on health and social care research: a systematic review. Health expectations, 17(5), 637-650.	yes
34. Shifting From Tokenism to Meaningful Adolescent Participation in Research for Obesity Prevention: A Systematic Scoping Review	89	Briançon, S., Bonsergent, E., Agrinier, N., Tessier, S., Legrand, K., Lecomte, E., ... & Collin, J. F. (2010). PRALIMAP: study protocol for a high school-based, factorial cluster randomised interventional trial of three overweight and obesity prevention strategies. Trials, 11(1), 1-15.	yes																																			ü
75. Where are the silences? A scoping review of child participatory research literature in the context of the Australian service system	74	Bricher, G., & Darbyshire, P. (2005). ‘I know my body, I’ve lived in it all my life’: Therapy, surgery and remediation experiences of young people with disabilities. Contemporary Nurse, 18(1-2), 18-33.	no
57. Peer research by children and young people and their allies Rapid Evidence Review of best practices in health and social science literature	25	Brickle, M. B., & Evans-Agnew, R. (2017). Photovoice and youth empowerment in environmental justice research: a pilot study examining woodsmoke pollution in a Pacific Northwest community. Journal of Community Health Nursing, 34(2), 89-101.	yes	57,84
73. Peer-led interventions to reduce HIV risk of youth: a review	2	Brieger, W. R., Delano, G. E., Lane, C. G., Oladepo, O., & Oyediran, K. A. (2001). West African Youth Initiative: outcome of a reproductive health education program. Journal of Adolescent Health, 29(6), 436-446.	yes	73,89
57. Peer research by children and young people and their allies Rapid Evidence Review of best practices in health and social science literature	129	Bristow, S., & Atkinson, C. (2020). Child-led research investigating social, emotional and mental health and wellbeing aspects of playtime. Educational & Child Psychology, 37(4), 115.	No
35. Impacts of patient and public involvement in mental health research with young people: a systematic review	1	Brockie, T. N., Dana-Sacco, G., Lopez, M. M., & Wetsit, L. (2017). Essentials of research engagement with Native American tribes: Data collection reflections of a tribal research team. Progress in Community Health Partnerships: Research, Education, and Action, 11(3), 301-307.	yes																																				ü
76. Involving children in research, audit and service evaluation	39	Broder, H. L., & Wilson‐Genderson, M. (2007). Reliability and convergent and discriminant validity of the Child Oral Health Impact Profile (COHIP Child’s version). Community dentistry and oral epidemiology, 35, 20-31.	no
76. Involving children in research, audit and service evaluation	22	Broder, H. L., McGrath, C., & Cisneros, G. J. (2007). Questionnaire development: face validity and item impact testing of the Child Oral Health Impact Profile. Community dentistry and oral epidemiology, 35, 8-19.	yes
45. Ethical issues in participatory arts methods for young people with adverse childhood experiences	16	Bromley, E., Mikesell, L., Jones, F., & Khodyakov, D. (2015). From subject to participant: Ethics and the evolving role of community in health research. American journal of public health, 105(5), 900-908.	yes																																														ü
72. Involving young service users as co-researchers: possibilities, benefits and costs	4	Brooks, F. (2005). The mental health needs of children and young people during the transition years from primary schools to secondary schools: A pilot study.	yes
15. Effects of student participation in school health promotion: a systematic review.	4	Brooks, F., & Magnusson, J. (2006). Taking part counts: adolescents' experiences of the transition from inactivity to active participation in school-based physical education. Health education research, 21(6), 872-883.	yes																ü
84. A rapid evidence review of young peopleâ€™s involvement in health research	23	Brosnan, C. A., Upchurch, S. L., Meininger, J. C., Hester, L. E., Johnson, G., & Eissa, M. A. (2005). Student nurses participate in public health research and practice through a school‐based screening program. Public Health Nursing, 22(3), 260-266.	yes
45. Ethical issues in participatory arts methods for young people with adverse childhood experiences	59	Brown, A., Rice, S. M., Rickwood, D. J., & Parker, A. G. (2016). Systematic review of barriers and facilitators to accessing and engaging with mental health care among at‐risk young people. Asia‐Pacific Psychiatry, 8(1), 3-22.	yes																																														ü
77	77	Brown, A., Spencer, R., McIsaac, J. L., & Howard, V. (2020). Drawing out their stories: A scoping review of participatory visual research methods with newcomer children. International Journal of Qualitative Methods, 19, 1609406920933394.	Review	57, R77
69. Participatory action research (PAR) with children and youth: An integrative review of methodology and PAR outcomes for participants, organizations, and communitie	4	Brown, B. D., Harris, K. J., Harris, J. L., Parker, M., Ricci, C., & Noonan, C. (2010). Translating the diabetes prevention program for Northern Plains Indian youth through community-based participatory research methods. The Diabetes Educator, 36(6), 924-935.	yes	34,69																																		ü
34. Shifting From Tokenism to Meaningful Adolescent Participation in Research for Obesity Prevention: A Systematic Scoping Review	18	Brown, B., Noonan, C., Harris, K. J., Parker, M., Gaskill, S., Ricci, C., ... & Gress, S. (2013). Developing and piloting the journey to native youth health program in Northern Plains Indian communities. The Diabetes Educator, 39(1), 109-118.	yes																																			ü
95. Peer-assisted learning in school physical education, sport and physical activity programmes: a systematic review	13	Brown, C. E. (1993). Caring as an educational experience. Equity & Excellence in Education, 26(2), 18-21.	yes
12. Patient and Public Involvement of young people with a chronic condition in projects in health and social care: A scoping review	3	Brown, D. J., Battersby, S., Standen, P., Anderton, N., & Harrison, M. (2005). Inclusive design for disability: A prototype switch for use in virtual learning environments. International Journal on Disability and Human Development, 4(2), 103-120.	Yes													ü
90. Adolescents health choices related rights, duties and responsibilities: An integrative review.	11	Brown, S., Shoveller, J., Chabot, C., & LaMontagne, A. D. (2013). Risk, resistance and the neoliberal agenda: Young people, health and well-being in the UK, Canada and Australia. Health, risk & society, 15(4), 333-346.	yes
31. A Systematic Review of Youth Participatory Action Research (YPAR) in the United States: Methodologies, Youth Outcomes, and Future Directions.	43	Brown, T. M. (2010). ARISE to the Challenge: Partnering with Urban Youth to Improve Educational Research and Learning. Penn GSE Perspectives on Urban Education, 7(1), 4-14.	no	31,88																															ü
8. A scoping review of participatory action research to promote mental health and resilience in youth and adolescents	3	Brown, T. M. (2016). “Hitting the streets”: Youth street involvement as adaptive well-being. Harvard Educational Review, 86(1), 48-71.	yes									ü
12. Patient and Public Involvement of young people with a chronic condition in projects in health and social care: A scoping review	5	Bruce, S. M., & Parker, A. T. (2012). Young deafblind adults in action: Becoming self-determined change agents through advocacy. American Annals of the deaf, 157(1), 16-26.	Yes													ü
84. A rapid evidence review of young peopleâ€™s involvement in health research	24	Bruno, D. M., Imperato, P. J., & Szarek, M. (2014). The correlation between global health experiences in low-income countries on choice of primary care residencies for graduates of an urban US medical school. Journal of Urban Health, 91(2), 394-402.	yes
36. Co-production as an Emerging Methodology for Developing School-Based Health Interventions with Students Aged 11â€“16: Systematic Review of Intervention Types, Theories and Processes and Thematic Synthesis of Stakeholdersâ€™ Experiences	13	Bruun Jensen, B., Simovska, V., Larsen, N., Glud Holm, L., & World Health Organization. (2005). Young people want to be part of the answer: young minds as an educational approach to involve schools and students in national environment and health action plans (No. EUR/05/5058040). Copenhagen: WHO Regional Office for Europe.	yes																																					ü
9. Participatory methods in pediatric participatory research: a systematic review	9	Buchbinder, M. H., Detzer, M. J., Welsch, R. L., Christiano, A. S., Patashnick, J. L., & Rich, M. (2005). Assessing adolescents with insulin-dependent diabetes mellitus: a multiple perspective pilot study using visual illness narratives and interviews. Journal of Adolescent Health, 36(1), 71-e9.	Yes	9,76									ü
40. FROM RESEARCH ON TO RESEARCH WITH CHILDREN ABOUT THEIR FAMILY LIVES: a scoping review of ethical and methodological challenges	1	Buchwald, D., Delmar, C., & Schantz‐Laursen, B. (2012). How children handle life when their mother or father is seriously ill and dying. Scandinavian journal of caring sciences, 26(2), 228-235.	yes																																									ü
60. Examining the mental health outcomes of school-based peer-led interventions on young people: A scoping review of range and a systematic review of effectiveness	33	Buck, M. R. (1977). Peer counseling in an urban high school setting. Journal of School Psychology, 15(4), 362-366.	yes
78. Youth engagement in HIV prevention intervention research in subâ€Saharan Africa: a scoping review	49	Buhari, A. S. M., Kamaldeen, A. S., & Abdulraheem, I. S. (2012). Impact of peer education training on knowledge of HIV/AIDS among in-school youth in north central Nigeria. Int J Pharm Res Bio-Sci, 1, 159-67.	yes
84. A rapid evidence review of young peopleâ€™s involvement in health research	25	Bulc, B., Al-Wahdani, B., Bustreo, F., Choonara, S., Demaio, A., Jácome, D. I., ... & Walji, S. (2019). Urgency for transformation: youth engagement in global health. The Lancet Global Health, 7(7), e839-e840.	yes
68. Assessing participation and effectiveness of the peer-led approach in youth sexual health education: systematic review and meta-analysis in more developed countries	3	Bull, S. S., Levine, D. K., Black, S. R., Schmiege, S. J., & Santelli, J. (2012). Social media–delivered sexual health intervention: a cluster randomized controlled trial. American journal of preventive medicine, 43(5), 467-474.	yes
84. A rapid evidence review of young peopleâ€™s involvement in health research	26	Burgoyne, L. N., O'Flynn, S., & Boylan, G. B. (2010). Undergraduate medical research: the student perspective. Medical education online, 15(1), 5212.	yes
78. Youth engagement in HIV prevention intervention research in subâ€Saharan Africa: a scoping review	18	Burke, H. M., Packer, C., González-Calvo, L., Ridgeway, K., Lenzi, R., Green, A. F., & Moon, T. D. (2019). A longitudinal qualitative evaluation of an economic and social empowerment intervention to reduce girls’ vulnerability to HIV in rural Mozambique. Evaluation and Program Planning, 77, 101682.	yes
78. Youth engagement in HIV prevention intervention research in subâ€Saharan Africa: a scoping review	19	Burke, H. M., Pedersen, K. F., & Williamson, N. E. (2012). An assessment of cost, quality and outcomes for five HIV prevention youth peer education programs in Zambia. Health Education Research, 27(2), 359-369.	yes
75. Where are the silences? A scoping review of child participatory research literature in the context of the Australian service system	62	Burke, J. (2012). ‘Some kids climb up; some kids climb down’: culturally constructed play-worlds of children with impairments. Disability & Society, 27(7), 965-981.	no
3. Children's Involvement in Research A Review and Comparison with Service User Involvement in Health and Social Care	5	Burton, D., Smith, M., & Woods, K. (2010). Working with teachers to promote children’s participation through pupil‐led research. Educational Psychology in Practice, 26(2), 91-104.	yes				ü
71. International literature review: Ethical issues in undertaking research with children and young people	107	Bushin, N. (2013). Interviewing with children in their homes: Putting ethical principles into practice and developing flexible techniques. In Doing Children’s Geographies (pp. 15-31). Routledge.	No
40. FROM RESEARCH ON TO RESEARCH WITH CHILDREN ABOUT THEIR FAMILY LIVES: a scoping review of ethical and methodological challenges	2	Bussell, D. A., Matsey, K. C., Reiss, D., & Hetherington, M. (1995). Debriefing the family: Is research an intervention?. Family Process, 34(2), 145-160.	yes																																									ü
71. International literature review: Ethical issues in undertaking research with children and young people	15	Butler, I., & Williamson, H. (1994). Children speak: Children, trauma and social work. Longman Publishing Group.	yes
72. Involving young service users as co-researchers: possibilities, benefits and costs	30	Butler, I., Scanlan, L., Robinson, M., Douglas, G., & Murch, M. (2002). Children's involvement in their parents' divorce: Implications for practice. Children & Society, 16(2), 89-102.	no
21. A 10-Year Systematic Review of Photovoice Projects With Youth in the United States.	44	Butsch Kovacic, M., Stigler, S., Smith, A., Kidd, A., & Vaughn, L. M. (2014). Beginning a partnership with PhotoVoice to explore environmental health and health inequities in minority communities. International journal of environmental research and public health, 11(11), 11132-11151.	no	21,98																					ü
76. Involving children in research, audit and service evaluation	15	Butz, A. (2004). Use of health diaries in pediatric research. Journal of Pediatric Health Care, 18(5), 262-263.	yes
95. Peer-assisted learning in school physical education, sport and physical activity programmes: a systematic review	2	Byra, M., & Marks, M. C. (1993). The effect of two pairing techniques on specific feedback and comfort levels of learners in the reciprocal style of teaching. Journal of Teaching in Physical Education, 12(3), 286-300.	no
13. Children and young people's contributions to public involvement and engagement activities in health-related research: A scoping review	29	Byrne, M. (2019). Increasing the impact of behavior change intervention research: Is there a role for stakeholder engagement?. Health Psychology, 38(4), 290.	no														ü
73. Peer-led interventions to reduce HIV risk of youth: a review	14	Cáceres, C. F., Cabezudo, C., Jiménez, O., Valverde, R., & Luna, G. P. (1999). Sexual health in a young city in Peru: A community-based intervention. Sexual health exchange, (2), 13-15.	yes
33. Children and young people's participation in developing interventions in health and well-being: a scoping review.	7	Cafazzo, J. A., Casselman, M., Hamming, N., Katzman, D. K., & Palmert, M. R. (2012). Design of an mHealth app for the self-management of adolescent type 1 diabetes: a pilot study. Journal of medical Internet research, 14(3), e2058.	Yes																																		ü
45. Ethical issues in participatory arts methods for young people with adverse childhood experiences	42	Cahill, C. (2013). Doing research with young people: Participatory research and the rituals of collective work. In Doing Children’s Geographies (pp. 104-119). Routledge.	yes																																														ü
38. A Review of Approaches, Strategies and Ethical Considerations in Participatory Research With Children	20	Caine, K. J., & Krogman, N. (2010). Powerful or just plain power-full? A power analysis of impact and benefit agreements in Canada’s north. Organization & Environment, 23(1), 76-98.	no																																							ü
2. Participation in practice: Making it meaningful, effective and sustainable	5	Cairns, L. (2001). Investing in children: Learning how to promote the rights of all children. Children & Society, 15(5), 347-360.	Yes			ü
75. Where are the silences? A scoping review of child participatory research literature in the context of the Australian service system	25	Calabretto, H. (2005). Emergency contraception: a qualitative study of young women’s experiences. Contemporary nurse, 18(1-2), 152-163.	yes
57. Peer research by children and young people and their allies Rapid Evidence Review of best practices in health and social science literature	27	Calder-Dawe, O., & Gavey, N. (2019). Feminism, Foucault, and Freire: A dynamic approach to sociocultural research. Qualitative Psychology, 6(3), 216.	yes
33. Children and young people's participation in developing interventions in health and well-being: a scoping review.	34	Caldwell, C. H., Wright, J. C., Zimmerman, M. A., Walsemann, K. M., Williams, D., & Isichei, P. A. (2004). Enhancing adolescent health behaviors through strengthening non-resident father–son relationships: a model for intervention with African-American families. Health Education Research, 19(6), 644-656.	No																																		ü
60. Examining the mental health outcomes of school-based peer-led interventions on young people: A scoping review of range and a systematic review of effectiveness	12	Calear, A. L., Brewer, J. L., Batterham, P. J., Mackinnon, A., Wyman, P. A., LoMurray, M., ... & Christensen, H. (2016). The Sources of Strength Australia Project: study protocol for a cluster randomised controlled trial. Trials, 17(1), 1-12.	yes
8. A scoping review of participatory action research to promote mental health and resilience in youth and adolescents	4	Calheiros, M. M., Patrício, J. N., & Graça, J. (2013). Staff and youth views on autonomy and emancipation from residential care: A participatory research study. Evaluation and program planning, 39, 57-66.	yes									ü
78. Youth engagement in HIV prevention intervention research in subâ€Saharan Africa: a scoping review	60	Camlin, C. S., Koss, C. A., Getahun, M., Owino, L., Itiakorit, H., Akatukwasa, C., ... & Havlir, D. V. (2020). Understanding demand for PrEP and early experiences of PrEP use among young adults in rural Kenya and Uganda: a qualitative study. AIDS and Behavior, 24(7), 2149-2162.	yes
31. A Systematic Review of Youth Participatory Action Research (YPAR) in the United States: Methodologies, Youth Outcomes, and Future Directions.	4	Cammarota, J., & Romero, A. (2011). Participatory action research for high school students: Transforming policy, practice, and the personal with social justice education. Educational Policy, 25(3), 488-506.	yes	31,88																															ü
31. A Systematic Review of Youth Participatory Action Research (YPAR) in the United States: Methodologies, Youth Outcomes, and Future Directions.	3	Cammarota, J., & Romero, A. F. (2009). A social justice epistemology and pedagogy for Latina/o students: Transforming public education with participatory action research. New Directions for Youth Development, 2009(123), 53-65.	yes	31,88																															ü
40. FROM RESEARCH ON TO RESEARCH WITH CHILDREN ABOUT THEIR FAMILY LIVES: a scoping review of ethical and methodological challenges	12	Campbell, A. (2004). The Voice of the Child in Family Law: Whose Right? Who's Right? (Doctoral dissertation, University of South Australia).	no																																									ü
40. FROM RESEARCH ON TO RESEARCH WITH CHILDREN ABOUT THEIR FAMILY LIVES: a scoping review of ethical and methodological challenges	11	Campbell, A. (2008). For their own good: Recruiting children for research. Childhood, 15(1), 30-49.	no	40,71																																								ü
55. A scoping review of peer-led physical activity interventions involving young people: theoretical approaches, intervention rationales, and effects	35	Campbell, A. C., Barnum, D., Ryden, V., Ishkanian, S., Stock, S., & Chanoine, J. P. (2012). The effectiveness of the implementation of healthy buddies™, a school-based, peer-led health promotion program in elementary schools. Canadian Journal of Diabetes, 36(4), 181-186.	no	55,92
54. A critical review of peer education with young people with special reference to sexual health	9	Campbell, C. A. (1991). Prostitution, AIDS, and preventive health behavior. Social Science & Medicine, 32(12), 1367-1378.	yes
67. Ensuring youth's right to participation and promotion of youth leadership in the development of sexual and reproductive health policies and programs	6	Campbell, C., Gibbs, A., Maimane, S., Nair, Y., & Sibiya, Z. (2009). Youth participation in the fight against AIDS in South Africa: from policy to practice. Journal of youth studies, 12(1), 93-109.	no
96. A Narrative Review of Ethical Issues in Participatory Research with Young People	3	Campbell, C., Trotter, J. (2007). ‘Invisible’ young people: The paradox of participation in research. Vulnerable Children and Youth Studies, 2(1), 32–39. doi:10.1080/17450120701214053	yes
4. The engagement of young people in the development and implementation of programmes to secure health: a systematic review	11	Campbell, R., Starkey, F., Holliday, J., Audrey, S., Bloor, M., Parry-Langdon, N., ... & Moore, L. (2008). An informal school-based peer-led intervention for smoking prevention in adolescence (ASSIST): a cluster randomised trial. The Lancet, 371(9624), 1595-1602.	yes	4,59,82				ü
57. Peer research by children and young people and their allies Rapid Evidence Review of best practices in health and social science literature	28	Campos, M. N., Burg, A. P., Moraes, M., Lemos, A. G. A., Alves, D. G., & Leite, L. C. (2016). Liquid Youth: From Street Kids to Theater Actors. An Account of a Reaffiliation Process. International Journal of Communication, 10, 19.	yes
35. Impacts of patient and public involvement in mental health research with young people: a systematic review	2	Canas, E., Lachance, L., Phipps, D., & Birchwood, C. C. (2019). What makes for effective, sustainable youth engagement in knowledge mobilization? A perspective for health services. Health Expectations, 22(5), 874-882.	yes																																				ü
21. A 10-Year Systematic Review of Photovoice Projects With Youth in the United States.	4	Cardarelli, K. M., Paul, M., May, B., Dunfee, M., Browning, S., & Schoenberg, N. (2019). “Youth are more aware and intelligent than imagined”: The mountain air youth photovoice project. International Journal of Environmental Research and Public Health, 16(20), 3829.	yes																						ü
8. A scoping review of participatory action research to promote mental health and resilience in youth and adolescents	5	Cargo, M., Grams, G. D., Ottoson, J. M., Ward, P., & Green, L. W. (2003). Empowerment as fostering positive youth development and citizenship. American journal of health behavior, 27(1), S66-S79.	yes	8,30								ü																						ü
58. A Systematic Literature Review of Peer-led Strategies for Promoting Physical Activity Levels of Adolescents	3	Carlin, A., Murphy, M. H., Nevill, A., & Gallagher, A. M. (2018). Effects of a peer-led Walking In ScHools intervention (the WISH study) on physical activity levels of adolescent girls: a cluster randomised pilot study. Trials, 19(1), 1-12.	yes
43. Engaging youth in research planning, design and execution: practical recommendations for researchers	6	Carlson, C. (2006). The Hampton experience as a new model for youth civic engagement. Journal of Community Practice, 14(1-2), 89-106.	yes																																												ü
24. Policies to enable children's voice for healthy neighbourhoods and communities: a systematic mapping review and case study	21	Carlson, M., Brennan, R. T., & Earls, F. (2012). Enhancing adolescent self-efficacy and collective efficacy through public engagement around HIV/AIDS competence: a multilevel, cluster randomized-controlled trial. Social science & medicine, 75(6), 1078-1087.	yes	24,64,78																								ü
6. The engagement of children with disabilities in health-related technology design processes: Identifying methodology	32	Carlsson, E., Paterson, B. L., Scott-Findlay, S., Ehnfors, M., & Ehrenberg, A. (2007). Methodological issues in interviews involving people with communication impairments after acquired brain damage. Qualitative Health Research, 17(10), 1361-1371.	no							ü
6. The engagement of children with disabilities in health-related technology design processes: Identifying methodology	76	Carnevale, F. A., Macdonald, M. E., Bluebond-Langner, M., & McKeever, P. (2008). Using participant observation in pediatric health care settings: ethical challenges and solutions. Journal of Child Health Care, 12(1), 18-32.	yes							ü
75. Where are the silences? A scoping review of child participatory research literature in the context of the Australian service system	36	Carnie, T. L., Berry, H. L., Blinkhorn, S. A., & Hart, C. R. (2011). In their own words: Young people's mental health in drought‐affected rural and remote NSW. Australian Journal of Rural Health, 19(5), 244-248.	no
38. A Review of Approaches, Strategies and Ethical Considerations in Participatory Research With Children	21	Caro, H. E., Altenburg, T. M., Dedding, C., & Chinapaw, M. J. M. (2016). Dutch primary schoolchildren’s perspectives of activity-friendly school playgrounds: a participatory study. International journal of environmental research and public health, 13(6), 526.	no																																							ü
4. The engagement of young people in the development and implementation of programmes to secure health: a systematic review	12	Caron, F., Godin, G., Otis, J., & Lambert, L. D. (2004). Evaluation of a theoretically based AIDS/STD peer education program on postponing sexual intercourse and on condom use among adolescents attending high school. Health education research, 19(2), 185-197.	yes	4,89				ü
55. A scoping review of peer-led physical activity interventions involving young people: theoretical approaches, intervention rationales, and effects	6	Carpenter, A., Rothney, A., Mousseau, J., Halas, J., & Forsyth, J. (2008). Seeds of encouragement: Initiating an Aboriginal youth mentorship program. Canadian Journal of Native Education, 31(2), 51-69.	Yes
50. Indigenous Youth Peer-Led Health Promotion in Canada, New Zealand, Australia, and the United States: A Systematic Review of the Approaches, Study Designs, and Effectiveness	13	Carpenter, R. A., Lyons, C. A., & Miller, W. R. (1985). Peer-managed self-control program for prevention of alcohol abuse in American Indian high school students: A pilot evaluation study. International Journal of the Addictions, 20(2), 299-310.	yes
65. Peer training methods for children and adolescents with autism: A review	9	Carr, E. G., & Darcy, M. (1990). Setting generality of peer modeling in children with autism. Journal of Autism and Developmental Disorders, 20(1), 45-59.	no
4. The engagement of young people in the development and implementation of programmes to secure health: a systematic review	13	Carroll, G. B., Hébert, D. M., & Roy, J. M. (1999). Youth action strategies in violence prevention. Journal of adolescent health, 25(1), 7-13.	yes	4,15				ü											ü
6. The engagement of children with disabilities in health-related technology design processes: Identifying methodology	12	Carroll, J. (2002). Play therapy: the children's views. Child & Family Social Work, 7(3), 177-187.	no							ü
24. Policies to enable children's voice for healthy neighbourhoods and communities: a systematic mapping review and case study	22	Carroll, P., Witten, K., & Stewart, C. (2017). Children are citizens too: Consulting with children on the redevelopment of a central city square in Auckland, Aotearoa/New Zealand. Built Environment, 43(2), 272-289.	no																									ü
13. Children and young people's contributions to public involvement and engagement activities in health-related research: A scoping review	8	Carroll, P., Witten, K., Calder-Dawe, O., Smith, M., Kearns, R., Asiasiga, L., ... & Mavoa, S. (2018). Enabling participation for disabled young people: study protocol. BMC public health, 18(1), 1-11.	yes														ü
71. International literature review: Ethical issues in undertaking research with children and young people	109	Carroll-Lind, J., Chapman, J. W., Gregory, J., & Maxwell, G. (2006). The key to the gatekeepers: passive consent and other ethical issues surrounding the rights of children to speak on issues that concern them. Child abuse & neglect.	No
15. Effects of student participation in school health promotion: a systematic review.	20	Carruth, A. K., Pryor, S., Cormier, C., Bateman, A., Matzke, B., & Gilmore, K. (2010). Evaluation of a school‐based train‐the‐trainer intervention program to teach first aid and risk reduction among high school students. Journal of school health, 80(9), 453-460.	Yes																ü
80. Effectiveness of School-based, Peer-led Sexual Health Interventions in Increasing Stis/hiv Knowledge Amongst Adolescents: a Systematic Revie	3	Cartagena, R. G., Veugelers, P. J., Kipp, W., Magigav, K., & Laing, L. M. (2006). Effectiveness of an HIV prevention program for secondary school students in Mongolia. Journal of Adolescent Health, 39(6), 925-e9.	yes
71. International literature review: Ethical issues in undertaking research with children and young people	16	Carter, B. (2009). Tick box for child? The ethical positioning of children as vulnerable, researchers as barbarians and reviewers as overly cautious. International Journal of Nursing Studies, 46(6), 858-864.	yes
63. Peer-mediated intervention for social communication difficulties in adolescents with autism: Literature review and research recommendations	7	Carter, E. W., Cushing, L. S., Clark, N. M., & Kennedy, C. H. (2005). Effects of peer support interventions on students' access to the general curriculum and social interactions. Research and practice for persons with severe disabilities, 30(1), 15-25.	yes
54. A critical review of peer education with young people with special reference to sexual health	10	Carter, S. M., & Carter, D. S. G. (1993). Gender differentiated receptivity to sexuality education curricula by adolescents. Health Education Research, 8(2), 233-243.	yes
78. Youth engagement in HIV prevention intervention research in subâ€Saharan Africa: a scoping review	20	Casale, M. A., Flicker, S., & Nixon, S. A. (2011). Fieldwork challenges: Lessons learned from a North–south public health research partnership. Health promotion practice, 12(5), 734-743.	yes
10. Involving Children in Oral Health Research : Are We Doing Enough?	1	Casas, F., González, M., Navarro, D., & Aligué, M. (2013). Children as advisers of their researchers: Assuming a different status for children. Child Indicators Research, 6(2), 193-212.	yes											ü
20. Engagement with young people as partners in health research: four case studies from Subâ€Saharan Africa	2	Case study 2 CHIEDZA- trial of community-based sexual and reproductive health intervention for 16â€“24-year olds, Zimbabwe (Harare, Bulawayo and Mashonaland East Provinces)	yes																					ü
20. Engagement with young people as partners in health research: four case studies from Subâ€Saharan Africa	3	Case study 3 Youth Research Academy, Zimbabwe (Harare, Bulawayo Provinces)	yes																					ü
20. Engagement with young people as partners in health research: four case studies from Subâ€Saharan Africa	4	Case study 4 HAYA â€“ a package of research projects on the health and well-being of young people, South Africa (Rural Kwa-Zulu Natal)	yes																					ü
71. International literature review: Ethical issues in undertaking research with children and young people	17	Cashmore, J. (2006). Ethical issues concerning consent in obtaining children's reports on their experience of violence. Child Abuse & Neglect, 30(9), 969-977.	yes
34. Shifting From Tokenism to Meaningful Adolescent Participation in Research for Obesity Prevention: A Systematic Scoping Review	17	Cassidy, O., Sbrocco, T., Vannucci, A., Nelson, B., Jackson-Bowen, D., Heimdal, J., ... & Tanofsky-Kraff, M. (2013). Adapting interpersonal psychotherapy for the prevention of excessive weight gain in rural African American girls. Journal of Pediatric Psychology, 38(9), 965-977.	yes																																			ü
12. Patient and Public Involvement of young people with a chronic condition in projects in health and social care: A scoping review	14	Castensøe-Seidenfaden, P., Husted, G. R., Teilmann, G., Hommel, E., Olsen, B. S., & Kensing, F. (2017). Designing a self-management app for young people with type 1 diabetes: methodological challenges, experiences, and recommendations. JMIR mHealth and uHealth, 5(10), e8137.	No													ü
57. Peer research by children and young people and their allies Rapid Evidence Review of best practices in health and social science literature	130	Castro, E., Jackson, G., Cushing-Leubner, J., & Lozenski, B. (2016). I am from a fantasy, where Freire quotes become reality. English Teaching: Practice & Critique. Doi: https://doi.org/10.1108/ETPC-10- 2016-0124	No
42. Youth Participatory Approaches and Health Equity: Conceptualization and Integrative Review.	8	Catalani, C., & Minkler, M. (2010). Photovoice: A review of the literature in health and public health. Health education & behavior, 37(3), 424-451.	yes																																											ü
32. Youth Engagement in Sexual Health Programs and Services	26	Catino, J., Battistini, E., & Babchek, A. (2018). young people advancing sexual and reproductive health: toward a new normal. YIELD Project, 68.	no																																	ü
45. Ethical issues in participatory arts methods for young people with adverse childhood experiences	35	Cavazos-Rehg, P., Min, C., Fitzsimmons-Craft, E. E., Savoy, B., Kaiser, N., Riordan, R., ... & Wilfley, D. (2020). Parental consent: a potential barrier for underage teens' participation in an mHealth mental health intervention. Internet Interventions, 21, 100328.	yes																																														ü
5. Involving disabled children and young people as partners in research: a systematic review	3	Cavet, J., & Sloper, P. (2004). Participation of disabled children in individual decisions about their lives and in public decisions about service development. Children & society, 18(4), 278-290.	yes	5,6					ü	ü
55. A scoping review of peer-led physical activity interventions involving young people: theoretical approaches, intervention rationales, and effects	7	Cawley, J., Cisek-Gillman, L., Roberts, R., Cocotas, C., Smith-Cook, T., Bouchard, M., & Oz, M. (2011). Effect of HealthCorps, a high school peer mentoring program, on youth diet and physical activity. Childhood Obesity (Formerly Obesity and Weight Management), 7(5), 364-371.	Yes
53. A systematic review of the evidence on peer education programmes for promoting the sexual and reproductive health of young people in India	13	Centre for Catalyzing Change . Endline evaluation report on addressing the reproductive health needs and rights of married adolescent couples	no
53. A systematic review of the evidence on peer education programmes for promoting the sexual and reproductive health of young people in India	8	Centre for Development and Population Activities (CEDPA) . SABLA improving well being of adolescent girls to improve their health, economic and education status. Achievements and challenges in the implementation of SABLA scheme in Jharkhand. CEDPA; 2013.	yes
84. A rapid evidence review of young peopleâ€™s involvement in health research	27	Cepanec, D., Clarke, D., Plohman, J., & Gerard, J. (2013). Engaging undergraduate nursing students in research: The students’ experience of a summer internship program pilot project. Journal of Nursing Education, 52(8), 466-469.	yes
96. A Narrative Review of Ethical Issues in Participatory Research with Young People	4	Chabot, C., Shoveller, J. A., Spencer, G., Johnson, J. L. (2012). Ethical and epistemological insights: A case study of participatory action research with young people. Journal of Empirical Research on Human Research Ethics, 7(2), 20–33. doi:10.1525/jer.2012.7.2.20	yes
34. Shifting From Tokenism to Meaningful Adolescent Participation in Research for Obesity Prevention: A Systematic Scoping Review	16	Chae, S. M., Yeo, J. Y., Hwang, J. H., Lee, J. H., Lim, J., & Kwon, I. (2017). Weight control in adolescents: Focus groups with Korean adolescents and their teachers. Journal of Pediatric Nursing, 33, 4-9.	yes																																			ü
84. A rapid evidence review of young peopleâ€™s involvement in health research	28	Chambers, D. A., Pringle, B., & Juliano-Bult, D. (2012). Connecting science and practice in child and adolescent mental health services research. Administration and Policy in Mental Health and Mental Health Services Research, 39(4), 321-326.	yes
84. A rapid evidence review of young peopleâ€™s involvement in health research	29	Chan, W., Thurairajah, P., Butcher, N., Oosterwijk, C., Wever, K., Eichler, I., ... & Preston, J. (2020). Guidance on development and operation of Young Persons’ Advisory Groups. Archives of Disease in Childhood, 105(9), 875-880.	yes
60. Examining the mental health outcomes of school-based peer-led interventions on young people: A scoping review of range and a systematic review of effectiveness	30	Channon, S., Marsh, K., Jenkins, A., & Robling, M. (2013). Using motivational interviewing as the basis for a peer support programme in high school. Pastoral care in education, 31(1), 66-78.	yes
12. Patient and Public Involvement of young people with a chronic condition in projects in health and social care: A scoping review	15	Chappell, P. (2014). How Zulu-speaking youth with physical and visual disabilities understand love and relationships in constructing their sexual identities. Culture, health & sexuality, 16(9), 1156-1168.	No													ü
12. Patient and Public Involvement of young people with a chronic condition in projects in health and social care: A scoping review	4	Chappell, P., Rule, P., Dlamini, M., & Nkala, N. (2014). Troubling power dynamics: Youth with disabilities as co-researchers in sexuality research in South Africa. Childhood, 21(3), 385-399.	Yes	12,23,84												ü											ü
75. Where are the silences? A scoping review of child participatory research literature in the context of the Australian service system	44	Charman, D., Harms, C., & Myles-Pallister, J. (2010). Help and e-help: Young people's perspectives of mental healthcare. Australian family physician, 39(9), 663-665.	no
46. Engaging the Voices of Children: A Scoping Review of How Children and Adolescents Are Involved in the Development of Quality-of-Life-Related Measures.	16	Chavez, L., Mir, K., & Canino, G. (2012). Starting from scratch: the development of the adolescent quality of life-mental health scale (AQOL-MHS). Culture, Medicine, and Psychiatry, 36(3), 465-479.	yes
43. Engaging youth in research planning, design and execution: practical recommendations for researchers	3	Checkoway, B., & Richards-Schuster, K. (2003). Youth participation in community evaluation research. American journal of evaluation, 24(1), 21-33.	yes																																												ü
64. Peer-Facilitated Community-Based Interventions For Adolescent Health In Low And Middle-Income Countries: A Systematic Review	3	Chen, L., Chen, Y., Hao, Y., Gu, J., Guo, Y., & Ling, W. (2014). Effectiveness of school-based smoking intervention in middle school students of Linzhi Tibetan and Guangzhou Han ethnicity in China. Addictive Behaviors, 39(1), 189-195.	yes
69. Participatory action research (PAR) with children and youth: An integrative review of methodology and PAR outcomes for participants, organizations, and communitie	5	Chen, P., Weiss, F. L., & Nicholson, H. J. (2010). Girls study Girls Inc.: Engaging girls in evaluation through participatory action research. American journal of community psychology, 46(1), 228-237.	yes	69,87
99. Youth Involvement in Participatory Action Research (PAR): Challenges and Barriers	3	Chen, S., Poland, B., & Skinner, H. A. (2007). Youth voices: Evaluation of participatory action research. Canadian Journal of Program Evaluation, 22(1), 125-150.	Yes
1. A scoping review of youth and young adults' roles in natural disaster mitigation and response: considerations for youth wellbeing during a global ecological crisis	10	Chen, Y. F., & Adefila, A. (2020). Enhancing school safety through university engagement in DRR education. International journal of disaster risk reduction, 44, 101386.	Yes		ü
78. Youth engagement in HIV prevention intervention research in subâ€Saharan Africa: a scoping review	21	Chenneville, T., Gabbidon, K., Drake, H., & Rodriguez, L. (2019). Preliminary findings from the HIV SEERs project: a community-based participatory research program to reduce HIV stigma among youth in Kenya. Journal of the Association of Nurses in AIDS Care, 30(4), 462-473.	yes
53. A systematic review of the evidence on peer education programmes for promoting the sexual and reproductive health of young people in India	10	Chhabra, R. (2008). Differences among male/female adolescents participating in a School-based Teenage Education Program (STEP) focus... Ethnicity & disease, 18(2), 123-S2.	yes
78. Youth engagement in HIV prevention intervention research in subâ€Saharan Africa: a scoping review	67	Chigudu, H. (2007). Deepening our understanding of community-based participatory research: lessons from work around reproductive rights in Zimbabwe. Gender & Development, 15(2), 259-270.	no
53. A systematic review of the evidence on peer education programmes for promoting the sexual and reproductive health of young people in India	5	Child In Need Institute (CINI) . Making a difference 2012: advancing young people's reproductive and sexual health and rights though a government-civil society partnership in four districts of West Bengal, India. CINI; 2015.	yes
53. A systematic review of the evidence on peer education programmes for promoting the sexual and reproductive health of young people in India	6	Child In Need Institute (CINI) . Report on the impact assessment of the project strengthening Rashtriya Kishore Swasthya Karyakram through government civil society partnership in West Bengal. 2016.	yes
78. Youth engagement in HIV prevention intervention research in subâ€Saharan Africa: a scoping review	22	Chiyaka, T., Mushati, P., Hensen, B., Chabata, S., Hargreaves, J. R., Floyd, S., ... & Busza, J. R. (2018). Reaching young women who sell sex: methods and results of social mapping to describe and identify young women for DREAMS impact evaluation in Zimbabwe. PloS one, 13(3), e0194301.	yes
78. Youth engagement in HIV prevention intervention research in subâ€Saharan Africa: a scoping review	52	Cho, H., Hallfors, D. D., Mbai, I. I., Itindi, J., Milimo, B. W., Halpern, C. T., & Iritani, B. J. (2011). Keeping adolescent orphans in school to prevent human immunodeficiency virus infection: evidence from a randomized controlled trial in Kenya. Journal of Adolescent Health, 48(5), 523-526.	yes
49. Peer Inclusion in Interventions for Children with ADHD: A Systematic Review and Meta-Analysis	1	Choi, E. S., & Lee, W. K. (2015). Comparative effects of emotion management training and social skills training in Korean children with ADHD. Journal of attention disorders, 19(2), 138-146.	yes
65	65	Choi, S. H. J. (2007). Peer training methods for children and adolescents with autism: A review. International Journal of Pedagogies and Learning, 3(3), 92-100.	Review
98. Photovoice and Y oice and Youth on Violence and Related T outh on Violence and Related Topics: A opics: A Systematic Review	12	Chonody, J., Ferman, B., Amitrani‐Welsh, J., & Martin, T. (2013). Violence through the eyes of youth: A photovoice exploration. Journal of Community Psychology, 41(1), 84-101.	Yes
13. Children and young people's contributions to public involvement and engagement activities in health-related research: A scoping review	9	Chopel, A., Lee, R. E., Ortiz-Matute, E., Peoples, N., Homer Vagadori, K., Curtis, A., & Ling, P. M. (2019). The META-oak project: Using photovoice to investigate youth perspectives on tobacco companies’ marketing of e-cigarettes toward adolescents in Oakland. SAGE Open, 9(3), 2158244019857420.	yes														ü
8. A scoping review of participatory action research to promote mental health and resilience in youth and adolescents	6	Chou, F., Kwee, J., Lees, R., Firth, K., Florence, J., Harms, J., ... & Wilson, S. (2015). Nothing about us without us! Youth-led solutions to improve high school completion rates. Educational Action Research, 23(3), 436-459.	yes	8,57,69								ü
37. Strategies to engage adolescents in digital health interventions for obesity prevention and management	11	Chow, C. K., Redfern, J., Hillis, G. S., Thakkar, J., Santo, K., Hackett, M. L., ... & Thiagalingam, A. (2015). Effect of lifestyle-focused text messaging on risk factor modification in patients with coronary heart disease: a randomized clinical trial. Jama, 314(12), 1255-1263.	no																																						ü
31. A Systematic Review of Youth Participatory Action Research (YPAR) in the United States: Methodologies, Youth Outcomes, and Future Directions.	5	Christens, B. D., & Dolan, T. (2011). Interweaving youth development, community development, and social change through youth organizing. Youth & Society, 43(2), 528-548.	yes	31,88																															ü
2. Participation in practice: Making it meaningful, effective and sustainable	7	Christensen, P. H. (1999). Towards an anthropology of childhood sickness: An ethnographic study of Danish schoolchildren (Doctoral dissertation, University of Hull).	no			ü
71. International literature review: Ethical issues in undertaking research with children and young people	110	Christensen, P. H. (2004). Children's participation in ethnographic research: Issues of power and representation. Children & society, 18(2), 165-176.	No
2. Participation in practice: Making it meaningful, effective and sustainable	6	Christensen, P., & James, A. (2017). Research with children. Taylor & Francis..	Yes			ü
72. Involving young service users as co-researchers: possibilities, benefits and costs	5	Christensen, P., & Prout, A. (2002). Working with ethical symmetry in social research with children. Childhood, 9(4), 477-497.	yes	71,72
87. Youth as partners, participants or passive recipients: a review of children and adolescents in community-based participatory research (CBPR).	6	Christiansen, E. D. (2010). Adolescent Cape Verdean girls’ experiences of violence, incarceration, and deportation: Developing resources through participatory community-based groups. International journal of intercultural relations, 34(2), 127-140.	Yes
34. Shifting From Tokenism to Meaningful Adolescent Participation in Research for Obesity Prevention: A Systematic Scoping Review	15	Christianson, J., Kattelmann, K., Riggsbee, K., Moret, L., Vilaro, M. J., Olfert, M. D., ... & Colby, S. (2019). Promoting wellness on college campuses: identifying and addressing the wellness needs of college students. Topics in Clinical Nutrition, 34(2), 125-137.	yes																																			ü
7. Practitioner review: Co design of digital mental health technologies with children and young people	19	Christie, G. I., Shepherd, M., Merry, S. N., Hopkins, S., Knightly, S., & Stasiak, K. (2019). Gamifying CBT to deliver emotional health treatment to young people on smartphones. Internet Interventions, 18, 100286.	no	7,29							ü																						ü
71. International literature review: Ethical issues in undertaking research with children and young people	111	Chu, A. T., DePrince, A. P., & Weinzierl, K. M. (2008). Children's perception of research participation: Examining trauma exposure and distress. Journal of Empirical Research on Human Research Ethics, 3(1), 49-58.	No
14. The inclusion of children with disabilities in oral health research: A systematic review.	5	Chu, C. H., & Lo, E. C. M. (2010). Oral health status of Chinese teenagers with cerebral palsy. Community dental health, 27(4), 222.	yes															ü
69. Participatory action research (PAR) with children and youth: An integrative review of methodology and PAR outcomes for participants, organizations, and communitie	31	Chukwudozie, O., Feinstein, C., Jensen, C., O’Kane, C., Pina, S., Skovdal, M., & Smith, R. (2015). Applying community-based participatory research to better understand and improve kinship care practices. Family and community health, 38(1), 108-119.	no
87. Youth as partners, participants or passive recipients: a review of children and adolescents in community-based participatory research (CBPR).	7	Chung, P. J., Borneo, H., Kilpatrick, S. D., Lopez, D. M., Travis Jr, R., Lui, C., ... & Schuster, M. A. (2005). Parent-adolescent communication about sex in Filipino American families: a demonstration of community-based participatory research. Ambulatory Pediatrics, 5(1), 50-55.	Yes	47,87
64. Peer-Facilitated Community-Based Interventions For Adolescent Health In Low And Middle-Income Countries: A Systematic Review	4	Church, D., De Asis, M. A., & Brooks, A. J. (2012). Brief group intervention using emotional freedom techniques for depression in college students: a randomized controlled trial. Depression research and treatment, 2012.	yes
19. Co-designed healthcare transition interventions for adolescents and young adults with chronic conditions: a scoping review	3	Ciccarelli, M. R., Brown, M. W., Gladstone, E. B., Woodward, J. F., & Swigonski, N. L. (2014). Implementation and sustainability of statewide transition support services for youth with intellectual and physical disabilities. Journal of Pediatric Rehabilitation Medicine, 7(1), 93-104.	yes																				ü
19. Co-designed healthcare transition interventions for adolescents and young adults with chronic conditions: a scoping review	18	Ciccarelli, M. R., Gladstone, E. B., & Richardson, E. A. A. (2015). Implementation of a transdisciplinary team for the transition support of medically and socially complex youth. Journal of Pediatric Nursing, 30(5), 661-667.	no																				ü
82. Evidence for the effectiveness of peer-led education for at risk youth: an Evidence Check rapid review brokered by the Sax Institute ( https://www. saxinstitute. org. au/) for the NSW Ministry of Health. 2016. Available from: www. saxinstitute. org. au/wp-content/uploads	15	Cimini, M. D., Martens, M. P., Larimer, M. E., Kilmer, J. R., Neighbors, C., & Monserrat, J. M. (2009). Assessing the effectiveness of peer-facilitated interventions addressing high-risk drinking among judicially mandated college students. Journal of Studies on Alcohol and Drugs, Supplement, (16), 57-66.	no
71. International literature review: Ethical issues in undertaking research with children and young people	19	Clacherty, G., & Donald, D. (2007). Child participation in research: Reflections on ethical challenges in the southern African context. African Journal of AIDS research, 6(2), 147-156.	yes
2. Participation in practice: Making it meaningful, effective and sustainable	8	Clark, A. (2001). How to listen to very young children: The mosaic approach. Child Care in Practice, 7(4), 333-341.	Yes			ü
9. Participatory methods in pediatric participatory research: a systematic review	23	Clark, A. (2005). Ways of seeing: Using the Mosaic approach to listen to young children’s perspectives. Beyond listening: Children’s perspectives on early childhood services, 29-49.	no										ü
69. Participatory action research (PAR) with children and youth: An integrative review of methodology and PAR outcomes for participants, organizations, and communitie	32	Clark, A. (2010). Young children as protagonists and the role of participatory, visual methods in engaging multiple perspectives. American journal of community psychology, 46(1), 115-123.	no	69,87
3. Children's Involvement in Research A Review and Comparison with Service User Involvement in Health and Social Care	6	Clark, E. (2004). Action learning with young carers. Action Learning: Research and Practice, 1(1), 109-116.	yes				ü
57. Peer research by children and young people and their allies Rapid Evidence Review of best practices in health and social science literature	131	Clark, J., & Laing, K. (2012). The involvement of children and young people in research within the criminal justice area. Newcastle: University of Newcastle.	No
56. The effect of peer-led self-management education programmes for adolescents with asthma: A systematic review and meta-analysis	2	Clark, N. M., Shah, S., Dodge, J. A., Thomas, L. J., Andridge, R. R., & Little, R. J. (2010). An evaluation of asthma interventions for preteen students. Journal of school health, 80(2), 80-87.	yes
8. A scoping review of participatory action research to promote mental health and resilience in youth and adolescents	45	Clark, N., Walton, P., Drolet, J., Tribute, T., Jules, G., Main, T., & Arnouse, M. (2013). Melq’ilwiye: Coming together—Intersections of identity, culture, and health for urban Aboriginal youth. Canadian Journal of Nursing Research, 45(2), 36-57.	no	8,86								ü
6. The engagement of children with disabilities in health-related technology design processes: Identifying methodology	41	Clarke, H., McConachie, K., Price, P., & Wood, M. (2001). Views of young people using augmentative and alternative communication systems. International journal of language & communication disorders, 36(1), 107-115.	yes							ü
9. Participatory methods in pediatric participatory research: a systematic review	18	Clarke, S. (2014). Informing pre-registration nurse education: a proposal outline on the value, methods and ethical considerations of involving children in doctoral research. Issues in Comprehensive Pediatric Nursing, 37(4), 265-281.	no										ü
84. A rapid evidence review of young peopleâ€™s involvement in health research	31	Clarke, S. (2015). A “Child’s rights perspective”: the “right” of children and young people to participate in health care research. Issues in comprehensive pediatric nursing, 38(3), 161-180.	yes
25. Children's participation in health research: From objects to agents?	8	Claudio, L., & Stingone, J. A. (2008). Improving sampling and response rates in children’s health research through participatory methods. Journal of school health, 78(8), 445-451.	no																										ü
25	25	Clavering, E. K., & McLaughlin, J. (2010). Children's participation in health research: from objects to agents?. Child: care, health and development, 36(5), 603-611.	Review	3,5,9,71,84,R25			ü		ü				ü																ü
18. Adolescent and young adult patients as coresearchers: A scoping review	4	Cleverley, K., Lenters, L., & McCann, E. (2020). “Objectively terrifying”: a qualitative study of youth’s experiences of transitions out of child and adolescent mental health services at age 18. BMC psychiatry, 20(1), 1-11.	Yes																			ü
46. Engaging the Voices of Children: A Scoping Review of How Children and Adolescents Are Involved in the Development of Quality-of-Life-Related Measures.	2	Climent, J. M., Reig, A., Sánchez, J., & Roda, C. (1995). Construction and validation of a specific quality of life instrument for adolescents with spine deformities. Spine, 20(18), 2006-2011.	yes
57. Peer research by children and young people and their allies Rapid Evidence Review of best practices in health and social science literature	30	Cluver, L., Doubt, J., Teen Advisory Groups South Africa, Wessels, I., Asnong, C., Malunga, S., ... & Thabeng, M. (2021). Power to participants: methodological and ethical reflections from a decade of adolescent advisory groups in South Africa. AIDS care, 33(7), 858-866.	yes
13. Children and young people's contributions to public involvement and engagement activities in health-related research: A scoping review	10	Coad, J. (2012). Involving young people as co-researchers in a photography project. Nurse Researcher, 19(2).	yes	13,96													ü
11. How to involve children and young people in what is, after all, their research	2	Coad, J., & Evans, R. (2008). Children and young people's engagement in the data analysis process: A practical framework. Children and Society, 22(1).	yes												ü
3. Children's Involvement in Research A Review and Comparison with Service User Involvement in Health and Social Care	8	Coad, J., & Evans, R. (2008). Reflections on practical approaches to involving children and young people in the data analysis process. Children & Society, 22(1), 41-52.	yes	3,25,84			ü																						ü
38. A Review of Approaches, Strategies and Ethical Considerations in Participatory Research With Children	5	Coad, J., Plumridge, G., & Metcalfe, A. (2009). Involving children and young people in the development of art-based research tools. Nurse researcher, 16(4).	yes																																							ü
75. Where are the silences? A scoping review of child participatory research literature in the context of the Australian service system	11	Coates, D. (2016). Client and parent feedback on a Youth Mental Health Service: The importance of family inclusive practice and working with client preferences. International Journal of Mental Health Nursing, 25(6), 526-535.	yes
75. Where are the silences? A scoping review of child participatory research literature in the context of the Australian service system	12	Coates, D., & Howe, D. (2016). Integrating a youth participation model in a youth mental health service: challenges and lessons learned. Child & Youth Services, 37(3), 287-300.	yes
71. International literature review: Ethical issues in undertaking research with children and young people	21	Cocks, A. J. (2006). The ethical maze: Finding an inclusive path towards gaining children’s agreement to research participation. Childhood, 13(2), 247-266.	yes
2. Participation in practice: Making it meaningful, effective and sustainable	9	Cohen, J., & Emanuel, J. (1998). Positive participation: Consulting and involving young people in health-related work: A planning and training resource. London: Health Education Authority.	Yes			ü
54. A critical review of peer education with young people with special reference to sexual health	11	Cohen, P. A., & Kulik, J. A. (1981). Synthesis of Research on the Effects of Tutoring. Educational Leadership, 39(3), 227-29.	yes
4. The engagement of young people in the development and implementation of programmes to secure health: a systematic review	14	Coleman, K. J., Clark, A. Y., Shordon, M., Ocana, L. L., Walker, C., Araujo, R. A., ... & Philis-Tsimikas, A. (2011). Teen peer educators and diabetes knowledge of low-income fifth grade students. Journal of community health, 36(1), 23-26.	yes					ü
13. Children and young people's contributions to public involvement and engagement activities in health-related research: A scoping review	11	Collin, P., & Swist, T. (2016). From products to publics? The potential of participatory design for research on youth, safety and well-being. Journal of Youth Studies, 19(3), 305-318.	yes														ü
75. Where are the silences? A scoping review of child participatory research literature in the context of the Australian service system	68	Collings, S., Llewellyn, G., & Grace, R. (2017). Home and the social worlds beyond: exploring influences in the lives of children of mothers with intellectual disability. Child: care, health and development, 43(5), 697-708.	no
57. Peer research by children and young people and their allies Rapid Evidence Review of best practices in health and social science literature	24	Collins, K. M., Onwuegbuzie, A. J., & Jiao, Q. G. (2007). A mixed methods investigation of mixed methods sampling designs in social and health science research. Journal of mixed methods research, 1(3), 267-294.	yes
21. A 10-Year Systematic Review of Photovoice Projects With Youth in the United States.	5	Collins, M. L., Baiardi, J. M., Tate, N. H., & Rouen, P. A. (2015). Exploration of social, environmental, and familial influences on the sexual health practices of urban African American adolescents. Western Journal of Nursing Research, 37(11), 1441-1457.	yes																						ü
57. Peer research by children and young people and their allies Rapid Evidence Review of best practices in health and social science literature	31	Collins, T. M., Sinclair, L. D., & Zufelt, V. E. (2021). Children’s rights to participation and protection: Examining child and youth care college curricula in ontario. Child & Youth Services, 42(3), 268-297.	yes
2. Participation in practice: Making it meaningful, effective and sustainable	11	Combe, V. (2002). Up for it: Getting young people involved in local government. National Youth Agency.	Yes			ü
84. A rapid evidence review of young peopleâ€™s involvement in health research	34	Comfort, M., Raymond-Flesch, M., Auerswald, C., McGlone, L., Chavez, M., & Minnis, A. (2018). Community-engaged research with rural Latino adolescents: Design and implementation strategies to study the social determinants of health. Gateways: international journal of community research & engagement, 11(1), 90.	yes
76. Involving children in research, audit and service evaluation	4	Confederation, N. H. S. (2011). Involving children and young people in health services. London: NHS Confederation.	yes
35. Impacts of patient and public involvement in mental health research with young people: a systematic review	3	Connell, J., Carlton, J., Grundy, A., Taylor Buck, E., Keetharuth, A. D., Ricketts, T., ... & Brazier, J. (2018). The importance of content and face validity in instrument development: lessons learnt from service users when developing the Recovering Quality of Life measure (ReQoL). Quality of Life Research, 27(7), 1893-1902.	yes																																				ü
31. A Systematic Review of Youth Participatory Action Research (YPAR) in the United States: Methodologies, Youth Outcomes, and Future Directions.	6	Conner, J. O., & Strobel, K. (2007). Leadership development: An examination of individual and programmatic growth. Journal of Adolescent Research, 22(3), 275-297.	yes	31,88																															ü
68. Assessing participation and effectiveness of the peer-led approach in youth sexual health education: systematic review and meta-analysis in more developed countries	4	Connolly, J., Josephson, W., Schnoll, J., Simkins-Strong, E., Pepler, D., MacPherson, A., ... & Jiang, D. (2015). Evaluation of a youth-led program for preventing bullying, sexual harassment, and dating aggression in middle schools. The Journal of Early Adolescence, 35(3), 403-434.	yes
60. Examining the mental health outcomes of school-based peer-led interventions on young people: A scoping review of range and a systematic review of effectiveness	15	Connor, W. M. (1994). Participation in high school peer-facilitated support groups: Impact on peer counselees (Doctoral dissertation, Northern Arizona University).	yes
6. The engagement of children with disabilities in health-related technology design processes: Identifying methodology	24	Connors, C., & Stalker, K. (2007). Children’s experiences of disability: Pointers to a social model of childhood disability. Disability & Society, 22(1), 19-33.	no							ü
69. Participatory action research (PAR) with children and youth: An integrative review of methodology and PAR outcomes for participants, organizations, and communitie	6	Conrad, D. (2015). Education and social innovation: The youth uncensored project—A case study of youth participatory research and cultural democracy in action. Canadian Journal of Education/Revue canadienne de l'éducation, 38(1), 1-25.	yes	69,86
84. A rapid evidence review of young peopleâ€™s involvement in health research	35	Cook, T., Boote, J., Buckley, N., Vougioukalou, S., & Wright, M. (2017). Accessing participatory research impact and legacy: developing the evidence base for participatory approaches in health research. Educational Action Research, 25(4), 473-488.	yes
13. Children and young people's contributions to public involvement and engagement activities in health-related research: A scoping review	12	Cooper, C., Beard, D., Jain, A., Greig, A., Sierakowski, A., Gardiner, M., ... & Cook, J. (2017). Patient and public involvement into the design of a paediatric surgical trial: the ninja study.	yes														ü
96. A Narrative Review of Ethical Issues in Participatory Research with Young People	6	Cooper, E. (2005). What do we know about out-of-school youths? How participatory action research can work for young refugees in camps. Compare: A Journal of Comparative Education, 35(4), 463–477. doi:10.1080/03057920500331488	no
86. Engaging Indigenous Youth in Community-Based Participatory Action Research: A Scoping Review	31	Cooper, E., Driedger, S. M., & Lavoie, J. G. (2019). Employing a harm-reduction approach between women and girls within Indigenous familial relationships. Culture, medicine, and psychiatry, 43(1), 134-159.	No
78. Youth engagement in HIV prevention intervention research in subâ€Saharan Africa: a scoping review	23	Cooper, S., & Dickinson, D. (2013). Just jokes! Icebreakers, innuendo, teasing and talking: The role of humour in HIV/AIDS peer education among university students. African Journal of AIDS Research, 12(4), 229-238.	yes
3. Children's Involvement in Research A Review and Comparison with Service User Involvement in Health and Social Care	9	Coppock, V. (2011). Children as peer researchers: Reflections on a journey of mutual discovery. Children & Society, 25(6), 435-446.	yes				ü
86. Engaging Indigenous Youth in Community-Based Participatory Action Research: A Scoping Review	21	Coppola, A. M., Dimler, A. J., Letendre, T. S., & McHugh, T. L. F. (2017). ‘We are given a body to walk this earth’: the body pride experiences of young Aboriginal men and women. Qualitative Research in Sport, Exercise and Health, 9(1), 4-17.	yes
55. A scoping review of peer-led physical activity interventions involving young people: theoretical approaches, intervention rationales, and effects	8	Corder, K., Brown, H. E., Schiff, A., & van Sluijs, E. M. (2016). Feasibility study and pilot cluster-randomised controlled trial of the GoActive intervention aiming to promote physical activity among adolescents: outcomes and lessons learnt. BMJ open, 6(11), e012335.	Yes	55,58
33. Children and young people's participation in developing interventions in health and well-being: a scoping review.	8	Corder, K., Schiff, A., Kesten, J. M., & van Sluijs, E. M. (2015). Development of a universal approach to increase physical activity among adolescents: the GoActive intervention. BMJ open, 5(8), e008610.	Yes																																		ü
20. Engagement with young people as partners in health research: four case studies from Subâ€Saharan Africa	1	Cori, A., Ayles, H., Beyers, N., Schaap, A., Floyd, S., Sabapathy, K., ... & HPTN 071 (PopART) study team. (2014). HPTN 071 (PopART): a cluster-randomized trial of the population impact of an HIV combination prevention intervention including universal testing and treatment: mathematical model. PloS one, 9(1), e84511.	yes																					ü
60. Examining the mental health outcomes of school-based peer-led interventions on young people: A scoping review of range and a systematic review of effectiveness	22	Corn, K. L., & Moore, D. D. (1992). Reach for the STARS—Students Teaching and Reaching Students: a two-faceted peer facilitating program at Greenfield-Central High School. The School Counselor, 40(1), 68-72.	yes
34. Shifting From Tokenism to Meaningful Adolescent Participation in Research for Obesity Prevention: A Systematic Scoping Review	21	Correa, N., Rajaraman, D., Swaminathan, S., Vaz, M., Jayachitra, K. G., Lear, S. A., & Punthakee, Z. (2017). Perceptions of healthy eating amongst Indian adolescents in India and Canada. Appetite, 116, 471-479.	yes																																			ü
45. Ethical issues in participatory arts methods for young people with adverse childhood experiences	48	Corrigan, P. W., & Shapiro, J. R. (2010). Measuring the impact of programs that challenge the public stigma of mental illness. Clinical psychology review, 30(8), 907-922.	yes																																														ü
45. Ethical issues in participatory arts methods for young people with adverse childhood experiences	67	Corrigan, P. W., Morris, S., Larson, J., Rafacz, J., Wassel, A., Michaels, P., ... & Rüsch, N. (2010). Self‐stigma and coming out about one's mental illness. Journal of community psychology, 38(3), 259-275.	no																																														ü
24. Policies to enable children's voice for healthy neighbourhoods and communities: a systematic mapping review and case study	3	Corsino, L., McDuffie, J. R., Kotch, J., Coeytaux, R., Fuemmeler, B. F., Murphy, G., ... & Yancy, W. S. (2013). Achieving health for a lifetime: a community engagement assessment focusing on school-age children to decrease obesity in Durham, North Carolina. North Carolina medical journal, 74(1), 18-26.	yes																									ü
13. Children and young people's contributions to public involvement and engagement activities in health-related research: A scoping review	13	Costello, W., & Dorris, E. (2020). Laying the groundwork: Building relationships for public and patient involvement in pre‐clinical paediatric research. Health Expectations, 23(1), 96-105.	yes														ü
33. Children and young people's participation in developing interventions in health and well-being: a scoping review.	26	Cottrell, L., Harris, C. V., Deskins, S., Bradlyn, A., & Wrye Coffman, J. (2010). Developing culturally tailored health belief-based intervention materials to improve child and parent participation in a cardiovascular screening program. Health Promotion Practice, 11(3), 418-427.	Yes																																		ü
86. Engaging Indigenous Youth in Community-Based Participatory Action Research: A Scoping Review	30	Coulthard, C. (2017). Finding the voice of the early author: The impact of a self-authoring program among First Nations, Métis, and Inuit preschool children and families (Doctoral dissertation, University of Toronto (Canada)).	No
45. Ethical issues in participatory arts methods for young people with adverse childhood experiences	10	Courtenay, M., Nancarrow, S., & Dawson, D. (2013). Interprofessional teamwork in the trauma setting: a scoping review. Human resources for health, 11(1), 1-10.	yes																																														ü
6. The engagement of children with disabilities in health-related technology design processes: Identifying methodology	73	Cowan, D. M., & Khan, Y. (2005). Assistive technology for children with complex disabilities. Current Paediatrics, 15(3), 207-212.	yes							ü
78. Youth engagement in HIV prevention intervention research in subâ€Saharan Africa: a scoping review	24	Cowan, F. M., Pascoe, S. J., Langhaug, L. F., Dirawo, J., Chidiya, S., Jaffar, S., ... & Hayes, R. J. (2008). The Regai Dzive Shiri Project: a cluster randomised controlled trial to determine the effectiveness of a multi‐component community‐based HIV prevention intervention for rural youth in Zimbabwe–study design and baseline results. Tropical Medicine & International Health, 13(10), 1235-1244.	yes
64. Peer-Facilitated Community-Based Interventions For Adolescent Health In Low And Middle-Income Countries: A Systematic Review	5	Cowan, F. M., Pascoe, S. J., Langhaug, L. F., Mavhu, W., Chidiya, S., Jaffar, S., ... & Hayes, R. J. (2010). The Regai Dzive Shiri Project: results of a randomised trial of an HIV prevention intervention for Zimbabwean youth. AIDS (London, England), 24(16), 2541.	yes
60. Examining the mental health outcomes of school-based peer-led interventions on young people: A scoping review of range and a systematic review of effectiveness	1	Cowie, H. (1998). Perspectives of teachers and pupils on the experience of peer support against bullying. Educational Research and evaluation, 4(2), 108-125.	yes
60. Examining the mental health outcomes of school-based peer-led interventions on young people: A scoping review of range and a systematic review of effectiveness	2	Cowie, H., & Olafsson, R. (2000). The role of peer support in helping the victims of bullying in a school with high levels of aggression. School psychology international, 21(1), 79-95.	yes
1. A scoping review of youth and young adults' roles in natural disaster mitigation and response: considerations for youth wellbeing during a global ecological crisis	11	Cox, R. S., Hill, T. T., Plush, T., Heykoop, C., & Tremblay, C. (2019). More than a checkbox: engaging youth in disaster risk reduction and resilience in Canada. Natural Hazards, 98(1), 213-227.	Yes		ü
45. Ethical issues in participatory arts methods for young people with adverse childhood experiences	50	Cox, S. M., & Boydell, K. M. (2015). Ethical issues in arts-based health research. Oxford textbook of creative arts, health, and wellbeing: International perspectives on practice, policy and research, 83-89.	yes																																														ü
3. Children's Involvement in Research A Review and Comparison with Service User Involvement in Health and Social Care	10	Cox, S., & Robinson‐Pant, A. (2008). Power, participation and decision making in the primary classroom: Children as action researchers. Educational Action Research, 16(4), 457-468.	No				ü
45. Ethical issues in participatory arts methods for young people with adverse childhood experiences	4	Cox, S., Townsend, A., Preto, N., Woodgate, R. L., & Kolopack, P. (2008). Ethical challenges and evolving practices in research on ethics in health research. Health L. Rev., 17, 33.	yes																																														ü
71. International literature review: Ethical issues in undertaking research with children and young people	22	Coyne, I. (2010). Accessing children as research participants: examining the role of gatekeepers. Child: care, health and development, 36(4), 452-454.	yes
71. International literature review: Ethical issues in undertaking research with children and young people	23	Coyne, I. (2010). Research with children and young people: The issue of parental (proxy) consent. Children & society, 24(3), 227-237.	yes
71. International literature review: Ethical issues in undertaking research with children and young people	112	Coyne, I. T. (1998). Researching children: some methodological and ethical considerations. Journal of Clinical Nursing, 7(5), 409-416.	No
12. Patient and Public Involvement of young people with a chronic condition in projects in health and social care: A scoping review	12	Coyne, I., Prizeman, G., Sheehan, A., Malone, H., & While, A. E. (2016). An e-health intervention to support the transition of young people with long-term illnesses to adult healthcare services: design and early use. Patient education and counseling, 99(9), 1496-1504.	Yes	12,19												ü							ü
35. Impacts of patient and public involvement in mental health research with young people: a systematic review	16	Crane, L., Adams, F., Harper, G., Welch, J., & Pellicano, E. (2019). ‘Something needs to change’: Mental health experiences of young autistic adults in England. Autism, 23(2), 477-493.	no																																				ü
72. Involving young service users as co-researchers: possibilities, benefits and costs	31	Cree, V. E., Kay, H., & Tisdall, K. (2002). Research with children: sharing the dilemmas. Child & family social work, 7(1), 47-56.	no	71,72
90. Adolescents health choices related rights, duties and responsibilities: An integrative review.	2	Crondahl, K., & Eklund, L. (2012). Perceptions on health, well-being and quality of life of Balkan Roma adolescents in West Sweden. Romani Studies, 22(2), 153-173.	yes
57. Peer research by children and young people and their allies Rapid Evidence Review of best practices in health and social science literature	32	Crook, D. J., & Cox, P. (2021). A case for complexity-informed participatory action research with young people. Education, Citizenship and Social Justice, 1746197921995153.	yes
32. Youth Engagement in Sexual Health Programs and Services	22	Crooks, C. V., Chiodo, D., Thomas, D., & Hughes, R. (2010). Strengths-based programming for First Nations youth in schools: Building engagement through healthy relationships and leadership skills. International Journal of Mental Health and Addiction, 8(2), 160-173.	yes																																	ü
50. Indigenous Youth Peer-Led Health Promotion in Canada, New Zealand, Australia, and the United States: A Systematic Review of the Approaches, Study Designs, and Effectiveness	6	Crooks, C. V., Exner-Cortens, D., Burm, S., Lapointe, A., & Chiodo, D. (2017). Two years of relationship-focused mentoring for First Nations, Métis, and Inuit adolescents: Promoting positive mental health. The journal of primary prevention, 38(1), 87-104.	yes
99. Youth Involvement in Participatory Action Research (PAR): Challenges and Barriers	4	Cross, T. L., Friesen, B. J., Jivanjee, P., Gowen, L. K., Bandurraga, A., Mathew, N., & Maher, N. (2011). Defining youth success using culturally appropriate community-based participatory research methods. Best Practices in Mental Health, 7(1), 94-114	Yes
95. Peer-assisted learning in school physical education, sport and physical activity programmes: a systematic review	4	Crouch, D. W., Ward, P., & Patrick, C. A. (1997). The effects of peer-mediated accountability on task accomplishment during volleyball drills in elementary physical education. Journal of Teaching in Physical Education, 17(1), 26-39.	yes
45. Ethical issues in participatory arts methods for young people with adverse childhood experiences	57	Crouch, E., Radcliff, E., Hung, P., & Bennett, K. (2019). Challenges to school success and the role of adverse childhood experiences. Academic pediatrics, 19(8), 899-907.	no																																														ü
75. Where are the silences? A scoping review of child participatory research literature in the context of the Australian service system	26	Crouch, S. R., Waters, E., McNair, R., & Power, J. (2015). The health perspectives of A ustralian adolescents from same‐sex parent families: a mixed methods study. Child: care, health and development, 41(3), 356-364.	yes
84. A rapid evidence review of young peopleâ€™s involvement in health research	36	Crump, J. A., & Sugarman, J. (2008). Ethical considerations for short-term experiences by trainees in global health. Jama, 300(12), 1456-1458.	yes
84. A rapid evidence review of young peopleâ€™s involvement in health research	37	Cruz Rivera, S., Kyte, D. G., Aiyegbusi, O. L., Keeley, T. J., & Calvert, M. J. (2017). Assessing the impact of healthcare research: a systematic review of methodological frameworks. PLoS medicine, 14(8), e1002370.	yes
84. A rapid evidence review of young peopleâ€™s involvement in health research	175	Csiernik, R., O'Regan, T., Forchuk, C., & Rudnick, A. (2018). Nursing students' perceptions of participatory action research. Journal of Nursing Education, 57(5), 282-286.	no
34. Shifting From Tokenism to Meaningful Adolescent Participation in Research for Obesity Prevention: A Systematic Scoping Review	22	Cueva, K., Speakman, K., Neault, N., Richards, J., Lovato, V., Parker, S., ... & Barlow, A. (2020). Cultural connectedness as obesity prevention: indigenous youth perspectives on Feast for the Future. Journal of Nutrition Education and Behavior, 52(6), 632-639.	No																																			ü
57. Peer research by children and young people and their allies Rapid Evidence Review of best practices in health and social science literature	33	Cuevas-Parra, P. (2020). Co-researching with children in the time of COVID-19: Shifting the narrative on methodologies to generate knowledge. International Journal of Qualitative Methods, 19, 1609406920982135.	yes
57. Peer research by children and young people and their allies Rapid Evidence Review of best practices in health and social science literature	34	Cuevas-Parra, P., & Tisdall, E. K. M. (2019). Child-led research: Questioning knowledge. Social Sciences, 8(2), 44.	yes
55. A scoping review of peer-led physical activity interventions involving young people: theoretical approaches, intervention rationales, and effects	9	Cui, Z., Shah, S., Yan, L., Pan, Y., Gao, A., Shi, X., ... & Dibley, M. J. (2012). Effect of a school-based peer education intervention on physical activity and sedentary behaviour in Chinese adolescents: a pilot study. BMJ open, 2(3), e000721.	Yes	55,58
34. Shifting From Tokenism to Meaningful Adolescent Participation in Research for Obesity Prevention: A Systematic Scoping Review	100	Cullen, K. W., Thompson, D., Boushey, C., Konzelmann, K., & Chen, T. A. (2013). Evaluation of a web-based program promoting healthy eating and physical activity for adolescents: teen choice: food and fitness. Health education research, 28(4), 704-714.	Yes																																			ü
1. A scoping review of youth and young adults' roles in natural disaster mitigation and response: considerations for youth wellbeing during a global ecological crisis	8	Cumiskey, L., Hoang, T., Suzuki, S., Pettigrew, C., & Herrgård, M. M. (2015). Youth participation at the third UN world conference on disaster risk reduction. International Journal of Disaster Risk Science, 6(2), 150-163.	Yes		ü
13. Children and young people's contributions to public involvement and engagement activities in health-related research: A scoping review	14	Curtin, M., & Murtagh, J. (2007). Participation of children and young people in research: competence, power and representation. British Journal of Occupational Therapy, 70(2), 67-72.	yes														ü
76. Involving children in research, audit and service evaluation	12	Curtis, P., James, A., & Birch, J. (2007). Space to care: children’s perceptions of spatial aspects of hospitals. Swindon: ESRC End of Award Report, 1-25.	yes
55. A scoping review of peer-led physical activity interventions involving young people: theoretical approaches, intervention rationales, and effects	10	Cutforth, N. J., & Puckett, K. M. (1999). An investigation into the organization, challenges, and impact of an urban apprentice teacher program. The Urban Review, 31(2), 153-172.	Yes
2. Participation in practice: Making it meaningful, effective and sustainable	12	Cutler D. 2002. Taking the Initiative: Promoting Young People’s Involvement in Public Decision- making in the UK, Update. Carnegie Young People’s Initiative: London.	Yes			ü
2. Participation in practice: Making it meaningful, effective and sustainable	13	Cutler, D. (2003). Standard!: Organisational Standards and Young People's Participation in Public Decision Making. Carnegie Young People Initiative.	Yes			ü
45. Ethical issues in participatory arts methods for young people with adverse childhood experiences	33	Cwinn, E., Cadieux, C., & Crooks, C. V. (2021). Who are we missing? The impact of requiring parental or guardian consent on research with lesbian, gay, bisexual, trans, two-spirit, queer/questioning youth. Journal of Adolescent Health, 68(6), 1204-1206.	yes																																														ü
84. A rapid evidence review of young peopleâ€™s involvement in health research	39	D’Amico, M., Denov, M., Khan, F., Linds, W., & Akesson, B. (2016). Research as intervention? Exploring the health and well-being of children and youth facing global adversity through participatory visual methods. Global Public Health, 11(5-6), 528-545.	yes
62. The effect of peer education on health promotion of Iranian adolescents: A systematic review	4	Dabiri, F., Abedini, S., Shahi, A., & Kamjoo, A. (2009). The effect of different methods of health education on knowledge, attitudes and practice of female students regarding menstrual hygiene in Bandar Abbas (2006). Bimonthly Journal of Hormozgan University of Medical Sciences, 12(4), 271-279.	yes
45. Ethical issues in participatory arts methods for young people with adverse childhood experiences	30	Dahlbeck, J. (2012). On childhood and the logic of difference: Some empirical examples. Children & society, 26(1), 4-13.	yes																																														ü
8. A scoping review of participatory action research to promote mental health and resilience in youth and adolescents	7	Dakin, E. K., Parker, S. N., Amell, J. W., & Rogers, B. S. (2015). Seeing with our own eyes: Youth in Mathare, Kenya use photovoice to examine individual and community strengths. Qualitative Social Work, 14(2), 170-192.	yes									ü
61. Evaluating the effectiveness of peer-based intervention in managing type I diabetes mellitus among children and adolescents: A systematic review	8	Daley, B. J. (1992). Sponsorship for adolescents with diabetes. Health & social work, 17(3), 173-182.	no
57. Peer research by children and young people and their allies Rapid Evidence Review of best practices in health and social science literature	132	Dan, D., David, D., Evie, E., Ollie, O., Thomas, D., & Larkins, C. (2019). Next steps in children and young people’s research, participation and protection from the perspective of young researchers. Journal of Children's Services. https://doi.org/10.1108/JCS-07-2019-0038	No
71. International literature review: Ethical issues in undertaking research with children and young people	25	Danby, S., & Farrell, A. (2004). Accounting for young children’s competence in educational research: New perspectives on research ethics. The Australian Educational Researcher, 31(3), 35-49.	No
78. Youth engagement in HIV prevention intervention research in subâ€Saharan Africa: a scoping review	54	Dancy, B. L., Jere, D. L., Kachingwe, S. I., Kaponda, C. P., Norr, J. L., & Norr, K. F. (2014). HIV risk reduction intervention for rural adolescents in Malawi. Journal of HIV/AIDS & social services, 13(3), 271-291.	yes
84. A rapid evidence review of young peopleâ€™s involvement in health research	40	Dang, M. T., Amos, A., Dangerfield, M., Ford, B., Kern, K., & Moon, M. (2019). A youth participatory project to address STIs and HIV among homeless youth. Comprehensive child and adolescent nursing, 42(3), 222-240.	yes
78. Youth engagement in HIV prevention intervention research in subâ€Saharan Africa: a scoping review	25	Daniels, U. (2007). Improving health, improving lives: impact of the African Youth Alliance and new opportunities for programmes. African Journal of Reproductive Health, 11(3), 18-27.	yes
2. Participation in practice: Making it meaningful, effective and sustainable	14	Danso, C., Greaves, H., Howell, S., Ryan, M., Sinclair, R., & Tunnard, J. (2003). The involvement of children and young people in promoting change and enhancing the quality of social care. London: National Children’s Bureau.	Yes			ü
75. Where are the silences? A scoping review of child participatory research literature in the context of the Australian service system	48	Darbyshire, P., MacDougall, C., & Schiller, W. (2005). Multiple methods in qualitative research with children: more insight or just more?. Qualitative research, 5(4), 417-436.	no
95. Peer-assisted learning in school physical education, sport and physical activity programmes: a systematic review	3	d'Arripe-Longueville, F., Gernigon, C., Huet, M. L., Cadopi, M., & Winnykamen, F. (2002). Peer Tutoring in a Physical Education Setting: Influence of Tutor Skill Level on Novice Learners' Motivation and Performance. Journal of Teaching in Physical Education, 22(1).	yes
54. A critical review of peer education with young people with special reference to sexual health	12	Daugherty, L. R., & Burger, J. M. (1984). The influence of parents, church, and peers on the sexual attitudes and behaviors of college students. Archives of Sexual Behavior, 13(4), 351-359.	yes
71. International literature review: Ethical issues in undertaking research with children and young people	26	David, M., Edwards, R., & Alldred, P. (2001). Children and school‐based research:‘informed consent’or ‘educated consent’?. British educational research journal, 27(3), 347-365.	yes
71. International literature review: Ethical issues in undertaking research with children and young people	27	David, T., Tonkin, J., Powell, S., & Anderson, C. (2005). Ethical aspects of power in research with children. Open University Press.	yes
57. Peer research by children and young people and their allies Rapid Evidence Review of best practices in health and social science literature	133	Davidson, E. (2017). Saying It Like It Is? Power, Participation and Research Involving Young People. Social Inclusion, 5(3), 228-239. https://doi.org/10.17645/si.v5i3.967	No
84. A rapid evidence review of young peopleâ€™s involvement in health research	42	Davies, A., Mwango, G., Appiah, B., Callery, J. J., Thanh, V. D., Gumede, N., ... & Woods-Townsend, K. (2019). Initiating a network to support engagement between health researchers and schools: recommendations from an international meeting of schools engagement practitioners held in Kilifi, Kenya. Wellcome Open Research, 4.	yes
84. A rapid evidence review of young peopleâ€™s involvement in health research	41	Davies, A., Mwangome, N., Yeri, B., Mwango, G., Mumba, N., Marsh, V., ... & Jones, C. (2019). Evolution of a programme to engage school students with health research and science in Kenya. Wellcome Open Research, 4.	yes
75. Where are the silences? A scoping review of child participatory research literature in the context of the Australian service system	39	Davies, B., Davis, E., Cook, K., & Waters, E. (2008). Getting the complete picture: Combining parental and child data to identify the barriers to social inclusion for children living in low socio‐economic areas. Child: Care, health and development, 34(2), 214-222.	no
13. Children and young people's contributions to public involvement and engagement activities in health-related research: A scoping review	36	Davies, F., Vohra, J., & Hopwood, B. The development of a patient reported experience measure for paediatrics patients (0–16 years) in urgent and emergency care: research report. 2012.	no														ü
71. International literature review: Ethical issues in undertaking research with children and young people	28	Davies, J., & Wright, J. (2008). Children's voices: A review of the literature pertinent to looked‐after children's views of mental health services. Child and Adolescent Mental Health, 13(1), 26-31.	yes
24. Policies to enable children's voice for healthy neighbourhoods and communities: a systematic mapping review and case study	23	Davis, A., & Jones, L. (1997). Whose neighbourhood? Whose quality of life? Developing a new agenda for children's health in urban settings. Health Education Journal, 56(4), 350-363.	no																									ü
75. Where are the silences? A scoping review of child participatory research literature in the context of the Australian service system	40	Davis, E., Davies, B., Cook, K., Waters, E., Gibbs, L., & Priest, N. (2008). A cross-cultural examination of barriers to social inclusion for children: A qualitative study using child-centred methods. International Journal of Mental Health Promotion, 10(1), 42-52.	no
46. Engaging the Voices of Children: A Scoping Review of How Children and Adolescents Are Involved in the Development of Quality-of-Life-Related Measures.	18	Davis, E., Mackinnon, A., Davern, M., Boyd, R., Waters, E., Graham, H. K., ... & Reddihough, D. (2013). Description and psychometric properties of the CP QOL-Teen: a quality of life questionnaire for adolescents with cerebral palsy. Research in developmental disabilities, 34(1), 344-352.	Yes
46. Engaging the Voices of Children: A Scoping Review of How Children and Adolescents Are Involved in the Development of Quality-of-Life-Related Measures.	17	Davis, E., Shelly, A., Waters, E., Mackinnon, A., Reddihough, D., Boyd, R., & Graham, H. K. (2009). Quality of life of adolescents with cerebral palsy: perspectives of adolescents and parents. Developmental medicine & child neurology, 51(3), 193-199.	yes	46,75
25. Children's participation in health research: From objects to agents?	2	Davis, H., Buchan, L., & Choudhury, P. A. (1994). Supporting families of children with chronic illness or disability: multi-cultural issues. Innovations in family support for people with learning disabilities, 121-140.	yes																										ü
6. The engagement of children with disabilities in health-related technology design processes: Identifying methodology	68	Davis, J. M. (1998). Understanding the meanings of children: A reflexive process. Children & society, 12(5), 325-335.	yes							ü
76. Involving children in research, audit and service evaluation	9	Davis, J. M. (1998). Understanding the meanings of children: A reflexive process. Children & society, 12(5), 325-335.	yes	71,76
71. International literature review: Ethical issues in undertaking research with children and young people	30	Davis, J., Watson, N., & Cunningham-Burley, S. (2000). 10 Learning the Lives of Disabled Children. Research with children: Perspectives and practices, 19, 201.	yes
54. A critical review of peer education with young people with special reference to sexual health	13	Davis, S. M., & Harris, M. B. (1982). Sexual knowledge, sexual interests, and sources of sexual information of rural and urban adolescents from three cultures. Adolescence, 17(66), 471.	yes
36. Co-production as an Emerging Methodology for Developing School-Based Health Interventions with Students Aged 11â€“16: Systematic Review of Intervention Types, Theories and Processes and Thematic Synthesis of Stakeholdersâ€™ Experiences	6	Davison, C. M., Ghali, L. M., & Hawe, P. (2011). Insights into the school environment that surveys alone might miss: an exploratory pilot study using photovoice. Advances in School Mental Health Promotion, 4(1), 44-51.	yes																																					ü
77. Drawing out their stories: A scoping review of participatory visual research methods with newcomer children	7	Davy, C., Magalhães, L. V., Mandich, A., & Galheigo, S. M. (2014). Aspects of the resilience and settlement of refugee youth: A narrative study using body maps/Aspectos da resiliência e da integração social de jovens refugiados: Um estudo narrativo usando mapas corporais. Cadernos Brasileiros de Terapia Ocupacional, 22(2), 231-241.	no
60. Examining the mental health outcomes of school-based peer-led interventions on young people: A scoping review of range and a systematic review of effectiveness	56	Day, L., Campbell-Jack, D., & Bertolotto, E. (2020). Evaluation of the peer support for mental health and wellbeing pilots.	no
75. Where are the silences? A scoping review of child participatory research literature in the context of the Australian service system	14	De Anstiss, H., & Ziaian, T. (2010). Mental health help‐seeking and refugee adolescents: Qualitative findings from a mixed‐methods investigation. Australian Psychologist, 45(1), 29-37.	yes
78. Youth engagement in HIV prevention intervention research in subâ€Saharan Africa: a scoping review	17	De Bruin, W. E., & Panday-Soobrayan, S. (2017). Learners’ perspectives on the provision of condoms in South African public schools. AIDS care, 29(12), 1529-1532.	yes
38. A Review of Approaches, Strategies and Ethical Considerations in Participatory Research With Children	22	de Faria Borges, L. C. L., Filgueiras, L. V. L., Maciel, C., & Pereira, V. C. (2014). The life cycle of a customized communication device for a child with cerebral palsy: contributions toward the PD4CAT method. Journal of the Brazilian Computer Society, 20(1), 1-23.	no																																							ü
31. A Systematic Review of Youth Participatory Action Research (YPAR) in the United States: Methodologies, Youth Outcomes, and Future Directions.	7	De Jesús, A., Oviedo, S., & Feliz, S. (2015). Global Kids Organizing in the Global City: Generation of Social Capital in a Youth Organizing Program. Afterschool Matters, 21, 20-28.	yes	31,88																															ü
84. A rapid evidence review of young peopleâ€™s involvement in health research	43	de Jong, G., Meijer, E., Schout, G., & Abma, T. (2018). Involving undergraduate nursing students in participatory health research: implications from the Netherlands. Journal of Professional Nursing, 34(6), 507-513.	yes
93. The positive impact of school-based peer education program towards adolescent sexual behavior: A systematic review	6	De Lijster, G., Felten, H., Kok, G., & Kocken, P. L. (2016). Effects of an interactive school-based program for preventing adolescent sexual harassment: a cluster-randomized controlled evaluation study. Journal of youth and adolescence, 45(5), 874-886.	yes
34. Shifting From Tokenism to Meaningful Adolescent Participation in Research for Obesity Prevention: A Systematic Scoping Review	29	de Vet, E., de Wit, J. B., Luszczynska, A., Stok, F. M., Gaspar, T., Pratt, M., ... & de Ridder, D. T. (2013). Access to excess: how do adolescents deal with unhealthy foods in their environment?. The European Journal of Public Health, 23(5), 752-756.	yes																																			ü
75. Where are the silences? A scoping review of child participatory research literature in the context of the Australian service system	3	Dean, J. G., & Stain, H. J. (2010). Mental health impact for adolescents living with prolonged drought. Australian Journal of Rural Health, 18(1), 32-37.	yes
34. Shifting From Tokenism to Meaningful Adolescent Participation in Research for Obesity Prevention: A Systematic Scoping Review	23	DeBar, L. L., Schneider, M., Drews, K. L., Ford, E. G., Stadler, D. D., Moe, E. L., ... & Venditti, E. M. (2011). Student public commitment in a school-based diabetes prevention project: impact on physical health and health behavior. BMC Public Health, 11(1), 1-11.	yes																																			ü
34. Shifting From Tokenism to Meaningful Adolescent Participation in Research for Obesity Prevention: A Systematic Scoping Review	24	DeBar, L. L., Schneider, M., Ford, E. G., Hernandez, A. E., Showell, B., Drews, K. L., ... & White, M. (2009). Social marketing-based communications to integrate and support the HEALTHY study intervention. International Journal of Obesity, 33(4), S52-S59.	Yes																																			ü
64. Peer-Facilitated Community-Based Interventions For Adolescent Health In Low And Middle-Income Countries: A Systematic Review	6	Decat, P. (2015). Addressing the Unmet Contraceptive Need of Adolescents and Unmarried youth: Act or Interact? Learning from Comprehensive Interventions in China and Latin America. Public defense: 2015-09-28 17: 30.	yes
84. A rapid evidence review of young peopleâ€™s involvement in health research	44	DeHaven, M. J., Gimpel, N. E., Dallo, F. J., & Billmeier, T. M. (2011). Reaching the underserved through community-based participatory research and service learning: description and evaluation of a unique medical student training program. Journal of Public Health Management and Practice, 17(4), 363-368.	yes
30. Community-based Youth Participatory Action Research studies with a focus on youth health and well-being: A systematic review.	2	DeJonckheere, M., Nichols, L. P., Moniz, M. H., Sonneville, K. R., Vydiswaran, V. V., Zhao, X., ... & Chang, T. (2017). MyVoice national text message survey of youth aged 14 to 24 years: study protocol. JMIR research protocols, 6(12), e8502.	yes																															ü
36. Co-production as an Emerging Methodology for Developing School-Based Health Interventions with Students Aged 11â€“16: Systematic Review of Intervention Types, Theories and Processes and Thematic Synthesis of Stakeholdersâ€™ Experiences	8	DeLara, E. W. (2000). Adolescents' perceptions of safety at school and their solutions for enhancing safety and decreasing school violence: A rural case study. Cornell University.	yes																																					ü
5. Involving disabled children and young people as partners in research: a systematic review	5	Delman, J. (2012). Participatory action research and young adults with psychiatric disabilities. Psychiatric Rehabilitation Journal, 35(3), 231.	yes	5,84					ü
77. Drawing out their stories: A scoping review of participatory visual research methods with newcomer children	2	Den Besten, O. (2010). Local belonging and ‘geographies of emotions’: Immigrant children’s experience of their neighbourhoods in Paris and Berlin. Childhood, 17(2), 181-195.	yes
84. A rapid evidence review of young peopleâ€™s involvement in health research	46	Denison, J. A., Pettifor, A., Mofenson, L. M., Kasedde, S., Marcus, R., Konayuma, K. J., ... & Kerrigan, D. (2017). Youth engagement in developing an implementation science research agenda on adolescent HIV testing and care linkages in sub-Saharan Africa. AIDS (London, England), 31(Suppl 3), S195.	yes
68. Assessing participation and effectiveness of the peer-led approach in youth sexual health education: systematic review and meta-analysis in more developed countries	5	Denison, J. A., Tsui, S., Bratt, J., Torpey, K., Weaver, M. A., & Kabaso, M. (2012). Do peer educators make a difference? An evaluation of a youth-led HIV prevention model in Zambian Schools. Health education research, 27(2), 237-247.	yes	68,78,93
29. Young people's advisory groups in health research: scoping review and mapping of practices.	2	Dennehy, R., Cronin, M., & Arensman, E. (2019). Involving young people in cyberbullying research: the implementation and evaluation of a rights‐based approach. Health Expectations, 22(1), 54-64.	yes	29,57,84																													ü
22. Participatory digital methodologies: Potential of three approaches for advancing transformative occupation-based research with children and youth	12	Dennis Jr, S. F., Gaulocher, S., Carpiano, R. M., & Brown, D. (2009). Participatory photo mapping (PPM): Exploring an integrated method for health and place research with young people. Health & place, 15(2), 466-473.	yes	22,69,84,87																						ü
34. Shifting From Tokenism to Meaningful Adolescent Participation in Research for Obesity Prevention: A Systematic Scoping Review	117	Dennisuk, L. A., Coutinho, A. J., Suratkar, S., Surkan, P. J., Christiansen, K., Riley, M., ... & Gittelsohn, J. (2011). Food expenditures and food purchasing among low-income, urban, African-American youth. American journal of preventive medicine, 40(6), 625-628.	yes																																			ü
8. A scoping review of participatory action research to promote mental health and resilience in youth and adolescents	46	Denov, M., Doucet, D., & Kamara, A. (2012). Engaging war affected youth through photography: Photovoice with former child soldiers in Sierra Leone.	no									ü
76. Involving children in research, audit and service evaluation	3	Department of Health. Achieving equity and excellence for children. London: DH, 2010.	yes
54. A critical review of peer education with young people with special reference to sexual health	45	DePaulo, B. M., Tang, J., Webb, W., Hoover, C., Marsh, K., & Litowitz, C. (1989). Age differences in reactions to help in a peer tutoring context. Child Development, 423-439.	no
70. Annotated bibliography: Participatory action research (PAR) and community engaged research (CER) with youth	4	Derr, V., Chawla, L., Mintzer, M., Flanders Cushing, D., & Van Vliet, W. (2013). A city for all citizens: Integrating children and youth from marginalized populations into city planning. Buildings, 3(3), 482-505.	no
54. A critical review of peer education with young people with special reference to sexual health	14	Devin-Sheehan, L., Feldman, R. S., & Allen, V. L. (1976). Research on children tutoring children: A critical review. Review of educational research, 46(3), 355-385.	yes
64. Peer-Facilitated Community-Based Interventions For Adolescent Health In Low And Middle-Income Countries: A Systematic Review	7	Devries, K., Kuper, H., Knight, L., Allen, E., Kyegombe, N., Banks, L. M., ... & Naker, D. (2018). Reducing physical violence toward primary school students with disabilities. Journal of Adolescent Health, 62(3), 303-310.	yes
44. Youth Participatory Action Research for Youth Substance Use Prevention: A Systematic Review.	4	Diamond, S., Schensul, J. J., Snyder, L. B., Bermudez, A., D’Alessandro, N., & Morgan, D. S. (2009). Building Xperience: A multilevel alcohol and drug prevention intervention. American Journal of Community Psychology, 43(3), 292-312.	yes	44,47,87																																												ü
60. Examining the mental health outcomes of school-based peer-led interventions on young people: A scoping review of range and a systematic review of effectiveness	58	Diao, H., Pu, Y., Yang, L., Li, T., Jin, F., & Wang, H. (2020). The impacts of peer education based on adolescent health education on the quality of life in adolescents: a randomized controlled trial. Quality of Life Research, 29(1), 153-161.	no
89. Recent evaluations of the peer-led approach in adolescent sexual health education: a systematic review.	6	DiClemente, R. J., Wingood, G. M., Harrington, K. F., Lang, D. L., Davies, S. L., Hook III, E. W., ... & Robillard, A. (2004). Efficacy of an HIV prevention intervention for African American adolescent girls: a randomized controlled trial. Jama, 292(2), 171-179.	yes
34. Shifting From Tokenism to Meaningful Adolescent Participation in Research for Obesity Prevention: A Systematic Scoping Review	20	Diez Canseco, F., Boeren, Y., Quispe, R., Chiang Prado, M. L., & Miranda, J. J. (2015). Engagement of adolescents in a health communications program to prevent noncommunicable diseases: Multiplicadores Jóvenes, Lima, Peru, 2011.	yes																																			ü
8. A scoping review of participatory action research to promote mental health and resilience in youth and adolescents	8	Dill, L. J. (2015). Poetic justice: Engaging in participatory narrative analysis to find solace in the “killer corridor”. American journal of community psychology, 55(1), 128-135.	yes									ü
6. The engagement of children with disabilities in health-related technology design processes: Identifying methodology	67	Dindler, C., Eriksson, E., Iversen, O. S., Lykke-Olesen, A., & Ludvigsen, M. (2005, June). Mission from Mars: a method for exploring user requirements for children in a narrative space. In Proceedings of the 2005 conference on Interaction design and children (pp. 40-47).	yes	6,85						ü
73. Peer-led interventions to reduce HIV risk of youth: a review	7	Diop, N. J., Bathidja, H., Touré, I. D., Dieng, T., Mané, B., RamaRao, S., ... & Fall, B. (2004). Improving the reproductive health of adolescents in Senegal.	yes
66. Effectiveness of peer-mediated interventions (PMIs) on children with autism spectrum disorder (ASD): a systematic review	6	DiSalvo, C. A., & Oswald, D. P. (2002). Peer-mediated interventions to increase the social interaction of children with autism: Consideration of peer expectancies. Focus on autism and other developmental disabilities, 17(4), 198-207.	no
57. Peer research by children and young people and their allies Rapid Evidence Review of best practices in health and social science literature	36	Dixon, J., Ward, J., & Blower, S. (2019). “They sat and actually listened to what we think about the care system”: The use of participation, consultation, peer research and co-production to raise the voices of young people in and leaving care in England. Child Care in Practice, 25(1), 6-21.	yes
6. The engagement of children with disabilities in health-related technology design processes: Identifying methodology	14	Dixon-Woods, M., Young, B., & Heney, D. (1999). Partnerships with children. BMJ, 319(7212), 778-780.	yes							ü
71. International literature review: Ethical issues in undertaking research with children and young people	31	Dixon-Woods, M., Young, B., & Ross, E. (2006). Researching chronic childhood illness: the example of childhood cancer. Chronic Illness, 2(3), 165-177.	yes
78. Youth engagement in HIV prevention intervention research in subâ€Saharan Africa: a scoping review	55	Djeddah, C., Mavanga, R., & Hendrickx, L. (2006). Junior farmer field and life schools: experience from Mozambique. AIDS, Poverty, and Hunger: Challenges and Responses, 325.	yes
40. FROM RESEARCH ON TO RESEARCH WITH CHILDREN ABOUT THEIR FAMILY LIVES: a scoping review of ethical and methodological challenges	14	Dockett, S., & Perry, B. (1999). Starting school: What do the children say?. Early Child Development and Care, 159(1), 107-119.	no																																									ü
40. FROM RESEARCH ON TO RESEARCH WITH CHILDREN ABOUT THEIR FAMILY LIVES: a scoping review of ethical and methodological challenges	13	Dockett, S., & Perry, B. (2007). Trusting children's accounts in research. Journal of early childhood research, 5(1), 47-63.	no																																									ü
40. FROM RESEARCH ON TO RESEARCH WITH CHILDREN ABOUT THEIR FAMILY LIVES: a scoping review of ethical and methodological challenges	5	Dockett, S., & Perry, B. (2007). Transitions to school: Perceptions, expectations, experiences. UNSW press.																																										ü
9. Participatory methods in pediatric participatory research: a systematic review	10	Dockett, S., Einarsdottir, J., & Perry, B. (2009). Researching with children: Ethical tensions. Journal of early childhood research, 7(3), 283-298.	no										ü
9. Participatory methods in pediatric participatory research: a systematic review	14	Dockett, S., Einarsdottir, J., & Perry, B. (2012). Young children's decisions about research participation: Opting out. International Journal of Early Years Education, 20(3), 244-256.	no										ü
40. FROM RESEARCH ON TO RESEARCH WITH CHILDREN ABOUT THEIR FAMILY LIVES: a scoping review of ethical and methodological challenges	4	Dockett, S., Perry, B., Kearney, E., Hampshire, A., Mason, J., & Schmied, V. (2009). Researching with families: Ethical issues and situations. Contemporary Issues in Early Childhood, 10(4), 353-365.	yes																																									ü
72. Involving young service users as co-researchers: possibilities, benefits and costs	26	Dockrell, J., Lewis, A., & Lindsay, G. (2000). Researching children’s perspectives: a psychological dimension. Researching children’s perspectives, 46, 58.	yes
69. Participatory action research (PAR) with children and youth: An integrative review of methodology and PAR outcomes for participants, organizations, and communitie	8	Dodington, J., Mollen, C., Woodlock, J., Hausman, A., Richmond, T. S., & Fein, J. A. (2012). Youth and adult perspectives on violence prevention strategies: A community‐based participatory study. Journal of community psychology, 40(8), 1022-1031.	yes
45. Ethical issues in participatory arts methods for young people with adverse childhood experiences	65	Donisi, V., Amaddeo, F., Zakrzewska, K., Farinella, F., Davis, R., Gios, L., ... & Rosinska, M. (2020). Training healthcare professionals in LGBTI cultural competencies: exploratory findings from the Health4LGBTI pilot project. Patient Education and Counseling, 103(5), 978-987.	no																																														ü
6. The engagement of children with disabilities in health-related technology design processes: Identifying methodology	79	Donker, A., & Markopoulos, P. (2002). A comparison of think-aloud, questionnaires and interviews for testing usability with children. In People and computers XVI-Memorable yet invisible (pp. 305-316). Springer, London.	no							ü
71. International literature review: Ethical issues in undertaking research with children and young people	113	Dorn, L. D., Susman, E. J., & Fletcher, J. C. (1995). Informed consent in children and adolescents: age, maturation and psychological state. Journal of adolescent health, 16(3), 185-190.	No
38. A Review of Approaches, Strategies and Ethical Considerations in Participatory Research With Children	23	Doveston, M. (2007). Developing capacity for social and emotional growth: An action research project. Pastoral Care in Education, 25(2), 46-54.	no																																							ü
57. Peer research by children and young people and their allies Rapid Evidence Review of best practices in health and social science literature	134	Dovey‐Pearce, G., Walker, S., Fairgrieve, S., Parker, M., & Rapley, T. (2019). The burden of proof: The process of involving young people in research. Health Expectations, 22(3), 465-474. https://doi.org/10.1111/hex.12870	yes	57,13,84													ü
87. Youth as partners, participants or passive recipients: a review of children and adolescents in community-based participatory research (CBPR).	9	Downs, T. J., Ross, L., Patton, S., Rulnick, S., Sinha, D., Mucciarone, D., ... & Goble, R. (2009). Complexities of holistic community-based participatory research for a low income, multi-ethnic population exposed to multiple built-environment stressors in Worcester, Massachusetts. Environmental Research, 109(8), 1028-1040.	Yes
40. FROM RESEARCH ON TO RESEARCH WITH CHILDREN ABOUT THEIR FAMILY LIVES: a scoping review of ethical and methodological challenges	10	Doyle, C., Timms, C. D., & Sheehan, E. (2010). Potential sources of support for children who have been emotionally abused by parents. Vulnerable children and youth studies, 5(3), 230-243.	no																																									ü
6. The engagement of children with disabilities in health-related technology design processes: Identifying methodology	49	Druin, A. (1999, May). Cooperative inquiry: developing new technologies for children with children. In Proceedings of the SIGCHI conference on Human Factors in Computing Systems (pp. 592-599).	no	6,85						ü
6. The engagement of children with disabilities in health-related technology design processes: Identifying methodology	48	Druin, A. (2002). The role of children in the design of new technology. Behaviour and information technology, 21(1), 1-25.	yes							ü
8. A scoping review of participatory action research to promote mental health and resilience in youth and adolescents	9	Duckett, P., Kagan, C., & Sixsmith, J. (2010). Consultation and participation with children in healthy schools: Choice, conflict and context. American Journal of Community Psychology, 46(1), 167-178.	yes	8,87								ü
77. Drawing out their stories: A scoping review of participatory visual research methods with newcomer children	9	Due, C., Riggs, D. W., & Augoustinos, M. (2014). Research with children of migrant and refugee backgrounds: A review of child-centered research methods. Child Indicators Research, 7(1), 209-227.	no
78. Youth engagement in HIV prevention intervention research in subâ€Saharan Africa: a scoping review	56	Duflo, E., Dupas, P., Ginn, T., Barasa, G. M., Baraza, M., Pouliquen, V., & Sharma, V. (2019). HIV prevention among youth: A randomized controlled trial of voluntary counseling and testing for HIV and male condom distribution in rural Kenya. PloS one, 14(7), e0219535.	yes
57. Peer research by children and young people and their allies Rapid Evidence Review of best practices in health and social science literature	37	Duggan, J. (2021). The co-productive imagination: a creative, speculative and eventful approach to co-producing research. International Journal of Social Research Methodology, 24(3), 355-367.	yes
78. Youth engagement in HIV prevention intervention research in subâ€Saharan Africa: a scoping review	27	Dunbar, M. S., Maternowska, M. C., Kang, M. S. J., Laver, S. M., Mudekunye-Mahaka, I., & Padian, N. S. (2010). Findings from SHAZ!: a feasibility study of a microcredit and life-skills HIV prevention intervention to reduce risk among adolescent female orphans in Zimbabwe. Journal of prevention & intervention in the community, 38(2), 147-161.	yes
71. International literature review: Ethical issues in undertaking research with children and young people	32	Duncan, R. E., Drew, S. E., Hodgson, J., & Sawyer, S. M. (2009). Is my mum going to hear this? Methodological and ethical challenges in qualitative health research with young people. Social science & medicine, 69(11), 1691-1699.	yes
76. Involving children in research, audit and service evaluation	40	Dunlow, N., Phillips, C., & Broder, H. L. (2007). Concurrent validity of the COHIP. Community Dentistry and Oral Epidemiology, 35, 41-49.	no
3. Children's Involvement in Research A Review and Comparison with Service User Involvement in Health and Social Care	11	Dunn, J. (2015). Insiders’ perspectives: a children's rights approach to involving children in advising on adult-initiated research. International Journal of Early Years Education, 23(4), 394-408.	No	3,38			ü																																			ü
6. The engagement of children with disabilities in health-related technology design processes: Identifying methodology	34	Dunn, N., Shields, N., Taylor, N. F., & Dodd, K. J. (2009). Comparing the self concept of children with cerebral palsy to the perceptions of their parents. Disability and rehabilitation, 31(5), 387-393.	no							ü
18. Adolescent and young adult patients as coresearchers: A scoping review	1	Dunn, V. (2017). Young people, mental health practitioners and researchers co-produce a Transition Preparation Programme to improve outcomes and experience for young people leaving Child and Adolescent Mental Health Services (CAMHS). BMC health services research, 17(1), 1-12.	Yes	8,18								ü										ü
26. Facilitators and barriers of co-production of services with children and young people within education, health and care services	6	Dunn, V., O’Keeffe, S., Stapley, E., & Midgley, N. (2018). Facing shadows: working with young people to coproduce a short film about depression. Research Involvement and Engagement, 4(1), 1-7.	yes																											ü
32. Youth Engagement in Sexual Health Programs and Services	31	Dunne, T., Bishop, L., Avery, S., & Darcy, S. (2017). A review of effective youth engagement strategies for mental health and substance use interventions. Journal of Adolescent Health, 60(5), 487-512.	yes																																	ü
54. A critical review of peer education with young people with special reference to sexual health	16	Duryea, E. J. (1983). Utilizing tenets of inoculation theory to develop and evaluate a preventive alcohol education intervention. Journal of School Health, 53(4), 250-256.	yes
54. A critical review of peer education with young people with special reference to sexual health	15	Duryea, E. J. (1991). Principles of non‐verbal communication in efforts to reduce peer and social pressure. Journal of school health, 61(1), 5-10.	yes
78. Youth engagement in HIV prevention intervention research in subâ€Saharan Africa: a scoping review	62	Duveskog, M., Sutinen, E., Vesisenaho, M., & Gasso, C. (2003, August). HIV/AIDS education in Tanzania blended with a programming course. In International Conference on Information Technology: Research and Education, 2003. Proceedings. ITRE2003. (pp. 179-183). IEEE.	yes
71. International literature review: Ethical issues in undertaking research with children and young people	114	Dyregrov, K., Dyregrov, A., & Raundalen, M. (2000). Refugee families' experience of research participation. Journal of traumatic stress, 13(3), 413-426.	No
31. A Systematic Review of Youth Participatory Action Research (YPAR) in the United States: Methodologies, Youth Outcomes, and Future Directions.	8	Dzewaltowski, D. A., Estabrooks, P. A., Welk, G., Hill, J., Milliken, G., Karteroliotis, K., & Johnston, J. A. (2009). Healthy youth places: a randomized controlled trial to determine the effectiveness of facilitating adult and youth leaders to promote physical activity and fruit and vegetable consumption in middle schools. Health Education & Behavior, 36(3), 583-600.	yes	31,88,97																															ü
30. Community-based Youth Participatory Action Research studies with a focus on youth health and well-being: A systematic review.	12	Ealey, S., Wituk, S., Schultz, J., Usher, J., Meissen, G., & Pearson, R. (2006). The community development for healthy children initiative. Journal of Community Practice, 14(4), 129-138.	no																															ü
72. Involving young service users as co-researchers: possibilities, benefits and costs	7	Easterby-Smith, M., Thorpe, R., & Jackson, P. R. (2012). Management research. Sage.	yes
71. International literature review: Ethical issues in undertaking research with children and young people	33	Ebrahim, H. B. (2010). Situated ethics: Possibilities for young children as research participants in the South African context. Early Child Development and Care, 180(3), 289-298.	No
59. Peer led interventions to prevent tobacco, alcohol and/or drug use among young people aged 11â€“21 years: a systematic review and metaâ€analysis	10	Eckhardt, L., Woodruff, S. I., & Elder, J. P. (1997). Relative effectiveness of continued, lapsed, and delayed smoking prevention intervention in senior high school students. American Journal of Health Promotion, 11(6), 418-421.
18. Adolescent and young adult patients as coresearchers: A scoping review	6	Edwards, M., Lawson, C., Rahman, S., Conley, K., Phillips, H., & Uings, R. (2016). What does quality healthcare look like to adolescents and young adults? Ask the experts!. Clinical Medicine, 16(2), 146.	No																			ü
71. International literature review: Ethical issues in undertaking research with children and young people	34	Edwards, R., & Alldred, P. (1999). Children and young people's views of social research: the case of research on home-school relations. Childhood, 6(2), 261-281.	yes
46. Engaging the Voices of Children: A Scoping Review of How Children and Adolescents Are Involved in the Development of Quality-of-Life-Related Measures.	5	Edwards, T. C., Huebner, C. E., Connell, F. A., & Patrick, D. L. (2002). Adolescent quality of life, part I: conceptual and measurement model. Journal of adolescence, 25(3), 275-286.	yes
34. Shifting From Tokenism to Meaningful Adolescent Participation in Research for Obesity Prevention: A Systematic Scoping Review	30	Edwardson, C. L., Harrington, D. M., Yates, T., Bodicoat, D. H., Khunti, K., Gorely, T., ... & Davies, M. J. (2015). A cluster randomised controlled trial to investigate the effectiveness and cost effectiveness of the ‘Girls Active’intervention: a study protocol. BMC public health, 15(1), 1-9.	yes																																			ü
76. Involving children in research, audit and service evaluation	13	Eiser, C., Levitt, G., Leiper, A., Havermans, T., & Donovan, C. (1996). Clinic audit for long-term survivors of childhood cancer. Archives of disease in childhood, 75(5), 405-409.	yes
32. Youth Engagement in Sexual Health Programs and Services	24	Eisman, A. B., Zimmerman, M. A., Kruger, D., Reischl, T. M., Miller, A. L., Franzen, S. P., & Morrel‐Samuels, S. (2016). Psychological empowerment among urban youth: Measurement model and associations with youth outcomes. American journal of community psychology, 58(3-4), 410-421.	yes																																	ü
59. Peer led interventions to prevent tobacco, alcohol and/or drug use among young people aged 11â€“21 years: a systematic review and metaâ€analysis	9	Elder, J. P., Wildey, M., de Moor, C., Sallis Jr, J. F., Eckhardt, L., Edwards, C., ... & Johnston, D. (1993). The long-term prevention of tobacco use among junior high school students: classroom and telephone interventions. American Journal of Public Health, 83(9), 1239-1244.	Yes
33. Children and young people's participation in developing interventions in health and well-being: a scoping review.	9	Elf, M., Rystedt, H., Lundin, J., & Krevers, B. (2012). Young carers as co-designers of a web-based support system–the views of two publics. Informatics for Health and Social Care, 37(4), 203-216.	Yes																																		ü
73. Peer-led interventions to reduce HIV risk of youth: a review	21	Elkins, D. B., Dole, L. R., Maticka-Tyndale, E., & Stam, K. R. (1998). Relaying the message of safer sex: Condom races for community-based skills training. Health Education Research, 13(3), 357-370.	no
59. Peer led interventions to prevent tobacco, alcohol and/or drug use among young people aged 11â€“21 years: a systematic review and metaâ€analysis	11	Ellickson, P. L., & Bell, R. M. (1990). Drug prevention in junior high: A multi-site longitudinal test. Science, 247(4948), 1299-1305.	Yes
59. Peer led interventions to prevent tobacco, alcohol and/or drug use among young people aged 11â€“21 years: a systematic review and metaâ€analysis	12	Ellickson, P. L., & Bell, R. M. (1990). Prospects for preventing drug use among young adolescents (p. V111). Santa Monica, CA: Rand.
8. A scoping review of participatory action research to promote mental health and resilience in youth and adolescents	11	Ellis, B. H., Lincoln, A. K., Charney, M. E., Ford-Paz, R., Benson, M., & Strunin, L. (2010). Mental health service utilization of Somali adolescents: Religion, community, and school as gateways to healing. Transcultural psychiatry, 47(5), 789-811.	yes									ü
60. Examining the mental health outcomes of school-based peer-led interventions on young people: A scoping review of range and a systematic review of effectiveness	48	Ellis, L. (2004). The Effectiveness of a Peer Support Program in Enhancing Self-Concept and Other Desirable Outcomes. Australia: University of Western Sydney.	yes
60. Examining the mental health outcomes of school-based peer-led interventions on young people: A scoping review of range and a systematic review of effectiveness	41	Ellis, L. A., Marsh, H. W., & Craven, R. G. (2009). Addressing the challenges faced by early adolescents: A mixed-method evaluation of the benefits of peer support. American journal of community psychology, 44(1), 54-75.	yes
57. Peer research by children and young people and their allies Rapid Evidence Review of best practices in health and social science literature	135	Ellsworth E. (2005). Places of Learning: Media, Architecture, Pedagogy. New York: Routledge.	No
78. Youth engagement in HIV prevention intervention research in subâ€Saharan Africa: a scoping review	4	Embleton, L., Di Ruggiero, E., Odep Okal, E., Chan, A. K., Logie, C. H., Ayuku, D., & Braitstein, P. (2019). Adapting an evidence-based gender, livelihoods, and HIV prevention intervention with street-connected young people in Eldoret, Kenya. Global public health, 14(12), 1703-1717.	yes
84. A rapid evidence review of young peopleâ€™s involvement in health research	50	Embleton, L., Ott, M. A., Wachira, J., Naanyu, V., Kamanda, A., Makori, D., ... & Braitstein, P. (2015). Adapting ethical guidelines for adolescent health research to street-connected children and youth in low-and middle-income countries: a case study from western Kenya. BMC Medical Ethics, 16(1), 1-11.	yes
37. Strategies to engage adolescents in digital health interventions for obesity prevention and management	6	Emken, B. A., Li, M., Thatte, G., Lee, S., Annavaram, M., Mitra, U., ... & Spruijt-Metz, D. (2012). Recognition of physical activities in overweight Hispanic youth using KNOWME Networks. Journal of Physical Activity and Health, 9(3), 432-441.	yes																																						ü
32. Youth Engagement in Sexual Health Programs and Services	2	Engaging Youth Listening Session. 2018	yes																																	ü
54. A critical review of peer education with young people with special reference to sexual health	17	Ennett, S. T., & Bauman, K. E. (1993). Peer group structure and adolescent cigarette smoking: A social network analysis. Journal of health and social behavior, 226-236.	yes
16. What Can Secondary School Students Teach Educators and School Nurses About Student Engagement in Health Promotion? A Scoping Review.	1	Enright, E., & O'Sullivan, M. (2010). ‘Can I do it in my pyjamas?’Negotiating a physical education curriculum with teenage girls. European Physical Education Review, 16(3), 203-222.	Yes																	ü
95. Peer-assisted learning in school physical education, sport and physical activity programmes: a systematic review	5	Ensergueix, P. J., & Lafont, L. (2010). Reciprocal peer tutoring in a physical education setting: influence of peer tutor training and gender on motor performance and self-efficacy outcomes. European Journal of Psychology of Education, 25(2), 222-242.	yes
73. Peer-led interventions to reduce HIV risk of youth: a review	8	Entre Nous Jeunes: IRESCO (2002)a	yes
36. Co-production as an Emerging Methodology for Developing School-Based Health Interventions with Students Aged 11â€“16: Systematic Review of Intervention Types, Theories and Processes and Thematic Synthesis of Stakeholdersâ€™ Experiences	9	Epstein, S. E. (2007). " Changing what We Can": Social Action Curriculum Enactments in Eighth and Ninth Grade Classrooms. Teachers College, Columbia University.	yes																																					ü
57. Peer research by children and young people and their allies Rapid Evidence Review of best practices in health and social science literature	136	Ergler, C. R. (2017). Advocating for a More Relational and Dynamic Model of Participation for Child Researchers. Social Inclusion, 5(3), 240-250. https://doi.org/10.17645/si.v5i3.966	No	38,57																																						ü
95. Peer-assisted learning in school physical education, sport and physical activity programmes: a systematic review	6	Ernst, M., & Byro, M. (1998). Pairing learners in the reciprocal style of teaching: Influence on student skill, knowledge, and socialization. Physical Educator, 55, 24-37.	yes
78. Youth engagement in HIV prevention intervention research in subâ€Saharan Africa: a scoping review	50	Erulkar, A., Ferede, A., Girma, W., & Ambelu, W. (2013). Evaluation of “Biruh Tesfa”(Bright Future) program for vulnerable girls in Ethiopia. Vulnerable Children and Youth Studies, 8(2), 182-192.	yes
55. A scoping review of peer-led physical activity interventions involving young people: theoretical approaches, intervention rationales, and effects	11	Eskicioglu, P., Halas, J., Sénéchal, M., Wood, L., McKay, E., Villeneuve, S., ... & McGavock, J. M. (2014). Peer mentoring for type 2 diabetes prevention in first nations children. Pediatrics, 133(6), e1624-e1631.	Yes	55,97
76. Involving children in research, audit and service evaluation	11	Estates, N. H. S. (2003). Improving the Patient Experience–Friendly Healthcare Environments for Children and Young People. Norwich: The Stationery Office.	yes
21. A 10-Year Systematic Review of Photovoice Projects With Youth in the United States.	6	Estrella, M. L., & Kelley, M. A. (2017). Exploring the meanings of place attachment among civically engaged Puerto Rican youth. Journal of community practice, 25(3-4), 408-431.	yes																						ü
73. Peer-led interventions to reduce HIV risk of youth: a review	22	Esu-Williams, E., Schenk, K. D., Motsepe, J., Geibel, S., & Zulu, A. (2004). Involving young people in the care and support of people living with HIV/AIDS in Zambia.	no
57. Peer research by children and young people and their allies Rapid Evidence Review of best practices in health and social science literature	38	Evans, N., Hannigan, B., Pryjmachuk, S., Gillen, E., Edwards, D., Longo, M., ... & Hathway, F. (2017). Using the nominal group technique to involve young people in an evidence synthesis which explored ‘risk’in inpatient mental healthcare. Research involvement and engagement, 3(1), 1-11.	yes
77. Drawing out their stories: A scoping review of participatory visual research methods with newcomer children	10	Evans, R. (2011). Young caregiving and HIV in the UK: caring relationships and mobilities in African migrant families. Population, Space and Place, 17(4), 338-360.	no
21. A 10-Year Systematic Review of Photovoice Projects With Youth in the United States.	7	Evans-Agnew, R. (2016). Asthma management disparities: a Photovoice investigation with African American youth. The Journal of School Nursing, 32(2), 99-111.	yes																						ü
21. A 10-Year Systematic Review of Photovoice Projects With Youth in the United States.	8	Evans-Agnew, R. A. (2018). Asthma disparity photovoice: The discourses of black adolescent and public health policymakers. Health Promotion Practice, 19(2), 213-221.	yes																						ü
57. Peer research by children and young people and their allies Rapid Evidence Review of best practices in health and social science literature	137	Evans-Winters, V. E. (2017). Flipping the Script: The Dangerous Bodies of Girls of Color. Cultural Studies ↔ Critical Methodologies, 17(5), 415-423. https://doi.org/10.1177/1532708616684867	No
32. Youth Engagement in Sexual Health Programs and Services	27	Evelo, J. (2020). Position paper: meaningful youth participation. CHOICE for Youth.	no																																	ü
34. Shifting From Tokenism to Meaningful Adolescent Participation in Research for Obesity Prevention: A Systematic Scoping Review	32	Ewan, L., McLinden, D., Biro, F., DeJonckheere, M., & Vaughn, L. (2015). 131. Mapping the views of adolescent health stakeholders. Journal of Adolescent Health, 56(2), S68-S69.	yes																																			ü
45. Ethical issues in participatory arts methods for young people with adverse childhood experiences	19	Facer, K., & Enright, B. (2016). Creating living knowledge. University of Bristol.	yes																																														ü
57. Peer research by children and young people and their allies Rapid Evidence Review of best practices in health and social science literature	39	Factor, F. J., & Ackerley, E. L. (2019). Young people and police making “Marginal Gains”: climbing fells, building relationships and changing police safeguarding practice. Journal of Children's Services.	yes
50. Indigenous Youth Peer-Led Health Promotion in Canada, New Zealand, Australia, and the United States: A Systematic Review of the Approaches, Study Designs, and Effectiveness	15	Fagan, P., Cannon, F., & Crouch, A. (2013). The Young Person Check: screening for sexually transmitted infections and chronic disease risk in remote Aboriginal and Torres Strait Islander youth. Australian and New Zealand Journal of Public Health, 37(4), 316-321.	no
45. Ethical issues in participatory arts methods for young people with adverse childhood experiences	15	Faithfull, S., Brophy, L., Pennell, K., & Simmons, M. B. (2019). Barriers and enablers to meaningful youth participation in mental health research: qualitative interviews with youth mental health researchers. Journal of Mental Health, 28(1), 56-63.	yes	45,84																																													ü
84. A rapid evidence review of young peopleâ€™s involvement in health research	52	Famure, O., Li, A., Ross, H., & Kim, S. J. (2012, July). Integrating research and education into clinical practice: the multi-organ transplant student research training program. In Healthcare Management Forum (Vol. 25, No. 2, pp. 80-85). Sage CA: Los Angeles, CA: SAGE Publications.	yes
48. PEER-MEDIATED INTERVENTIONS PROMOTING SOCIAL SKILLS OF CHILDREN AND YOUTH WITH BEHAVIORAL DISORDERS	8	Fantuzzo, J. W., Jurecic, L., Stovall, A., Hightower, A. D., Goins, C., & Schachtel, D. (1988). Effects of adult and peer social initiations on the social behavior of withdrawn, maltreated preschool children. Journal of Consulting and Clinical Psychology, 56(1), 34.	no
85. Involving Children in the Design of Online Peer Support for Children with Cancer	12	Farber, A., Druin, A., Chipman, G., Julian, D., & Somashekhar, S. (2002). How young can our design partners be?.	no
71. International literature review: Ethical issues in undertaking research with children and young people	35	Fargas-Malet, M., McSherry, D., Larkin, E., & Robinson, C. (2010). Research with children: Methodological issues and innovative techniques. Journal of early childhood research, 8(2), 175-192.	yes	71,96
41. Eliciting children's and young people's views of child and adolescent mental health services: a systematic review of best practice	7	Farnfield, S., & Kaszap, M. (1998). What makes a helpful grown up? Children's views of professionals in the mental health services. Health Informatics Journal, 4(1), 3-14.	No																																										ü
57. Peer research by children and young people and their allies Rapid Evidence Review of best practices in health and social science literature	40	Farre, A. G. M. D. C., Pinheiro, P. N. D. C., Vieira, N. F. C., Gubert, F. D. A., Alves, M. D. D. S., & Monteiro, E. M. L. M. (2018). Adolescent health promotion based on community-centered arts education. Revista brasileira de enfermagem, 71, 26-33.	yes
77. Drawing out their stories: A scoping review of participatory visual research methods with newcomer children	11	Fassetta, G. (2016). Using photography in research with young migrants: addressing questions of visibility, movement and personal spaces. Children's Geographies, 14(6), 701-715.	no
86. Engaging Indigenous Youth in Community-Based Participatory Action Research: A Scoping Review	35	Fast, E. (2014). Exploring the role of culture among urban Indigenous youth in Montreal. Fast, E., Drouin-Gagné, M. È., Bertrand, N., Bertrand, S., & Allouche, Z. (2017). Incorporating diverse understandings of Indigenous identity: toward a broader definition of cultural safety for urban Indigenous youth. AlterNative: An International Journal of Indigenous Peoples, 13(3), 152-160.	No
75. Where are the silences? A scoping review of child participatory research literature in the context of the Australian service system	41	Fattore, T., Mason, J., & Watson, E. (2007). Children’s conceptualisation (s) of their well-being. Social indicators research, 80(1), 5-29.	no
75. Where are the silences? A scoping review of child participatory research literature in the context of the Australian service system	42	Fattore, T., Mason, J., & Watson, E. (2009). When children are asked about their well-being: Towards a framework for guiding policy. Child Indicators Research, 2(1), 57-77.	no
57. Peer research by children and young people and their allies Rapid Evidence Review of best practices in health and social science literature	138	Fay, F. (2017). The impact of the school space on research methodology, child participation and safety: views from children in Zanzibar. Children's Geographies, 16(4), 405-417. https://doi.org/10.1080/14733285.2017.1344770	No
40. FROM RESEARCH ON TO RESEARCH WITH CHILDREN ABOUT THEIR FAMILY LIVES: a scoping review of ethical and methodological challenges	26	Feiler, A. C., Andrews, J. C., Greenhough, P. M., Hughes, M., Johnson, D. F., McNess, E. M., ... & Yee, W. C. (2003). Exchanging knowledge between home and school to enhance children's learning in literacy and numeracy. In School, family and community partnership in a world of differences and change (pp. 175-189). University of Gdansk.	no																																									ü
57. Peer research by children and young people and their allies Rapid Evidence Review of best practices in health and social science literature	41	Felner, J. K., Dudley, T. D., & Ramirez-Valles, J. (2018). “Anywhere but here": Querying spatial stigma as a social determinant of health among youth of color accessing LGBTQ services in Chicago's Boystown. Social Science & Medicine, 213, 181-189.	yes
26. Facilitators and barriers of co-production of services with children and young people within education, health and care services	5	Fern, E. (2014). Grown-ups never understand anything by themselves…. Practice, 26(1), 3-22.	yes																											ü
8. A scoping review of participatory action research to promote mental health and resilience in youth and adolescents	47	Fern, L. A., Taylor, R. M., Whelan, J., Pearce, S., Grew, T., Brooman, K., ... & Gibson, F. (2013). The art of age-appropriate care: reflecting on a conceptual model of the cancer experience for teenagers and young adults. Cancer nursing, 36(5), E27-E38.	no									ü
1. A scoping review of youth and young adults' roles in natural disaster mitigation and response: considerations for youth wellbeing during a global ecological crisis	9	Fernandez, G., & Shaw, R. (2013). Youth Council participation in disaster risk reduction in Infanta and Makati, Philippines: A policy review. International Journal of Disaster Risk Science, 4(3), 126-136.	Yes		ü
1. A scoping review of youth and young adults' roles in natural disaster mitigation and response: considerations for youth wellbeing during a global ecological crisis	12	Fernandez, G., & Shaw, R. (2015). Youth participation in disaster risk reduction through science clubs in the Philippines. Disasters, 39(2), 279-294.	Yes		ü
45. Ethical issues in participatory arts methods for young people with adverse childhood experiences	41	Fernando, T., & Bennett, B. (2019). Creating a culturally safe space when teaching Aboriginal content in social work: A scoping review. Australian Social Work, 72(1), 47-61.	yes																																														ü
4. The engagement of young people in the development and implementation of programmes to secure health: a systematic review	15	Ferrera, M. J., Sacks, T. K., Perez, M., Nixon, J. P., Asis, D., & Coleman, W. L. (2015). Empowering Immigrant Youth in Chicago. Family and community health, 38(1), 12-21.	yes	4,30,32				ü																										ü		ü
76. Involving children in research, audit and service evaluation	25	FiCTION Trial. Child's information sheet. Online information available at http://research.ncl.ac.uk/fictiontrial/forparentschildren/informationforchildren/ (accessed May 2013).	no
21. A 10-Year Systematic Review of Photovoice Projects With Youth in the United States.	9	Findholt, N. E., Michael, Y. L., & Davis, M. M. (2011). Photovoice engages rural youth in childhood obesity prevention. Public Health Nursing, 28(2), 186-192.	yes	21,34,47,84,87																					ü													ü
21. A 10-Year Systematic Review of Photovoice Projects With Youth in the United States.	10	Findholt, N. E., Michael, Y. L., Davis, M. M., & Brogoitti, V. W. (2010). Environmental influences on children’s physical activity and diets in rural Oregon: Results of a youth photovoice project. Online journal of rural nursing and health care: the official journal of the Rural Nurse Organization, 10(2), 11.	yes																						ü
21. A 10-Year Systematic Review of Photovoice Projects With Youth in the United States.	11	Findholt, N. E., Michael, Y. L., Jerofke, L. J., & Brogoitti, V. W. (2011). Environmental influences on children's physical activity and eating habits in a rural Oregon County. American Journal of Health Promotion, 26(2), e74-e85.	yes																						ü
57. Peer research by children and young people and their allies Rapid Evidence Review of best practices in health and social science literature	42	Fine, M. (2012). Resuscitating critical psychology for “revolting” times. Journal of Social Issues, 68(2), 416-438.	yes
57. Peer research by children and young people and their allies Rapid Evidence Review of best practices in health and social science literature	43	Fine, M., Torre, M. E., Frost, D. M., & Cabana, A. L. (2018). Queer solidarities: New activisms erupting at the intersection of structural precarity and radical misrecognition. Journal of Social and Political Psychology, 6(2), 608-630.	yes
8. A scoping review of participatory action research to promote mental health and resilience in youth and adolescents	12	Finigan-Carr, N., Vandigo, J., Uretsky, M., Oloyede, E. O., & Mayden, B. (2015). " You Can't Help a Child if You Don't Know Something Yourself": A Qualitative Study of Barriers to Education in an Underserved West Baltimore Community. Journal of Negro Education, 84(3), 298-310.	yes									ü
24. Policies to enable children's voice for healthy neighbourhoods and communities: a systematic mapping review and case study	4	Finkelstein, D. M., Petersen, D. M., & Schottenfeld, L. S. (2017). Peer Reviewed: Promoting Children’s Physical Activity in Low-Income Communities in Colorado: What Are the Barriers and Opportunities?. Preventing chronic disease, 14.	yes																									ü
8. A scoping review of participatory action research to promote mental health and resilience in youth and adolescents	13	Fisette, J. L., & Walton, T. A. (2015). “Beautiful you”: Creating contexts for students to become agents of social change. The Journal of Educational Research, 108(1), 62-76.	yes									ü
71. International literature review: Ethical issues in undertaking research with children and young people	36	Fisher, E. (2009). The moral consequences of studying the vulnerable: Court mandated reporting and beyond. Narrative Inquiry, 19(1), 18-34.	yes
89. Recent evaluations of the peer-led approach in adolescent sexual health education: a systematic review.	7	Fisher, J. D., Fisher, W. A., Bryan, A. D., & Misovich, S. J. (2002). Information-motivation-behavioral skills model-based HIV risk behavior change intervention for inner-city high school youth. Health Psychology, 21(2), 177.	yes
83. Co-production within child and adolescent mental health: A systematic review	1	Fisher, P., Balfour, B., & Moss, S. (2018). Advocating Co-Productive Engagement with Marginalised People: A specific perspective on and by survivors of childhood sexual abuse. British Journal of Social Work, 48, 2096-2113.	yes
57. Peer research by children and young people and their allies Rapid Evidence Review of best practices in health and social science literature	112	Fitzgerald, H., Stride, A., & Enright, E. (2021). Messy methods: Making sense of participatory research with young people in PE and sport. European Physical Education Review, 27(3), 421-435.	yes
54. A critical review of peer education with young people with special reference to sexual health	18	Flay, B. R. (1985). What We Know About the Social Influences Approach to Smoking. Prevention research: Deterring drug abuse among children and adolescents, 63, 67.	yes
57. Peer research by children and young people and their allies Rapid Evidence Review of best practices in health and social science literature	113	Fleming, J. (2011). Young people’s involvement in research: Still a long way to go?. Qualitative social work, 10(2), 207-223.	yes
57. Peer research by children and young people and their allies Rapid Evidence Review of best practices in health and social science literature	139	Fleming, J. (2013). Young people's participation—where next?. Children & Society, 27(6), 484-495. https://doi.org/10.1111/j.1099-0860.2012.00442.x	No
3. Children's Involvement in Research A Review and Comparison with Service User Involvement in Health and Social Care	12	Fleming, J., Goodman Chong, H., & Skinner, A. (2009). Experiences of peer evaluation of the Leicester teenage pregnancy prevention strategy. Children & society, 23(4), 279-290.	Yes				ü
7. Practitioner review: Co design of digital mental health technologies with children and young people	20	Fleming, T., Merry, S., Stasiak, K., Hopkins, S., Patolo, T., Ruru, S., ... & Goodyear-Smith, F. (2019). The importance of user segmentation for designing digital therapy for adolescent mental health: findings from scoping processes. JMIR mental health, 6(5), e12656.	no								ü
43. Engaging youth in research planning, design and execution: practical recommendations for researchers	10	Fletcher, A. (2003). Meaningful student involvement: Guide to inclusive school change. Olympia, WA: The Freechild Project.	yes																																												ü
36. Co-production as an Emerging Methodology for Developing School-Based Health Interventions with Students Aged 11â€“16: Systematic Review of Intervention Types, Theories and Processes and Thematic Synthesis of Stakeholdersâ€™ Experiences	10	Fletcher, A., Fitzgerald-Yau, N., Wiggins, M., Viner, R. M., & Bonell, C. (2015). Involving young people in changing their school environment to make it safer: findings from a process evaluation in English secondary schools. Health Education.	yes																																					ü
8. A scoping review of participatory action research to promote mental health and resilience in youth and adolescents	48	Fletcher, S., & Mullett, J. (2016). Digital stories as a tool for health promotion and youth engagement. Canadian Journal of Public Health, 107(2), e183-e187.	no	8,22,84,86								ü														ü
71. International literature review: Ethical issues in undertaking research with children and young people	115	Flewitt*, R. (2005). Conducting research with young children: Some ethical considerations. Early child development and care, 175(6), 553-565.	No
57. Peer research by children and young people and their allies Rapid Evidence Review of best practices in health and social science literature	140	Flewitt, R., Jones, P., Potter, J., Domingo, M., Collins, P., Munday, E., & Stenning, K. (2017). ‘I enjoyed it because … you could do whatever you wanted and be creative’: three principles for participatory research and pedagogy. International Journal of Research & Method in Education, 41(4), 372-386. https://doi.org/10.1080/1743727x.2017.1405928	No	3,57			ü
18. Adolescent and young adult patients as coresearchers: A scoping review	11	Flicker, S. (2008). Who benefits from community-based participatory research? A case study of the Positive Youth Project. Health education & behavior, 35(1), 70-86.	No	12,18,69,87												ü						ü
50. Indigenous Youth Peer-Led Health Promotion in Canada, New Zealand, Australia, and the United States: A Systematic Review of the Approaches, Study Designs, and Effectiveness	19	Flicker, S., Danforth, J., Konsmo, E., Wilson, C., Oliver, V., Jackson, R., ... & Mitchel, C. (2013). " Because we are Natives and we stand strong to our pride": Decolonizing HIV Prevention with Aboriginal Youth in Canada Using the Arts. Canadian Journal of Aboriginal Community-Based HIV/AIDS Research. Wilson, C., Oliver, V., Flicker, S., Prentice, T., Jackson, R., Larkin, J., ... & Mitchel, C. (…	no
47. A REVIEW of COMMUNITY-BASED Participatory Research in Child Health.	8	Flicker, S., Goldberg, E., Read, S., Veinot, T., McClelland, A., Saulnier, P., & Skinner, H. (2004). HIV-Positive Youth's Perspectives on the Internet and eHealth. Journal of Medical Internet Research, 6(3), e43.	yes	47,87
47. A REVIEW of COMMUNITY-BASED Participatory Research in Child Health.	7	Flicker, S., Guta, A., Larkin, J., Flynn, S., Fridkin, A., & Travers, R. (2010). Survey design from the ground-up: the Toronto Teen Survey CBPR approach. Health Promot Pract, 11(1), 112-22.	yes	47,87
84. A rapid evidence review of young peopleâ€™s involvement in health research	54	Flicker, S., Maley, O., Ridgley, A., Biscope, S., Lombardo, C., & Skinner, H. A. (2008). e-PAR: Using technology and participatory action research to engage youth in health promotion. Action Research, 6(3), 285-303.	yes
18. Adolescent and young adult patients as coresearchers: A scoping review	13	Flicker, S., Skinner, H., Read, S., Veinot, T., McClelland, A., Saulnier, P., & Goldberg, E. (2005). Falling through the cracks of the big cities. Canadian Journal of Public Health, 96(4), 308-312.	Yes	18,47,87																		ü
57. Peer research by children and young people and their allies Rapid Evidence Review of best practices in health and social science literature	141	Flicker, S., Wilson, C., Monchalin, R., Oliver, V., Prentice, T., Jackson, R., Larkin, J., Mitchell, C., & Restoule, J.-P. (2017). “Stay Strong, Stay Sexy, Stay Native”: Storying Indigenous youth HIV prevention activism. Action Research, 17(3), 323-343. https://doi.org/10.1177/1476750317721302	No
46. Engaging the Voices of Children: A Scoping Review of How Children and Adolescents Are Involved in the Development of Quality-of-Life-Related Measures.	10	Flokstra-de Blok, B. M., DunnGalvin, A., Vlieg-Boerstra, B. J., Elberink, J. N. O., Duiverman, E. J., Hourihane, J. O. B., & Dubois, A. E. (2008). Development and validation of the self-administered Food Allergy Quality of Life Questionnaire for adolescents. Journal of Allergy and Clinical Immunology, 122(1), 139-144.	yes
41. Eliciting children's and young people's views of child and adolescent mental health services: a systematic review of best practice	8	Floyd, S., & Mistral, W. (2002). An evaluation of a service for looked after children and those traumatised by abuse: Connect. Berkshire Healthcare NHS Trust/University of Bath/Avon & Witshire Mental Health Partnership NHS Trust.	No																																										ü
34. Shifting From Tokenism to Meaningful Adolescent Participation in Research for Obesity Prevention: A Systematic Scoping Review	115	Foley, B. C., Shrewsbury, V. A., Hardy, L. L., Flood, V. M., Byth, K., & Shah, S. (2017). Evaluation of a peer education program on student leaders’ energy balance-related behaviors. BMC Public Health, 17(1), 1-8.	yes	34,55,58																																		ü
34. Shifting From Tokenism to Meaningful Adolescent Participation in Research for Obesity Prevention: A Systematic Scoping Review	113	Foley, B., Shah, S., Shrewsbury, V., Lim, K. S., & Molinari, I. (2017). The students as lifestyle activists (SALSA) program.	yes																																			ü
75. Where are the silences? A scoping review of child participatory research literature in the context of the Australian service system	65	Foley, K. R., Blackmore, A. M., Girdler, S., O’Donnell, M., Glauert, R., Llewellyn, G., & Leonard, H. (2012). To feel belonged: The voices of children and youth with disabilities on the meaning of wellbeing. Child Indicators Research, 5(2), 375-391.	no
68. Assessing participation and effectiveness of the peer-led approach in youth sexual health education: systematic review and meta-analysis in more developed countries	6	Fongkaew, W., Fongkaew, K., & Suchaxaya, P. (2007). Early adolescent peer leader development in HIV prevention using youth-adult partnership with schools approach. Journal of the Association of Nurses in AIDS Care, 18(2), 60-71.	yes
1. A scoping review of youth and young adults' roles in natural disaster mitigation and response: considerations for youth wellbeing during a global ecological crisis	2	Forbes-Genade, K., & Van Niekerk, D. (2017). The GIRRL program: A human rights based approach to disaster risk reduction intervention in Southern Africa. International journal of disaster risk reduction, 24, 507-514.	Yes		ü
1. A scoping review of youth and young adults' roles in natural disaster mitigation and response: considerations for youth wellbeing during a global ecological crisis	3	Forbes-Genade, K., & Van Niekerk, D. (2019). GIRRL power! Participatory action research for building girl-led community resilience in South Africa. Action Research, 17(2), 237-257.	Yes	1,57	ü
75. Where are the silences? A scoping review of child participatory research literature in the context of the Australian service system	54	Ford, K. (2011). ‘I didn’t really like it, but it sounded exciting’ Admission to hospital for surgery from the perspectives of children. Journal of Child Health Care, 15(4), 250-260.	no
75. Where are the silences? A scoping review of child participatory research literature in the context of the Australian service system	52	Ford, K., Sankey, J., & Crisp, J. (2007). Development of children’s assent documents using a child-centred approach. Journal of child health care, 11(1), 19-28.	no
54. A critical review of peer education with young people with special reference to sexual health	19	Ford, N. J., & Inman, M. (1992). Safer sex in tourist resorts. In World health forum 1992; 13 (1): 77-80.	yes
99. Youth Involvement in Participatory Action Research (PAR): Challenges and Barriers	5	Ford, T., Rasmus, S., & Allen, J. (2012). Being useful: Achieving indigenous youth involvement in a community-based participatory research project in Alaska. International Journal of Circumpolar Health, 71, 1-7	Yes	8,30,84,86,99								ü																						ü
92. Peer-led nutrition education programs for school-aged youth: a systematic review of the literature.	2	Forneris, T., Fries, E., Meyer, A., Buzzard, M., Uguy, S., Ramakrishnan, R., ... & Danish, S. (2010). Results of a rural school‐based peer‐led intervention for youth: goals for health. Journal of School Health, 80(2), 57-65.	yes	92,97
13. Children and young people's contributions to public involvement and engagement activities in health-related research: A scoping review	30	Forsyth, F., Saunders, C., Elmer, A., & Badger, S. (2019). ‘A group of totally awesome people who do stuff’-a qualitative descriptive study of a children and young people’s patient and public involvement endeavour. Research Involvement and Engagement, 5(1), 1-11.	no														ü
57. Peer research by children and young people and their allies Rapid Evidence Review of best practices in health and social science literature	45	Fortin, R., Jackson, S. F., Maher, J., & Moravac, C. (2015). I WAS HERE: young mothers who have experienced homelessness use Photovoice and participatory qualitative analysis to demonstrate strengths and assets. Global Health Promotion, 22(1), 8-20.	yes
97. Child and youth participatory interventions for addressing lifestyle-related childhood obesity: a systematic review	11	Foster, G. D., Wadden, T. A., & Brownell, K. D. (1985). Peer-led program for the treatment and prevention of obesity in the schools. Journal of Consulting and Clinical Psychology, 53(4), 538.	yes
21. A 10-Year Systematic Review of Photovoice Projects With Youth in the United States.	12	Foster-Fishman, P. G., Law, K. M., Lichty, L. F., & Aoun, C. (2010). Youth ReACT for social change: A method for youth participatory action research. American journal of community psychology, 46(1), 67-83.	yes	21,38,87,98																					ü																	ü
69. Participatory action research (PAR) with children and youth: An integrative review of methodology and PAR outcomes for participants, organizations, and communitie	9	Foster-Fishman, P., Nowell, B., Deacon, Z., Nievar, M. A., & McCann, P. (2005). Using methods that matter: The impact of reflection, dialogue, and voice. American journal of community psychology, 36(3), 275-291.	yes
8. A scoping review of participatory action research to promote mental health and resilience in youth and adolescents	15	Fournier, B., Bridge, A., Kennedy, A. P., Alibhai, A., & Konde-Lule, J. (2014). Hear our voices: a Photovoice project with children who are orphaned and living with HIV in a Ugandan group home. Children and Youth Services Review, 45, 55-63.	yes									ü
84. A rapid evidence review of young peopleâ€™s involvement in health research	180	Fowler, C., Wu, C., & Lam, W. (2014). Participatory action research: Involving students in parent education. Nurse Education in Practice, 14(1), 76-81.	no
25. Children's participation in health research: From objects to agents?	7	Fox, A., & Berrick, J. D. (2007). A response to no one ever asked us: A review of children’s experiences in out-of-home care. Child and Adolescent Social Work Journal, 24(1), 23-51.	yes																										ü
48. PEER-MEDIATED INTERVENTIONS PROMOTING SOCIAL SKILLS OF CHILDREN AND YOUTH WITH BEHAVIORAL DISORDERS	4	Fox, J. J., Gunter, P., Brady, M. P., Bambara, L., Spiegel-McGill, P., & Shores, R. E. (1984). Using multiple peer exemplars to develop generalized social responding of an autistic girl. Severe behavior disorders of children and youth, 7, 17-26.	yes
57. Peer research by children and young people and their allies Rapid Evidence Review of best practices in health and social science literature	142	Fox, M. (2019). Crossing under the highway: youth-centered research as resistance to structural inequality. International Journal of Qualitative Studies in Education, 32(4), 347-361. https://doi.org/10.1080/09518398.2018.1548042	No
31. A Systematic Review of Youth Participatory Action Research (YPAR) in the United States: Methodologies, Youth Outcomes, and Future Directions.	9	Fox, M., & Fine, M. (2013). Accountable to whom? A critical science counter‐story about a city that stopped caring for its young. Children & Society, 27(4), 321-335.	yes	31,88																															ü
43. Engaging youth in research planning, design and execution: practical recommendations for researchers	11	Fox, M., Mediratta, K., Ruglis, J., Stoudt, B., Shah, S., & Fine, M. (2010). Critical youth engagement: Participatory action research and organizing. Handbook of research on civic engagement in youth, 621-649.	Yes																																												ü
84. A rapid evidence review of young peopleâ€™s involvement in health research	56	Frank, K. I. (2006). The potential of youth participation in planning. Journal of Planning Literature, 20(4), 351-371.	yes
49. Peer Inclusion in Interventions for Children with ADHD: A Systematic Review and Meta-Analysis	8	Frankel, F., Myatt, R., Cantwell, D. P., & Feinberg, D. T. (1997). Parent-assisted transfer of children's social skills training: Effects on children with and without attention-deficit hyperactivity disorder. Journal of the American Academy of Child & Adolescent Psychiatry, 36(8), 1056-1064.	no
6. The engagement of children with disabilities in health-related technology design processes: Identifying methodology	17	Franklin, A., & Madge, N. (2000). In Our View: Children, teenagers and parents talk about services for young people. London: National Children's Bureau.	yes							ü
6. The engagement of children with disabilities in health-related technology design processes: Identifying methodology	15	Franklin, A., & Sloper, P. (2006). Listening and responding? Childrens participation in health care within England. In Children's Health and Children's rights (pp. 11-29). Brill Nijhoff.	yes	6,84						ü
6. The engagement of children with disabilities in health-related technology design processes: Identifying methodology	31	Franklin, A., & Sloper, P. (2006). Participation of disabled children and young people in decision making within social services departments: A survey of current and recent activities in England. British Journal of Social Work, 36(5), 723-741.	no							ü
12. Patient and Public Involvement of young people with a chronic condition in projects in health and social care: A scoping review	17	Franklin, A., & Sloper, P. (2009). Supporting the participation of disabled children and young people in decision‐making. Children & Society, 23(1), 3-15.	No													ü
3. Children's Involvement in Research A Review and Comparison with Service User Involvement in Health and Social Care	14	Franks, M. (2011). Pockets of participation: revisiting child‐centred participation research. Children & Society, 25(1), 15-25.	yes	3,57			ü
70. Annotated bibliography: Participatory action research (PAR) and community engaged research (CER) with youth	5	Fraser, K. D., & Al Sayah, F. (2011). Arts-based methods in health research: A systematic review of the literature. Arts & Health, 3(2), 110-145.	yes
45. Ethical issues in participatory arts methods for young people with adverse childhood experiences	31	Fraser, S., Lewis, V., Ding, S., Kellett, M., & Robinson, C. (Eds.). (2004). Doing research with children and young people. Sage.	yes																																														ü
17. Using Technology to Scale up Youth-Led Participatory Action Research: A Systematic Review.	1	Frasquilho, D., Ozer, E. J., Ozer, E. M., Branquinho, C., Camacho, I., Reis, M., ... & Gaspar de Matos, M. (2018). Dream teens: Adolescents-led participatory project in Portugal in the context of the economic recession. Health promotion practice, 19(1), 51-59.	Yes	17,30,42,57																	ü													ü												ü
85. Involving Children in the Design of Online Peer Support for Children with Cancer	2	Frauenberger, C., Good, J., & Alcorn, A. (2012, June). Challenges, opportunities and future perspectives in including children with disabilities in the design of interactive technology. In Proceedings of the 11th International Conference on Interaction Design and Children (pp. 367-370).	yes
38. A Review of Approaches, Strategies and Ethical Considerations in Participatory Research With Children	27	Frauenberger, C., Good, J., & Keay-Bright, W. (2011). Designing technology for children with special needs: bridging perspectives through participatory design. CoDesign, 7(1), 1-28.	no																																							ü
85. Involving Children in the Design of Online Peer Support for Children with Cancer	13	Frauenberger, C., Good, J., Keay-Bright, W., & Pain, H. (2012, May). Interpreting input from children: a designerly approach. In Proceedings of the SIGCHI conference on human factors in computing systems (pp. 2377-2386).	no
24. Policies to enable children's voice for healthy neighbourhoods and communities: a systematic mapping review and case study	5	Fredriksson, I., Geidne, S., & Eriksson, C. (2018). Leisure-time youth centres as health-promoting settings: Experiences from multicultural neighbourhoods in Sweden. Scandinavian journal of public health, 46(20_suppl), 72-79.	yes																									ü
60. Examining the mental health outcomes of school-based peer-led interventions on young people: A scoping review of range and a systematic review of effectiveness	21	Freed, J., & Lowenstein, M. (2017). Safe, seen, and celebrated with AHA! Peace builders: putting youth in charge of change. Childhood education, 93(5), 402-404.	yes
72. Involving young service users as co-researchers: possibilities, benefits and costs	8	Freeman, I., & Morrison, A. (1996). Consulting Service Users. Child Welfare Services: Developments in Law, Policy, Practice, and Research, 227.	yes
92. Peer-led nutrition education programs for school-aged youth: a systematic review of the literature.	9	French, S. A., Story, M., Fulkerson, J. A., & Hannan, P. (2004). An environmental intervention to promote lower-fat food choices in secondary schools: outcomes of the TACOS Study. American journal of public health, 94(9), 1507-1512.	yes	92,97
34. Shifting From Tokenism to Meaningful Adolescent Participation in Research for Obesity Prevention: A Systematic Scoping Review	34	Frerichs, L., Brittin, J., Robbins, R., Steenson, S., Stewart, C., Fisher, C., & Huang, T. T. (2015). Peer reviewed: SaludABLEOmaha: improving readiness to address obesity through healthy lifestyle in a Midwestern Latino community, 2011–2013. Preventing chronic disease, 12.	yes																																			ü
34. Shifting From Tokenism to Meaningful Adolescent Participation in Research for Obesity Prevention: A Systematic Scoping Review	35	Frerichs, L., Brittin, J., Stewart, C., Robbins, R., Riggs, C., Mayberger, S., ... & Huang, T. T. (2012). Peer reviewed: SaludableOmaha: Development of a youth advocacy initiative to increase community readiness for obesity prevention, 2011–2012. Preventing Chronic Disease, 9.																																				ü
24. Policies to enable children's voice for healthy neighbourhoods and communities: a systematic mapping review and case study	6	Frerichs, L., Hassmiller Lich, K., Young, T. L., Dave, G., Stith, D., & Corbie-Smith, G. (2018). Development of a systems science curriculum to engage rural African American teens in understanding and addressing childhood obesity prevention. Health Education & Behavior, 45(3), 423-434.	yes	24,34																								ü										ü
31. A Systematic Review of Youth Participatory Action Research (YPAR) in the United States: Methodologies, Youth Outcomes, and Future Directions.	10	Frerichs, L., Sjolie, S., Curtis, M., Peterson, M., & Huang, T. T. K. (2015). Process and outcomes from a youth-led campaign to address healthy eating in an urban high school. The journal of primary prevention, 36(6), 433-438.	yes	31,88																															ü
22. Participatory digital methodologies: Potential of three approaches for advancing transformative occupation-based research with children and youth	6	Freytes Frey, A., & Cross, C. (2011). Overcoming poor youth stigmatization and invisibility through art: A participatory action research experience in Greater Buenos Aires. Action Research, 9(1), 65-82.	yes																							ü
8. A scoping review of participatory action research to promote mental health and resilience in youth and adolescents	16	Friesen, B. J., Cross, T. L., Jivanjee, P., Thirstrup, A., Bandurraga, A., Gowen, L. K., & Rountree, J. (2015). Meeting the transition needs of urban American Indian/Alaska Native youth through culturally based services. The journal of behavioral health services & research, 42(2), 191-205.	yes									ü
60. Examining the mental health outcomes of school-based peer-led interventions on young people: A scoping review of range and a systematic review of effectiveness	36	Froh, J. J. (2004). An empirical investigation of a peer-helping program's effectiveness and acceptability. St. John's University (New York).	yes
78. Youth engagement in HIV prevention intervention research in subâ€Saharan Africa: a scoping review	57	Frohlich, J. A., Mkhize, N., Dellar, R. C., Mahlase, G., Montague, C. T., & Karim, Q. A. (2014). Meeting the sexual and reproductive health needs of high-school students in South Africa: Experiences from rural KwaZulu-Natal. South African Medical Journal, 104(10), 687-690.	yes
59. Peer led interventions to prevent tobacco, alcohol and/or drug use among young people aged 11â€“21 years: a systematic review and metaâ€analysis	13	Fromme, K., & Corbin, W. (2004). Prevention of heavy drinking and associated negative consequences among mandated and voluntary college students. Journal of consulting and clinical psychology, 72(6), 1038.	Yes
73. Peer-led interventions to reduce HIV risk of youth: a review	3	Frontiers in Reproductive Health. (2001). Peer educators can promote safer sex behaviors. Zambia Youth Reproductive Health OR Summary 17. Washington, DC: Population Council.	yes
38. A Review of Approaches, Strategies and Ethical Considerations in Participatory Research With Children	28	Frost, R. (2007). Developing the skills of seven‐and eight‐year‐old researchers: a whole class approach. Educational Action Research, 15(3), 441-458.	no																																							ü
75. Where are the silences? A scoping review of child participatory research literature in the context of the Australian service system	45	Fudge, E., & Mason, P. (2004). Consulting with young people about service guidelines relating to parental mental illness. Australian e-journal for the Advancement of Mental Health, 3(2), 50-58.	no
92. Peer-led nutrition education programs for school-aged youth: a systematic review of the literature.	10	Fulkerson, J. A., French, S. A., Story, M., Nelson, H., & Hannan, P. J. (2004). Promotions to increase lower-fat food choices among students in secondary schools: description and outcomes of TACOS (Trying Alternative Cafeteria Options in Schools). Public Health Nutrition, 7(5), 665-674.	yes
13. Children and young people's contributions to public involvement and engagement activities in health-related research: A scoping review	1	Funk, A., Van Borek, N., Taylor, D., Grewal, P., Tzemis, D., & Buxton, J. A. (2012). Climbing the “ladder of participation”: engaging experiential youth in a participatory research project. Canadian Journal of Public Health, 103(4), e288-e292.	yes														ü
40. FROM RESEARCH ON TO RESEARCH WITH CHILDREN ABOUT THEIR FAMILY LIVES: a scoping review of ethical and methodological challenges	7	Gabb, J. (2008). Researching intimacy in families. Basingstoke: Palgrave Macmillan.																																										ü
40. FROM RESEARCH ON TO RESEARCH WITH CHILDREN ABOUT THEIR FAMILY LIVES: a scoping review of ethical and methodological challenges	6	Gabb, J. (2010). Home truths: Ethical issues in family research. Qualitative Research, 10(4), 461-478.	yes																																									ü
15. Effects of student participation in school health promotion: a systematic review.	24	Gådin, K. G., Weiner, G., & Ahlgren, C. (2009). Young students as participants in school health in promotion: An intervention study in a swedish elementary school. International Journal of Circumpolar Health, 68(5), 498-507.	No	15,38,87															ü																							ü
57. Peer research by children and young people and their allies Rapid Evidence Review of best practices in health and social science literature	48	Gaffney, M., & Munro, J. (2012). Young people’s participation in service evaluation. In Involving Children and Young People in Health and Social Care Research (pp. 142-152). Routledge.	yes
3. Children's Involvement in Research A Review and Comparison with Service User Involvement in Health and Social Care	15	Gaillard, S., Malik, S., Preston, J., Escalera, B. N., Dicks, P., Touil, N., ... & Kassaï, B. (2018). Involving children and young people in clinical research through the forum of a European Young Persons’ Advisory Group: needs and challenges. Fundamental & clinical pharmacology, 32(4), 357-362.	yes	3,11,57, 84, R39			ü								ü																												ü
60. Examining the mental health outcomes of school-based peer-led interventions on young people: A scoping review of range and a systematic review of effectiveness	53	Gallacher, K. (2011). " Playground Pals" and Peer Mediation at Benarty Primary School, Scotland. International Journal on School Disaffection, 8(2), 42-43.	no
9. Participatory methods in pediatric participatory research: a systematic review	12	Gallacher, L. A., & Gallagher, M. (2008). Methodological immaturity in childhood research? Thinking throughparticipatory methods'. Childhood, 15(4), 499-516.	no	9,71									ü
6. The engagement of children with disabilities in health-related technology design processes: Identifying methodology	52	Gallacher, L., & Gallagher, M. (2005). Participatory methods in research with children: A critique. Proceedings of Emerging Issues in the Geographies of Children and Youth.	yes							ü
71. International literature review: Ethical issues in undertaking research with children and young people	117	Gallagher, M. (2008). ‘Power is not an evil’: rethinking power in participatory methods. Children's geographies, 6(2), 137-150.	No
71. International literature review: Ethical issues in undertaking research with children and young people	37	Gallagher, M. (2009). Ethics. In E.K. Tisdall, J. Davis & M. Gallagher (Eds.), Researching with children and young people: Research design, method and analysis. London: Sage Publications	yes
71. International literature review: Ethical issues in undertaking research with children and young people	38	Gallagher, M., Haywood, S. L., Jones, M. W., & Milne, S. (2010). Negotiating informed consent with children in school‐based research: a critical review. Children & society, 24(6), 471-482.	yes
31. A Systematic Review of Youth Participatory Action Research (YPAR) in the United States: Methodologies, Youth Outcomes, and Future Directions.	11	Galletta, A., & Jones, V. (2010). “Why are you doing this?” Questions on purpose, structure, and outcomes in participatory action research engaging youth and teacher candidates. Educational Studies, 46(3), 337-357.	yes	31,88																															ü
84. A rapid evidence review of young peopleâ€™s involvement in health research	59	Gamble, C., Dudley, L., Allam, A., Bell, P., Buck, D., Goodare, H., ... & Young, B. (2015). An evidence base to optimise methods for involving patient and public contributors in clinical trials: a mixed-methods study. Health Services and Delivery Research, 3(39).	yes
31. A Systematic Review of Youth Participatory Action Research (YPAR) in the United States: Methodologies, Youth Outcomes, and Future Directions.	12	Gant, L. M., Shimshock, K., Allen-Meares, P., Smith, L., Miller, P., Hollingsworth, L. A., & Shanks, T. (2009). Effects of photovoice: Civic engagement among older youth in urban communities. Journal of community practice, 17(4), 358-376.	yes	31,88																															ü
52. A review of peer-mediated social interaction interventions for students with autism in inclusive settings	7	Ganz, J. B., & Flores, M. M. (2008). Effects of the use of visual strategies in play groups for children with autism spectrum disorders and their peers. Journal of Autism and Developmental Disorders, 38(5), 926-940.	no
63. Peer-mediated intervention for social communication difficulties in adolescents with autism: Literature review and research recommendations	6	Ganz, J. B., Heath, A. K., Lund, E. M., Camargo, S. P., Rispoli, M. J., Boles, M., & Plaisance, L. (2012). Effects of peer-mediated implementation of visual scripts in middle school. Behavior Modification, 36(3), 378-398.	yes
57. Peer research by children and young people and their allies Rapid Evidence Review of best practices in health and social science literature	49	Garasia, H., Begum-Ali, S., & Farthing, R. (2015). Youth club is made to get children off the streets: Some young people’s thoughts about opportunities to be political in youth clubs. Youth & Policy, 115, 1-18.	yes
69. Participatory action research (PAR) with children and youth: An integrative review of methodology and PAR outcomes for participants, organizations, and communitie	10	Garcia, A. P., Minkler, M., Cardenas, Z., Grills, C., & Porter, C. (2014). Engaging homeless youth in community-based participatory research: A case study from Skid Row, Los Angeles. Health Promotion Practice, 15(1), 18-27.	yes	69,84
31. A Systematic Review of Youth Participatory Action Research (YPAR) in the United States: Methodologies, Youth Outcomes, and Future Directions.	44	Garcia, A., Mirra, N., Morrell, E., Martinez, A., & Scorza, D. A. (2015). The council of youth research: Critical literacy and civic agency in the digital age. Reading & Writing Quarterly, 31(2), 151-167.	no	31,88																															ü
69. Participatory action research (PAR) with children and youth: An integrative review of methodology and PAR outcomes for participants, organizations, and communitie	34	García, C. R., & Brown, S. (2009). Assessing water use and quality through youth participatory research in a rural Andean watershed. Journal of Environmental Management, 90(10), 3040-3047.	no
37. Strategies to engage adolescents in digital health interventions for obesity prevention and management	7	Garcia, C., Hardeman, R. R., Kwon, G., Lando-King, E., Zhang, L., Genis, T., ... & Kinder, E. (2014). Teenagers and texting: use of a youth ecological momentary assessment system in trajectory health research with latina adolescents. JMIR mHealth and uHealth, 2(1), e2576.	yes																																						ü
34. Shifting From Tokenism to Meaningful Adolescent Participation in Research for Obesity Prevention: A Systematic Scoping Review	37	Garcia, M. L., Gatdula, N., Bonilla, E., Frank, G. C., Bird, M., Rascón, M. S., & Rios-Ellis, B. (2019). Engaging intergenerational Hispanics/Latinos to examine factors influencing childhood obesity using the PRECEDE–PROCEED model. Maternal and child health journal, 23(6), 802-810.	yes																																			ü
57. Peer research by children and young people and their allies Rapid Evidence Review of best practices in health and social science literature	50	Gardner, R., Snyder, W. M., & Zuguy, A. (2019). Amplifying Youth Voice and Cultivating Leadership through Participatory Action Research. Education policy analysis archives, 27(54).	yes
66. Effectiveness of peer-mediated interventions (PMIs) on children with autism spectrum disorder (ASD): a systematic review	7	Garfinkle, A. N., & Schwartz, I. S. (2002). Peer imitation: Increasing social interactions in children with autism and other developmental disabilities in inclusive preschool classrooms. Topics in Early Childhood Special Education, 22(1), 26-38.	no
84. A rapid evidence review of young peopleâ€™s involvement in health research	61	Garinger, C. A., Reynolds, K. A., Walker, J. R., Firsten-Kaufman, E., Raimundo, A. S., Fogarty, P. C., & Leonhart, M. W. (2016). Mobilizing minds: Integrated knowledge translation and youth engagement in the development of mental health information resources. Gateways: International Journal of Community Research and Engagement, 9(1), 172-185.	yes
16. What Can Secondary School Students Teach Educators and School Nurses About Student Engagement in Health Promotion? A Scoping Review.	2	Garn, A. C., McCaughtry, N., Kulik, N. L., Kaseta, M., Maljak, K., Whalen, L., ... & Fahlman, M. (2014). Successful after-school physical activity clubs in urban high schools: Perspectives of adult leaders and student participants. Journal of Teaching in Physical Education, 33(1), 112-133.	yes																	ü
57. Peer research by children and young people and their allies Rapid Evidence Review of best practices in health and social science literature	51	Garnett, B. R., Smith, L. C., Kervick, C. T., Ballysingh, T. A., Moore, M., & Gonell, E. (2019). The emancipatory potential of transformative mixed methods designs: informing youth participatory action research and restorative practices within a district-wide school transformation project. International Journal of Research & Method in Education, 42(3), 305-316.	yes
34. Shifting From Tokenism to Meaningful Adolescent Participation in Research for Obesity Prevention: A Systematic Scoping Review	38	Garnett, B. R., Wendel, J., Banks, C., Goodridge, A., Harding, R., Harris, R., ... & Chomitz, V. R. (2015). Challenges of data dissemination efforts within a community-based participatory project about persistent racial disparities in excess weight. Progress in community health partnerships: research, education, and action, 9(2), 289.	No																																			ü
84. A rapid evidence review of young peopleâ€™s involvement in health research	62	Garnett, B., Beattie, H., Koller, S., Moore, M., Scott, K., Maseroni, M., & Holmes, B. (2019). Participatory survey data analysis as catalyst for empowering youth as school health change agents. Health promotion practice, 20(4), 483-488.	yes
33. Children and young people's participation in developing interventions in health and well-being: a scoping review.	30	Garofalo, R., Johnson, A. K., Kuhns, L. M., Cotten, C., Joseph, H., & Margolis, A. (2012). Life skills: evaluation of a theory-driven behavioral HIV prevention intervention for young transgender women. Journal of Urban Health, 89(3), 419-431.	Yes																																		ü
75. Where are the silences? A scoping review of child participatory research literature in the context of the Australian service system	70	Garth, B., & Aroni, R. (2003). 'I Value What You have to Say'. Seeking the perspective of children with a disability, not just their parents. Disability & Society, 18(5), 561-576.	no
75. Where are the silences? A scoping review of child participatory research literature in the context of the Australian service system	69	Garth, B., Murphy, G. C., & Reddihough, D. S. (2009). Perceptions of participation: Child patients with a disability in the doctor–parent–child partnership. Patient education and counseling, 74(1), 45-52.	no
86. Engaging Indigenous Youth in Community-Based Participatory Action Research: A Scoping Review	10	Garwick, A. W., Rhodes, K. L., Peterson-Hickey, M., & Hellerstedt, W. L. (2008). Native teen voices: Adolescent pregnancy prevention recommendations. Journal of Adolescent Health, 42(1), 81-88.	yes
85. Involving Children in the Design of Online Peer Support for Children with Cancer	3	Garzotto, F. (2008, June). Broadening children's involvement as design partners: from technology to. In Proceedings of the 7th international conference on Interaction design and children (pp. 186-193).	yes
4	4	Gavine, A. J., Aleman-Diaz, A. Y., Currie, C. E., Humphris, G. M., Morgan, A. R., & Garcia-Moya, I. (2017). The engagement of young people in the development and implementation of programmes to secure health: a systematic review.	Review	32,57, R4				ü																												ü
48. PEER-MEDIATED INTERVENTIONS PROMOTING SOCIAL SKILLS OF CHILDREN AND YOUTH WITH BEHAVIORAL DISORDERS	5	Gaylord‐Ross, R. J., Haring, T. G., Breen, C., & Pitts‐Conway, V. (1984). The training and generalization of social interaction skills with autistic youth. Journal of Applied Behavior Analysis, 17(2), 229-247.	yes	48,63
78. Youth engagement in HIV prevention intervention research in subâ€Saharan Africa: a scoping review	68	Geary, C. W., Burke, H. M., Johnson, L., Liku, J., Castelnau, L., Neupane, S., & Niang, C. (2008). Personal involvement of young people in HIV prevention campaign messages: the role of message format, culture, and gender. Health Education & Behavior, 35(2), 190-206.	no
71. International literature review: Ethical issues in undertaking research with children and young people	39	Geller, G., Tambor, E. S., Bernhardt, B. A., Fraser, G., & Wissow, L. S. (2003). Informed consent for enrolling minors in genetic susceptibility research: A qualitative study of at-risk children’s and parents’ views about children’s role in decision-making. Journal of adolescent health, 32(4), 260-271.	yes
45. Ethical issues in participatory arts methods for young people with adverse childhood experiences	40	Genishi C, Goodwin AL. Belonging: Rethinking Inclusive Practices to Support Well-Being and Identity. The Netherlands: Brill; 2018.	yes																																														ü
86. Engaging Indigenous Youth in Community-Based Participatory Action Research: A Scoping Review	3	Genuis, S. K., Willows, N., Alexander First Nation, & Jardine, C. (2015). Through the lens of our cameras: children's lived experience with food security in a C anadian I ndigenous c ommunity. Child: care, health and development, 41(4), 600-610.	yes
86. Engaging Indigenous Youth in Community-Based Participatory Action Research: A Scoping Review	4	Genuis, S. K., Willows, N., Alexander First Nation, & Jardine, C. G. (2015). Partnering with Indigenous student co-researchers: improving research processes and outcomes. International Journal of Circumpolar Health, 74(1), 27838.
73. Peer-led interventions to reduce HIV risk of youth: a review	20	Ghana, U. N. I. C. E. F. (2002). Evaluation of HIV/AIDS prevention through peer education, counselling, health care, training and urban refuges in Ghana. Evaluation and Program Planning, 25(4), 409-420.	yes
62	62	Ghasemi, V., Simbar, M., Rashidi Fakari, F., & Kiani, Z. (2019). The effect of peer education on health promotion of Iranian adolescents: A systematic review. International Journal of Pediatrics, 7(3), 9139-9157.	Review
28.Seen but not heard: a systematic review of the place of the child in 21st-century dental research.	2	Gherunpong, S., Tsakos, G., & Sheiham, A. (2004). Developing and evaluating an oral health-related quality of life index for children; the CHILD-OIDP. Community dental health, 21(2), 161-169.	yes	28,76																												ü
85. Involving Children in the Design of Online Peer Support for Children with Cancer	4	Giaccardi, E., Paredes, P., Díaz, P., & Alvarado, D. (2012, June). Embodied narratives: a performative co-design technique. In Proceedings of the designing interactive systems conference (pp. 1-10).	yes
45. Ethical issues in participatory arts methods for young people with adverse childhood experiences	54	Giano, Z., Wheeler, D. L., & Hubach, R. D. (2020). The frequencies and disparities of adverse childhood experiences in the US. BMC public health, 20(1), 1-12.	no																																														ü
17	17	Gibbs, L., Kornbluh, M., Marinkovic, K., Bell, S., & Ozer, E. J. (2020). Using technology to scale up youth-led participatory action research: A systematic review. Journal of Adolescent Health, 67(2), S14-S23.	Review	57,84, R17																	ü
84. A rapid evidence review of young peopleâ€™s involvement in health research	63	Gibbs, L., Marinkovic, K., Black, A. L., Gladstone, B., Dedding, C., Dadich, A., ... & Acharya, L. (2018). Kids in action: participatory health research with children. In Participatory Health Research (pp. 93-113). Springer, Cham.	yes
9. Participatory methods in pediatric participatory research: a systematic review	24	Gibson, F. (2007). Conducting focus groups with children and young people: strategies for success. Journal of research in nursing, 12(5), 473-483.	yes										ü
9. Participatory methods in pediatric participatory research: a systematic review	16	Gibson, F., Aldiss, S., Horstman, M., Kumpunen, S., & Richardson, A. (2010). Children and young people's experiences of cancer care: a qualitative research study using participatory methods. International journal of nursing studies, 47(11), 1397-1407.	no										ü
84. A rapid evidence review of young peopleâ€™s involvement in health research	65	Gibson, J. E., Flaspohler, P. D., & Watts, V. (2015). Engaging youth in bullying prevention through community-based participatory research. Family and community health, 38(1), 120-130.	yes
4. The engagement of young people in the development and implementation of programmes to secure health: a systematic review	16	Gibson, P. G., Shah, S., & Mamoon, H. A. (1998). Peer-led asthma education for adolescents: impact evaluation. Journal of Adolescent Health, 22(1), 66-72.	yes					ü
61. Evaluating the effectiveness of peer-based intervention in managing type I diabetes mellitus among children and adolescents: A systematic review	7	Gilbert, B. O., Johnson, S. B., Spillar, R., McCallum, M., Silverstein, J. H., & Rosenbloom, A. (1982). The effects of a peer-modeling film on children learning to self-inject insulin. Behavior Therapy, 13(2), 186-193.	no
71. International literature review: Ethical issues in undertaking research with children and young people	40	Gilbertson, R., & Barber, J. G. (2002). Obstacles to involving children and young people in foster care research. Child & Family Social Work, 7(4), 253-258.	yes
76	76	Gilchrist, F., Rodd, H. D., Deery, C., & Marshman, Z. (2013). Involving children in research, audit and service evaluation. British dental journal, 214(11), 577-582.	Review	9, R76									ü
57. Peer research by children and young people and their allies Rapid Evidence Review of best practices in health and social science literature	144	Gilhooly, D., & Lee, E. (2016). The Karen resettlement story: A participatory action research project on refugee educational experiences in the United States. Action Research, 15(2), 132-160. https://doi.org/10.1177/1476750315625338	No
54. A critical review of peer education with young people with special reference to sexual health	20	Gingiss, P. L. (1993). Peer coaching: Building collegial support for using innovative health programs. Journal of School health, 63(2), 79-85.	yes
8. A scoping review of participatory action research to promote mental health and resilience in youth and adolescents	17	Gitonga, P. N., & Delport, A. (2015). Exploring the use of hip hop music in participatory research studies that involve youth. Journal of Youth Studies, 18(8), 984-996.	yes									ü
34. Shifting From Tokenism to Meaningful Adolescent Participation in Research for Obesity Prevention: A Systematic Scoping Review	118	Gittelsohn J, Dennisuk LA, Christiansen K, Bhimani R, Johnson A, Alexander E, et al. . Development and implementation of Baltimore Healthy Eating Zones: a youth-targeted intervention to improve the urban food environment. Health Educ Res. (2013) 28:732Ã¢â‚¬â€œ44. 10.1093/her/cyt066	yes																																			ü
34. Shifting From Tokenism to Meaningful Adolescent Participation in Research for Obesity Prevention: A Systematic Scoping Review	91	Gittelsohn, J., Steeves, E. A., Mui, Y., Kharmats, A. Y., Hopkins, L. C., & Dennis, D. (2014). B’More Healthy Communities for Kids: design of a multi-level intervention for obesity prevention for low-income African American children. BMC public health, 14(1), 1-9.	yes																																			ü
76. Involving children in research, audit and service evaluation	10	Glasgow Centre for the Child and Society. Code of practice on research ethics: responsibilities to research participants. Glasgow: Glasgow Centre for the Child and Society. Online article available at http://www.strath.ac.uk/media/departments/glasgowschoolofsocialwork /gccs/media_42648_en.pdf (accessed May 2013).	yes
32. Youth Engagement in Sexual Health Programs and Services	1	Global Consensus Statement: Meaningful Adolescent & Youth Engagement. World Health Organization; 2019. https://www.who.int/pmnch/mye-statement.pdf	yes																																	ü
36. Co-production as an Emerging Methodology for Developing School-Based Health Interventions with Students Aged 11â€“16: Systematic Review of Intervention Types, Theories and Processes and Thematic Synthesis of Stakeholdersâ€™ Experiences	4	Glover, S., Patton, G., Butler, H., Di Pietro, G., Begg, B., & Cahir, S. (2002). Promoting Emotional Well-Being: Team Guidlines for Whole School Change. Melbourne: Centre for Adolescent Health.																																						ü
58. A Systematic Literature Review of Peer-led Strategies for Promoting Physical Activity Levels of Adolescents	7	Gobbi, E., Greguol, M., & Carraro, A. (2018). Brief report: Exploring the benefits of a peer‐tutored physical education programme among high school students with intellectual disability. Journal of Applied Research in Intellectual Disabilities, 31(5), 937-941.	yes
71. International literature review: Ethical issues in undertaking research with children and young people	131	Goddard, C., & Mudaly, N. (2009). The ethics of involving children who have been abused in child abuse research. The International Journal of Children's Rights, 17(2), 261-281.	No
72. Involving young service users as co-researchers: possibilities, benefits and costs	9	Godfrey, M. (2004). More than'Involvement'. How commissioning user interviewers in the research process begins to change the balance of power. Practice, 16(3), 223-231.	yes
41. Eliciting children's and young people's views of child and adolescent mental health services: a systematic review of best practice	9	Godley, S. H., Fiedler, E. M., & Funk, R. R. (1998). Consumer satisfaction of parents and their children with child/adolescent mental health services. Evaluation and program planning, 21(1), 31-45.	No																																										ü
15. Effects of student participation in school health promotion: a systematic review.	6	Goenka, S., Tewari, A., Arora, M., Stigler, M. H., Perry, C. L., Arnold, J. S., ... & Reddy, K. S. (2010). Process evaluation of a tobacco prevention program in Indian schools—methods, results and lessons learnt. Health Education Research, 25(6), 917-935.	yes	15,82															ü
8. A scoping review of participatory action research to promote mental health and resilience in youth and adolescents	18	Goessling, K., & Doyle, C. (2009). Thru the lenz: Participatory action research, photography, and creative process in an urban high school. Journal of Creativity in Mental Health, 4(4), 343-365.	yes									ü
34. Shifting From Tokenism to Meaningful Adolescent Participation in Research for Obesity Prevention: A Systematic Scoping Review	13	Goh, Y. Y., Bogart, L. M., Sipple-Asher, B. K., Uyeda, K., Hawes-Dawson, J., Olarita-Dhungana, J., ... & Schuster, M. A. (2009). Using community-based participatory research to identify potential interventions to overcome barriers to adolescents’ healthy eating and physical activity. Journal of behavioral medicine, 32(5), 491-502.	Yes																																			ü
4. The engagement of young people in the development and implementation of programmes to secure health: a systematic review	17	Goldberg, L., MacKinnon, D. P., Elliot, D. L., Moe, E. L., Clarke, G., & Cheong, J. (2000). The adolescents training and learning to avoid steroids program: preventing drug use and promoting health behaviors. Archives of Pediatrics & Adolescent Medicine, 154(4), 332-338.	yes					ü
45. Ethical issues in participatory arts methods for young people with adverse childhood experiences	8	Goldhammer, H., Malina, S., & Keuroghlian, A. S. (2018). Communicating with patients who have nonbinary gender identities. The Annals of Family Medicine, 16(6), 559-562.	yes																																														ü
48. PEER-MEDIATED INTERVENTIONS PROMOTING SOCIAL SKILLS OF CHILDREN AND YOUTH WITH BEHAVIORAL DISORDERS	9	Goldstein, H., & Ferrell, D. R. (1987). Augmenting communicative interaction between handicapped and nonhandicapped preschool children. Journal of Speech and Hearing Disorders, 52(3), 200-211.	no
48. PEER-MEDIATED INTERVENTIONS PROMOTING SOCIAL SKILLS OF CHILDREN AND YOUTH WITH BEHAVIORAL DISORDERS	10	Goldstein, H., & Wickstrom, S. (1986). Peer intervention effects on communicative interaction among handicapped and nonhandicapped preschoolers. Journal of applied behavior analysis, 19(2), 209-214.	no	48,65
65. Peer training methods for children and adolescents with autism: A review	13	Goldstein, H., Kaczmarek, L., Pennington, R., & Shafer, K. (1992). Peer‐mediated intervention: Attending to, commenting on, and acknowledging the behavior of preschoolers with autism. Journal of applied behavior analysis, 25(2), 289-305.	no
71. International literature review: Ethical issues in undertaking research with children and young people	41	Gollop, M. M. (1999). Interviewing Children: a research perspective in AB Smith, NJ Taylor, and MM Gollop. Children’s Voices: Research Policy and Practice.	yes
24. Policies to enable children's voice for healthy neighbourhoods and communities: a systematic mapping review and case study	7	Goltsman, S., Kelly, L., McKay, S., Algara, P., & Wight, L. (2009). Raising “free range kids”: Creating neighborhood parks that promote environmental stewardship. Journal of Green Building, 4(2), 90-106.	yes																									ü
96. A Narrative Review of Ethical Issues in Participatory Research with Young People	8	Gombert, K., Douglas, F., McArdle, K., Carlisle, S. (2016). Reflections on ethical dilemmas in working with so-called ‘vulnerable’ and ‘hard-to-reach’ groups: Experiences from the Foodways and Futures project. Educational Action Research, 24(4), 583–597. doi:10.1080/09650792.2015.1106958	no
31. A Systematic Review of Youth Participatory Action Research (YPAR) in the United States: Methodologies, Youth Outcomes, and Future Directions.	45	Gomez, R. J., & Ryan, T. N. (2016). Speaking out: Youth led research as a methodology used with homeless youth. Child and Adolescent Social Work Journal, 33(2), 185-193.	no	31,88																															ü
71. International literature review: Ethical issues in undertaking research with children and young people	118	Goodenough, T., Williamson, E., Kent, J., & Ashcroft, R. (2003). ‘What did you think about that?’Researching children's perceptions of participation in a longitudinal genetic epidemiological study. Children & society, 17(2), 113-125.	No
33. Children and young people's participation in developing interventions in health and well-being: a scoping review.	35	Goodkind, J., LaNoue, M., Lee, C., Freeland, L., & Freund, R. (2012). Feasibility, acceptability, and initial findings from a community-based cultural mental health intervention for American Indian youth and their families. Journal of community psychology, 40(4), 381-405.	No																																		ü
57. Peer research by children and young people and their allies Rapid Evidence Review of best practices in health and social science literature	145	Goodnough, K. (2014). Examining the potential of youth-led community of practice: Experience and insights. Educational Action Research, 22(3), 363-379. https://doi.org/10.1080/09650792.2013.872573	yes	36,57																																				ü
86. Engaging Indigenous Youth in Community-Based Participatory Action Research: A Scoping Review	39	GoodStar, C. J. (2009). Critical indigenous pedagogy of place: Locating and engaging justice with indigenous youth (Doctoral dissertation, University of Washington).	No
16. What Can Secondary School Students Teach Educators and School Nurses About Student Engagement in Health Promotion? A Scoping Review.	3	Goodyear, V. A., Casey, A., & Kirk, D. (2014). Hiding behind the camera: Social learning within the cooperative learning model to engage girls in physical education. Sport, education and society, 19(6), 712-734.	Yes																	ü
33. Children and young people's participation in developing interventions in health and well-being: a scoping review.	1	Goold, P. C., Bustard, S., Ferguson, E., Carlin, E. M., Neal, K., & Bowman, C. A. (2006). Pilot study in the development of an interactive multimedia learning environment for sexual health interventions: a focus group approach. Health education research, 21(1), 15-25.	yes																																		ü
45. Ethical issues in participatory arts methods for young people with adverse childhood experiences	47	Goredema-Braid, B. (2010). Ethical research with young people. Research Ethics, 6(2), 48-52.	yes																																														ü
71. International literature review: Ethical issues in undertaking research with children and young people	119	Gorin, S., Hooper, C. A., Dyson, C., & Cabral, C. (2008). Ethical challenges in conducting research with hard to reach families. Child Abuse Review: Journal of the British Association for the Study and Prevention of Child Abuse and Neglect, 17(4), 275-287.	No
82. Evidence for the effectiveness of peer-led education for at risk youth: an Evidence Check rapid review brokered by the Sax Institute ( https://www. saxinstitute. org. au/) for the NSW Ministry of Health. 2016. Available from: www. saxinstitute. org. au/wp-content/uploads	10	Gorini, G., Carreras, G., Bosi, S., Tamelli, M., Monti, C., Storani, S., ... & Faggiano, F. (2014). Effectiveness of a school-based multi-component smoking prevention intervention: The LdP cluster randomized controlled trial. Preventive medicine, 61, 6-13.	yes
99. Youth Involvement in Participatory Action Research (PAR): Challenges and Barriers	6	Gosin, M., Dustman, P., Drapeau, A., & Harthun, M. (2003). Participatory action research: Creating an effective prevention curriculum for adolescents in the Southwestern US. Health Education Research,18(3), 363-379.	Yes
4. The engagement of young people in the development and implementation of programmes to secure health: a systematic review	18	Goslar, P. W., Silvers, M., Strever, T., Judkins, D., Segebarth, P., & Lerma, C. (2009). Lessons from a statewide pilot of “the battle of the belts project” in a state without a primary seat belt law. Journal of Trauma and Acute Care Surgery, 67(1), S62-S66.	yes					ü
84. A rapid evidence review of young peopleâ€™s involvement in health research	67	Gouda, P., O’Flynn, S., & Cantillon, P. (2018). Desires versus reality of medical and health science summer student research opportunities. Irish Journal of Medical Science (1971-), 187(3), 817-820.	yes
75	75	Grace, R., Knight, J., Baird, K., Ng, J., Shier, H., Wise, S., ... & Kemp, L. (2019). Where are the silences? A scoping review of child participatory research literature in the context of the Australian service system. Children Australia, 44(4), 172-186.	57, R75
71. International literature review: Ethical issues in undertaking research with children and young people	42	Graham, A., & Fitzgerald, R. (2010). Children’s participation in research: Some possibilities and constraints in the current Australian research environment. Journal of Sociology, 46(2), 133-147.	yes	71,96
35. Impacts of patient and public involvement in mental health research with young people: a systematic review	4	Graham, K. E., Schellinger, A. R., & Vaughn, L. M. (2015). Developing strategies for positive change: Transitioning foster youth to adulthood. Children and Youth Services Review, 54, 71-79.	yes																																				ü
12. Patient and Public Involvement of young people with a chronic condition in projects in health and social care: A scoping review	6	Graham, N., Mandy, A., Clarke, C., & Morriss-Roberts, C. (2017). Using children and young people as advocates to inform research design. British journal of occupational therapy, 80(11), 684-688.	Yes													ü
8. A scoping review of participatory action research to promote mental health and resilience in youth and adolescents	49	Graham, T., Rose, D., Murray, J., Ashworth, M., & Tylee, A. (2014). User-generated quality standards for youth mental health in primary care: a participatory research design using mixed methods. BMJ quality & safety, 23(10), 857-866.	no	8, 35								ü																											ü
33. Children and young people's participation in developing interventions in health and well-being: a scoping review.	10	Grant, K. E., Farahmand, F., Meyerson, D. A., Dubois, D. L., Tolan, P. H., Gaylord-Harden, N. K., ... & Duffy, S. (2014). Development of cities mentor project: An intervention to improve academic outcomes for low-income urban youth through instruction in effective coping supported by mentoring relationships and protective settings. Journal of prevention & intervention in the community, 42(3), 221…	Yes																																		ü
22. Participatory digital methodologies: Potential of three approaches for advancing transformative occupation-based research with children and youth	18	Grasser, S., Schunko, C., & Vogl, C. R. (2016). Children as ethnobotanists: methods and local impact of a participatory research project with children on wild plant gathering in the Grosses Walsertal Biosphere Reserve, Austria. Journal of Ethnobiology and Ethnomedicine, 12(1), 1-17.	no																							ü
3. Children's Involvement in Research A Review and Comparison with Service User Involvement in Health and Social Care	16	Gray, C., & Winter, E. (2011). Hearing voices: participatory research with preschool children with and without disabilities. European Early Childhood Education Research Journal, 19(3), 309-320.	No	3,38			ü																																			ü
45. Ethical issues in participatory arts methods for young people with adverse childhood experiences	38	Great Britain. Department for Education. (2006). Working together to safeguard children: A guide to inter-agency working to safeguard and promote the welfare of children. The Stationery Office.	yes																																														ü
61. Evaluating the effectiveness of peer-based intervention in managing type I diabetes mellitus among children and adolescents: A systematic review	1	Greco, P., Pendley, J. S., McDonell, K., & Reeves, G. (2001). A peer group intervention for adolescents with type 1 diabetes and their best friends. Journal of pediatric psychology, 26(8), 485-490.	yes
23. The complexities and contradictions in participatory research with vulnerable children and young people: A qualitative systematic review.	3	Greco, V., Lambert, H. C., & Park, M. (2017). Being visible: PhotoVoice as assessment for children in a school-based psychiatric setting. Scandinavian Journal of Occupational Therapy, 24(3), 222-232.	yes																								ü
34. Shifting From Tokenism to Meaningful Adolescent Participation in Research for Obesity Prevention: A Systematic Scoping Review	39	Green, B., Ralston, P. A., Young-Clark, I., Waryoba, C., Smith, S., Harris, C. M., ... & Coccia, C. (2020). A youth health leadership program: feasibility and initial outcomes. Journal of Community Health, 45(2), 228-238.	yes																																			ü
38. A Review of Approaches, Strategies and Ethical Considerations in Participatory Research With Children	31	Green, C. (2016). Sensory tours as a method for engaging children as active researchers: Exploring the use of wearable cameras in early childhood research. International Journal of Early Childhood, 48(3), 277–294. https://doi.org/10.1007/s13158-016-0173-1	no																																							ü
33. Children and young people's participation in developing interventions in health and well-being: a scoping review.	11	Greene, K., Catona, D., Elek, E., Magsamen-Conrad, K., Banerjee, S. C., & Hecht, M. L. (2016). Improving prevention curricula: lessons learned through formative research on the youth message development curriculum. Journal of health communication, 21(10), 1071-1078.	Yes																																		ü
75. Where are the silences? A scoping review of child participatory research literature in the context of the Australian service system	72	Greenstein, C., Lowell, A., & Thomas, D. (2016). Communication and context are important to Indigenous children with physical disability and their carers at a community-based physiotherapy service: a qualitative study. Journal of Physiotherapy, 62(1), 42-47.	no
60. Examining the mental health outcomes of school-based peer-led interventions on young people: A scoping review of range and a systematic review of effectiveness	54	Griffin, A. A., Caldarella, P., Sabey, C. V., & Heath, M. A. (2017). The effects of a buddy bench on elementary students’ solitary behavior during recess. International Electronic Journal of Elementary Education, 10(1), 27-36.	no
54. A critical review of peer education with young people with special reference to sexual health	21	Grifﬁn, C. (1993). Representations of Youth: the study of youth and adolescence in Britain and America. Cambridge: Polity Press.——(2000)‘Discourses of crisis and loss: analysing the “boys’ underachievement” debate’, Journal of Youth Studies, 3(2), 167-88.	yes
13. Children and young people's contributions to public involvement and engagement activities in health-related research: A scoping review	31	Griffiths, F. E., Armoiry, X., Atherton, H., Bryce, C., Buckle, A., Cave, J. A., ... & Sturt, J. (2018). The role of digital communication in patient–clinician communication for NHS providers of specialist clinical services for young people [the Long-term conditions Young people Networked Communication (LYNC) study]: a mixed-methods study.	no														ü
34. Shifting From Tokenism to Meaningful Adolescent Participation in Research for Obesity Prevention: A Systematic Scoping Review	41	Grignard, S., Jean-Pierre, B., Michel, B., Philippe, M., & Chantal, V. (2003). Characteristics of adolescent attempts to manage overweight. Patient Education and Counseling, 51(2), 183-189.	yes																																			ü
98. Photovoice and Y oice and Youth on Violence and Related T outh on Violence and Related Topics: A opics: A Systematic Review	22	Groenewald, C., Khumalo, S., & Essack, Z. (2018). Speaking through pictures: Canvassing adolescent risk behaviours in a semi-rural community in KwaZulu-Natal Province, South Africa. South African Journal of Child Health, 2018(1), s57-s62.	Yes
75. Where are the silences? A scoping review of child participatory research literature in the context of the Australian service system	46	Grove, C., Reupert, A., & Maybery, D. (2015). Peer connections as an intervention with children of families where a parent has a mental illness: Moving towards an understanding of the processes of change. Children and Youth Services Review, 48, 177-185.	no
75. Where are the silences? A scoping review of child participatory research literature in the context of the Australian service system	15	Grové, C., Reupert, A., & Maybery, D. (2016). The perspectives of young people of parents with a mental illness regarding preferred interventions and supports. Journal of Child and Family Studies, 25(10), 3056-3065.	yes
6. The engagement of children with disabilities in health-related technology design processes: Identifying methodology	2	Grover, S. (2004). Why won’t they listen to us? On giving power and voice to children participating in social research. Childhood, 11(1), 81-93.	yes							ü
8. A scoping review of participatory action research to promote mental health and resilience in youth and adolescents	33	Groves Price, P., & Mencke, P. D. (2013). Critical Pedagogy and Praxis with Native American Youth: Cultivating Change through Participatory Action Research. Educational Foundations, 27, 85-102.	yes									ü
45. Ethical issues in participatory arts methods for young people with adverse childhood experiences	11	Gubrium, A. C., Hill, A. L., & Flicker, S. (2014). A situated practice of ethics for participatory visual and digital methods in public health research and practice: A focus on digital storytelling. American journal of public health, 104(9), 1606-1614.	yes																																														ü
22. Participatory digital methodologies: Potential of three approaches for advancing transformative occupation-based research with children and youth	1	Gubrium, A. C., Krause, E. L., & Jernigan, K. (2014). Strategic authenticity and voice: New ways of seeing and being seen as young mothers through digital storytelling. Sexuality Research and Social Policy, 11(4), 337-347.	yes																							ü
48. PEER-MEDIATED INTERVENTIONS PROMOTING SOCIAL SKILLS OF CHILDREN AND YOUTH WITH BEHAVIORAL DISORDERS	11	Guevremont, D. C., Macmillan, V. M., Shawchuck, C. R., & Hansen, D. J. (1989). A peer-mediated intervention with clinic-referred socially isolated girls: Generalization, maintenance, and social validation. Behavior Modification, 13(1), 32-50.	no
85. Involving Children in the Design of Online Peer Support for Children with Cancer	5	Guha, M. L., Druin, A., & Fails, J. A. (2011, July). How children can design the future. In International Conference on Human-Computer Interaction (pp. 559-569). Springer, Berlin, Heidelberg.	yes
85. Involving Children in the Design of Online Peer Support for Children with Cancer	14	Guha, M. L., Druin, A., Chipman, G., Fails, J. A., Simms, S., & Farber, A. (2004, June). Mixing ideas: a new technique for working with young children as design partners. In Proceedings of the 2004 conference on Interaction design and children: building a community (pp. 35-42).	no
85. Involving Children in the Design of Online Peer Support for Children with Cancer	15	Guha, M. L., Druin, A., Chipman, G., Fails, J. A., Simms, S., & Farber, A. (2005). Working with young children as technology design partners. Communications of the ACM, 48(1), 39-42.	no
45. Ethical issues in participatory arts methods for young people with adverse childhood experiences	49	Guillemin, M., & Cox, S. (2017). Audience engagement and impact: Ethical considerations in art-based health research. Journal of Applied Arts & Health, 8(2), 141-153.	yes																																														ü
87. Youth as partners, participants or passive recipients: a review of children and adolescents in community-based participatory research (CBPR).	17	Gulati, S., Paterson, M., Medves, J., & Luce‐Kapler, R. (2011). Adolescent group empowerment: group‐centred occupations to empower adolescents with disabilities in the urban slums of North India. Occupational Therapy International, 18(2), 67-84.	Yes
49. Peer Inclusion in Interventions for Children with ADHD: A Systematic Review and Meta-Analysis	2	Guli, L. A., Semrud-Clikeman, M., Lerner, M. D., & Britton, N. (2013). Social Competence Intervention Program (SCIP): A pilot study of a creative drama program for youth with social difficulties. The Arts in psychotherapy, 40(1), 37-44.	yes
79. Can asset-based community development with children and youth enhance the level of participation in health promotion projects? A qualitative meta-synthesis	11	Gulley, T. (2006). Building community capacity in southwest Virginia. Online Journal of Rural Nursing and Health Care, 6(1), 21-31.	no
48. PEER-MEDIATED INTERVENTIONS PROMOTING SOCIAL SKILLS OF CHILDREN AND YOUTH WITH BEHAVIORAL DISORDERS	6	Gunter, P., Fox, J. J., Brady, M. P., Shores, R. E., & Cavanaugh, K. (1988). Nonhandicapped peers as multiple exemplars: A generalization tactic for promoting autistic students' social skills. Behavioral Disorders, 13(2), 116-126.	yes
1. A scoping review of youth and young adults' roles in natural disaster mitigation and response: considerations for youth wellbeing during a global ecological crisis	6	Gupta, M., Talankar, P., & Chavda, S. (2018). Citizens of Delhi lead resilience action. Disaster Prevention and Management: An International Journal.	Yes		ü
77. Drawing out their stories: A scoping review of participatory visual research methods with newcomer children	12	Guruge, S., Hynie, M., Shakya, Y., Akbari, A., Htoo, S., & Abiyo, S. (2015, August). Refugee youth and migration: Using arts-informed research to understand changes in their roles and responsibilities. In Forum Qualitative Sozialforschung/Forum: Qualitative Social Research (Vol. 16, No. 3).	no
11. How to involve children and young people in what is, after all, their research	6	Gwara, M., Smith, S., Woods, C., Sheeren, E., & Woods, H. (2017). International Children’s Advisory Network: a multifaceted approach to patient engagement in pediatric clinical research. Clinical therapeutics, 39(10), 1933-1938.	yes	11,39,84											ü																												ü
58. A Systematic Literature Review of Peer-led Strategies for Promoting Physical Activity Levels of Adolescents	8	Haapala, H. L., Hirvensalo, M. H., Kulmala, J., Hakonen, H., Kankaanpää, A., Laine, K., ... & Tammelin, T. H. (2017). Changes in physical activity and sedentary time in the Finnish Schools on the Move program: a quasi‐experimental study. Scandinavian journal of medicine & science in sports, 27(11), 1442-1453.	yes
49. Peer Inclusion in Interventions for Children with ADHD: A Systematic Review and Meta-Analysis	9	Haas, S. M., Waschbusch, D. A., Pelham, W. E., King, S., Andrade, B. F., & Carrey, N. J. (2011). Treatment response in CP/ADHD children with callous/unemotional traits. Journal of Abnormal Child Psychology, 39(4), 541-552.	no
24. Policies to enable children's voice for healthy neighbourhoods and communities: a systematic mapping review and case study	8	Hackett, M., Gillens-Eromosele, C., & Dixon, J. (2015). Examining childhood obesity and the environment of a segregated, lower-income US suburb. International Journal of Human Rights in Healthcare.	yes																									ü
38. A Review of Approaches, Strategies and Ethical Considerations in Participatory Research With Children	6	Hacking, E. B., & Barratt, R. (2009). Children researching their urban environment: Developing a methodology. Education 3–13, 37(4), 371-383.	yes																																							ü
71. International literature review: Ethical issues in undertaking research with children and young people	61	Haddon, L., Lobe, B., & Livingstone, S. (2007). Researching Children’s Experiences Online Across Countries: Issues and Problems in Methodology.	yes
34. Shifting From Tokenism to Meaningful Adolescent Participation in Research for Obesity Prevention: A Systematic Scoping Review	40	Hagedorn, R. L., White, J. A., Franzen-Castle, L., Colby, S. E., Kattelmann, K. K., White, A. A., & Olfert, M. D. (2018). Teens implementing a childhood obesity prevention program in the community: feasibility and perceptions of a partnership with HSTA and iCook 4-H. International journal of environmental research and public health, 15(5), 934.	yes																																			ü
9	9	Haijes, H. A., & van Thiel, G. J. (2016). Participatory methods in pediatric participatory research: a systematic review. Pediatric research, 79(5), 676-683.	57, R9										ü
42. Youth Participatory Approaches and Health Equity: Conceptualization and Integrative Review.	14	Halaseh, R. (2012). Civil society, youth and the Arab Spring.	no																																											ü
75. Where are the silences? A scoping review of child participatory research literature in the context of the Australian service system	10	Hall, S., McKinstry, C., & Hyett, N. (2016). Youth perceptions of positive mental health. British Journal of Occupational Therapy, 79(8), 475-483.	yes
21. A 10-Year Systematic Review of Photovoice Projects With Youth in the United States.	13	Hall, W. J., Witkemper, K. D., Rodgers, G. K., Waters, E. M., & Smith, M. R. (2018). Activating adult allies from a rural community on lesbian, gay, bisexual, transgender, and queer student issues in school using photovoice. Journal of gay & lesbian social services, 30(1), 49-63.	yes																						ü
2. Participation in practice: Making it meaningful, effective and sustainable	15	Hallett, C., & Prout, A. (2003). Hearing the voices of children. Social policy for a new century.	Yes			ü
78. Youth engagement in HIV prevention intervention research in subâ€Saharan Africa: a scoping review	53	Hallfors, D. D., Cho, H., Mbai, I., Milimo, B., & Itindi, J. (2012). Process and outcome evaluation of a community intervention for orphan adolescents in western Kenya. Journal of community health, 37(5), 1101-1109.	yes
57. Peer research by children and young people and their allies Rapid Evidence Review of best practices in health and social science literature	55	Halliday, A. J., Kern, M. L., Garrett, D. K., & Turnbull, D. A. (2019). The student voice in well-being: A case study of participatory action research in positive education. Educational Action Research, 27(2), 173-196.	yes
60. Examining the mental health outcomes of school-based peer-led interventions on young people: A scoping review of range and a systematic review of effectiveness	32	Hamburg, B. A., & Varenhorst, B. B. (1972). Peer counseling in the secondary schools: a community mental health project for youth. American Journal of Orthopsychiatry, 42(4), 566.	yes
82. Evidence for the effectiveness of peer-led education for at risk youth: an Evidence Check rapid review brokered by the Sax Institute ( https://www. saxinstitute. org. au/) for the NSW Ministry of Health. 2016. Available from: www. saxinstitute. org. au/wp-content/uploads	16	Hamby, A., Pierce, M., Daniloski, K., & Brinberg, D. (2011). The use of participatory action research to create a positive youth development program. Social Marketing Quarterly, 17(3), 2-17.	no
4. The engagement of young people in the development and implementation of programmes to secure health: a systematic review	19	Hamdan, S., Story, M., French, S. A., Fulkerson, J. A., & Nelson, H. (2005). Perceptions of adolescents involved in promoting lower-fat foods in schools: associations with level of involvement. Journal of the American Dietetic Association, 105(2), 247-251.	yes	4,15,92				ü											ü
57. Peer research by children and young people and their allies Rapid Evidence Review of best practices in health and social science literature	147	Hamilton, C. J., Rodgers, A., Howard, K., & Warrington, C. (2019). From the ground up: young research advisors’ perspectives on relationships between participation and protection. Journal of Children's Services, 14(3), 228-234. https://doi.org/10.1108/jcs-07-2019-0037	No
31. A Systematic Review of Youth Participatory Action Research (YPAR) in the United States: Methodologies, Youth Outcomes, and Future Directions.	13	Hamilton, C., & Flanagan, C. (2007). Reframing social responsibility within a technology-based youth activist program. American Behavioral Scientist, 51(3), 444-464.	yes	31,88																															ü
32. Youth Engagement in Sexual Health Programs and Services	8	Hamilton, S. F. (2015). Linking research to the practice of youth development. Applied Developmental Science, 19(2), 57-59.	yes																																	ü
69. Participatory action research (PAR) with children and youth: An integrative review of methodology and PAR outcomes for participants, organizations, and communitie	11	Hampshire, K., Porter, G., Owusu, S., Mariwah, S., Abane, A., Robson, E., ... & Bourdillon, M. (2012). Taking the long view: temporal considerations in the ethics of children's research activity and knowledge production. Children's Geographies, 10(2), 219-232.	yes	57,69
7. Practitioner review: Co design of digital mental health technologies with children and young people	3	Han, J., Torok, M., Gale, N., Wong, Q. J., Werner-Seidler, A., Hetrick, S. E., & Christensen, H. (2019). Use of web conferencing technology for conducting online focus groups among young people with lived experience of suicidal thoughts: mixed methods research. JMIR mental health, 6(10), e14191.	no								ü
72. Involving young service users as co-researchers: possibilities, benefits and costs	32	Hanley, B. (2005). Research as Empowerment?: Report of a Series of Seminars Organised by the Toronto Group. Joseph Rowntree Foundation.	no
70. Annotated bibliography: Participatory action research (PAR) and community engaged research (CER) with youth	2	Hanna, K. M., Jacobs, P. M., & Guthrie, D. (1995). Exploring the concept of health among adolescents with diabetes using photography. Journal of Pediatric Nursing, 10(5), 321-327.	yes
34. Shifting From Tokenism to Meaningful Adolescent Participation in Research for Obesity Prevention: A Systematic Scoping Review	42	Hannay, J., Dudley, R., Milan, S., & Leibovitz, P. K. (2013). Combining photovoice and focus groups: Engaging Latina teens in community assessment. American Journal of Preventive Medicine, 44(3), S215-S224.	yes																																			ü
49. Peer Inclusion in Interventions for Children with ADHD: A Systematic Review and Meta-Analysis	10	Hannesdottir, D. K., Ingvarsdottir, E., & Bjornsson, A. (2017). The OutSMARTers program for children with ADHD: A pilot study on the effects of social skills, self-regulation, and executive function training. Journal of attention disorders, 21(4), 353-364.	no
6. The engagement of children with disabilities in health-related technology design processes: Identifying methodology	20	Hannon, F. (2007). Literature review on attitudes towards disability. National Disability Authority.	yes							ü
13. Children and young people's contributions to public involvement and engagement activities in health-related research: A scoping review	4	Hannon, T. S., Moore, C. M., Cheng, E. R., Lynch, D. O., Yazel-Smith, L. G., Claxton, G. E., ... & Wiehe, S. E. (2018). Codesigned shared decision-making diabetes management plan tool for adolescents with type 1 diabetes mellitus and their parents: Prototype development and pilot test. Journal of participatory medicine, 10(2), e9652.	yes														ü
54. A critical review of peer education with young people with special reference to sexual health	22	Hansen, W. B., & Graham, J. W. (1991). Preventing alcohol, marijuana, and cigarette use among adolescents: Peer pressure resistance training versus establishing conservative norms. Preventive medicine, 20(3), 414-430.	yes
24. Policies to enable children's voice for healthy neighbourhoods and communities: a systematic mapping review and case study	9	Hanssen, G. S. (2019). The social sustainable city: How to involve children in designing and planning for urban childhoods?.	yes																									ü
49. Peer Inclusion in Interventions for Children with ADHD: A Systematic Review and Meta-Analysis	11	Hantson, J., Wang, P. P., Grizenko-Vida, M., Ter-Stepanian, M., Harvey, W., Joober, R., & Grizenko, N. (2012). Effectiveness of a therapeutic summer camp for children with ADHD: Phase I clinical intervention trial. Journal of Attention Disorders, 16(7), 610-617.	no
32. Youth Engagement in Sexual Health Programs and Services	18	Harden, A., Oakley, A., & Oliver, S. (2001). Peer-delivered health promotion for young people: a systematic review of different study designs. Health Education Journal, 60(4), 339-353.	yes	32,67,74																																ü
76. Involving children in research, audit and service evaluation	5	Harden, J., Scott, S., Backett-Milburn, K., & Jackson, S. (2000). Can't talk, won't talk?: methodological issues in researching children. Sociological research online, 5(2), 104-115.	no
19. Co-designed healthcare transition interventions for adolescents and young adults with chronic conditions: a scoping review	4	Harden, P. N., Walsh, G., Bandler, N., Bradley, S., Lonsdale, D., Taylor, J., & Marks, S. D. (2012). Bridging the gap: an integrated paediatric to adult clinical service for young adults with kidney failure. Bmj, 344.	yes																				ü
31. A Systematic Review of Youth Participatory Action Research (YPAR) in the United States: Methodologies, Youth Outcomes, and Future Directions.	14	Harden, T., Kenemore, T., Mann, K., Edwards, M., List, C., & Martinson, K. J. (2015). The truth n’trauma project: Addressing community violence through a youth-led, trauma-informed and restorative framework. Child and Adolescent Social Work Journal, 32(1), 65-79.	yes	31,88																															ü
19. Co-designed healthcare transition interventions for adolescents and young adults with chronic conditions: a scoping review	20	Harhuis, A., Cobussen-Boekhorst, H., Feitz, W., & Kortmann, B. (2018). 5 years after introduction of a transition protocol: an evaluation of transition care for patients with chronic bladder conditions. Journal of Pediatric Urology, 14(2), 150-e1.	no																				ü
63. Peer-mediated intervention for social communication difficulties in adolescents with autism: Literature review and research recommendations	2	Haring, T. G., & Breen, C. G. (1992). A peer‐mediated social network intervention to enhance the social integration of persons with moderate and severe disabilities. Journal of applied behavior analysis, 25(2), 319-333.	yes	63,65
48. PEER-MEDIATED INTERVENTIONS PROMOTING SOCIAL SKILLS OF CHILDREN AND YOUTH WITH BEHAVIORAL DISORDERS	12	Haring, T. G., & Lovinger, L. (1989). Promoting social interaction through teaching generalized play initiation responses to preschool children with autism. Journal of the Association for Persons with Severe Handicaps, 14(1), 58-67.	no
2. Participation in practice: Making it meaningful, effective and sustainable	16	Harker, R. (2002). Including children in social research. NCB Highlight, 193(2).	Yes			ü
52. A review of peer-mediated social interaction interventions for students with autism in inclusive settings	8	Harper, C. B., Symon, J. B., & Frea, W. D. (2008). Recess is time-in: Using peers to improve social skills of children with autism. Journal of autism and developmental disorders, 38(5), 815-826.	no	52,66
66. Effectiveness of peer-mediated interventions (PMIs) on children with autism spectrum disorder (ASD): a systematic review	8	Harrell, L. G., Kamps, D., & Kravits, T. (1997). The effects of peer networks on social—communicative behaviors for students with autism. Focus on Autism and Other Developmental Disabilities, 12(4), 241-256.	no
64. Peer-Facilitated Community-Based Interventions For Adolescent Health In Low And Middle-Income Countries: A Systematic Review	8	Harrell, M. B., Arora, M., Bassi, S., Gupta, V. K., Perry, C. L., & Srinath Reddy, K. (2016). Reducing tobacco use among low socio-economic status youth in Delhi, India: outcomes from project ACTIVITY, a cluster randomized trial. Health Education Research, 31(5), 624-638.	yes
34. Shifting From Tokenism to Meaningful Adolescent Participation in Research for Obesity Prevention: A Systematic Scoping Review	31	Harrington, D. M., Davies, M. J., Bodicoat, D. H., Charles, J. M., Chudasama, Y. V., Gorely, T., ... & Edwardson, C. L. (2018). Effectiveness of the ‘Girls Active’school-based physical activity programme: A cluster randomised controlled trial. International journal of behavioral nutrition and physical activity, 15(1), 1-18.																																				ü
78. Youth engagement in HIV prevention intervention research in subâ€Saharan Africa: a scoping review	28	Harrison, A., Hoffman, S., Mantell, J. E., Smit, J. A., Leu, C. S., Exner, T. M., & Stein, Z. A. (2016). Gender-focused HIV and pregnancy prevention for school-going adolescents: The Mpondombili pilot intervention in KwaZulu-Natal, South Africa. Journal of HIV/AIDS & social services, 15(1), 29-47.	yes
41. Eliciting children's and young people's views of child and adolescent mental health services: a systematic review of best practice	1	Hart, A., Saunders, A., & Thomas, H. (2005). Attuned practice: a service user study of specialist child and adolescent mental health, UK. Epidemiology and Psychiatric Sciences, 14(1), 22-31.	yes																																										ü
6. The engagement of children with disabilities in health-related technology design processes: Identifying methodology	13	Hart, C., & Chesson, R. (1998). Children as consumers. Bmj, 316(7144), 1600-1603.	yes							ü
2. Participation in practice: Making it meaningful, effective and sustainable	17	Hart, R. A. (2013). Children's participation: The theory and practice of involving young citizens in community development and environmental care. Routledge.	Yes	2,6		ü				ü
43. Engaging youth in research planning, design and execution: practical recommendations for researchers	8	Hart, R., Daiute, C., Iltus, S., Kritt, D., Rome, M., & Sabo, K. (1997). Developmental theory and children's participation in community organizations. Social Justice, 24(3 (69), 33-63.	yes																																												ü
78. Youth engagement in HIV prevention intervention research in subâ€Saharan Africa: a scoping review	63	Haruna, H., Hu, X., Chu, S. K. W., Mellecker, R. R., Gabriel, G., & Ndekao, P. S. (2018). Improving sexual health education programs for adolescent students through game-based learning and gamification. International journal of environmental research and public health, 15(9), 2027.	yes
57. Peer research by children and young people and their allies Rapid Evidence Review of best practices in health and social science literature	57	Haskie-Mendoza, S., Tinajero, L., Cervantes, A., Rodriguez, J., & Serrata, J. V. (2018). Conducting youth participatory action research (YPAR) through a healing-informed approach with system-involved latinas. Journal of family violence, 33(8), 605-612.	yes
75. Where are the silences? A scoping review of child participatory research literature in the context of the Australian service system	1	Hasking, P., Tatnell, R. C., & Martin, G. (2015). Adolescents’ reactions to participating in ethically sensitive research: a prospective self-report study. Child and adolescent psychiatry and mental health, 9(1), 1-12.	yes
62. The effect of peer education on health promotion of Iranian adolescents: A systematic review	20	Hatami, M., Kazemi, A., & Mehrabi, T. (2015). Effect of peer education in school on sexual health knowledge and attitude in girl adolescents. Journal of education and health promotion, 4.	yes
36. Co-production as an Emerging Methodology for Developing School-Based Health Interventions with Students Aged 11â€“16: Systematic Review of Intervention Types, Theories and Processes and Thematic Synthesis of Stakeholdersâ€™ Experiences	7	Hawe, P., Bond, L., Ghali, L. M., Perry, R., Davison, C. M., Casey, D. M., ... & Scholz, B. (2015). Replication of a whole school ethos-changing intervention: different context, similar effects, additional insights. BMC Public Health, 15(1), 1-14.																																						ü
43. Engaging youth in research planning, design and execution: practical recommendations for researchers	14	Hawke, L. D., Cleverley, K., Settipani, C., Rice, M., & Henderson, J. (2017). Youth friendliness in mental health and addiction services: protocol for a scoping review. BMJ open, 7(9), e017555.	yes																																												ü
84. A rapid evidence review of young peopleâ€™s involvement in health research	70	Hawke, L. D., Darnay, K., Relihan, J., Khaleghi‐Moghaddam, M., Barbic, S., Lachance, L., ... & Henderson, J. (2020). Enhancing researcher capacity to engage youth in research: researchers’ engagement experiences, barriers and capacity development priorities. Health Expectations, 23(3), 584-592.	yes	57,84
43	43	Hawke, L. D., Relihan, J., Miller, J., McCann, E., Rong, J., Darnay, K., ... & Henderson, J. L. (2018). Engaging youth in research planning, design and execution: practical recommendations for researchers. Health Expectations, 21(6), 944-949.	57,84, R43																																												ü
33. Children and young people's participation in developing interventions in health and well-being: a scoping review.	2	Hawkins, J. L., Bravo, P., Gobat, N., Rollnick, S., Jerzembek, G., Whitehead, S., ... & Murphy, S. (2016). Group motivational interviewing in schools: Development of a health promotion intervention. Health Education Journal, 75(5), 513-527.	Yes																																		ü
38. A Review of Approaches, Strategies and Ethical Considerations in Participatory Research With Children	32	Hawkins, K. A. (2015). The complexities of participatory action research and the problems of power, identity and influence. Educational Action Research, 23(4), 464-478.	no																																							ü
54. A critical review of peer education with young people with special reference to sexual health	23	Hayes, C. D. (Ed.). (1987). Risking the future: Adolescent sexuality, pregnancy, and childbearing.	yes
1. A scoping review of youth and young adults' roles in natural disaster mitigation and response: considerations for youth wellbeing during a global ecological crisis	7	Haynes, K., & Tanner, T. M. (2015). Empowering young people and strengthening resilience: Youth-centred participatory video as a tool for climate change adaptation and disaster risk reduction. Children's Geographies, 13(3), 357-371.	Yes	1,22,69,84	ü																					ü
50. Indigenous Youth Peer-Led Health Promotion in Canada, New Zealand, Australia, and the United States: A Systematic Review of the Approaches, Study Designs, and Effectiveness	17	Hayward, C., Monteiro, H., & McAullay, D. (2009). Evaluation of Indigenous hip hop projects. Melbourne: beyondblue.	no
34. Shifting From Tokenism to Meaningful Adolescent Participation in Research for Obesity Prevention: A Systematic Scoping Review	25	HEALTHY Study Group. (2009). HEALTHY study rationale, design and methods: moderating risk of type 2 diabetes in multi-ethnic middle school students. International journal of obesity (2005), 33(Suppl 4), S4.	Yes																																			ü
45. Ethical issues in participatory arts methods for young people with adverse childhood experiences	28	Heath, S., Charles, V., Crow, G., & Wiles, R. (2007). Informed consent, gatekeepers and go‐betweens: negotiating consent in child and youth‐orientated institutions. British Educational Research Journal, 33(3), 403-417.	yes																																														ü
78. Youth engagement in HIV prevention intervention research in subâ€Saharan Africa: a scoping review	58	Hector, J., Davies, M. A., Dekker-Boersema, J., Aly, M. M., Abdalad, C. C. A., Langa, E. B. R., ... & Jefferys, L. F. (2018). Acceptability and performance of a directly assisted oral HIV self-testing intervention in adolescents in rural Mozambique. PLoS One, 13(4), e0195391.	yes
43. Engaging youth in research planning, design and execution: practical recommendations for researchers	18	Heffernan, O. S., Herzog, T. M., Schiralli, J. E., Hawke, L. D., Chaim, G., & Henderson, J. L. (2017). Implementation of a youth‐adult partnership model in youth mental health systems research: Challenges and successes. Health Expectations, 20(6), 1183-1188.	no	43,84																																											ü
21. A 10-Year Systematic Review of Photovoice Projects With Youth in the United States.	43	Heidelberger, L., & Smith, C. (2015). The food environment through the camera lenses of 9-to 13-year-olds living in urban, low-income, midwestern households: a photovoice project. Journal of nutrition education and behavior, 47(5), 437-445.	no																						ü
21. A 10-Year Systematic Review of Photovoice Projects With Youth in the United States.	15	Helm, S., & Kanoelani Davis, H. (2017). Challenges and lessons learned in implementing a community-academic partnership for drug prevention in a Native Hawaiian community. Puerto Rico health sciences journal, 36(2), 101.	yes																						ü
21. A 10-Year Systematic Review of Photovoice Projects With Youth in the United States.	14	Helm, S., Lee, W., Hanakahi, V., Gleason, K., & McCarthy, K. (2015). Using photovoice with youth to develop a drug prevention program in a rural Hawaiian community. American Indian and Alaska native mental health research (Online), 22(1), 1.	yes	21,44,98																					ü																							ü
47. A REVIEW of COMMUNITY-BASED Participatory Research in Child Health.	28	Heloise Maconochie, M. A., & HV, R. (2010). User involvement: Children's participation in a parent-baby group. Community Practitioner, 83(8), 17.	No	47,87
76. Involving children in research, audit and service evaluation	23	Helseth, S., & Slettebø, Å. (2004). Research involving children: some ethical issues. Nursing Ethics, 11(3), 298-299.	no
85. Involving Children in the Design of Online Peer Support for Children with Cancer	16	Hemmert, F., Hamann, S., Löwe, M., Zeipelt, J., & Joost, G. (2010, June). Co-designing with children: a comparison of embodied and disembodied sketching techniques in the design of child age communication devices. In Proceedings of the 9th International Conference on Interaction Design and Children (pp. 202-205).	no
57. Peer research by children and young people and their allies Rapid Evidence Review of best practices in health and social science literature	149	Herr, K. (2017). Insiders doing PAR with youth in their schools: negotiating professional boundaries and healing justice. International Journal of Qualitative Studies in Education, 30(5), 450-463. https://doi.org/10.1080/09518398.2017.1303213	No
78. Youth engagement in HIV prevention intervention research in subâ€Saharan Africa: a scoping review	29	Hershow, R. B., Gannett, K., Merrill, J., Kaufman, E. B., Barkley, C., DeCelles, J., & Harrison, A. (2015). Using soccer to build confidence and increase HCT uptake among adolescent girls: a mixed-methods study of an HIV prevention programme in South Africa. Sport in society, 18(8), 1009-1022.	yes
37. Strategies to engage adolescents in digital health interventions for obesity prevention and management	9	Hetrick, S. E., Robinson, J., Burge, E., Blandon, R., Mobilio, B., Rice, S. M., ... & Davey, C. G. (2018). Youth codesign of a mobile phone app to facilitate self-monitoring and management of mood symptoms in young people with major depression, suicidal ideation, and self-harm. JMIR mental health, 5(1), e9041.	no																																						ü
78. Youth engagement in HIV prevention intervention research in subâ€Saharan Africa: a scoping review	30	Hewett, P. C., Austrian, K., Soler-Hampejsek, E., Behrman, J. R., Bozzani, F., & Jackson-Hachonda, N. A. (2017). Cluster randomized evaluation of Adolescent Girls Empowerment Programme (AGEP): study protocol. BMC public health, 17(1), 1-12.	yes
57. Peer research by children and young people and their allies Rapid Evidence Review of best practices in health and social science literature	59	Heykoop, C., & Adoch, J. (2017). Our stories, our own ways: Exploring alternatives for young people’s engagement in truth commissions. Peace and conflict: journal of peace psychology, 23(1), 14.	yes
19. Co-designed healthcare transition interventions for adolescents and young adults with chronic conditions: a scoping review	5	Hilderson, D., Moons, P., Van der Elst, K., Luyckx, K., Wouters, C., & Westhovens, R. (2016). The clinical impact of a brief transition programme for young people with juvenile idiopathic arthritis: results of the DON’T RETARD project. Rheumatology, 55(1), 133-142.	yes																				ü
31. A Systematic Review of Youth Participatory Action Research (YPAR) in the United States: Methodologies, Youth Outcomes, and Future Directions.	18	Hilfinger Messias, D. K., Jennings, L. B., Fore, M. E., McLoughlin, K., & Parra‐Medina, D. (2008). Societal images of youth: Representations and interpretations by youth actively engaged in their communities. International Journal of Qualitative Studies in Education, 21(2), 159-178.	yes	31,88																															ü
54. A critical review of peer education with young people with special reference to sexual health	24	Hill, F. (1993). HIV/AIDS education in six colleges: report to the Health Education Authority. Health Education Authority.	yes
6. The engagement of children with disabilities in health-related technology design processes: Identifying methodology	70	Hill, M. (1997). Participatory research with children. Child & family social work, 2(3), 171-183.	yes							ü
71. International literature review: Ethical issues in undertaking research with children and young people	43	Hill, M. (2005). Ethical considerations in researching children’s experiences. Researching children’s experience, 61-86.	yes
71. International literature review: Ethical issues in undertaking research with children and young people	120	Hill, M. (2006). Children’s voices on ways of having a voice: Children’s and young people’s perspectives on methods used in research and consultation. Childhood, 13(1), 69-89.	No
71. International literature review: Ethical issues in undertaking research with children and young people	44	Hill, M., Davis, J., Prout, A., & Tisdall, K. (2004). Moving the participation agenda forward. Children & society, 18(2), 77-96.	yes
24. Policies to enable children's voice for healthy neighbourhoods and communities: a systematic mapping review and case study	10	Hinkle, A. J., Sands, C., Duran, N., Houser, L., Liechty, L., & Hartmann-Russell, J. (2018). How food & fitness community partnerships successfully engaged youth. Health Promotion Practice, 19(1_suppl), 34S-44S.	yes																									ü
98. Photovoice and Y oice and Youth on Violence and Related T outh on Violence and Related Topics: A opics: A Systematic Review	8	Ho, W. C., Rochelle, T. L., & Yuen, W. K. (2011). ‘We Are Not Sad At All’ Adolescents Talk About Their ‘City of Sadness’ Through Photovoice. Journal of Adolescent Research, 26(6), 727-765.	Yes
72. Involving young service users as co-researchers: possibilities, benefits and costs	10	Hobbiss, A. (2005). Young people, residential care and food.	yes
7. Practitioner review: Co design of digital mental health technologies with children and young people	4	Hodson, E., Dadashi, N., Delgado, R., Chisholm, C., Sgrignoli, R., & Swaine, R. (2019). Co-design in mental health; Mellow: A self-help holistic crisis planning mobile application by youth, for youth. The Design Journal, 22(sup1), 1529-1542.	yes								ü
22. Participatory digital methodologies: Potential of three approaches for advancing transformative occupation-based research with children and youth	8	Hoechner, H. (2015). Participatory filmmaking with Qur’anic students in Kano, Nigeria:‘speak good about us or keep quiet!’. International Journal of Social Research Methodology, 18(6), 635-649.	yes																							ü
76. Involving children in research, audit and service evaluation	42	Hofmann, S., Vetter, J., Wachter, C., Henne-Bruns, D., Porzsolt, F., & Kornmann, M. (2012). Visual AIDS for multimodal treatment options to support decision making of patients with colorectal cancer. BMC medical informatics and decision making, 12(1), 1-9.	no
45. Ethical issues in participatory arts methods for young people with adverse childhood experiences	63	Hokke, S., Hackworth, N. J., Quin, N., Bennetts, S. K., Win, H. Y., Nicholson, J. M., ... & Crawford, S. B. (2018). Ethical issues in using the internet to engage participants in family and child research: A scoping review. PloS one, 13(9), e0204572.	yes																																														ü
38. A Review of Approaches, Strategies and Ethical Considerations in Participatory Research With Children	7	Holland, S., Renold, E., Ross, N. J., & Hillman, A. (2010). Power, agency and participatory agendas: A critical exploration of young people’s engagement in participative qualitative research. Childhood, 17(3), 360-375.	yes	38,71,84,96																																						ü
13. Children and young people's contributions to public involvement and engagement activities in health-related research: A scoping review	32	Holmes, W., Stewart, P., Garrow, A., Anderson, I., & Thorpe, L. (2002). Researching Aboriginal health: experience from a study of urban young people's health and well-being. Social science & medicine, 54(8), 1267-1279.	no	13,75													ü
60. Examining the mental health outcomes of school-based peer-led interventions on young people: A scoping review of range and a systematic review of effectiveness	40	Holsen, I., Larsen, T., Tjomsland, H. E., & Servan, A. K. (2015). Exploring the importance of peers as leaders in the Dream School Program: From the perspectives of peer leaders, teachers and principals. Advances in School Mental Health Promotion, 8(1), 4-16.	yes
6. The engagement of children with disabilities in health-related technology design processes: Identifying methodology	38	Holt, R., Weightman, A., Allsop, M., Levesley, M., Preston, N., & Bhakta, B. (2007, April). Engaging children in the design of a rehabilitative game interface. In Proceedings of International Conference on Inclusive Design (INCLUDE 2007), Helen Hamlyn Centre, London, UK.	no							ü
75. Where are the silences? A scoping review of child participatory research literature in the context of the Australian service system	8	Honey, A., Alchin, S., & Hancock, N. (2014). Promoting mental health and wellbeing for a young person with a mental illness: Parent occupations. Australian Occupational Therapy Journal, 61(3), 194-203.	yes
75. Where are the silences? A scoping review of child participatory research literature in the context of the Australian service system	43	Honey, A., Coniglio, F., Hancock, N., McDougall, T., & Callaghan, J. (2015). Conceptualising wellbeing for young people living with mental illness. International Journal of Therapy and Rehabilitation, 22(6), 278-287.	no
15. Effects of student participation in school health promotion: a systematic review.	7	Hong, J., Fongkaew, W., Senaratana, W., & Tonmukayakul, O. (2010). Development of a theory‐based sexual and reproductive health promotion and HIV prevention program for Chinese early adolescents. Nursing & health sciences, 12(3), 360-368.	yes																ü
71. International literature review: Ethical issues in undertaking research with children and young people	121	Hood, S., Kelley, P., & Mayall, B. (1996). Children as research subjects: A risky enterprise. Children & Society, 10(2), 117-128.	No
40. FROM RESEARCH ON TO RESEARCH WITH CHILDREN ABOUT THEIR FAMILY LIVES: a scoping review of ethical and methodological challenges	15	Hooper, C. A., & Dyson, C. (2008). Ethical Challenges in Conducting. Child Abuse Review, 17, 275-287.	no																																									ü
3. Children's Involvement in Research A Review and Comparison with Service User Involvement in Health and Social Care	17	Hooper, C. A., & Gunn, R. (2014). Recognition as a framework for ethical participatory research: Developing a methodology with looked after young people. International Journal of Social Research Methodology, 17(5), 475-488.	No	3,38			ü																																			ü
96. A Narrative Review of Ethical Issues in Participatory Research with Young People	11	Hooper, C.-A., Gunn, R. (2014). Recognition as a framework for ethical participatory research: Developing a methodology with looked after young people. International Journal of Social Research Methodology, 17(5), 475–488. doi:10.1080/13645579.2012.753980	no
31. A Systematic Review of Youth Participatory Action Research (YPAR) in the United States: Methodologies, Youth Outcomes, and Future Directions.	46	Hope, E. C., Skoog, A. B., & Jagers, R. J. (2015). “It’ll never be the white kids, it’ll always be us” black high school students’ evolving critical analysis of racial discrimination and inequity in schools. Journal of Adolescent Research, 30(1), 83-112.	no	31,88																															ü
83. Co-production within child and adolescent mental health: A systematic review	2	Hopkins, L., Pedwell, G., & Lee, S. (2018). Educational outcomes of discovery college participation for young people. Mental Health and Social Inclusion.	yes
40. FROM RESEARCH ON TO RESEARCH WITH CHILDREN ABOUT THEIR FAMILY LIVES: a scoping review of ethical and methodological challenges	16	Hordyk, S. R. (2017). “This Feels Like School!” Revisiting Assent and Motivation in Research with Child Participants. Child and Adolescent Social Work Journal, 34(6), 583-595.	no																																									ü
40. FROM RESEARCH ON TO RESEARCH WITH CHILDREN ABOUT THEIR FAMILY LIVES: a scoping review of ethical and methodological challenges	17	Hordyk, S. R., Dulude, M., & Shem, M. (2015). When nature nurtures children: Nature as a containing and holding space. Children's Geographies, 13(5), 571-588.	no																																									ü
57. Peer research by children and young people and their allies Rapid Evidence Review of best practices in health and social science literature	150	Horgan, D. (2016). Child participatory research methods: Attempts to go ‘deeper’. Childhood, 24(2), 245-259. https://doi.org/10.1177/0907568216647787	No	38,57,96																																						ü
31. A Systematic Review of Youth Participatory Action Research (YPAR) in the United States: Methodologies, Youth Outcomes, and Future Directions.	47	Horn, B. R. (2014). “This is just like those projects from last semester!”: Student empowerment and praxis at an urban Title I middle school. Multicultural Perspectives, 16(3), 154-159.	no	31,88																															ü
47. A REVIEW of COMMUNITY-BASED Participatory Research in Child Health.	10	Horn, K., McCracken, L., Dino, G., & Brayboy, M. (2008). Applying community-based participatory research principles to the development of a smoking-cessation program for American Indian teens:“Telling our story”. Health Education & Behavior, 35(1), 44-69.	yes	47,87
84. A rapid evidence review of young peopleâ€™s involvement in health research	181	Horsfield, E., Kelly, F., Clark, T., & Sheridan, J. (2014). How youth-friendly are pharmacies in New Zealand? Surveying aspects of accessibility and the pharmacy environment using a youth participatory approach. Research in Social and Administrative Pharmacy, 10(3), 529-538.	no
9. Participatory methods in pediatric participatory research: a systematic review	19	Horstman, M., Aldiss, S., Richardson, A., & Gibson, F. (2008). Methodological issues when using the draw and write technique with children aged 6 to 12 years. Qualitative health research, 18(7), 1001-1011.	no	9,38									ü																													ü
71. International literature review: Ethical issues in undertaking research with children and young people	46	Horton, J. (2001). 'Do you get some funny looks when you tell people what you do?'Muddling through some angsts and ethics of (being a male) researching with children. Ethics, Place & Environment, 4(2), 159-166.	yes
71. International literature review: Ethical issues in undertaking research with children and young people	122	Horton, J. (2008). A ‘sense of failure’? Everydayness and research ethics. Children's geographies, 6(4), 363-383.	No
85. Involving Children in the Design of Online Peer Support for Children with Cancer	17	Horton, M., Read, J. C., Mazzone, E., Sim, G., & Fitton, D. (2012). School friendly participatory research activities with children. In CHI'12 Extended Abstracts on Human Factors in Computing Systems (pp. 2099-2104).	no
35. Impacts of patient and public involvement in mental health research with young people: a systematic review	5	Hotez, E., Shane-Simpson, C., Obeid, R., DeNigris, D., Siller, M., Costikas, C., ... & Gillespie-Lynch, K. (2018). Designing a summer transition program for incoming and current college students on the autism spectrum: A participatory approach. Frontiers in Psychology, 46.	yes																																				ü
69. Participatory action research (PAR) with children and youth: An integrative review of methodology and PAR outcomes for participants, organizations, and communitie	12	Houghton, C. (2015). Young people's perspectives on participatory ethics: Agency, power and impact in domestic abuse research and policy‐making. Child abuse review, 24(4), 235-248.	yes	69,96
60. Examining the mental health outcomes of school-based peer-led interventions on young people: A scoping review of range and a systematic review of effectiveness	8	Houlston, C., & Smith, P. K. (2009). The impact of a peer counselling scheme to address bullying in an all‐girl London secondary school: A short‐term longitudinal study. British journal of educational psychology, 79(1), 69-86.	yes
95. Peer-assisted learning in school physical education, sport and physical activity programmes: a systematic review	14	Houston-Wilson, C., Dunn, J. M., Van Der Mars, H., & McCubbin, J. (1997). The effect of peer tutors on motor performance in integrated physical education classes. Adapted Physical Activity Quarterly, 14(4), 298-313.	no
54. A critical review of peer education with young people with special reference to sexual health	25	Howard, J. (1993). Romance and relationships: HIV risk behaviour in Sydney street youth and HIV positive youth. Health Promotion Journal of Australia, 3(2), 31-35.	yes
6. The engagement of children with disabilities in health-related technology design processes: Identifying methodology	58	Höysniemi, J., Hämäläinen, P., & Turkki, L. (2003). Using peer tutoring in evaluating the usability of a physically interactive computer game with children. Interacting with computers, 15(2), 203-225.	no							ü
5. Involving disabled children and young people as partners in research: a systematic review	19	http://viper.councilfordisabledchildren .org.uk/resources/viper-project-reports/ (last accessed 1 August 2013).	yes						ü
68. Assessing participation and effectiveness of the peer-led approach in youth sexual health education: systematic review and meta-analysis in more developed countries	7	Huang, H., Ye, X., Cai, Y., Shen, L., Xu, G., Shi, R., & Jin, X. (2008). Study on peer-led school-based HIV/AIDS prevention among youths in a medium-sized city in China. International journal of STD & AIDS, 19(5), 342-346.	yes	68,80
84. A rapid evidence review of young peopleâ€™s involvement in health research	74	Huang, X., O’Connor, M., Ke, L. S., & Lee, S. (2016). Ethical and methodological issues in qualitative health research involving children: A systematic review. Nursing ethics, 23(3), 339-356.	yes
49. Peer Inclusion in Interventions for Children with ADHD: A Systematic Review and Meta-Analysis	12	Huang, Y. H., Chung, C. Y., Ou, H. Y., Tzang, R. F., Huang, K. Y., Liu, H. C., ... & Liu, S. I. (2015). Treatment effects of combining social skill training and parent training in Taiwanese children with attention deficit hyperactivity disorder. Journal of the Formosan Medical Association, 114(3), 260-267.	no
79. Can asset-based community development with children and youth enhance the level of participation in health promotion projects? A qualitative meta-synthesis	8	Hufford, L., West, D. C., Paterniti, D. A., & Pan, R. J. (2009). Community-based advocacy training: applying asset-based community development in resident education. Academic Medicine, 84(6), 765-770.	no
7. Practitioner review: Co design of digital mental health technologies with children and young people	5	Huggett, D., Flynn, A., Jaouich, A., Taylor-Gates, M., & Davidson, S. (2017). Engaging youth in a mental health system improvement initiative in Ontario: Developing the Be Safe resource. Canadian Journal of Community Mental Health, 36(Special Issue), 121-131.	yes								ü
65. Peer training methods for children and adolescents with autism: A review	1	Hughes, C., Copeland, S. R., Wehmeyer, M. L., Agran, M., Cai, X., & Hwang, B. (2002). Increasing social interaction between general education high school students and their peers with mental retardation. Journal of Developmental and Physical Disabilities, 14(4), 387-402.	yes
52. A review of peer-mediated social interaction interventions for students with autism in inclusive settings	1	Hughes, C., Golas, M., Cosgriff, J., Brigham, N., Edwards, C., & Cashen, K. (2011). Effects of a social skills intervention among high school students with intellectual disabilities and autism and their general education peers. Research and Practice for Persons with Severe Disabilities, 36(1-2), 46-61.	yes	52,63
63. Peer-mediated intervention for social communication difficulties in adolescents with autism: Literature review and research recommendations	3	Hughes, C., Harmer, M. L., Killian, D. J., & Niarhos, F. (1995). THE EFFECTS OF MULTIPLE‐EXEMPLAR SELF‐INSTRUCTIONAL TRAINING ON HIGH SCHOOL STUDENTS'GENERALIZED CONVERSATIONAL INTERACTIONS. Journal of applied behavior analysis, 28(2), 201-218.	yes
52. A review of peer-mediated social interaction interventions for students with autism in inclusive settings	2	Hughes, C., Harvey, M., Cosgriff, J., Reilly, C., Heilingoetter, J., Brigham, N., ... & Bernstein, R. (2013). A peer-delivered social interaction intervention for high school students with autism. Research and Practice for Persons with Severe Disabilities, 38(1), 1-16.	yes
63. Peer-mediated intervention for social communication difficulties in adolescents with autism: Literature review and research recommendations	4	Hughes, C., Rung, L. L., Wehmeyer, M. L., Agran, M., Copeland, S. R., & Hwang, B. (2000). Self-prompted communication book use to increase social interaction among high school students. Journal of the Association for Persons with Severe handicaps, 25(3), 153-166.	yes
73. Peer-led interventions to reduce HIV risk of youth: a review	15	Hughes-d'Aeth, A. (2002). Evaluation of HIV/AIDS peer education projects in Zambia. Evaluation and Program Planning, 25(4), 397-407.	yes
71. International literature review: Ethical issues in undertaking research with children and young people	123	Hunleth, J. (2011). Beyond on or with: Questioning power dynamics and knowledge production in ‘child-oriented’research methodology. Childhood, 18(1), 81-93.	No
34. Shifting From Tokenism to Meaningful Adolescent Participation in Research for Obesity Prevention: A Systematic Scoping Review	44	Hunsberger, M., McGinnis, P., Smith, J., Beamer, B. A., & O’Malley, J. (2015). Calorie labeling in a rural middle school influences food selection: findings from community-based participatory research. Journal of obesity, 2015.	yes																																			ü
84. A rapid evidence review of young peopleâ€™s involvement in health research	185	Hunskaar, S., Breivik, J., Siebke, M., Tømmerås, K., Figenschau, K., & Hansen, J. B. (2009). Evaluation of the medical student research programme in Norwegian medical schools. A survey of students and supervisors. BMC medical education, 9(1), 1-8.	no
13. Children and young people's contributions to public involvement and engagement activities in health-related research: A scoping review	16	Hunt, A., Brown, E., Coad, J., Staniszewska, S., Hacking, S., Chesworth, B., & Chambers, L. (2015). ‘Why does it happen like this?’Consulting with users and providers prior to an evaluation of services for children with life limiting conditions and their families. Journal of child health care, 19(3), 320-333.	yes														ü
84. A rapid evidence review of young peopleâ€™s involvement in health research	75	Hunter, L., Sparrow, E., Modi, N., & Greenough, A. (2017). Advancing child health research in the UK: the Royal College of Paediatrics and Child Health Infants’ Children's and Young People's Research Charter. Archives of Disease in Childhood, 102(4), 299-300.	yes
71. International literature review: Ethical issues in undertaking research with children and young people	124	Hurley, J. C., & Underwood, M. K. (2002). Children’s understanding of their research rights before and after debriefing: Informed assent, confidentiality, and stopping participation. Child development, 73(1), 132-143.	No
60. Examining the mental health outcomes of school-based peer-led interventions on young people: A scoping review of range and a systematic review of effectiveness	3	Hurst, T. (2001). An evaluation of an anti‐bullying peer support programme in a (British) secondary school. Pastoral Care in Education, 19(2), 10-14.	yes
60. Examining the mental health outcomes of school-based peer-led interventions on young people: A scoping review of range and a systematic review of effectiveness	6	Hutson, N., & Cowie, H. (2007). Setting up an email peer support scheme. Pastoral Care in Education, 25(4), 12-16.	yes
71. International literature review: Ethical issues in undertaking research with children and young people	47	Hutz, C. S., & Koller, S. H. (1999). Methodological and ethical issues in research with street children. New Directions for Child and Adolescent Development, 85, 59-70.	yes
69. Participatory action research (PAR) with children and youth: An integrative review of methodology and PAR outcomes for participants, organizations, and communitie	36	Hutzel, K. (2007). Reconstructing a community, reclaiming a playground: A participatory action research study. Studies in Art Education, 48(3), 299-315.	no
50. Indigenous Youth Peer-Led Health Promotion in Canada, New Zealand, Australia, and the United States: A Systematic Review of the Approaches, Study Designs, and Effectiveness	5	Huynh, E., Rand, D., McNeill, C., Brown, S., Senechal, M., Wicklow, B., ... & McGavock, J. (2015). Beating diabetes together: a mixed-methods analysis of a feasibility study of intensive lifestyle intervention for youth with type 2 diabetes. Canadian Journal of Diabetes, 39(6), 484-490.	yes
68. Assessing participation and effectiveness of the peer-led approach in youth sexual health education: systematic review and meta-analysis in more developed countries	8	Ibrahim, N., Rampal, L., Jamil, Z., & Zain, A. M. (2012). Effectiveness of peer-led education on knowledge, attitude and risk behavior practices related to HIV among students at a Malaysian public university—a randomized controlled trial. Preventive medicine, 55(5), 505-510.	yes
6. The engagement of children with disabilities in health-related technology design processes: Identifying methodology	19	Imms, C. (2008). Children with cerebral palsy participate: a review of the literature. Disability and rehabilitation, 30(24), 1867-1884.	yes							ü
78. Youth engagement in HIV prevention intervention research in subâ€Saharan Africa: a scoping review	59	Indravudh, P. P., Fielding, K., Kumwenda, M. K., Nzawa, R., Chilongosi, R., Desmond, N., ... & Corbett, E. L. (2019). Community-led delivery of HIV self-testing to improve HIV testing, ART initiation and broader social outcomes in rural Malawi: study protocol for a cluster-randomised trial. BMC infectious diseases, 19(1), 1-11.	yes
11. How to involve children and young people in what is, after all, their research	10	INVOLVE, U. (2016). Involving children and young people in research: top tips and essential key issues for researchers. Eastleigh: Eastleigh, UK.	yes												ü
98. Photovoice and Y oice and Youth on Violence and Related T outh on Violence and Related Topics: A opics: A Systematic Review	3	Ip, J. (2007). We don’t live in igloos: Inuvik youth speak out. Canadian Family Physician, 53(5), 864-870.	Yes
32. Youth Engagement in Sexual Health Programs and Services	5	IPPF. Setting Standards for Youth Participation. London, UK; 2004	yes																																	ü
21. A 10-Year Systematic Review of Photovoice Projects With Youth in the United States.	16	Irby, M. B., Hamlin, D., Rhoades, L., Freeman, N. R., Summers, P., Rhodes, S. D., & Daniel, S. (2018). Violence as a health disparity: Adolescents’ perceptions of violence depicted through photovoice. Journal of community psychology, 46(8), 1026-1044.	yes	21,57,98																					ü
71. International literature review: Ethical issues in undertaking research with children and young people	125	Ireland, L., & Holloway, I. (1996). Qualitative health research with children. Children & Society, 10(2), 155-164.	No
31. A Systematic Review of Youth Participatory Action Research (YPAR) in the United States: Methodologies, Youth Outcomes, and Future Directions.	48	Irizarry, J. (2011). Buscando la libertad: Latino youths in search of freedom in school. Democracy and Education, 19(1), 4.	no	31,88																															ü
6. The engagement of children with disabilities in health-related technology design processes: Identifying methodology	75	Irwin, L. G., & Johnson, J. (2005). Interviewing young children: Explicating our practices and dilemmas. Qualitative health research, 15(6), 821-831.	yes							ü
60. Examining the mental health outcomes of school-based peer-led interventions on young people: A scoping review of range and a systematic review of effectiveness	29	Ishak, S. I. Z. S., Siew, C. Y., Shariff, Z. M., Mun, C. Y., & Taib, M. N. M. (2019, January). Effectiveness of a school-based, peer-led intervention program on the adolescents' body composition, eating behaviors and health-related quality of life. In ANNALS OF NUTRITION AND METABOLISM (Vol. 75, pp. 359-359). ALLSCHWILERSTRASSE 10, CH-4009 BASEL, SWITZERLAND: KARGER.	yes
78. Youth engagement in HIV prevention intervention research in subâ€Saharan Africa: a scoping review	31	Isikwenu, O. O., Omokiti, J., & Nurudeen, D. (2010). A holistic approach to reproductive health interventions: talk 2 Me case study. African Journal of Reproductive Health, 14(4), 147-148.	yes
75. Where are the silences? A scoping review of child participatory research literature in the context of the Australian service system	71	Ison, N., McIntyre, S., Rothery, S., Smithers-Sheedy, H., Goldsmith, S., Parsonage, S., & Foy, L. (2010). ‘Just like you’: A disability awareness programme for children that enhanced knowledge, attitudes and acceptance: Pilot study findings. Developmental Neurorehabilitation, 13(5), 360-368.	no
29. Young people's advisory groups in health research: scoping review and mapping of practices.	15	Iversen, H. H., Bjertnaes, O., Helland, Y., & Skrivarhaug, T. (2019). The adolescent patient experiences of diabetes care questionnaire (APEQ-DC): reliability and validity in a study based on data from the Norwegian childhood diabetes registry. Patient related outcome measures, 10, 405.	yes																														ü
6. The engagement of children with disabilities in health-related technology design processes: Identifying methodology	55	Iversen, O. S., & Brodersen, C. (2008). Building a BRIDGE between children and users: a socio-cultural approach to child–computer interaction. Cognition, Technology & Work, 10(2), 83-93.	yes							ü
8. A scoping review of participatory action research to promote mental health and resilience in youth and adolescents	19	Iwasaki, Y., Springett, J., Dashora, P., McLaughlin, A. M., McHugh, T. L., & Youth 4 YEG Team. (2014). Youth-guided youth engagement: Participatory action research (PAR) with high-risk, marginalized youth. Child & youth services, 35(4), 316-342.	yes	8,23,43,84								ü															ü																				ü
78. Youth engagement in HIV prevention intervention research in subâ€Saharan Africa: a scoping review	2	Iwelunmor, J., Ezechi, O., Obiezu-Umeh, C., Gbaja-Biamila, T., Nwaozuru, U., Oladele, D., ... & Tucker, J. D. (2020). The 4 youth by youth HIV self-testing crowdsourcing contest: a qualitative evaluation. Plos one, 15(5), e0233698.	yes
34. Shifting From Tokenism to Meaningful Adolescent Participation in Research for Obesity Prevention: A Systematic Scoping Review	43	Jackson, C. J., Mullis, R. M., & Hughes, M. (2010). Development of a theater-based nutrition and physical activity intervention for low-income, urban, African American adolescents. Progress in community health partnerships: research, education, and action, 4(2), 89-98.	yes	34,47,87																																		ü
90. Adolescents health choices related rights, duties and responsibilities: An integrative review.	7	Jacobson, D., & Melnyk, B. M. (2011). Psychosocial correlates of healthy beliefs, choices, and behaviors in overweight and obese school-age children: a primary care healthy choices intervention pilot study. Journal of Pediatric Nursing, 26(5), 456-464.	No
87	87	Jacquez, F., Vaughn, L. M., & Wagner, E. (2013). Youth as partners, participants or passive recipients: A review of children and adolescents in community-based participatory research (CBPR). American journal of community psychology, 51(1), 176-189.	Review	42,43,57,84,R87																																										ü	ü
78. Youth engagement in HIV prevention intervention research in subâ€Saharan Africa: a scoping review	32	Jaganath, D., Mulenga, C., Hoffman, R. M., Hamilton, J., & Boneh, G. (2014). This is My Story: participatory performance for HIV and AIDS education at the University of Malawi. Health Education Research, 29(4), 554-565.	yes
62. The effect of peer education on health promotion of Iranian adolescents: A systematic review	10	Jahanbin, I., Heydari, N., Ghodsbin, F., & Sayadi, M. (2015). The effect of peer-education on UTI-Related preventive behavior according to hbm among first-grade high school female students in Shiraz, 2014.	yes
68. Assessing participation and effectiveness of the peer-led approach in youth sexual health education: systematic review and meta-analysis in more developed countries	9	Jahanfar, S., Lye, M. S., & Rampal, L. (2009). A randomised controlled trial of peer-adult-led intervention on improvement of knowledge, attitudes and behaviour of university students regarding HIV/AIDS in Malaysia. Singapore medical journal, 50(2), 173.	yes
3. Children's Involvement in Research A Review and Comparison with Service User Involvement in Health and Social Care	18	James, A. (2001). Ethnography in the study of children. Handbook of ethnography, 246.	Yes				ü
71. International literature review: Ethical issues in undertaking research with children and young people	48	James, A. (2007). Giving voice to children's voices: Practices and problems, pitfalls and potentials. American anthropologist, 109(2), 261-272.	yes
2. Participation in practice: Making it meaningful, effective and sustainable	18	James, A., Jenks, C., & Prout, A. (1998). Theorizing childhood. New York, 81-104.	Yes			ü
84. A rapid evidence review of young peopleâ€™s involvement in health research	182	James, R. D., McGlone West, K., & Madrid, T. M. (2013). Launching native health leaders: reducing mistrust of research through student peer mentorship. American journal of public health, 103(12), 2215-2219.	no
7. Practitioner review: Co design of digital mental health technologies with children and young people	18	JAOUDEb, G. F., HOLLENBERG, E., & Nicole, V. A. N. (2017). Thought spot: co-creating mental health solutions with post-secondary students. Building Capacity for Health Informatics in the Future, 234, 370.	yes								ü
44. Youth Participatory Action Research for Youth Substance Use Prevention: A Systematic Review.	6	Jardine, C. G., & James, A. (2012). Youth researching youth: Benefits, limitations and ethical considerations within a participatory research process. International Journal of Circumpolar Health, 71(1), 18415.	yes	44,84,86																																												ü
76. Involving children in research, audit and service evaluation	43	Jayadev, C., Khan, T., Coulter, A., Beard, D. J., & Price, A. J. (2012). Patient decision aids in knee replacement surgery. The knee, 19(6), 746-750.	no
8. A scoping review of participatory action research to promote mental health and resilience in youth and adolescents	20	Jefferis, T. C., & Theron, L. C. (2015). Community-based participatory video: exploring and advocating for girls' resilience. Perspectives in Education, 33(4), 75-91.	yes									ü
53. A systematic review of the evidence on peer education programmes for promoting the sexual and reproductive health of young people in India	9	Jejeebhoy, S. J., Acharya, R., Pandey, N., Santhya, K. G., Zavier, A. J., Singh, S. K., ... & Ojha, S. (2017). The effect of a gender transformative life skills education and sports-coaching programme on the attitudes and practices of adolescent boys and young men in Bihar.	yes
78. Youth engagement in HIV prevention intervention research in subâ€Saharan Africa: a scoping review	69	Jemmott, J. B., Jemmott, L. S., O’Leary, A., Ngwane, Z., Icard, L. D., Bellamy, S. L., ... & Makiwane, M. B. (2010). School-based randomized controlled trial of an HIV/STD risk-reduction intervention for South African adolescents. Archives of pediatrics & adolescent medicine, 164(10), 923-929.	no
33. Children and young people's participation in developing interventions in health and well-being: a scoping review.	27	Jenkins, E. K., Kothari, A., Bungay, V., Johnson, J. L., & Oliffe, J. L. (2016). Strengthening population health interventions: developing the CollaboraKTion framework for community-based knowledge translation. Health research policy and systems, 14(1), 1-13.	Yes																																		ü
16. What Can Secondary School Students Teach Educators and School Nurses About Student Engagement in Health Promotion? A Scoping Review.	4	Jenkinson, K. A., Naughton, G., & Benson, A. C. (2012). The GLAMA (Girls! Lead! Achieve! Mentor! Activate!) physical activity and peer leadership intervention pilot project: a process evaluation using the RE-AIM framework. BMC Public Health, 12(1), 1-15.	Yes	16,55																ü
58. A Systematic Literature Review of Peer-led Strategies for Promoting Physical Activity Levels of Adolescents	9	Jenkinson, K. A., Naughton, G., & Benson, A. C. (2018). A stealth intervention: The GLAMA (Girls! Lead! Achieve! Mentor! Activate!) and BLAST (Boys! Lead! Activate! Succeed Together!) school connectedness, peer leadership and physical activity transition program. Australian Journal of Teacher Education (Online), 43(1), 42-65.	yes
21. A 10-Year Systematic Review of Photovoice Projects With Youth in the United States.	17	Jennings, D., & Lowe, J. (2013). Photovoice: Giving voice to Indigenous youth. Pimatisiwin: A Journal of Aboriginal and Indigenous Community Health, 11(3), 521-537.	yes																						ü
80. Effectiveness of School-based, Peer-led Sexual Health Interventions in Increasing Stis/hiv Knowledge Amongst Adolescents: a Systematic Revie	4	Jennings, J. M., Howard, S., & Perotte, C. L. (2014). Effects of a school-based sexuality education program on peer educators: the Teen PEP model. Health Education Research, 29(2), 319-329.	yes	80,93
86. Engaging Indigenous Youth in Community-Based Participatory Action Research: A Scoping Review	37	Jensen, A. M. (2012). Culture and change: Learning from the past through Community Archaeology on the North Slope. Polar Geography, 35(3-4), 211-227.	No
49. Peer Inclusion in Interventions for Children with ADHD: A Systematic Review and Meta-Analysis	3	Jensen, P. S., Arnold, L. E., Swanson, J. M., Vitiello, B., Abikoff, H. B., Greenhill, L. L., ... & Hur, K. (2007). 3-year follow-up of the NIMH MTA study. Journal of the American Academy of Child & Adolescent Psychiatry, 46(8), 989-1002.	yes
64. Peer-Facilitated Community-Based Interventions For Adolescent Health In Low And Middle-Income Countries: A Systematic Review	18	Jewkes, R., Nduna, M., Levin, J., Jama, N., Dunkle, K., Puren, A., & Duvvury, N. (2008). Impact of stepping stones on incidence of HIV and HSV-2 and sexual behaviour in rural South Africa: cluster randomised controlled trial. Bmj, 337.	no
78. Youth engagement in HIV prevention intervention research in subâ€Saharan Africa: a scoping review	70	Jewkes, R., Sikweyiya, Y., Nduna, M., Shai, N. J., & Dunkle, K. (2012). Motivations for, and perceptions and experiences of participating in, a cluster randomised controlled trial of a HIV-behavioural intervention in rural South Africa. Culture, health & sexuality, 14(10), 1167-1182.	no
38. A Review of Approaches, Strategies and Ethical Considerations in Participatory Research With Children	51	John-Akinola, Y. O., Gavin, A., O’Higgins, S. E., & Gabhainn, S. N. (2014). Taking part in school life: views of children. Health Education.	no																																							ü
72. Involving young service users as co-researchers: possibilities, benefits and costs	11	Johns, R. (2020). Using the law in social work. Sage.	yes
79. Can asset-based community development with children and youth enhance the level of participation in health promotion projects? A qualitative meta-synthesis	10	Johnson Butterfield, A. K., Yeneabat, M., & Moxley, D. P. (2016). “Now I Know My ABCDs”: Asset-Based Community Development with School Children in Ethiopia. Children & Schools, 38(4), 199-208.	no
47. A REVIEW of COMMUNITY-BASED Participatory Research in Child Health.	12	Johnson, C. V., Bartgis, J., Worley, J. A., Hellman, C. M., & Burkhart, R. (2010). Urban Indian voices: a community-based participatory research health and needs assessment. American Indian and Alaska Native Mental Health Research: The Journal of the National Center, 17(1), 49-70.	yes	47,86,87
21. A 10-Year Systematic Review of Photovoice Projects With Youth in the United States.	18	Johnson, K. A., Steeves, E. A., Gewanter, Z. R., & Gittelsohn, J. (2017). Food in my neighborhood: Exploring the food environment through photovoice with urban, African American youth. Journal of hunger & environmental nutrition, 12(3), 394-405.	yes																						ü
95. Peer-assisted learning in school physical education, sport and physical activity programmes: a systematic review	7	Johnson, M., & Ward, P. (2001). Effects of classwide peer tutoring on correct performance of striking skills in 3rd grade physical education. Journal of teaching in Physical Education, 20(3), 247-263.	no
57. Peer research by children and young people and their allies Rapid Evidence Review of best practices in health and social science literature	61	Johnson, P. (2014). Resisting violences, reclaiming lives: Honouring the insider knowledges, initiatives and contributions of young people responding to intimate partner and family violence through film. International Journal of Narrative Therapy & Community Work, (4), 53-67.	yes
75. Where are the silences? A scoping review of child participatory research literature in the context of the Australian service system	22	Johnston, V., Westphal, D. W., Earnshaw, C., & Thomas, D. P. (2012). Starting to smoke: a qualitative study of the experiences of Australian indigenous youth. BMC public health, 12(1), 1-14.	yes
60. Examining the mental health outcomes of school-based peer-led interventions on young people: A scoping review of range and a systematic review of effectiveness	31	Johnston-Wilder, S., Lee, C., Brindley, J., & Garton, E. (2015). Developing peer coaching for mathematical resilience in post-16 students who are encountering mathematics in other subjects. In Iceri2015: 8th International Conference of Education, Research and Innovation (pp. 6002-11).	yes
76. Involving children in research, audit and service evaluation	21	Jokovic, A., Locker, D., & Guyatt, G. (2006). Short forms of the Child Perceptions Questionnaire for 11–14-year-old children (CPQ 11–14): development and initial evaluation. Health and quality of life outcomes, 4(1), 1-9.	yes
76. Involving children in research, audit and service evaluation	41	Jokovic, A., Locker, D., Stephens, M., Kenny, D., Tompson, B., & Guyatt, G. (2003). Measuring parental perceptions of child oral health‐related quality of life. Journal of public health dentistry, 63(2), 67-72.	no
[truncated: 3,585 more rows]
[truncated: 450 more columns]
