# Supplementary material for: An umbrella review of reviews on challenges to meaningful adolescent involvement in health research
Source: Health Expect. 2024 Jan 27;27(1):e13980. doi: 10.1111/hex.13980 (PMC10821743; doi:10.1111/hex.13980)
Supplement: Supplementary file 1 — Supporting information. [file HEX-27-e13980-s001.zip › Search record and results/Academic databases and search engines/APA PsycInfo and PsycArticles/PsycInfo and PsycArticles.ris]

TY  - JOUR
ID  - 2014-43496-004
AN  - 2014-43496-004
AU  - Arai, L.
AU  - Stapley, S.
AU  - Roberts, H.
T1  - ‘Did not attends’ in children 0–10: A scoping review
JF  - Child: Care, Health and Development
JO  - Child: Care, Health and Development
JA  - Child Care Health Dev
Y1  - 2014/11//
VL  - 40
IS  - 6
SP  - 797
EP  - 805
PB  - Wiley-Blackwell Publishing Ltd.
SN  - 0305-1862
SN  - 1365-2214
AD  - Arai, L., School of Health and Social Care, Teesside University, Borough Road, Middlesbrough, Tees Valley, United Kingdom, TS1 3BA
N1  - Accession Number: 2014-43496-004. PMID: 24134800 Partial author list: First Author & Affiliation: Arai, L.; School of Health and Social Care, Teesside University, Tees Valley, United Kingdom. Other Publishers: Blackwell Publishing. Release Date: 20141020. Publication Type: Journal (0100), Peer Reviewed Journal (0110). Format Covered: Electronic. Document Type: Journal Article. Language: EnglishMajor Descriptor: Health; Health Care Costs; Health Care Services; Health Care Utilization. Classification: Health & Mental Health Services (3370). Population: Human (10); Male (30); Female (40). Location: United Kingdom. Age Group: Childhood (birth-12 yrs) (100); Neonatal (birth-1 mo) (120); Infancy (2-23 mo) (140); Preschool Age (2-5 yrs) (160); School Age (6-12 yrs) (180); Adulthood (18 yrs & older) (300). Methodology: Literature Review. References Available: Y. Page Count: 9. Issue Publication Date: Nov, 2014. Publication History: First Posted Date: Oct 18, 2013; Accepted Date: Sep 7, 2013. Copyright Statement: John Wiley & Sons Ltd. 2013. 
AB  - Abstract Patients who do not attend (‘DNA’) health appointments have been identified as a service problem incurring significant costs to the NHS. In order to explore the causes, effects and costs of child DNAs, we carried out a scoping study to map the literature and identify gaps in the research. Given the breadth of issues underpinning DNAs, a scoping study, including research studies, audits, policy documents and conference abstracts, was the most useful way to map the field. To foster public and patient participation, we sought advice from parents participating in the National Children's Bureau's Family Research Advisory Group. From a pool of 1997 items, we found few UK studies with non‐attendance of 0–10 year olds as a primary focus, though many more incidentally reported DNA rates. Overall, four topics predominated: the conceptualization of DNAs; the correlates of non‐attendance; initiatives to reduce non‐attendance; and the relationship between non‐attendance and safeguarding. The Family Research Advisory Group identified broadly similar issues, but with a stronger emphasis on communication and practical matters. While there may be circumstances where failing to attend appointments makes little or no difference to a child (or even benefits them) it is likely that there are children whose health or well‐being are compromised as a result of failing to attend appointments. Both ‘over’ and ‘under'‐attendance can be a source of anxiety to health professionals. Areas where further work is needed include robust evaluation of the effectiveness, cost‐effectiveness and maintenance of measures to reduce DNAs and a better understanding of the relationship of safeguarding to non‐attendance. (PsycINFO Database Record (c) 2016 APA, all rights reserved)
KW  - 0–10
KW  - appointment
KW  - ‘Did not attend’
KW  - DNAs
KW  - scoping
KW  - UK
KW  - Appointments and Schedules
KW  - Attitude to Health
KW  - Child
KW  - Child Health Services
KW  - Child, Preschool
KW  - Great Britain
KW  - Humans
KW  - Infant
KW  - Infant, Newborn
KW  - Outpatient Clinics, Hospital
KW  - Parents
KW  - Patient Compliance
KW  - Professional-Family Relations
KW  - Reminder Systems
KW  - State Medicine
KW  - Health
KW  - Health Care Costs
KW  - Health Care Services
KW  - Health Care Utilization
DO  - 10.1111/cch.12111
UR  - https://search.ebscohost.com/login.aspx?direct=true&db=psyh&AN=2014-43496-004&site=ehost-live
UR  - l.arai@tees.ac.uk
DP  - EBSCOhost
DB  - APA PsycInfo
ER  - 

TY  - JOUR
ID  - 2015-44790-001
AN  - 2015-44790-001
AU  - Imms, Christine
AU  - Adair, Brooke
AU  - Keen, Deb
AU  - Ullenhag, Anna
AU  - Rosenbaum, Peter
AU  - Granlund, Mats
T1  - ‘Participation’: A systematic review of language, definitions, and constructs used in intervention research with children with disabilities
JF  - Developmental Medicine & Child Neurology
JO  - Developmental Medicine & Child Neurology
JA  - Dev Med Child Neurol
Y1  - 2016/01//
VL  - 58
IS  - 1
SP  - 29
EP  - 38
PB  - Wiley-Blackwell Publishing Ltd.
SN  - 0012-1622
SN  - 1469-8749
AD  - Imms, Christine, School of Allied Health, Australian Catholic University, Locked Bag 4115, Fitzroy, VIC, Australia, 3065
N1  - Accession Number: 2015-44790-001. Partial author list: First Author & Affiliation: Imms, Christine; School of Allied Health, Faculty of Health Sciences, Australian Catholic University, Fitzroy, VIC, Australia. Other Publishers: Mac Keith Press. Release Date: 20151005. Correction Date: 20160215. Publication Type: Journal (0100), Peer Reviewed Journal (0110). Format Covered: Electronic. Document Type: Journal Article. Language: EnglishGrant Information: Granlund, Mats. Major Descriptor: Childhood Development; Intervention; Language; Health Disparities. Classification: Psychological & Physical Disorders (3200); Health & Mental Health Treatment & Prevention (3300). Population: Human (10). Age Group: Childhood (birth-12 yrs) (100). Methodology: Literature Review; Systematic Review. References Available: Y. Page Count: 10. Issue Publication Date: Jan, 2016. Publication History: First Posted Date: Sep 28, 2015; Accepted Date: Aug 18, 2015. Copyright Statement: Mac Keith Press. 2015. 
AB  - Aim: Improving participation of children with disabilities is a priority; however, the participation construct lacks clarity. This systematic review investigated how researchers defined ‘participation’ and the language used in participation intervention research. Method: Nine health and education databases were searched for intervention studies of children with disabilities that included a participation outcome. Quantitative data were extracted using a customized form, and participation text data were extracted verbatim. Themes were derived using a thematic coding approach. These participation themes were applied to the outcome measures used in the included studies to compare participation language with the methods used to quantify participation changes. Results: Of the 2257 articles retrieved, 25 were included in this review. Five participation themes and nine subthemes were developed. Two themes, attendance and involvement, were directly related to the participation construct. Three additional themes described related concepts: preferences, activity competence, and sense of self. Interpretation: Attendance and involvement seem to describe the essence of the participation concept. The related themes may provide important avenues to enhance participation outcomes. This review highlighted the need for researchers to define the construct under investigation clearly and select measures carefully, as measurement choice is the mechanism through which the concept is operationalized in research. (PsycINFO Database Record (c) 2016 APA, all rights reserved)
KW  - language
KW  - intervention
KW  - childhood development
KW  - health disabilities
KW  - Childhood Development
KW  - Intervention
KW  - Language
KW  - Health Disparities
U1  - Sponsor: Australian Catholic University, Australia. Other Details: Visiting Fellowship. Recipients: Granlund, Mats
U1  - Sponsor: Stiftelsen Sunnerdahls Handikappfond. Recipients: Ullenhag, Anna
U1  - Sponsor: Sällskapet Barnavård. Recipients: Ullenhag, Anna
U1  - Sponsor: Folke Bernadotte Stiftlesen, Riksförbundet för Rörelsehindrade barn och Ungdomar. Recipients: Ullenhag, Anna
U1  - Sponsor: National Health and Medical Research Council, Centre for Research Excellence in Cerebral Palsy, Australia. Recipients: No recipient indicated
DO  - 10.1111/dmcn.12932
UR  - https://search.ebscohost.com/login.aspx?direct=true&db=psyh&AN=2015-44790-001&site=ehost-live
UR  - christine.imms@acu.edu.au
DP  - EBSCOhost
DB  - APA PsycInfo
ER  - 

TY  - JOUR
ID  - 2020-57269-001
AN  - 2020-57269-001
AU  - Hoefel, Lauren
AU  - O'Connor, Annette M.
AU  - Lewis, Krystina B.
AU  - Boland, Laura
AU  - Sikora, Lindsey
AU  - Hu, Jiale
AU  - Stacey, Dawn
T1  - 20th Anniversary update of the Ottawa Decision Support Framework part 1: A systematic review of the decisional needs of people making health or social decisions
JF  - Medical Decision Making
JO  - Medical Decision Making
JA  - Med Decis Making
Y1  - 2020/07//
VL  - 40
IS  - 5
SP  - 555
EP  - 581
PB  - Sage Publications
SN  - 0272-989X
SN  - 1552-681X
AD  - Stacey, Dawn, School of Nursing, University of Ottawa, 451 Smyth Road, Ottawa, ON, Canada, K1H 8M5
N1  - Accession Number: 2020-57269-001. PMID: 32659154 Partial author list: First Author & Affiliation: Hoefel, Lauren; School of Nursing, University of Ottawa, Ottawa, ON, Canada. Release Date: 20210826. Publication Type: Journal (0100), Peer Reviewed Journal (0110). Format Covered: Electronic. Document Type: Journal Article. Language: EnglishConference Information: International Shared Decision Making Conference (ISDM), 10th, 2019, Quebec City, PQ, Canada. Conference Note: This article was presented at the aforementioned conference. Major Descriptor: Client Participation; Decision Support Systems; Group Decision Making; Health; Health Service Needs. Minor Descriptor: Models. Classification: Health & Mental Health Treatment & Prevention (3300). Population: Human (10). Methodology: Literature Review; Systematic Review. References Available: Y. Page Count: 27. Issue Publication Date: Jul, 2020. Publication History: Accepted Date: May 19, 2020; First Submitted Date: Nov 7, 2019. Copyright Statement: The Author(s). 2020. 
AB  - Background: The Ottawa Decision Support Framework (ODSF) has been used for 20 years to assess and address people’s decisional needs. The evidence regarding ODSF decisional needs has not been synthesized. Objectives. To synthesize evidence from ODSF-based decisional needs studies, identify new decisional needs, and validate current ODSF decisional needs. Methods: A mixed-studies systematic review. Nine electronic databases were searched. Inclusion criteria: studies of people’s decisional needs when making health or social decisions for themselves, a child, or a mentally incapable person, as reported by themselves, families, or practitioners. Two independent authors screened eligibility, extracted data, and quality appraised studies using the Mixed Methods Appraisal Tool. Data were analyzed using narrative synthesis. Results: Of 4532 citations, 45 studies from 7 countries were eligible. People’s needs for 101 unique decisions (85 health, 16 social) were reported by 2857 patient decision makers (n = 36 studies), 92 parent decision makers (n = 6), 81 family members (n = 5), and 523 practitioners (n = 21). Current ODSF decisional needs were reported in 2 to 40 studies. For 6 decisional needs, there were 11 new (manifestations): 1) information (overload, inadequacy regarding others’ experiences with options), 2) difficult decisional roles (practitioner, family involvement, or deliberations), 3) unrealistic expectations (difficulty believing outcome probabilities apply to them), 4) personal needs (religion/spirituality), 5) difficult decision timing (unpredictable), and 6) unreceptive decisional stage (difficulty accepting condition/need for treatment, powerful emotions limiting information processing, lacking motivation to consider delayed/unpredictable decisions). Limitations: Possible publication bias (only peer-reviewed journals included). Possible missed needs (non-ODSF studies, patient decision aid development studies, 3 ODSF needs added in 2006). Conclusion: We validated current decisional needs, identified 11 new manifestations of 6 decisional needs, and recommended ODSF revisions. (PsycInfo Database Record (c) 2021 APA, all rights reserved)
KW  - Ottawa Decision Support Framework
KW  - decisional needs
KW  - shared decision making
KW  - systematic review
KW  - patient engagement
KW  - conceptual model
KW  - Anniversaries and Special Events
KW  - Decision Support Techniques
KW  - Health Behavior
KW  - Humans
KW  - Needs Assessment
KW  - Social Behavior
KW  - Client Participation
KW  - Decision Support Systems
KW  - Group Decision Making
KW  - Health
KW  - Health Service Needs
KW  - Models
DO  - 10.1177/0272989X20936209
UR  - https://search.ebscohost.com/login.aspx?direct=true&db=psyh&AN=2020-57269-001&site=ehost-live
UR  - ORCID: 0000-0002-2681-741X
UR  - ORCID: 0000-0001-8680-9844
UR  - dstacey@uottawa.ca
DP  - EBSCOhost
DB  - APA PsycInfo
ER  - 

TY  - JOUR
ID  - 2014-11544-001
AN  - 2014-11544-001
AU  - Meurk, Carla
AU  - Lucke, Jayne
AU  - Hall, Wayne
T1  - A bio-social and ethical framework for understanding fetal alcohol spectrum disorders
JF  - Neuroethics
JO  - Neuroethics
JA  - Neuroethics
Y1  - 2014/12//
VL  - 7
IS  - 3
SP  - 337
EP  - 344
PB  - Springer
SN  - 1874-5490
SN  - 1874-5504
AD  - Meurk, Carla, University of Queensland, UQ Centre for Clinical Research, Royal Brisbane and Women’s Hospital, Site, Herston, QLD, Australia, 4029
N1  - Accession Number: 2014-11544-001. Partial author list: First Author & Affiliation: Meurk, Carla; University of Queensland, UQ Centre for Clinical Research, Royal Brisbane and Women’s Hospital, Herston, QLD, Australia. Release Date: 20140331. Correction Date: 20150126. Publication Type: Journal (0100), Peer Reviewed Journal (0110). Format Covered: Electronic. Document Type: Journal Article. Language: EnglishMajor Descriptor: Alcohol Drinking Patterns; Diagnosis; Ethics; Fetal Alcohol Syndrome; Social Processes. Minor Descriptor: Biopsychosocial Approach; Neurosciences. Classification: Substance Abuse & Addiction (3233). Population: Human (10); Female (40). Methodology: Literature Review. References Available: Y. Page Count: 8. Issue Publication Date: Dec, 2014. Publication History: First Posted Date: Mar 28, 2014; Accepted Date: Mar 13, 2014; First Submitted Date: Oct 10, 2013. Copyright Statement: Springer Science+Business Media Dordrecht. 2014. 
AB  - The diagnosis of Fetal Alcohol Spectrum Disorders (FASDs) is embedded in a matrix of biological, social and ethical processes, making it an important topic for crossdisciplinary social and ethical research. This article reviews different branches of research relevant to understanding how FASD is identified and defined and outlines a framework for future social and ethical research in this area. We outline the character of scientific research into FASD, epidemiological discrepancies between reported patterns of maternal alcohol consumption during pregnancy and the incidence of FASD, and the social and ethical considerations that may impact on who is, and is not, diagnosed. We highlight what further research investigating FASD diagnostic processes, as well as the multi-generational impacts of FASD, is needed. Important research priorities are to: 1) enumerate the variety of stakeholders involved in seeking FASD diagnoses; 2) understand the experiences and perspectives of mothers from different backgrounds who have consumed alcohol during pregnancy and their affected children; and 3) collect health histories of maternal alcohol consumption in families to determine the effect of FASD at sub-cultural and cultural levels. (PsycINFO Database Record (c) 2016 APA, all rights reserved)
KW  - Fetal Alcohol Spectrum Disorders
KW  - Critical neuroscience
KW  - Diagnosis
KW  - Alcohol Drinking Patterns
KW  - Diagnosis
KW  - Ethics
KW  - Fetal Alcohol Syndrome
KW  - Social Processes
KW  - Biopsychosocial Approach
KW  - Neurosciences
DO  - 10.1007/s12152-014-9207-2
UR  - https://search.ebscohost.com/login.aspx?direct=true&db=psyh&AN=2014-11544-001&site=ehost-live
UR  - ORCID: 0000-0002-2885-5292
UR  - w.hall@uq.edu.au
UR  - j.lucke@uq.edu.au
UR  - c.meurk@uq.edu.au
DP  - EBSCOhost
DB  - APA PsycInfo
ER  - 

TY  - JOUR
ID  - 2013-22054-008
AN  - 2013-22054-008
AU  - Fraser, Jenifer Goldman
AU  - Lloyd, Stacey
AU  - Murphy, Robert
AU  - Crowson, Mary
AU  - Zolotor, Adam J.
AU  - Coker-Schwimmer, Emmanuel
AU  - Viswanathan, Meera
T1  - A comparative effectiveness review of parenting and trauma-focused interventions for children exposed to maltreatment
JF  - Journal of Developmental and Behavioral Pediatrics
JO  - Journal of Developmental and Behavioral Pediatrics
JA  - J Dev Behav Pediatr
Y1  - 2013/06//
VL  - 34
IS  - 5
SP  - 353
EP  - 368
PB  - Lippincott Williams & Wilkins
SN  - 0196-206X
SN  - 1536-7312
AD  - Fraser, Jenifer Goldman, Division of Developmental and Behavioral Pediatrics, Department of Pediatrics, Boston Medical Center, Vose Hall, 4th Floor, 88 East Newton Street, Boston, MA, US, 02118
N1  - Accession Number: 2013-22054-008. PMID: 23588113 Partial author list: First Author & Affiliation: Fraser, Jenifer Goldman; Division of Developmental and Behavioral Pediatrics, Department of Pediatrics, Boston, MA, US. Release Date: 20130722. Publication Type: Journal (0100), Peer Reviewed Journal (0110). Format Covered: Electronic. Document Type: Journal Article. Language: EnglishMajor Descriptor: Child Abuse; Emotion Focused Therapy; Pediatrics; Trauma. Minor Descriptor: Evidence Based Practice; Intervention; Parent Training. Classification: Psychotherapy & Psychotherapeutic Counseling (3310). Population: Human (10). Age Group: Childhood (birth-12 yrs) (100). Methodology: Literature Review; Systematic Review. References Available: Y. Page Count: 16. Issue Publication Date: Jun, 2013. Copyright Statement: Lippincott Williams & Wilkins. 2013. 
AB  - Objective: To systematically review the comparative effectiveness evidence for interventions to ameliorate the negative sequelae of maltreatment exposure in children ages birth to 14 years. Methods: We assessed the research on pharmacological and psychosocial interventions (parent-mediated approaches or trauma-focused treatments) reporting mental and behavioral health, caregiver-child relationship, and developmental and/or school functioning outcomes. We conducted focused searches of MEDLINE (through PubMed), Social Sciences Citation Index, PsycINFO, and the Cochrane Library (1990–2012). Reviewer pairs independently evaluated the studies for eligibility using predetermined inclusion/exclusion criteria, evaluated studies for risk of bias, extracted data, and graded the strength of evidence (SOE) for each comparison and each outcome based on predetermined criteria. Results: Based on our review of 6282 unduplicated citations, we found 17 trials eligible for inclusion. Although several interventions show promising comparative benefit for child well-being outcomes, the SOE for all but one of these interventions was low. The results highlight numerous substantive and methodological gaps to address in the future research. Conclusions: It is too early to make strong treatment recommendations, as comparative research remains relatively nascent in the child maltreatment arena. These gaps reflect, in large part, the Herculean demands on researchers involved in conducting high-quality clinical studies with this highly vulnerable population. The National Child Traumatic Stress Network and the Developmental-Behavioral Pediatrics Research Network (DBPNet) are two potentially powerful platforms to conduct large rigorous trials needed to move the field forward. More broadly, a paradigm shift among researchers and funders alike is needed to galvanize the commitment and resources necessary for conducting collaborative clinical trials with this highly vulnerable population. (PsycINFO Database Record (c) 2016 APA, all rights reserved)
KW  - trauma-focused interventions
KW  - maltreatment
KW  - evidence-based interventions
KW  - pediatrics
KW  - parenting interventions
KW  - Adolescent
KW  - Child
KW  - Child Abuse
KW  - Child, Preschool
KW  - Clinical Trials as Topic
KW  - Humans
KW  - Infant
KW  - Infant, Newborn
KW  - Parenting
KW  - Stress Disorders, Traumatic
KW  - Child Abuse
KW  - Emotion Focused Therapy
KW  - Pediatrics
KW  - Trauma
KW  - Evidence Based Practice
KW  - Intervention
KW  - Parent Training
U1  - Sponsor: Agency for Healthcare Research and Quality, US. Grant: 290 2007 10056 I. Recipients: No recipient indicated
DO  - 10.1097/DBP.0b013e31828a7dfc
UR  - https://search.ebscohost.com/login.aspx?direct=true&db=psyh&AN=2013-22054-008&site=ehost-live
UR  - ORCID: 0000-0003-4941-1997
UR  - jenifer.goldmanfraser@bmc.org
DP  - EBSCOhost
DB  - APA PsycInfo
ER  - 

TY  - JOUR
ID  - 2011-04763-014
AN  - 2011-04763-014
AU  - Singh, Jay P.
AU  - Grann, Martin
AU  - Fazel, Seena
T1  - A comparative study of violence risk assessment tools: A systematic review and metaregression analysis of 68 studies involving 25,980 participants
JF  - Clinical Psychology Review
JO  - Clinical Psychology Review
JA  - Clin Psychol Rev
Y1  - 2011/04//
VL  - 31
IS  - 3
SP  - 499
EP  - 513
PB  - Elsevier Science
SN  - 0272-7358
SN  - 1873-7811
AD  - Fazel, Seena, Department of Psychiatry, University of Oxford, Warneford Hospital, Oxford, United Kingdom, OX3 7JX
N1  - Accession Number: 2011-04763-014. PMID: 21255891 Partial author list: First Author & Affiliation: Singh, Jay P.; Department of Psychiatry, University of Oxford, Warneford Hospital, Oxford, United Kingdom. Release Date: 20110404. Correction Date: 20200803. Publication Type: Journal (0100), Peer Reviewed Journal (0110). Format Covered: Electronic. Document Type: Journal Article. Language: EnglishMajor Descriptor: Criminal Justice; Mental Health; Violence; Risk Assessment. Classification: Behavior Disorders & Antisocial Behavior (3230). Population: Human (10). Tests & Measures: Personality Scale; Sex Offender Risk Appraisal Guide; Sexual Violence Risk-20; Spousal Assault Risk Assessment; Historical, Clinical, Risk Management-20; Structured Assessment of Violence Risk in Youth; Standards for Reporting of Diagnostic Accuracy Studies; Static-99 DOI: 10.1037/t23469-000; Violence Risk Appraisal Guide DOI: 10.1037/t02743-000; Level of Service Inventory--Revised (The); Psychopathy Checklist—Revised DOI: 10.1037/t01167-000. Methodology: Literature Review; Systematic Review; Meta Analysis. References Available: Y. Page Count: 15. Issue Publication Date: Apr, 2011. Publication History: First Posted Date: Dec 13, 2010; Accepted Date: Nov 29, 2010; Revised Date: Oct 26, 2010; First Submitted Date: Aug 25, 2010. Copyright Statement: All rights reserved. Elsevier Ltd. 2010. 
AB  - There are a large number of structured instruments that assist in the assessment of antisocial, violent and sexual risk, and their use appears to be increasing in mental health and criminal justice settings. However, little is known about which commonly used instruments produce the highest rates of predictive validity, and whether overall rates of predictive validity differ by gender, ethnicity, outcome, and other study characteristics. We undertook a systematic review and meta-analysis of nine commonly used risk assessment instruments following PRISMA guidelines. We collected data from 68 studies based on 25,980 participants in 88 independent samples. For 54 of the samples, new tabular data was provided directly by authors. We used four outcome statistics to assess rates of predictive validity, and analyzed sources of heterogeneity using subgroup analysis and metaregression. A tool designed to detect violence risk in juveniles, the Structured Assessment of Violence Risk in Youth (SAVRY), produced the highest rates of predictive validity, while an instrument used to identify adults at risk for general offending, the Level of Service Inventory—Revised (LSIR), and a personality scale commonly used for the purposes of risk assessment, the Psychopathy Checklist – Revised (PCL-R), produced the lowest. Instruments produced higher rates of predictive validity in older and in predominantly White samples. Risk assessment procedures and guidelines by mental health services and criminal justice systems may need review in light of these findings. (PsycInfo Database Record (c) 2020 APA, all rights reserved)
KW  - violence risk assessment tools
KW  - mental health
KW  - criminal justice system
KW  - Crime
KW  - Humans
KW  - Regression Analysis
KW  - Risk Assessment
KW  - Violence
KW  - Criminal Justice
KW  - Mental Health
KW  - Violence
KW  - Risk Assessment
DO  - 10.1016/j.cpr.2010.11.009
UR  - https://search.ebscohost.com/login.aspx?direct=true&db=psyh&AN=2011-04763-014&site=ehost-live
UR  - ORCID: 0000-0002-5383-5365
UR  - seena.fazel@psych.ox.ac.uk
DP  - EBSCOhost
DB  - APA PsycInfo
ER  - 

TY  - JOUR
ID  - 2003-09379-007
AN  - 2003-09379-007
AU  - Thomasgard, Michael
AU  - Collins, Vincent
T1  - A comprehensive review of a cross-disciplinary, case-based peer supervision model
JF  - Families, Systems, & Health
JO  - Families, Systems, & Health
JA  - Fam Syst Health
Y1  - 2003///Fal 2003
VL  - 21
IS  - 3
SP  - 305
EP  - 319
PB  - Families, Systems & Health, Inc.
SN  - 1091-7527
SN  - 1939-0602
AD  - Thomasgard, Michael, Behavioral-Developmental Pediatrics, Children's Hospital, 700 Children's Drive, Columbus, OH, US, 43205-2696
N1  - Accession Number: 2003-09379-007. Other Journal Title: Family Systems Medicine. Partial author list: First Author & Affiliation: Thomasgard, Michael; Behavioral-Developmental Pediatrics, Children's Hospital, Columbus, OH, US. Other Publishers: Brunner/Mazel Publishers, Inc.; Educational Publishing Foundation; Family Process, Inc.; Family Systems Medicine, Inc. Release Date: 20040705. Correction Date: 20100913. Publication Type: Journal (0100), Peer Reviewed Journal (0110). Format Covered: Print. Document Type: Journal Article. Language: EnglishMajor Descriptor: Childhood Development; Continuing Education; Mental Health; Peers; Primary Health Care. Classification: Professional Education & Training (3410); Health & Mental Health Services (3370). Population: Human (10). Methodology: Literature Review. References Available: Y. Page Count: 15. Issue Publication Date: Fal 2003. Copyright Statement: Kluwer Academic/Human Sciences Press. 2003. 
AB  - This article describes a case-based, continuing-education program involving collaborative peer supervision. The primary purpose is to improve communication between health and mental health care providers serving children and families. Our program's goals are to expand understanding of the psychological aspects of child development and the impact of medical illness on psychological functioning, to facilitate a comprehensive approach to primary care pediatrics, and to strengthen the power to discriminate between transient disturbances and more serious psychiatric disorders in children. Major topics include the relationship-based nature of such groups; the process of obtaining educational credit for this recurring activity; methods for structuring case material; in-depth coverage of three topics that form the foundation of such programs; and a brief review of the challenges of implementing, sustaining, and evaluating outcomes. It behooves clinicians to seriously consider mechanisms such as collaborative peer supervision groups as one means to promote professional development through interdisciplinary case-based discussions. (PsycINFO Database Record (c) 2016 APA, all rights reserved)
KW  - continuing education program
KW  - collaborative peer supervision
KW  - health
KW  - mental health
KW  - child development
KW  - Childhood Development
KW  - Continuing Education
KW  - Mental Health
KW  - Peers
KW  - Primary Health Care
DO  - 10.1037/1091-7527.21.3.305
UR  - https://search.ebscohost.com/login.aspx?direct=true&db=psyh&AN=2003-09379-007&site=ehost-live
UR  - thomasgardm@pediatrics.ohio-state.edu
DP  - EBSCOhost
DB  - APA PsycInfo
ER  - 

TY  - JOUR
ID  - 2003-09379-007
AN  - 2003-09379-007
AU  - Thomasgard, Michael
AU  - Collins, Vincent
T1  - A comprehensive review of a cross-disciplinary, case-based peer supervision model
JF  - Families, Systems, & Health
JO  - Families, Systems, & Health
JA  - Fam Syst Health
Y1  - 2003///Fal 2003
VL  - 21
IS  - 3
SP  - 305
EP  - 319
PB  - Families, Systems & Health, Inc.
SN  - 1091-7527
SN  - 1939-0602
AD  - Thomasgard, Michael, Behavioral-Developmental Pediatrics, Children's Hospital, 700 Children's Drive, Columbus, OH, US, 43205-2696
N1  - Accession Number: 2003-09379-007. Other Journal Title: Family Systems Medicine. Partial author list: First Author & Affiliation: Thomasgard, Michael; Behavioral-Developmental Pediatrics, Children's Hospital, Columbus, OH, US. Other Publishers: Brunner/Mazel Publishers, Inc.; Educational Publishing Foundation; Family Process, Inc.; Family Systems Medicine, Inc. Release Date: 20080519. Correction Date: 20100913. Publication Type: Journal (0100), Peer Reviewed Journal (0110). Format Covered: Print. Document Type: Journal Article. Language: EnglishMajor Descriptor: Childhood Development; Continuing Education; Mental Health; Peers; Primary Health Care. Classification: Professional Education & Training (3410); Health & Mental Health Services (3370). Population: Human (10). Methodology: Literature Review. References Available: Y. Page Count: 15. Issue Publication Date: Fal 2003. Copyright Statement: Kluwer Academic/Human Sciences Press. 2003. 
AB  - This article describes a case-based, continuing-education program involving collaborative peer supervision. The primary purpose is to improve communication between health and mental health care providers serving children and families. Our program's goals are to expand understanding of the psychological aspects of child development and the impact of medical illness on psychological functioning, to facilitate a comprehensive approach to primary care pediatrics, and to strengthen the power to discriminate between transient disturbances and more serious psychiatric disorders in children. Major topics include the relationship-based nature of such groups; the process of obtaining educational credit for this recurring activity; methods for structuring case material; in-depth coverage of three topics that form the foundation of such programs; and a brief review of the challenges of implementing, sustaining, and evaluating outcomes. It behooves clinicians to seriously consider mechanisms such as collaborative peer supervision groups as one means to promote professional development through interdisciplinary case-based discussions. (PsycINFO Database Record (c) 2016 APA, all rights reserved)
KW  - continuing education program
KW  - collaborative peer supervision
KW  - health
KW  - mental health
KW  - child development
KW  - Childhood Development
KW  - Continuing Education
KW  - Mental Health
KW  - Peers
KW  - Primary Health Care
DO  - 10.1037/1091-7527.21.3.305
UR  - https://search.ebscohost.com/login.aspx?direct=true&db=pdh&AN=2003-09379-007&site=ehost-live
UR  - thomasgardm@pediatrics.ohio-state.edu
DP  - EBSCOhost
DB  - APA PsycArticles
ER  - 

TY  - THES
ID  - 2016-47711-189
AN  - 2016-47711-189
AU  - Eichenstein, Deana
T1  - A comprehensive review of mindfulness-based intervention for youth with ADHD
JF  - Dissertation Abstracts International: Section B: The Sciences and Engineering
JO  - Dissertation Abstracts International: Section B: The Sciences and Engineering
Y1  - 2017///
VL  - 77
IS  - 7-B(E)
PB  - ProQuest Information & Learning
SN  - 0419-4217
SN  - 978-1339476360
N1  - Accession Number: 2016-47711-189. Other Journal Title: Dissertation Abstracts International. Partial author list: First Author & Affiliation: Eichenstein, Deana; Alliant International University, Psychology, US. Release Date: 20170220. Correction Date: 20190211. Publication Type: Dissertation Abstract (0400). Format Covered: Electronic. Document Type: Dissertation. Dissertation Number: AAI10012685. ISBN: 978-1339476360. Language: EnglishMajor Descriptor: Autism Spectrum Disorders; Sustained Attention; Mindfulness; Mindfulness-Based Interventions. Minor Descriptor: Intervention. Classification: General Psychology (2100). Population: Human (10). Methodology: Literature Review. 
AB  - Mindfulness Meditation is an ancient practice that has received increased attention among clinicians and researchers as an effective intervention with adults and more recently with youths. Mindful awareness practices or meditations involve cultivating a non-judgmental awareness of body and mind in the present moment. Findings from recent empirical investigations indicate that Mindfulness Meditation can improve sustained attention, executive function tasks and working memory, all of which are fundamental deficits found in Attention Deficit Hyperactivity Disorder (ADHD). In recent years, numerous studies have examined the effectiveness of Mindfulness practices in reducing stress, anxiety, depression and symptoms of ADHD. However, despite the fact that ADHD is one of the most common disorders diagnosed in children, the research in using this intervention with this population is in its infancy. This intervention may be particularly useful, as 20-30% of children with ADHD do not respond to medication used to treat the disorder. Mindfulness Meditation is a prime intervention to target children with ADHD as this practice develops skills in exerting focused attention while calming the overactivity of the mind and body. Further, Mindfulness practices help combat impulsivity as it emphasizes intentional responsiveness over impulsive reactivity. Recent studies found evidence of Mindful Awareness Practices improving executive function activity, behavioral regulation and focused attention in school-aged children with difficulties in these areas. Although these are preliminary findings, to advance future studies and inform clinical decision making, a synthesis and critique of current empirical findings is needed to provide a comprehensive understanding of the effectiveness of Mindfulness Meditation as a mental health intervention with ADHD in school-aged children. This dissertation aims to provide a comprehensive review of the literature by analyzing the current state of research on mindfulness-based interventions for youth with ADHD and related difficulties. As this is an emergent field of research, this dissertation seeks to explore clinical implications of this intervention and recommendations for further research. (PsycINFO Database Record (c) 2019 APA, all rights reserved)
KW  - mindfulness
KW  - intervention
KW  - ADHD
KW  - sustained attention
KW  - Autism Spectrum Disorders
KW  - Sustained Attention
KW  - Mindfulness
KW  - Mindfulness-Based Interventions
KW  - Intervention
UR  - https://search.ebscohost.com/login.aspx?direct=true&db=psyh&AN=2016-47711-189&site=ehost-live
DP  - EBSCOhost
DB  - APA PsycInfo
ER  - 

TY  - JOUR
ID  - 2018-59308-001
AN  - 2018-59308-001
AU  - Furyk, Jeremy
AU  - McBain-Rigg, Kris
AU  - Renison, Bronia
AU  - Watt, Kerrianne
AU  - Franklin, Richard
AU  - Emeto, Theophilus I.
AU  - Ray, Robin A.
AU  - Babl, Franz E.
AU  - Dalziel, Stuart
T1  - A comprehensive systematic review of stakeholder attitudes to alternatives to prospective informed consent in paediatric acute care research
JF  - BMC Medical Ethics
JO  - BMC Medical Ethics
JA  - BMC Med Ethics
Y1  - 2018/11/20/
VL  - 19
PB  - BioMed Central Limited
SN  - 1472-6939
AD  - Furyk, Jeremy, College of Public Health, Medical and Veterinary Sciences, James Cook University, Townsville, QLD, Australia, 4814
N1  - Accession Number: 2018-59308-001. PMID: 30453948 Partial author list: First Author & Affiliation: Furyk, Jeremy; College of Public Health, Medical and Veterinary Sciences, James Cook University, Townsville, QLD, Australia. Release Date: 20200109. Publication Type: Journal (0100), Peer Reviewed Journal (0110). Format Covered: Electronic. Document Type: Journal Article. Language: EnglishGrant Information: Furyk, Jeremy. Major Descriptor: Health Personnel Attitudes; Informed Consent; Pediatrics; Stakeholder; Emergency Medicine. Minor Descriptor: Emergency Services. Classification: Medical Treatment of Physical Illness (3363). Population: Human (10); Male (30); Female (40). Age Group: Childhood (birth-12 yrs) (100); Adolescence (13-17 yrs) (200); Adulthood (18 yrs & older) (300). Methodology: Literature Review; Systematic Review. ArtID: 89. Issue Publication Date: Nov 20, 2018. Publication History: First Posted Date: Nov 20, 2018; Accepted Date: Oct 25, 2018; First Submitted Date: Jun 12, 2018. Copyright Statement: Open Access. This article is distributed under the terms of the Creative Commons Attribution 4.0 International License (http://creativecommons.org/licenses/by/4.0/), which permits unrestricted use, distribution, and reproduction in any medium, provided you give appropriate credit to the original author(s) and the source, provide a link to the Creative Commons license, and indicate if changes were made. The Creative Commons Public Domain Dedication waiver (http://creativecommons.org/publicdomain/zero/1.0/) applies to the data made available in this article, unless otherwise stated. The Author(s). 2018. 
AB  - Background: A challenge of performing research in the paediatric emergency and acute care setting is obtaining valid prospective informed consent from parents. The ethical issues are complex, and it is important to consider the perspective of participants, health care workers and researchers on research without prospective informed consent while planning this type of research. Methods: We performed a systematic review according to PRISMA guidelines, of empirical evidence relating to the process, experiences and acceptability of alternatives to prospective informed consent, in the paediatric emergency or acute care setting. Major medical databases and grey sources were searched and results were screened and assessed against eligibility criteria by 2 authors, and full text articles of relevant studies obtained. Data were extracted onto data collection forms and imported into data management software for analysis. Results: Thirteen studies were included in the review consisting of nine full text articles and four abstracts. Given the heterogeneity of the methods, results could not be quantitatively combined for meta-analysis, and qualitative results are presented in narrative form, according to themes identified from the data. Major themes include capacity of parents to provide informed consent, feasibility of informed consent, support for alternatives to informed consent, process issues, modified consent process, child death, and community consultation. Conclusion: Our review demonstrated that children, their families, and health care staff recognise the requirement for research without prior consent, and are generally supportive of enrolling children in such research with the provisions of limiting risk, and informing parents as soon as possible. Australian data and perspectives of children are lacking and represent important knowledge gaps. (PsycINFO Database Record (c) 2020 APA, all rights reserved)
KW  - consent
KW  - paediatrics
KW  - emergency care
KW  - Attitude of Health Personnel
KW  - Critical Care
KW  - Emergency Medical Services
KW  - Humans
KW  - Informed Consent
KW  - Parents
KW  - Pediatrics
KW  - Health Personnel Attitudes
KW  - Informed Consent
KW  - Pediatrics
KW  - Stakeholder
KW  - Emergency Medicine
KW  - Emergency Services
U1  - Sponsor: Emergency Medicine Foundation (EMF). Other Details: Scholarship. Recipients: Furyk, Jeremy
U1  - Sponsor: PREDICT. Recipients: Furyk, Jeremy
DO  - 10.1186/s12910-018-0327-9
UR  - https://search.ebscohost.com/login.aspx?direct=true&db=psyh&AN=2018-59308-001&site=ehost-live
UR  - ORCID: 0000-0002-3282-1861
UR  - ORCID: 0000-0002-9503-0928
UR  - Jeremy.Furyk@barwonhealth.org.au
DP  - EBSCOhost
DB  - APA PsycInfo
ER  - 

TY  - JOUR
ID  - 2016-25417-004
AN  - 2016-25417-004
AU  - McFerran, Katrina Skewes
AU  - Garrido, Sandra
AU  - Saarikallio, Suvi
T1  - A critical interpretive synthesis of the literature linking music and adolescent mental health
JF  - Youth & Society
JO  - Youth & Society
JA  - Youth Soc
Y1  - 2016/07//
VL  - 48
IS  - 4
SP  - 521
EP  - 538
PB  - Sage Publications
SN  - 0044-118X
SN  - 1552-8499
AD  - McFerran, Katrina Skewes, Melbourne Conservatorium of Music, University of Melbourne, 151 Barry Street, Melbourne, VIC, Australia, 3010
N1  - Accession Number: 2016-25417-004. Partial author list: First Author & Affiliation: McFerran, Katrina Skewes; National Music Therapy Research Unit, University of Melbourne, Melbourne, VIC, Australia. Release Date: 20160606. Publication Type: Journal (0100), Peer Reviewed Journal (0110). Format Covered: Electronic. Document Type: Journal Article. Language: EnglishMajor Descriptor: Health Behavior; Mental Health; Music; Adolescent Characteristics. Minor Descriptor: Extracurricular Activities. Classification: Health Psychology & Medicine (3360). Population: Human (10). Age Group: Adolescence (13-17 yrs) (200). Methodology: Literature Review; Systematic Review. References Available: Y. Page Count: 18. Issue Publication Date: Jul, 2016. Copyright Statement: The Author(s). 2013. 
AB  - There is a diverse literature that explores the relationship between youth, music, and mental health, with few attempts at systematic synthesis. This critical interpretive review included 33 studies published between 2000 and 2012 investigating the relationship between music and the mental health of young people, particularly targeting depression. An iterative methodology was used involving several layers of inductive analysis with the intention of generating an organizing framework that critically synthesized the available literature. The organizing framework highlights that decisions related to research design, assessment of health, and the nature of musical engagement have predictably influenced study outcomes. Studies have been limited by the collection of insufficient detail about the full range of individual’s musical behaviors. In addition, there has been inadequate triangulation of health outcomes solicited from a variety of perspectives. More comprehensive research is needed that avoids simplistic dichotomies in relation to music and youth mental health. (PsycINFO Database Record (c) 2016 APA, all rights reserved)
KW  - mental health
KW  - extracurricular activity
KW  - depression
KW  - risk behavior
KW  - qualitative methods
KW  - Health Behavior
KW  - Mental Health
KW  - Music
KW  - Adolescent Characteristics
KW  - Extracurricular Activities
U1  - Sponsor: Australian Research Council, Australia. Grant: DP110102483. Recipients: No recipient indicated
DO  - 10.1177/0044118X13501343
UR  - https://search.ebscohost.com/login.aspx?direct=true&db=psyh&AN=2016-25417-004&site=ehost-live
UR  - k.mcferran@unimelb.edu.au
DP  - EBSCOhost
DB  - APA PsycInfo
ER  - 

TY  - THES
ID  - 2021-27915-094
AN  - 2021-27915-094
AU  - Nestler, Nicolle M.
T1  - A critical literature review of barriers to the prevention of mother-to-child transmission of HIV/AIDS in South Africa
JF  - Dissertation Abstracts International: Section B: The Sciences and Engineering
JO  - Dissertation Abstracts International: Section B: The Sciences and Engineering
Y1  - 2021///
VL  - 82
IS  - 8-B
PB  - ProQuest Information & Learning
SN  - 0419-4217
SN  - 979-8569941995
N1  - Accession Number: 2021-27915-094. Other Journal Title: Dissertation Abstracts International. Partial author list: First Author & Affiliation: Nestler, Nicolle M.; University of Pittsburgh, US. Release Date: 20210517. Publication Type: Dissertation Abstract (0400). Format Covered: Electronic. Document Type: Dissertation. Dissertation Number: AAI28373780. ISBN: 979-8569941995. Language: EnglishMajor Descriptor: Drug Therapy; HIV; Prevention; Treatment Compliance; Treatment Barriers. Minor Descriptor: Government Policy Making; Pandemics; Public Health. Classification: Health & Mental Health Treatment & Prevention (3300). Population: Human (10). Methodology: Literature Review. 
AB  - HIV/AIDS is one of the most encompassing and highly recognized infectious pandemics in our world today. It contributes significantly to total overall deaths and to economic hardship in societies, particularly in underdeveloped and developing countries. Access to effective treatments for preventing mother-to-child HIV transmission (PMTCT) during pregnancy and birth remain challenging, especially in resources poor settings. South Africa has one of the highest prevalence rates of HIV/AIDS in the world, with 5.7 million people currently infected. The prevalence rate of South African women of childbearing age is almost 30%, and it is estimated that 40,000 children are born with HIV every year. PMTCT in South Africa could be nearly 100% because of ARV treatments like nevirapine; however, social, behavioral, and governmental factors inhibit access to preventative medication and adherence to medication schedules. This paper used a critical review of the literature on PMTCT in South Africa, specifically searching for barriers associated with specific interventions. The literature review found barriers to the PMTCT at various levels of the Social Ecologic Model: individual, interpersonal, community, institutional, and policy. The Individual level barriers included knowledge about HIV and PMTCT, knowledge of the HIV status of mother and infant, and knowledge, beliefs, and fear. The Interpersonal level barriers encompassed male involvement, the role of traditional health practitioners, and social support. The Organization level, few barriers were found in the literature review of the databases, but barriers were found through the review of history findings from the background sections. The Community level barriers were internalized AIDS stigma and infrastructure. At the Policy level, the only current barrier was CD4 count level for eligibility of government treatment. Adherence factors were multilevel barriers. The public health significance of MTCT is that 40,000 infants in South Africa are infected each year with HIV, a largely preventable disease, resulting in an unnecessary added burden to an already resource poor country. (PsycInfo Database Record (c) 2021 APA, all rights reserved)
KW  - HIV/AIDS
KW  - Transmission
KW  - South Africa
KW  - Drug Therapy
KW  - HIV
KW  - Prevention
KW  - Treatment Compliance
KW  - Treatment Barriers
KW  - Government Policy Making
KW  - Pandemics
KW  - Public Health
UR  - https://search.ebscohost.com/login.aspx?direct=true&db=psyh&AN=2021-27915-094&site=ehost-live
DP  - EBSCOhost
DB  - APA PsycInfo
ER  - 

TY  - JOUR
ID  - 2002-02965-004
AN  - 2002-02965-004
AU  - Schulenberg, John E.
AU  - Maggs, Jennifer L.
T1  - A developmental perspective on alcohol use and heavy drinking during adolescence and the transition to young adulthood
T3  - College drinking, what it is, and what do to about it: Review of the state of the science
JF  - Journal of Studies on Alcohol
JO  - Journal of Studies on Alcohol
JA  - J Stud Alcohol
Y1  - 2002/03//
VL  - Suppl14
SP  - 54
EP  - 70
PB  - Alcohol Research Documentation
SN  - 0096-882X
N1  - Accession Number: 2002-02965-004. Other Journal Title: Journal of Studies on Alcohol and Drugs; Quarterly Journal of Studies on Alcohol. Partial author list: First Author & Affiliation: Schulenberg, John E.; U Michigan, Inst for Social Research, Survey Research Ctr, Ann Arbor, MI, US. Release Date: 20020522. Correction Date: 20081124. Publication Type: Journal (0100), Peer Reviewed Journal (0110). Format Covered: Print. Document Type: Journal Article. Language: EnglishMajor Descriptor: Adolescent Development; Alcohol Abuse; Alcohol Drinking Patterns. Minor Descriptor: Psychosocial Factors; Risk Factors; Social Norms. Classification: Drug & Alcohol Usage (Legal) (2990); Substance Abuse & Addiction (3233). Population: Human (10). Age Group: Adolescence (13-17 yrs) (200); Adulthood (18 yrs & older) (300). Methodology: Literature Review. References Available: Y. Page Count: 17. Issue Publication Date: Mar, 2002. 
AB  - This article offers a developmental perspective on college drinking by focusing on broad developmental themes during adolescence and the transition to young adulthood. A literature review was conducted. Results indicate that the transition to college involves major individual and contextual change in every domain of life; at the same time, heavy drinking and associated problems increase during this transition. A developmental contextual perspective encourages the examination of alcohol use and heavy drinking in relation to normative developmental tasks and transitions and in the context of students' changing lives, focusing on interindividual variation in the course and consequences of drinking and on a wide range of proximal and distal influences. Links between developmental transitions and alcohol use and other health risks are discussed in light of five conceptual models: Overload, Developmental Mismatch, Increased Heterogeneity, Transition Catalyst and Heightened Vulnerability to Chance Events. We review normative developmental transitions of adolescence and young adulthood, focusing on the domains of physical and cognitive development, identity, affiliation and achievement. (PsycINFO Database Record (c) 2016 APA, all rights reserved)
KW  - alcohol use
KW  - alcohol abuse
KW  - adolescent development
KW  - transition to adulthood
KW  - social norms
KW  - psychosocial factors
KW  - risk factors
KW  - Adolescent Development
KW  - Alcohol Abuse
KW  - Alcohol Drinking Patterns
KW  - Psychosocial Factors
KW  - Risk Factors
KW  - Social Norms
DO  - 10.15288/jsas.2002.s14.54
UR  - https://search.ebscohost.com/login.aspx?direct=true&db=psyh&AN=2002-02965-004&site=ehost-live
DP  - EBSCOhost
DB  - APA PsycInfo
ER  - 

TY  - THES
ID  - 2012-99170-086
AN  - 2012-99170-086
AU  - Harriger, Dinah Jane
T1  - A diffusion study of the federally mandated School Wellness Policy
JF  - Dissertation Abstracts International Section A: Humanities and Social Sciences
JO  - Dissertation Abstracts International Section A: Humanities and Social Sciences
Y1  - 2012///
VL  - 73
IS  - 3-A
SP  - 892
EP  - 892
PB  - ProQuest Information & Learning
SN  - 0419-4209
SN  - 978-1-267-03470-0
N1  - Accession Number: 2012-99170-086. Other Journal Title: Dissertation Abstracts International. Partial author list: First Author & Affiliation: Harriger, Dinah Jane; Texas A&M U., US. Release Date: 20121203. Publication Type: Dissertation Abstract (0400). Format Covered: Electronic. Document Type: Dissertation. Dissertation Number: AAI3486099. ISBN: 978-1-267-03470-0. Language: EnglishMajor Descriptor: Health; Organizations; Policy Making; Schools. Minor Descriptor: Decision Making. Classification: Educational Psychology (3500). Population: Human (10). Methodology: Empirical Study; Literature Review; Nonclinical Case Study; Qualitative Study. Page Count: 1. 
AB  - Using Diffusion of Innovations (DOI) in Organizations as a theoretical framework, this dissertation analyzed the diffusion process of the federally mandated School Wellness Policy (SWP) in three separate studies. Beginning with a content analysis of the SWP mandate's legislative history using the constant comparative method, the first manuscript evaluated the policy Initiation process to provide context for the creation of the original mandate. Next, the researcher conducted a systematic literature review to organize and analyze the current literature on SWP implementation. The third manuscript presented a qualitative case study of one local school district's experience implementing the School Wellness Policy. Interviewing school personnel such as teachers, school nurses, PE teachers, and cafeteria mangers provided key insight to processes involved in policy implementation at the local level. Three key findings emerged from the study: 1) a lack of research on the clarifying stage of the policy diffusion process, 2) the limitation of policy alone in addressing child obesity, and 3) an opportunity for health promotion researchers to engage in policy research. This study is unique because it analyzed the complete diffusion process of the SWP policy, beginning with policy decision making by legislators on the federal level and ending with policy implementation efforts by school district personnel on the local level. Public attention to the child obesity epidemic has grown significantly in the last decade. However, increased awareness is not necessarily indicative of change or improvement of the problem. In the case of the School Wellness Policy (SWP), the federal government attempted to mandate change in the school environment as a way of combating the child obesity epidemic. Although public policy can be effectively used to facilitate change, policy alone is incapable of solving problems as vast and complex as the child obesity epidemic. The SWP has resulted in changes to the school environment; but, this study showed that a societal shift (change across all private and public sectors) is necessary for long term success in combating child obesity. (PsycINFO Database Record (c) 2016 APA, all rights reserved)
KW  - diffusion study
KW  - School Wellness Policy
KW  - Health
KW  - Organizations
KW  - Policy Making
KW  - Schools
KW  - Decision Making
UR  - https://search.ebscohost.com/login.aspx?direct=true&db=psyh&AN=2012-99170-086&site=ehost-live
DP  - EBSCOhost
DB  - APA PsycInfo
ER  - 

TY  - JOUR
ID  - 2020-48562-008
AN  - 2020-48562-008
AU  - Cannon, Cornita
AU  - Nasrallah, Henry A.
T1  - A focus on postpartum depression among African American women: A literature review
JF  - Annals of Clinical Psychiatry
JO  - Annals of Clinical Psychiatry
JA  - Ann Clin Psychiatry
Y1  - 2019/05//
VL  - 31
IS  - 2
SP  - 138
EP  - 143
PB  - Quadrant HealthCom Inc.
SN  - 1040-1237
SN  - 1547-3325
AD  - Cannon, Cornita, Department of Psychiatry and Behavioral Neuroscience, Saint Louis University School of Medicine, 1402 South Grand Blvd., St. Louis, MO, US, 63104
N1  - Accession Number: 2020-48562-008. PMID: 31046035 Partial author list: First Author & Affiliation: Cannon, Cornita; Department of Psychiatry and Behavioral Neuroscience, Saint Louis University School of Medicine, St. Louis, MO, US. Other Publishers: Dowden Health Media; Elsevier Science Inc; Informa Healthcare; Springer Netherlands; Taylor & Francis. Release Date: 20200723. Publication Type: Journal (0100), Peer Reviewed Journal (0110). Format Covered: Electronic. Document Type: Journal Article. Language: EnglishMajor Descriptor: Postpartum Depression; Risk Factors; Social Support; Trust (Social Behavior); Health Outcomes. Minor Descriptor: Blacks. Classification: Affective Disorders (3211). Population: Human (10); Female (40). Location: US. Methodology: Literature Review. Page Count: 6. Issue Publication Date: May, 2019. 
AB  - Background: Some studies have reported a higher rate of postpartum depression in African American vs White women. We reviewed the literature to identify the possible factors associated with a greater risk of postpartum depression in African American women. Methods: A comprehensive literature review was conducted using journal databases such as PubMed and Google Scholar. Keywords used in the search included postpartum depression, ethnicity, and race. Using the PRISMA (Preferred reporting items for systematic reviews and meta-analysis) method for review articles, 8 studies were identified and included. Results: We identified 8 studies that met the criteria for our review. Most of the studies showed that African American and Hispanic women had a higher odds ratio of reported postpartum depression due to lack of social support, access, trust, past depression, and other factors. However, 1 study found that although African Americans are more likely to report symptoms of postpartum depression, they are less likely to seek treatment due to cultural stigma regarding mental illness. Conclusion: The data we reviewed confirm the ethnic differences in postpartum depression. Addressing the factors involved will lead to better health outcomes for both mothers and their children. (PsycInfo Database Record (c) 2020 APA, all rights reserved)
KW  - postpartum depression
KW  - African Americans
KW  - risk factors
KW  - ethnicity
KW  - social support
KW  - trust
KW  - health outcomes
KW  - African Americans
KW  - Depression, Postpartum
KW  - Female
KW  - Humans
KW  - Social Stigma
KW  - Postpartum Depression
KW  - Risk Factors
KW  - Social Support
KW  - Trust (Social Behavior)
KW  - Health Outcomes
KW  - Blacks
UR  - https://search.ebscohost.com/login.aspx?direct=true&db=psyh&AN=2020-48562-008&site=ehost-live
UR  - cornita.cannon@health.slu.edu
DP  - EBSCOhost
DB  - APA PsycInfo
ER  - 

TY  - JOUR
ID  - 2010-14677-016
AN  - 2010-14677-016
AU  - Moore, Lucie
AU  - Kirk, Susan
T1  - A literature review of children's and young people's participation in decisions relating to health care
JF  - Journal of Clinical Nursing
JO  - Journal of Clinical Nursing
JA  - J Clin Nurs
Y1  - 2010/08//
VL  - 19
IS  - 15-16
SP  - 2215
EP  - 2225
PB  - Wiley-Blackwell Publishing Ltd.
SN  - 0962-1067
SN  - 1365-2702
AD  - Moore, Lucie, School of Nursing, Midwifery and Social Work, University of Manchester, University Place, Oxford Road, Manchester, United Kingdom, M13 9PL
N1  - Accession Number: 2010-14677-016. PMID: 20659201 Partial author list: First Author & Affiliation: Moore, Lucie; School of Nursing, Midwifery and Social Work, University of Manchester, Manchester, United Kingdom. Other Publishers: Blackwell Publishing. Release Date: 20100906. Publication Type: Journal (0100), Peer Reviewed Journal (0110). Format Covered: Electronic. Document Type: Journal Article. Language: EnglishMajor Descriptor: Adolescent Attitudes; Decision Making; Health Care Services; Involvement; Participation. Minor Descriptor: Clinical Practice; Nurses; Nursing. Classification: Cognitive & Perceptual Development (2820). Population: Human (10). Age Group: Childhood (birth-12 yrs) (100). Methodology: Literature Review. References Available: Y. Page Count: 11. Issue Publication Date: Aug, 2010. Publication History: Accepted Date: Sep 16, 2009. Copyright Statement: Blackwell Publishing Ltd. 2010. 
AB  - Aims and objectives: To review and critique the research literature on children’s and young people’s participation in health care decision-making, to highlight gaps in the research and to identify implications for nursing practice. Background: Children have a right to participate in decisions about their lives. The recognition of this, along with greater acknowledgement of children’s capabilities, has led to an increasing awareness that children’s views must be given value in both national policy and individual decisions. Health professionals have also been given explicit direction to ensure that children are actively involved in decision-making. Design: Literature review. Method: Search of electronic databases and manual searching of journals and reference lists between 1990–2009. Results: Children want to be involved in discussions about their care but it is unclear to what extent this happens in practice. The research conducted has interpreted participation in different ways. Studies have compared decisions of differing importance in terms of risk and many have a wide age range in their samples, including children who are arguably too young for meaningful participation. However, this heterogeneity is often overlooked in the reporting of studies. Aspects of practice which can help or hinder participation are identified but there is little evidence on the outcome benefits of participation. In addition, there has been an over-reliance on interviews as the method of data collection. Conclusions: Research using a combination of observation and interviewing would provide more in-depth knowledge about participation in practice. In addition, studies should consider decisions of similar consequence and children at an age when participation is appropriate. Relevance to clinical practice: The need for health professionals to ensure children are protected is undisputed but should not prevent children’s rights to participate from being enacted. Practitioners, therefore, need further guidance on how to facilitate the participation of children. (PsycINFO Database Record (c) 2016 APA, all rights reserved)
KW  - childrens participation
KW  - young peoples participation
KW  - decision making
KW  - health care services
KW  - clinical practice
KW  - nurses
KW  - nursing
KW  - Adolescent
KW  - Child
KW  - Decision Making
KW  - Great Britain
KW  - Humans
KW  - Patient Participation
KW  - Adolescent Attitudes
KW  - Decision Making
KW  - Health Care Services
KW  - Involvement
KW  - Participation
KW  - Clinical Practice
KW  - Nurses
KW  - Nursing
DO  - 10.1111/j.1365-2702.2009.03161.x
UR  - https://search.ebscohost.com/login.aspx?direct=true&db=psyh&AN=2010-14677-016&site=ehost-live
UR  - ORCID: 0000-0002-1485-8804
UR  - lucie.moore@manchester.ac.uk
DP  - EBSCOhost
DB  - APA PsycInfo
ER  - 

TY  - JOUR
ID  - 2021-33525-001
AN  - 2021-33525-001
AU  - Spencer, Jessie
AU  - Gilmore, Brynne
AU  - Lodenstein, Elsbet
AU  - Portela, Anayda
T1  - A mapping and synthesis of tools for stakeholder and community engagement in quality improvement initiatives for reproductive, maternal, newborn, child and adolescent health
JF  - Health Expectations: An International Journal of Public Participation in Health Care & Health Policy
JO  - Health Expectations: An International Journal of Public Participation in Health Care & Health Policy
JA  - Health Expect
Y1  - 2021/06//
VL  - 24
IS  - 3
SP  - 744
EP  - 756
PB  - Wiley-Blackwell Publishing Ltd.
SN  - 1369-6513
SN  - 1369-7625
AD  - Portela, Anayda, Department of Maternal, Newborn, Child and Adolescent Health and Ageing, World Health Organization, Geneva, Switzerland
N1  - Accession Number: 2021-33525-001. PMID: 33794046 Partial author list: First Author & Affiliation: Spencer, Jessie; Division of Public Health, Michigan State University, College of Human Medicine, Flint, MI, US. Other Publishers: Blackwell Publishing. Release Date: 20210405. Correction Date: 20211111. Publication Type: Journal (0100), Peer Reviewed Journal (0110). Format Covered: Electronic. Document Type: Journal Article. Language: EnglishMajor Descriptor: Community Involvement; Quality Control; Quality of Care; Stakeholder; Adolescent Health. Minor Descriptor: International Organizations; Screening Tests; Websites. Classification: Health Psychology & Medicine (3360). Population: Human (10). Methodology: Literature Review. Supplemental Data: Experimental Materials Internet. References Available: Y. Page Count: 13. Issue Publication Date: Jun, 2021. Publication History: Accepted Date: Feb 27, 2021; Revised Date: Jan 24, 2021; First Submitted Date: Jun 24, 2020. Copyright Statement: Published by John Wiley & Sons Ltd. This is an open access article under the terms of the Creative Commons Attribution License, which permits use, distribution and reproduction in any medium, provided the original work is properly cited. The Authors—Health Expectations. 2021. 
AB  - Background: Stakeholder and community engagement promotes collaboration and gives service users an opportunity to actively participate in the care they receive. Recognizing this potential, The Network for Improving Quality of Care for maternal, newborn and child health aimed to identify tools and operational guidance to integrate stakeholder and community engagement into quality improvement (QI) implementation. Methods: A mapping, consisting of a literature review and an open call through email and listservers, for implementation tools was conducted. Materials were included: if they provided guidance on stakeholder and community engagement aligned to the Network's QI framework comprising seven phases. Screening of tools was done by two reviewers. Results The literature search and the call for tools returned 197 documents with 70 tools included after screening. Most included tools (70%) were published after 2010. International organizations were the most frequently cited authors of tools. Only 15 tools covered all seven phases of the QI framework; few tools covered the more ‘technical’ phase of the QI framework: adapting standards and refining strategies. Conclusion: The quantity of tools and their varied characteristics including types of stakeholder and community engagement processes across the QI framework confirms that engagement cannot be captured in a ‘one‐size‐fits‐all’ formula. Many tools were designed with a generic focus to allow for adaption and use in different settings and sectors. Country programmes looking to strengthen engagement approaches can take advantage of available tools through an online portal on the WHO website and adapt them to meet their specific needs and context. Public Involvement Programme implementers provided tools and resources during data collection. (PsycInfo Database Record (c) 2021 APA, all rights reserved)
KW  - child and adolescent health
KW  - maternal
KW  - newborn
KW  - quality improvement
KW  - quality of care
KW  - stakeholder and community engagement
KW  - Adolescent
KW  - Adolescent Health
KW  - Child
KW  - Child Health
KW  - Family
KW  - Humans
KW  - Infant, Newborn
KW  - Quality Improvement
KW  - Community Involvement
KW  - Quality Control
KW  - Quality of Care
KW  - Stakeholder
KW  - Adolescent Health
KW  - International Organizations
KW  - Screening Tests
KW  - Websites
U1  - Sponsor: World Health Organization, Department of Maternal, Newborn Child and Adolescent Health and Ageing, Switzerland. Recipients: No recipient indicated
U1  - Sponsor: Bill & Melinda Gates Foundation, US. Recipients: No recipient indicated
DO  - 10.1111/hex.13237
UR  - https://search.ebscohost.com/login.aspx?direct=true&db=psyh&AN=2021-33525-001&site=ehost-live
UR  - ORCID: 0000-0001-6368-1585
UR  - ORCID: 0000-0003-4496-9254
UR  - portelaa@who.int
DP  - EBSCOhost
DB  - APA PsycInfo
ER  - 

TY  - THES
ID  - 2005-99024-373
AN  - 2005-99024-373
AU  - Wolf, Jessica L.
T1  - A meta-analysis of primary preventive interventions targeting the mental health of children and adolescents: A review spanning 1992--2003
JF  - Dissertation Abstracts International: Section B: The Sciences and Engineering
JO  - Dissertation Abstracts International: Section B: The Sciences and Engineering
Y1  - 2005///
VL  - 66
IS  - 6-B
SP  - 3431
EP  - 3431
PB  - ProQuest Information & Learning
SN  - 0419-4217
N1  - Accession Number: 2005-99024-373. Other Journal Title: Dissertation Abstracts International. Partial author list: First Author & Affiliation: Wolf, Jessica L.; Loyola U Chicago, US. Release Date: 20060410. Correction Date: 20200713. Publication Type: Dissertation Abstract (0400). Format Covered: Electronic. Document Type: Dissertation. Dissertation Number: AAI3180966. Language: EnglishMajor Descriptor: Adolescent Development; Childhood Development; Intervention; Mental Health; Preventive Mental Health Services. Classification: Health & Mental Health Treatment & Prevention (3300). Population: Human (10). Age Group: Childhood (birth-12 yrs) (100); Adolescence (13-17 yrs) (200). Methodology: Empirical Study; Followup Study; Literature Review; Meta Analysis. Page Count: 1. 
AB  - Meta-analytic techniques were applied to 195 primary preventive interventions targeting the mental health of children and adolescents. Findings revealed that programs are effective in producing significant changes across many outcomes and areas of functioning (overall adjusted mean effect size [ES] = +.28). Changes of moderate magnitude were demonstrated across most outcomes, including increases in competencies/skills, decreases in problems/maladjustment, decreases in internalizing and externalizing symptoms, increases in interpersonal and intrapersonal skills, and improvements in family, peer, and school functioning. A large number of studies (n = 69) also assessed long-term changes through follow-up assessments (median assessment = 52 weeks). Most changes measured immediately after the intervention ended were maintained at follow-up assessment, demonstrating that these changes do not dissipate over time (mean ES at post = +.21; mean ES at follow-up = +.20). Moderators of effect size were also investigated using optimal data analysis (ODA) and hierarchically optimal classification tree analysis (CTA) to identify methodological and intervention characteristics associated with high and low effect sizes. Across data sets, two characteristics were identified as significant moderators of effect size, sample size (a proxy measure of study-level 'power') and characteristics associated with 'demonstration projects.' Interventions with higher sample sizes generally led to higher effect sizes, and interventions that were considered 'demonstration projects' also led to higher effect sizes (i.e., more likely to be implemented by researchers, use a randomized design, and use valid measures; less likely to be easily adapted by permanent staff, incorporate family involvement, and target broad school outcomes). Overall, the information gathered about current prevention efforts continues to demonstrate that primary preventive efforts with children and adolescents are effective in increasing their levels of competencies and skills and in decreasing their level of problems and maladjustment. This is the second review of its kind (see Durlak & Wells, 1997) to substantiate claims made for the effectiveness of prevention efforts. Current effects are slightly, but not significantly, lower than the findings from Durlak and Wells' (1997) review (mean ES = 0.34). Given the prevalence of mental disorders and emotional difficulties in children, prevention efforts aimed at decreasing the incidence of these difficulties are worthwhile and deserve support. (PsycInfo Database Record (c) 2020 APA, all rights reserved)
KW  - primary preventive interventions
KW  - children
KW  - adolescents
KW  - mental health
KW  - Adolescent Development
KW  - Childhood Development
KW  - Intervention
KW  - Mental Health
KW  - Preventive Mental Health Services
UR  - https://search.ebscohost.com/login.aspx?direct=true&db=psyh&AN=2005-99024-373&site=ehost-live
DP  - EBSCOhost
DB  - APA PsycInfo
ER  - 

TY  - JOUR
ID  - 2010-02598-005
AN  - 2010-02598-005
AU  - Manning, Matthew
AU  - Homel, Ross
AU  - Smith, Christine
T1  - A meta-analysis of the effects of early developmental prevention programs in at-risk populations on non-health outcomes in adolescence
JF  - Children and Youth Services Review
JO  - Children and Youth Services Review
JA  - Child Youth Serv Rev
Y1  - 2010/04//
VL  - 32
IS  - 4
SP  - 506
EP  - 519
PB  - Elsevier Science
SN  - 0190-7409
SN  - 1873-7765
AD  - Manning, Matthew, Key Centre for Ethics, Law, Justice and Governance, Griffith University, Mt Gravatt Campus, Brisbane, QLD, Australia, 4111
N1  - Accession Number: 2010-02598-005. Partial author list: First Author & Affiliation: Manning, Matthew; Key Centre for Ethics, Law, Justice and Governance, Griffith University, Brisbane, QLD, Australia. Release Date: 20100322. Correction Date: 20201001. Publication Type: Journal (0100), Peer Reviewed Journal (0110). Format Covered: Electronic. Document Type: Journal Article. Language: EnglishMajor Descriptor: Adolescent Development; At Risk Populations; Health; Well Being; Health Outcomes. Minor Descriptor: Early Childhood Development. Classification: Health & Mental Health Treatment & Prevention (3300). Population: Human (10). Methodology: Meta Analysis. References Available: Y. Page Count: 14. Issue Publication Date: Apr, 2010. Publication History: First Posted Date: Nov 26, 2009; Accepted Date: Nov 12, 2009; Revised Date: Nov 10, 2009; First Submitted Date: Jun 12, 2009. Copyright Statement: All rights reserved. Elsevier Ltd. 2009. 
AB  - We present the results of a meta-analytic review of early developmental prevention programs (children aged 0–5: structured preschool programs, center-based developmental day care, home visitation, family support services and parental education) delivered to at-risk populations on non-health outcomes during adolescence (educational success, cognitive development, social–emotional development, deviance, social participation, involvement in criminal justice, and family well-being). This review improves on previous meta-analyses because it includes a more comprehensive set of adolescent outcomes, it focuses on measures that are psychometrically valid, and it includes a more detailed analysis of program moderator effects. Seventeen studies, based on eleven interventions (all US-based) met the ten criteria for inclusion into the analysis. The mean effect size across all programs and outcomes was 0.313, equivalent to a 62% higher mean score for an intervention group than for a control group. The largest effect was for educational success during adolescence (effect size 0.53) followed by social deviance (0.48), social participation (0.37), cognitive development (0.34), involvement in criminal justice (0.24), family well-being (0.18), and social–emotional development (0.16). Programs that lasted longer than three years were associated with larger sample means than programs that were longer than one year but shorter than three years. More intense programs (those with more than 500 sessions per participant) also had larger means than less intense programs. There was a marginally significant trend for programs with a follow-through component into the early primary school years (e.g. preschool to Grade 3) to have more positive effects than programs without a follow-through. We conclude that the impact of well-conducted early development programs on quality of life in adolescence can be substantial for social policy purposes. (PsycInfo Database Record (c) 2020 APA, all rights reserved)
KW  - early developmental prevention programs
KW  - at-risk populations
KW  - non-health outcomes
KW  - adolescence
KW  - Adolescent Development
KW  - At Risk Populations
KW  - Health
KW  - Well Being
KW  - Health Outcomes
KW  - Early Childhood Development
DO  - 10.1016/j.childyouth.2009.11.003
UR  - https://search.ebscohost.com/login.aspx?direct=true&db=psyh&AN=2010-02598-005&site=ehost-live
UR  - christine.smith@griffith.edu.au
UR  - r.homel@griffith.edu.au
UR  - m.manning@griffith.edu.au
DP  - EBSCOhost
DB  - APA PsycInfo
ER  - 

TY  - JOUR
ID  - 2006-10465-002
AN  - 2006-10465-002
AU  - Stice, Eric
AU  - Shaw, Heather
AU  - Marti, C. Nathan
T1  - A meta-analytic review of obesity prevention programs for children and adolescents: The skinny on interventions that work
JF  - Psychological Bulletin
JO  - Psychological Bulletin
JA  - Psychol Bull
Y1  - 2006/09//
VL  - 132
IS  - 5
SP  - 667
EP  - 691
PB  - American Psychological Association
SN  - 0033-2909
SN  - 1939-1455
AD  - Stice, Eric, Oregon Research Institute, 1715 Franklin Boulevard, Eugene, OR, US, 97403
N1  - Accession Number: 2006-10465-002. PMID: 16910747 Partial author list: First Author & Affiliation: Stice, Eric; Department of Psychology, University of Texas at Austin, Austin, TX, US. Other Publishers: Psychological Review Company; The Macmillan Company; The Review Publishing Company. Release Date: 20061215. Publication Type: Journal (0100), Peer Reviewed Journal (0110). Format Covered: Electronic. Document Type: Journal Article. Language: EnglishMajor Descriptor: Exercise; Health Behavior; Intervention; Obesity; Prevention. Minor Descriptor: Meta Analysis; Weight Control. Classification: Promotion & Maintenance of Health & Wellness (3365). Population: Human (10). Age Group: Childhood (birth-12 yrs) (100); School Age (6-12 yrs) (180); Adolescence (13-17 yrs) (200). Methodology: Meta Analysis. References Available: Y. Page Count: 25. Issue Publication Date: Sep, 2006. Publication History: Accepted Date: Feb 22, 2006; Revised Date: Feb 8, 2006; First Submitted Date: Aug 16, 2005. Copyright Statement: American Psychological Association. 2006. 
AB  - This meta-analytic review summarizes obesity prevention programs and their effects and investigates participant, intervention, delivery, and design features associated with larger effects. A literature search identified 64 prevention programs seeking to produce weight gain prevention effects, of which 21% produced significant prevention effects that were typically pre- to post effects. Larger effects emerged for programs that targeted children and adolescents (vs. preadolescents) and females, programs that were relatively brief, programs that solely targeted weight control versus other health behaviors (e.g., smoking), programs evaluated in pilot trials, and programs wherein participants must have self-selected into the intervention. Other factors, including mandated improvements in diet and exercise, sedentary behavior reduction, delivery by trained interventionists, and parental involvement, were not associated with significantly larger effects. (PsycINFO Database Record (c) 2016 APA, all rights reserved)
KW  - obesity
KW  - prevention
KW  - meta analysis
KW  - moderators
KW  - interventions
KW  - health behavior
KW  - exercise
KW  - Adolescent
KW  - Adolescent Behavior
KW  - Child
KW  - Child Behavior
KW  - Diet
KW  - Exercise
KW  - Female
KW  - Health Promotion
KW  - Humans
KW  - Male
KW  - Obesity
KW  - Parents
KW  - Program Evaluation
KW  - Exercise
KW  - Health Behavior
KW  - Intervention
KW  - Obesity
KW  - Prevention
KW  - Meta Analysis
KW  - Weight Control
U1  - Sponsor: National Institutes of Health. Grant: MH/DK61957; MH70699. Recipients: No recipient indicated
DO  - 10.1037/0033-2909.132.5.667
UR  - https://search.ebscohost.com/login.aspx?direct=true&db=pdh&AN=2006-10465-002&site=ehost-live
UR  - estice@ori.org
DP  - EBSCOhost
DB  - APA PsycArticles
ER  - 

TY  - JOUR
ID  - 2006-10465-002
AN  - 2006-10465-002
AU  - Stice, Eric
AU  - Shaw, Heather
AU  - Marti, C. Nathan
T1  - A meta-analytic review of obesity prevention programs for children and adolescents: The skinny on interventions that work
JF  - Psychological Bulletin
JO  - Psychological Bulletin
JA  - Psychol Bull
Y1  - 2006/09//
VL  - 132
IS  - 5
SP  - 667
EP  - 691
PB  - American Psychological Association
SN  - 0033-2909
SN  - 1939-1455
AD  - Stice, Eric, Oregon Research Institute, 1715 Franklin Boulevard, Eugene, OR, US, 97403
N1  - Accession Number: 2006-10465-002. PMID: 16910747 Partial author list: First Author & Affiliation: Stice, Eric; Department of Psychology, University of Texas at Austin, Austin, TX, US. Other Publishers: Psychological Review Company; The Macmillan Company; The Review Publishing Company. Release Date: 20060814. Publication Type: Journal (0100), Peer Reviewed Journal (0110). Format Covered: Electronic. Document Type: Journal Article. Language: EnglishMajor Descriptor: Exercise; Health Behavior; Intervention; Obesity; Prevention. Minor Descriptor: Meta Analysis; Weight Control. Classification: Promotion & Maintenance of Health & Wellness (3365). Population: Human (10). Age Group: Childhood (birth-12 yrs) (100); School Age (6-12 yrs) (180); Adolescence (13-17 yrs) (200). Methodology: Meta Analysis. References Available: Y. Page Count: 25. Issue Publication Date: Sep, 2006. Publication History: Accepted Date: Feb 22, 2006; Revised Date: Feb 8, 2006; First Submitted Date: Aug 16, 2005. Copyright Statement: American Psychological Association. 2006. 
AB  - This meta-analytic review summarizes obesity prevention programs and their effects and investigates participant, intervention, delivery, and design features associated with larger effects. A literature search identified 64 prevention programs seeking to produce weight gain prevention effects, of which 21% produced significant prevention effects that were typically pre- to post effects. Larger effects emerged for programs that targeted children and adolescents (vs. preadolescents) and females, programs that were relatively brief, programs that solely targeted weight control versus other health behaviors (e.g., smoking), programs evaluated in pilot trials, and programs wherein participants must have self-selected into the intervention. Other factors, including mandated improvements in diet and exercise, sedentary behavior reduction, delivery by trained interventionists, and parental involvement, were not associated with significantly larger effects. (PsycINFO Database Record (c) 2016 APA, all rights reserved)
KW  - obesity
KW  - prevention
KW  - meta analysis
KW  - moderators
KW  - interventions
KW  - health behavior
KW  - exercise
KW  - Adolescent
KW  - Adolescent Behavior
KW  - Child
KW  - Child Behavior
KW  - Diet
KW  - Exercise
KW  - Female
KW  - Health Promotion
KW  - Humans
KW  - Male
KW  - Obesity
KW  - Parents
KW  - Program Evaluation
KW  - Exercise
KW  - Health Behavior
KW  - Intervention
KW  - Obesity
KW  - Prevention
KW  - Meta Analysis
KW  - Weight Control
U1  - Sponsor: National Institutes of Health. Grant: MH/DK61957; MH70699. Recipients: No recipient indicated
DO  - 10.1037/0033-2909.132.5.667
UR  - https://search.ebscohost.com/login.aspx?direct=true&db=psyh&AN=2006-10465-002&site=ehost-live
UR  - estice@ori.org
DP  - EBSCOhost
DB  - APA PsycInfo
ER  - 

TY  - THES
ID  - 1997-95002-116
AN  - 1997-95002-116
AU  - Dagang, Sheryl Anne
T1  - A meta-analytic review of studies examining the effects of childhood sexual abuse in women
JF  - Dissertation Abstracts International: Section B: The Sciences and Engineering
JO  - Dissertation Abstracts International: Section B: The Sciences and Engineering
Y1  - 1997/01//
VL  - 57
IS  - 7-B
SP  - 4701
EP  - 4701
PB  - ProQuest Information & Learning
SN  - 0419-4217
N1  - Accession Number: 1997-95002-116. Other Journal Title: Dissertation Abstracts International. Partial author list: First Author & Affiliation: Dagang, Sheryl Anne; Utah State U, US. Release Date: 19970101. Publication Type: Dissertation Abstract (0400). Format Covered: Electronic. Document Type: Dissertation. Dissertation Number: AAM9636984. Language: EnglishMajor Descriptor: Child Abuse; Human Females; Sexual Abuse. Classification: General Psychology (2100); Health & Mental Health Treatment & Prevention (3300). Population: Human (10); Female (40). Age Group: Adulthood (18 yrs & older) (300). Methodology: Meta Analysis. Page Count: 1. 
AB  - Childhood sexual abuse is a prevalent problem that impacts adult women and the mental health professionals who treat them. Decades of studies have been conducted examining the impact of childhood sexual abuse in order to be better able to treat clients with this history. Yet, few clear guidelines have resulted from these activities. In order to gain a clear picture of this research, a meta-analysis was conducted on 41 published studies to describe the nature of the problem, the subjects involved in these studies, measures used to determine effect, and impact of eight variables that potentially mediate the effect of childhood sexual abuse. The results of this meta-analysis show that authors use different definitions, sample from different populations, report different demographic data, and use different measures of outcome. Typical studies use definitions based on the relationship of the victim to the perpetrator and difference between victim and perpetrator in age. While many reviewers discuss the potential impact and importance of several demographic variables, including age, educational level, and marital status, few studies in this meta-analysis included this information. Subjects are typically mental health clients or students, however some studies did attempt to use a random sample from the general population. Most studies use a life history interview or questionnaire in order to obtain demographic data and information about the nature of the sexual abuse. Most studies also utilize an objective measure of outcome, typically a measure of psychopathology, however few studies used the same tool. It was concluded that there is clear evidence to indicate a negative effect of sexual abuse in women. Also, it was concluded that in order to increase the level of understanding in this area it is imperative to begin to standardize a protocol for this research. A standardized protocol would include a clearly stated definition of childhood sexual abuse, clearly stated demog (PsycINFO Database Record (c) 2016 APA, all rights reserved)
KW  - effects of childhood sexual abuse
KW  - women
KW  - Child Abuse
KW  - Human Females
KW  - Sexual Abuse
UR  - https://search.ebscohost.com/login.aspx?direct=true&db=psyh&AN=1997-95002-116&site=ehost-live
DP  - EBSCOhost
DB  - APA PsycInfo
ER  - 

TY  - JOUR
ID  - 2015-57806-001
AN  - 2015-57806-001
AU  - Fu, Christine
AU  - Underwood, Carol
T1  - A meta-review of school-based disaster interventions for child and adolescent survivors
JF  - Journal of Child and Adolescent Mental Health
JO  - Journal of Child and Adolescent Mental Health
JA  - J Child Adolesc Ment Health
Y1  - 2015/09//
VL  - 27
IS  - 3
SP  - 161
EP  - 171
PB  - Taylor & Francis
SN  - 1728-0583
SN  - 1728-0591
AD  - Fu, Christine
N1  - Accession Number: 2015-57806-001. PMID: 26890398 Other Journal Title: Southern African Journal of Child & Adolescent Psychiatry; Southern African Journal of Child and Adolescent Mental Health. Partial author list: First Author & Affiliation: Fu, Christine; World Vision, Washington, DC, US. Other Publishers: NISC Pty Ltd; South African Association for Child and Adolescent Psychiatry and Allied Professions. Release Date: 20160121. Publication Type: Journal (0100), Peer Reviewed Journal (0110). Format Covered: Electronic. Document Type: Journal Article. Language: EnglishMajor Descriptor: Mental Health Services; School Based Intervention; Survivors. Minor Descriptor: Disasters. Classification: Educational/Vocational Counseling & Student Services (3580). Population: Human (10). Age Group: Childhood (birth-12 yrs) (100); Adolescence (13-17 yrs) (200). Tests & Measures: Child PTSD Symptom Scale. Methodology: Meta Analysis. Page Count: 11. Issue Publication Date: Sep, 2015. Copyright Statement: Printed in South Africa—All rights reserved. NISC Pty Ltd.
AB  - Background: Children and adolescents are among the most vulnerable groups affected by natural and man-made disaster. To better understand research and practice concerning mental health and psychosocial support efforts in humanitarian settings, the authors conducted a comprehensive review of all intervention programmes within the past decade that universally targeted children and adolescents who were exposed to a natural and/or man-made disaster.Methods: We searched PubMed, PsycINFO, Cochrane Library and CINAHL for mental health and psychosocial interventions (MHPSS) involving children and adolescents. A total of 11 studies, 4 from natural disasters and 7 from conflict-affected areas met the inclusion criteria. Effect sizes were calculated using a random effects model for studies in post-natural disaster and war/terrorist-affected settings separately.Results: The weighted mean effect sizes for interventions in both settings were statistically significant: −0.308, 95% CI=−0.54– −0.07, z=−2.58, p=0.010 after a natural disaster, and −0.514, 95% CI=−0.80 to −0.23, z=−3.57, p<0.001 in conflict areas. This indicates that MHPSS interventions in both disaster settings resulted in a reduction in PTSD symptoms compared to the control.Conclusions: This review suggests that school-based, universal programmes that are conducted by teachers or local paraprofessionals are effective in reducing PTSD symptoms in children and adolescents. The few studies meeting the inclusion criteria of this study demonstrate the need for further expansion of statistical methods and study designs to test for the effects of interventions in challenging humanitarian settings. (PsycINFO Database Record (c) 2016 APA, all rights reserved)
KW  - disasters
KW  - school based intervention
KW  - survivors
KW  - mental health services
KW  - Mental Health Services
KW  - School Based Intervention
KW  - Survivors
KW  - Disasters
DO  - 10.2989/17280583.2015.1117978
UR  - https://search.ebscohost.com/login.aspx?direct=true&db=psyh&AN=2015-57806-001&site=ehost-live
UR  - cfu@worldvision.org
DP  - EBSCOhost
DB  - APA PsycInfo
ER  - 

TY  - THES
ID  - 2020-04053-113
AN  - 2020-04053-113
AU  - Barnes, Karen A.
T1  - A meta-synthesis of adolescent psychological help-seeking
JF  - Dissertation Abstracts International Section A: Humanities and Social Sciences
JO  - Dissertation Abstracts International Section A: Humanities and Social Sciences
Y1  - 2020///
VL  - 81
IS  - 5-A
PB  - ProQuest Information & Learning
SN  - 0419-4209
SN  - 978-1392658567
N1  - Accession Number: 2020-04053-113. Other Journal Title: Dissertation Abstracts International. Partial author list: First Author & Affiliation: Barnes, Karen A.; Walden University, Social Work, US. Release Date: 20200220. Correction Date: 20200713. Publication Type: Dissertation Abstract (0400). Format Covered: Electronic. Document Type: Dissertation. Dissertation Number: AAI27548791. ISBN: 978-1392658567. Language: EnglishMajor Descriptor: Adolescent Psychology; Family; Health Care Seeking Behavior; Help Seeking Behavior; Mental Health Literacy. Minor Descriptor: Developmental Stages; Mothers; Student Records. Classification: Health Psychology & Medicine (3360). Population: Human (10). Methodology: Metasynthesis. 
AB  - Although adolescents experience psychological difficulty at a rate higher than any other age group, most do not get the support they need. The purpose of this study was to explore perceptions about barriers, facilitating factors, and help-seeking preferences for psychological support among adolescents. This study involved Best, Gil-Rodriguez, Manktelow, and Taylor's conceptual framework pathways to online help-seeking to help explain adolescents' perceptions of factors that influence them seeking support as well as identify pathways for support. A qualitative meta-synthesis design was used to synthesize findings of individual qualitative studies into themes around the central phenomenon of adolescent help-seeking. Data were collected by conducting an exhaustive literature review that initially identified 634 potential records, 16 of which met the specific inclusion criteria. The findings of this study indicate that adolescents identify 2 distinct pathways for support: formal and informal sources. Adolescents in the studies identified preferred informal sources of support as family (most often mothers), and school personnel (most often teachers), and most did not see formal sources as a viable option. Trust emerged as a primary factor in who, if anyone, adolescents chose to seek emotional support from. Other indicators of help-seeking included self-reliance, mental health literacy, stigma, and helper characteristics. Social change implications of this study include encouraging opportunities for schools to promote help-seeking by increasing mental health literacy for both students and staff and collaborating with families and professionals to promote transition to formal services. (PsycInfo Database Record (c) 2020 APA, all rights reserved)
KW  - meta-synthesis
KW  - adolescent
KW  - psychological
KW  - help-seeking
KW  - Adolescent Psychology
KW  - Family
KW  - Health Care Seeking Behavior
KW  - Help Seeking Behavior
KW  - Mental Health Literacy
KW  - Developmental Stages
KW  - Mothers
KW  - Student Records
UR  - https://search.ebscohost.com/login.aspx?direct=true&db=psyh&AN=2020-04053-113&site=ehost-live
DP  - EBSCOhost
DB  - APA PsycInfo
ER  - 

TY  - JOUR
ID  - 2020-18659-007
AN  - 2020-18659-007
AU  - Díaz Crescitelli, M. E.
AU  - Ghirotto, L.
AU  - Sisson, H.
AU  - Sarli, L.
AU  - Artioli, G.
AU  - Bassi, M. C.
AU  - Appicciutoli, G.
AU  - Hayter, M.
T1  - A meta-synthesis study of the key elements involved in childhood vaccine hesitancy
JF  - Public Health
JO  - Public Health
JA  - Public Health
Y1  - 2020/03//
VL  - 180
SP  - 38
EP  - 45
PB  - Elsevier Science
SN  - 0033-3506
SN  - 1476-5616
AD  - Díaz Crescitelli, M. E.
N1  - Accession Number: 2020-18659-007. PMID: 31838344 Partial author list: First Author & Affiliation: Díaz Crescitelli, M. E.; Department of Medicine and Surgery, University of Parma, Parma, Italy. Release Date: 20210524. Publication Type: Journal (0100), Peer Reviewed Journal (0110). Format Covered: Electronic. Document Type: Journal Article. Language: EnglishMajor Descriptor: Immunization; Parental Attitudes; Parents; Qualitative Methods. Classification: Promotion & Maintenance of Health & Wellness (3365). Population: Human (10). Methodology: Literature Review; Systematic Review; Metasynthesis. Page Count: 8. Issue Publication Date: Mar, 2020. Publication History: First Posted Date: Dec 12, 2019; Accepted Date: Oct 30, 2019; Revised Date: Sep 26, 2019; First Submitted Date: Jun 29, 2019. Copyright Statement: Published by Elsevier Ltd. All rights reserved. The Royal Society for Public Health. 2019. 
AB  - Objectives: Immunization is one of the most successful and cost-effective interventions to improve health outcomes. However, internationally, the phenomenon of parental vaccine hesitancy is increasing and presents a growing challenge for health professionals. This article summarizes the evidence surrounding childhood vaccine hesitancy from the perspective of parents. Study design: We conducted a systematic review and meta-synthesis of qualitative studies. Methods: We searched for qualitative research articles in electronic databases from inception to March 2018. In addition, a manual search of the retrieved articles and their references was conducted to identify other potential articles. We used the Critical Appraisal Skills Programme to examine study validity, adequacy and potential applicability of the results. No articles were excluded for reasons of quality. By performing a meta-synthesis, we identified descriptive themes and, subsequently, the conceptual elements of vaccine hesitancy. Results: The review included 27 studies involving a total of 1557 parents who were hesitant about vaccinating their child. Five overarching categories were identified: (1) risk conceptualization; (2) mistrust towards vaccine-related institutions, pharmaceutical companies, researchers, health professionals and the information from media; (3) parental alternative health beliefs about childhood immunity, vaccine scheduling and the perceived toxicity of vaccinations; (4) philosophical views on parental responsibility; and (5) parents' information levels about vaccination. Conclusions: Healthcare providers need to approach this difficult situation considering that parents desire to do what they feel right for the child. Understanding the core elements of hesitancy will allow health professionals to adopt effective communication and behavioural strategies. (PsycInfo Database Record (c) 2021 APA, all rights reserved)
KW  - childhood vaccine hesitancy
KW  - parent perspectives
KW  - qualitative studies
KW  - Child
KW  - Humans
KW  - Parents
KW  - Qualitative Research
KW  - Vaccination
KW  - Immunization
KW  - Parental Attitudes
KW  - Parents
KW  - Qualitative Methods
DO  - 10.1016/j.puhe.2019.10.027
UR  - https://search.ebscohost.com/login.aspx?direct=true&db=psyh&AN=2020-18659-007&site=ehost-live
UR  - ORCID: 0000-0002-5418-2837
UR  - ORCID: 0000-0001-5635-720X
UR  - Diaz.matias1986@gmail.com
DP  - EBSCOhost
DB  - APA PsycInfo
ER  - 

TY  - JOUR
ID  - 2013-21840-005
AN  - 2013-21840-005
AU  - Stinson, Jennifer N.
AU  - Huguet, Anna
AU  - McCrath, Patrick
AU  - Rosenbloom, Brittany
AU  - Soobiah, Charlene
AU  - White, Meghan
AU  - Coburn, Geraldine
T1  - A qualitative review of the psychometric properties and feasibility of electronic headache diaries for children and adults: Where we are and where we need to go
JF  - Pain Research & Management
JO  - Pain Research & Management
JA  - Pain Res Manag
Y1  - 2013/05//May-Jun, 2013
VL  - 18
IS  - 3
SP  - 142
EP  - 152
PB  - Pulsus Group
SN  - 1203-6765
SN  - 1918-1523
AD  - Stinson, Jennifer N., Hospital for Sick Children, 555 University Avenue, Toronto, ON, Canada, M5G 1X8
N1  - Accession Number: 2013-21840-005. PMID: 23748255 Partial author list: First Author & Affiliation: Stinson, Jennifer N.; University of Toronto, Toronto, ON, Canada. Other Publishers: Hindawi Limited; Hindawi Publishing Corporation. Release Date: 20130812. Correction Date: 20211011. Publication Type: Journal (0100), Peer Reviewed Journal (0110). Format Covered: Electronic. Document Type: Journal Article. Language: EnglishMajor Descriptor: Headache; Pain; Psychometrics. Classification: Physical & Somatoform & Psychogenic Disorders (3290). Population: Human (10). Age Group: Childhood (birth-12 yrs) (100); Adulthood (18 yrs & older) (300). Tests & Measures: Multidimensional Pain Inventory; Interference Scale; Brief Pain Inventory; Children's Activity Limitations Interview; Pediatric Quality of Life Inventory; Numerical Rating Scale; Simple Verbal Scale; Sleep Habits Questionnaire DOI: 10.1037/t29770-000; Beck Depression Inventory DOI: 10.1037/t00741-000; Profile of Mood States Questionnaire; Children’s Somatization Inventory DOI: 10.1037/t05650-000; Faces Pain Scale. Methodology: Literature Review. References Available: Y. Page Count: 11. Issue Publication Date: May-Jun, 2013. Copyright Statement: All rights reserved. Pulsus Group Inc. 2013. 
AB  - Background: While paper headache pain diaries have been used to determine the effectiveness of headache treatments in clinical trials, recent advances in information and communication technologies have resulted in the burgeoning use of electronic diaries (e-diaries) for headache pain. Objective: To qualitatively review headache e-diaries, assess their measurement properties, examine measurement components and compare these components with recommended reporting guidelines. Methods: The databases Medline, the Cumulative Index to Nursing and Allied Health Literature, Embase, PsychInfo, the Education Resources Information Centre and ISI Web of Science were searched for self-report headache e-diaries for children and adults. A total of 21 publications that involved e-diaries were found; five articles reported on the development of an e-diary and 16 used an e-diary as an outcome measure in randomized controlled trials or observational studies. The diary measures' components, features and psychometric properties, as well as the quality of evidence of their psychometric properties, were evaluated. Results: Five headache e-diaries met the a priori criteria and were included in the final analysis. None of these e-diaries had well-developed evidence of reliability and validity. Three e-diaries showed evidence of feasibility. E-diaries with ad hoc measures developed by the study investigators were most common, with little to no supportive evidence of reliability and⁄or validity. Compliance with the reporting guidelines was variable, with only one-half of the e-diaries measuring the recommended primary outcome of headache frequency. Conclusions: Specific recommendations regarding the development (including essential components) and testing of headache e-diaries are discussed. Further research is needed to strengthen the measurement of headache pain in clinical trials using headache e-diaries. (PsycInfo Database Record (c) 2021 APA, all rights reserved)
KW  - psychometric properties
KW  - electronic headache diaries
KW  - headache pain
KW  - Adult
KW  - Child
KW  - Feasibility Studies
KW  - Headache
KW  - Humans
KW  - Outcome Assessment (Health Care)
KW  - Practice Guidelines as Topic
KW  - Psychometrics
KW  - Reproducibility of Results
KW  - Research Design
KW  - Headache
KW  - Pain
KW  - Psychometrics
DO  - 10.1155/2013/369541
UR  - https://search.ebscohost.com/login.aspx?direct=true&db=psyh&AN=2013-21840-005&site=ehost-live
UR  - ORCID: 0000-0002-4002-8644
UR  - jennifer.stinson@sickkids.ca
DP  - EBSCOhost
DB  - APA PsycInfo
ER  - 

TY  - JOUR
ID  - 2020-02325-001
AN  - 2020-02325-001
AU  - Cooper, Jane
AU  - Brown, Ted
AU  - Yu, Mong-lin
T1  - A retrospective narrative review of filial therapy as a school-based mental health intervention
JF  - International Journal of Play Therapy
JO  - International Journal of Play Therapy
Y1  - 2020/04//
VL  - 29
IS  - 2
SP  - 86
EP  - 95
PB  - Educational Publishing Foundation
SN  - 1555-6824
SN  - 1939-0629
AD  - Cooper, Jane, Therapy4Kids, Children’s Mental Health Service (WSLHD-East), Auburn Community Health Centre, Norval Street, Auburn, NSW, Australia, 2144
N1  - Accession Number: 2020-02325-001. Partial author list: First Author & Affiliation: Cooper, Jane; Department of Occupational Therapy, School of Primary and Allied Health Care, Monash University, Peninsula Campus, Frankston, NSW, Australia. Other Publishers: Assn for Play Therapy. Release Date: 20200113. Correction Date: 20200416. Publication Type: Journal (0100), Peer Reviewed Journal (0110). Format Covered: Electronic. Document Type: Journal Article. Language: EnglishMajor Descriptor: Mental Health; Play Therapy; School Based Intervention. Minor Descriptor: Behavior Problems; Emotional Disturbances; Rural Environments. Classification: Psychotherapy & Psychotherapeutic Counseling (3310). Population: Human (10). Age Group: Childhood (birth-12 yrs) (100). Methodology: Literature Review. Supplemental Data: Tables and Figures Internet. Page Count: 10. Issue Publication Date: Apr, 2020. Publication History: First Posted Date: Jan 13, 2020; Accepted Date: Nov 30, 2019; Revised Date: Nov 19, 2019; First Submitted Date: Aug 5, 2019. Copyright Statement: Association for Play Therapy. 2020. 
AB  - Filial therapy is a mental health intervention for children originally designed to address mental health clinician shortages by leveraging the time and skills of the clinician to resource the people who spend the most time with the child, rather than being directly involved in the child’s treatment. The current mental health climate in many parts of the world is not dissimilar to the context in which the original filial therapy model was developed, in that there is a disparity between a demanding problem and a shortage in supply of specialist services. There remains a need in school settings for effective interventions to address social, emotional and behavioral problems in children and there is a gap in the degree of reporting on the impact of filial therapy in school settings despite a body of literature supporting the efficacy of the intervention more broadly. This retrospective narrative literature review provides a summary of current and past research publications about filial therapy as a school-based intervention and its effect on student functioning. A thorough search of the literature resulted in an initial 34 publications, 23 of which remained following application of the exclusion criteria. In this article, we adopted the IMRaD (Introduction, Methods, Results, and Discussion) approach to reviewing the literature with reference to Ferrari’s (2015) recommended framework for narrative reviews. Overall support for the use of school-based filial therapy interventions was determined given their positive influence on children’s functional outcomes. (PsycInfo Database Record (c) 2020 APA, all rights reserved)
KW  - filial therapy
KW  - school-based intervention
KW  - child mental health
KW  - play therapy
KW  - rural mental health
KW  - Mental Health
KW  - Play Therapy
KW  - School Based Intervention
KW  - Behavior Problems
KW  - Emotional Disturbances
KW  - Rural Environments
DO  - 10.1037/pla0000114
L3  - 10.1037/pla0000114.supp (Supplemental)
UR  - https://search.ebscohost.com/login.aspx?direct=true&db=pdh&AN=2020-02325-001&site=ehost-live
UR  - ORCID: 0000-0003-1662-5008
UR  - ORCID: 0000-0001-9403-5877
UR  - ORCID: 0000-0001-6917-2722
UR  - jane.cooper@monash.edu
DP  - EBSCOhost
DB  - APA PsycArticles
ER  - 

TY  - JOUR
ID  - 2012-18751-006
AN  - 2012-18751-006
AU  - King, Daniel L.
AU  - Delfabbro, Paul H.
AU  - Derevensky, Jeffrey L.
AU  - Griffiths, Mark D.
T1  - A review of Australian classification practices for commercial video games featuring simulated gambling
JF  - International Gambling Studies
JO  - International Gambling Studies
JA  - Int Gambl Stud
Y1  - 2012/08//
VL  - 12
IS  - 2
SP  - 231
EP  - 242
PB  - Taylor & Francis
SN  - 1445-9795
SN  - 1479-4276
AD  - King, Daniel L.
N1  - Accession Number: 2012-18751-006. Partial author list: First Author & Affiliation: King, Daniel L.; School of Psychology, University of Adelaide, Adelaide, SA, Australia. Release Date: 20130506. Correction Date: 20190211. Publication Type: Journal (0100), Peer Reviewed Journal (0110). Format Covered: Electronic. Document Type: Journal Article. Language: EnglishMajor Descriptor: Computer Games; Gambling; Simulation Games; Technology; Digital Gaming. Minor Descriptor: Age Differences. Classification: Recreation & Leisure (3740). Population: Human (10). Location: Australia. Methodology: Literature Review. References Available: Y. Page Count: 12. Issue Publication Date: Aug, 2012. Publication History: Revised Date: Jan 18, 2012; First Submitted Date: Jun 5, 2011. Copyright Statement: Taylor & Francis. 2012. 
AB  - This paper reviews Australian classification practices for commercial video games that contain simulated gambling. In the last decade, over 100 video games featuring gambling simulations have been classified as suitable for commercial sale to youth in Australia, with 69 of these video games rated ‘PG’ for Parental Guidance Recommended (i.e. suitable for ages 8+ years) and the remaining 33 rated ‘G’ for General (i.e. suitable for all ages). A review of the literature suggests that consumer advice and warnings related to video game material are often inconsistent and/or not adequately provided. A public health approach suggests that the presence of gambling content in video games may present risks to younger players unfamiliar with how gambling operates. It is argued that there is a need for further academic debate on social responsibility issues of early childhood and adolescent exposure to, and involvement in, simulated gambling activities available in interactive gaming technologies. (PsycINFO Database Record (c) 2019 APA, all rights reserved)
KW  - gambling simulations
KW  - commercial video games
KW  - age differences
KW  - gaming technologies
KW  - Computer Games
KW  - Gambling
KW  - Simulation Games
KW  - Technology
KW  - Digital Gaming
KW  - Age Differences
DO  - 10.1080/14459795.2012.661444
UR  - https://search.ebscohost.com/login.aspx?direct=true&db=psyh&AN=2012-18751-006&site=ehost-live
UR  - ORCID: 0000-0001-8880-6524
UR  - ORCID: 0000-0002-1762-2581
UR  - daniel.king@adelaide.edu.au
DP  - EBSCOhost
DB  - APA PsycInfo
ER  - 

TY  - JOUR
ID  - 2012-35339-005
AN  - 2012-35339-005
AU  - Vaughn, Lisa M.
AU  - Wagner, Erin
AU  - Jacquez, Farrah
T1  - A review of community-based participatory research in child health
JF  - MCN: The American Journal of Maternal/Child Nursing
JO  - MCN: The American Journal of Maternal/Child Nursing
JA  - MCN Am J Matern Child Nurs
Y1  - 2013/01//Jan-Feb, 2013
VL  - 38
IS  - 1
SP  - 48
EP  - 53
PB  - Lippincott Williams & Wilkins
SN  - 0361-929X
SN  - 1539-0683
AD  - Vaughn, Lisa M.
N1  - Accession Number: 2012-35339-005. PMID: 23232779 Partial author list: First Author & Affiliation: Vaughn, Lisa M.; Division of Emergency Medicine, Cincinnati Children's Hospital Medical Center, Department of Pediatrics, University of Cincinnati College of Medicine, Cincinnati, OH, US. Release Date: 20140331. Publication Type: Journal (0100), Peer Reviewed Journal (0110). Format Covered: Print. Document Type: Journal Article. Language: EnglishMajor Descriptor: Communities; Experimentation; Health Care Services; Health Service Needs; Mental Health. Minor Descriptor: Health Behavior; Pediatrics. Classification: Health & Mental Health Services (3370). Population: Human (10). Methodology: Literature Review. References Available: Y. Page Count: 6. Issue Publication Date: Jan-Feb, 2013. 
AB  - Objective: To review published studies that use an authentic community-based participatory research (CBPR) approach in child health to highlight the benefits, barriers, and scope of this approach with pediatric populations. Method: Studies using CBPR in child health were identified using PubMed, Scopus, and Web of Science through MeSH heading and keyword searches. Keywords included 'community-based participatory research' and 'child,' 'youth,' and 'adolescent.' Literature reviews and community-placed articles were excluded. Results: A total of 34 CBPR studies focused on child health were identified and analyzed for this review. The most common child health issue in these studies was obesity/diabetes. Other child health topics included health needs assessments, reproductive health, female health, HIV treatment, physical activity, mental health, maternal/child health, substance abuse, asthma, and youth with disabilities/special healthcare needs. Implications/Conclusion: CBPR offers a unique approach for translating evidence-based models and research knowledge from child health into effective and sustainable interventions. (PsycINFO Database Record (c) 2016 APA, all rights reserved)
KW  - child health
KW  - pediatrics
KW  - communities
KW  - mental health
KW  - health behavior
KW  - health care needs
KW  - Adolescent
KW  - Child
KW  - Child Welfare
KW  - Child, Preschool
KW  - Community-Based Participatory Research
KW  - Disease Management
KW  - Evidence-Based Medicine
KW  - Female
KW  - Humans
KW  - Male
KW  - Patient Participation
KW  - Pediatric Nursing
KW  - Preventive Medicine
KW  - Communities
KW  - Experimentation
KW  - Health Care Services
KW  - Health Service Needs
KW  - Mental Health
KW  - Health Behavior
KW  - Pediatrics
UR  - https://search.ebscohost.com/login.aspx?direct=true&db=psyh&AN=2012-35339-005&site=ehost-live
UR  - lisa.vaughn@cchmc.org
DP  - EBSCOhost
DB  - APA PsycInfo
ER  - 

TY  - JOUR
ID  - 2017-46480-001
AN  - 2017-46480-001
AU  - Brewin, Chris R.
AU  - Cloitre, Marylène
AU  - Hyland, Philip
AU  - Shevlin, Mark
AU  - Maercker, Andreas
AU  - Bryant, Richard A.
AU  - Humayun, Asma
AU  - Jones, Lynne M.
AU  - Kagee, Ashraf
AU  - Rousseau, Cécile
AU  - Somasundaram, Daya
AU  - Suzuki, Yuriko
AU  - Wessely, Simon
AU  - van Ommeren, Mark
AU  - Reed, Geoffrey M.
T1  - A review of current evidence regarding the ICD-11 proposals for diagnosing PTSD and complex PTSD
JF  - Clinical Psychology Review
JO  - Clinical Psychology Review
JA  - Clin Psychol Rev
Y1  - 2017/12//
VL  - 58
SP  - 1
EP  - 15
PB  - Elsevier Science
SN  - 0272-7358
SN  - 1873-7811
N1  - Accession Number: 2017-46480-001. PMID: 29029837 Partial author list: First Author & Affiliation: Brewin, Chris R.; Department of Clinical, Educational and Health Psychology, University College London, London, United Kingdom. Release Date: 20171016. Correction Date: 20200803. Publication Type: Journal (0100), Peer Reviewed Journal (0110). Format Covered: Electronic. Document Type: Journal Article. Language: EnglishMajor Descriptor: Diagnosis; International Classification of Diseases; Posttraumatic Stress Disorder. Minor Descriptor: Symptoms. Classification: Neuroses & Anxiety Disorders (3215). Methodology: Literature Review. References Available: Y. Page Count: 15. Issue Publication Date: Dec, 2017. Publication History: First Posted Date: Sep 6, 2017; Accepted Date: Sep 5, 2017; Revised Date: Jul 18, 2017; First Submitted Date: Apr 21, 2017. Copyright Statement: All rights reserved. Elsevier Ltd. 2017. 
AB  - The World Health Organization's proposals for posttraumatic stress disorder (PTSD) in the 11th edition of the International Classification of Diseases, scheduled for release in 2018, involve a very brief set of symptoms and a distinction between two sibling disorders, PTSD and Complex PTSD. This review of studies conducted to test the validity and implications of the diagnostic proposals generally supports the proposed 3-factor structure of PTSD symptoms, the 6-factor structure of Complex PTSD symptoms, and the distinction between PTSD and Complex PTSD. Estimates derived from DSM-based items suggest the likely prevalence of ICD-11 PTSD in adults is lower than ICD-10 PTSD and lower than DSM-IV or DSM-5 PTSD, but this may change with the development of items that directly measure the ICD-11 re-experiencing requirement. Preliminary evidence suggests the prevalence of ICD-11 PTSD in community samples of children and adolescents is similar to DSM-IV and DSM-5. ICD-11 PTSD detects some individuals with significant impairment who would not receive a diagnosis under DSM-IV or DSM-5. ICD-11 CPTSD identifies a distinct group who have more often experienced multiple and sustained traumas and have greater functional impairment than those with PTSD. (PsycInfo Database Record (c) 2020 APA, all rights reserved)
KW  - PTSD
KW  - posttraumatic stress disorder
KW  - ICD-11
KW  - diagnosis
KW  - complex PTSD symptoms
KW  - Humans
KW  - International Classification of Diseases
KW  - Stress Disorders, Post-Traumatic
KW  - Diagnosis
KW  - International Classification of Diseases
KW  - Posttraumatic Stress Disorder
KW  - Symptoms
DO  - 10.1016/j.cpr.2017.09.001
UR  - https://search.ebscohost.com/login.aspx?direct=true&db=psyh&AN=2017-46480-001&site=ehost-live
UR  - ORCID: 0000-0002-5460-8842
UR  - ORCID: 0000-0001-6921-7644
UR  - ORCID: 0000-0001-6925-3266
UR  - c.brewin@ucl.ac.uk
DP  - EBSCOhost
DB  - APA PsycInfo
ER  - 

TY  - JOUR
ID  - 2017-01614-001
AN  - 2017-01614-001
AU  - Dunne, Tom
AU  - Bishop, Lisa
AU  - Avery, Susan
AU  - Darcy, Stephen
T1  - A review of effective youth engagement strategies for mental health and substance use interventions
JF  - Journal of Adolescent Health
JO  - Journal of Adolescent Health
JA  - J Adolesc Health
Y1  - 2017/05//
VL  - 60
IS  - 5
SP  - 487
EP  - 512
PB  - Elsevier Science
SN  - 1054-139X
SN  - 1879-1972
AD  - Bishop, Lisa, School of Pharmacy, Memorial University of Newfoundland, 300 Prince Philip Drive, St. John’s, NF, Canada, A1B 3V6
N1  - Accession Number: 2017-01614-001. PMID: 28087268 Other Journal Title: Journal of Adolescent Health Care. Partial author list: First Author & Affiliation: Dunne, Tom; Discipline of Family Medicine, Faculty of Medicine, Memorial University of Newfoundland, St. John's, NF, Canada. Release Date: 20170112. Correction Date: 20170928. Publication Type: Journal (0100), Peer Reviewed Journal (0110). Format Covered: Electronic. Document Type: Journal Article. Language: EnglishGrant Information: Dunne, Tom. Major Descriptor: Health Care Services; Well Being. Minor Descriptor: Clinics; Communities; Community Services; Drug Abuse; Intervention; Mental Health. Classification: Health & Mental Health Services (3370). Population: Human (10). Tests & Measures: Service Engagement Scale. Methodology: Literature Review. References Available: Y. Page Count: 26. Issue Publication Date: May, 2017. Publication History: Accepted Date: Nov 17, 2016; First Submitted Date: Jun 10, 2016. Copyright Statement: All rights reserved. Society for Adolescent Health and Medicine. 2016. 
AB  - The majority of adult mental health and substance use (MH&SU) conditions emerge in adolescence. Prevention, diagnosis, and treatment programs targeting this age group have a unique opportunity to significantly impact the well-being of the future generation of adults. At the same time, youth are reluctant to seek treatment and have high rates of dropout from interventions. An emphasis on youth engagement in prevention and treatment interventions for MH&SU results in better health outcomes for those youth. This literature review was undertaken to evaluate opportunities to improve youth engagement in MH&SU programs. The intent was to determine best practices in the field that combined community-level improvement in clinical outcomes with proven strategies in engagement enhancement to inform program development at a local level. The results discuss 40 studies, reviews, and program reports demonstrating effective youth engagement. These have been grouped into six themes based on the underlying engagement mechanism: youth participation in program development, parental relationships, technology, the health clinic, school, and social marketing. A broad range of tools are discussed that intervention developers can leverage to improve youth engagement in prevention or treatment programs. (PsycINFO Database Record (c) 2017 APA, all rights reserved)
KW  - Youth engagement
KW  - Substance use
KW  - Mental health
KW  - Interventions
KW  - Youth
KW  - Community-based interventions
KW  - Health Care Services
KW  - Well Being
KW  - Clinics
KW  - Communities
KW  - Community Services
KW  - Drug Abuse
KW  - Intervention
KW  - Mental Health
U1  - Sponsor: Memorial University of Newfoundland, Faculty of Medicine, Canada. Other Details: Summer Undergraduate Research Award. Recipients: Dunne, Tom
DO  - 10.1016/j.jadohealth.2016.11.019
UR  - https://search.ebscohost.com/login.aspx?direct=true&db=psyh&AN=2017-01614-001&site=ehost-live
UR  - ldbishop@mun.ca
DP  - EBSCOhost
DB  - APA PsycInfo
ER  - 

TY  - JOUR
ID  - 2015-05706-001
AN  - 2015-05706-001
AU  - Obasola, Oluwaseun Ireti
AU  - Mabawonku, Iyabo
AU  - Lagunju, Ikeoluwa
T1  - A review of e-health interventions for maternal and child health in sub-Sahara Africa
JF  - Maternal and Child Health Journal
JO  - Maternal and Child Health Journal
JA  - Matern Child Health J
Y1  - 2015/08//
VL  - 19
IS  - 8
SP  - 1813
EP  - 1824
PB  - Springer
SN  - 1092-7875
SN  - 1573-6628
AD  - Obasola, Oluwaseun Ireti, E.Latunde Odeku Medical Library, College of Medicine, University of Ibadan, Oyo State, Ibadan, Nigeria
N1  - Accession Number: 2015-05706-001. PMID: 25652059 Partial author list: First Author & Affiliation: Obasola, Oluwaseun Ireti; E.Latunde Odeku Medical Library, College of Medicine, University of Ibadan, Ibadan, Nigeria. Release Date: 20150209. Correction Date: 20190211. Publication Type: Journal (0100), Peer Reviewed Journal (0110). Format Covered: Electronic. Document Type: Journal Article. Language: EnglishMajor Descriptor: Health; Intervention; Telemedicine; Information and Communication Technology. Minor Descriptor: African Cultural Groups; Childhood Development; Continuum of Care; Mothers. Classification: Health & Mental Health Services (3370). Population: Human (10). Methodology: Literature Review. Page Count: 12. Issue Publication Date: Aug, 2015. Publication History: First Posted Date: Feb 5, 2015. Copyright Statement: Springer Science+Business Media New York. 2015. 
AB  - To review e-health interventions for maternal and child health (MCH) and to explore their influence on MCH practices in sub-Sahara Africa (SSA). Keyword searches were used to retrieve articles from four databases and the websites of organisations involved in e-health projects for MCH in SSA. A total of 18 relevant articles were retrieved using inclusion and exclusion criteria. The researchers reveal the prevalence of the application of mobile phones for MCH care and the influence of the use of information and communication technology (ICT) for delivering MCH information and services to target populations. There is a need to move the application of ICT for MCH care from pilot initiatives to interventions involving all stakeholders on a sub-regional scale. These interventions should also adopt an integrated approach that takes care of the information needs at every stage along the continuum of care. It is anticipated that the study would be useful in the evolution and implementation of future ICT-based programmes for MCH in the region. (PsycINFO Database Record (c) 2019 APA, all rights reserved)
KW  - e-health
KW  - Sub-Saharan Africa
KW  - information and communication technology
KW  - maternal and child health
KW  - systematic review
KW  - interventions
KW  - Africa South of the Sahara
KW  - Child Health Services
KW  - Female
KW  - Health Services Needs and Demand
KW  - Humans
KW  - Infant, Newborn
KW  - Male
KW  - Maternal Health Services
KW  - Maternal-Child Health Centers
KW  - Pregnancy
KW  - Telemedicine
KW  - Health
KW  - Intervention
KW  - Telemedicine
KW  - Information and Communication Technology
KW  - African Cultural Groups
KW  - Childhood Development
KW  - Continuum of Care
KW  - Mothers
U1  - Sponsor: Consortium for Advanced Research Training in Africa, Africa. Other Details: Fellowship award. Recipients: No recipient indicated
U1  - Sponsor: Wellcome Trust, United Kingdom. Grant: 087547/Z/08/Z. Recipients: No recipient indicated
U1  - Sponsor: Department for International Development. Other Details: Under the Development Partnerships in Higher Education. Recipients: No recipient indicated
U1  - Sponsor: Carnegie Corporation of New York, US. Grant: B 8606. Recipients: No recipient indicated
U1  - Sponsor: Ford Foundation. Grant: 1100–0399. Recipients: No recipient indicated
U1  - Sponsor: Google.org, US. Grant: 191994. Recipients: No recipient indicated
U1  - Sponsor: Sida. Grant: 54100029. Recipients: No recipient indicated
U1  - Sponsor: Bill & Melinda Gates Foundation. Grant: 51228. Recipients: No recipient indicated
DO  - 10.1007/s10995-015-1695-0
UR  - https://search.ebscohost.com/login.aspx?direct=true&db=psyh&AN=2015-05706-001&site=ehost-live
UR  - olaseun@yahoo.com
DP  - EBSCOhost
DB  - APA PsycInfo
ER  - 

TY  - JOUR
ID  - 1996-04128-005
AN  - 1996-04128-005
AU  - Alexander, Ralph Jr.
AU  - Curtis, Carla M.
T1  - A review of empirical research involving the transracial adoption of African American children
JF  - Journal of Black Psychology
JO  - Journal of Black Psychology
JA  - J Black Psychol
Y1  - 1996/05//
VL  - 22
IS  - 2
SP  - 223
EP  - 235
PB  - Sage Publications
SN  - 0095-7984
SN  - 1552-4558
N1  - Accession Number: 1996-04128-005. Partial author list: First Author & Affiliation: Alexander, Ralph Jr.; Ohio State U, Columbus, OH, US. Release Date: 19960101. Correction Date: 20121008. Publication Type: Journal (0100), Peer Reviewed Journal (0110). Format Covered: Print. Document Type: Journal Article. Language: EnglishMajor Descriptor: Blacks; Interracial Adoption; Literature Review; Mental Health. Classification: Developmental Psychology (2800). Population: Human (10). Age Group: Childhood (birth-12 yrs) (100). Methodology: Literature Review. Page Count: 13. Issue Publication Date: May, 1996. 
AB  - Critically evaluates the empirical literature on transracial adoption of African American children, to understand the impact of parenting by White families upon these children's mental health. Studies show that although there were no differences in these children's level of self esteem, differences were found in the extent of racial identity. All children engaged in search behaviors. Transracial adoption was no more likely to be unstable than in-racial adoption. Longitudinal studies show that social environment played a crucial role in IQ development. Most studies reveal that African American children had adequate adjustment and were not psychologically harmed by these placements. Methodological issues like sampling methods, emphasis on statistical significance, and external validity of the studies are discussed. (PsycINFO Database Record (c) 2016 APA, all rights reserved)
KW  - transracial adoption
KW  - mental health
KW  - African American children
KW  - literature review
KW  - Blacks
KW  - Interracial Adoption
KW  - Literature Review
KW  - Mental Health
DO  - 10.1177/00957984960222007
UR  - https://search.ebscohost.com/login.aspx?direct=true&db=psyh&AN=1996-04128-005&site=ehost-live
DP  - EBSCOhost
DB  - APA PsycInfo
ER  - 

TY  - JOUR
ID  - 2012-23785-012
AN  - 2012-23785-012
AU  - Montag, Annika
AU  - Clapp, John D.
AU  - Calac, Dan
AU  - Gorman, Jessica
AU  - Chambers, Christina
T1  - A review of evidence-based approaches for reduction of alcohol consumption in native women who are pregnant or of reproductive age
JF  - The American Journal of Drug and Alcohol Abuse
JO  - The American Journal of Drug and Alcohol Abuse
JA  - Am J Drug Alcohol Abuse
Y1  - 2012/09//
VL  - 38
IS  - 5
SP  - 436
EP  - 443
PB  - Informa Healthcare
SN  - 0095-2990
SN  - 1097-9891
AD  - Chambers, Christina, Departments of Pediatrics and Family & Preventive Medicine, University of California at San Diego, 9500 Gilman Drive, La Jolla, CA, US, 92093-0828
N1  - Accession Number: 2012-23785-012. PMID: 22931078 Partial author list: First Author & Affiliation: Montag, Annika; Graduate School of Public Health, San Diego State University, San Diego, CA, US. Other Publishers: Taylor & Francis. Release Date: 20121022. Correction Date: 20190211. Publication Type: Journal (0100), Peer Reviewed Journal (0110). Format Covered: Electronic. Document Type: Journal Article. Language: EnglishMajor Descriptor: Fetal Alcohol Syndrome; Intervention; Treatment Effectiveness Evaluation; Alcohol Treatment. Minor Descriptor: Alcohol Drinking Patterns; Human Females; Pregnancy. Classification: Substance Abuse & Addiction (3233); Drug & Alcohol Rehabilitation (3383). Population: Human (10); Female (40). Methodology: Literature Review; Systematic Review. References Available: Y. Page Count: 8. Issue Publication Date: Sep, 2012. Copyright Statement: Informa Healthcare USA, Inc.
AB  - Background: Fetal alcohol spectrum disorders (FASDs) are the leading preventable cause of developmental disabilities in the United States and likely throughout the world. FASDs can be prevented by avoiding alcohol use during pregnancy; however, efforts to prevent risky alcohol consumption in women of childbearing potential have not been universally successful. Objectives: Data suggest that successful interventions may require tailoring methods to meet the needs of specific populations and cultures. Key findings of interventions previously tested among American Indian and Alaskan Native (AI/AN) women who are or may become pregnant, data gaps, and promising ongoing interventions are reviewed. Methods: A systematic review of the current literature on empirically based interventions among AI/AN women was conducted. Selected alternative approaches currently being tested in AI/AN settings are also described. Results: Similar to findings among other populations of women in the United States, a number of interventions have been implemented; however, only a small number have measured results. Approaches have included standard interventions involving hospitalization, inpatient, or outpatient care; wellness education; traditional approaches; and case management for high-risk women. An ongoing Screening, Brief Intervention, and Referral to Treatment (SBIRT) protocol comparing the effectiveness of a web-based culturally adapted tool, or a peer health educator model to standard clinical practice is described. Conclusion: Translation of successful interventions from other settings to AI/AN populations holds promise. Scientific Significance: FASDs represent a significant health issue with high personal and societal costs. Improvement of interventions to prevent prenatal alcohol consumption in specific populations, including AI/AN women, is a critical public health need. (PsycINFO Database Record (c) 2019 APA, all rights reserved)
KW  - fetal alcohol spectrum disorders
KW  - alcohol consumption
KW  - pregnant women
KW  - brief interventions
KW  - referral to treatment protocols
KW  - Alaska
KW  - Alcohol Drinking
KW  - Cultural Characteristics
KW  - Evidence-Based Medicine
KW  - Female
KW  - Fetal Alcohol Spectrum Disorders
KW  - Health Services Needs and Demand
KW  - Humans
KW  - Indians, North American
KW  - Pregnancy
KW  - United States
KW  - Fetal Alcohol Syndrome
KW  - Intervention
KW  - Treatment Effectiveness Evaluation
KW  - Alcohol Treatment
KW  - Alcohol Drinking Patterns
KW  - Human Females
KW  - Pregnancy
U1  - Sponsor: National Institute of General Medical Sciences, US. Grant: U26IHS300292/01. Recipients: No recipient indicated
DO  - 10.3109/00952990.2012.694521
UR  - https://search.ebscohost.com/login.aspx?direct=true&db=psyh&AN=2012-23785-012&site=ehost-live
UR  - ORCID: 0000-0001-9675-1260
UR  - chchambers@ucsd.edu
DP  - EBSCOhost
DB  - APA PsycInfo
ER  - 

TY  - JOUR
ID  - 2016-07170-003
AN  - 2016-07170-003
AU  - Rydzkowski, Wendy
AU  - Canale, Nicola
AU  - Reynolds, Louisa
T1  - A review of interventions for adolescents with insomnia and the role of the educational and child psychologist: When sleep does not come easily
JF  - Educational Psychology in Practice
JO  - Educational Psychology in Practice
JA  - Educ Psychol Pract
Y1  - 2016/01//
VL  - 32
IS  - 1
SP  - 24
EP  - 37
PB  - Taylor & Francis
SN  - 0266-7363
SN  - 1469-5839
AD  - Rydzkowski, Wendy
N1  - Accession Number: 2016-07170-003. Other Journal Title: AEP (Association of Educational Psychologists) Journal. Partial author list: First Author & Affiliation: Rydzkowski, Wendy; Department of Psychology, Cardiff University, Cardiff, United Kingdom. Release Date: 20160307. Publication Type: Journal (0100), Peer Reviewed Journal (0110). Format Covered: Electronic. Document Type: Journal Article. Language: EnglishMajor Descriptor: Educational Psychologists; Insomnia; Intervention; Mental Health; Well Being. Minor Descriptor: Lifestyle. Classification: Physical & Somatoform & Psychogenic Disorders (3290). Population: Human (10). Age Group: Adolescence (13-17 yrs) (200). Tests & Measures: Athens Insomnia Scale. Methodology: Literature Review. References Available: Y. Page Count: 14. Issue Publication Date: Jan, 2016. Copyright Statement: Association of Educational Psychologists. 2015. 
AB  - The role of an educational and child psychologist involves the promotion of mental health and wellbeing. While adolescents who have insomnia are usually referred to Primary Healthcare services, it might be argued that insomnia can be seen as a barometer of psychological wellbeing and should warrant a psychological intervention. A search of PSYCHINFO and Medline revealed that interventions carried out thus far with adolescents who have difficulty initiating and/or maintaining quality sleep include Sleep Hygiene and Sleep Education, Cognitive Behavioural and Multi Component interventions. In this review it will be posited that using multi-modal approaches which are tailored to specific needs may have the most positive outcomes in the treatment of insomnia, by helping adolescents to develop a sense of self-efficacy and emotional regulation in the context of family and peer support. Educational and child psychologists are ideally placed to offer this type of input to adolescents with insomnia. (PsycINFO Database Record (c) 2016 APA, all rights reserved)
KW  - Educational psychology
KW  - adolescents
KW  - sleep
KW  - insomnia
KW  - interventions
KW  - mental health
KW  - Educational Psychologists
KW  - Insomnia
KW  - Intervention
KW  - Mental Health
KW  - Well Being
KW  - Lifestyle
DO  - 10.1080/02667363.2015.1090403
UR  - https://search.ebscohost.com/login.aspx?direct=true&db=psyh&AN=2016-07170-003&site=ehost-live
UR  - Wendy.Rydzkowski@kisimul.co.uk
DP  - EBSCOhost
DB  - APA PsycInfo
ER  - 

TY  - JOUR
ID  - 2012-15487-001
AN  - 2012-15487-001
AU  - Wight, Daniel
AU  - Fullerton, Deirdre
T1  - A review of interventions with parents to promote the sexual health of their children
JF  - Journal of Adolescent Health
JO  - Journal of Adolescent Health
JA  - J Adolesc Health
Y1  - 2013/01//
VL  - 52
IS  - 1
SP  - 4
EP  - 27
PB  - Elsevier Science
SN  - 1054-139X
SN  - 1879-1972
AD  - Wight, Daniel, Social and Public Health Sciences Unit, Medical Research Council, 4 Lilybank Gardens, Glasgow, United Kingdom, G12 8RZ
N1  - Accession Number: 2012-15487-001. PMID: 23260830 Other Journal Title: Journal of Adolescent Health Care. Partial author list: First Author & Affiliation: Wight, Daniel; Social and Public Health Sciences Unit, Medical Research Council, Glasgow, United Kingdom. Release Date: 20120611. Correction Date: 20190211. Publication Type: Journal (0100), Peer Reviewed Journal (0110). Format Covered: Electronic. Document Type: Journal Article. Language: EnglishMajor Descriptor: Health Knowledge; Health Promotion; Intervention; Parental Involvement; Psychosexual Behavior. Minor Descriptor: Parent Child Communication; Sexual Health. Classification: Promotion & Maintenance of Health & Wellness (3365). Population: Human (10). Methodology: Literature Review; Systematic Review. References Available: Y. Page Count: 24. Issue Publication Date: Jan, 2013. Publication History: Accepted Date: Apr 13, 2012; First Submitted Date: Oct 13, 2011. Copyright Statement: All rights reserved. Society for Adolescent Health and Medicine. 2013. 
AB  - Purpose: To assess the effectiveness of interventions involving parents or carers intended to improve the sexual health of their children. Methods: Eleven databases were searched for evaluations of interventions with some parental involvement and with outcomes related to the sexual health of the parents’ children. Studies had to be experimental, quasi-experimental, or of the before-and-after type. Results were analyzed in a narrative systematic review, taking account of methodological quality. Results: We identified adequately robust evaluations of 44 programs, delivered in diverse settings. In nearly all cases, the parenting component focused on improving parent–child communication about sex. In general, where measured, parent–child interaction and adolescents’ knowledge and attitudes improved, but sexual behavior outcomes only improved in approximately half the studies. Three programs in which the parenting component made up at least one-fourth of the overall program were found, through randomized controlled trials, to modify some aspect of adolescents’ sexual behavior. All programs involved parents for at least 14 hours, were community-based, and encouraged delayed sex. Conclusions: Targeted programs with intensive parental involvement can modify adolescents’ sexual behavior, although the review was limited by the lack of rigorous evaluations. Few programs addressed behavioral control, parent–child connectedness, or parental modeling, all suggested by observational research.roving parent–child communication about sex. In general, where measured, parent–child interaction and adolescents' knowledge and attitudes improved, but sexual behavior outcomes only improved in approximately half the studies. Three programs in which the parenting component made up at least one-fourth of the overall program were found, through randomized controlled trials, to modify some aspect of adolescents' sexual behavior. All programs involved parents for at least 14 hours, were community-based, and encouraged delayed sex. Conclusions: Targeted programs with intensive parental involvement can modify adolescents' sexual behavior, although the review was limited by the lack of rigorous evaluations. Few programs addressed behavioral control, parent–child connectedness, or parental modeling, all suggested by observational research. (PsycINFO Database Record (c) 2019 APA, all rights reserved)
KW  - health interventions
KW  - health promotion
KW  - sexual health
KW  - parent child communication
KW  - adolescents knowledge
KW  - Adolescent
KW  - Adolescent Behavior
KW  - Adolescent Health Services
KW  - Humans
KW  - Parent-Child Relations
KW  - Parenting
KW  - Parents
KW  - Reproductive Health
KW  - Sexual Behavior
KW  - Health Knowledge
KW  - Health Promotion
KW  - Intervention
KW  - Parental Involvement
KW  - Psychosexual Behavior
KW  - Parent Child Communication
KW  - Sexual Health
U1  - Sponsor: Medical Research Council, United Kingdom. Recipients: No recipient indicated
U1  - Sponsor: Sexual Health and Families Programme. Grant: 1300.00.005. Recipients: No recipient indicated
DO  - 10.1016/j.jadohealth.2012.04.014
UR  - https://search.ebscohost.com/login.aspx?direct=true&db=psyh&AN=2012-15487-001&site=ehost-live
UR  - d.wight@sphsu.mrc.ac.uk
DP  - EBSCOhost
DB  - APA PsycInfo
ER  - 

TY  - JOUR
ID  - 2018-52521-001
AN  - 2018-52521-001
AU  - Sentino, Patrice
AU  - Thompson, Phyllis L.
AU  - Patterson, David
AU  - Freeman, Derrick
T1  - A review of literature: An examination of the correlation between attachment styles and adolescent girls’ sexual behaviors
JF  - Journal of Human Behavior in the Social Environment
JO  - Journal of Human Behavior in the Social Environment
JA  - J Hum Behav Soc Environ
Y1  - 2018/08//Aug-Sep, 2018
VL  - 28
IS  - 6
SP  - 677
EP  - 694
PB  - Taylor & Francis
SN  - 1091-1359
SN  - 1540-3556
AD  - Sentino, Patrice, DSW, LCSW, University of Tennessee, Knoxville, TN, US
N1  - Accession Number: 2018-52521-001. Partial author list: First Author & Affiliation: Sentino, Patrice; College of Social Work, University of Tennessee, Knoxville, TN, US. Other Publishers: Haworth Press. Release Date: 20200227. Publication Type: Journal (0100), Peer Reviewed Journal (0110). Format Covered: Electronic. Document Type: Journal Article. Language: EnglishMajor Descriptor: Adolescent Development; Attachment Behavior; Human Females; Psychosexual Behavior. Minor Descriptor: Adolescent Pregnancy; Sexually Transmitted Diseases. Classification: Psychosocial & Personality Development (2840). Population: Human (10); Female (40). Location: US. Age Group: Adolescence (13-17 yrs) (200). Methodology: Literature Review. Page Count: 18. Issue Publication Date: Aug-Sep, 2018. Copyright Statement: Taylor & Francis. 2018. 
AB  - This literature review examines eight studies of parental attachment styles, sexual behavior, and health outcomes among adolescent girls. The review focuses on studies that analyzed the perceived relationships between parents and their adolescent daughters and whether instabilities of life experiences correlated with risky sexual behaviors and if high-risk sexual behaviors were associated with an increase of sexually transmitted infections, unplanned pregnancies, and other poor health outcomes in adolescent girls. Findings show adolescent girls with insecure parental attachment styles were at a higher risk of sexual behaviors, early pregnancies, and transmission of sexually transmitted infections (STI’s). The most common finding in the studies reviewed was the significant association of how higher parental communication and monitoring may prevent risky sexual behaviors at an earlier age. Recommendations for mental and health care providers include the development of treatment programs to address the importance of parent-attachment relationships and multifaceted health needs of adolescents girls. Programs can be strengthened by involving other family members, improving parent-daughter communication and relationships and emphasizing system-level change (policy, procedure, practice). Adding these elements may ultimately lead to sustained improvements over time. Future research on other family social factors (e.g., divorce and separation of attachment figure, poverty, and single-parent homes) associated with attachment and high-risk behaviors is warranted. More research is needed to exam how secure attachments among adolescent girls may prevent earlier sexual encounters, unplanned pregnancies, and STI’s. (PsycINFO Database Record (c) 2020 APA, all rights reserved)
KW  - parental attachment styles
KW  - sexual behaviors
KW  - adolescent girls
KW  - sexually transmitted infections
KW  - early pregnancies
KW  - Adolescent Development
KW  - Attachment Behavior
KW  - Human Females
KW  - Psychosexual Behavior
KW  - Adolescent Pregnancy
KW  - Sexually Transmitted Diseases
DO  - 10.1080/10911359.2018.1452171
UR  - https://search.ebscohost.com/login.aspx?direct=true&db=psyh&AN=2018-52521-001&site=ehost-live
UR  - psentino@vols.utk.edu
DP  - EBSCOhost
DB  - APA PsycInfo
ER  - 

TY  - JOUR
ID  - 2007-10902-012
AN  - 2007-10902-012
AU  - Bourget, Dominique
AU  - Grace, Jennifer
AU  - Whitehurst, Laurie
T1  - A review of maternal and paternal filicide
JF  - Journal of the American Academy of Psychiatry and the Law
JO  - Journal of the American Academy of Psychiatry and the Law
JA  - J Am Acad Psychiatry Law
Y1  - 2007///
VL  - 35
IS  - 1
SP  - 74
EP  - 82
PB  - American Academy of Psychiatry & the Law
SN  - 1093-6793
SN  - 1943-3662
AD  - Bourget, Dominique, Royal Ottawa Mental Health Centre, 1145 Carling Avenue, Ottawa, ON, Canada, K1Z 7K4
N1  - Accession Number: 2007-10902-012. PMID: 17389348 Other Journal Title: Bulletin of the American Academy of Psychiatry & the Law. Partial author list: First Author & Affiliation: Bourget, Dominique; Department of Psychiatry, University of Ottawa, Ottawa, ON, Canada. Release Date: 20070917. Correction Date: 20161201. Publication Type: Journal (0100), Peer Reviewed Journal (0110). Format Covered: Electronic. Document Type: Journal Article. Language: EnglishMajor Descriptor: Fathers; Homicide; Intervention; Mothers; Strategies. Minor Descriptor: Psychiatrists; Filicide. Classification: Criminal Behavior & Juvenile Delinquency (3236). Population: Human (10); Male (30); Female (40). Methodology: Literature Review. References Available: Y. Page Count: 9. Issue Publication Date: 2007. 
AB  - Filicide, the murder of a child by a parent, is a multifaceted phenomenon with various causes and characteristics. This review of the existing literature delineates the present state of knowledge regarding filicide and illustrates similarities and differences between offenses perpetrated by mothers and by fathers. The importance of numerous reports of an association between filicide and parental pre-existing psychiatric disorders is compounded by indications that a significant number of homicidal parents come to the attention of psychiatrists or other health professionals before the offense occurs. As prevention implies the recognition of causes involved in particular situations, a better understanding of potentially fatal parental/familial dynamics leading to filicide could facilitate the identification of risk and enable effective intervention strategies. (PsycINFO Database Record (c) 2016 APA, all rights reserved)
KW  - maternal filicide
KW  - paternal filicide
KW  - intervention strategies
KW  - homicidal parents
KW  - Expert Testimony
KW  - Family Relations
KW  - Fathers
KW  - Female
KW  - Humans
KW  - Infant
KW  - Infant, Newborn
KW  - Infanticide
KW  - Insanity Defense
KW  - Male
KW  - Mental Disorders
KW  - Mothers
KW  - Motivation
KW  - Risk Factors
KW  - Suicide
KW  - Fathers
KW  - Homicide
KW  - Intervention
KW  - Mothers
KW  - Strategies
KW  - Psychiatrists
KW  - Filicide
UR  - https://search.ebscohost.com/login.aspx?direct=true&db=psyh&AN=2007-10902-012&site=ehost-live
UR  - dbourget@rohcg.on.ca
DP  - EBSCOhost
DB  - APA PsycInfo
ER  - 

TY  - JOUR
ID  - 2020-97628-001
AN  - 2020-97628-001
AU  - Cho, Esther Yin-Nei
AU  - Yu, Fuk-Yuen
T1  - A review of measurement tools for child wellbeing
JF  - Children and Youth Services Review
JO  - Children and Youth Services Review
JA  - Child Youth Serv Rev
Y1  - 2020/12//
VL  - 119
PB  - Elsevier Science
SN  - 0190-7409
SN  - 1873-7765
AD  - Cho, Esther Yin-Nei, Department of Social Work, Hong Kong Baptist University, 10/F, Academic and Administration Building, Baptist University Road Campus, Kowloon Tong, Hong Kong
N1  - Accession Number: 2020-97628-001. Partial author list: First Author & Affiliation: Cho, Esther Yin-Nei; Department of Social Work, Hong Kong Baptist University, Kowloon Tong, Hong Kong. Release Date: 20210121. Publication Type: Journal (0100), Peer Reviewed Journal (0110). Format Covered: Electronic. Document Type: Journal Article. Language: EnglishMajor Descriptor: Childhood Development; Measurement; Psychometrics; Well Being. Minor Descriptor: Scoring (Testing); Index (Testing). Classification: Developmental Scales & Schedules (2222); Psychosocial & Personality Development (2840). Population: Human (10). Age Group: Childhood (birth-12 yrs) (100). Methodology: Literature Review. ArtID: 105576. Issue Publication Date: Dec, 2020. Publication History: First Posted Date: Oct 13, 2020; Accepted Date: Oct 1, 2020; Revised Date: Sep 30, 2020; First Submitted Date: Sep 21, 2018. Copyright Statement: All rights reserved. Elsevier Ltd. 2020. 
AB  - There have been increasing efforts to monitor the wellbeing of children around the world using systematic tools, such as indicators and indices. Invaluable lessons for the development of such tools can be drawn from reviewing existing work. This study aimed to review peer-reviewed articles and studies on child wellbeing measurement tools published between 2000 and 2019, focusing on conceptualization, measurement and data, and scoring and index construction. The results show that children tend to be examined broadly as a group and that relatively less attention is given to younger children or sub-groups of children with specific needs. Studies on subjective perspective wellbeing have gained momentum, especially in the last decade. With increasing recognition of children’s rights, the rights-based approach is often adopted as a conceptual framework. There is variation in the selection of dimensions and indicators in studies that involve objective wellbeing, while domain-specific or overall life satisfaction and happiness, as well as the assessment of personal and social functioning across different domains, are typically covered in subjective wellbeing studies. Secondary or aggregate data are more common than primary data, while longitudinal studies are scarce. Different approaches to scoring and index construction reflect the progress and increasing sophistication of methodologies. Issues for consideration regarding tool development are discussed. (PsycInfo Database Record (c) 2021 APA, all rights reserved)
KW  - Child wellbeing
KW  - Objective wellbeing
KW  - Subjective wellbeing
KW  - Quality of life
KW  - Measurement tool
KW  - Child wellbeing indicators
KW  - Child wellbeing index
KW  - Childhood Development
KW  - Measurement
KW  - Psychometrics
KW  - Well Being
KW  - Scoring (Testing)
KW  - Index (Testing)
U1  - Sponsor: Hong Kong Baptist University, Hong Kong. Grant: FRG1/17-18/011. Other Details: Faculty Research Grant. Recipients: No recipient indicated
DO  - 10.1016/j.childyouth.2020.105576
UR  - https://search.ebscohost.com/login.aspx?direct=true&db=psyh&AN=2020-97628-001&site=ehost-live
UR  - benfyyu@gmail.com
UR  - eyncho@hkbu.edu.hk
DP  - EBSCOhost
DB  - APA PsycInfo
ER  - 

TY  - JOUR
ID  - 2017-35273-002
AN  - 2017-35273-002
AU  - Covassin, Tracey
AU  - Elbin, R. J.
AU  - Beidler, Erica
AU  - LaFevor, Meghan
AU  - Kontos, Anthony P.
T1  - A review of psychological issues that may be associated with a sport-related concussion in youth and collegiate athletes
T3  - Concussion in Sport, Exercise, and Performance: Psychological Perspectives
JF  - Sport, Exercise, and Performance Psychology
JO  - Sport, Exercise, and Performance Psychology
JA  - Sport Exerc Perform Psychol
Y1  - 2017/08//
VL  - 6
IS  - 3
SP  - 220
EP  - 229
PB  - Educational Publishing Foundation
SN  - 2157-3905
SN  - 2157-3913
SN  - 978-1-4338-9109-0
AD  - Covassin, Tracey, Department of Kinesiology, Michigan State University, East Lansing, MI, US, 48824
N1  - Accession Number: 2017-35273-002. Partial author list: First Author & Affiliation: Covassin, Tracey; Department of Kinesiology, Michigan State University, East Lansing, MI, US. Release Date: 20170817. Correction Date: 20201112. Publication Type: Journal (0100), Peer Reviewed Journal (0110). Format Covered: Electronic. Document Type: Journal Article. ISBN: 978-1-4338-9109-0. Language: EnglishMajor Descriptor: Athletes; Brain Concussion; Sports. Minor Descriptor: Affective Disorders; Anxiety; College Athletes; Major Depression. Classification: Neurological Disorders & Brain Damage (3297); Sports (3720). Population: Human (10). Age Group: Childhood (birth-12 yrs) (100); Preschool Age (2-5 yrs) (160); School Age (6-12 yrs) (180); Adolescence (13-17 yrs) (200); Adulthood (18 yrs & older) (300); Young Adulthood (18-29 yrs) (320). Methodology: Literature Review. References Available: Y. Page Count: 10. Issue Publication Date: Aug, 2017. Publication History: Accepted Date: Jun 26, 2017; Revised Date: Jun 11, 2017; First Submitted Date: Feb 7, 2017. Copyright Statement: American Psychological Association. 2017. 
AB  - The physical effects of sport-related concussion (SRC) on the health and well-being of youth and collegiate athletes have been well documented. However, the psychological aspects of SRC in youth and collegiate athletes continue to be largely unknown due to scant research on the subject matter. The majority of studies to date that have examined psychological consequences of injury have done so with those involving the musculoskeletal system, revealing consequential findings. The following review paper provides a synthesis of the literature examining the psychological consequences and effects of SRC in youth athletes, while also discussing future research areas. This paper will review psychological issues such as mood disturbance, anxiety, depression, suicide, and negative coping behaviors that could be detrimental to an athletes’ sport participation. In addition, social support and malingering will also be examined for their influence on motivation and recovery from SRC, including the psychological factors that may emerge from the injury. (PsycInfo Database Record (c) 2020 APA, all rights reserved)
KW  - concussion
KW  - psychological
KW  - anxiety
KW  - depression
KW  - mood disturbances
KW  - Athletes
KW  - Brain Concussion
KW  - Sports
KW  - Affective Disorders
KW  - Anxiety
KW  - College Athletes
KW  - Major Depression
DO  - 10.1037/spy0000105
UR  - https://search.ebscohost.com/login.aspx?direct=true&db=pdh&AN=2017-35273-002&site=ehost-live
UR  - ORCID: 0000-0002-3749-4310
UR  - covassin@msu.edu
DP  - EBSCOhost
DB  - APA PsycArticles
ER  - 

TY  - JOUR
ID  - 2017-35273-002
AN  - 2017-35273-002
AU  - Covassin, Tracey
AU  - Elbin, R. J.
AU  - Beidler, Erica
AU  - LaFevor, Meghan
AU  - Kontos, Anthony P.
T1  - A review of psychological issues that may be associated with a sport-related concussion in youth and collegiate athletes
T3  - Concussion in Sport, Exercise, and Performance: Psychological Perspectives
JF  - Sport, Exercise, and Performance Psychology
JO  - Sport, Exercise, and Performance Psychology
JA  - Sport Exerc Perform Psychol
Y1  - 2017/08//
VL  - 6
IS  - 3
SP  - 220
EP  - 229
PB  - Educational Publishing Foundation
SN  - 2157-3905
SN  - 2157-3913
SN  - 978-1-4338-9109-0
AD  - Covassin, Tracey, Department of Kinesiology, Michigan State University, East Lansing, MI, US, 48824
N1  - Accession Number: 2017-35273-002. Partial author list: First Author & Affiliation: Covassin, Tracey; Department of Kinesiology, Michigan State University, East Lansing, MI, US. Release Date: 20170817. Correction Date: 20201112. Publication Type: Journal (0100), Peer Reviewed Journal (0110). Format Covered: Electronic. Document Type: Journal Article. ISBN: 978-1-4338-9109-0. Language: EnglishMajor Descriptor: Athletes; Brain Concussion; Sports. Minor Descriptor: Affective Disorders; Anxiety; College Athletes; Major Depression. Classification: Neurological Disorders & Brain Damage (3297); Sports (3720). Population: Human (10). Age Group: Childhood (birth-12 yrs) (100); Preschool Age (2-5 yrs) (160); School Age (6-12 yrs) (180); Adolescence (13-17 yrs) (200); Adulthood (18 yrs & older) (300); Young Adulthood (18-29 yrs) (320). Methodology: Literature Review. References Available: Y. Page Count: 10. Issue Publication Date: Aug, 2017. Publication History: Accepted Date: Jun 26, 2017; Revised Date: Jun 11, 2017; First Submitted Date: Feb 7, 2017. Copyright Statement: American Psychological Association. 2017. 
AB  - The physical effects of sport-related concussion (SRC) on the health and well-being of youth and collegiate athletes have been well documented. However, the psychological aspects of SRC in youth and collegiate athletes continue to be largely unknown due to scant research on the subject matter. The majority of studies to date that have examined psychological consequences of injury have done so with those involving the musculoskeletal system, revealing consequential findings. The following review paper provides a synthesis of the literature examining the psychological consequences and effects of SRC in youth athletes, while also discussing future research areas. This paper will review psychological issues such as mood disturbance, anxiety, depression, suicide, and negative coping behaviors that could be detrimental to an athletes’ sport participation. In addition, social support and malingering will also be examined for their influence on motivation and recovery from SRC, including the psychological factors that may emerge from the injury. (PsycInfo Database Record (c) 2020 APA, all rights reserved)
KW  - concussion
KW  - psychological
KW  - anxiety
KW  - depression
KW  - mood disturbances
KW  - Athletes
KW  - Brain Concussion
KW  - Sports
KW  - Affective Disorders
KW  - Anxiety
KW  - College Athletes
KW  - Major Depression
DO  - 10.1037/spy0000105
UR  - https://search.ebscohost.com/login.aspx?direct=true&db=psyh&AN=2017-35273-002&site=ehost-live
UR  - ORCID: 0000-0002-3749-4310
UR  - covassin@msu.edu
DP  - EBSCOhost
DB  - APA PsycInfo
ER  - 

TY  - JOUR
ID  - 2020-03660-006
AN  - 2020-03660-006
AU  - Elizondo, Paul
AU  - McNiel, Dale E.
AU  - Binder, Renée
T1  - A review of statutes and the role of the forensic psychiatrist in cyberstalking involving youth
JF  - Journal of the American Academy of Psychiatry and the Law
JO  - Journal of the American Academy of Psychiatry and the Law
JA  - J Am Acad Psychiatry Law
Y1  - 2019/06/01/
VL  - 47
IS  - 2
SP  - 198
EP  - 207
PB  - American Academy of Psychiatry & the Law
SN  - 1093-6793
SN  - 1943-3662
AD  - Elizondo, Paul, Department of Psychiatry, University of California, San Francisco, 401 Parnassus Ave., Box PLP-0984, San Francisco, CA, US, 94143-0984
N1  - Accession Number: 2020-03660-006. PMID: 30914437 Other Journal Title: Bulletin of the American Academy of Psychiatry & the Law. Partial author list: First Author & Affiliation: Elizondo, Paul; Department of Psychiatry, University of California, San Francisco, San Francisco, CA, US. Release Date: 20210118. Publication Type: Journal (0100), Peer Reviewed Journal (0110). Format Covered: Electronic. Document Type: Journal Article. Language: EnglishMajor Descriptor: Forensic Psychiatry; Laws; Psychiatrists; Stalking; Cybercrime. Minor Descriptor: Adjudication; Adolescent Psychiatry; Legislative Processes; Perpetrators. Classification: Criminal Behavior & Juvenile Delinquency (3236); Criminal Law & Adjudication (4230). Population: Human (10). Age Group: Adulthood (18 yrs & older) (300). Methodology: Literature Review. Page Count: 10. Issue Publication Date: Jun 1, 2019. Publication History: First Posted Date: Mar 26, 2019. 
AB  - Adolescents are increasingly exposed to Internet-facilitated crime as they spend more time online. The mental health risks and legal consequences for youth involved in cyberstalking are growing areas of concern. The nature of online stalking presents several challenges regarding investigation, fair adjudication, fact-finding, and legislation. Laws governing online stalking behaviors inconsistently reference the age of a victim or perpetrator as a factor for consideration in case disposition. During adjudication, the forensic psychiatrist may be asked to evaluate the victim or perpetrator involved in cyberstalking. This article focuses on the current legal landscape governing cyberstalking behavior involving adolescents, the roles a forensic psychiatrist may assume in this context, and the opportunity to bring a developmental perspective to these cases. (PsycInfo Database Record (c) 2021 APA, all rights reserved)
KW  - forensic psychiatry
KW  - cyberstalking
KW  - adjudication
KW  - legislation
KW  - Adolescent
KW  - Child Welfare
KW  - Criminal Law
KW  - Forensic Psychiatry
KW  - Humans
KW  - Internet
KW  - Sex Offenses
KW  - Social Media
KW  - Stalking
KW  - United States
KW  - Forensic Psychiatry
KW  - Laws
KW  - Psychiatrists
KW  - Stalking
KW  - Cybercrime
KW  - Adjudication
KW  - Adolescent Psychiatry
KW  - Legislative Processes
KW  - Perpetrators
UR  - https://search.ebscohost.com/login.aspx?direct=true&db=psyh&AN=2020-03660-006&site=ehost-live
UR  - paul.elizondo@ucsf.edu
DP  - EBSCOhost
DB  - APA PsycInfo
ER  - 

TY  - JOUR
ID  - 2016-52665-001
AN  - 2016-52665-001
AU  - MacDonell, Kathleen Watson
AU  - Prinz, Ronald J.
T1  - A review of technology-based youth and family-focused interventions
JF  - Clinical Child and Family Psychology Review
JO  - Clinical Child and Family Psychology Review
JA  - Clin Child Fam Psychol Rev
Y1  - 2017/06//
VL  - 20
IS  - 2
SP  - 185
EP  - 200
PB  - Springer
SN  - 1096-4037
SN  - 1573-2827
AD  - MacDonell, Kathleen Watson, Parenting and Family Research Center, University of South Carolina, 1233 Washington Street, 2nd Floor, Columbia, SC, US, 29208
N1  - Accession Number: 2016-52665-001. PMID: 27787701 Partial author list: First Author & Affiliation: MacDonell, Kathleen Watson; Parenting and Family Research Center, University of South Carolina, Columbia, SC, US. Release Date: 20161103. Correction Date: 20170831. Publication Type: Journal (0100), Peer Reviewed Journal (0110). Format Covered: Electronic. Document Type: Journal Article. Language: EnglishGrant Information: Prinz, Ronald J. Major Descriptor: Family Intervention; Health Behavior; Mental Health; Technology. Classification: Group & Family Therapy (3313). Population: Human (10). Tests & Measures: Multidimensional Anxiety Scale for Children DOI: 10.1037/t05050-000. Methodology: Literature Review. References Available: Y. Page Count: 16. Issue Publication Date: Jun, 2017. Publication History: First Posted Date: Oct 27, 2016. Copyright Statement: Springer Science+Business Media New York. 2016. 
AB  - In the past 10 years, mental and behavioral health has seen a proliferation of technology-based interventions in the form of online and other computer-delivered programs. This paper focuses on technology-based treatment and preventive interventions aimed at benefitting children and adolescents via either involving the parents and families, or only the youth. The review considered only technology-based interventions that had at least one published study with a randomized controlled trial design. Questions being addressed included: (1) What are the technology-based interventions in the mental/behavioral health area that have been systematically evaluated in published studies? (2) What are the common and unique characteristics of these interventions and their application with respect to sample characteristics, target problems, and technology characteristics (platforms, structures, elements, and communication formats)? and (3) Which intervention approaches and strategies have accrued the greatest evidence? The review identified 30 technology-based psychosocial interventions for children and families, 19 of which were parent or family-focused (32 studies) and 11 of which were youth-focused (in 13 studies). For the parent/family-focused interventions, greatest promise was found in those that addressed either youth behavioral problems or depressive/anxious symptoms, as well as more general bolstering of parenting efficacy. The youth-focused interventions showed some promise in reducing depressive/anxious symptoms. Advantages and disadvantages of the technology-based approaches were considered, and areas for future research and development were discussed. (PsycINFO Database Record (c) 2017 APA, all rights reserved)
KW  - Technology
KW  - Mental health intervention
KW  - Behavioral health
KW  - Youth
KW  - Parents
KW  - Internet
KW  - Family Intervention
KW  - Health Behavior
KW  - Mental Health
KW  - Technology
U1  - Sponsor: National Institute of Mental Health, US. Grant: R01MH097699. Recipients: Prinz, Ronald J.
DO  - 10.1007/s10567-016-0218-x
UR  - https://search.ebscohost.com/login.aspx?direct=true&db=psyh&AN=2016-52665-001&site=ehost-live
UR  - ORCID: 0000-0003-1571-1641
UR  - kew1@email.sc.edu
DP  - EBSCOhost
DB  - APA PsycInfo
ER  - 

TY  - JOUR
ID  - 2013-28222-004
AN  - 2013-28222-004
AU  - Brown, Joanne
T1  - A review of the evidence on technology‐based interventions for the treatment of tobacco dependence in college health
JF  - Worldviews on Evidence-Based Nursing
JO  - Worldviews on Evidence-Based Nursing
JA  - Worldviews Evid Based Nurs
Y1  - 2013/08//
VL  - 10
IS  - 3
SP  - 150
EP  - 162
PB  - Wiley-Blackwell Publishing Ltd.
SN  - 1545-102X
SN  - 1741-6787
AD  - Brown, Joanne, University Health Service, University of Kentucky, 830 South Limestone Street, Lexington, KY, US, 40536-0582
N1  - Accession Number: 2013-28222-004. PMID: 23421669 Partial author list: First Author & Affiliation: Brown, Joanne; University Health Service, University of Kentucky, Lexington, KY, US. Other Publishers: Blackwell Publishing. Release Date: 20131028. Publication Type: Journal (0100), Peer Reviewed Journal (0110). Format Covered: Electronic. Document Type: Journal Article. Language: EnglishMajor Descriptor: Drug Dependency; Evidence Based Practice; Program Development; Smoking Cessation. Minor Descriptor: College Students; Health Behavior; Intervention; Technology; Tobacco Smoking. Classification: Drug & Alcohol Rehabilitation (3383). Population: Human (10). Age Group: Adulthood (18 yrs & older) (300). Tests & Measures: Newcastle Ottawa Scale. Methodology: Literature Review. References Available: Y. Page Count: 13. Issue Publication Date: Aug, 2013. Publication History: Accepted Date: Jul 26, 2012. Copyright Statement: Sigma Theta Tau International. 2013. 
AB  - Background: The college years are a critical time in the development of smoking behavior and tobacco use. Smoking is linked to 30% of cancer deaths, 80% of deaths from chronic obstructive pulmonary disease, and early cardiovascular disease and death. Effective cessation interventions at this time provide an opportunity to drastically reduce premature morbidity and mortality. Aims: To review available evidence on Internet interventions with young adults, including methodology, theoretical frameworks and outcome measures for tobacco treatment to guide the development of a program in college health. Methods: A comprehensive literature search for studies published from January 1999 to February 2011, in multiple databases was conducted, along with hand-searching of reference lists. Inclusion criteria were: participants aged 18–30 years, intervention involved the Internet through either Web sites or e-mail or texting, and outcome measurement of tobacco cessation/abstinence. Studies were evaluated utilizing a tool synthesized from guidelines presented by the Cochrane Collaboration. Findings: Eight studies met the inclusion criteria (four randomized controlled trials, four cohort studies). Theoretical frameworks utilized were the Transtheoretical Model of Change, Health Belief Model, Theory of Social Support, and social cognitive theory. Interventions varied and included computer-generated advice letters, Web-based cessation guides, computer-generated text messages, and peer e-mail support. With smoking abstinence as the primary outcome measure, there was a statistically significant improvement in quit rates. Because of the use of multiple components, differences in interventions and the number of contacts, it is not clear what types of computer-based applications are most effective. Small sample sizes, lack of control groups, and inconsistency in outcome measures limit the ability to provide conclusive evidence to support these interventions—but support the feasibility to use in the design of future programs. Conclusions: Use of technology-based interventions, such as the Internet, may be an effective tool for tobacco treatment interventions, especially with college students. There is great potential to reach large numbers of students, many who may not identify themselves as smokers or seek traditional methods for treatment. Additional research is needed to determine which technology-based interventions are most effective and to provide more conclusive evidence. (PsycINFO Database Record (c) 2016 APA, all rights reserved)
KW  - technology‐based intervention
KW  - tobacco dependence
KW  - evidence based practice
KW  - tobacco treatment
KW  - program development
KW  - college health
KW  - Evidence-Based Nursing
KW  - Humans
KW  - Smoking Cessation
KW  - Students
KW  - Tobacco Use Disorder
KW  - Universities
KW  - Young Adult
KW  - Drug Dependency
KW  - Evidence Based Practice
KW  - Program Development
KW  - Smoking Cessation
KW  - College Students
KW  - Health Behavior
KW  - Intervention
KW  - Technology
KW  - Tobacco Smoking
DO  - 10.1111/wvn.12000
UR  - https://search.ebscohost.com/login.aspx?direct=true&db=psyh&AN=2013-28222-004&site=ehost-live
UR  - joanne.brown@uky.edu
DP  - EBSCOhost
DB  - APA PsycInfo
ER  - 

TY  - JOUR
ID  - 2012-09983-001
AN  - 2012-09983-001
AU  - Baxendale, Sarah
AU  - Cross, Donna
AU  - Johnston, Robyn
T1  - A review of the evidence on the relationship between gender and adolescents' involvement in violent behavior
JF  - Aggression and Violent Behavior
JO  - Aggression and Violent Behavior
JA  - Aggress Violent Behav
Y1  - 2012/07//Jul-Aug, 2012
VL  - 17
IS  - 4
SP  - 297
EP  - 310
PB  - Elsevier Science
SN  - 1359-1789
SN  - 1873-6335
AD  - Baxendale, Sarah, Child Health Promotion Research Center, Faculty of Computing, Health and Science, School of Exercise and Health Sciences, Edith Cowan University, 2 Bradford Street, Mount Lawley, WAU, Australia, 6050
N1  - Accession Number: 2012-09983-001. Partial author list: First Author & Affiliation: Baxendale, Sarah; Child Health Promotion Research Center, Faculty of Computing, Health and Science, School of Exercise and Health Sciences, Edith Cowan University, Mount Lawley, WAU, Australia. Release Date: 20120416. Correction Date: 20200806. Publication Type: Journal (0100), Peer Reviewed Journal (0110). Format Covered: Electronic. Document Type: Journal Article. Language: EnglishMajor Descriptor: Adolescent Development; Aggressive Behavior; Public Health; Violence; Risk Assessment. Minor Descriptor: Human Females; Human Sex Differences. Classification: Behavior Disorders & Antisocial Behavior (3230). Population: Human (10). Methodology: Literature Review. References Available: Y. Page Count: 14. Issue Publication Date: Jul-Aug, 2012. Publication History: First Posted Date: Mar 21, 2012; Accepted Date: Mar 13, 2012; Revised Date: Feb 27, 2012; First Submitted Date: Mar 2, 2011. Copyright Statement: All rights reserved. Elsevier Ltd. 2012. 
AB  - Adolescents' involvement in violence is a public health concern worldwide, with male adolescents more likely than female adolescents to be involved. A review of the literature published between 1990 and 2011 was conducted to examine the risk and protective factors associated with gender and adolescents' involvement in violent behavior. While research suggests there is an association between gender and involvement in violent behavior, the strength of this association appears to be mediated by gender relationships with other risk and protective factors. Moreover, these relationships appear to vary amongst different communities. Prior to the development and implementation of violence prevention strategies, consideration should be given to collecting longitudinal data specific to the target community. These data would guide the development of effective prevention strategies to ensure they address local needs, influences, and associations between gender and other risk and protective factors. (PsycInfo Database Record (c) 2020 APA, all rights reserved)
KW  - gender differences
KW  - female adolescent development
KW  - violent behavior
KW  - risk assessment
KW  - public health
KW  - aggressive behavior
KW  - Adolescent Development
KW  - Aggressive Behavior
KW  - Public Health
KW  - Violence
KW  - Risk Assessment
KW  - Human Females
KW  - Human Sex Differences
DO  - 10.1016/j.avb.2012.03.002
UR  - https://search.ebscohost.com/login.aspx?direct=true&db=psyh&AN=2012-09983-001&site=ehost-live
UR  - ORCID: 0000-0001-6217-5058
UR  - robyn.johnston@ecu.edu.au
UR  - d.cross@ecu.edu.au
UR  - slbaxend@our.ecu.edu.au
DP  - EBSCOhost
DB  - APA PsycInfo
ER  - 

TY  - JOUR
ID  - 2011-21972-002
AN  - 2011-21972-002
AU  - Stiles-Shieldsen, Colleen
AU  - Smytha, Angela
AU  - Glunzb, Catherine
AU  - Hostea, Renée R.
AU  - Boepplea, Leah
AU  - Le Grangea, Daniel
T1  - A review of the role of psychiatrists and pediatricians in outpatient treatment of adolescents with anorexia and bulimia nervosa
JF  - Current Psychiatry Reviews
JO  - Current Psychiatry Reviews
JA  - Curr Psychiatry Rev
Y1  - 2011/08//
VL  - 7
IS  - 3
SP  - 177
EP  - 188
PB  - Bentham Science Publishers Ltd.
SN  - 1573-4005
SN  - 1875-6441
AD  - Stiles-Shieldsen, Colleen, University of Chicago, Department of Psychiatry, 5841 S. Maryland Ave, MC 3077, Chicago, IL, US, 60637
N1  - Accession Number: 2011-21972-002. Other Journal Title: Current Psychiatry Research and Reviews. Partial author list: First Author & Affiliation: Stiles-Shieldsen, Colleen; University of Chicago, Department of Psychiatry, Chicago, IL, US. Release Date: 20111114. Correction Date: 20200224. Publication Type: Journal (0100), Peer Reviewed Journal (0110). Format Covered: Electronic. Document Type: Journal Article. Language: EnglishMajor Descriptor: Anorexia Nervosa; Bulimia; Outpatient Treatment; Pediatricians; Psychiatrists. Minor Descriptor: Eating Disorders. Classification: Eating Disorders (3260); Outpatient Services (3371). Population: Human (10); Outpatient (60). Age Group: Adolescence (13-17 yrs) (200). Methodology: Literature Review. References Available: Y. Page Count: 12. Issue Publication Date: Aug, 2011. Publication History: Accepted Date: Jul 21, 2011; Revised Date: Jul 19, 2011; First Submitted Date: May 17, 2011. Copyright Statement: Bentham Science Publishers. 2011. 
AB  - Eating disorders frequently have their onset in adolescence. This is problematic as Anorexia Nervosa (AN), Bulimia Nervosa (BN), and Eating Disorder Not Otherwise Specified (EDNOS) often present with serious psychiatric and medical sequelae that can affect an adolescent’s physical and emotional development. It is well documented that complications from eating disorders in adolescence can result in long-term health consequences, rendering effective psychiatric and medical treatments a necessity. To combat the medical consequences associated with eating disorders in adolescents, pediatricians must identify, treat, and monitor medical complications. Pediatricians are also responsible for assessing the need for hospitalization due to medical instability. Some advances have been made regarding psychopharmacological treatments for eating disorders. For example, antidepressant medications, such as SSRIs, have demonstrated efficacy in the treatment of adults with BN. The true effectiveness of these medications in adolescent populations remains unknown. A multidisciplinary team approach is a common treatment model in outpatient practice, but further research is required to investigate how to facilitate the collaboration of psychiatric and medical professionals. The majority of psychiatric and medical trials for eating disorder patients have involved adult participants, and most studies have investigated either psychiatric or medical treatments for eating disorders. In this review, we will add to the current literature by focusing on both psychiatric and medical treatments for eating disorders, with particular emphasis on studies conducted with adolescents. (PsycINFO Database Record (c) 2020 APA, all rights reserved)
KW  - psychiatrists role
KW  - pediatricians
KW  - outpatient treatment
KW  - anorexia nervosa
KW  - bulimia
KW  - eating disorders
KW  - Anorexia Nervosa
KW  - Bulimia
KW  - Outpatient Treatment
KW  - Pediatricians
KW  - Psychiatrists
KW  - Eating Disorders
DO  - 10.2174/157340011797183175
UR  - https://search.ebscohost.com/login.aspx?direct=true&db=psyh&AN=2011-21972-002&site=ehost-live
UR  - cshields@yoda.bsd.uchicago.edu
DP  - EBSCOhost
DB  - APA PsycInfo
ER  - 

TY  - JOUR
ID  - 2002-15910-023
AN  - 2002-15910-023
AU  - Tait, Robert J.
AU  - Hulse, Gary K.
AU  - Robertson, Suzanne I.
T1  - A review of the validity of the General Health Questionnaire in adolescent populations
JF  - Australian and New Zealand Journal of Psychiatry
JO  - Australian and New Zealand Journal of Psychiatry
JA  - Aust N Z J Psychiatry
Y1  - 2002/08//
VL  - 36
IS  - 4
SP  - 550
EP  - 557
PB  - Blackwell Publishing
SN  - 0004-8674
SN  - 1440-1614
AD  - Tait, Robert J., U Western Australia, Dept of Psychiatry & Behavioural Science, QEII Campus, Nedlands, WAU, Australia, 6009
N1  - Accession Number: 2002-15910-023. PMID: 12169157 Partial author list: First Author & Affiliation: Tait, Robert J.; U Western Australia, Dept of Psychiatry & Behavioural Science, Nedlands, WAU, Australia. Other Publishers: Informa Healthcare; Sage Publications. Release Date: 20020918. Correction Date: 20120116. Publication Type: Journal (0100), Peer Reviewed Journal (0110). Format Covered: Print. Document Type: Journal Article. Language: EnglishMajor Descriptor: Adolescent Psychiatry; Adolescent Psychology; General Health Questionnaire; Test Validity. Minor Descriptor: Foreign Language Translation. Classification: Clinical Psychological Testing (2224); Psychological Disorders (3210). Tests & Measures: General Health Questionnaire. Methodology: Literature Review; Systematic Review. References Available: Y. Page Count: 8. Issue Publication Date: Aug, 2002. 
AB  - Examined the validity of the General Health Questionnaire (GHQ) with adolescents (aged 12-19) by performing a systematic review of the English language peer-reviewed literature. Eight studies were identified validating the GHQ with young people of which four included only adolescents and four studies involved young adults and adolescents. Of these eight studies, four used an English language version of the GHQ and four used a translated version. The GHQ has demonstrated validity with older adolescents (17+ years) from the UK and Hong Kong (Chinese translation) and with girls aged 15 in the UK, but there are few data for either gender, aged younger than 15 years. Studies in Australia and Italy reported a high proportion of misclassified cases while the studies in Spain and Yugoslavia included some older subjects (20+ years). Therefore, the validity of the GHQ for adolescents in populations other than the UK and Hong Kong remains to be demonstrated. Further studies are required to: (1) determine the minimum age at which it can be employed, (2) compare the use of adult vs adolescent criterion interviews, (3) assemble relevant normative data, and (4) establish the validity of translated versions. (PsycINFO Database Record (c) 2016 APA, all rights reserved)
KW  - General Health Questionnaire
KW  - English language & translated versions
KW  - adolescents
KW  - Adolescent
KW  - Adult
KW  - Age Factors
KW  - Family Practice
KW  - Female
KW  - Humans
KW  - Male
KW  - Mass Screening
KW  - Mental Disorders
KW  - Personality Inventory
KW  - Psychometrics
KW  - Reproducibility of Results
KW  - Adolescent Psychiatry
KW  - Adolescent Psychology
KW  - General Health Questionnaire
KW  - Test Validity
KW  - Foreign Language Translation
DO  - 10.1046/j.1440-1614.2002.01028.x
UR  - https://search.ebscohost.com/login.aspx?direct=true&db=psyh&AN=2002-15910-023&site=ehost-live
UR  - ORCID: 0000-0003-0648-3093
UR  - rjtait@cyllene.uwa.edu.au
DP  - EBSCOhost
DB  - APA PsycInfo
ER  - 

TY  - JOUR
ID  - 2018-07431-012
AN  - 2018-07431-012
AU  - Lindsey, Michael A.
AU  - Banks, Andrae
AU  - Cota, Catherine F.
AU  - Lawrence Scott, Marquisha
AU  - Joe, Sean
T1  - A review of treatments for young Black males experiencing depression
JF  - Research on Social Work Practice
JO  - Research on Social Work Practice
JA  - Res Soc Work Pract
Y1  - 2018/03//
VL  - 28
IS  - 3
SP  - 320
EP  - 329
PB  - Sage Publications
SN  - 1049-7315
SN  - 1552-7581
AD  - Lindsey, Michael A., New York University, Silver School of Social Work, 41 East 11th Street, Room 704, New York, NY, US, 10003
N1  - Accession Number: 2018-07431-012. PMID: 30546244 Partial author list: First Author & Affiliation: Lindsey, Michael A.; Silver School of Social Work, New York University, New York, NY, US. Release Date: 20190502. Publication Type: Journal (0100), Peer Reviewed Journal (0110). Format Covered: Electronic. Document Type: Journal Article. Language: EnglishGrant Information: Lindsey, Michael A. Major Descriptor: Blacks; Human Males; Intervention; Major Depression. Classification: Health & Mental Health Treatment & Prevention (3300). Population: Human (10); Male (30). Location: US. Age Group: Childhood (birth-12 yrs) (100); School Age (6-12 yrs) (180); Adolescence (13-17 yrs) (200); Adulthood (18 yrs & older) (300); Young Adulthood (18-29 yrs) (320). Tests & Measures: Reynolds Adolescent Depression Scale. Methodology: Metasynthesis. References Available: Y. Page Count: 10. Issue Publication Date: Mar, 2018. Copyright Statement: The Author(s). 2017. 
AB  - The objective was to qualitatively examine the treatment effects of depression interventions on young, Black males (YBM) across treatment providers and settings via a review. Randomized controlled trials (RCTs) seeking to ameliorate depressive symptomology in Black males ages 12–29 were eligible for inclusion. After review of 627 abstracts and 212 full-text articles, 12 studies were selected. These RCTs were organized into five categories based on the intervention method. We isolated only one study that targeted YBM exclusively. Additionally, only two treatment effect sizes for YBM were available from the data. While remaining RCTs did involve Black youth, disaggregated data based on race and gender were not reported. Overall, the lack of research specific to YBM prevented any strong conclusions about the treatment effects on depression for this population. Small sample size along with poor representation of YBM were trends in the selected studies that also posed an issue. Therefore, our review produced qualitative findings but failed to isolate any true effect size for YBM being treated for depression. Until more conclusive evidence exists, alternative strategies may need to be employed in order to find appropriate interventions for depressed YBM seeking mental health treatment. (PsycINFO Database Record (c) 2019 APA, all rights reserved)
KW  - depression
KW  - treatment
KW  - Black males
KW  - youth
KW  - Blacks
KW  - Human Males
KW  - Intervention
KW  - Major Depression
U1  - Sponsor: National Institute of Mental Health, US. Grant: 1 R21 MH093568-01A1. Recipients: Lindsey, Michael A.
U1  - Sponsor: National Institute of Mental Health, US. Grant: T32MH019960. Recipients: Banks, Andrae
DO  - 10.1177/1049731517703747
UR  - https://search.ebscohost.com/login.aspx?direct=true&db=psyh&AN=2018-07431-012&site=ehost-live
UR  - michael.lindsey@nyu.edu
DP  - EBSCOhost
DB  - APA PsycInfo
ER  - 

TY  - JOUR
ID  - 2019-38967-010
AN  - 2019-38967-010
AU  - Kelley, Allyson
AU  - Witzel, Morgan
AU  - Fatupaito, Bethany
T1  - A review of tribal best practices in substance abuse prevention
JF  - Journal of Ethnicity in Substance Abuse
JO  - Journal of Ethnicity in Substance Abuse
JA  - J Ethn Subst Abuse
Y1  - 2019/07//Jul-Sep, 2019
VL  - 18
IS  - 3
SP  - 462
EP  - 475
PB  - Taylor & Francis
SN  - 1533-2640
SN  - 1533-2659
AD  - Kelley, Allyson, Allyson Kelley & Associates PLLC, PO BOX 1682, Sandia Park, NM, US, 87047
N1  - Accession Number: 2019-38967-010. PMID: 29144857 Other Journal Title: Drugs & Society. Partial author list: First Author & Affiliation: Kelley, Allyson; Allyson Kelley & Associates PLLC, Sandia Park, NM, US. Other Publishers: Haworth Press. Release Date: 20210506. Publication Type: Journal (0100), Peer Reviewed Journal (0110). Format Covered: Electronic. Document Type: Journal Article. Language: EnglishMajor Descriptor: American Indians; Drug Usage; Prevention; Tribes; Best Practices. Minor Descriptor: Communities; Initiative; Substance Use Treatment; Substance Use Prevention. Classification: Drug & Alcohol Rehabilitation (3383). Population: Human (10). Location: US. Methodology: Literature Review; Systematic Review. Page Count: 14. Issue Publication Date: Jul-Sep, 2019. Copyright Statement: Taylor & Francis. 2017. 
AB  - American Indian youth experience higher rates of substance use than non-American Indian youth. Researchers, clinicians, and treatment programs embrace evidence-based practices (EBPs) and practice based evidence (PBE) as a primary method for addressing substance abuse and advancing behavioral health. However, less is known about the use of tribal best practices (TBPs) and how they are implemented in American Indian substance use prevention contexts. Objective: The main objective of this systematic review was to determine how TBPs are implemented and shared in the context of tribal substance use prevention. The second objective was to document TBP examples from three tribal communities involved in a 5-year substance use prevention initiative. Methods: A systematic review of published and grey literature was conducted using funding agencies websites, EBSCO Host and national registries. Three tribal communities involved in the initiative documented current TBPs to highlight characteristics of TBPs, costs, and approval processes. Results: TBPs are very limited in the literature. Despite tribal use for thousands of years, TBPs are underrepresented and misunderstood. This review found that the terminology used to describe TBPs is not consistent across agencies, publications, websites, or reports. There is also variation in how TBPs originate in substance use prevention contexts and there is not a primary resource or protocol for sharing TBPs. Continued efforts are needed to support the use and dissemination of TBPs in substance use prevention. (PsycInfo Database Record (c) 2021 APA, all rights reserved)
KW  - American Indian youth
KW  - evidence-based interventions and practices
KW  - substance use
KW  - tribal best practices
KW  - Adolescent
KW  - Child
KW  - Evidence-Based Practice
KW  - Humans
KW  - Indians, North American
KW  - Substance-Related Disorders
KW  - Young Adult
KW  - American Indians
KW  - Drug Usage
KW  - Prevention
KW  - Tribes
KW  - Best Practices
KW  - Communities
KW  - Initiative
KW  - Substance Use Treatment
KW  - Substance Use Prevention
U1  - Sponsor: Substance Abuse and Mental Health Services Administration. Grant: 5U79SP020702-03 CFDA 93.243. Recipients: No recipient indicated
DO  - 10.1080/15332640.2017.1378952
UR  - https://search.ebscohost.com/login.aspx?direct=true&db=psyh&AN=2019-38967-010&site=ehost-live
UR  - ORCID: 0000-0002-4127-3975
UR  - kelleyallyson@gmail.com
DP  - EBSCOhost
DB  - APA PsycInfo
ER  - 

TY  - JOUR
ID  - 2012-30991-006
AN  - 2012-30991-006
AU  - Martin-Misener, Ruth
AU  - Valaitis, Ruta
AU  - Wong, Sabrina T.
AU  - MacDonald, Marjorie
AU  - Meagher-Stewart, Donna
AU  - Kaczorowski, Janusz
AU  - O-Mara, Linda
AU  - Savage, Rachel
AU  - Austin, Patricia
T1  - A scoping literature review of collaboration between primary care and public health
JF  - Primary Health Care Research and Development
JO  - Primary Health Care Research and Development
JA  - Prim Health Care Res Dev
Y1  - 2012/10//
VL  - 13
IS  - 4
SP  - 327
EP  - 346
PB  - Cambridge University Press
SN  - 1463-4236
SN  - 1477-1128
AD  - Martin-Misener, Ruth, School of Nursing, Dalhousie University, 5869 University Ave., Halifax, NS, Canada, B3H 4R2
N1  - Accession Number: 2012-30991-006. PMID: 22353204 Partial author list: First Author & Affiliation: Martin-Misener, Ruth; School of Nursing, Dalhousie University, Halifax, NS, Canada. Institutional Authors: Strengthening Primary Health Care through Public Health, Primary Care Collaborations Team. Other Publishers: Hodder Arnold. Release Date: 20130128. Publication Type: Journal (0100), Peer Reviewed Journal (0110). Format Covered: Print. Document Type: Journal Article. Language: EnglishMajor Descriptor: Collaboration; Primary Health Care; Public Health; Strategies. Classification: Health & Mental Health Services (3370). Population: Human (10). Methodology: Literature Review. References Available: Y. Page Count: 20. Issue Publication Date: Oct, 2012. Publication History: First Posted Date: Feb 21, 2012; Accepted Date: Sep 19, 2011; First Submitted Date: May 3, 2011. Copyright Statement: Cambridge University Press. 2012. 
AB  - Aim: The purpose of this scoping literature review was to determine what is known about: 1) structures and processes required to build successful collaborations between primary care (PC) and public health (PH); 2) outcomes of such collaborations; and 3) markers of their success. Background: Collaboration between PC and PH is believed to enable more effective individual and population services than what might be achieved by either alone. Methods: The study followed established methods for a scoping literature review and was guided by a framework that identifies systemic, organizational and interactional determinants for collaboration. The review was restricted to articles published between 1988 and 2008. Published quantitative and qualitative primary studies, evaluation research, systematic and other types of reviews, as well as descriptive accounts without an explicit research design, were included if they addressed either the structures or processes to build collaboration or the outcomes or markers of such collaboration, and were published in English. Findings: The combined search strategy yielded 6125 articles of which 114 were included. Systemic-level factors influencing collaboration included: government involvement, policy and fit with local needs; funding and resource factors, power and control issues; and education and training. Lack of a common agenda; knowledge and resource limitations; leadership, management and accountability issues; geographic proximity of partners; and shared protocols, tools and information sharing were influential at the organizational level. Interpersonal factors included having a shared purpose; philosophy and beliefs; clear roles and positive relationships; and effective communication and decision-making strategies. Reported benefits of collaboration included: improved chronic disease management; communicable disease control; and maternal child health. More research is needed to explore the conditions and contexts in which collaboration between PC and PH makes most sense and potential gains outweigh the associated risks and costs. (PsycINFO Database Record (c) 2016 APA, all rights reserved)
KW  - collaboration
KW  - primary care
KW  - public health
KW  - strategies
KW  - Canada
KW  - Communication
KW  - Cooperative Behavior
KW  - Decision Making
KW  - Health Care Reform
KW  - Humans
KW  - Primary Health Care
KW  - Public Health
KW  - Collaboration
KW  - Primary Health Care
KW  - Public Health
KW  - Strategies
U1  - Sponsor: Canadian Health Services Research Foundation, Canada. Recipients: No recipient indicated
U1  - Sponsor: Health Services and Policy Research Support Network (HSPRSN). Recipients: No recipient indicated
U1  - Sponsor: Michael Smith Foundation for Health Research. Recipients: No recipient indicated
U1  - Sponsor: McMaster University, School of Nursing, Faculty of Health Sciences, Canada. Recipients: No recipient indicated
U1  - Sponsor: Public Health Agency of Canada, Canada. Recipients: No recipient indicated
U1  - Sponsor: Huron County Health Unit. Recipients: No recipient indicated
U1  - Sponsor: Victorian Order of Nurses Canada, Canada. Recipients: No recipient indicated
U1  - Sponsor: Registered Nurses' Association of Ontario, Canada. Recipients: No recipient indicated
U1  - Sponsor: Capital District Health Authority. Recipients: No recipient indicated
U1  - Sponsor: Canadian Alliance of Community Health Centres Association, Canada. Recipients: No recipient indicated
U1  - Sponsor: Somerset West Community Health Centre (SWCHC). Recipients: No recipient indicated
U1  - Sponsor: Canadian Public Health Association, Canada. Recipients: No recipient indicated
U1  - Sponsor: Hamilton Niagara Haldimand Brant Local Health Integration Network, Canada. Recipients: No recipient indicated
DO  - 10.1017/S1463423611000491
UR  - https://search.ebscohost.com/login.aspx?direct=true&db=psyh&AN=2012-30991-006&site=ehost-live
UR  - ruth.martin-misener@dal.ca
DP  - EBSCOhost
DB  - APA PsycInfo
ER  - 

TY  - JOUR
ID  - 2017-22138-021
AN  - 2017-22138-021
AU  - Anderson, Joanna K.
AU  - Howarth, Emma
AU  - Vainre, Maris
AU  - Jones, Peter B.
AU  - Humphrey, Ayla
T1  - A scoping literature review of service-level barriers for access and engagement with mental health services for children and young people
JF  - Children and Youth Services Review
JO  - Children and Youth Services Review
JA  - Child Youth Serv Rev
Y1  - 2017/06//
VL  - 77
SP  - 164
EP  - 176
PB  - Elsevier Science
SN  - 0190-7409
SN  - 1873-7765
AD  - Anderson, Joanna K., NIHR CLAHRC East of England, University of Cambridge, Institute of Public Health, Douglas House, 18 Trumpington Road, Cambridge, United Kingdom, CB2 8AH
N1  - Accession Number: 2017-22138-021. Partial author list: First Author & Affiliation: Anderson, Joanna K.; NIHR CLAHRC East of England, University of Cambridge, Institute of Public Health, Cambridge, United Kingdom. Release Date: 20170529. Correction Date: 20201001. Publication Type: Journal (0100), Peer Reviewed Journal (0110). Format Covered: Electronic. Document Type: Journal Article. Language: EnglishMajor Descriptor: Child Care; Health Care Services; Mental Health Programs. Classification: Health & Mental Health Services (3370). Population: Human (10). Age Group: Childhood (birth-12 yrs) (100); Adulthood (18 yrs & older) (300). Methodology: Literature Review. References Available: Y. Page Count: 13. Issue Publication Date: Jun, 2017. Publication History: First Posted Date: Apr 25, 2017; Accepted Date: Apr 24, 2017; Revised Date: Apr 24, 2017; First Submitted Date: Nov 27, 2016. Copyright Statement: Elsevier Ltd. 2017. 
AB  - The article presents a scoping literature review of services level barriers for access and engagement with mental health services for children and young people. The review identified a number of service-level barriers for access and engagement with MH services encountered by children, young people and their families. Most studies that examined barriers for access focused on personal-level as well as service-level barriers providing a more comprehensive picture. Barriers were examined from perspectives of different stakeholders including service users (young people and their parent/carers), primary care and MH clinicians, and service managers. Most reported studies were conducted after 2010; before year 2005, studies examining barriers for access and engagement with MH care were scarce. This reflects the lag in demand and capacity in practice to emerge in research, as well as increasing interest in barriers for access encountered by ethnic minority groups. Over 60% of reported studies were conducted in the US and only four in the UK. The majority of reported studies are questionnaire-based cross-sectional studies and qualitative studies involving semi-structured interviews and focus groups with stakeholders. The literature on strategies to improve young people's access and engagement with MH services also emerged more recently. The majority of reviewed papers were published in the UK after year 2010, and examine strategies to decrease waiting times for MH services. Audits of service outcome data and administrative case files were most frequent, followed by questionnaire-based cross sectional and comparison group studies. (PsycInfo Database Record (c) 2020 APA, all rights reserved)
KW  - mental health services
KW  - child care
KW  - health care services
KW  - Child Care
KW  - Health Care Services
KW  - Mental Health Programs
DO  - 10.1016/j.childyouth.2017.04.017
UR  - https://search.ebscohost.com/login.aspx?direct=true&db=psyh&AN=2017-22138-021&site=ehost-live
UR  - ORCID: 0000-0001-9570-3726
UR  - ORCID: 0000-0002-3969-7883
UR  - ORCID: 0000-0002-0565-3735
UR  - ayla.humphrey@cpft.nhs.uk
UR  - pbj21@cam.ac.uk
UR  - maris.vainre@medschl.cam.ac.uk
UR  - emma.howarth@medschl.cam.ac.uk
UR  - joanna.anderson@medschl.cam.ac.uk
DP  - EBSCOhost
DB  - APA PsycInfo
ER  - 

TY  - JOUR
ID  - 2016-58492-004
AN  - 2016-58492-004
AU  - Murcott, William
T1  - A scoping review of care received by young people aged 16-25 when admitted to adult mental health hospital wards
JF  - Journal of Public Mental Health
JO  - Journal of Public Mental Health
JA  - J Public Ment Health
Y1  - 2016///
VL  - 15
IS  - 4
SP  - 216
EP  - 228
PB  - Emerald Group Publishing Limited
SN  - 1746-5729
SN  - 2042-8731
AD  - Murcott, William
N1  - Accession Number: 2016-58492-004. Other Journal Title: Journal of Mental Health Promotion. Partial author list: First Author & Affiliation: Murcott, William; Department of Mental Health and Learning Disability, Birmingham City University, Birmingham, United Kingdom. Other Publishers: Emerald Publishing; Pavilion Publishing; Pier Professional. Release Date: 20170116. Correction Date: 20170420. Publication Type: Journal (0100), Peer Reviewed Journal (0110). Format Covered: Electronic. Document Type: Journal Article. Language: EnglishMajor Descriptor: Adolescent Psychopathology; Mental Disorders; Psychiatric Hospital Admission; Psychiatric Hospitalization; Quality of Care. Minor Descriptor: Life Changes; Mental Health. Classification: Inpatient & Hospital Services (3379). Population: Human (10); Male (30); Female (40); Inpatient (50). Location: United Kingdom. Age Group: Adolescence (13-17 yrs) (200); Adulthood (18 yrs & older) (300); Young Adulthood (18-29 yrs) (320). Methodology: Literature Review. References Available: Y. Page Count: 13. Issue Publication Date: 2016. Publication History: Accepted Date: Oct 14, 2016; Revised Date: Oct 14, 2016; First Submitted Date: May 31, 2016. Copyright Statement: Emerald Group Publishing Limited
AB  - Purpose: The purpose of this paper is to investigate the extent, range and nature of literature concerning the mental health inpatient care of the young adult population (16-25 years) who have been admitted to adult mental health wards. This paper reports the findings and positions these in the context of the broader nature to adult inpatient care, evaluates the quality of the evidence and identify gaps in the literature. Design/methodology/approach: This paper uses an adapted scoping review methodology, allowing for a broad search but utilised established steps that allowed for a structured, rigorous approach to be used. CINAHL, Cochrane Library, MEDLINE, PsycINFO, Google Scholar, plus a secondary hand search were conducted resulting in eight papers, of quantitative, qualitative and mixed methods papers. Findings: Findings show admissions follow similar paths as to adults; admission reasons are largely unknown beyond simple descriptors; admission lengths are unknown whilst on adult wards; staff feel confident yet lack resources; young people feel the transition from CAMHS ward to adult ward can be beneficial if done sensitively; young people have positive experiences of adult wards, including factors that may not be present on CAMHS wards, e.g. role modelling by older patients; young people feel scared and vulnerable, including when excluded from decision making; however, involving young people can cause stress and be confusing if not done sensitively. Research limitations/implications: The scoping review identified a limited amount of research evidence for the care of young people admitted to adult wards. The research methods used in these papers were varied and none was of a high-quality standard. All studies contained methodological gaps which detract significantly from their findings and conclusions. The studies go some way to fill the gaps in knowledge and evidence base for this group, although in doing this scoping review was to unearth more gaps in knowledge. Originality/value: This scoping review collates findings from the literature regarding young people’s admissions to adult mental health wards. This sensitive and controversial area of mental health care is shown to be lacking in high-quality research. Young people are being admitted to adult wards in increasing numbers year on year in the UK, yet little research has been conducted to identify when and where treatment has been appropriate. This review provides a start to understanding what is known about admission and treatment for this group and what is not known so that these gaps may be investigated in future research. (PsycINFO Database Record (c) 2017 APA, all rights reserved)
KW  - Mental health
KW  - Young people
KW  - Transition
KW  - CAMHS
KW  - AMHS
KW  - Adolescent Psychopathology
KW  - Mental Disorders
KW  - Psychiatric Hospital Admission
KW  - Psychiatric Hospitalization
KW  - Quality of Care
KW  - Life Changes
KW  - Mental Health
DO  - 10.1108/JPMH-05-2016-0025
UR  - https://search.ebscohost.com/login.aspx?direct=true&db=psyh&AN=2016-58492-004&site=ehost-live
UR  - william.murcott@bcu.ac.uk
DP  - EBSCOhost
DB  - APA PsycInfo
ER  - 

TY  - JOUR
ID  - 2017-45325-001
AN  - 2017-45325-001
AU  - Landers, Ashley L.
AU  - McLuckie, Alan
AU  - Cann, Robin
AU  - Shapiro, Valerie
AU  - Visintini, Sarah
AU  - MacLaurin, Bruce
AU  - Trocmé, Nico
AU  - Saini, Michael
AU  - Carrey, Normand J
T1  - A scoping review of evidence-based interventions available to parents of maltreated children ages 0-5 involved with child welfare services
JF  - Child Abuse & Neglect
JO  - Child Abuse & Neglect
JA  - Child Abuse Negl
Y1  - 2018/02//
VL  - 76
SP  - 546
EP  - 560
PB  - Elsevier Science
SN  - 0145-2134
SN  - 1873-7757
AD  - Landers, Ashley L., Virginia Polytechnic Institute & State University, Department of Human Development and Family Science, 7054 Haycock Road, Falls Church, VA, US, 22043
N1  - Accession Number: 2017-45325-001. PMID: 28985958 Partial author list: First Author & Affiliation: Landers, Ashley L.; Virginia Polytechnic Institute & State University, Falls Church, VA, US. Release Date: 20171009. Correction Date: 20201001. Publication Type: Journal (0100), Peer Reviewed Journal (0110). Format Covered: Electronic. Document Type: Journal Article. Language: EnglishMajor Descriptor: Child Abuse; Child Welfare; Parent Training; Parenting Skills; Parents. Classification: Community & Social Services (3373). Population: Human (10). Age Group: Childhood (birth-12 yrs) (100); Adulthood (18 yrs & older) (300). Methodology: Literature Review; Systematic Review. References Available: Y. Page Count: 15. Issue Publication Date: Feb, 2018. Publication History: First Posted Date: Oct 3, 2017; Accepted Date: Sep 10, 2017; Revised Date: Sep 5, 2017; First Submitted Date: Feb 9, 2017. Copyright Statement: All rights reserved. Elsevier Ltd. 2017. 
AB  - Parents referred to child welfare services for child maltreatment often struggle against chronic risk factors including violence, substance abuse, mental health concerns, and poverty, which impinge upon their ability to be sensitive caregivers. The first line of intervention within the child welfare context is to modify parenting behavior. This scoping review comprehensively surveyed all available literature to map the extent and range of research activity around the types of interventions available within a child welfare context to parents of infants and toddlers (0–5 years of age), to identify the facilitators and/or barriers to the uptake of interventions, and to check that interventions match the risk factors faced by parents. This scoping review engaged in stringent screening of studies based upon inclusion/exclusion criteria. Sixty-five articles involving forty-two interventions met inclusion criteria. Interventions generally aimed to improve parenting practices, the relationship between parent and child, and/or attachment security, along with reducing child abuse and/or neglect. A notable finding of this scoping review is that at present, interventions for parents of children ages 0–5 involved with the child welfare system are most frequently measured via case study and quasi-experimental designs, with randomized control trials making up 26.2% of included study designs. (PsycInfo Database Record (c) 2020 APA, all rights reserved)
KW  - Child welfare
KW  - Child maltreatment
KW  - Intervention
KW  - Scoping review
KW  - Child
KW  - Child Abuse
KW  - Child Protective Services
KW  - Child Rearing
KW  - Child Welfare
KW  - Child, Preschool
KW  - Education, Nonprofessional
KW  - Evidence-Based Medicine
KW  - Female
KW  - Humans
KW  - Infant
KW  - Infant, Newborn
KW  - Male
KW  - Mental Health
KW  - Parenting
KW  - Parents
KW  - Poverty
KW  - Research Design
KW  - Risk Factors
KW  - Substance-Related Disorders
KW  - Violence
KW  - Child Abuse
KW  - Child Welfare
KW  - Parent Training
KW  - Parenting Skills
KW  - Parents
U1  - Sponsor: Canadian Institutes of Health Research, Canada. Grant: 328985. Other Details: knowledge synthesis grant and Maritime SPOR Support Unit (MSSU). Recipients: No recipient indicated
U1  - Sponsor: Nova Scotia Department of Health and Wellness, Canada. Other Details: Maritime SPOR Support Unit (MSSU). Recipients: No recipient indicated
U1  - Sponsor: New Brunswick Department of Health, Canada. Other Details: Maritime SPOR Support Unit (MSSU). Recipients: No recipient indicated
U1  - Sponsor: Nova Scotia Health Research Foundation (NSHRF), Canada. Other Details: Maritime SPOR Support Unit (MSSU). Recipients: No recipient indicated
U1  - Sponsor: New Brunswick Health Research Foundation (NBHRF), Canada. Other Details: Maritime SPOR Support Unit (MSSU). Recipients: No recipient indicated
DO  - 10.1016/j.chiabu.2017.09.012
UR  - https://search.ebscohost.com/login.aspx?direct=true&db=psyh&AN=2017-45325-001&site=ehost-live
UR  - ORCID: 0000-0001-6966-1753
UR  - land0552@vt.edu
DP  - EBSCOhost
DB  - APA PsycInfo
ER  - 

TY  - JOUR
ID  - 2020-30830-003
AN  - 2020-30830-003
AU  - Raanaas, Ruth Kjærsti
AU  - Bjøntegaard, H. Ø.
AU  - Shaw, L.
T1  - A scoping review of participatory action research to promote mental health and resilience in youth and adolescents
JF  - Adolescent Research Review
JO  - Adolescent Research Review
Y1  - 2020/06//
VL  - 5
IS  - 2
SP  - 137
EP  - 152
PB  - Springer
SN  - 2363-8346
SN  - 2363-8354
AD  - Raanaas, Ruth Kjærsti, Department of Public Health Science, Faculty of Landscape and Society, Norwegian University of Life Sciences, Post Box 5002, 1432, As, Norway
N1  - Accession Number: 2020-30830-003. Partial author list: First Author & Affiliation: Raanaas, Ruth Kjærsti; Department of Public Health Science, Faculty of Landscape and Society, Norwegian University of Life Sciences, As, Norway. Release Date: 20210802. Publication Type: Journal (0100), Peer Reviewed Journal (0110). Format Covered: Electronic. Document Type: Journal Article. Language: EnglishMajor Descriptor: Health Promotion; Mental Health; Resilience (Psychological); Action Research; Emerging Adulthood. Minor Descriptor: Life Changes. Classification: Promotion & Maintenance of Health & Wellness (3365). Population: Human (10). Methodology: Literature Review. References Available: Y. Page Count: 16. Issue Publication Date: Jun, 2020. Publication History: First Posted Date: Oct 1, 2018; Accepted Date: Sep 26, 2018; First Submitted Date: Aug 31, 2018. Copyright Statement: Springer Nature Switzerland AG. 2018. 
AB  - Mental health and resilience are closely connected to issues of power and voice. Participatory action research (PAR) describes participatory approaches in research, where all parties are ideally involved in the knowledge creation, as collaborators and co-researchers in the research process. The authors conducted a scoping review and explored ten scientific data bases to understand how PAR studies promote participation of youth in studies of mental health and resilience. Analyses of n = 54 studies revealed the target populations, types of youth related methods, and the authentic involvement of youth and adolescents in stages of PAR. While many studies embraced the concepts of engagement in active research processes from inception to action, only 17 include youth on boards, 18 in preparation stage and 28 in data collection and/or analysis. The findings emphasize the potential of PAR to realize the voice of youth in all aspects of participatory research. (PsycInfo Database Record (c) 2021 APA, all rights reserved)
KW  - Community based participatory research
KW  - Young adults
KW  - Wellbeing
KW  - Quality of life
KW  - Health promotion
KW  - Health Promotion
KW  - Mental Health
KW  - Resilience (Psychological)
KW  - Action Research
KW  - Emerging Adulthood
KW  - Life Changes
DO  - 10.1007/s40894-018-0097-0
UR  - https://search.ebscohost.com/login.aspx?direct=true&db=psyh&AN=2020-30830-003&site=ehost-live
UR  - ruth.raanaas@nmbu.no
DP  - EBSCOhost
DB  - APA PsycInfo
ER  - 

TY  - JOUR
ID  - 2020-97617-001
AN  - 2020-97617-001
AU  - Bustos, Tatiana E.
T1  - A scoping review of social network analyses in interorganizational collaboration studies for child mental health
JF  - Children and Youth Services Review
JO  - Children and Youth Services Review
JA  - Child Youth Serv Rev
Y1  - 2020/12//
VL  - 119
PB  - Elsevier Science
SN  - 0190-7409
SN  - 1873-7765
AD  - Bustos, Tatiana E., 354 Giltner Hall, 239 Farm Ln, East Lansing, MI, US, 48825
N1  - Accession Number: 2020-97617-001. Partial author list: First Author & Affiliation: Bustos, Tatiana E.; Department of Psychology, Michigan State University, East Lansing, MI, US. Release Date: 20210128. Publication Type: Journal (0100), Peer Reviewed Journal (0110). Format Covered: Electronic. Document Type: Journal Article. Language: EnglishMajor Descriptor: Collaboration; Community Services; Mental Disorders; Mental Health; Child Health. Minor Descriptor: Social Network Analysis. Classification: Community & Social Services (3373). Population: Human (10). Location: US. Age Group: Childhood (birth-12 yrs) (100). Methodology: Literature Review. Supplemental Data: Appendixes Internet. ArtID: 105569. Issue Publication Date: Dec, 2020. Publication History: First Posted Date: Oct 15, 2020; Accepted Date: Oct 1, 2020; Revised Date: Oct 1, 2020; First Submitted Date: Jul 22, 2020. 
AB  - Purpose: Twenty percent of children in the U.S. experience mental illness; yet, only 30% receive treatment. These disparities are exacerbated by barriers to access and resources. Interorganizational collaboration of community-based organizations (CBOs) can help minimize these barriers, but challenges to accessing treatment remain persistent. Social network analysis (SNA) offers a systems-level approach to address issues related to existing service fragmentation and service silos in CBOs. However, SNA is not fully realized in interorganizational research with CBO systems involved in child MH services. Methods: A scoping review was conducted on a subset of empirical studies (n = 28) utilizing SNA to assess interorganizational collaboration among CBOs involved in child MH. Guided by the PRISMA, the study aimed to (a) describe the state of the existing literature and (b) identify outcomes affiliated with using SNA in these contexts. Results: Whole network studies were synthesized based on primary interorganizational network outcomes, highlighting the advantages of using SNA to map interactions in collaboration, drive decisions for resource distribution and funding allocation, and explain the underlying processes in access to resources and power. Conclusions: There is a need to better support CBOs and a need to identify strategies that can inform ongoing efforts implementing child mental health practices. SNA is a promising approach that provides practical insights into how CBOs can leverage networks to support collaborative efforts to improve child MH access and outcomes. (PsycInfo Database Record (c) 2021 APA, all rights reserved)
KW  - social network analysis
KW  - child mental health
KW  - interorganizational collaboration
KW  - community-based organizations
KW  - Collaboration
KW  - Community Services
KW  - Mental Disorders
KW  - Mental Health
KW  - Child Health
KW  - Social Network Analysis
DO  - 10.1016/j.childyouth.2020.105569
UR  - https://search.ebscohost.com/login.aspx?direct=true&db=psyh&AN=2020-97617-001&site=ehost-live
UR  - Bustosta@msu.edu
DP  - EBSCOhost
DB  - APA PsycInfo
ER  - 

TY  - JOUR
ID  - 2016-28479-001
AN  - 2016-28479-001
AU  - Lindsay, Sally
T1  - A scoping review of the experiences, benefits, and challenges involved in volunteer work among youth and young adults with a disability
JF  - Disability and Rehabilitation: An International, Multidisciplinary Journal
JO  - Disability and Rehabilitation: An International, Multidisciplinary Journal
JA  - Disabil Rehabil
Y1  - 2016/07//
VL  - 38
IS  - 16
SP  - 1533
EP  - 1546
PB  - Taylor & Francis
SN  - 0963-8288
SN  - 1464-5165
AD  - Lindsay, Sally, Bloorview Research Institute, Holland Bloorview Kids Rehabilitation Hospital, University of Toronto, 150 Kilgour Road, Toronto, ON, Canada, M4G 1R8
N1  - Accession Number: 2016-28479-001. Partial author list: First Author & Affiliation: Lindsay, Sally; Bloorview Research Institute, Holland Bloorview Kids Rehabilitation Hospital, University of Toronto, Toronto, ON, Canada. Other Publishers: Informa Healthcare. Release Date: 20171116. Publication Type: Journal (0100), Peer Reviewed Journal (0110). Format Covered: Electronic. Document Type: Journal Article. Language: EnglishGrant Information: Lindsay, Sally. Major Descriptor: Disabilities; Volunteers. Classification: Psychological & Physical Disorders (3200). Population: Human (10). Methodology: Literature Review. References Available: Y. Page Count: 14. Issue Publication Date: Jul, 2016. Publication History: First Posted Date: Nov 17, 2015; Accepted Date: Oct 9, 2015; Revised Date: Aug 13, 2015; First Submitted Date: Mar 10, 2015. Copyright Statement: Taylor & Francis. 2015. 
AB  - Purpose: To develop a better understanding of the experiences of volunteer work among youth with disabilities. Method: A scoping review was undertaken to assess the benefits and challenges of volunteering among youth with disabilities. Comprehensive searches using six international databases were conducted. Eligible articles included: (a) youth aged 30 or younger, with a disability; (b) empirical research on the benefits or challenges of volunteering; (c) published in a peer-reviewed journal between 1980 and 2014. Results: Of the 1558 articles identified, 20 articles—involving 1409 participants, aged 12–30, across five countries—met the inclusion criteria. Studies linked volunteering to the development of human capital (i.e. practical experience, improved self-determination, self-confidence, coping), enhanced social capital (i.e. social and communication skills, social inclusion) and improved cultural capital (i.e. helping others, contributing to community). Many youth with disabilities also encountered challenges—including lack of accessible volunteer opportunities, difficulties arranging transportation, and negative attitudes from potential supervisors. Conclusions: Young people with disabilities are willing and able to volunteer, and they report benefits of volunteering; however, they face many challenges in finding suitable volunteer positions. More rigorous research is needed to understand the health and social benefits of volunteering and how it can help youth develop career pathways. Implications for Rehabilitation: 1. Clinicians, educators and parents should discuss the benefits of volunteering with youth with disabilities and assist them in finding placements that match their interests and abilities. 2. Managers and clinicians should consider incorporating volunteering into vocational rehabilitation programming (i.e. addressing how to find placements and connecting youth to organisations). 3. Clinicians should encourage youth to take part in social and extracurricular activities to help build their social skills and networks where they can learn about volunteer opportunities. 4. Clinicians and educators should advocate on behalf of youth with disabilities among community organisations to help break down barriers and reduce misconceptions and negative attitudes by showcasing the abilities that youth with disabilities have to offer. (PsycINFO Database Record (c) 2017 APA, all rights reserved)
KW  - Adolescents
KW  - civic engagement
KW  - unpaid work
KW  - review
KW  - volunteer youth
KW  - Disabilities
KW  - Volunteers
U1  - Sponsor: Ontario Ministry of Research and Innovation, Canada. Other Details: Career Award. Recipients: Lindsay, Sally
DO  - 10.3109/09638288.2015.1107634
UR  - https://search.ebscohost.com/login.aspx?direct=true&db=psyh&AN=2016-28479-001&site=ehost-live
UR  - slindsay@hollandbloorview.ca
DP  - EBSCOhost
DB  - APA PsycInfo
ER  - 

TY  - JOUR
ID  - 2019-02846-006
AN  - 2019-02846-006
AU  - Beck, Dana C.
AU  - Munro-Kramer, Michelle L.
AU  - Lori, Jody R.
T1  - A scoping review on community mobilisation for maternal and child health in sub-Saharan Africa: Impact on empowerment
JF  - Global Public Health: An International Journal for Research, Policy and Practice
JO  - Global Public Health: An International Journal for Research, Policy and Practice
JA  - Glob Public Health
Y1  - 2019/03//
VL  - 14
IS  - 3
SP  - 375
EP  - 395
PB  - Taylor & Francis
SN  - 1744-1692
SN  - 1744-1706
AD  - Beck, Dana C.
N1  - Accession Number: 2019-02846-006. PMID: 30182808 Partial author list: First Author & Affiliation: Beck, Dana C.; University of Michigan School of Nursing, Ann Arbor, MI, US. Release Date: 20201001. Publication Type: Journal (0100), Peer Reviewed Journal (0110). Format Covered: Electronic. Document Type: Journal Article. Language: EnglishMajor Descriptor: Community Involvement; Empowerment; Health Care Delivery; Health Care Psychology; Mother Child Relations. Classification: Health Psychology & Medicine (3360). Population: Human (10). Location: Africa. Methodology: Literature Review. Page Count: 21. Issue Publication Date: Mar, 2019. Publication History: Accepted Date: Aug 11, 2018; First Submitted Date: Feb 22, 2018. Copyright Statement: Informa UK Limited, trading as Taylor & Francis Group. 2018. 
AB  - This review integrates evidence on community mobilisation (CM) for maternal and child health in sub-Saharan Africa (SSA) to identify the impact on empowerment. For the purposes of this review we use the following definition of CM: ‘a capacity-building process through which community members, groups or organizations plan, carry out and evaluate activities on a participatory and sustained basis to improve their health and other conditions, either on their own initiative or stimulated by others’, [Howard-Grabman, L., Storti, C., Hummer, P., Pooler, B., & Geneva: USAID (2007). Demystifying community mobilization: An effective strategy to improve maternal and newborn health. Retrieved from http://pdf.usaid.gov/pdf_docs/pnadi338.pdf, p. 5]. A scoping review was chosen to conduct a search and analysis of the literature due to the broad, complex nature of the topic. The search yielded 136 articles, and 19 met the inclusion criteria. This review illustrates CM as an important research process for engaging the community, ensuring that interventions are meeting the needs of the community, take context into account and are sustainable. Community mobilisation was associated with positive behaviour change and/or health outcomes. However, community mobilisation was not defined or operationalised consistently among the identified studies. Empowerment was also not defined, measured, or reported on in the articles. This review provides recommendations for the reporting of CM and its influence on empowerment in communities in sub-Saharan Africa. (PsycInfo Database Record (c) 2020 APA, all rights reserved)
KW  - Community mobilisation
KW  - community mobilisation
KW  - maternal and child health
KW  - sub-Saharan Africa
KW  - empowerment
KW  - Community Involvement
KW  - Empowerment
KW  - Health Care Delivery
KW  - Health Care Psychology
KW  - Mother Child Relations
DO  - 10.1080/17441692.2018.1516228
UR  - https://search.ebscohost.com/login.aspx?direct=true&db=psyh&AN=2019-02846-006&site=ehost-live
UR  - ORCID: 0000-0002-4298-6790
UR  - ORCID: 0000-0001-5405-2744
UR  - dcbeck@umich.edu
DP  - EBSCOhost
DB  - APA PsycInfo
ER  - 

TY  - JOUR
ID  - 2010-23332-002
AN  - 2010-23332-002
AU  - Weber, Scott
T1  - A stigma identification framework for family nurses working with parents who are lesbian, gay, bisexual, or transgendered and their families
JF  - Journal of Family Nursing
JO  - Journal of Family Nursing
JA  - J Fam Nurs
Y1  - 2010/11//
VL  - 16
IS  - 4
SP  - 378
EP  - 393
PB  - Sage Publications
SN  - 1074-8407
SN  - 1552-549X
AD  - Weber, Scott, University of Pittsburgh School of Nursing, 415 Victoria Building, 3500 Victoria Street, Pittsburgh, PA, US, 15261-2404
N1  - Accession Number: 2010-23332-002. PMID: 21051755 Partial author list: First Author & Affiliation: Weber, Scott; University of Pittsburgh School of Nursing, Pittsburgh, PA, US. Release Date: 20101213. Correction Date: 20190211. Publication Type: Journal (0100), Peer Reviewed Journal (0110). Format Covered: Electronic. Document Type: Journal Article. Language: EnglishMajor Descriptor: Bisexuality; Homosexual Parents; Nursing; Stigma; Transgender. Minor Descriptor: Family; Health; Parenting; Sexual Minority Groups. Classification: Health Psychology & Medicine (3360); Social Processes & Social Issues (2900). Population: Human (10). Age Group: Adulthood (18 yrs & older) (300). Methodology: Literature Review. References Available: Y. Page Count: 16. Issue Publication Date: Nov, 2010. Copyright Statement: The Author(s). 2010. 
AB  - Parent relationships and family life provide important psychological and health benefits for growing children and adults. Social stigma experienced by parents who are lesbian, gay, bisexual, or transgendered, and by their children, creates significant stress on families. Families headed by parents who are sexual orientation or gender identity minorities may require special guidance for navigating an unusually complicated terrain related to parenting and family life. The focus of this article is social stigma, its causes, and health impacts on these families. Approaches that family nurses can take to evaluate stigma when working with this population of families are identified and discussed. This article reviews practice and research literature to examine the impacts of stigma on the social security, lived experience, and health status of these families. The article then applies the Link and Phelan (2001) stigmatization model to work with LGBT parents to help family nurses improve practice effectiveness. (PsycINFO Database Record (c) 2019 APA, all rights reserved)
KW  - family nursing
KW  - sexual minority parents
KW  - lesbians
KW  - gays
KW  - bisexuals
KW  - transgender
KW  - social stigma
KW  - health
KW  - parenting
KW  - Bisexuality
KW  - Discrimination (Psychology)
KW  - Family Health
KW  - Family Nursing
KW  - Female
KW  - Gender Identity
KW  - Health Status
KW  - Homosexuality
KW  - Homosexuality, Female
KW  - Homosexuality, Male
KW  - Humans
KW  - Male
KW  - Parents
KW  - Social Change
KW  - Social Stigma
KW  - Transvestism
KW  - Bisexuality
KW  - Homosexual Parents
KW  - Nursing
KW  - Stigma
KW  - Transgender
KW  - Family
KW  - Health
KW  - Parenting
KW  - Sexual Minority Groups
DO  - 10.1177/1074840710384999
UR  - https://search.ebscohost.com/login.aspx?direct=true&db=psyh&AN=2010-23332-002&site=ehost-live
UR  - webersjm@pitt.edu
DP  - EBSCOhost
DB  - APA PsycInfo
ER  - 

TY  - JOUR
ID  - 2021-05928-001
AN  - 2021-05928-001
AU  - Jacob, Chandni Maria
AU  - Hardy-Johnson, Polly Louise
AU  - Inskip, Hazel M.
AU  - Morris, Taylor
AU  - Parsons, Camille M.
AU  - Barrett, Millie
AU  - Hanson, Mark
AU  - Woods-Townsend, Kathryn
AU  - Baird, Janis
T1  - A systematic review and meta-analysis of school-based interventions with health education to reduce body mass index in adolescents aged 10 to 19 years
JF  - The International Journal of Behavioral Nutrition and Physical Activity
JO  - The International Journal of Behavioral Nutrition and Physical Activity
JA  - Int J Behav Nutr Phys Act
Y1  - 2021/01/04/
VL  - 18
PB  - BioMed Central Limited
SN  - 1479-5868
AD  - Jacob, Chandni Maria, Academic Unit of Human Development and Health, Faculty of Medicine, University of Southampton, Southampton, United Kingdom
N1  - Accession Number: 2021-05928-001. PMID: 33397403 Partial author list: First Author & Affiliation: Jacob, Chandni Maria; Academic Unit of Human Development and Health, Faculty of Medicine, University of Southampton, Southampton, United Kingdom. Release Date: 20210211. Publication Type: Journal (0100), Peer Reviewed Journal (0110). Format Covered: Electronic. Document Type: Journal Article. Language: EnglishGrant Information: Jacob, Chandni Maria. Major Descriptor: Body Mass Index; Health Education; Physical Activity; School Based Intervention; Adolescent Health. Minor Descriptor: Diets; Obesity; Parental Involvement. Classification: Curriculum & Programs & Teaching Methods (3530). Population: Human (10). Age Group: Childhood (birth-12 yrs) (100); School Age (6-12 yrs) (180); Adolescence (13-17 yrs) (200); Adulthood (18 yrs & older) (300); Young Adulthood (18-29 yrs) (320). Methodology: Literature Review; Systematic Review; Meta Analysis. Supplemental Data: Tests Internet. ArtID: 1. Issue Publication Date: Jan 4, 2021. Publication History: First Posted Date: Jan 4, 2021; Accepted Date: Nov 30, 2020; First Submitted Date: Apr 2, 2020. Copyright Statement: Open Access This article is licensed under a Creative Commons Attribution 4.0 International License, which permits use, sharing, adaptation, distribution and reproduction in any medium or format, as long as you give appropriate credit to the original author(s) and the source, provide a link to the Creative Commons licence, and indicate if changes were made. The images or other third party material in this article are included in the article's Creative Commons licence, unless indicated otherwise in a credit line to the material. If material is not included in the article's Creative Commons licence and your intended use is not permitted by statutory regulation or exceeds the permitted use, you will need to obtain permission directly from the copyright holder. To view a copy of this licence, visit http://creativecommons.org/licenses/by/4.0/. The Creative Commons Public Domain Dedication waiver (http://creativecommons.org/publicdomain/zero/1.0/) applies to the data made available in this article, unless otherwise stated in a credit line to the data. The Author(s). 2021. 
AB  - Background: Adolescents are increasingly susceptible to obesity, and thus at risk of later non-communicable diseases, due to changes in food choices, physical activity levels and exposure to an obesogenic environment. This review aimed to synthesize the literature investigating the effectiveness of health education interventions delivered in school settings to prevent overweight and obesity and/ or reduce BMI in adolescents, and to explore the key features of effectiveness. Methods: A systematic search of electronic databases including MEDLINE, CINAHL, PsychINFO and ERIC for papers published from Jan 2006 was carried out in 2020, following PRISMA guidelines. Studies that evaluated health education interventions in 10–19-year-olds delivered in schools in high-income countries, with a control group and reported BMI/BMI z-score were selected. Three researchers screened titles and abstracts, conducted data extraction and assessed quality of the full text publications. A third of the papers from each set were cross-checked by another reviewer. A meta-analysis of a sub-set of studies was conducted for BMI z-score. Results: Thirty-three interventions based on 39 publications were included in the review. Most studies evaluated multi-component interventions using health education to improve behaviours related to diet, physical activity and body composition measures. Fourteen interventions were associated with reduced BMI/BMI z-score. Most interventions (n = 22) were delivered by teachers in classroom settings, 19 of which trained teachers before the intervention. The multi-component interventions (n = 26) included strategies such as environment modifications (n = 10), digital interventions (n = 15) and parent involvement (n = 16). Fourteen studies had a low risk of bias, followed by 10 with medium and nine with a high risk of bias. Fourteen studies were included in a random-effects meta-analysis for BMI z-score. The pooled estimate of this meta-analysis showed a small difference between intervention and control in change in BMI z-score (− 0.06 [95% CI -0.10, − 0.03]). A funnel plot indicated that some degree of publication bias was operating, and hence the effect size might be inflated. Conclusions: Findings from our review suggest that school-based health education interventions have the public health potential to lower BMI towards a healthier range in adolescents. Multi-component interventions involving key stakeholders such as teachers and parents and digital components are a promising strategy. (PsycInfo Database Record (c) 2021 APA, all rights reserved)
KW  - adolescent health
KW  - body mass index
KW  - obesity
KW  - school
KW  - health education
KW  - physical activity
KW  - diet
KW  - nutrition
KW  - intervention
KW  - Body Mass Index
KW  - Health Education
KW  - Physical Activity
KW  - School Based Intervention
KW  - Adolescent Health
KW  - Diets
KW  - Obesity
KW  - Parental Involvement
U1  - Sponsor: National Institute for Health Research. Grant: RP-PG-0216-20004. Other Details: Under its Programme Grants for Applied Research Programme. Recipients: No recipient indicated
U1  - Sponsor: European Union, Europe. Grant: 733206. Recipients: Jacob, Chandni Maria
U1  - Sponsor: British Heart Foundation. Grant: PG/14/33/30827. Recipients: Hardy-Johnson, Polly Louise
U1  - Sponsor: Wessex Heartbeat. Recipients: Hardy-Johnson, Polly Louise
U1  - Sponsor: National Institute for Health Research. Recipients: Woods-Townsend, Kathryn
U1  - Sponsor: Medical Research Council, United Kingdom. Recipients: Jacob, Chandni Maria; Inskip, Hazel M.; Hanson, Mark; Parsons, Camille M.; Baird, Janis
DO  - 10.1186/s12966-020-01065-9
UR  - https://search.ebscohost.com/login.aspx?direct=true&db=psyh&AN=2021-05928-001&site=ehost-live
UR  - ORCID: 0000-0002-2024-0074
UR  - phj@mrc.soton.ac.uk
UR  - C.M.Jacob@soton.ac.uk
DP  - EBSCOhost
DB  - APA PsycInfo
ER  - 

TY  - JOUR
ID  - 2018-38330-008
AN  - 2018-38330-008
AU  - Haberland, Nicole A.
AU  - McCarthy, Katharine J.
AU  - Brady, Martha
T1  - A systematic review of adolescent girl program implementation in low- and middle-income countries: Evidence gaps and insights
JF  - Journal of Adolescent Health
JO  - Journal of Adolescent Health
JA  - J Adolesc Health
Y1  - 2018/07//
VL  - 63
IS  - 1
SP  - 18
EP  - 31
PB  - Elsevier Science
SN  - 1054-139X
SN  - 1879-1972
AD  - Haberland, Nicole A., One Dag Hammarksjold Plaza, New York, NY, US, 10017
N1  - Accession Number: 2018-38330-008. PMID: 29434004 Other Journal Title: Journal of Adolescent Health Care. Partial author list: First Author & Affiliation: Haberland, Nicole A.; Population Council, New York, NY, US. Release Date: 20180924. Publication Type: Journal (0100), Peer Reviewed Journal (0110). Format Covered: Electronic. Document Type: Journal Article. Language: EnglishMajor Descriptor: Adolescent Attitudes; Countries; Health Care Services; Socioeconomic Status. Minor Descriptor: Lower Income Level; Middle Income Level; Treatment Effectiveness Evaluation. Classification: Health & Mental Health Services (3370). Population: Human (10); Female (40). Age Group: Adolescence (13-17 yrs) (200). Methodology: Literature Review; Systematic Review. Supplemental Data: Other Internet. References Available: Y. Page Count: 14. Issue Publication Date: Jul, 2018. Publication History: Accepted Date: Nov 9, 2017; First Submitted Date: Jun 30, 2017. Copyright Statement: This is an open access article under the CC BY-NC-ND license (http://creativecommons.org/ licenses/by-nc-nd/4.0/). Society for Adolescent Health and Medicine. 2017. 
AB  - Increasing attention to adolescent girls has generated an abundance of programs and a growing body of research on adolescent girls in low- and middle-income countries. Despite this, questions remain about what implementation approaches in program design are most effective, hindering efficient resource allocation, program scale-up, and replication across settings. To address these questions, we conducted a systematic review to identify lessons learned and gaps in the evidence base. We searched four electronic databases to identify studies published between 1990 and 2014 that evaluated health, social, and/or economic development programs targeting adolescent girls in low- and middle-income countries. Seventy-seven (77) studies meeting specified criteria were identified, of which 19 presented results that allowed conclusions relevant to implementation science. Studies examining the following questions were assessed: To what extent, if any, do multicomponent interventions (as opposed to single-component interventions) improve outcomes for girls? What is the added value of involving actors in addition to the girl herself such as parents, guardians, husbands (i.e., multilevel interventions)? What is the threshold proportion of girls who need to participate in a program to bring about normative and behavior changes at the community level? Is a greater level of program exposure associated with greater programmatic benefit for girls? Can supplemental 'booster' activities extend the benefits of a program after it ends? We found evidence to support associations between multicomponent (vs. single component) programs, and longer program exposure (vs. less program exposure), with more favorable outcomes for girls, although both conclusions include methodological limitations. Overall, few studies assessed boosters or program saturation, and evidence on multilevel versus single-level programs was inconclusive. Few studies assessed implementation science questions by design, exposing large gaps in the evidence base. We call for future research to explicitly test such implementation science questions to inform more effective use of resources and to improve outcomes for girls. (PsycINFO Database Record (c) 2018 APA, all rights reserved)
KW  - adolescent girls
KW  - programs
KW  - intervention
KW  - low-income
KW  - middle-income
KW  - countries
KW  - implementation science
KW  - Effectiveness
KW  - Adolescent Attitudes
KW  - Countries
KW  - Health Care Services
KW  - Socioeconomic Status
KW  - Lower Income Level
KW  - Middle Income Level
KW  - Treatment Effectiveness Evaluation
U1  - Sponsor: Nike Foundation. Other Details: Population Council’s RISING Program. Recipients: No recipient indicated
U1  - Sponsor: John D. and Catherine T. MacArthur Foundation. Recipients: No recipient indicated
U1  - Sponsor: David and Lucile Packard Foundation. Recipients: No recipient indicated
DO  - 10.1016/j.jadohealth.2017.11.294
UR  - https://search.ebscohost.com/login.aspx?direct=true&db=psyh&AN=2018-38330-008&site=ehost-live
UR  - nhaberland@popcouncil.org
DP  - EBSCOhost
DB  - APA PsycInfo
ER  - 

TY  - JOUR
ID  - 2018-31447-001
AN  - 2018-31447-001
AU  - Fritz, Jessica
AU  - De Graaff, Anne M.
AU  - Caisley, Helen
AU  - Van Harmelen, Anne-Laura
AU  - Wilkinson, Paul O.
T1  - A systematic review of amenable resilience factors that moderate and/or mediate the relationship between childhood adversity and mental health in young people
JF  - Frontiers in Psychiatry
JO  - Frontiers in Psychiatry
JA  - Front Psychiatry
Y1  - 2018/06/19/
VL  - 9
PB  - Frontiers Media S.A.
SN  - 1664-0640
AD  - Fritz, Jessica
N1  - Accession Number: 2018-31447-001. PMID: 29971021 Partial author list: First Author & Affiliation: Fritz, Jessica; Department of Psychiatry, University of Cambridge, Cambridge, United Kingdom. Other Publishers: Frontiers Research Foundation. Release Date: 20190627. Publication Type: Journal (0100), Peer Reviewed Journal (0110). Format Covered: Electronic. Document Type: Journal Article. Language: EnglishGrant Information: Van Harmelen, Anne-Laura. Major Descriptor: Mental Disorders; Mental Health; Psychopathology; Resilience (Psychological); Childhood Adversity. Classification: Psychological Disorders (3210). Population: Human (10). Age Group: Adolescence (13-17 yrs) (200); Adulthood (18 yrs & older) (300); Young Adulthood (18-29 yrs) (320). Methodology: Literature Review; Systematic Review. Supplemental Data: Other Internet. References Available: Y. ArtID: 230. Issue Publication Date: Jun 19, 2018. Publication History: First Posted Date: Jun 19, 2018; Accepted Date: May 11, 2018; First Submitted Date: Dec 19, 2017. Copyright Statement: This is an open-access article distributed under the terms of the Creative Commons Attribution License (CC BY). The use, distribution or reproduction in other forums is permitted, provided the original author(s) and the copyright owner are credited and that the original publication in this journal is cited, in accordance with accepted academic practice. No use, distribution or reproduction is permitted which does not comply with these terms. Fritz, de Graaff, Caisley, van Harmelen and Wilkinson. 2018. 
AB  - Background: Up to half of Western children and adolescents experience at least one type of childhood adversity. Individuals with a history of childhood adversity have an increased risk of psychopathology. Resilience enhancing factors reduce the risk of psychopathology following childhood adversity. A comprehensive overview of empirically supported resilience factors is critically important for interventions aimed to increase resilience in young people. Moreover, such an overview may aid the development of novel resilience theories. Therefore, we conducted the first systematic review of social, emotional, cognitive and/or behavioral resilience factors after childhood adversity. Methods: We systematically searched Web of Science, PsycINFO, and Scopus (e.g., including MEDLINE) for English, Dutch, and German literature. We included cohort studies that examined whether a resilience factor was a moderator and/or a mediator for the relationship between childhood adversity and psychopathology in young people (mean age 13–24). Therefore, studies were included if the resilience factor was assessed prior to psychopathology, and childhood adversity was assessed no later than the resilience factor. Study data extraction was based on the STROBE report and study quality was assessed with an adapted version of Downs and Black's scale. The preregistered protocol can be found at: http://www.crd.york.ac.uk/PROSPERO/display_record.asp?ID = CRD42016051978. Results: The search identified 1969 studies, of which 22 were included (eight nationalities, study sample n range: 59–6780). We found empirical support for 13 of 25 individual-level (e.g., high self-esteem, low rumination), six of 12 family-level (e.g., high family cohesion, high parental involvement), and one of five community-level resilience factors (i.e., high social support), to benefit mental health in young people exposed to childhood adversity. Single vs. multiple resilience factor models supported the notion that resilience factors should not be studied in isolation, and that interrelations between resilience factors should be taken into account when predicting psychopathology after childhood adversity. Conclusions: Interventions that improve individual, family, and/or social support resilience factors may reduce the risk of psychopathology following childhood adversity. Future research should scrutinize whether resilience factors function as a complex interrelated system that benefits mental health resilience after childhood adversity. (PsycINFO Database Record (c) 2019 APA, all rights reserved)
KW  - resilience factors
KW  - protective factors
KW  - childhood adversity
KW  - psychopathology
KW  - mental health disorders
KW  - Mental Disorders
KW  - Mental Health
KW  - Psychopathology
KW  - Resilience (Psychological)
KW  - Childhood Adversity
U1  - Sponsor: Royal Society. Grant: 620 DH15017; RGFEA 180029. Recipients: Van Harmelen, Anne-Laura
U1  - Sponsor: Royal Society. Grant: MQBFC/2. Other Details: MQ. Recipients: No recipient indicated
U1  - Sponsor: Medical Research Council. Other Details: Doctoral Training/Sackler Fund. Recipients: Fritz, Jessica
U1  - Sponsor: Pinsent Darwin Fund. Recipients: Fritz, Jessica
U1  - Sponsor: CLAHRC-East of England. Recipients: Caisley, Helen
DO  - 10.3389/fpsyt.2018.00230
UR  - https://search.ebscohost.com/login.aspx?direct=true&db=psyh&AN=2018-31447-001&site=ehost-live
UR  - jf585@cam.ac.uk
DP  - EBSCOhost
DB  - APA PsycInfo
ER  - 

TY  - JOUR
ID  - 2020-73169-003
AN  - 2020-73169-003
AU  - Lavingia, Richa
AU  - Jones, Kristin
AU  - Asghar-Ali, Ali Abbas
T1  - A systematic review of barriers faced by older adults in seeking and accessing mental health care
JF  - Journal of Psychiatric Practice
JO  - Journal of Psychiatric Practice
JA  - J Psychiatr Pract
Y1  - 2020/09//
VL  - 26
IS  - 5
SP  - 367
EP  - 382
PB  - Lippincott Williams & Wilkins
SN  - 1527-4160
SN  - 1538-1145
AD  - Asghar-Ali, Ali Abbas, MHCL-116, 2002 Holcombe Boulevard, Houston, TX, US, 77079
N1  - Accession Number: 2020-73169-003. PMID: 32936584 Other Journal Title: Journal of Practical Psychiatry and Behavioral Health. Partial author list: First Author & Affiliation: Lavingia, Richa; Baylor College of Medicine, Houston, TX, US. Release Date: 20210408. Publication Type: Journal (0100), Peer Reviewed Journal (0110). Format Covered: Electronic. Document Type: Journal Article. Language: EnglishMajor Descriptor: Health Care Utilization; Health Care Seeking Behavior; Mental Health Services; Treatment Barriers; Older Adulthood. Minor Descriptor: Elder Care; Intervention; Mental Health; Treatment Guidelines; Treatment. Classification: Community & Social Services (3373). Population: Human (10). Age Group: Adulthood (18 yrs & older) (300); Aged (65 yrs & older) (380). Methodology: Literature Review; Systematic Review. Page Count: 16. Issue Publication Date: Sep, 2020. Copyright Statement: All rights reserved. Wolters Kluwer Health, Inc. 2020. 
AB  - Older adults in the United States have lower rates of mental health care utilization than young adults. To understand these lower rates of mental health care, we performed a systematic review, in accordance with PRISMA (Preferred Reporting Items for Systematic Reviews and Meta-Analyses) guidelines, of barriers that prevent older adults from seeking and accessing treatment. We searched PubMed, PsycINFO, and Clinical Key to identify studies of barriers to mental health treatment in the older adult population (in individuals 50 y of age and older). Thirty-two articles met inclusion criteria (English language and focused on barriers to care in older adults) and exclusion criteria (focus on non- United States populations, focus on younger adults, or no focus on barriers to care). We identified 5 categories of barriers to mental health care in older adults: (1) attitudes and knowledge among older adults; (2) comorbid medical conditions; (3) provider-related factors; (4) other extrinsic barriers (eg, cost, transportation, reliance on caregivers); and (5) unique factors that affect older adults in minority populations. Large studies have primarily identified intrinsic barriers, including negative attitudes toward mental health care and lack of perceived need for treatment, as preventing older adults from seeking mental health care. Minority populations have also been found to face cultural barriers and increased levels of stigma compared with non- Hispanic whites, although several of the identified articles concerning barriers among minority older adults involved qualitative studies with small samples. Larger quantitative studies may help clarify the relative importance of barriers affecting this population. Interventions that have been shown to increase access to mental health services for older adults include community-based care and integrated primary and psychiatric care, but these strategies can be difficult to implement in low-resource settings. More research is needed to determine which interventions and policies are most effective in targeting particular barriers. (PsycInfo Database Record (c) 2021 APA, all rights reserved)
KW  - mental health care
KW  - older adults
KW  - systematic review
KW  - utilization
KW  - access
KW  - barriers
KW  - minority populations
KW  - Health Care Utilization
KW  - Health Care Seeking Behavior
KW  - Mental Health Services
KW  - Treatment Barriers
KW  - Older Adulthood
KW  - Elder Care
KW  - Intervention
KW  - Mental Health
KW  - Treatment Guidelines
KW  - Treatment
DO  - 10.1097/PRA.0000000000000491
UR  - https://search.ebscohost.com/login.aspx?direct=true&db=psyh&AN=2020-73169-003&site=ehost-live
UR  - asgharal@bcm.edu
DP  - EBSCOhost
DB  - APA PsycInfo
ER  - 

TY  - JOUR
ID  - 2019-40184-015
AN  - 2019-40184-015
AU  - Singh, Sarbhan
AU  - Zaki, Rafdzah Ahmad
AU  - Farid, Nik Daliana Nik
T1  - A systematic review of depression literacy: Knowledge, help-seeking and stigmatising attitudes among adolescents
JF  - Journal of Adolescence
JO  - Journal of Adolescence
JA  - J Adolesc
Y1  - 2019/07//
VL  - 74
SP  - 154
EP  - 172
PB  - Elsevier Science
SN  - 0140-1971
SN  - 1095-9254
AD  - Singh, Sarbhan, Department of Social and Preventive Medicine, Faculty of Medicine, University of Malaya, Kuala Lumpur, Malaysia, 50603
N1  - Accession Number: 2019-40184-015. PMID: 31216495 Partial author list: First Author & Affiliation: Singh, Sarbhan; Department of Social and Preventive Medicine, Faculty of Medicine, University of Malaya, Kuala Lumpur, Malaysia. Release Date: 20190819. Publication Type: Journal (0100), Peer Reviewed Journal (0110). Format Covered: Electronic. Document Type: Journal Article. Language: EnglishMajor Descriptor: Adolescent Attitudes; Health Knowledge; Help Seeking Behavior; Major Depression; Mental Health Literacy. Minor Descriptor: Health Care Seeking Behavior; Mental Disorders; Mental Illness (Attitudes Toward); Mental Health Stigma. Classification: Psychosocial & Personality Development (2840); Affective Disorders (3211). Population: Human (10). Age Group: Adolescence (13-17 yrs) (200). Methodology: Literature Review; Systematic Review. References Available: Y. Page Count: 19. Issue Publication Date: Jul, 2019. Publication History: First Posted Date: Jun 16, 2019; Accepted Date: Jun 7, 2019; Revised Date: May 14, 2019; First Submitted Date: Oct 17, 2018. Copyright Statement: Published by Elsevier Ltd. All rights reserved. The Foundation for Professionals in Services for Adolescents. 2019. 
AB  - Introduction: Depression is a common mental health disorder and affects many adolescents worldwide. Depression literacy can improve mental health outcomes. The aim of this study was to collate and analyse the extant evidence on depression literacy among adolescents, with particular focus on tools used to examine depression literacy and the findings on components of depression literacy. Methods: Nine electronic databases and 1 grey literature source were searched for studies published in English between January 2006 and December 2018 and involving adolescents aged 10–19 years. We included studies that reported on components of depression literacy such as knowledge, help-seeking and stigmatising attitudes. We excluded qualitative studies. Two independent reviewers verified that the studies met the inclusion criteria, assessed the quality of the studies and extracted their characteristics. The data were descriptively analysed and appraised using the Newcastle-Ottawa Scale (NOS), Cochrane Collaboration's tool and the Quality Assessment Tool for Quantitative Studies (QATSQ). Results and conclusion: Fifty of the 14,626 references identified met the inclusion criteria. Depression literacy was most commonly (58%) assessed using tools that utilize a vignette-based methodology. A lack of uniformity in reporting of depression literacy was noted. Adolescents were poor at recognising depression, likely to seek help from informal sources and tended to attach stigma to depression. The implications of the findings are discussed and suggestions made for future research. (PsycINFO Database Record (c) 2019 APA, all rights reserved)
KW  - Adolescent
KW  - Depression
KW  - Mental health literacy
KW  - Knowledge
KW  - Help-seeking
KW  - Stigma
KW  - Adolescent Attitudes
KW  - Health Knowledge
KW  - Help Seeking Behavior
KW  - Major Depression
KW  - Mental Health Literacy
KW  - Health Care Seeking Behavior
KW  - Mental Disorders
KW  - Mental Illness (Attitudes Toward)
KW  - Mental Health Stigma
DO  - 10.1016/j.adolescence.2019.06.004
UR  - https://search.ebscohost.com/login.aspx?direct=true&db=psyh&AN=2019-40184-015&site=ehost-live
UR  - sarbhansingh215@gmail.com
DP  - EBSCOhost
DB  - APA PsycInfo
ER  - 

TY  - JOUR
ID  - 2017-35646-001
AN  - 2017-35646-001
AU  - Rose, Taylor
AU  - Barker, Mary
AU  - Jacob, Chandni Maria
AU  - Morrison, Leanne
AU  - Lawrence, Wendy
AU  - Strömmer, Sofia
AU  - Vogel, Christina
AU  - Woods-Townsend, Kathryn
AU  - Farrell, David
AU  - Inskip, Hazel
AU  - Baird, Janis
T1  - A systematic review of digital interventions for improving the diet and physical activity behaviors of adolescents
JF  - Journal of Adolescent Health
JO  - Journal of Adolescent Health
JA  - J Adolesc Health
Y1  - 2017/12//
VL  - 61
IS  - 6
SP  - 669
EP  - 677
PB  - Elsevier Science
SN  - 1054-139X
SN  - 1879-1972
AD  - Rose, Taylor, MRC Lifecourse Epidemiology Unit, University of Southampton, Southampton General Hospital, Southampton, United Kingdom
N1  - Accession Number: 2017-35646-001. PMID: 28822682 Other Journal Title: Journal of Adolescent Health Care. Partial author list: First Author & Affiliation: Rose, Taylor; MRC Lifecourse Epidemiology Unit, University of Southampton, Southampton General Hospital, Southampton, United Kingdom. Release Date: 20170821. Correction Date: 20190211. Publication Type: Journal (0100), Peer Reviewed Journal (0110). Format Covered: Electronic. Document Type: Journal Article. Language: EnglishMajor Descriptor: Exercise; Nutrition; Physical Activity; Mobile Health; Adolescent Health. Minor Descriptor: Behavior; Diets. Classification: Health Psychology & Medicine (3360). Population: Human (10). Age Group: Adolescence (13-17 yrs) (200). Methodology: Literature Review; Systematic Review. References Available: Y. Page Count: 9. Issue Publication Date: Dec, 2017. Publication History: Accepted Date: May 18, 2017; First Submitted Date: Jan 5, 2017. Copyright Statement: All rights reserved. Society for Adolescent Health and Medicine. 2017. 
AB  - Many adolescents have poor diet and physical activity behaviors, which can lead to the development of noncommunicable diseases in later life. Digital platforms offer inexpensive means of delivering health interventions, but little is known about their effectiveness. This systematic review was conducted to synthesize evidence on the effectiveness of digital interventions to improve diet quality and increase physical activity in adolescents, to effective intervention components and to assess the cost-effectiveness of these interventions. Following a systematic search, abstracts were assessed against inclusion criteria, and data extraction and quality assessment were performed for included studies. Data were analyzed to identify key features that are associated with significant improvement in behavior. A total of 27 studies met inclusion criteria. Most (n = 15) were Web site interventions. Other delivery methods were text messages, games, multicomponent interventions, emails, and social media. Significant behavior change was often seen when interventions included education, goal setting, self-monitoring, and parental involvement. None of the publications reported cost-effectiveness. Due to heterogeneity of studies, meta-analysis was not feasible.It is possible to effect significant health behavior change in adolescents through digital interventions that incorporate education, goal setting, self-monitoring, and parental involvement. Most of the evidence relates to Web sites and further research into alternate media is needed, and longer term outcomes should be evaluated. There is a paucity of data on the cost-effectiveness of digital health interventions, and future trials should report these data. (PsycINFO Database Record (c) 2019 APA, all rights reserved)
KW  - Adolescent health
KW  - Diet
KW  - Nutrition
KW  - Physical activity
KW  - Exercise
KW  - Behavior
KW  - Digital
KW  - mHealth
KW  - Adolescent
KW  - Exercise
KW  - Healthy Diet
KW  - Humans
KW  - Sedentary Lifestyle
KW  - Social Media
KW  - Telemedicine
KW  - Exercise
KW  - Nutrition
KW  - Physical Activity
KW  - Mobile Health
KW  - Adolescent Health
KW  - Behavior
KW  - Diets
DO  - 10.1016/j.jadohealth.2017.05.024
UR  - https://search.ebscohost.com/login.aspx?direct=true&db=psyh&AN=2017-35646-001&site=ehost-live
UR  - ORCID: 0000-0002-4039-4361
UR  - ORCID: 0000-0001-8897-1749
UR  - ORCID: 0000-0003-3376-6988
UR  - ORCID: 0000-0003-2976-0217
UR  - tr@mrc.soton.ac.uk
DP  - EBSCOhost
DB  - APA PsycInfo
ER  - 

TY  - JOUR
ID  - 2018-24871-001
AN  - 2018-24871-001
AU  - DeLuca, Sarah M.
AU  - Kelman, Alex R.
AU  - Waelde, Lynn C.
T1  - A systematic review of ethnoracial representation and cultural adaptation of mindfulness- and meditation-based interventions
T3  - Spirituality and Psychology, Emerging Perspectives
JF  - Psychological Studies
JO  - Psychological Studies
JA  - Psychol Stud (Mysore)
Y1  - 2018/06//
VL  - 63
IS  - 2
SP  - 117
EP  - 129
PB  - Springer
SN  - 0033-2968
SN  - 0974-9861
AD  - Waelde, Lynn C., Palo Alto University, 1791 Arastradero Road, Palo Alto, CA, US, 94304
N1  - Accession Number: 2018-24871-001. Partial author list: First Author & Affiliation: DeLuca, Sarah M.; Palo Alto University, Palo Alto, CA, US. Other Publishers: National Academy of Psychology (NAOP); Psychological Studies. Release Date: 20180524. Correction Date: 20190805. Publication Type: Journal (0100), Peer Reviewed Journal (0110). Format Covered: Electronic. Document Type: Journal Article. Language: EnglishMajor Descriptor: Cultural Sensitivity; Ethnic Identity; Intervention; Meditation; Mindfulness. Minor Descriptor: Diversity. Classification: Specialized Interventions (3350). Population: Human (10). Methodology: Literature Review; Systematic Review. References Available: Y. Page Count: 13. Issue Publication Date: Jun, 2018. Publication History: First Posted Date: May 22, 2018; Accepted Date: Apr 30, 2018; First Submitted Date: Nov 15, 2017. Copyright Statement: National Academy of Psychology (NAOP) India. 2018. 
AB  - Several factors may impede ethnoracial minority inclusion in Mindfulness- and Meditation-Based Intervention (MMBI) studies, such as healthcare disparities, historical underrepresentation in clinical research, and a conceptual perspective that emphasizes the universality of Buddhist teachings. This systematic review was performed with the aim of describing MMBI studies with a significant diversity focus, defined as involving minority inclusion in sample composition, cultural adaptations of interventions, and/or planned comparisons of outcomes for different ethnoracial groups. Studies were identified through PsycINFO and MEDLINE databases from 1990 to 2016 in the United States. We reviewed 12,265 citations to include 24 MMBI diversity-focused studies. Aside from Native Alaskans, all other major US ethnoracial minority groups were included in at least one study. Most of the studies (75%) were conducted with child and youth samples; the others included only women. Most (58%) included participants selected for a health or mental health condition, but none required specific diagnoses for study inclusion. The most commonly used MMBI was mindfulness-based stress reduction (29%), and only 12.5% of all studies used a culturally adapted intervention. Only one study reported planned ethnoracial comparisons of treatment outcomes. Cohen’s d effect sizes for single-sample studies ranged from 0.10 to 0.62 and for randomized controlled trials ranged from 0.02 to 0.99. Results from this systematic review highlight the dearth of diversity focus in MMBI research. Future work should include indicators of feasibility, acceptability, and safety; address underrepresentation of ethnoracial minorities, men, and participants with clinically or functionally significant symptoms; and investigate cultural adaptations to optimize treatment effectiveness. (PsycINFO Database Record (c) 2019 APA, all rights reserved)
KW  - Ethnicity
KW  - Race
KW  - Diversity
KW  - Cultural adaptation
KW  - Meditation
KW  - Mindfulness
KW  - Systematic review
KW  - Cultural Sensitivity
KW  - Ethnic Identity
KW  - Intervention
KW  - Meditation
KW  - Mindfulness
KW  - Diversity
DO  - 10.1007/s12646-018-0452-z
UR  - https://search.ebscohost.com/login.aspx?direct=true&db=psyh&AN=2018-24871-001&site=ehost-live
UR  - ORCID: 0000-0003-1331-1759
UR  - lwaelde@paloaltou.edu
DP  - EBSCOhost
DB  - APA PsycInfo
ER  - 

TY  - JOUR
ID  - 2015-44656-002
AN  - 2015-44656-002
AU  - Lu, Amy Shirong
AU  - Kharrazi, Hadi
AU  - Gharghabi, Fardad
AU  - Thompson, Debbe
T1  - A Systematic review of health videogames on childhood obesity prevention and intervention
JF  - Games for Health
JO  - Games for Health
JA  - Games Health J
Y1  - 2013/06//
VL  - 2
IS  - 3
SP  - 131
EP  - 141
PB  - Mary Ann Liebert, Inc.
SN  - 2161-783X
SN  - 2161-7856
AD  - Lu, Amy Shirong, Department of Communication Studies School of Communication Northwestern University, 2240 Campus Drive, Evanston, IL, US, 60208
N1  - Accession Number: 2015-44656-002. PMID: 24353906 Partial author list: First Author & Affiliation: Lu, Amy Shirong; Department of Communication Studies, School of Communication, Northwestern University, Evanston, IL, US. Release Date: 20151207. Publication Type: Journal (0100), Peer Reviewed Journal (0110). Format Covered: Electronic. Document Type: Journal Article. Language: EnglishGrant Information: Lu, Amy Shirong. Major Descriptor: Computer Games; Health Behavior; Obesity; Weight Gain; Body Fat. Minor Descriptor: Epidemics; Health; Intervention. Classification: Eating Disorders (3260). Population: Human (10); Male (30); Female (40). Age Group: Childhood (birth-12 yrs) (100). Methodology: Literature Review; Systematic Review. Page Count: 11. Issue Publication Date: Jun, 2013. Copyright Statement: Mary Ann Liebert, Inc.
AB  - Childhood obesity is a global epidemic. Health videogames are an emerging intervention strategy to combat childhood obesity. This systematic review examined published research on the effect of health videogames on childhood obesity. Fourteen articles examining 28 health videogames published between 2005 and 2013 in English were selected from 2433 articles identified through five major search engines. Results indicated that academic interest in using health videogames for childhood obesity prevention has increased during this time. Most games were commercially available. Most studies were of short duration. Diverse player and game play patterns have been identified. Most studies involved players of both genders with slightly more boys. The majority of players were non-white. Most studies had the players play the games at home, whereas some extended the play setting to school and sports/recreational facilities. Most of the games were commercially available. Positive outcomes related to obesity were observed in about 40 percent of the studies, all of which targeted overweight or obese participants. (PsycINFO Database Record (c) 2016 APA, all rights reserved)
KW  - childhood obesity
KW  - health videogames
KW  - global epidemic
KW  - intervention strategy
KW  - Computer Games
KW  - Health Behavior
KW  - Obesity
KW  - Weight Gain
KW  - Body Fat
KW  - Epidemics
KW  - Health
KW  - Intervention
U1  - Sponsor: National Cancer Institute. Grant: 1R21CA158917-01A1. Other Details: "The Narrative Impact of Active Video Games on Physical Activity,". Recipients: Lu, Amy Shirong (Prin Inv)
DO  - 10.1089/g4h.2013.0025
UR  - https://search.ebscohost.com/login.aspx?direct=true&db=psyh&AN=2015-44656-002&site=ehost-live
UR  - amylu@northwestern.edu
DP  - EBSCOhost
DB  - APA PsycInfo
ER  - 

TY  - JOUR
ID  - 2019-23340-011
AN  - 2019-23340-011
AU  - Chavez-Arana, Clara
AU  - Catroppa, Cathy
AU  - Carranza-Escárcega, Edmundo
AU  - Godfrey, Celia
AU  - Yáñez-Téllez, Guillermina
AU  - Prieto-Corona, Belén
AU  - de León, Miguel A.
AU  - Anderson, Vicki
T1  - A systematic review of interventions for hot and cold executive functions in children and adolescents with acquired brain injury
JF  - Journal of Pediatric Psychology
JO  - Journal of Pediatric Psychology
JA  - J Pediatr Psychol
Y1  - 2018/09//
VL  - 43
IS  - 8
SP  - 928
EP  - 942
PB  - Oxford University Press
SN  - 0146-8693
SN  - 1465-735X
AD  - Chavez-Arana, Clara, Colonia Santa Monica, Convento de San Diego 3, Estado de Mexico, C.P.54050, Tlalnepantla de Baz, Mexico
N1  - Accession Number: 2019-23340-011. Partial author list: First Author & Affiliation: Chavez-Arana, Clara; Murdoch Children’s Research Institute, VIC, Australia. Release Date: 20190513. Publication Type: Journal (0100), Peer Reviewed Journal (0110). Format Covered: Electronic. Document Type: Journal Article. Language: EnglishMajor Descriptor: Adventitious Disorders; Intervention; Rehabilitation; Executive Function; Brain Injuries. Minor Descriptor: Systematic Review. Classification: Health & Mental Health Treatment & Prevention (3300). Population: Human (10). Location: Australia. Age Group: Childhood (birth-12 yrs) (100); Adolescence (13-17 yrs) (200). Methodology: Literature Review; Systematic Review. Supplemental Data: Tables and Figures Internet. References Available: Y. Page Count: 15. Issue Publication Date: Sep, 2018. Publication History: First Posted Date: Mar 21, 2018; Accepted Date: Feb 23, 2018; Revised Date: Feb 21, 2018; First Submitted Date: Sep 15, 2017. Copyright Statement: Published by Oxford University Press on behalf of the Society of Pediatric Psychology. All rights reserved. The Author(s). 2018. 
AB  - Objective: We investigated interventions, which aimed to improve cold and hot executive functions (EFs) in children and adolescents with a diagnosis of acquired brain injury (ABI). Methods: The following electronic databases were searched: Medline, CINAHL, PsycINFO, and Pubmed. The database filters limited the search to articles published between 1990 and July 2017 in English or Spanish, including children and adolescents. Articles were read and classified according to the levels of evidence of the Australian National Health and Medical Research Council and the Downs and Black checklist was used for Measuring Study Quality. Results: Thirty studies are reported in this systematic review. Level of evidence, quality of the studies, characteristics of the participants, interventions implemented, and outcomes are described. Conclusions: The study of rehabilitation for executive dysfunction in children with ABI is emerging. Although few high-quality intervention studies exist in this area, which limits conclusions regarding intervention efficacy, results of existing studies suggest that education for parents may be an important component of intervention. Moreover, caregiver involvement may improve the effectiveness of hot EFs rehabilitation interventions, while high intervention session frequency may be important in improving cold EFs. Positive behavior supports and specific training based on a cognitive model provided some promising findings, which require further evaluation. (PsycINFO Database Record (c) 2019 APA, all rights reserved)
KW  - acquired brain injury
KW  - adolescents
KW  - children
KW  - executive functions
KW  - intervention
KW  - rehabilitation
KW  - systematic review
KW  - Adventitious Disorders
KW  - Intervention
KW  - Rehabilitation
KW  - Executive Function
KW  - Brain Injuries
KW  - Systematic Review
U1  - Sponsor: National Council for Science and Technology (CONACYT). Recipients: No recipient indicated
U1  - Sponsor: Victorian Government, Australia. Other Details: Operational Infrastructure Scheme. Recipients: No recipient indicated
DO  - 10.1093/jpepsy/jsy013
UR  - https://search.ebscohost.com/login.aspx?direct=true&db=psyh&AN=2019-23340-011&site=ehost-live
UR  - clara.chavezarana@gmail.com
DP  - EBSCOhost
DB  - APA PsycInfo
ER  - 

TY  - JOUR
ID  - 2021-27819-019
AN  - 2021-27819-019
AU  - Smith, Kathryn E.
AU  - Luo, Shan
AU  - Mason, Tyler B.
T1  - A systematic review of neural correlates of dysregulated eating associated with obesity risk in youth
JF  - Neuroscience and Biobehavioral Reviews
JO  - Neuroscience and Biobehavioral Reviews
JA  - Neurosci Biobehav Rev
Y1  - 2021/05//
VL  - 124
SP  - 245
EP  - 266
PB  - Elsevier Science
SN  - 0149-7634
SN  - 1873-7528
AD  - Smith, Kathryn E., 2250 Alcazar St #2200, Los Angeles, CA, US, 90033
N1  - Accession Number: 2021-27819-019. PMID: 33587960 Partial author list: First Author & Affiliation: Smith, Kathryn E.; Department of Psychiatry and Behavioral Sciences, Keck School of Medicine, University of Southern California, Los Angeles, CA, US. Release Date: 20210401. Publication Type: Journal (0100), Peer Reviewed Journal (0110). Format Covered: Electronic. Document Type: Journal Article. Language: EnglishGrant Information: Luo, Shan. Major Descriptor: Eating Behavior; Eating Disorders; Neural Networks; Neuroimaging; Obesity. Minor Descriptor: Adolescent Psychiatry; Self-Regulation; Functional Magnetic Resonance Imaging; Interoception. Classification: Neuropsychology & Neurology (2520); Eating Disorders (3260). Population: Human (10). Age Group: Childhood (birth-12 yrs) (100); Adolescence (13-17 yrs) (200). Methodology: Literature Review; Systematic Review. Page Count: 22. Issue Publication Date: May, 2021. Publication History: First Posted Date: Feb 12, 2021; Accepted Date: Feb 6, 2021; Revised Date: Feb 1, 2021; First Submitted Date: Dec 3, 2020. Copyright Statement: All rights reserved. Elsevier Ltd. 2021. 
AB  - Dysregulated eating among children and adolescents is associated with a wide range of negative mental and physical health outcomes, including obesity. However, less is known regarding underlying neural mechanisms underlying such behaviors. Therefore, the present manuscript systematically reviewed neuroimaging research examining dysregulated eating behavior linked to excess weight in children and adolescents. A systematic literature search identified 23 eligible studies, the majority of which were cross-sectional functional magnetic resonance imaging (fMRI) studies and excluded participants with psychiatric disorders. Dysregulated eating was captured by measures of eating styles and eating self-regulation, eating disorder behaviors, food addiction, objective measures of non-homeostatic eating and caloric restriction. While preliminary, findings suggested eating dysregulation was related to aberrant functioning within the frontostriatal and frontoparietal regions involved in self-regulatory processes, as well as regions involved in satiety signaling and interoception. This heterogeneous body of research is continually growing and may have potential to inform future prevention and intervention approaches. Results also identified several important limitations to consider and highlight key areas for future research. (PsycInfo Database Record (c) 2021 APA, all rights reserved)
KW  - Neuroimaging
KW  - Eating behavior
KW  - Eating disorders
KW  - Obesity
KW  - Children
KW  - Adolescents
KW  - Eating Behavior
KW  - Eating Disorders
KW  - Neural Networks
KW  - Neuroimaging
KW  - Obesity
KW  - Adolescent Psychiatry
KW  - Self-Regulation
KW  - Functional Magnetic Resonance Imaging
KW  - Interoception
U1  - Sponsor: National Institutes of Health, US. Grant: K01DK115638; 3K01DK115638-03S1. Recipients: Luo, Shan
U1  - Sponsor: National Institutes of Health, US. Grant: K01DK124435. Recipients: Mason, Tyler B.
DO  - 10.1016/j.neubiorev.2021.02.013
UR  - https://search.ebscohost.com/login.aspx?direct=true&db=psyh&AN=2021-27819-019&site=ehost-live
UR  - ORCID: 0000-0002-2317-8990
UR  - ORCID: 0000-0001-6555-0060
UR  - ksmith41@usc.edu
DP  - EBSCOhost
DB  - APA PsycInfo
ER  - 

TY  - JOUR
ID  - 2020-65212-001
AN  - 2020-65212-001
AU  - Cardy, Jessica Louise
AU  - Waite, Polly
AU  - Cocks, Francesca
AU  - Creswell, Cathy
T1  - A systematic review of parental involvement in cognitive behavioural therapy for adolescent anxiety disorders
JF  - Clinical Child and Family Psychology Review
JO  - Clinical Child and Family Psychology Review
JA  - Clin Child Fam Psychol Rev
Y1  - 2020/12//
VL  - 23
IS  - 4
SP  - 483
EP  - 509
PB  - Springer
SN  - 1096-4037
SN  - 1573-2827
AD  - Waite, Polly, School of Psychology & Clinical Language Sciences, University of Reading, Whiteknights, Reading, United Kingdom, RG6 6AL
N1  - Accession Number: 2020-65212-001. PMID: 32862330 Partial author list: First Author & Affiliation: Cardy, Jessica Louise; Oxford Institute of Clinical Psychology, University of Oxford, Oxford, United Kingdom. Release Date: 20200903. Correction Date: 20210513. Publication Type: Journal (0100), Peer Reviewed Journal (0110). Format Covered: Electronic. Document Type: Journal Article. Language: EnglishGrant Information: Creswell, Cathy. Major Descriptor: Anxiety Disorders; Cognitive Behavior Therapy; Parental Involvement; Adolescent Health. Minor Descriptor: Treatment Outcomes. Classification: Cognitive Therapy (3311). Population: Human (10). Age Group: Adolescence (13-17 yrs) (200). Methodology: Literature Review; Systematic Review; Meta Analysis. Supplemental Data: Experimental Materials Internet. Page Count: 27. Issue Publication Date: Dec, 2020. Publication History: First Posted Date: Aug 30, 2020. Copyright Statement: This article is licensed under a Creative Commons Attribution 4.0 International License, which permits use, sharing, adaptation, distribution and reproduction in any medium or format, as long as you give appropriate credit to the original author(s) and the source, provide a link to the Creative Commons licence, and indicate if changes were made. The images or other third party material in this article are included in the article’s Creative Commons licence, unless indicated otherwise in a credit line to the material. If material is not included in the article’s Creative Commons licence and your intended use is not permitted by statutory regulation or exceeds the permitted use, you will need to obtain permission directly from the copyright holder. To view a copy of this licence, visit http://creativecommons .org/licenses/by/4.0/. The Author(s). 2020. 
AB  - Anxiety disorders are common among adolescents and lead to poor long-term outcomes. Cognitive Behavioural Therapy (CBT) is an evidenced-based intervention for adolescent anxiety disorders, but little is known about whether and how parents should be involved. This systematic review evaluated how parents have been involved and associated treatment outcomes in studies of CBT for adolescent anxiety disorders. Electronic systematic searches were conducted in PsycINFO, Embase, CINAHL, Medline, AMED databases, to identify studies investigating CBT for adolescent anxiety disorder(s) that included parents in treatment. Twenty-three papers were identified. Parents were involved in treatment in a number of different ways: by attending separate parent sessions, joint parent–adolescent sessions, or both, or through provision of a workbook while attending some adolescent sessions. Content varied but was most typically aimed at the parent developing an understanding of core CBT components and skills to help them manage their adolescent’s anxiety and avoidance. Treatment outcomes indicate that CBT with parental involvement is an effective intervention for adolescent anxiety disorders; however, it is not possible to draw conclusions regarding whether parental involvement (generally or in any particular form) enhances treatment outcomes. Poor reporting and methodological issues also limit the conclusions. Further research is required to identify whether there are particular types of parental involvement in CBT that bring clinical benefits to adolescents with anxiety disorders generally, as well as in particular circumstances. (PsycInfo Database Record (c) 2021 APA, all rights reserved)
KW  - Adolescent
KW  - Anxiety disorders
KW  - Parental involvement
KW  - Cognitive behavioural therapy
KW  - Anxiety Disorders
KW  - Cognitive Behavior Therapy
KW  - Parental Involvement
KW  - Adolescent Health
KW  - Treatment Outcomes
U1  - Sponsor: National Institute for Health Research. Grant: NIHR-RP-2014-04-018. Other Details: ORCID: 0000-0003-1889-0956. Recipients: Creswell, Cathy
U1  - Sponsor: National Institute for Health Research. Grant: NIHR-PDF-2016-09-092. Other Details: Postdoctoral Fellowship. Recipients: Waite, Polly
DO  - 10.1007/s10567-020-00324-2
UR  - https://search.ebscohost.com/login.aspx?direct=true&db=psyh&AN=2020-65212-001&site=ehost-live
UR  - ORCID: 0000-0003-1889-0956
UR  - ORCID: 0000-0002-1967-8028
UR  - p.l.waite@reading.ac.uk
DP  - EBSCOhost
DB  - APA PsycInfo
ER  - 

TY  - JOUR
ID  - 2020-84500-004
AN  - 2020-84500-004
AU  - Marquez, David X.
AU  - Aguiñaga, Susan
AU  - Vásquez, Priscilla M.
AU  - Conroy, David E.
AU  - Erickson, Kirk I.
AU  - Hillman, Charles
AU  - Stillman, Chelsea M.
AU  - Ballard, Rachel M.
AU  - Sheppard, Bonny Bloodgood
AU  - Petruzzello, Steven J.
AU  - King, Abby C.
AU  - Powell, Kenneth E.
T1  - A systematic review of physical activity and quality of life and well-being
JF  - Translational Behavioral Medicine
JO  - Translational Behavioral Medicine
JA  - Transl Behav Med
Y1  - 2020/10//
VL  - 10
IS  - 5
SP  - 1098
EP  - 1109
PB  - Oxford University Press
SN  - 1869-6716
SN  - 1613-9860
AD  - Marquez, David X., Department of Kinesiology and Nutrition, Center for Research on Health and Aging, Institute for Health Research and Policy, University of Illinois at Chicago, Chicago, IL, US, 60612
N1  - Accession Number: 2020-84500-004. PMID: 33044541 Partial author list: First Author & Affiliation: Marquez, David X.; Department of Kinesiology and Nutrition, Center for Research on Health and Aging, Institute for Health Research and Policy, University of Illinois at Chicago, Chicago, IL, US. Other Publishers: Springer. Release Date: 20211111. Publication Type: Journal (0100), Peer Reviewed Journal (0110). Format Covered: Electronic. Document Type: Journal Article. Language: EnglishMajor Descriptor: Physical Activity; Quality of Life; Well Being. Classification: Health Psychology & Medicine (3360). Population: Human (10). Age Group: Adulthood (18 yrs & older) (300); Young Adulthood (18-29 yrs) (320); Thirties (30-39 yrs) (340); Middle Age (40-64 yrs) (360); Aged (65 yrs & older) (380). Methodology: Literature Review; Systematic Review. References Available: Y. Page Count: 12. Issue Publication Date: Oct, 2020. Copyright Statement: All rights reserved. Society of Behavioral Medicine. 2020. 
AB  - Maintaining or improving quality of life (QoL) and well-being is a universal goal across the lifespan. Being physically active has been suggested as one way to enhance QoL and well-being. In this systematic review, conducted in part for the 2018 U.S. Health and Human Services Physical Activity Guidelines for Americans Scientific Advisory Committee Report, we examined the relationship between physical activity (PA) and QoL and well-being experienced by the general population across the lifespan and by persons with psychiatric and neurologic conditions. Systematic reviews, meta-analyses, and pooled analyses from 2006 to 2018 were used for the evidence base. Strong evidence (predominantly from randomized controlled trials [RCTs]) demonstrated that, for adults aged 18–65 years and older adults (primarily 65 years and older), PA improves QoL and well-being when compared with minimal or no-treatment controls. Moderate evidence indicated that PA improves QoL and well-being in individuals with schizophrenia and Parkinson’s disease, and limited evidence indicated that PA improves QoL and well-being for youth and for adults with major clinical depression or bipolar disorder. Insufficient evidence existed for individuals with dementia because of a small number of studies with mixed results. Future high-quality research designs should include RCTs involving longer interventions testing different modes and intensities of PA in diverse populations of healthy people and individuals with cognitive (e.g., dementia) and mental health conditions (e.g., schizophrenia) to precisely characterize the effects of different forms of PA on aspects of QoL and well-being. (PsycInfo Database Record (c) 2021 APA, all rights reserved)
KW  - physical activity
KW  - quality of life
KW  - well-being
KW  - Bipolar Disorder
KW  - Depressive Disorder, Major
KW  - Exercise
KW  - Health Status
KW  - Humans
KW  - Motivation
KW  - Parkinson Disease
KW  - Quality of Life
KW  - Schizophrenic Psychology
KW  - Physical Activity
KW  - Quality of Life
KW  - Well Being
DO  - 10.1093/tbm/ibz198
UR  - https://search.ebscohost.com/login.aspx?direct=true&db=psyh&AN=2020-84500-004&site=ehost-live
UR  - ORCID: 0000-0002-7949-8811
UR  - ORCID: 0000-0003-2672-7374
UR  - matablerquezd@uic.edu
DP  - EBSCOhost
DB  - APA PsycInfo
ER  - 

TY  - JOUR
ID  - 2016-24458-003
AN  - 2016-24458-003
AU  - Kars, Marijke C.
AU  - van Thiel, Ghislaine J. M. W.
AU  - van der Graaf, Rieke
AU  - Moors, Marleen
AU  - de Graeff, Alexander
AU  - van Delden, Johannes J. M.
T1  - A systematic review of reasons for gatekeeping in palliative care research
JF  - Palliative Medicine
JO  - Palliative Medicine
JA  - Palliat Med
Y1  - 2016/06//
VL  - 30
IS  - 6
SP  - 533
EP  - 548
PB  - Sage Publications
SN  - 0269-2163
SN  - 1477-030X
AD  - Kars, Marijke C., Department of Medical Humanities, Julius Center for Health Sciences and Primary Care, University Medical Center Utrecht, STR 6.131, PO Box 85500, 3508 GA, Utrecht, Netherlands
N1  - Accession Number: 2016-24458-003. PMID: 26577927 Partial author list: First Author & Affiliation: Kars, Marijke C.; Department of Medical Humanities, Julius Center for Health Sciences and Primary Care, University Medical Center Utrecht, Utrecht, Netherlands. Other Publishers: Hodder Arnold. Release Date: 20160616. Publication Type: Journal (0100), Peer Reviewed Journal (0110). Format Covered: Electronic. Document Type: Journal Article. Language: EnglishMajor Descriptor: Clinical Trials; Experimental Subjects; Health Care Services; Palliative Care. Classification: Health & Mental Health Services (3370). Population: Human (10). Methodology: Literature Review; Systematic Review. References Available: Y. Page Count: 16. Issue Publication Date: Jun, 2016. Copyright Statement: The Author(s). 2015. 
AB  - Background: When healthcare professionals or other involved parties prevent eligible patients from entering a trial as a research subject, they are gatekeeping. This phenomenon is a persistent problem in palliative care research and thought to be responsible for the failure of many studies. Aim: To identify potential gatekeepers and explore their reasons for gatekeeping in palliative care research. Design: A ‘Review of Reasons’ based on the systematic Preferred Reporting Items for Systematic Reviews and Meta-Analyses approach and a thematic synthesis. Data source: PubMed, Embase, Cumulative Index to Nursing and Allied Health Literature and PsycINFO from 2000 to May 20 2015 were searched. Studies in children (aged < 18 years) and patients with dementia were excluded. Results: Thirty papers on gatekeeping in palliative care research were included. Five groups of potential gatekeepers were identified: healthcare professionals, research ethics committees, management, relatives and researchers. The fear of burdening vulnerable patients was the most reported reason for gatekeeping. Other reasons included ‘difficulty with disclosure of health status’, ‘fear of burdening the patient’s relatives’, ‘doubts about the importance or quality of the study’, ‘reticent attitude towards research and (research) expertise’ and ‘logistics’. In hospice and homecare settings, the pursuit of comfort care may trigger a protective attitude. Gatekeeping is also rooted in a (perceived) lack of skills to recruit patients with advanced illness. Conclusion: Gatekeeping is motivated by the general assumption of vulnerability of patients, coupled with an emphasis on the duty to protect patients. Research is easily perceived as a threat to patient well-being, and the benefits appear to be overlooked. The patients’ perspective concerning study participation is needed to gain a full understanding and to address gatekeeping in palliative care research. (PsycINFO Database Record (c) 2016 APA, all rights reserved)
KW  - Gatekeeping
KW  - palliative care
KW  - patient selection
KW  - ethics
KW  - refusal to participate
KW  - Clinical Trials
KW  - Experimental Subjects
KW  - Health Care Services
KW  - Palliative Care
U1  - Sponsor: Netherlands Organisation for Health Research and Development, Netherlands. Grant: 80-82100-98-113. Recipients: No recipient indicated
DO  - 10.1177/0269216315616759
UR  - https://search.ebscohost.com/login.aspx?direct=true&db=psyh&AN=2016-24458-003&site=ehost-live
UR  - m.c.kars@umcutrecht.nl
DP  - EBSCOhost
DB  - APA PsycInfo
ER  - 

TY  - JOUR
ID  - 2020-58665-013
AN  - 2020-58665-013
AU  - Carr, Alan
AU  - Duff, Hollie
AU  - Craddock, Fiona
T1  - A systematic review of reviews of the outcome of noninstitutional child maltreatment
JF  - Trauma, Violence, & Abuse
JO  - Trauma, Violence, & Abuse
JA  - Trauma Violence Abuse
Y1  - 2020/10//
VL  - 21
IS  - 4
SP  - 828
EP  - 843
PB  - Sage Publications
SN  - 1524-8380
SN  - 1552-8324
AD  - Carr, Alan, School of Psychology, University College Dublin, Newman Building, Belfield, Dublin, Ireland, 4
N1  - Accession Number: 2020-58665-013. PMID: 30249161 Partial author list: First Author & Affiliation: Carr, Alan; University College Dublin, Dublin, Ireland. Release Date: 20210809. Publication Type: Journal (0100), Peer Reviewed Journal (0110). Format Covered: Electronic. Document Type: Journal Article. Language: EnglishMajor Descriptor: Child Abuse; Mental Health; Physical Health; Survivors. Minor Descriptor: Life Span; Policy Making; Protective Services; Psychosocial Readjustment; Sexual Abuse. Classification: Behavior Disorders & Antisocial Behavior (3230); Community & Social Services (3373). Population: Human (10). Age Group: Childhood (birth-12 yrs) (100). Methodology: Literature Review; Systematic Review. Supplemental Data: Tables and Figures Internet. References Available: Y. Page Count: 16. Issue Publication Date: Oct, 2020. Copyright Statement: The Author(s). 2018. 
AB  - The aim of the systematic review described in this article was to synthesize available high-quality evidence on the outcomes of noninstitutional child maltreatment across the life span. A systematic review of previous systematic reviews and meta-analyses was conducted. Ten databases were searched. One hundred eleven papers which met stringent inclusion and exclusion criteria were selected for review. Papers were included if they reported systematic reviews and meta-analyses of longitudinal or cross-sectional controlled studies, or single-group cohort primary studies of the outcomes of child maltreatment in the domains of physical and mental health and psychosocial adjustment of individuals who were children lived mainly with their families. Using AMSTAR criteria, selected systematic reviews and meta-analyses were found to be of moderate or high quality. Searches, study selection, data extraction, and study quality assessments were independently conducted by two researchers, with a high degree of interrater reliability. The 111 systematic reviews and meta-analyses reviewed in this article covered 2,534 independent primary studies involving 30,375,962 participants, of whom more than 518,022 had been maltreated. The magnitude and quality of this evidence base allow considerable confidence to be placed in obtained results. Significant associations were found between a history of child maltreatment and adjustment in the domains of physical health, mental health, and psychosocial adjustment in a very wide range of areas. The many adverse outcomes associated with child maltreatment documented in this review highlight the importance of implementing evidence-based child protection policies and practices to prevent maltreatment and treat child abuse survivors. (PsycInfo Database Record (c) 2021 APA, all rights reserved)
KW  - anything related to child abuse
KW  - child abuse
KW  - physical abuse
KW  - sexual abuse
KW  - Adult Survivors of Child Abuse
KW  - Child
KW  - Child Abuse
KW  - Female
KW  - Health Status
KW  - Humans
KW  - Male
KW  - Mental Disorders
KW  - Meta-Analysis as Topic
KW  - Psychosocial Functioning
KW  - Systematic Reviews as Topic
KW  - Child Abuse
KW  - Mental Health
KW  - Physical Health
KW  - Survivors
KW  - Life Span
KW  - Policy Making
KW  - Protective Services
KW  - Psychosocial Readjustment
KW  - Sexual Abuse
U1  - Sponsor: Scottish Child Abuse Inquiry, Scotland. Recipients: No recipient indicated
DO  - 10.1177/1524838018801334
UR  - https://search.ebscohost.com/login.aspx?direct=true&db=psyh&AN=2020-58665-013&site=ehost-live
UR  - ORCID: 0000-0003-4563-8852
UR  - alan.carr@ucd.ie
DP  - EBSCOhost
DB  - APA PsycInfo
ER  - 

TY  - JOUR
ID  - 2012-29025-002
AN  - 2012-29025-002
AU  - Saraf, Deepika S.
AU  - Nongkynrih, Baridalyne
AU  - Pandav, Chandrakant S.
AU  - Gupta, Sanjeev K.
AU  - Shah, Bela
AU  - Kapoor, Suresh K.
AU  - Krishnan, Anand
T1  - A systematic review of school-based interventions to prevent risk factors associated with noncommunicable diseases
JF  - Asia-Pacific Journal of Public Health
JO  - Asia-Pacific Journal of Public Health
JA  - Asia Pac J Public Health
Y1  - 2012/09//
VL  - 24
IS  - 5
SP  - 733
EP  - 752
PB  - Sage Publications
SN  - 1010-5395
SN  - 1941-2479
AD  - Saraf, Deepika S., Centre for Community Medicine, All India Institute of Medical Sciences, Ansari Nagar, New Delhi, India, 110029
N1  - Accession Number: 2012-29025-002. PMID: 22593222 Partial author list: First Author & Affiliation: Saraf, Deepika S.; All India Institute of Medical Sciences, New Delhi, India. Other Publishers: Asia Pacific Academic Consortium of Public Health. Release Date: 20121217. Publication Type: Journal (0100), Peer Reviewed Journal (0110). Format Covered: Electronic. Document Type: Journal Article. Language: EnglishMajor Descriptor: Diets; Physical Activity; Risk Factors; School Based Intervention; Tobacco Smoking. Minor Descriptor: Disorders; Prevention; Public Health. Classification: Curriculum & Programs & Teaching Methods (3530). Population: Human (10). Methodology: Literature Review; Systematic Review. References Available: Y. Page Count: 20. Issue Publication Date: Sep, 2012. Copyright Statement: APJPH. 2012. 
AB  - Noncommunicable diseases (NCDs) are emerging as an important public health problem in developing countries. The risk factors for NCDs are initiated during childhood and adolescence. The aim of this review was to assess the effectiveness of school-based interventions for prevention of NCD risk factors (physical inactivity, diet, and tobacco consumption), and identify processes that affect the main outcome. The retrieved studies from 2001 to 2010 were analyzed for their methodological quality (using standard guidelines), settings, intervention components, and main outcomes. The literature search identified 37 studies. The proportion of studies showing a positive result was 83 % (10/12) among those that involved family, 87 % (7/8) that involved both community and family, and 76 % (13/17) that involved school only. Overall, 80 % of the studies reported at least some evidence of a positive intervention effect. The current literature search supports the effectiveness of school-based interventions for prevention of risk factors associated with NCDs. (PsycINFO Database Record (c) 2016 APA, all rights reserved)
KW  - school based intervention
KW  - risk factors prevention
KW  - noncommunicable diseases
KW  - physical activity
KW  - diets
KW  - tobacco consumption
KW  - public health
KW  - Adolescent
KW  - Cardiovascular Diseases
KW  - Child
KW  - Diabetes Mellitus
KW  - Diet
KW  - Health Knowledge, Attitudes, Practice
KW  - Humans
KW  - Neoplasms
KW  - Program Evaluation
KW  - Risk Factors
KW  - School Health Services
KW  - Sedentary Lifestyle
KW  - Smoking
KW  - Stroke
KW  - Students
KW  - Diets
KW  - Physical Activity
KW  - Risk Factors
KW  - School Based Intervention
KW  - Tobacco Smoking
KW  - Disorders
KW  - Prevention
KW  - Public Health
DO  - 10.1177/1010539512445053
UR  - https://search.ebscohost.com/login.aspx?direct=true&db=psyh&AN=2012-29025-002&site=ehost-live
UR  - ORCID: 0000-0002-9173-7811
UR  - deepikasaraf@gmail.com
DP  - EBSCOhost
DB  - APA PsycInfo
ER  - 

TY  - JOUR
ID  - 2014-03067-002
AN  - 2014-03067-002
AU  - Lindsay, Sally
AU  - Kingsnorth, Shauna
AU  - Mcdougall, Carolyn
AU  - Keating, Heather
T1  - A systematic review of self-management interventions for children and youth with physical disabilities
JF  - Disability and Rehabilitation: An International, Multidisciplinary Journal
JO  - Disability and Rehabilitation: An International, Multidisciplinary Journal
JA  - Disabil Rehabil
Y1  - 2014/02//
VL  - 36
IS  - 4
SP  - 276
EP  - 288
PB  - Informa Healthcare
SN  - 0963-8288
SN  - 1464-5165
AD  - Lindsay, Sally, Bloorview Research Institute, Holland Bloorview Kids Rehabilitation Hospital, Toronto, ON, Canada, M4G 1R8
N1  - Accession Number: 2014-03067-002. PMID: 23614359 Partial author list: First Author & Affiliation: Lindsay, Sally; Bloorview Research Institute, Holland Bloorview Kids Rehabilitation Hospital, Toronto, ON, Canada. Other Publishers: Taylor & Francis. Release Date: 20140728. Correction Date: 20150921. Publication Type: Journal (0100), Peer Reviewed Journal (0110). Format Covered: Electronic. Document Type: Journal Article. Language: EnglishMajor Descriptor: Disabilities; Physical Disorders; Self-Efficacy; Self-Management. Minor Descriptor: Childhood Development; Intervention; Quality of Life; Morbidity. Classification: Physical & Somatoform & Psychogenic Disorders (3290). Population: Human (10). Age Group: Childhood (birth-12 yrs) (100). Tests & Measures: Kennedy Independence Scales-Spina Bifida Version; Expectations in Spina Bifida Questionnaire; Family Burden in Spina Bifida Questionnaire; Child-Report Pain Diaries; Parent-Report Pain Diaries; Pediatric Pain Behavior Questionnaire; Juvenile Arthritis Quality of Life Questionnaire; Youth Satisfaction Measure; Parent Satisfaction Measure; Sharing of Spina Bifida Management Responsibilities Measure; Spina Bifida Independence Survey:Child; Spina Bifida Independence Survey: Parent; Medication Event Monitoring System; Childhood Assessment Questionnaire; Child Behavior Checklist. Methodology: Literature Review; Systematic Review. References Available: Y. Page Count: 13. Issue Publication Date: Feb, 2014. Publication History: First Posted Date: Apr 24, 2013; Accepted Date: Mar 11, 2013; Revised Date: Feb 8, 2013; First Submitted Date: Oct 20, 2012. Copyright Statement: Informa UK Ltd. 2014. 
AB  - Purpose: Evidence shows that effective self-management behaviors have the potential to improve health outcomes, quality of life, self-efficacy and reduce morbidity, emergency visits and costs of care. A better understanding of self-management interventions (i.e. programs that help with managing symptoms, treatment, physical and psychological consequences) is needed to achieve a positive impact on health because most children with a disability now live well into adulthood. Method: A systematic review of self-management interventions for school age youth with physical disabilities was undertaken to assess their effectiveness. Comprehensive electronic searches using international web-based reference libraries were conducted for peer-reviewed and gray literature published between 1980 and January 2012. Eligible studies examined the effectiveness of self-management interventions for children and youth between 6 and 18 years of age with congenital or acquired physical disabilities. Studies needed to include a comparison group (e.g. single group pre/post-test design) and at least one quantifiable health-related outcome. Results: Of the 2184 studies identified, six met the inclusion criteria; two involved youth with spina bifida and four with juvenile arthritis. The majority of the interventions ran several sessions for at least 3 months by a trained interventionist or clinician, had one-to-one sessions and meetings, homework activities and parental involvement. Although outcomes varied between the studies, all of the interventions reported at least one significant improvement in either overall self-management skills or a specific health behavior. Conclusions: While self-management interventions have the potential to improve health behaviors, there were relatively few rigorously designed studies identified. More studies are needed to document the outcomes of self-management interventions, especially their most effective characteristics for children and youth with physical disabilities. (PsycINFO Database Record (c) 2016 APA, all rights reserved)
KW  - self management intervention
KW  - age differences
KW  - physical disabilities
KW  - quality of life
KW  - self efficacy
KW  - Adolescent
KW  - Child
KW  - Disabled Children
KW  - Health Behavior
KW  - Humans
KW  - Self Care
KW  - Disabilities
KW  - Physical Disorders
KW  - Self-Efficacy
KW  - Self-Management
KW  - Childhood Development
KW  - Intervention
KW  - Quality of Life
KW  - Morbidity
U1  - Sponsor: Canadian Institutes of Health Research, Canada. Recipients: No recipient indicated
DO  - 10.3109/09638288.2013.785605
UR  - https://search.ebscohost.com/login.aspx?direct=true&db=psyh&AN=2014-03067-002&site=ehost-live
UR  - ORCID: 0000-0002-2051-7221
UR  - slindsay@hollandbloorview.ca
DP  - EBSCOhost
DB  - APA PsycInfo
ER  - 

TY  - JOUR
ID  - 2009-02810-008
AN  - 2009-02810-008
AU  - McCormack, Jane
AU  - McLeod, Sharynne
AU  - McAllister, Lindy
AU  - Harrison, Linda J.
T1  - A systematic review of the association between childhood speech impairment and participation across the lifespan
JF  - International Journal of Speech-Language Pathology
JO  - International Journal of Speech-Language Pathology
JA  - Int J Speech Lang Pathol
Y1  - 2009/04//
VL  - 11
IS  - 2
SP  - 155
EP  - 170
PB  - Taylor & Francis
SN  - 1754-9507
SN  - 1754-9515
AD  - McCormack, Jane, Charles Sturt University, PO Box 789, Albury, NSW, Australia, 2640
N1  - Accession Number: 2009-02810-008. Other Journal Title: Advances in Speech Language Pathology. Partial author list: First Author & Affiliation: McCormack, Jane; Charles Sturt University, Albury, NSW, Australia. Other Publishers: Informa Healthcare. Release Date: 20090831. Correction Date: 20150921. Publication Type: Journal (0100), Peer Reviewed Journal (0110). Format Covered: Electronic. Document Type: Journal Article. Language: EnglishMajor Descriptor: Daily Activities; Life Span; Participation; Speech Disorders. Classification: Speech & Language Disorders (3270). Population: Human (10). Methodology: Literature Review; Systematic Review. References Available: Y. Page Count: 16. Issue Publication Date: Apr, 2009. Copyright Statement: The Speech Pathology Association of Australia Limited
AB  - Speech impairment of unknown origin is one of the most common communication impairments in childhood. The purpose of this systematic review was to identify limitations in life activities that may be associated with speech impairment, through analysing the findings of papers published in the past 10 years. Domains from the Activities and Participation component of the International Classification of Functioning, Disability and Health were used as search terms, and resulted in 57 papers being identified. Findings from each paper were reviewed in terms of the association between speech impairment and Activity Limitations and/or Participation Restrictions as defined by the ICF. The systematic review revealed that speech impairment in childhood may be associated with the following Activity Limitations and/or Participation Restrictions: learning to read/reading, learning to write/writing, focusing attention and thinking, calculating, communication, mobility, self-care, relating to persons in authority, informal relationships with friends/peers, parent-child relationships, sibling relationships, school education, and acquiring, keeping and terminating a job. (PsycINFO Database Record (c) 2016 APA, all rights reserved)
KW  - childhood speech impairment
KW  - participation
KW  - lifespan
KW  - Daily Activities
KW  - Life Span
KW  - Participation
KW  - Speech Disorders
DO  - 10.1080/17549500802676859
UR  - https://search.ebscohost.com/login.aspx?direct=true&db=psyh&AN=2009-02810-008&site=ehost-live
UR  - ORCID: 0000-0002-7279-7851
UR  - ORCID: 0000-0001-9133-9023
UR  - jmccormack@csu.edu.au
DP  - EBSCOhost
DB  - APA PsycInfo
ER  - 

TY  - JOUR
ID  - 2003-07390-010
AN  - 2003-07390-010
AU  - Tait, Robert J.
AU  - Hulse, Gary K.
T1  - A systematic review of the effectiveness of brief interventions with substance using adolescents by type of drug
JF  - Drug and Alcohol Review
JO  - Drug and Alcohol Review
JA  - Drug Alcohol Rev
Y1  - 2003/09//
VL  - 22
IS  - 3
SP  - 337
EP  - 346
PB  - Taylor & Francis
SN  - 0959-5236
SN  - 1465-3362
AD  - Tait, Robert J., School of Psychiatry and Clinical Neurosciences, University of Western Australia, QEII Campus, Nedlands, WA, Australia, 6009
N1  - Accession Number: 2003-07390-010. PMID: 15385228 Partial author list: First Author & Affiliation: Tait, Robert J.; School of Psychiatry and Clinical Neurosciences, University of Western Australia, Nedlands, WA, Australia. Other Publishers: John Wiley & Sons. Release Date: 20040726. Correction Date: 20200713. Publication Type: Journal (0100), Peer Reviewed Journal (0110). Format Covered: Electronic. Document Type: Journal Article. Language: EnglishMajor Descriptor: Alcoholism; Drug Usage; Intervention; Tobacco Smoking; Substance Use Prevention. Minor Descriptor: Communities. Classification: Promotion & Maintenance of Health & Wellness (3365). Population: Human (10). Age Group: Adolescence (13-17 yrs) (200); Adulthood (18 yrs & older) (300); Young Adulthood (18-29 yrs) (320). Methodology: Literature Review; Systematic Review. References Available: Y. Page Count: 10. Issue Publication Date: Sep, 2003. 
AB  - The aim of this paper is to evaluate the effectiveness of brief interventions with adolescents in reducing alcohol, tobacco or other drug use by means of a systematic review of BI for adolescent substance use in the English language literature up to 2002. We identified 11 studies involving 3,734 adolescents. Follow-up ranged from 6 weeks to 24 months. Motivational interviewing was the predominant approach, underpinning 8 studies: the remaining 3 provided personalized health information. Seven papers reported outcomes for alcohol interventions and four involved other substances. The overall effect size was d=0.126 with borderline homogeneity. The remaining non-alcohol studies were considered separately as interventions involving tobacco or multiple substance use. The two interventions with tobacco involved a substantial sample but had a very small effect while the two interventions addressing multiple substances involved few participants but had a medium - large effect. Across a diverse range of settings and, therefore, probably diverse clients, BI conferred benefits to adolescent substance users. The data for tobacco interventions suggested a very small reduction, particularly with general community interventions. (PsycInfo Database Record (c) 2020 APA, all rights reserved)
KW  - substance use
KW  - personalized health
KW  - health information
KW  - alcohol abuse
KW  - tobacco smoking
KW  - communities
KW  - brief interventions
KW  - Adolescent
KW  - Alcohol Drinking
KW  - Female
KW  - Humans
KW  - Male
KW  - Street Drugs
KW  - Substance-Related Disorders
KW  - Time Factors
KW  - Alcoholism
KW  - Drug Usage
KW  - Intervention
KW  - Tobacco Smoking
KW  - Substance Use Prevention
KW  - Communities
DO  - 10.1080/0959523031000154481
UR  - https://search.ebscohost.com/login.aspx?direct=true&db=psyh&AN=2003-07390-010&site=ehost-live
UR  - ORCID: 0000-0003-0648-3093
UR  - rjtait@cyllene.uwa.edu.au
DP  - EBSCOhost
DB  - APA PsycInfo
ER  - 

TY  - JOUR
ID  - 2018-56761-029
AN  - 2018-56761-029
AU  - Ogbonnaya, Ijeoma Nwabuzor
AU  - Keeney, Annie J.
T1  - A systematic review of the effectiveness of interagency and cross-system collaborations in the United States to improve child welfare outcomes
JF  - Children and Youth Services Review
JO  - Children and Youth Services Review
JA  - Child Youth Serv Rev
Y1  - 2018/11//
VL  - 94
SP  - 225
EP  - 245
PB  - Elsevier Science
SN  - 0190-7409
SN  - 1873-7765
AD  - Ogbonnaya, Ijeoma Nwabuzor, School of Social Work, San Diego State University, 5500 Campanile Drive, San Diego, CA, US, 92182-4119
N1  - Accession Number: 2018-56761-029. Partial author list: First Author & Affiliation: Ogbonnaya, Ijeoma Nwabuzor; School of Social Work, San Diego State University, San Diego, CA, US. Release Date: 20181206. Correction Date: 20201001. Publication Type: Journal (0100), Peer Reviewed Journal (0110). Format Covered: Electronic. Document Type: Journal Article. Language: EnglishMajor Descriptor: Child Care; Collaboration; Community Services; Foster Care; Integrated Services. Classification: Community & Social Services (3373). Population: Human (10); Male (30); Female (40). Location: US. Age Group: Adolescence (13-17 yrs) (200); Adulthood (18 yrs & older) (300); Young Adulthood (18-29 yrs) (320); Thirties (30-39 yrs) (340); Middle Age (40-64 yrs) (360). Methodology: Literature Review; Systematic Review. References Available: Y. Page Count: 21. Issue Publication Date: Nov, 2018. Publication History: First Posted Date: Oct 10, 2018; Accepted Date: Oct 6, 2018; Revised Date: Oct 5, 2018; First Submitted Date: Jun 20, 2018. Copyright Statement: All rights reserved. Elsevier Ltd. 2018. 
AB  - The purpose of this systematic review is to summarize the effects of interagency and cross-system collaboration aimed to improve child welfare-involved children and family outcomes related to safety, permanency, and well-being. We conducted a comprehensive search to identify studies that evaluated interagency/cross-system child welfare collaborations, resulting in 11 studies selected for inclusion. The analysis included narrative and meta-analysis approaches. All selected studies focused on substance use; our search criteria did not identify any interagency collaborations related to other co-occurring conditions, such as domestic violence and mental health. Results from both narrative and meta-analyses revealed family drug treatment court (FDTC) collaboration intervention was positively associated with the entry (OR = 2.935, 95% CI [1.498, 5.753]) and completion (OR = 2.074, 95% CI [1.263, 3.406]) of substance use services. Additionally, FDTC (OR = 2.401, 95% CI [1.751, 3.292]) and recovery coaches (OR = 1.522, 95% CI [1.166, 1.987]) were positively associated with likelihood of reunification. Narrative and meta-analysis results related to the relationship between FDTC and days to reunification were less positive across studies (g = 0.470, 95% CI [0.247, 0.694]). Thus suggesting, although FDTC may positively influence the likelihood that children are reunified with their families in the future, this intervention may have less influence on how quickly families achieve the reunification process. We found positive client outcomes regardless if there existed a lower (co-ordination) or higher (integration) level of collaboration, demonstrating positive collaboration outcomes may occur using limited child welfare resources. This systematic review can benefit child welfare practitioners, policymakers, and families in selecting the most appropriate and effective interagency/cross-system substance use services. We discuss recommendations for future research. (PsycInfo Database Record (c) 2020 APA, all rights reserved)
KW  - interagency and cross-system collaborations
KW  - child welfare community services
KW  - foster care
KW  - Child Care
KW  - Collaboration
KW  - Community Services
KW  - Foster Care
KW  - Integrated Services
DO  - 10.1016/j.childyouth.2018.10.008
UR  - https://search.ebscohost.com/login.aspx?direct=true&db=psyh&AN=2018-56761-029&site=ehost-live
UR  - iogbonnaya@sdsu.edu
DP  - EBSCOhost
DB  - APA PsycInfo
ER  - 

TY  - JOUR
ID  - 2016-50587-009
AN  - 2016-50587-009
AU  - Meiklejohn, Sarah
AU  - Ryan, Lisa
AU  - Palermo, Claire
T1  - A systematic review of the impact of multi-strategy nutrition education programs on health and nutrition of adolescents
JF  - Journal of Nutrition Education and Behavior
JO  - Journal of Nutrition Education and Behavior
JA  - J Nutr Educ Behav
Y1  - 2016/10//
VL  - 48
IS  - 9
SP  - 631
EP  - 646
PB  - Elsevier Science
SN  - 1499-4046
SN  - 1878-2620
AD  - Meiklejohn, Sarah, Department of Nutrition and Dietetics, Level 1, 264 Ferntree Gully Rd, Notting Hill, VIC, Australia, 3168
N1  - Accession Number: 2016-50587-009. Other Journal Title: Journal of Nutrition Education. Partial author list: First Author & Affiliation: Meiklejohn, Sarah; Monash University, Department of Nutrition and Dietetics, Notting Hill, VIC, Australia. Other Publishers: BC Decker. Release Date: 20170323. Publication Type: Journal (0100), Peer Reviewed Journal (0110). Format Covered: Electronic. Document Type: Journal Article. Language: EnglishMajor Descriptor: Eating Behavior; Health Behavior; Health Education; Nutrition. Minor Descriptor: Adolescent Development. Classification: Promotion & Maintenance of Health & Wellness (3365). Population: Human (10). Age Group: Adolescence (13-17 yrs) (200). Methodology: Literature Review; Systematic Review. References Available: Y. Page Count: 16. Issue Publication Date: Oct, 2016. Publication History: Accepted Date: Jul 17, 2016. Copyright Statement: Published by Elsevier, Inc. All rights reserved. Society for Nutrition Education and Behavior. 2016. 
AB  - Objective: To update evidence on the impact of multi-strategy nutrition education interventions on adolescents' health and nutrition outcomes and behaviors. Design: Systematic review of randomized controlled studies of multi-strategy interventions encompassing nutrition education published from 2000 to 2014 guided by the Preferred Reported Items for Systematic Reviews and Meta-analyses statement. Setting: Secondary schools in developed countries. Participants: Adolescents aged 10–18 years. Main Outcome Measures: Anthropometric and dietary intake. Analysis: Systematic search of 7,009 unduplicated articles and review of 11 studies (13 articles) meeting inclusion criteria using qualitative comparison. Results: Four studies reported significant changes in anthropometric measures and 9 showed significant changes in dietary intake. Type of nutrition education varied. Components of the interventions that showed statistically significant changes in anthropometric and dietary intake included facilitation of the programs by school staff and teachers, parental involvement, and using theoretical models to guide the intervention's development. Changes in canteens, food supply, and vending machines were associated with significant changes in dietary intake. Conclusions and Implications: Multi-strategy interventions can have significant impacts on nutrition of adolescents when the nutrition education is theoretically based and facilitated by school staff in conjunction with parents and families, and includes changes to the school food environment. (PsycINFO Database Record (c) 2017 APA, all rights reserved)
KW  - adolescents
KW  - dietary intake
KW  - nutrition education
KW  - school
KW  - healthy eating
KW  - overweight
KW  - fruit
KW  - vegetable
KW  - sugar-sweetened beverage
KW  - Eating Behavior
KW  - Health Behavior
KW  - Health Education
KW  - Nutrition
KW  - Adolescent Development
DO  - 10.1016/j.jneb.2016.07.015
UR  - https://search.ebscohost.com/login.aspx?direct=true&db=psyh&AN=2016-50587-009&site=ehost-live
UR  - sarah.meiklejohn@monash.edu
DP  - EBSCOhost
DB  - APA PsycInfo
ER  - 

TY  - JOUR
ID  - 2014-51929-004
AN  - 2014-51929-004
AU  - Brett, Jo
AU  - Staniszewska, Sophie
AU  - Mockford, Carole
AU  - Herron-Marx, Sandra
AU  - Hughes, John
AU  - Tysall, Colin
AU  - Suleman, Rashida
T1  - A systematic review of the impact of patient and public involvement on service users, researchers and communities
JF  - The Patient: Patient-Centered Outcomes Research
JO  - The Patient: Patient-Centered Outcomes Research
JA  - Patient
Y1  - 2014/12//
VL  - 7
IS  - 4
SP  - 387
EP  - 395
PB  - Springer
SN  - 1178-1653
SN  - 1178-1661
AD  - Brett, Jo, Royal College of Nursing Research Institute, Health Sciences, Warwick Medical School, University of Warwick, Coventry, United Kingdom
N1  - Accession Number: 2014-51929-004. PMID: 25034612 Partial author list: First Author & Affiliation: Brett, Jo; Royal College of Nursing Research Institute, Health Sciences, Warwick Medical School, University of Warwick, Coventry, United Kingdom. Other Publishers: Adis International. Release Date: 20150112. Publication Type: Journal (0100), Peer Reviewed Journal (0110). Format Covered: Electronic. Document Type: Journal Article. Language: EnglishMajor Descriptor: Communities; Health Care Services; Health Care Utilization; Involvement; Patients. Classification: Health & Mental Health Services (3370). Population: Human (10). Age Group: Adulthood (18 yrs & older) (300). Methodology: Literature Review; Systematic Review. References Available: Y. Page Count: 9. Issue Publication Date: Dec, 2014. Publication History: First Posted Date: Jul 18, 2014. Copyright Statement: Springer International Publishing Switzerland. 2014. 
AB  - Objective: Patient and public involvement (PPI) in research has expanded nationally and internationally over the last decade, and recently there has been significant attention given to understanding its impact on research. Less attention has been given to the impact of PPI on the people involved, yet it has been shown that the success of PPI in research can be reliant on the processes of engagement between these individuals and communities. This paper therefore critically explores the impact of PPI on service users, researchers and communities involved in health and social care research. Data Sources: Searches were undertaken from 1995 to April 2012 in the electronic databases MEDLINE, EMBASE, PsycINFO, Cochrane library, CINAHL, HMIC and HELMIS. Searches were undertaken for grey literature using the databases InvoNet and NHS Evidence. Study Selection: Studies were included if they included the impact of PPI on individual service users, researchers or communities under research. Studies were excluded if they were in a foreign language (unless they were deemed critical to the systematic review) or were in children and adolescent services. Study Appraisal: Data were extracted using a narrative synthesis, and quality was assessed using the Critical Appraisal Skills Programme. Main Results: Service users reported feeling empowered and valued, gaining confidence and life skills. Researchers developed a greater understanding and insight into their research area, gaining respect and a good rapport with the community. The community involved in research became more aware and knowledgeable about their condition. However, lack of preparation and training led some service users to feel unable to contribute to the research, while other service users and communities reported feeling overburdened with the work involved. Researchers reported difficulties in incorporating PPI in meaningful ways due to lack of money and time. Conclusion: This is the first international systematic review to focus on the impact of PPI on the people involved in the process. The beneficial and challenging impacts reported highlight the importance of optimising the context and processes of involvement, so creating the potential for PPI to impact positively on the research itself. (PsycINFO Database Record (c) 2016 APA, all rights reserved)
KW  - patient & public involvement
KW  - service users
KW  - communities
KW  - researchers
KW  - Biomedical Research
KW  - Community-Based Participatory Research
KW  - Consumer Participation
KW  - Health Services Research
KW  - Humans
KW  - Patient Participation
KW  - Research Personnel
KW  - Communities
KW  - Health Care Services
KW  - Health Care Utilization
KW  - Involvement
KW  - Patients
U1  - Sponsor: UK CRC, United Kingdom. Recipients: No recipient indicated
DO  - 10.1007/s40271-014-0065-0
UR  - https://search.ebscohost.com/login.aspx?direct=true&db=psyh&AN=2014-51929-004&site=ehost-live
UR  - ORCID: 0000-0002-4288-9229
UR  - J.Brett@warwick.ac.uk
DP  - EBSCOhost
DB  - APA PsycInfo
ER  - 

TY  - JOUR
ID  - 2019-22073-019
AN  - 2019-22073-019
AU  - Marie-Mitchell, Ariane
AU  - Kostolansky, Rashel
T1  - A systematic review of trials to improve child outcomes associated with adverse childhood experiences
JF  - American Journal of Preventive Medicine
JO  - American Journal of Preventive Medicine
JA  - Am J Prev Med
Y1  - 2019/05//
VL  - 56
IS  - 5
SP  - 756
EP  - 764
PB  - Elsevier Science
SN  - 0749-3797
SN  - 1873-2607
AD  - Marie-Mitchell, Ariane, Department of Preventive Medicine, Loma Linda University, 24785 Stewart Street, Suite 206, Loma Linda, CA, US, 92354
N1  - Accession Number: 2019-22073-019. PMID: 30905481 Partial author list: First Author & Affiliation: Marie-Mitchell, Ariane; Department of Preventive Medicine, Loma Linda University, Loma Linda, CA, US. Release Date: 20190620. Publication Type: Journal (0100), Peer Reviewed Journal (0110). Format Covered: Electronic. Document Type: Journal Article. Language: EnglishMajor Descriptor: Disorders; Health Care Services; Prevention; Treatment Effectiveness Evaluation; Childhood Adversity. Minor Descriptor: Pediatrics. Classification: Health & Mental Health Services (3370). Population: Human (10). Age Group: Childhood (birth-12 yrs) (100). Methodology: Literature Review; Systematic Review. Supplemental Data: Appendixes Internet; Tables and Figures Internet. References Available: Y. Page Count: 9. Issue Publication Date: May, 2019. Copyright Statement: Published by Elsevier Inc. All rights reserved. American Journal of Preventive Medicine. 2019. 
AB  - Context: The purpose of this systematic literature review was to summarize current evidence from RCTs for the efficacy of interventions involving pediatric health care to prevent poor outcomes associated with adverse childhood experiences measured in childhood (C-ACEs). Evidence acquisition: On January 18, 2018, investigators searched PubMed, PsycInfo, SocIndex, Web of Science, Cochrane, and reference lists for English language RCTs involving pediatric health care and published between January 1, 1990, and December 31, 2017. Studies were included if they were (1) an RCT, (2) on a pediatric population, and (3) recruited or screened based on exposure to C-ACEs. Investigators extracted data about the study sample and recruitment strategy, C-ACEs, intervention and control conditions, intermediate and child outcomes, and significant associations reported. Evidence synthesis: A total of 22 articles describing results of 20 RCTs were included. Parent mental illness/depression was the most common C-ACE measured, followed by parent alcohol or drug abuse, and domestic violence. Most interventions combined parenting education, social service referrals, and social support for families of children aged 0–5years. Five of six studies that directly involved pediatric primary care practices improved outcomes, including three trials that involved screening for C-ACEs. Eight of 15 studies that measured child health outcomes, and 15 of 17 studies that assessed the parent–child relationship, demonstrated improvement. Conclusions: Multicomponent interventions that utilize professionals to provide parenting education, mental health counseling, social service referrals, or social support can reduce the impact of C-ACEs on child behavioral/mental health problems and improve the parent–child relationship for children aged 0–5years. (PsycINFO Database Record (c) 2019 APA, all rights reserved)
KW  - adverse childhood experiences
KW  - pediatric health care
KW  - intervention efficacy
KW  - prevention
KW  - poor health outcome
KW  - Disorders
KW  - Health Care Services
KW  - Prevention
KW  - Treatment Effectiveness Evaluation
KW  - Childhood Adversity
KW  - Pediatrics
DO  - 10.1016/j.amepre.2018.11.030
UR  - https://search.ebscohost.com/login.aspx?direct=true&db=psyh&AN=2019-22073-019&site=ehost-live
UR  - amariemitchell@llu.edu
DP  - EBSCOhost
DB  - APA PsycInfo
ER  - 

TY  - JOUR
ID  - 2012-06625-010
AN  - 2012-06625-010
AU  - Woolfenden, Sue
AU  - Sarkozy, Vanessa
AU  - Ridley, Greta
AU  - Coory, Michael
AU  - Williams, Katrina
T1  - A systematic review of two outcomes in autism spectrum disorder – epilepsy and mortality
JF  - Developmental Medicine & Child Neurology
JO  - Developmental Medicine & Child Neurology
JA  - Dev Med Child Neurol
Y1  - 2012/04//
VL  - 54
IS  - 4
SP  - 306
EP  - 312
PB  - Wiley-Blackwell Publishing Ltd.
SN  - 0012-1622
SN  - 1469-8749
AD  - Woolfenden, Sue, Sydney Children's Hospitals Network (Randwick), High St, Randwick, NSW, Australia, 2031
N1  - Accession Number: 2012-06625-010. PMID: 22348343 Partial author list: First Author & Affiliation: Woolfenden, Sue; University of New South Wales, Sydney, NSW, Australia. Other Publishers: Mac Keith Press. Release Date: 20120409. Correction Date: 20151207. Publication Type: Journal (0100), Peer Reviewed Journal (0110). Format Covered: Electronic. Document Type: Journal Article. Language: EnglishMajor Descriptor: Autism Spectrum Disorders; Comorbidity; Epidemiology; Epilepsy; Mortality Rate. Classification: Psychological & Physical Disorders (3200). Population: Human (10). Methodology: Literature Review; Systematic Review. References Available: Y. Page Count: 7. Issue Publication Date: Apr, 2012. Publication History: First Posted Date: Feb 21, 2012; Accepted Date: Oct 23, 2011. Copyright Statement: The Authors. Developmental Medicine & Child Neurology—Mac Keith Press. 2012. 
AB  - [Correction Notice: An Erratum for this article was reported in Vol 54(7) of Developmental Medicine & Child Neurology (see record [rid]2012-16145-024[/rid]). In the original article, there was an error in Table II. The last row of the 'Subgroup' column should read >70% with IQ <70; mean age 12+y.] Aim It has been reported that rates of epilepsy and mortality are higher among the population with autism spectrum disorder (ASD) than in the general population. The aim of this systematic review is to provide comprehensive evidence for clinicians, carers, and people with ASD regarding these outcomes. Method Studies were eligible for inclusion if the main focus of the study involved observation over a period of 12 months or more of an initially defined population (with appropriate diagnostic label). Studies were also required to have at least 30 participants in order to differentiate case series from cohort studies. The Cochrane Database of Systematic Reviews, the Database of Reviews of Effectiveness, MEDLINE, PsycINFO, EMBASE, and CINAHL were searched. The date of the last search was September 2010. The risk of bias of included studies was assessed and a meta analysis was undertaken. Results Twenty one studies were identified, 16 measuring the percentage of participants with epilepsy and five measuring mortality using a standardized mortality ratio. The pooled estimate for the percentage of participants with epilepsy was 1.8% (95% CI 0.4 9.4%) in studies in which the majority did not have an intellectual disability and the mean age was <12 years at follow up, and 23.7% (95% CI 17.5 30.5%) in studies in which the majority did have an intellectual disability and the mean age at follow up was more than 12 years. The pooled estimate for the standardized mortality ratio was 2.8 (95% CI 1.8 4.2). Interpretation The prevalence of epilepsy is higher among the population with ASD than in the general population. People with ASD have a higher risk of mortality than the general population. This has important health promotion implications. (PsycINFO Database Record (c) 2016 APA, all rights reserved)
KW  - autism spectrum disorder
KW  - epilepsy
KW  - mortality
KW  - Adolescent
KW  - Cause of Death
KW  - Child
KW  - Child Development Disorders, Pervasive
KW  - Child, Preschool
KW  - Databases, Bibliographic
KW  - Epilepsy
KW  - Humans
KW  - Outcome Assessment (Health Care)
KW  - Risk Factors
KW  - Autism Spectrum Disorders
KW  - Comorbidity
KW  - Epidemiology
KW  - Epilepsy
KW  - Mortality Rate
U1  - Sponsor: Financial Markets Foundation for Children. Recipients: No recipient indicated
DO  - 10.1111/j.1469-8749.2012.04223.x
UR  - https://search.ebscohost.com/login.aspx?direct=true&db=psyh&AN=2012-06625-010&site=ehost-live
UR  - susan.woolfenden@sesiahs.health.nsw.gov.au
DP  - EBSCOhost
DB  - APA PsycInfo
ER  - 

TY  - JOUR
ID  - 2020-88086-001
AN  - 2020-88086-001
AU  - Ng, Sok Hui
AU  - Tan, Norman Jun Hao
AU  - Luo, Yang
AU  - Goh, Wei Sheng
AU  - Ho, Roger
AU  - Ho, Cyrus Su Hui
T1  - A systematic review of youth and teen mental health first aid: Improving adolescent mental health
JF  - Journal of Adolescent Health
JO  - Journal of Adolescent Health
JA  - J Adolesc Health
Y1  - 2021/08//
VL  - 69
IS  - 2
SP  - 199
EP  - 210
PB  - Elsevier Science
SN  - 1054-139X
SN  - 1879-1972
AD  - Ho, Roger, Department of Psychological Medicine, Yong Loo Lin School of Medicine, National University of Singapore, Level 9, NUHS Tower Block, 1E Kent Ridge Road, Singapore, Singapore, 119228
N1  - Accession Number: 2020-88086-001. PMID: 33221189 Other Journal Title: Journal of Adolescent Health Care. Partial author list: First Author & Affiliation: Ng, Sok Hui; Department of Psychological Medicine, Yong Loo Lin School of Medicine, National University of Singapore, Singapore, Singapore. Release Date: 20201123. Correction Date: 20210923. Publication Type: Journal (0100), Peer Reviewed Journal (0110). Format Covered: Electronic. Document Type: Journal Article. Language: EnglishMajor Descriptor: Adolescent Psychopathology; Mental Disorders; Mental Health; Mental Health Stigma; Psychological First Aid. Minor Descriptor: Assistance (Social Behavior); Attitudes; Caregivers; Health Knowledge; Insight; Intention; Self-Confidence; Training. Classification: Psychological Disorders (3210); Health & Mental Health Services (3370). Population: Human (10). Location: Australia; US. Age Group: Adolescence (13-17 yrs) (200); Adulthood (18 yrs & older) (300). Methodology: Literature Review; Systematic Review. Supplemental Data: Other Internet. References Available: Y. Page Count: 12. Issue Publication Date: Aug, 2021. Publication History: First Posted Date: Nov 18, 2020; Accepted Date: Oct 12, 2020; First Submitted Date: Jul 4, 2020. Copyright Statement: Society for Adolescent Health and Medicine. All rights reserved. 2020. 
AB  - Purpose: Adolescent mental illness often goes undetected. Youth and teen Mental Health First Aid (MHFA) are variations of adult MHFA that aims to help adults and adolescents recognize the signs and provide help where appropriate. We conducted a systematic review to summarize the current evidence for youth and teen MHFA, providing direction for future training and research. Methods: A systematic search was performed on September 12, 2020 on PubMed, Embase, PsycINFO, ERIC, and Cochrane using keywords related to teen or youth MHFA, adolescents, and mental health. A narrative synthesis was then carried out. Results: Of the 695 articles identified, 14 studies were included. All studies were from the U.S. and Australia. All studies demonstrated significant improvements in knowledge, recognition, stigmatizing attitudes, confidence, helping intentions, and helping behavior in both adult and youth participants. Improvement in knowledge and confidence was most reported, and improvement in helping behavior was the least reported. There is encouraging evidence of long-term benefits after the training. Conclusions: More studies need to be conducted in non-Western countries, high-risk populations, and different professional settings. Future interventions could also consider different modes of learning, longer-term follow-up, and the measurement of outcomes that evaluate the quality of helping behavior. (PsycInfo Database Record (c) 2021 APA, all rights reserved)
KW  - mental health first aid
KW  - MHFA
KW  - mental health training
KW  - adolescent
KW  - mental health
KW  - mental illness
KW  - knowledge
KW  - mental illness recognition
KW  - stigmatizing attitudes
KW  - confidence
KW  - helping intentions
KW  - helping behavior
KW  - insight
KW  - impact
KW  - adolescent recipients
KW  - caregivers
KW  - Adolescent Psychopathology
KW  - Mental Disorders
KW  - Mental Health
KW  - Mental Health Stigma
KW  - Psychological First Aid
KW  - Assistance (Social Behavior)
KW  - Attitudes
KW  - Caregivers
KW  - Health Knowledge
KW  - Insight
KW  - Intention
KW  - Self-Confidence
KW  - Training
DO  - 10.1016/j.jadohealth.2020.10.018
UR  - https://search.ebscohost.com/login.aspx?direct=true&db=psyh&AN=2020-88086-001&site=ehost-live
UR  - ORCID: 0000-0002-7092-9566
UR  - ORCID: 0000-0003-4648-5405
UR  - ORCID: 0000-0002-5177-5717
UR  - pcmrhcm@nus.edu.sg
DP  - EBSCOhost
DB  - APA PsycInfo
ER  - 

TY  - JOUR
ID  - 2018-34055-001
AN  - 2018-34055-001
AU  - Kim, Jueun
AU  - Park, Aesoon
T1  - A systematic review: Candidate gene and environment interaction on alcohol use and misuse among adolescents and young adults
JF  - The American Journal on Addictions
JO  - The American Journal on Addictions
JA  - Am J Addict
Y1  - 2018/08//
VL  - 27
IS  - 5
SP  - 345
EP  - 363
PB  - Wiley-Blackwell Publishing Ltd.
SN  - 1055-0496
SN  - 1521-0391
AD  - Park, Aesoon, Department of Psychology, Syracuse University, 430 Huntington Hall, Syracuse, NY, US, 13244
N1  - Accession Number: 2018-34055-001. Partial author list: First Author & Affiliation: Kim, Jueun; Department of Counseling Psychology, Handong Global University, Pohang, Republic of Korea. Other Publishers: Informa Healthcare; Taylor & Francis. Release Date: 20180712. Correction Date: 20200713. Publication Type: Journal (0100), Peer Reviewed Journal (0110). Format Covered: Electronic. Document Type: Journal Article. Language: EnglishGrant Information: Park, Aesoon. Major Descriptor: Alcohol Drinking Patterns; Environment; Genes; Emerging Adulthood; Adolescent Behavior. Minor Descriptor: Alcohol Abuse; Alcoholism; Developmental Stages; Genotypes. Classification: Drug & Alcohol Usage (Legal) (2990). Population: Human (10). Age Group: Adolescence (13-17 yrs) (200); Adulthood (18 yrs & older) (300); Young Adulthood (18-29 yrs) (320). Methodology: Literature Review; Systematic Review. Page Count: 19. Issue Publication Date: Aug, 2018. Publication History: Accepted Date: May 17, 2018; Revised Date: May 6, 2018; First Submitted Date: Dec 30, 2017. Copyright Statement: American Academy of Addiction Psychiatry. 2018. 
AB  - Background and Objectives: Youth drinking is a pervasive public health concern with serious negative developmental implications. Candidate gene and environment interaction studies (cGxE) show that environmental effects on drinking behaviors may differ by individuals’ genotypes. Yet little is known about whether genetic and environmental effects on drinking behaviors are developmentally specific. Methods: This systematic review evaluated 42 cGxE studies of drinking in adolescence and young adulthood. Results: Although there are mixed findings, studies of cGxE effects involving DRD4, 5‐HTTLPR, DRD2, and OPRM1 genotypes showed relatively consistent patterns. The effects of under‐controlled environments (eg, low levels of parental monitoring) on early and middle adolescent drinking appeared to differ across DRD2 or OPRM1 genotypes. Effects of alcohol‐facilitating environments (eg, heavy drinking peers) on late adolescent and young adult drinking appeared to differ across DRD4 or OPRM1 genotypes. Interactions between 5‐HTTLPR genotype with stressful environments (eg, negative life events) were found throughout adolescence and young adulthood, although there were some inconsistencies regarding the risk‐conferring allele. There was limited evidence for other cGxE effects due to the small number of studies. Conclusions: and Scientific Significance This review suggests that GxE findings may advance our knowledge regarding which developmentally specific conditions result in the expression of candidate genes that influence youth alcohol use and misuse. However, since a significant number of studies had small sample sizes and most studies had small effect sizes, findings need replication across independent studies with large samples. (PsycInfo Database Record (c) 2020 APA, all rights reserved)
KW  - gene environment interaction
KW  - alcohol use
KW  - alcohol misuse
KW  - adolescents
KW  - young adults
KW  - Alcohol Drinking Patterns
KW  - Environment
KW  - Genes
KW  - Emerging Adulthood
KW  - Adolescent Behavior
KW  - Alcohol Abuse
KW  - Alcoholism
KW  - Developmental Stages
KW  - Genotypes
U1  - Sponsor: National Institutes of Health, US. Grant: R15AA022496. Recipients: Park, Aesoon
DO  - 10.1111/ajad.12755
UR  - https://search.ebscohost.com/login.aspx?direct=true&db=psyh&AN=2018-34055-001&site=ehost-live
UR  - ORCID: 0000-0002-7640-6344
UR  - aepark@syr.edu
DP  - EBSCOhost
DB  - APA PsycInfo
ER  - 

TY  - JOUR
ID  - 2021-49077-001
AN  - 2021-49077-001
AU  - Kiani, Zahra
AU  - Simbar, Masoumeh
AU  - Fakari, Farzaneh Rashidi
AU  - Kazemi, Samiyeh
AU  - Ghasemi, Vida
AU  - Azimi, Nasrin
AU  - Mokhtariyan, Tahereh
AU  - Bazzazian, Shahin
T1  - A systematic review: Empowerment interventions to reduce domestic violence?
JF  - Aggression and Violent Behavior
JO  - Aggression and Violent Behavior
JA  - Aggress Violent Behav
Y1  - 2021/05//May-Jun, 2021
VL  - 58
PB  - Elsevier Science
SN  - 1359-1789
SN  - 1873-6335
AD  - Simbar, Masoumeh
N1  - Accession Number: 2021-49077-001. Partial author list: First Author & Affiliation: Kiani, Zahra; Student Research Committee, Department of Midwifery and Reproductive Health, School of Nursing and Midwifery, Shahid Beheshti University of Medical Sciences, Tehran, Iran. Release Date: 20210628. Publication Type: Journal (0100), Peer Reviewed Journal (0110). Format Covered: Electronic. Document Type: Journal Article. Language: EnglishMajor Descriptor: Domestic Violence; Empowerment; Intervention; Intimate Partner Violence. Classification: Behavior Disorders & Antisocial Behavior (3230); Health & Mental Health Treatment & Prevention (3300). Population: Human (10); Female (40). Age Group: Adolescence (13-17 yrs) (200); Adulthood (18 yrs & older) (300); Young Adulthood (18-29 yrs) (320); Thirties (30-39 yrs) (340); Middle Age (40-64 yrs) (360). Methodology: Literature Review; Systematic Review. References Available: Y. ArtID: 101585. Issue Publication Date: May-Jun, 2021. Publication History: First Posted Date: Mar 6, 2021; Accepted Date: Feb 22, 2021; Revised Date: Jan 13, 2021; First Submitted Date: Apr 7, 2020. Copyright Statement: All rights reserved. Elsevier Ltd. 2021. 
AB  - Background: The World Health Organization defines domestic violence against women as a major health problem. Domestic violence is a consequence of a lack of power, empowerment, and gender equality in societies. In recent years, researchers have proposed various interventional approaches involving empowerment to reduce domestic violence against women. This systematic review investigated the impact of interventional approaches on preventing domestic violence against women through empowerment. Methods: This review study involved searches of English databases, such as the Web of Science, Scopus, Embase, MEDLINE (via PubMed), and the Cochrane Library, and Iranian databases, such as Scientific Information Database, Magiran, and Irandoc, as well the use of Google Scholar to find relevant articles published from 2000 to 2020 (Retrieval date: July 1, 2020). We used the following keywords: family violence, violence, domestic violence, intimate partner violence, physical abuse, spouse abuse, elder abuse, child abuse, power, empowerment, personal power, professional power, and decision-making. The inclusion criteria were that the target group in the interventional studies was women and girls who experienced domestic violence; the interventional approaches used empowerment to prevent domestic violence; and the full text of the articles was accessible and available in English or Persian. Our electronic search revealed 121,925 relevant papers of which 11 studies were included in the review. Results: We categorized the studies according to the risk factors for domestic violence against women and the interventions that were adopted. The interventions were applied at the individual, communication, and community levels. Most interventions were performed at several levels. Conclusion: Our review showed that the studies mainly focused on interventions that reduced rather than prevented domestic violence. The reviewed studies used various strategies in different societies, which made it difficult to perform exact comparisons. However, our review indicated that using economic interventions with communication-based and community-based interventions are effective in reducing the risk of domestic violence. We recommend further research be done with respect to the cultural context in each country. (PsycInfo Database Record (c) 2021 APA, all rights reserved)
KW  - Domestic violence
KW  - Power
KW  - Intimate partner violence
KW  - Decision-making
KW  - Violence
KW  - Domestic Violence
KW  - Empowerment
KW  - Intervention
KW  - Intimate Partner Violence
U1  - Sponsor: Shahid Beheshti University of Medical Sciences, Nursing and Midwifery Faculty, Iran. Recipients: No recipient indicated
DO  - 10.1016/j.avb.2021.101585
UR  - https://search.ebscohost.com/login.aspx?direct=true&db=psyh&AN=2021-49077-001&site=ehost-live
UR  - ORCID: 0000-0003-2843-3150
UR  - msimbar@sbmu.ac.ir
DP  - EBSCOhost
DB  - APA PsycInfo
ER  - 

TY  - JOUR
ID  - 2009-21463-011
AN  - 2009-21463-011
AU  - Mueller, Joanne
AU  - Sherr, Lorraine
T1  - Abandoned babies and absent policies
JF  - Health Policy
JO  - Health Policy
JA  - Health Policy
Y1  - 2009/12//
VL  - 93
IS  - 2-3
SP  - 157
EP  - 164
PB  - Elsevier Science
SN  - 0168-8510
SN  - 1872-6054
AD  - Mueller, Joanne, Department of Infection and Population Health, Royal Free and University College Medical School, UCL, London, United Kingdom
N1  - Accession Number: 2009-21463-011. PMID: 19679370 Partial author list: First Author & Affiliation: Mueller, Joanne; Department of Infection and Population Health, Royal Free and University College Medical School, UCL, London, United Kingdom. Release Date: 20100125. Correction Date: 20150518. Publication Type: Journal (0100), Peer Reviewed Journal (0110). Format Covered: Electronic. Document Type: Journal Article. Language: EnglishMajor Descriptor: Abandonment; Mental Health; Policy Making. Classification: Developmental Psychology (2800); Social Processes & Social Issues (2900). Population: Human (10). Methodology: Literature Review; Systematic Review. References Available: Y. Page Count: 8. Issue Publication Date: Dec, 2009. Copyright Statement: All rights reserved. Elsevier Ireland Ltd. 2009. 
AB  - Object: Although infant abandonment is a historical problem, we know remarkably little about the conditions or effects of abandonment to guide evidence driven policies. This paper briefly reviews the existing international evidence base with reference to potential mental health considerations before mapping current UK guidelines and procedures, and available incidence data. Limitations arising from these findings are discussed with reference to international practice, and interpreted in terms of future pathways for UK policy. Method: A systematic approach was utilized to gather available data on policy information and statistics on abandoned babies in the UK. Results: A review of the limited literature indicates that baby abandonment continues to occur, with potentially wide-ranging mental health ramifications for those involved. However, research into such consequences is lacking, and evidence with which to understand risk factors or motives for abandonment is scarce. International approaches to the issue remain controversial with outcomes unclear. Our systematic search identified that no specific UK policy relating to baby abandonment exists, either nationally or institutionally. This is compounded by a lack of accurate UK abandonment statistics. Data that does exist is not comprehensive and sources are incompatible, resulting in an ambiguous picture of UK baby abandonment. Conclusions: Available literature indicates an absence of clear provision, policy and research on baby abandonment. Based on current understanding of maternal and child mental health issues likely to be involved in abandonment, existing UK strategy could be easily adapted to avoid the ‘learning from scratch’ approach. National policies on recording and handling of baby abandonments are urgently needed, and future efforts should be concentrated on establishing clear data collection frameworks to inform understanding, guide competent practice and enable successfully targeted interventions. (PsycINFO Database Record (c) 2016 APA, all rights reserved)
KW  - infant abandonment
KW  - mental health
KW  - policy needs
KW  - Child, Abandoned
KW  - Great Britain
KW  - Health Policy
KW  - Humans
KW  - Infant, Newborn
KW  - Infanticide
KW  - Mental Healing
KW  - Abandonment
KW  - Mental Health
KW  - Policy Making
DO  - 10.1016/j.healthpol.2009.06.002
UR  - https://search.ebscohost.com/login.aspx?direct=true&db=psyh&AN=2009-21463-011&site=ehost-live
UR  - l.sherr@pcps.ucl.ac.uk
UR  - j.mueller@pcps.ucl.ac.uk
DP  - EBSCOhost
DB  - APA PsycInfo
ER  - 

TY  - JOUR
ID  - 2000-13203-003
AN  - 2000-13203-003
AU  - Thomas, Mark H.
T1  - Abstince-based programs for prevention of adolescent pregnancies
JF  - Journal of Adolescent Health
JO  - Journal of Adolescent Health
JA  - J Adolesc Health
Y1  - 2000/01//
VL  - 26
IS  - 1
SP  - 5
EP  - 17
PB  - Elsevier Science
SN  - 1054-139X
SN  - 1879-1972
N1  - Accession Number: 2000-13203-003. PMID: 10638713 Other Journal Title: Journal of Adolescent Health Care. Partial author list: First Author & Affiliation: Thomas, Mark H.; U Alabama, School of Medicine, Dept of Pediatrics, Div of General Pediatrics & Adolescent Medicine, Birmingham, AL, US. Release Date: 20000301. Correction Date: 20170928. Publication Type: Journal (0100), Peer Reviewed Journal (0110). Format Covered: Print. Document Type: Journal Article. Language: EnglishMajor Descriptor: Government Programs; Health Promotion; Program Evaluation; Sexual Abstinence. Minor Descriptor: Adolescent Pregnancy; Prevention; Sexually Transmitted Diseases. Classification: Promotion & Maintenance of Health & Wellness (3365). Population: Human (10). Location: US. Age Group: Adolescence (13-17 yrs) (200). Methodology: Literature Review. Page Count: 13. Issue Publication Date: Jan, 2000. 
AB  - One approach to the problems of pregnancy and sexually transmitted diseases among adolescents that is gathering much support is abstinence. The concept of abstinence embraces both primary abstinence (refraining from sexual intercourse by an individual who has never experienced it) and secondary abstinence (discontinuation of sexual intercourse among sexually experienced individuals). This article reviews the US federal government's abstinence promotion activities, including abstinence-only and abstinence-plus programs. It examines the abstinence-based programs developed by family life educators and others that have been evaluated and summarizes the factors associated with positive results. Other abstinence programs currently being implemented in the field, but that have not yet been evaluated, are also described. This review suggests that the percentage of primarily or secondarily abstinent adolescents may be increased, at least short term, by well-designed programs adeptly implemented in a community of receptive teens. Parental involvement, solid theoretical grounding, reinforcement of social norms, and teaching of the interpersonal skills necessary to remain abstinent appear to hold promise for program success. (PsycINFO Database Record (c) 2017 APA, all rights reserved)
KW  - US government primary & secondary adolescent sexual abstinence promotion programs & factors associated with program success
KW  - implications for pregnancy & sexually transmitted disease prevention
KW  - Adolescent
KW  - Adolescent Health Services
KW  - Female
KW  - Health Promotion
KW  - Humans
KW  - National Health Programs
KW  - Needs Assessment
KW  - Pregnancy
KW  - Pregnancy in Adolescence
KW  - Program Development
KW  - Program Evaluation
KW  - Sex Education
KW  - Sexual Abstinence
KW  - United States
KW  - Government Programs
KW  - Health Promotion
KW  - Program Evaluation
KW  - Sexual Abstinence
KW  - Adolescent Pregnancy
KW  - Prevention
KW  - Sexually Transmitted Diseases
DO  - 10.1016/S1054-139X(98)00126-8
UR  - https://search.ebscohost.com/login.aspx?direct=true&db=psyh&AN=2000-13203-003&site=ehost-live
DP  - EBSCOhost
DB  - APA PsycInfo
ER  - 

TY  - JOUR
ID  - 2021-54746-009
AN  - 2021-54746-009
AU  - Jin, Xiaohuan
AU  - Wong, Cho Lee
AU  - Li, Huiyuan
AU  - Chen, Jieling
AU  - Chong, Yuen Yu
AU  - Bai, Yang
T1  - Acceptance and Commitment Therapy for psychological and behavioural changes among parents of children with chronic health conditions: A systematic review
JF  - Journal of Advanced Nursing
JO  - Journal of Advanced Nursing
JA  - J Adv Nurs
Y1  - 2021/07//
VL  - 77
IS  - 7
SP  - 3020
EP  - 3033
PB  - Wiley-Blackwell Publishing Ltd.
SN  - 0309-2402
SN  - 1365-2648
AD  - Jin, Xiaohuan, Nethersole School of Nursing, Faculty of Medicine, Chinese University of Hong Kong, Shatin, China
N1  - Accession Number: 2021-54746-009. PMID: 33626192 Partial author list: First Author & Affiliation: Jin, Xiaohuan; Nethersole School of Nursing, Faculty of Medicine, Chinese University of Hong Kong, Hong Kong, China. Other Publishers: Blackwell Publishing. Release Date: 20210726. Publication Type: Journal (0100), Peer Reviewed Journal (0110). Format Covered: Electronic. Document Type: Journal Article. Language: EnglishMajor Descriptor: Chronic Illness; Distress; Parents; Acceptance and Commitment Therapy; Parenting. Minor Descriptor: Nursing. Classification: Cognitive Therapy (3311). Population: Human (10). Methodology: Literature Review; Systematic Review. References Available: Y. Page Count: 14. Issue Publication Date: Jul, 2021. Publication History: Accepted Date: Jan 25, 2021; Revised Date: Dec 12, 2020; First Submitted Date: Sep 23, 2020. Copyright Statement: John Wiley & Sons Ltd. 2021. 
AB  - Aims: To systematically identify the application of Acceptance and Commitment Therapy among parents of children with chronic health conditions and determine its effectiveness in parental psychological flexibility, psychological distress and parenting behaviour. Design: Systematic review. Data sources: Nine databases (i.e. MEDLINE, PubMed, Embase, Cochrane Library, CINAHL, PsychINFO, Web of Science, China National Knowledge Infrastructure and WanFang Data) were systematically searched from inception to October 2019. Review Methods: Quality of studies was appraised by using the Joanna Briggs Institute critical appraisal checklist. Findings were synthesized narratively. This work was conducted following the Preferred Reporting Items for Systematic Reviews and Meta-Analysis statement. Results: Eight studies involving 485 parents were included. Results indicated that Acceptance and Commitment Therapy significantly improved parental psychological flexibility and reduced psychological distress compared with usual care and waitlist, but was not significantly different from active treatments. Limited studies have provided very preliminary evidence that Acceptance and Commitment Therapy can significantly improve dysfunctional parenting behaviour than usual care and waitlist. High attrition rate at follow-up made the overall confidence of maintained effect relatively low. Conclusion: This review provides preliminary evidence that Acceptance and Commitment Therapy is beneficial for improving psychological flexibility, psychological distress and parenting behaviour among parents of children with chronic health conditions. Future studies with rigorous designs and large sample sizes are warranted to verify the evidence and explore its long-term efficacy. Impact: Acceptance and Commitment Therapy has been increasingly applied to parents of children with chronic health conditions. This review provides positive evidence of its effects on psychological and behavioural outcomes among these parents. This work will help healthcare professionals and researchers with their practice and further research. (PsycInfo Database Record (c) 2021 APA, all rights reserved)
KW  - Acceptance and Commitment Therapy
KW  - behaviour
KW  - child
KW  - chronic health condition
KW  - nursing
KW  - parents
KW  - psychological distress
KW  - psychological flexibility
KW  - systematic review
KW  - Chronic Illness
KW  - Distress
KW  - Parents
KW  - Acceptance and Commitment Therapy
KW  - Parenting
KW  - Nursing
DO  - 10.1111/jan.14798
UR  - https://search.ebscohost.com/login.aspx?direct=true&db=psyh&AN=2021-54746-009&site=ehost-live
UR  - ORCID: 0000-0001-5664-2051
UR  - ORCID: 0000-0001-6640-1323
UR  - ORCID: 0000-0003-3239-8386
UR  - xiaohuanjin@link.cuhk.edu.hk
DP  - EBSCOhost
DB  - APA PsycInfo
ER  - 

TY  - JOUR
ID  - 2014-14098-001
AN  - 2014-14098-001
AU  - McAdams, Tom A.
AU  - Neiderhiser, Jenae M.
AU  - Rijsdijk, Fruhling V.
AU  - Narusyte, Jurgita
AU  - Lichtenstein, Paul
AU  - Eley, Thalia C.
T1  - Accounting for genetic and environmental confounds in associations between parent and child characteristics: A systematic review of children-of-twins studies
JF  - Psychological Bulletin
JO  - Psychological Bulletin
JA  - Psychol Bull
Y1  - 2014/07//
VL  - 140
IS  - 4
SP  - 1138
EP  - 1173
PB  - American Psychological Association
SN  - 0033-2909
SN  - 1939-1455
AD  - McAdams, Tom A., MRC Social, Genetic & Developmental Psychiatry Centre, Institute of Psychiatry, King’s College London, DeCrespigny Park, Denmark Hill, London, United Kingdom, SE5 8AF
N1  - Accession Number: 2014-14098-001. PMID: 24749497 Partial author list: First Author & Affiliation: McAdams, Tom A.; MRC Social, Genetic & Developmental Psychiatry Centre, Institute of Psychiatry, King’s College London, London, United Kingdom. Other Publishers: Psychological Review Company; The Macmillan Company; The Review Publishing Company. Release Date: 20140421. Correction Date: 20151207. Publication Type: Journal (0100), Peer Reviewed Journal (0110). Format Covered: Electronic. Document Type: Journal Article. Language: EnglishMajor Descriptor: Environmental Effects; Genetics; Parenting Style; Psychopathology; Transgenerational Patterns. Minor Descriptor: Epidemiology; Family Relations; Nature Nurture; Offspring; Twins; Child Characteristics. Classification: Psychological Disorders (3210). Population: Human (10); Male (30); Female (40). Tests & Measures: Perceived Competence Scale; HDS Interview; Express Emotion Measure; Short MFQ; Rutter A Scale; Child Behavior Checklist; Center for Epidemiological Studies Depression Scale DOI: 10.1037/t02942-000; Physical Symptoms Inventory DOI: 10.1037/t07344-000; Symptom Checklist DOI: 10.1037/t09699-000. Methodology: Literature Review; Systematic Review. References Available: Y. Page Count: 36. Issue Publication Date: Jul, 2014. Publication History: First Posted Date: Apr 21, 2014; Accepted Date: Feb 24, 2014; Revised Date: Feb 11, 2014; First Submitted Date: Aug 27, 2013. Copyright Statement: American Psychological Association. 2014. 
AB  - Parental psychopathology, parenting style, and the quality of intrafamilial relationships are all associated with child mental health outcomes. However, most research can say little about the causal pathways underlying these associations. This is because most studies are not genetically informative and are therefore not able to account for the possibility that associations are confounded by gene–environment correlation. That is, biological parents not only provide a rearing environment for their child, but also contribute 50% of their genes. Any associations between parental phenotype and child phenotype are therefore potentially confounded. One technique for disentangling genetic from environmental effects is the children-of-twins (COT) method. This involves using data sets comprising twin parents and their children to distinguish genetic from environmental associations between parent and child phenotypes. The COT technique has grown in popularity in the last decade, and we predict that this surge in popularity will continue. In the present article we explain the COT method for those unfamiliar with its use. We present the logic underlying this approach, discuss strengths and weaknesses, and highlight important methodological considerations for researchers interested in the COT method. We also cover variations on basic COT approaches, including the extended-COT method, capable of distinguishing forms of gene–environment correlation. We then present a systematic review of all the behavioral COT studies published to date. These studies cover such diverse phenotypes as psychosis, substance abuse, internalizing, externalizing, parenting, and marital difficulties. In reviewing this literature, we highlight past applications, identify emergent patterns, and suggest avenues for future research. (PsycINFO Database Record (c) 2016 APA, all rights reserved)
KW  - children of twins
KW  - gene–environment correlation
KW  - intergenerational transmission
KW  - parenting
KW  - psychiatric epidemiology
KW  - parental psychopathology
KW  - parenting style
KW  - intrafamilial relationships
KW  - Humans
KW  - Parent-Child Relations
KW  - Parenting
KW  - Parents
KW  - Social Environment
KW  - Twins
KW  - Environmental Effects
KW  - Genetics
KW  - Parenting Style
KW  - Psychopathology
KW  - Transgenerational Patterns
KW  - Epidemiology
KW  - Family Relations
KW  - Nature Nurture
KW  - Offspring
KW  - Twins
KW  - Child Characteristics
U1  - Sponsor: Leverhulme Trust. Grant: RPG-210. Recipients: No recipient indicated
DO  - 10.1037/a0036416
UR  - https://search.ebscohost.com/login.aspx?direct=true&db=pdh&AN=2014-14098-001&site=ehost-live
UR  - ORCID: 0000-0003-3037-5287
UR  - ORCID: 0000-0002-6825-3499
UR  - tom.mcadams@kcl.ac.uk
DP  - EBSCOhost
DB  - APA PsycArticles
ER  - 

TY  - JOUR
ID  - 2021-79555-023
AN  - 2021-79555-023
AU  - Pile, Victoria
AU  - Williamson, Grace
AU  - Saunders, Aleks
AU  - Holmes, Emily A.
AU  - Lau, Jennifer Y. F.
T1  - Active Ingredients for Addressing Youth Anxiety and Depression 3 Harnessing emotional mental imagery to reduce anxiety and depression in young people: An integrative review of progress and promise
JF  - The Lancet Psychiatry
JO  - The Lancet Psychiatry
JA  - Lancet Psychiatry
Y1  - 2021/09//
VL  - 8
IS  - 9
SP  - 836
EP  - 852
PB  - Elsevier Science
SN  - 2215-0366
SN  - 2215-0374
AD  - Pile, Victoria, Department of Psychology, Institute of Psychiatry, King’s College London, London, United Kingdom, SE5 8AF
N1  - Accession Number: 2021-79555-023. PMID: 34419188 Partial author list: First Author & Affiliation: Pile, Victoria; Department of Psychology, Institute of Psychiatry, Psychology and Neuroscience, King’s College London, London, United Kingdom. Other Publishers: David Collingdre. Release Date: 20210909. Publication Type: Journal (0100), Peer Reviewed Journal (0110). Format Covered: Electronic. Document Type: Journal Article. Language: EnglishGrant Information: Pile, Victoria. Major Descriptor: Anxiety; Conceptual Imagery; Intervention; Major Depression. Minor Descriptor: Aversion; Experiences (Events). Classification: Psychological & Physical Disorders (3200). Population: Human (10). Methodology: Literature Review; Systematic Review. References Available: Y. Page Count: 17. Issue Publication Date: Sep, 2021. Copyright Statement: All rights reserved. Elsevier Ltd. 2021. 
AB  - Emotional mental imagery is a powerful part of our mental landscape. Given its capacity to depict, process, and generate emotional events, mental imagery could have an important role in psychological therapies. This Series paper explores whether harnessing emotional mental imagery is meaningful to young people; ways in which interventions use emotional mental imagery; contextual and individual factors influencing intervention effectiveness; and mechanisms underpinning imagery techniques. We completed a systematic review of imagery interventions and consulted young people with lived experience (n = 10) and leading international experts (n = 7). The systematic search identified 86 papers covering a diverse range of imagery interventions. Across the seven categories of techniques reviewed, imagery rescripting for aversive memories, techniques targeting positive imagery, and imagery-enhanced protocols indicated the most potential. The report suggests that harnessing emotional mental imagery in psychological interventions could be a promising approach to reduce anxiety and depression and that mental health science could inform the development of new interventions and help to maximise intervention effectiveness. (PsycInfo Database Record (c) 2021 APA, all rights reserved)
KW  - emotional mental imagery
KW  - anxiety
KW  - depression
KW  - psychological therapies
KW  - Anxiety
KW  - Depression
KW  - Emotions
KW  - Humans
KW  - Imagery, Psychotherapy
KW  - Imagination
KW  - Treatment Outcome
KW  - Anxiety
KW  - Conceptual Imagery
KW  - Intervention
KW  - Major Depression
KW  - Aversion
KW  - Experiences (Events)
U1  - Sponsor: Wellcome Trust. Other Details: Mental Health Priority Area Active Ingredients commission, King’s College London. Recipients: Pile, Victoria
U1  - Sponsor: National Institute for Health Research. Grant: NIHR300002. Other Details: Clinical Trials Fellowship. Recipients: Pile, Victoria
DO  - 10.1016/S2215-0366(21)00195-4
UR  - https://search.ebscohost.com/login.aspx?direct=true&db=psyh&AN=2021-79555-023&site=ehost-live
UR  - ORCID: 0000-0001-8220-3618
UR  - ORCID: 0000-0002-4618-5819
UR  - ORCID: 0000-0002-9177-2844
UR  - victoria.pile@kcl.ac.uk
DP  - EBSCOhost
DB  - APA PsycInfo
ER  - 

TY  - JOUR
ID  - 2011-11616-011
AN  - 2011-11616-011
AU  - Magalhães, L. C.
AU  - Cardoso, A. A.
AU  - Missiuna, C.
T1  - Activities and participation in children with developmental coordination disorder: A systematic review
T3  - Developmental coordination disorder (DCD)
JF  - Research in Developmental Disabilities
JO  - Research in Developmental Disabilities
JA  - Res Dev Disabil
Y1  - 2011/07//Jul-Aug, 2011
VL  - 32
IS  - 4
SP  - 1309
EP  - 1316
PB  - Elsevier Science
SN  - 0891-4222
SN  - 1873-3379
AD  - Magalhães, L. C., Federal University of Minas Gerais, Occupational Therapy Department, EEFFTO, UFMG, Av. Antonio Carlos 6627, Campus Pampula, MG, 31270-901, Belo Horizonte, Brazil
N1  - Accession Number: 2011-11616-011. PMID: 21330100 Partial author list: First Author & Affiliation: Magalhães, L. C.; Federal University of Minas Gerais, Occupational Therapy Department, EEFFTO, UFMG, Belo Horizonte, Brazil. Release Date: 20110919. Correction Date: 20201005. Publication Type: Journal (0100), Peer Reviewed Journal (0110). Format Covered: Electronic. Document Type: Journal Article. Language: EnglishGrant Information: Magalhães, L. C. Major Descriptor: Participation; Dyspraxia. Classification: Neurological Disorders & Brain Damage (3297). Population: Human (10). Age Group: Childhood (birth-12 yrs) (100). Methodology: Literature Review; Systematic Review. References Available: Y. Page Count: 8. Issue Publication Date: Jul-Aug, 2011. Publication History: First Posted Date: Feb 16, 2011; Accepted Date: Jan 16, 2011; Revised Date: Jan 5, 2011; First Submitted Date: Apr 12, 2010. Copyright Statement: All rights reserved. Elsevier Ltd. 2011. 
AB  - Purpose: To systematically review all literature published in peer reviewed journals from January 1995 to July 2008 in order to summarize and describe the activity limitations and participation restrictions of children with developmental coordination disorder (DCD). Methods: Multiple databases were systematically searched for articles related to DCD; only descriptive, intervention or qualitative articles were retained. Articles were coded using the International Classification of Function, Disability and Health (ICF) and descriptions of the activity and participation issues of individuals with DCD were identified. Results: Data analysis revealed that, from 371 articles that met inclusion criteria, only 44 (14.4%) presented any data related to activity or participation issues. Information was inconsistent and only 18 articles used published measurement tools. Most frequently cited issues were poor handwriting, difficulties playing ball games, getting dressed and participating in organized sports. Conclusion: Evidence concerning activity and participation issues for children with DCD is limited in both volume and scope. Improved understanding of participation and of activity limitations in children with DCD is essential for clarifying diagnostic criteria, guiding assessment, and making evidence-based decisions regarding intervention. Researchers working with this population should make every effort to measure and consistently report the impact of children’s motor impairments on function (PsycInfo Database Record (c) 2020 APA, all rights reserved)
KW  - developmental coordination disorder
KW  - activities
KW  - participation
KW  - children
KW  - Child
KW  - Databases, Factual
KW  - Humans
KW  - Motor Activity
KW  - Motor Skills Disorders
KW  - Participation
KW  - Dyspraxia
U1  - Sponsor: Brazilian National Research Council, Brazil. Recipients: Magalhães, L. C.
DO  - 10.1016/j.ridd.2011.01.029
UR  - https://search.ebscohost.com/login.aspx?direct=true&db=psyh&AN=2011-11616-011&site=ehost-live
UR  - ORCID: 0000-0002-4874-1743
UR  - ORCID: 0000-0003-3391-2607
UR  - missiuna@mcmaster.ca
UR  - anaameliacardoso@gmail.com
UR  - liviam@gcsnet.com.br
DP  - EBSCOhost
DB  - APA PsycInfo
ER  - 

TY  - JOUR
ID  - 2020-87862-006
AN  - 2020-87862-006
AU  - Cahill, Susan M.
AU  - Egan, Brad E.
AU  - Seber, Joanna
T1  - Activity- and occupation-based interventions to support mental health, positive behavior, and social participation for children and youth: A systematic review
JF  - American Journal of Occupational Therapy
JO  - American Journal of Occupational Therapy
JA  - Am J Occup Ther
Y1  - 2020/03//Mar-Apr, 2020
VL  - 74
IS  - 2
SP  - 1
EP  - 28
PB  - American Occupational Therapy Assn
SN  - 0272-9490
SN  - 1943-7676
AD  - Cahill, Susan M.
N1  - Accession Number: 2020-87862-006. Partial author list: First Author & Affiliation: Cahill, Susan M.; MSOT Program, Lewis University, Romeoville, IL, US. Release Date: 20210118. Publication Type: Journal (0100), Peer Reviewed Journal (0110). Format Covered: Electronic. Document Type: Journal Article. Language: EnglishMajor Descriptor: Health Behavior; Mental Health; Occupational Therapy; Social Behavior; Yoga. Minor Descriptor: Computer Games; Meditation; Sports. Classification: Occupational & Vocational Rehabilitation (3384). Population: Human (10). Age Group: Childhood (birth-12 yrs) (100). Methodology: Literature Review; Systematic Review. Page Count: 28. Issue Publication Date: Mar-Apr, 2020. 
AB  - Importance: Children and youth are often challenged to maintain well-being, positive behavior, and social participation. Objective: To identify evidence for occupational therapy interventions for children and youth with and at risk for mental health concerns. Data sources: Articles published in English-language peer-reviewed journals between January 2010 and March 2017 identified through searches of MEDLINE, PsycINFO, CINAHL, ERIC, OTseeker, and Cochrane databases. Study selection and data collectio: The methodology in the Preferred Reporting Items for Systematic Reviews and Meta-Analyses was used to complete the review. Of 5,310 articles screened by title and abstract, 357 were retrieved for full-text review, and 62 met inclusion criteria. Articles describing interventions that were activity or occupation based were included. Conference proceedings, non-peer reviewed publications, dissertations, theses, and presentations were excluded. Findings: Of the 62 studies included in the review, 20 (32%) were Level I studies, 22 (36%) were Level II studies, and 20 (32%) were Level III studies. Articles were categorized by type: outdoor camps, video and computer games, productive occupations and life skills, meditation, animal-assisted interventions, creative arts, play, sports, and yoga. Moderate to strong evidence supports the use of yoga and sports. Moderate-strength evidence supports the use of play and creative arts. Evidence for the use of animal-assisted interventions, meditation, video and computer games, and productive occupations was of low strength. Conclusion and relevance: Substantial evidence exists to support the use of activity- and occupation-based interventions to address the mental health, behavioral, and social participation concerns of children and youth. Occupational therapy practitioners should match the desired outcome of therapy with the appropriate intervention to provide the best and most effective services to their clients. What this article adds: This review provides additional support for the use of activity- and occupation-based interventions (i.e., those that involve active participation) to improve the behavior, social participation, and mental health of children and youth. (PsycInfo Database Record (c) 2021 APA, all rights reserved)
KW  - occupation-based interventions
KW  - mental health
KW  - positive behavior
KW  - social participation
KW  - Health Behavior
KW  - Mental Health
KW  - Occupational Therapy
KW  - Social Behavior
KW  - Yoga
KW  - Computer Games
KW  - Meditation
KW  - Sports
DO  - 10.5014/ajot.2020.038687
UR  - https://search.ebscohost.com/login.aspx?direct=true&db=psyh&AN=2020-87862-006&site=ehost-live
UR  - cahillsu@lewisu.edu
DP  - EBSCOhost
DB  - APA PsycInfo
ER  - 

TY  - JOUR
ID  - 2017-48360-020
AN  - 2017-48360-020
AU  - Tournebize, Juliana
AU  - Gibaja, Valérie
AU  - Kahn, Jean-Pierre
T1  - Acute effects of synthetic cannabinoids: Update 2015
JF  - Substance Abuse
JO  - Substance Abuse
JA  - Subst Abus
Y1  - 2017/07//
VL  - 38
IS  - 3
SP  - 344
EP  - 366
PB  - Taylor & Francis
SN  - 0889-7077
SN  - 1547-0164
AD  - Tournebize, Juliana, Centre d’Evaluation et d’Information sur la Pharmacodependance-Addictovigilance (CEIP-A), French Addictovigilance Network (FAN), CHRU de Nancy, 29 avenue du Maechal de Lattre de Tassigny, Hopital Central, 59035, Nancy, France
N1  - Accession Number: 2017-48360-020. PMID: 27715709 Partial author list: First Author & Affiliation: Tournebize, Juliana; CEIP-Addictovigilance, Nancy University Medical Center, Nancy, France. Other Publishers: Haworth Press; Plenum Publishing Corp.; Springer. Release Date: 20171130. Publication Type: Journal (0100), Peer Reviewed Journal (0110). Format Covered: Electronic. Document Type: Journal Article. Language: EnglishMajor Descriptor: Cannabinoids; Drug Abuse; Toxicity. Minor Descriptor: Nausea. Classification: Substance Abuse & Addiction (3233). Population: Human (10). Tests & Measures: Glasgow Coma Scale DOI: 10.1037/t28450-000. Methodology: Literature Review; Systematic Review. References Available: Y. Page Count: 23. Issue Publication Date: Jul, 2017. Copyright Statement: Taylor & Francis Group, LLC. 2017. 
AB  - Background: Cannabis is the most widely used illicit drug in the United States and Europe. In recent years, a range of new substances with cannabis-like effects—known as synthetic cannabinoids (SCs)—have suddenly burst on the drug scene. However, there is limited information about the clinical hazards linked to the use of these emerging substances. This review summarizes the literature to date relating the health effects of SCs. Method: A systematic literature review of original case studies was performed using PubMed and Web of Science (January 1980–July 2015). Only articles in which a drug screening was reported were included in this review. Results: Forty-six articles meeting the inclusion criteria were included in this review, reporting data on 114 patients who went to hospital emergency departments after exposure to SCs. The majority of patients were adolescent or young adult males (14–25 years; 24.5 ± 10.1 years). The most common route of administration was smoking. The SCs most involved were John William Huffman (JWH) derivatives, followed by XRL-11, ADB-PINACA, AM-2201, MAM-2201, and 5F-PB-22. This analysis showed that the use of these substances may cause minor and moderate side effects similar to those of cannabis intoxication, including tachycardia, nausea, somnolence, hallucinations, paranoia, xerostomia, and injected conjunctivae among others. However, atypical cannabis intoxication effects and worse complications (such as renal injuries, aggressiveness, cerebral ischemia, myocardial infarction, etc.) were also observed, which led to a significant morbidity were also observed. Some SCs were highlighted as being involved in 24 cases of deaths. Conclusions: In this review, the nature and frequency of the signs and symptoms of SC poisoning were estimated in order to inform health professionals about the health risks of these new and emerging substances. (PsycINFO Database Record (c) 2017 APA, all rights reserved)
KW  - Acute and fatal effects
KW  - literature review
KW  - synthetic cannabinoids
KW  - toxicity
KW  - Cannabinoids
KW  - Drug Abuse
KW  - Toxicity
KW  - Nausea
DO  - 10.1080/08897077.2016.1219438
UR  - https://search.ebscohost.com/login.aspx?direct=true&db=psyh&AN=2017-48360-020&site=ehost-live
UR  - j.tournebize@chru-nancy.fr
DP  - EBSCOhost
DB  - APA PsycInfo
ER  - 

TY  - JOUR
ID  - 2021-15352-001
AN  - 2021-15352-001
AU  - Young, Susan
AU  - Cocallis, Kelly
T1  - ADHD and offending
JF  - Journal of Neural Transmission
JO  - Journal of Neural Transmission
JA  - J Neural Transm
Y1  - 2021/07//
VL  - 128
IS  - 7
SP  - 1009
EP  - 1019
PB  - Springer
SN  - 0300-9564
SN  - 1435-1463
AD  - Young, Susan, Psychology Services Limited, PO 1735, Croydon, London, United Kingdom, C9 7AE
N1  - Accession Number: 2021-15352-001. PMID: 33538909 Partial author list: First Author & Affiliation: Young, Susan; Psychology Services Limited, London, United Kingdom. Release Date: 20210208. Correction Date: 20210812. Publication Type: Journal (0100), Peer Reviewed Journal (0110). Format Covered: Electronic. Document Type: Journal Article. Language: EnglishMajor Descriptor: Attention Deficit Disorder with Hyperactivity; Criminal Behavior; Criminal Offenders. Minor Descriptor: Diagnosis; Treatment. Classification: Psychological & Physical Disorders (3200). Population: Human (10). Methodology: Literature Review. References Available: Y. Page Count: 11. Issue Publication Date: Jul, 2021. Publication History: First Posted Date: Feb 4, 2021; Accepted Date: Jan 14, 2021; First Submitted Date: Oct 29, 2020. Copyright Statement: The Author(s), under exclusive licence to Springer-Verlag GmbH, AT part of Springer Nature. 2021. 
AB  - Objectives: International studies have reported disproportionately higher rates of Attention Deficit Hyperactivity Disorder (ADHD) among youth and adult offenders across police custody, prison, probation and forensic mental health settings, estimated to fall at around 25%. This review aimed to investigate the presentation and vulnerabilities of this subpopulation of people with ADHD compared to those with ADHD in the general population and consider how this may impact on the approach to assessment and treatment in this population. Methodology: A selective review of the extant literature was conducted to investigate how offenders with ADHD may present differently from their non-ADHD peers in their clinical presentation, criminogenic behaviour and psychological vulnerabilities. Results: Nearly all (around 96%) offenders with ADHD have additional comorbid problems, including mood, anxiety, conduct, substance use and personality disorders. Compared with offenders without ADHD, they become involved in the criminal justice system (CJS) at a younger age, have higher rates of recidivism, are more likely to make a false confession, engage in behavioural disturbances in custody, have health risk behaviours and a lower quality of life. Assessing and treating ADHD in this subpopulation may be more complex due to their presentation. Conclusions: Offenders with ADHD are disadvantaged within the system by their ADHD symptoms being unrecognised and/or misunderstood; their diagnosis of ADHD may be missed or misdiagnosed. This is at cost to the individual, from both a health and rehabilitative perspective, as well as more broadly to society. (PsycInfo Database Record (c) 2021 APA, all rights reserved)
KW  - ADHD
KW  - Offending
KW  - Assessment
KW  - Treatment
KW  - Crime
KW  - Attention Deficit Disorder with Hyperactivity
KW  - Criminal Behavior
KW  - Criminal Offenders
KW  - Diagnosis
KW  - Treatment
DO  - 10.1007/s00702-021-02308-0
UR  - https://search.ebscohost.com/login.aspx?direct=true&db=psyh&AN=2021-15352-001&site=ehost-live
UR  - ORCID: 0000-0002-8494-6949
UR  - suzyyoung@aol.com
DP  - EBSCOhost
DB  - APA PsycInfo
ER  - 

TY  - JOUR
ID  - 2009-02923-009
AN  - 2009-02923-009
AU  - Moreno, Megan A.
AU  - Ralston, James D.
AU  - Grossman, David C.
T1  - Adolescent access to online health services: Perils and promise
JF  - Journal of Adolescent Health
JO  - Journal of Adolescent Health
JA  - J Adolesc Health
Y1  - 2009/03//
VL  - 44
IS  - 3
SP  - 244
EP  - 251
PB  - Elsevier Science
SN  - 1054-139X
SN  - 1879-1972
AD  - Moreno, Megan A., University of Wisconsin-Madison, 600 Highland Ave, CSC H4/444, Madison, WI, US, 53792-4108
N1  - Accession Number: 2009-02923-009. PMID: 19237110 Other Journal Title: Journal of Adolescent Health Care. Partial author list: First Author & Affiliation: Moreno, Megan A.; Department of Pediatrics, Section of Adolescent Medicine, University of Washington, Seattle, WA, US. Release Date: 20090706. Correction Date: 20190211. Publication Type: Journal (0100), Peer Reviewed Journal (0110). Format Covered: Electronic. Document Type: Journal Article. Language: EnglishMajor Descriptor: Health Care Services; Internet; Websites; Adolescent Health; Health Care Access. Minor Descriptor: Adolescent Development; Health. Classification: Health & Mental Health Services (3370). Population: Human (10). Age Group: Adulthood (18 yrs & older) (300). Methodology: Literature Review. References Available: Y. Page Count: 8. Issue Publication Date: Mar, 2009. Publication History: Accepted Date: Jul 31, 2008; First Submitted Date: Mar 19, 2008. Copyright Statement: All rights reserved. Society for Adolescent Medicine. 2009. 
AB  - Purpose: Many health care institutions provide online health services to adult patients and proxy access to parents of young children. Many of the benefits and barriers to providing such services to adolescent patients remain unclear. Methods: The present work is based on a literature review and expert opinion synthesis. Results: Potential benefits of providing online health services to adolescents include improved health care access, health literacy, and ongoing care. Potential barriers include information complexity, confidentiality concerns, legal issues, and management priorities. Conclusions: Although barriers exist to implementing adolescent access to online health services, the potential benefits are significant. Overcoming these barriers will involve invoking legal and policy strategies and refocusing priorities on adolescent health. (PsycINFO Database Record (c) 2019 APA, all rights reserved)
KW  - adolescent health
KW  - online health services
KW  - Internet
KW  - health care access
KW  - Adolescent
KW  - Adolescent Health Services
KW  - Health Services Accessibility
KW  - Humans
KW  - Internet
KW  - Interviews as Topic
KW  - Medical Records Systems, Computerized
KW  - Review Literature as Topic
KW  - United States
KW  - Health Care Services
KW  - Internet
KW  - Websites
KW  - Adolescent Health
KW  - Health Care Access
KW  - Adolescent Development
KW  - Health
DO  - 10.1016/j.jadohealth.2008.07.015
UR  - https://search.ebscohost.com/login.aspx?direct=true&db=psyh&AN=2009-02923-009&site=ehost-live
UR  - mamoreno@pediatrics.wise.edu
DP  - EBSCOhost
DB  - APA PsycInfo
ER  - 

TY  - JOUR
ID  - 2018-16951-001
AN  - 2018-16951-001
AU  - Ward, Joseph L.
AU  - Harrison, Katherine
AU  - Viner, Russell M.
AU  - Costello, Anthony
AU  - Heys, Michelle
T1  - Adolescent cohorts assessing growth, cardiovascular and cognitive outcomes in low and middle-income countries
JF  - PLoS ONE
JO  - PLoS ONE
JA  - PLoS One
Y1  - 2018/01/16/
VL  - 13
IS  - 1
PB  - Public Library of Science
SN  - 1932-6203
AD  - Ward, Joseph L.
N1  - Accession Number: 2018-16951-001. PMID: 29338025 Partial author list: First Author & Affiliation: Ward, Joseph L.; UCL Institute of Child Health, University College London, London, United Kingdom. Release Date: 20180920. Correction Date: 20200702. Publication Type: Journal (0100), Peer Reviewed Journal (0110). Format Covered: Electronic. Document Type: Journal Article. Language: EnglishMajor Descriptor: Adolescent Development; Cardiovascular Disorders; Cognitive Impairment; Risk Factors. Minor Descriptor: Adolescent Attitudes; Cardiovascular System; Cognitive Ability; Developing Countries; Lower Income Level; Middle Income Level. Classification: Psychological & Physical Disorders (3200). Population: Human (10). Location: Brazil; Ethiopia; India; Vietnam. Age Group: Adolescence (13-17 yrs) (200). Tests & Measures: Bayley Scales of Infant Development. Methodology: Literature Review; Systematic Review. Supplemental Data: Tables and Figures Internet. References Available: Y. ArtID: e0190443. Issue Publication Date: Jan 16, 2018. Publication History: First Posted Date: Jan 16, 2018; Accepted Date: Dec 14, 2017; First Submitted Date: Sep 13, 2017. Copyright Statement: This is an open access article distributed under the terms of the Creative Commons Attribution License, which permits unrestricted use, distribution, and reproduction in any medium, provided the original author and source are credited. Ward et al. 2018. 
AB  - Introduction: Life-course studies are needed to explore how exposures during adolescence, particularly puberty, contribute to later cardiovascular risk and cognitive health in low and middle-income countries (LMIC), where 90% of the world's young people live. The extent of any existing cohorts investigating these outcomes in LMIC has not previously been described. Methods: We performed a systematic literature review to identify population cohort studies of adolescents in LMIC that assessed anthropometry and any of cardiovascular risk (blood pressure, physical activity, plasma glucose/lipid profile and substance misuse), puberty (age at menarche, Tanner staging, or other form of pubertal staging) or cognitive outcomes. Studies that recruited participants on the basis of a pre-existing condition or involved less than 500 young people were excluded. Findings: 1829 studies were identified, and 24 cohorts fulfilled inclusion criteria based in Asia (10), Africa (6) and South / Central America (8). 14 (58%) of cohorts identified were based in one of four countries; India, Brazil, Vietnam or Ethiopia. Only 2 cohorts included a comprehensive cardiovascular assessment, tanner pubertal staging, and cognitive outcomes. Conclusion: Improved utilisation of existing datasets and additional cohort studies of adolescents in LMIC that collect contemporaneous measures of growth, cognition, cardiovascular risk and pubertal development are needed to better understand how this period of the life course influences future non-communicable disease morbidity and cognitive outcomes. (PsycInfo Database Record (c) 2020 APA, all rights reserved)
KW  - cardiovascular system
KW  - cognitive outcomes
KW  - low and middle-income countries
KW  - Adolescent
KW  - Brazil
KW  - Cardiovascular Diseases
KW  - Cardiovascular Physiological Phenomena
KW  - Cognition
KW  - Cognition Disorders
KW  - Cohort Studies
KW  - Ethiopia
KW  - Female
KW  - Growth
KW  - Humans
KW  - India
KW  - Male
KW  - Puberty
KW  - Vietnam
KW  - Adolescent Development
KW  - Cardiovascular Disorders
KW  - Cognitive Impairment
KW  - Risk Factors
KW  - Adolescent Attitudes
KW  - Cardiovascular System
KW  - Cognitive Ability
KW  - Developing Countries
KW  - Lower Income Level
KW  - Middle Income Level
DO  - 10.1371/journal.pone.0190443
UR  - https://search.ebscohost.com/login.aspx?direct=true&db=psyh&AN=2018-16951-001&site=ehost-live
UR  - ORCID: 0000-0001-7263-8845
UR  - joseph.ward.14@ucl.ac.uk
DP  - EBSCOhost
DB  - APA PsycInfo
ER  - 

TY  - CHAP
ID  - 2014-13595-016
AN  - 2014-13595-016
AU  - Bandyopadhyay, Anuja
AU  - Deokar, Amit
AU  - Omar, Hatim A.
ED  - Merrick, Joav
ED  - Tenenbaum, Ariel
ED  - Omar, Hatim A.
T1  - Adolescent dating violence
T2  - School, adolescence and health issues.
T3  - Pediatrics, child and adolescent health
Y1  - 2014///
SP  - 143
EP  - 163
CY  - Hauppauge, NY
PB  - Nova Biomedical Books
SN  - 978-1-62948-702-1
SN  - 978-1-62948-707-6
AD  - Omar, Hatim A., Adolescent Medicine Program, Kentucky Clinic, University of Kentucky, J422, Lexington, KY, US, 40536
N1  - Accession Number: 2014-13595-016. Partial author list: First Author & Affiliation: Bandyopadhyay, Anuja; Division of Adolescent Medicine, Department of Pediatrics, Kentucky Children's Hospital, University of Kentucky, Lexington, KY, US. Release Date: 20150824. Correction Date: 20200713. Publication Type: Book (0200), Edited Book (0280). Format Covered: Print. Document Type: Chapter. ISBN: 978-1-62948-702-1, ISBN Hardcover; 978-1-62948-707-6, ISBN PDF. Language: EnglishMajor Descriptor: Adolescent Development; Domestic Violence; Risk Factors; Social Dating; Dating Violence. Minor Descriptor: Awareness; Prevention; Screening Tests. Classification: Behavior Disorders & Antisocial Behavior (3230). Population: Human (10). Age Group: Adolescence (13-17 yrs) (200). Intended Audience: Psychology: Professional & Research (PS). Tests & Measures: National Crime Victimization Survey. Methodology: Literature Review. References Available: Y. Page Count: 21. 
AB  - Adolescent dating violence is a health and social problem, worldwide. The objective of this chapter was to identify the risk factors and consequences of dating violence, assess the prevention measures taken to increase awareness regarding it and provide an overview of the screening and interventional tools used to support the teens involved in dating violence. Methods: A review of the literature, published in the last 29 years, was conducted and the content was critically analyzed. Conclusions: There is an increasing trend of dating violence in a younger population. Consistent definitions, comprehensive assessment tools and focused screening are required to assess the actual prevalence of dating violence. Dating history, context of the date, peer influence, prior history of abuse, alcohol and drugs have been identified as significant risk factors for dating violence. Dating violence has acute as well as long term effects on the body and mind. Since, victims may not report it or even may not identify dating violence as a hazard, the responsibility of screening for it lies heavily on health care providers. Interventional measures should be implemented in a non-judgmental manner, giving due importance to the safety of the adolescents. Primary prevention programs are the key feature to reduce dating violence and require the co-operative participation of several components of the community including school personnel, health care providers, parents and the youth. (PsycInfo Database Record (c) 2020 APA, all rights reserved)
KW  - adolescent dating violence
KW  - risk factors
KW  - prevention measures
KW  - awareness
KW  - screening tools
KW  - Adolescent Development
KW  - Domestic Violence
KW  - Risk Factors
KW  - Social Dating
KW  - Dating Violence
KW  - Awareness
KW  - Prevention
KW  - Screening Tests
UR  - https://search.ebscohost.com/login.aspx?direct=true&db=psyh&AN=2014-13595-016&site=ehost-live
UR  - haomar2@uky.edu
DP  - EBSCOhost
DB  - APA PsycInfo
ER  - 

TY  - JOUR
ID  - 2011-23908-002
AN  - 2011-23908-002
AU  - Bandyopadhyay, Anuja
AU  - Deokar, Amit
AU  - Omar, Hatim A.
T1  - Adolescent dating violence: A comprehensive review
JF  - International Journal of Child and Adolescent Health
JO  - International Journal of Child and Adolescent Health
JA  - Int J Child Adolesc health
Y1  - 2010///
VL  - 3
IS  - 3
SP  - 305
EP  - 320
PB  - Nova Science Publishers, Inc.
SN  - 1939-5930
SN  - 2374-0833
AD  - Omar, Hatim A., Kentucky Clinic, University of Kentucky, J422, Lexington, KY, US, 40536
N1  - Accession Number: 2011-23908-002. Partial author list: First Author & Affiliation: Bandyopadhyay, Anuja; Division of Adolescent Medicine, Department of Pediatrics, Kentucky Children’s Hospital, University of Kentucky, Lexington, KY, US. Release Date: 20111121. Correction Date: 20190211. Publication Type: Journal (0100), Peer Reviewed Journal (0110). Format Covered: Print. Document Type: Journal Article. Language: EnglishMajor Descriptor: Adolescent Development; Intimate Partner Violence; Dating Violence. Minor Descriptor: Crime Prevention; Intervention; Risk Factors; Screening; Social Dating; Consequence. Classification: Behavior Disorders & Antisocial Behavior (3230). Population: Human (10). Age Group: Adolescence (13-17 yrs) (200). Methodology: Literature Review. References Available: Y. Page Count: 16. Issue Publication Date: 2010. Publication History: Accepted Date: Jun 18, 2009; Revised Date: Jun 10, 2009; First Submitted Date: May 15, 2009. Copyright Statement: Nova Science Publishers, Inc. 2010. 
AB  - Adolescent dating violence is a health and social problem, worldwide. The objective of this review was to identify the risk factors and consequences of dating violence, assess the prevention measures taken to increase awareness regarding it and provide an overview of the screening and interventional tools used to support the teens involved in dating violence. Methods: A review of the literature, published in the last 29 years, was conducted and the content was critically analyzed. Conclusions: There is an increasing trend of dating violence in a younger population. Consistent definitions, comprehensive assessment tools and focused screening are required to assess the actual prevalence of dating violence. Dating history, context of the date, peer influence, prior history of abuse, alcohol and drugs have been identified as significant risk factors for dating violence. Dating violence has acute as well as long term effects on the body and mind. Since, victims may not report it or even may not identify dating violence as a hazard, the responsibility of screening for it lies heavily on health care providers. Interventional measures should be implemented in a non-judgmental manner, giving due importance to the safety of the adolescents. Primary prevention programs are the key feature to reduce dating violence and require the co-operative participation of several components of the community including school personnel, health care providers, parents and the youth. (PsycINFO Database Record (c) 2019 APA, all rights reserved)
KW  - adolescents
KW  - dating violence
KW  - risk factors
KW  - consequences
KW  - prevention
KW  - screening
KW  - interventions
KW  - Adolescent Development
KW  - Intimate Partner Violence
KW  - Dating Violence
KW  - Crime Prevention
KW  - Intervention
KW  - Risk Factors
KW  - Screening
KW  - Social Dating
KW  - Consequence
UR  - https://search.ebscohost.com/login.aspx?direct=true&db=psyh&AN=2011-23908-002&site=ehost-live
UR  - haomar2@uky.edu
DP  - EBSCOhost
DB  - APA PsycInfo
ER  - 

TY  - CHAP
ID  - 2013-16673-027
AN  - 2013-16673-027
AU  - Bandyopadhyay, Anuja
AU  - Deokar, Amit
AU  - Omar, Hatim A.
ED  - Merrick, Joav
T1  - Adolescent dating violence: A comprehensive review
T2  - Child and adolescent health yearbook, 2010.
T3  - Health and human development; ISSN: 2150-542X (Print)
Y1  - 2012///
SP  - 357
EP  - 376
CY  - Hauppauge, NY
PB  - Nova Biomedical Books
SN  - 2150-542X
SN  - 978-1-61209-788-6
SN  - 978-1-62417-046-1
AD  - Omar, Hatim A., Adolescent Medicine and Young Parent programs, Kentucky Clinic, University of Kentucky, J422, Lexington, KY, US, 40536
N1  - Accession Number: 2013-16673-027. Partial author list: First Author & Affiliation: Bandyopadhyay, Anuja; Division of Adolescent Medicine, Department of Pediatrics, Kentucky Children's Hospital, University of Kentucky, Lexington, KY, US. Release Date: 20140526. Correction Date: 20200713. Publication Type: Book (0200), Edited Book (0280). Format Covered: Print. Document Type: Chapter. ISBN: 978-1-61209-788-6, ISBN Hardcover; 978-1-62417-046-1, ISBN PDF. Language: EnglishMajor Descriptor: Adolescent Attitudes; Intimate Partner Violence; Dating Violence. Minor Descriptor: Prevention; Risk Factors; Safety; Social Dating. Classification: Behavior Disorders & Antisocial Behavior (3230). Population: Human (10). Age Group: Adolescence (13-17 yrs) (200). Intended Audience: Psychology: Professional & Research (PS). Tests & Measures: Youth Risk Behavior Study Survey; National Crime Victimization Survey; Liz Claiborne Survey; National Youth Risk Behavior Survey; HITS Screening Tool [Appended]; Danger Assessment. Methodology: Literature Review. References Available: Y. Page Count: 20. 
AB  - Adolescent dating violence is a health and social problem, worldwide. The objective of this review was to identify the risk factors and consequences of dating violence, assess the prevention measures taken to increase awareness regarding it and provide an overview of the screening and interventional tools used to support the teens involved in dating violence. Methods: A review of the literature, published in the last 29 years, was conducted and the content was critically analyzed. Conclusions: There is an increasing trend of dating violence in a younger population. Consistent definitions, comprehensive assessment tools and focused screening are required to assess the actual prevalence of dating violence. Dating history, context of the date, peer influence, prior history of abuse, alcohol and drugs have been identified as significant risk factors for dating violence. Dating violence has acute as well as long term effects on the body and mind. Since, victims may not report it or even may not identify dating violence as a hazard, the responsibility of screening for it lies heavily on health care providers. Interventional measures should be implemented in a non-judgmental manner, giving due importance to the safety of the adolescents. Primary prevention programs are the key feature to reduce dating violence and require the co-operative participation of several components of the community including school personnel, health care providers, parents and the youth. (PsycInfo Database Record (c) 2020 APA, all rights reserved)
KW  - dating violence
KW  - adolescent attitudes
KW  - social problem
KW  - risk factors
KW  - safety
KW  - prevention programs
KW  - Adolescent Attitudes
KW  - Intimate Partner Violence
KW  - Dating Violence
KW  - Prevention
KW  - Risk Factors
KW  - Safety
KW  - Social Dating
UR  - https://search.ebscohost.com/login.aspx?direct=true&db=psyh&AN=2013-16673-027&site=ehost-live
UR  - haomar2@uky.edu
DP  - EBSCOhost
DB  - APA PsycInfo
ER  - 

TY  - JOUR
ID  - 2020-31820-003
AN  - 2020-31820-003
AU  - Dush, Jennifer L.
T1  - Adolescent food insecurity: A review of contextual and behavioral factors
JF  - Public Health Nursing
JO  - Public Health Nursing
JA  - Public Health Nurs
Y1  - 2020/05//May-Jun, 2020
VL  - 37
IS  - 3
SP  - 327
EP  - 338
PB  - Wiley-Blackwell Publishing Ltd.
SN  - 0737-1209
SN  - 1525-1446
AD  - Dush, Jennifer L., Instructor of Clinical Practice, Ohio State University, Columbus, OH, US, 43202
N1  - Accession Number: 2020-31820-003. PMID: 31970826 Partial author list: First Author & Affiliation: Dush, Jennifer L.; Instructor of Clinical Practice, Ohio State University, Columbus, OH, US. Other Publishers: Blackwell Publishing. Release Date: 20210617. Publication Type: Journal (0100), Peer Reviewed Journal (0110). Format Covered: Electronic. Document Type: Journal Article. Language: EnglishMajor Descriptor: Eating Behavior; Health Behavior; Adolescent Behavior; Health Outcomes; Food Insecurity. Minor Descriptor: Food Deprivation. Classification: Health Psychology & Medicine (3360). Population: Human (10). Methodology: Literature Review. References Available: Y. Page Count: 12. Issue Publication Date: May-Jun, 2020. Publication History: Accepted Date: Jan 2, 2020; Revised Date: Dec 3, 2019; First Submitted Date: Jun 19, 2019. Copyright Statement: Published by Wiley Periodicals, Inc. This is an open access article under the terms of the Creat ive Commo ns Attri butio n-NonCo mmerc ial-NoDerivs License, which permits use and distribution in any medium, provided the original work is properly cited, the use is non-commercial and no modifications or adaptations are made. The Authors. 2020. 
AB  - Objective: The purpose of this review is to examine recent research on contextual and behavioral factors that will lead to better understanding of adolescent food insecurity and health outcomes. Design: A literature search for peer-reviewed, English language, research articles published between 2009 and 2019, using CINAHL, Embase®, Pubmed, and the Cochrane Library. Sample: The final sample represents thirty studies on food insecurity that have a study sample including adolescents and which employ a measure of food insecurity. Results: Variables of interest and results on topics such as weight-related factors, maternal parenting and behaviors, mental health, and adolescent-level behavioral factors are summarized. Conclusion: Food insecurity is associated with poor adolescent health and mental health. All adolescents should be screened for food insecurity, involving pediatric and mental health care settings. Future research on adolescent food insecurity should explore parent and parenting factors, household composition and family dynamics, psychological factors, health behaviors, and stress; peer influences might also be an important area of research with adolescents. While previous research has relied on parents’ reports, adolescents'experiences are unique, and they are willing and reliable research participants; they should be included in future food insecurity research. (PsycInfo Database Record (c) 2021 APA, all rights reserved)
KW  - adolescent food insecurity
KW  - health outcomes
KW  - contextual and behavioral factors
KW  - Adolescent
KW  - Adolescent Behavior
KW  - Food Insecurity
KW  - Humans
KW  - Risk Factors
KW  - Eating Behavior
KW  - Health Behavior
KW  - Adolescent Behavior
KW  - Health Outcomes
KW  - Food Insecurity
KW  - Food Deprivation
DO  - 10.1111/phn.12708
UR  - https://search.ebscohost.com/login.aspx?direct=true&db=psyh&AN=2020-31820-003&site=ehost-live
UR  - ORCID: 0000-0002-2107-1487
UR  - dush.3@osu.edu
DP  - EBSCOhost
DB  - APA PsycInfo
ER  - 

TY  - JOUR
ID  - 2010-17154-004
AN  - 2010-17154-004
AU  - Blinn-Pike, Lynn
AU  - Worthy, Sheri Lokken
AU  - Jonkman, Jeffrey N.
T1  - Adolescent gambling: A review of an emerging field of research
JF  - Journal of Adolescent Health
JO  - Journal of Adolescent Health
JA  - J Adolesc Health
Y1  - 2010/09//
VL  - 47
IS  - 3
SP  - 223
EP  - 236
PB  - Elsevier Science
SN  - 1054-139X
SN  - 1879-1972
AD  - Blinn-Pike, Lynn, Department of Sociology, Indiana University-Purdue University, 425 University Blvd., Room 303 Cavanaugh Hall, Indianapolis, IN, US, 46202
N1  - Accession Number: 2010-17154-004. PMID: 20708560 Other Journal Title: Journal of Adolescent Health Care. Partial author list: First Author & Affiliation: Blinn-Pike, Lynn; Department of Sociology, Indiana University-Purdue University, Indianapolis, IN, US. Release Date: 20100906. Correction Date: 20190211. Publication Type: Journal (0100), Peer Reviewed Journal (0110). Format Covered: Electronic. Document Type: Journal Article. Language: EnglishMajor Descriptor: Intervention; Prevention; Gambling Disorder. Classification: Behavior Disorders & Antisocial Behavior (3230); Health & Mental Health Treatment & Prevention (3300). Population: Human (10). Age Group: Adolescence (13-17 yrs) (200). Methodology: Literature Review; Systematic Review. References Available: Y. Page Count: 14. Issue Publication Date: Sep, 2010. Publication History: Accepted Date: May 8, 2010; First Submitted Date: Sep 29, 2009. Copyright Statement: All rights reserved. Society for Adolescent Health and Medicine. 2010. 
AB  - Purpose: The purpose of this review was to summarize the research on adolescent gambling with implications for research and prevention or intervention. Method: The methodology involved a comprehensive and systematic search of 'adolescent or youth gambling' in three diverse electronic databases (MedlineAdvanced, PsycINFO, and Sociological Abstracts) and three peer-reviewed journals (International Journal of Gambling Studies, International Journal of Mental Health and Addiction, and Journal of Gambling Issues). Results: The search resulted in 137 articles (1985–2010) focusing on gambling among youth aged between 9 and 21 years: 103 quantitative, 8 qualitative, and 26 non-empirical. The study of adolescent gambling can be summarized as follows: (a) it is conducted by a relatively small group of researchers in Britain, Canada, and the United States; (b) it is primarily prevalence-focused, quantitative, descriptive, school-based, and atheoretical; (c) it has most often been published in the Journal of Gambling Studies; (d) it is most often examined in relation to alcohol use; (e) it has relatively few valid and reliable screening instruments that are developmentally appropriate for adolescents, and (f) it lacks racially diverse samples. Conclusion: Four recommendations are presented for both research and prevention or intervention which are as follows: (1) to provide greater attention to the development and validation of survey instruments or diagnostic criteria to assess adolescent problem gambling; (2) to begin to develop and test more gambling prevention or intervention strategies; (3) to not only examine the co-morbidity of gambling and alcohol abuse, but also include other behaviors such as sexual activity; and (4) to pay greater attention to racial and ethnic differences in the study of adolescent gambling. (PsycINFO Database Record (c) 2019 APA, all rights reserved)
KW  - adolescent gambling prevention
KW  - adolescent gambling intervention
KW  - Adolescent
KW  - Adolescent Behavior
KW  - Adult
KW  - Canada
KW  - Child
KW  - Forecasting
KW  - Gambling
KW  - Great Britain
KW  - Humans
KW  - Psychology, Adolescent
KW  - Research
KW  - United States
KW  - Young Adult
KW  - Intervention
KW  - Prevention
KW  - Gambling Disorder
DO  - 10.1016/j.jadohealth.2010.05.003
UR  - https://search.ebscohost.com/login.aspx?direct=true&db=psyh&AN=2010-17154-004&site=ehost-live
UR  - pikel@iupui.edu
DP  - EBSCOhost
DB  - APA PsycInfo
ER  - 

TY  - CHAP
ID  - 2005-15289-031
AN  - 2005-15289-031
AU  - Reynolds, Bridget M.
AU  - Repetti, Rena L.
ED  - Worell, Judith
ED  - Goodheart, Carol D.
T1  - Adolescent Girls' Health in the Context of Peer and Community Relationships
T2  - Handbook of girls' and women's psychological health: Gender and well-being across the lifespan.
T3  - Oxford series in clinical psychology
Y1  - 2006///
SP  - 292
EP  - 300
CY  - New York, NY
PB  - Oxford University Press
SN  - 0-19-516203-X
SN  - 978-0-19-516203-5
N1  - Accession Number: 2005-15289-031. Partial author list: First Author & Affiliation: Reynolds, Bridget M.; Department of Psychology, University of California, Los Angeles, CA, US. Release Date: 20060320. Correction Date: 20200713. Publication Type: Book (0200), Edited Book (0280). Format Covered: Print. Document Type: Chapter. Book Type: Handbook/Manual. ISBN: 0-19-516203-X, ISBN Hardcover; 978-0-19-516203-5, ISBN Hardcover. Language: EnglishMajor Descriptor: Adolescent Development; Aggressive Behavior; Health; Human Females; Peer Relations. Minor Descriptor: Communities; Intervention; Risk Factors; Social Groups; Well Being; Interpersonal Relationships; Health Risk Behavior. Classification: Psychosocial & Personality Development (2840). Population: Human (10); Female (40). Age Group: Adolescence (13-17 yrs) (200). Intended Audience: Psychology: Professional & Research (PS). Methodology: Literature Review. References Available: Y. Page Count: 9. 
AB  - There's no denying that peers are very important to an adolescent girl: a best friend who knows her deepest secrets, a clique of friends who provide her with a sense of belonging and a shared identity outside of her family, an athletic team that enhances her skills and offers experiences in group coordination and shared accomplishment. The adolescent world often seems to revolve around the peer group. It is no surprise, then, that the peer group plays a critical role in the psychological and physical health of teenage girls. Peer relationships can be the best of times for some girls and the worst of times for others. Whether peers will enhance or cause harm to a teenage girl's development depends on the characteristics of the girls and boys with whom she spends her time and on the quality of those relationships. This chapter begins with an overview of research on peers, first as sources of support and strength and second as sources of stress for adolescent girls. In both cases, studies show an impact of peers on girls' emotional and psychological well-being. For example, we discuss a form of behavior known as 'relational aggression,' in which a girl damages or threatens to damage someone else's relationships or social standing--for instance through the spreading of gossip. Research shows that this form of aggression is harmful not only to the victim but also to the aggressor. We review the limited available research on programs designed to reduce relational aggression by focusing on the instigators, and interventions aimed at helping their victims by involving supportive peers. The chapter then shifts gears to consider the influence of peers on girls' physical health. We review research suggesting that the attitudes and behaviors of friends can increase or decrease health risks by shaping adolescents' use of substances, their sexual behavior, and other health behaviors. Finally, we expand our scope beyond the peer group to the larger communities in which girls live, focusing on the impact that organizations and supportive adults outside of the family can have on a girl's healthy development. The chapter closes with a discussion of future directions for research, particularly research that might lead to the development of interventions and social policies that enhance the health and well-being of adolescent girls. (PsycInfo Database Record (c) 2020 APA, all rights reserved)
KW  - peer relations
KW  - relational aggression
KW  - interventions
KW  - physical health
KW  - health risks
KW  - adolescent girls
KW  - community relationships
KW  - Adolescent Development
KW  - Aggressive Behavior
KW  - Health
KW  - Human Females
KW  - Peer Relations
KW  - Communities
KW  - Intervention
KW  - Risk Factors
KW  - Social Groups
KW  - Well Being
KW  - Interpersonal Relationships
KW  - Health Risk Behavior
UR  - https://search.ebscohost.com/login.aspx?direct=true&db=psyh&AN=2005-15289-031&site=ehost-live
DP  - EBSCOhost
DB  - APA PsycInfo
ER  - 

TY  - JOUR
ID  - 2009-24624-001
AN  - 2009-24624-001
AU  - Shope, Jean Thatcher
T1  - Adolescent motor vehicle crash risk: What's needed to understand and reduce the risk?
JF  - Journal of Adolescent Health
JO  - Journal of Adolescent Health
JA  - J Adolesc Health
Y1  - 2010/01//
VL  - 46
IS  - 1
SP  - 1
EP  - 2
PB  - Elsevier Science
SN  - 1054-139X
SN  - 1879-1972
[truncated: 3,150,921 more chars]
