# Supplementary material for: An umbrella review of reviews on challenges to meaningful adolescent involvement in health research
Source: Health Expect. 2024 Jan 27;27(1):e13980. doi: 10.1111/hex.13980 (PMC10821743; doi:10.1111/hex.13980)
Supplement: Supplementary file 1 — Supporting information. [file HEX-27-e13980-s001.zip › Search record and results/Academic databases and search engines/CINAHL/CINAHL.ris]

TY  - JOUR
ID  - 152446320
T1  - A scoping review and assessment of essential elements of shared decision-making of parent-involved interventions in child and adolescent mental health.
AU  - Liverpool, Shaun
AU  - Pereira, Brent
AU  - Hayes, Daniel
AU  - Wolpert, Miranda
AU  - Edbrooke-Childs, Julian
Y1  - 2021/09//
N1  - Accession Number: 152446320. Language: English. Entry Date: 20210917. Revision Date: 20210920. Publication Type: Article; research; systematic review; tables/charts. Journal Subset: Biomedical; Continental Europe; Europe; Expert Peer Reviewed; Peer Reviewed. Special Interest: Evidence-Based Practice. NLM UID: 9212296. 
KW  - Decision Making, Shared -- Evaluation
KW  - Mental Health Services -- In Infancy and Childhood
KW  - Mental Health Services -- In Adolescence
KW  - Child Health
KW  - Adolescent Health
KW  - Human
KW  - Child
KW  - Adolescence
KW  - Scoping Review
KW  - Psycinfo
KW  - Embase
KW  - Medline
KW  - Cochrane Library
KW  - Attention Deficit Hyperactivity Disorder
KW  - Depression
KW  - Descriptive Statistics
SP  - 1319
EP  - 1338
JO  - European Child & Adolescent Psychiatry
JF  - European Child & Adolescent Psychiatry
JA  - EUR CHILD ADOLESC PSYCHIATRY
VL  - 30
IS  - 9
CY  - , <Blank>
PB  - Springer Nature
AB  - Parents play a critical role in child and adolescent mental health care and treatment. With the increasing implementation of shared decision-making (SDM) across health settings, there is a growing need to understand the decision support interventions used to promote SDM in child and adolescent mental health services (CAMHS). The overall aim of this review is to identify and examine the existing decision support interventions available for parents. A broad search was conducted using the key concepts "shared decision-making", "parents" and "child and adolescent mental health". Five electronic databases were searched: PsycInfo, Embase, Medline, Web of Science and the Cochrane Library. In addition to these relevant databases, we searched the Ottawa's Inventory of Decision Aids, Children's Hospital of Eastern Ontario website, Google, Google Play and known CAMHS' websites. The search identified 23 interventions available for use with parents. These interventions targeted parents providing care for children with ADHD, ASD, emotional and behavioural problems including depression (EBD), self-harm or universal mental health care. Various modalities including face-to-face, digital and paper-based versions were adopted. The majority of the interventions were able to "present options" (87%) and "discuss the pros and cons" (83%) of treatment. Time, accessibility and appropriateness of the intervention emerged as factors influencing usage and implementation of interventions. Our findings suggest that SDM interventions involving parents have been implemented differently across various presenting mental health difficulties in CAMHS. This review brings awareness of existing parent-involved interventions and has implications for the development, implementation and usage of new interventions.
SN  - 1018-8827
AD  - Evidence-Based Practice Unit, Anna Freud National Centre for Children and Families, 4-8 Rodney Street, London, UK
AD  - University College London, London, UK
AD  - The Chicago School of Professional Psychology, Chicago, USA
DO  - 10.1007/s00787-020-01530-7
UR  - https://search.ebscohost.com/login.aspx?direct=true&db=ccm&AN=152446320&site=ehost-live
DP  - EBSCOhost
DB  - ccm
ER  - 

TY  - JOUR
ID  - 150413148
T1  - No evidence synthesis about me without me: Involving young people in the conduct and dissemination of a complex evidence synthesis.
AU  - Walker, Erin
AU  - Shaw, Elizabeth
AU  - Nunns, Michael
AU  - Moore, Darren
AU  - Thompson Coon, Jo
Y1  - 2021/05/02/May2021 Supplement S1
N1  - Accession Number: 150413148. Language: English. Entry Date: 20210526. Revision Date: 20210527. Publication Type: Article; research; tables/charts. Supplement Title: May2021 Supplement S1. Journal Subset: Europe; Health Services Administration; Peer Reviewed; UK & Ireland. Grant Information: The National Institute for Health Research (NIHR) Health Technology Assessment programme (14/157/06) and is supported by The NIHR Collaboration for Leadership in Applied Health Research and Care (CLAHRC) South West Peninsula.. NLM UID: 9815926. 
KW  - Mental Health
KW  - Consumer Participation
KW  - Chronic Disease
KW  - Human
KW  - Child
KW  - Adolescence
KW  - Male
KW  - Female
KW  - Funding Source
KW  - Diffusion of Innovation
KW  - Meetings
KW  - Blogs
KW  - Webcasts
SP  - 122
EP  - 133
JO  - Health Expectations
JF  - Health Expectations
JA  - HEALTH EXPECTATIONS
VL  - 24
CY  - Malden, Massachusetts
PB  - Wiley-Blackwell
AB  - Objectives: To describe and reflect on the methods and influence of involvement of young people with lived experience within a complex evidence synthesis. Study design and setting: Linked syntheses of quantitative and qualitative systematic reviews of evidence about interventions to improve the mental health of children and young people (CYP) with long‐term physical conditions (LTCs). Methods: Involvement was led by an experienced patient and public involvement in research lead. Young people with long‐term physical conditions and mental health issues were invited to join a study‐specific Children and Young People's Advisory Group (CYPAG). The CYPAG met face to face on four occasions during the project with individuals continuing to contribute to dissemination following report submission. Results: Eight young people joined the CYPAG. Their views and experiences informed (a) a systematic review evaluating the effectiveness of interventions intended to improve the mental health of CYP with LTCs, (b) a systematic review exploring the experiences of interventions intended to improve the mental well‐being of CYP with LTCs and (c) an overarching synthesis. The CYPAG greatly contributed to the team's understanding and appreciation of the wider context of the research. The young people found the experience of involvement empowering and felt they would use the knowledge they had gained about the research process in the future. Conclusion: Creating an environment that enabled meaningful engagement between the research team and the CYPAG had a beneficial influence on the young people themselves, as well as on the review process and the interpretation, presentation and dissemination of findings.
SN  - 1369-6513
AD  - Great Ormond Street Hospital for Children, NHS Foundation Trust, London, UK
AD  - University of Exeter Medical School, University of Exeter, Exeter, UK
AD  - Graduate School of Education, University of Exeter, Exeter, UK
DO  - 10.1111/hex.13078
UR  - https://search.ebscohost.com/login.aspx?direct=true&db=ccm&AN=150413148&site=ehost-live
DP  - EBSCOhost
DB  - ccm
ER  - 

TY  - JOUR
ID  - 152172022
T1  - Mental health in adolescence: Elaboration and validation of an educational technology for health promotion.
AU  - Pontes Rocha, Sibele
AU  - Teodoro Farias, Quiteria Larissa
AU  - Osawa Vasconcelos, Maristela Inês
AU  - Brum Lopes, Stella Maris
AU  - Castro-Silva, Igor Iuco
AU  - Dames da Silva, Karla Kristine
AU  - Ximenes Teixeira, Iane
Y1  - 2021/09//
N1  - Accession Number: 152172022. Language: English. Entry Date: 20210903. Revision Date: 20210903. Publication Type: Article; pictorial; research; tables/charts. Journal Subset: Double Blind Peer Reviewed; Editorial Board Reviewed; Expert Peer Reviewed; Mexico & Central/South America; Nursing; Peer Reviewed. Instrumentation: Content Validity Index (CVI). NLM UID: 7910105. 
KW  - Mental Health -- In Adolescence
KW  - Educational Technology
KW  - Health Promotion
KW  - Program Development
KW  - Adolescent Health Services
KW  - Human
KW  - Validation Studies
KW  - Quantitative Studies
KW  - Scales
KW  - Adolescence
SP  - 1
EP  - 9
JO  - Revista Brasileira de Enfermagem
JF  - Revista Brasileira de Enfermagem
JA  - REV BRASIL ENFERMAGEM
VL  - 74
IS  - 5
PB  - Associacao Brasileira de Enfermagem
AB  - Objective: to build and validate the appearance of a digital educational technology to promote the mental health of school adolescents. Methods: methodological study, which included the elaboration and validation of the "Conect@dos com a S@ude" online course based on the Galvis-Panqueva methodological framework. The elaboration was based on a literature review and followed the Theory of Meaningful Learning. The validation was performed by a total of 21 adolescent students, using an instrument adapted for the study. A quantitative analysis was performed from the Content Validity Index and descriptive of the suggestions pointed out by the target audience. Results: the analysis of the Content Validity index ranged from 0.8 to 1 in all evaluated items. The adolescents presented some suggestions for improvement for the course, most of them were accepted. Conclusion: the course was validated by the target audience.
AB  - Objetivo: construir y validar la apariencia de una tecnología educativa digital para promover la salud mental de los adolescentes escolares. Métodos: se trata de un estudio metodológico, que incluyó la construcción y validación del curso en línea "Conect@dos con la S@lud" a partir del referencial metodológico de Galvis-Panqueva. La construcción se baseó en una revisión de literatura y siguió la Teoría del Aprendizaje Significativo. La validación se llevó a cabo entre 21 adolescentes escolares, utilizando un instrumento adaptado para el estudio. Se realizó un análisis cuantitativo basado en el Índice de Validez de Contenido y una descripción de las sugerencias señaladas por el público objetivo. Resultados: el análisis del índice de Validez de Contenido varió de 0,8 a 1 en todos los ítems evaluados. Los adolescentes presentaron algunas sugerencias de mejoras para el curso, que se cumplieron en su mayoría. Conclusión: el curso quedó validado por el público objetivo.
AB  - Objetivo: construir e validar a aparência de uma tecnologia educativa digital para promoção da saúde mental de adolescentes escolares. Métodos: estudo metodológico, que incluiu a construção e validação do curso online "Conect@dos com a S@úde" a partir do referencial metodológico de Galvis-Panqueva. A construção baseou-se em uma revisão de literatura e seguiu a Teoria da Aprendizagem Significativa. A validação foi realizada por 21 adolescentes escolares, por meio de instrumento adaptado para o estudo. Realizou-se análise quantitativa a partir do Índice de Validade de Conteúdo e descritiva das sugestões apontadas pelo público-alvo. Resultados: a análise do índice de Validade de Conteúdo variou de 0,8 a 1 em todos os itens avaliados. Os adolescentes apresentaram algumas sugestões de melhoria para o curso que em sua maioria foram acatados. Conclusão: o curso foi validado pelo público-alvo.
SN  - 0034-7167
AD  - Universidade Federal do Ceará. Sobral, Ceará, Brazil
AD  - Universidade Estadual Vale do Acaraú. Sobral, Ceará, Brazil
AD  - Universidade do Vale do Itajaí. Itajaí, Santa Catarina, Brazil
AD  - Instituto Federal de Pernambuco. Recife, Pernambuco, Brazil
DO  - 10.1590/0034-7167-2020-1023
UR  - https://search.ebscohost.com/login.aspx?direct=true&db=ccm&AN=152172022&site=ehost-live
DP  - EBSCOhost
DB  - ccm
ER  - 

TY  - JOUR
ID  - 153576308
T1  - A systematic review of quantitative studies capturing measures of psychological and mental health for Gay and Lesbian individuals of faith.
AU  - Wilkinson, Dean J.
AU  - Johnson, Amy
Y1  - 2021/11//
N1  - Accession Number: 153576308. Language: English. Entry Date: 20211129. Revision Date: 20211129. Publication Type: Article; research; systematic review; tables/charts. Journal Subset: Biomedical; Europe; Peer Reviewed; UK & Ireland. Special Interest: Evidence-Based Practice. NLM UID: 9814576. 
KW  - Mental Health
KW  - LGBTQ+ Persons
KW  - Religion and Psychology
KW  - Sexuality
KW  - Human
KW  - Systematic Review
KW  - PubMed
KW  - Psycinfo
SP  - 993
EP  - 1016
JO  - Mental Health, Religion & Culture
JF  - Mental Health, Religion & Culture
JA  - MENT HEALTH RELIGION CULT
VL  - 24
IS  - 9
CY  - Oxfordshire, <Blank>
PB  - Routledge
AB  - The association between religion or spirituality and psychological concepts (e.g., subjective well-being), have received frequent support, however, recent evidence has noted that cultural factors may affect this relationship. The consideration of these concepts for sexual orientation minorities has been neglected in previous years and now a body of evidence is beginning to develop around concerns for this population, with some speculation for the changes of 'stressors' for future generations and the implication on mental health outcomes. Lesbian and Gay individuals of faith (or spirituality), are susceptible to unique 'stressors', whilst others suggest religion can provide a support network providing protective health benefits. This review explores the evidence for psychological measures associated with LGB people of faith. The evidence suggests following a religion or faith can provide good social support, reducing health risks, however, can have negative implications for mental and physical health such as, internalised homophobia, anxiety and rejection.
SN  - 1367-4676
AD  - Faculty of Social Sciences, University of Chester, Chester, UK
AD  - Department of Psychology, University of Worcester, Worcester, UK
DO  - 10.1080/13674676.2021.1975668
UR  - https://search.ebscohost.com/login.aspx?direct=true&db=ccm&AN=153576308&site=ehost-live
DP  - EBSCOhost
DB  - ccm
ER  - 

TY  - JOUR
ID  - 153093669
T1  - Effectiveness of propolis in maintaining oral health: a scoping review.
AU  - Saeed, Muhammad Ali
AU  - Khabeer, Abdul
AU  - Faridi, Muhammad Ali
AU  - Makhdoom, Ghulam
Y1  - 2021/10//
N1  - Accession Number: 153093669. Language: English. Entry Date: 20211031. Revision Date: 20211101. Publication Type: Article; research; systematic review; tables/charts. Journal Subset: Allied Health; Blind Peer Reviewed; Canada; Editorial Board Reviewed; Expert Peer Reviewed; Peer Reviewed. Special Interest: Evidence-Based Practice. NLM UID: 101234082. 
KW  - Propolis -- Therapeutic Use
KW  - Mouthwashes -- Therapeutic Use
KW  - Dentifrices -- Therapeutic Use
KW  - Oral Health -- Evaluation
KW  - Drug Efficacy -- Evaluation
KW  - Oral Hygiene
KW  - Human
KW  - Scoping Review
KW  - PubMed
KW  - Medline
KW  - Dental Plaque -- Prevention and Control
KW  - Mouth -- Microbiology
SP  - 167
EP  - 176
JO  - Canadian Journal of Dental Hygiene
JF  - Canadian Journal of Dental Hygiene
JA  - CAN J DENT HYG
VL  - 55
IS  - 3
CY  - Ottawa, Ontario
PB  - Canadian Dental Hygienists Association
AB  - Background: Research has revealed that periodontal diseases are caused by inflammation that results from a dysbiosis of the oral microbiome where oral bacteria multiply into larger communities referred to as dental biofilm. To help control this overgrowth of bacteria, a variety of toothpastes, dentifrices, and mouthwashes have been developed. Although not as common in North American toothpastes, propolis as an active ingredient in dentifrices has begun to emerge, as laboratory studies have suggested it has anti-inflammatory, immunomodulatory, antioxidant, antimicrobial, and antidiabetic properties. The purpose of this scoping review was to explore the literature on the effectiveness of propolis in maintaining oral health. Methods: This review used the following criteria: Population: studies involving healthy humans; Intervention: propolis in the form of toothpaste, dentifrice, and mouthwash; Comparison: fluoride, chlorohexidine, and placebo; Outcomes: plaque and gingival indices, improvement in oral hygiene, and inhibition of bacteria. Relevant research articles were selected from Web of Science, PubMed, MEDLINE, and Scopus databases using the search parameter "propolis[tw] AND (toothpaste*[tw] OR dentifrice*[tw] OR mouthwash*[tw])". Only original articles published after 2009 and written in the English language were included. Results: A total of 19 original papers met the criteria and showed varying levels of success achieved with the use of propolis. It was responsible for a significant lowering of specific plaque and gingival indices, inhibited the growth of bacteria, reduced oral flora diversity, and consistently improved periodontal condition, oral hygiene, and oral health. Conclusion: Propolis may play a role in initiating, sustaining, and maintaining oral health as its desirable properties have the potential to improve various oral hygiene related indices.
AB  - Contexte : Les recherches ont révélé que les maladies parodontales sont causées par de l'inflammation résultant d'une dysbiose du microbiome buccal, lorsque les bactéries buccales se multiplient en communautés plus importantes appelées biofilm dentaire. Afin d'aider à maîtriser cette prolifération de bactéries, une variété de pâtes dentifrices, de dentifrices et de bains de bouche ont été conçus. Bien qu'elle ne soit pas aussi courante dans les pâtes dentifrices de l'Amérique du Nord, la propolis commence à émerger comme ingrédient actif dans les dentifrices, puisque les études de laboratoire ont suggéré qu'elle a des propriétés anti-inflammatoires, immunomodulatrices, antioxydantes, antimicrobiennes et antidiabétiques. Le but de cet examen de la portée était d'explorer la littérature sur l'efficacité de la propolis dans le maintien de la santé buccodentaire. Méthodes : Cette revue a utilisé les critères suivants : Population : études portant sur des humains en bonne santé; Intervention : propolis sous forme de pâte dentifrice, dentifrice et bain de bouche; Comparaison : fluorure, chlorohexidine et placebo; Résultats : indices de plaque et de gencive, amélioration de l'hygiène buccodentaire et inhibition des bactéries. Les articles de recherche pertinents ont été sélectionnés dans les bases de données de Web of Science, PubMed, MEDLINE et Scopus à l'aide de paramètres de recherche « propolis[tw] ET (pâte dentifrice*[tw] OU dentifrice*[tw] OU bain de bouche*[tw]) ». Seuls les articles originaux publiés après 2009 et rédigés en anglais ont été inclus. Résultats : Un total de 19 articles originaux ont répondu aux critères et ont montré des taux de succès variables, atteints à l'aide de la propolis. Elle était responsable d'une diminution considérable des indices propres la plaque et aux gencives, de l'inhibition de la croissance de bactéries, de la réduction de la diversité de la flore buccale et de l'amélioration constante de l'état du parodonte, de l'hygiène buccodentaire et de la santé buccodentaire. Conclusion : La propolis peut jouer un rôle dans l'initiation, le maintien et l'entretien de la santé buccodentaire, car ses propriétés intéressantes ont le potentiel d'améliorer divers indices liés l'hygiène buccodentaire.
SN  - 1712-171X
AD  - Private practice, Lane and Associates Family Dentistry, Erwin, NC, USA
AD  - Department of Restorative Dental Sciences, College of Dentistry, Imam Abdulrahman Bin Faisal University, Dammam, Saudi Arabia
AD  - International Scholar, Periodontics, College of Dentistry, University of Kentucky, Lexington, KY, USA
UR  - https://search.ebscohost.com/login.aspx?direct=true&db=ccm&AN=153093669&site=ehost-live
DP  - EBSCOhost
DB  - ccm
ER  - 

TY  - JOUR
ID  - 153093667
T1  - Biomimetic hydroxyapatite and caries prevention: a systematic review and meta-analysis.
AU  - Limeback, Hardy
AU  - Enax, Joachim
AU  - Meyer, Frederic
Y1  - 2021/10//
N1  - Accession Number: 153093667. Language: English. Entry Date: 20211031. Revision Date: 20211101. Publication Type: Article; meta analysis; pictorial; research; systematic review; tables/charts. Journal Subset: Allied Health; Blind Peer Reviewed; Canada; Editorial Board Reviewed; Expert Peer Reviewed; Peer Reviewed. Special Interest: Evidence-Based Practice. NLM UID: 101234082. 
KW  - Hydroxyapatites -- Pharmacodynamics
KW  - Dental Caries -- Prevention and Control
KW  - Oral Health
KW  - Dentin
KW  - Human
KW  - Systematic Review
KW  - Meta Analysis
KW  - PubMed
KW  - Medline
KW  - Embase
KW  - Conceptual Framework
SP  - 148
EP  - 159
JO  - Canadian Journal of Dental Hygiene
JF  - Canadian Journal of Dental Hygiene
JA  - CAN J DENT HYG
VL  - 55
IS  - 3
CY  - Ottawa, Ontario
PB  - Canadian Dental Hygienists Association
AB  - Dental caries is still one of the most prevalent diseases worldwide. Research has shown that fluoride has a role in caries prevention. For many reasons there are concerns about young children using fluoride-containing oral care products. Consequently, there is a need to identify effective fluoride-free products. A large body of literature now exists on the use of biomimetic hydroxyapatite (HAP) as an active ingredient in oral care products to combat caries. Aim: To conduct a systematic review of the clinical evidence of the effects of HAP-based fluoride-free oral care products in caries reduction and conduct a meta-analysis of available randomized clinical trials (RCTs). Methods: Using the PICO question "In individuals of all ages (P), do fluoride-free oral care products containing HAP as the anti-caries agent (I), compared to products with fluoride or without caries control products (C), reduce the risk of dental caries (O)?" Ovid MEDLINE (PubMed), Scopus, EMBASE, and Web of Science databases were searched using the following keywords: apatite, hydroxyapatite, caries, dental decay, dentin(e), enamel, toothpaste, dentifrice, mouthwash, gels, biofilm, (dental) plaque, ero(de, ded, sion), (de, re)mineral(ise, ized, ised, ization, isation). Reviews, tooth whitening, tooth sensitivity, and in vitro studies were excluded. PRISMA was used for the search and GRADE was used to assess quality. Clinical trials were subjected to the Cochrane Risk of Bias assessment followed by meta-analysis. Results: 291 studies were retrieved; 22 were suitable for systematic review, 5 were clinical caries trials and 4 were RCTs. A meta-analysis of 3 RCTs was possible showing HAP provided 17% protection against caries. The other 17 trials had simpler proxy outcomes for anticaries effects. Some trials showed non-inferior performance of HAP products compared to those with fluoride. Conclusion: There is good evidence that hydroxyapatite in oral care products in the absence of fluoride effectively reduces caries.
AB  - La carie dentaire demeure l'une des maladies les plus répandues dans le monde. La recherche a montré que le fluorure joue un rôle dans la prévention des caries. Pour plusieurs raisons, l'utilisation de produits de soins buccodentaires contenant du fluorure chez les jeunes enfants suscite des inquiétudes. Par conséquent, un besoin existe de cibler des produits efficaces sans fluorure. Un grand éventail de littérature existe maintenant sur l'utilisation d'hydroxyapatite biomimétique (HAP) comme ingrédient dans les produits de soins buccodentaires pour lutter contre la carie. Objectif : Mener une revue systématique des données probantes cliniques sur les effets des produits de soins buccodentaires sans fluorure à base d'HAP pour la réduction de caries et réaliser une méta-analyse d'essais cliniques randomisés (ECR) offerts. Méthodes : Des recherches ont été effectuées dans les bases de données Ovid MEDLINE (PubMed), Scopus, EMBASE et Web of Science avec la question PICO : « Les produits de soins de santé buccodentaires qui contiennent de l'HAP à titre d'agent anti-carie (I) réduisent-ils le risque de caries dentaires (O) chez les personnes de tous les âges (P) en comparaison aux produits contenant du fluorure ou n'ayant aucun produit de contrôle de la carie (C)? Les mots clés suivants ont aussi été utilisés : apatite, hydroxyapatite, caries, carie dentaire, dentin(e), émail, pâte dentifrice, dentifrice, bain de bouche, gels, biofilm, plaque (dentaire), éro (der, dée, sion), (de, re) minéral (iser, isée, isation). Les analyses documentaires, ainsi que les études sur le blanchiment des dents, la sensibilité dentaire, et les études in vitro ont été exclus. PRISMA a été utilisé pour la recherche et le système GRADE a été utilisé pour évaluer la qualité. Les essais cliniques ont été sujets à l'évaluation de risques de biais de Cochrane suivis par une méta-analyse. Résultats : 291 études ont été repérées : 22 études étaient propices à la revue systématique, 5 étaient des essais cliniques sur les caries et 4 étaient des ECR. Une méta-analyse de 3 RCT a été possible montrant que l'HAP avait fourni une protection de 17 % contre la carie. Les 17 autres essais avaient des résultats de substitution plus simples pour les effets anti-carie. Certains essais ont montré une performance comparable des produits d'HAP par rapport à ceux contenant du fluorure. Conclusion : Il y a de bonnes preuves que l'hydroxyapatite dans les produits de soins buccodentaires, en l'absence de fluorure, réduit la carie de façon efficace.
SN  - 1712-171X
AD  - Professor emeritus, Faculty of Dentistry, University of Toronto, Toronto, ON, Canada
AD  - Senior scientist, Oral care, Dr. Kurt Wolff GmbH & Co. KG, Research Department, Bielefeld, Germany
UR  - https://search.ebscohost.com/login.aspx?direct=true&db=ccm&AN=153093667&site=ehost-live
DP  - EBSCOhost
DB  - ccm
ER  - 

TY  - JOUR
ID  - 153142443
T1  - Oral Health Education and Promotion Activities by Early Head Start Programs in the United States: A systematic review.
AU  - Joufi, Ahlam I.
AU  - Claiborne, Denise M.
AU  - Shuman, Deanne
Y1  - 2021/10//
N1  - Accession Number: 153142443. Language: English. Entry Date: 20211028. Revision Date: 20211028. Publication Type: Article; research; systematic review; tables/charts. Journal Subset: Allied Health; Peer Reviewed; USA. Special Interest: Evidence-Based Practice. NLM UID: 8902616. 
KW  - Oral Health -- Education
KW  - Oral Hygiene -- Education
KW  - Dental Health Education
KW  - Health Promotion
KW  - Dental Caries -- Prevention and Control -- In Infancy and Childhood
KW  - Project Head Start -- United States
KW  - Program Evaluation
KW  - Human
KW  - Systematic Review
KW  - United States
KW  - Child
KW  - CINAHL Database
KW  - PubMed
KW  - Health Personnel -- Education
KW  - Teachers -- Education
KW  - Parents -- Education
KW  - Health Knowledge
KW  - Health Behavior -- Evaluation
SP  - 14
EP  - 21
JO  - Journal of Dental Hygiene
JF  - Journal of Dental Hygiene
JA  - J DENT HYG
VL  - 95
IS  - 5
CY  - Chicago, Illinois
PB  - American Dental Hygienists Association
AB  - Purpose: Dental caries is a non-communicable, preventable disease that disproportionately affects low-income children in the United States (US). The purpose of this systematic review was to describe oral health education and promotion activities designed to prevent early childhood caries (ECC) provided by Early Head Start (EHS) programs in the United States. Methods: Five databases were searched including CINAHL, Dentistry & Oral Sciences Source through EBSCO, PubMed, Google Scholar, and the Wiley Online Library, to identify peer-reviewed quantitative studies published in English on oral health education and promotion activities within EHS programs from 2000 to 2019. Studies were assessed for eligibility using the Preferred Reporting Items for Systematic Reviews and Meta-Analyses flow diagram (PRISMA). Two researchers independently evaluated the included studies. Results: The initial search yielded a total of 363 articles. Following the screening process, five studies met the inclusion criteria (observational, n=2; quasi-experimental, n=3). The main outcome measures included oral health knowledge, attitudes and behaviors, oral health education, oral health promotion, and oral health activities. Three studies investigated the effectiveness of oral health education and promotion interventions among EHS staff and parents. Two studies examined oral health activities such as education, toothbrushing instructions, toothpaste use, dietary education, and dental assessment. Conclusions: Studies that focused on increasing pediatric oral health knowledge and practice behaviors among both EHS staff members and parents reflected positive outcomes. Ongoing research is needed to examine the effectiveness of oral health education and promotion activities as they relate to the oral health outcomes of children enrolled in EHS programs.
SN  - 1043-254X
AD  - Doctoral candidate in health services research, College of Health Sciences
AD  - Assistant professor, Old Dominion University, Norfolk, VA, USA
AD  - Graduate program director, School of Dental Hygiene, Old Dominion University, Norfolk, VA, USA
AD  - Professor emerita in dental dental hygiene, College of Health Sciences, Old Dominion University, Norfolk, VA, USA
UR  - https://search.ebscohost.com/login.aspx?direct=true&db=ccm&AN=153142443&site=ehost-live
DP  - EBSCOhost
DB  - ccm
ER  - 

TY  - JOUR
ID  - 153093668
T1  - Exploring barriers to oral health care experienced by individuals living with autism spectrum disorder.
AU  - Bernath, Bianka
AU  - Kanji, Zul
Y1  - 2021/10//
N1  - Accession Number: 153093668. Language: English. Entry Date: 20211031. Revision Date: 20211101. Publication Type: Article; research; systematic review; tables/charts. Journal Subset: Allied Health; Blind Peer Reviewed; Canada; Editorial Board Reviewed; Expert Peer Reviewed; Peer Reviewed. Special Interest: Evidence-Based Practice. NLM UID: 101234082. 
KW  - Oral Health
KW  - Mouth Diseases -- Therapy
KW  - Health Services Accessibility
KW  - Autistic Disorder
KW  - Health Services Needs and Demand
KW  - Human
KW  - Systematic Review
KW  - Disabled
KW  - PubMed
KW  - CINAHL Database
SP  - 160
EP  - 166
JO  - Canadian Journal of Dental Hygiene
JF  - Canadian Journal of Dental Hygiene
JA  - CAN J DENT HYG
VL  - 55
IS  - 3
CY  - Ottawa, Ontario
PB  - Canadian Dental Hygienists Association
AB  - Background: Autism spectrum disorder (ASD) is a developmental disorder that affects behaviour and communication skills. ASD is estimated to affect approximately 1 in 66 Canadians, with symptoms typically arising within the first 3 years of life. Individuals with ASD present with an increased burden of disease and face heightened barriers to oral care. Objective: This narrative literature review aims to raise awareness of the additional needs that individuals with ASD have when seeking oral care and to identify how barriers to such care may be reduced. Methods: Twenty-one articles were included in this review, with a wide range of study designs and methodologies. Search terms in PubMed, Education Source, and CINAHL databases included autism spectrum disorder, barriers, dental, dental hygiene, developmental disability, oral health, and unmet needs. Results and discussion: Key themes that emerged as barriers to care were behavioural challenges, inhibited social and communication skills, parental dependence, clinic environment, and abilities of oral health professionals to treat clients with special care needs. Conclusion: Current literature reveals that individuals with ASD face numerous barriers when accessing oral care and attempting to achieve adequate oral health, thus contributing to an increased burden of disease. Oral health professionals should aim to improve their understanding of special care populations such as the ASD community and raise awareness among health care professionals to work towards diminishing the barriers to care these populations experience.
AB  - Contexte : Les troubles du spectre autistique (TSA) sont des troubles du développement qui affectent le comportement et les capacités de communication. On estime que les TSA touchent environ 1 Canadien sur 66, et les symptômes se manifestent typiquement au cours des 3 premières années de la vie. Les personnes atteintes de TSA sont confrontées à un fardeau accru de maladies et à des obstacles plus importants en matière de soins buccodentaires. Objectif : La présente revue narrative de la littérature vise à susciter une prise de conscience des besoins supplémentaires qu'ont les personnes atteintes de TSA lorsqu'elles cherchent des soins buccodentaires et à cibler les façons qui permettent de réduire les obstacles à obtenir ces soins. Méthodes : Vingt-et-un articles comprenant un vaste éventail de modèles et de méthodologies d'études ont été inclus dans cet examen. La recherche dans les bases de données PubMed, Education Source et CINAHL comprenait les termes : troubles du spectre de l'autisme, obstacles, dentaire, hygiène dentaire, déficience développementale, santé buccodentaire et besoins non satisfaits. Résultats et discussion : Les thèmes clés qui ont émergé comme étant des obstacles aux soins buccodentaires étaient : les défis comportementaux, l'inhibition des aptitudes sociales et de communication, la dépendance parentale, l'environnement clinique et la capacité des professionnels de la santé buccodentaires à traiter les clients ayant des besoins spéciaux en matière de soins. Conclusion : La littérature actuelle révèle que les personnes atteintes de TSA font face à de nombreux obstacles lorsqu'elles accèdent aux soins buccodentaires et essaient d'atteindre une santé buccodentaire adéquate, ce qui contribue à un fardeau accru de maladies. Les professionnels de la santé buccodentaires devraient viser à améliorer leur compréhension des populations ayant des besoins de soins spéciaux, comme les personnes atteintes de TSA et à conscientiser les professionnels de la santé afin de réduire les obstacles aux soins auxquels sont confrontés ces populations.
SN  - 1712-171X
AD  - Alumna, Dental Hygiene Degree Program, University of British Columbia, Vancouver, BC, Canada
AD  - Associate professor and co-director, Dental Hygiene Degree Program, University of British Columbia, Vancouver, BC, Canada
UR  - https://search.ebscohost.com/login.aspx?direct=true&db=ccm&AN=153093668&site=ehost-live
DP  - EBSCOhost
DB  - ccm
ER  - 

TY  - JOUR
ID  - 153288029
T1  - Cross-Sector Monitoring and Evaluation Framework: Social, Economic, and Health Conditions Impacted During the COVID-19 Pandemic.
AU  - Wong, Eva Y.
AU  - Schachter, Abigail
AU  - Collins, Hannah N.
AU  - Song, Lin
AU  - Ta, Myduc L.
AU  - Dawadi, Shuva
AU  - Neal, Scott
AU  - Pajimula, Fel F.
AU  - Colombara, Danny V.
AU  - Johnson, Kristen
AU  - Laurent, Amy A.
Y1  - 2021/10/02/
N1  - Accession Number: 153288029. Language: English. Entry Date: 20211105. Revision Date: 20211105. Publication Type: Article; tables/charts. Supplement Title: 2021Supplement. Journal Subset: Biomedical; Core Nursing; Double Blind Peer Reviewed; Nursing; Peer Reviewed; Public Health; USA. NLM UID: 1254074. 
KW  - COVID-19 Pandemic
KW  - Public Health
KW  - Health Status Disparities
KW  - Socioeconomic Factors
KW  - Health Status
KW  - Health Policy
KW  - Race Factors
KW  - Unemployment
KW  - Educational Status
KW  - Domestic Violence
KW  - Child Care
KW  - Health Services Accessibility
SP  - S215
EP  - S223
JO  - American Journal of Public Health
JF  - American Journal of Public Health
JA  - AM J PUBLIC HEALTH
VL  - 111
IS  - S3
CY  - Washington, District of Columbia
PB  - American Public Health Association
AB  - Public Health 3.0 approaches are critical for monitoring disparities in economic, social, and overall health impacts following the COVID-19 pandemic and its associated policy changes to slow community spread. Timely, cross-sector data as identified using this approach help decisionmakers identify changes, track racial disparities, and address unintended consequences during a pandemic. We applied a monitoring and evaluation framework that combined policy changes with timely, relevant cross-sector data and community review. Indicators covered unemployment, basic needs, family violence, education, childcare, access to health care, and mental, physical, and behavioral health. In response to increasing COVID-19 cases, nonpharmaceutical intervention strategies were implemented in March 2020 in King County, Washington. By December 2020, 554 000 unemployment claims were filed. Social service calls increased 100%, behavioral health crisis calls increased 25%, and domestic violence calls increased 25%, with disproportionate impact on communities of color. This framework can be replicated by local jurisdictions to inform and address racial inequities in ongoing COVID-19 mitigation and recovery. Cross-sector collaboration between public health and sectors addressing the social determinants of health are an essential first step to have an impact on long-standing racial inequities. (Am J Public Health. 2021;111(S3):S215–S223. https://doi.org/10.2105/AJPH.2021.306422)
SN  - 0090-0036
DO  - 10.2105/ajph.2021.306422
UR  - https://search.ebscohost.com/login.aspx?direct=true&db=ccm&AN=153288029&site=ehost-live
DP  - EBSCOhost
DB  - ccm
ER  - 

TY  - JOUR
ID  - 152184297
T1  - Decreased Incidence of Rib Fractures in Pregnant Patients After Motor Vehicle Collisions.
AU  - Di Napoli, Marissa
AU  - DeVoe, William B.
AU  - Leon, Stuart
AU  - Crookes, Bruce
AU  - Privette, Alicia
AU  - Graybill, Whitney
AU  - Eriksson, Evert A.
Y1  - 2021/09//
N1  - Accession Number: 152184297. Language: English. Entry Date: 20210903. Revision Date: 20210913. Publication Type: Article; research; tables/charts. Journal Subset: Blind Peer Reviewed; Core Nursing; Expert Peer Reviewed; Nursing; Peer Reviewed; USA. Instrumentation: Glasgow Coma Scale (GCS); Injury Severity Score (ISS). NLM UID: 9211547. 
KW  - Rib Fractures -- Epidemiology -- In Pregnancy
KW  - Expectant Mothers
KW  - Accidents, Traffic
KW  - Thoracic Injuries
KW  - Trauma
KW  - Women's Health
KW  - Human
KW  - South Carolina
KW  - Pregnancy
KW  - Female
KW  - Retrospective Design
KW  - Prospective Studies
KW  - Academic Medical Centers
KW  - Adolescence
KW  - Young Adult
KW  - Adult
KW  - Middle Age
KW  - Intensive Care Units
KW  - Glasgow Coma Scale
KW  - Scales
KW  - Length of Stay
KW  - Respiration, Artificial
KW  - Mortality
KW  - Mann-Whitney U Test
KW  - Fisher's Exact Test
KW  - Statistical Significance
KW  - Data Analysis Software
KW  - Descriptive Statistics
SP  - 385
EP  - 390
JO  - American Journal of Critical Care
JF  - American Journal of Critical Care
JA  - AM J CRIT CARE
VL  - 30
IS  - 5
CY  - Alisa Veijo, California
PB  - American Association of Critical-Care Nurses
AB  - Background: Rib fractures are common after motor vehicle collisions. The hormonal changes associated with pregnancy decrease the stiffness and increase the laxity of cartilage and tendons. The effect of these changes on injury mechanics is not completely understood. Objectives: To compare the incidences of chest wall injury following blunt thoracic trauma between pregnant and nonpregnant women. Methods: The authors conducted a retrospective review of female patients seen at a level I trauma center from 2009 to 2017 after a motor vehicle collision. Patient characteristics were compared to determine if pregnancy affected the incidence of chest wall injury. Statistics were calculated with SPSS version 24 and are presented as mean (SD) or median (interquartile range). Results: In total, 1618 patients were identified. The incidence of rib/sternal fracture was significantly lower in pregnant patients (7.9% vs 15.2%, P =.047), but the incidence of intrathoracic injury was similar between the groups. Pregnant and nonpregnant patients with rib/sternal fractures had similar Injury Severity Score results (21 [13-27] vs 17 [11-22], P =.36), but pregnant patients without fractures had significantly lower scores (1 [0-5] vs 4 [1-9], P <.001). Conclusions: Pregnant patients have a lower rate of rib fracture after a motor vehicle collision than nonpregnant patients. The difference in injury mechanics may be due to hormonal changes that increase elasticity and resistance to bony injury of the ribs. In pregnant trauma patients, intrathoracic injury without rib fracture should raise concerns about injury severity. A multicenter evaluation of these findings is needed.
SN  - 1062-3264
AD  - Marissa Di Napoli is an intern, Department of Surgery, Division of Trauma and Critical Care, Medical University of South Carolina, Charleston, South Carolina
AD  - William B. DeVoe is an assistant professor, Department of Surgery, Division of Trauma and Critical Care, Medical University of South Carolina, Charleston, South Carolina
AD  - Stuart Leon is a professor, Department of Surgery, Division of Trauma and Critical Care, Medical University of South Carolina, Charleston, South Carolina
AD  - Bruce Crookes is a professor, Department of Surgery, Division of Trauma and Critical Care, Medical University of South Carolina, Charleston, South Carolina
AD  - Alicia Privette is an associate professor, Department of Surgery, Division of Trauma and Critical Care, Medical University of South Carolina, Charleston, South Carolina
AD  - Whitney Graybill is an associate professor, Department of Obstetrics and Gynecology, Medical University of South Carolina
AD  - Evert A. Eriksson is a professor, Department of Surgery, Division of Trauma and Critical Care, Medical University of South Carolina
DO  - 10.4037/ajcc2021505
UR  - https://search.ebscohost.com/login.aspx?direct=true&db=ccm&AN=152184297&site=ehost-live
DP  - EBSCOhost
DB  - ccm
ER  - 

TY  - JOUR
ID  - 152340028
T1  - Systematic Review and Meta-analysis of Factors related to Functional Status of People with Liver Cirrhosis.
AU  - Surachai Maninet
AU  - Yupin Aungsuroch
AU  - Chanokporn Jitpanya
Y1  - 2021/10//Oct-Dec2021
N1  - Accession Number: 152340028. Language: English. Entry Date: 20210914. Revision Date: 20210914. Publication Type: Article; meta analysis; research; systematic review; tables/charts. Journal Subset: Asia; Double Blind Peer Reviewed; Editorial Board Reviewed; Expert Peer Reviewed; Nursing; Peer Reviewed. Special Interest: Evidence-Based Practice. Instrumentation: Newcastle-Ottawa Scale (NOS). 
KW  - Liver Cirrhosis -- Psychosocial Factors
KW  - Functional Status
KW  - Human
KW  - Systematic Review
KW  - Meta Analysis
KW  - Medline
KW  - CINAHL Database
KW  - Embase
KW  - PubMed
KW  - Psycinfo
KW  - Scales
KW  - Fatigue
KW  - Attitude to Illness
KW  - Functional Assessment
KW  - Chi Square Test
KW  - Data Analysis Software
KW  - Descriptive Statistics
KW  - Correlational Studies
KW  - Fisher's Exact Test
KW  - Cochrane Library
KW  - Publication Bias
KW  - Confidence Intervals
SP  - 639
EP  - 652
JO  - Pacific Rim International Journal of Nursing Research
JF  - Pacific Rim International Journal of Nursing Research
JA  - PAC RIM INT J NURS RES
VL  - 25
IS  - 4
PB  - Thailand Nursing & Midwifery Council
AB  - Functional status decline is a frequent problem reported by people with liver cirrhosis. This causes difficulty maintaining defined tasks in terms of physical, psychological, social, and role functioning. Previous studies reported that several factors related to the functional status of people with liver cirrhosis. However, research results remain inconsistent, and the magnitude of relationships of each factor and functional status among people with liver cirrhosis is less likely to share information. Therefore, this study aimed to explore the pooled effect size of factors related to functional status of people with liver cirrhosis across studies. A systematic review and meta-analysis were conducted in 2021 utilizing PRISMA guidelines to report the study. Databases including Ovid, MEDLINE, CINAHL, Embase, PubMed, PsycINFO, Scopus, Science Direct, ProQuest, and Google Scholar were searched. The studies published from the establishment of each database to February 2021 were reviewed. The quality of the selected articles was evaluated utilizing the Newcastle-Ottawa Scale. Ten studies met the inclusion criteria, involving a total of 1,189 participants. Existing variables were categorized into nonmodifiable and potentially modifiable factors. Age, severity of disease, and hemoglobin levels were the nonmodifiable factors that had moderate relation with functional status. For modifiable factors, illness perception and fatigue, were found to have a moderate association with functional status. The findings indicate that healthcare personnel should emphasize minimizing fatigue and negative illness perception to improve functional status among people with liver cirrhosis. Those with older age, severe disease, and a low level of hemoglobin are more vulnerable to functional status decline.
SN  - 1906-8107
AD  - RN, PhD, Faculty of Nursing, Ubon Ratchathani University, Ubon Ratchathani Province, Thailand
AD  - RN, PhD, Associate Professor, Faculty of Nursing, Chulalongkorn University, Thailand
UR  - https://search.ebscohost.com/login.aspx?direct=true&db=ccm&AN=152340028&site=ehost-live
DP  - EBSCOhost
DB  - ccm
ER  - 

TY  - JOUR
ID  - 151134326
T1  - A mapping and synthesis of tools for stakeholder and community engagement in quality improvement initiatives for reproductive, maternal, newborn, child and adolescent health.
AU  - Spencer, Jessie
AU  - Gilmore, Brynne
AU  - Lodenstein, Elsbet
AU  - Portela, Anayda
Y1  - 2021/06//
N1  - Accession Number: 151134326. Language: English. Entry Date: 20210701. Revision Date: 20210703. Publication Type: Article; pictorial; research; systematic review; tables/charts. Journal Subset: Europe; Health Services Administration; Peer Reviewed; UK & Ireland. Special Interest: Evidence-Based Practice. Grant Information: Supported by a grant to the WHO Department of Maternal, Newborn Child and Adolescent Health and Ageing from the Bill and Melinda Gates Foundation.. NLM UID: 9815926. 
KW  - Reproductive Health
KW  - Maternal-Child Health
KW  - Adolescent Health
KW  - Health Care Delivery
KW  - Quality Improvement
KW  - Stakeholder Participation
KW  - Consumer Participation
KW  - Community Role
KW  - Collaboration
KW  - Clinical Assessment Tools -- Evaluation
KW  - Human
KW  - Systematic Review
KW  - Practice Guidelines
KW  - Funding Source
KW  - Conceptual Framework
KW  - World Health Organization
KW  - World Wide Web
KW  - PubMed
KW  - Embase
KW  - Descriptive Statistics
KW  - Language
SP  - 744
EP  - 756
JO  - Health Expectations
JF  - Health Expectations
JA  - HEALTH EXPECTATIONS
VL  - 24
IS  - 3
CY  - Malden, Massachusetts
PB  - Wiley-Blackwell
AB  - Background: Stakeholder and community engagement promotes collaboration and gives service users an opportunity to actively participate in the care they receive. Recognizing this potential, The Network for Improving Quality of Care for maternal, newborn and child health aimed to identify tools and operational guidance to integrate stakeholder and community engagement into quality improvement (QI) implementation. Methods: A mapping, consisting of a literature review and an open call through email and listservers, for implementation tools was conducted. Materials were included if they provided guidance on stakeholder and community engagement aligned to the Network's QI framework comprising seven phases. Screening of tools was done by two reviewers. Results: The literature search and the call for tools returned 197 documents with 70 tools included after screening. Most included tools (70%) were published after 2010. International organizations were the most frequently cited authors of tools. Only 15 tools covered all seven phases of the QI framework; few tools covered the more 'technical' phase of the QI framework: adapting standards and refining strategies. Conclusion: The quantity of tools and their varied characteristics including types of stakeholder and community engagement processes across the QI framework confirms that engagement cannot be captured in a 'one‐size‐fits‐all' formula. Many tools were designed with a generic focus to allow for adaption and use in different settings and sectors. Country programmes looking to strengthen engagement approaches can take advantage of available tools through an online portal on the WHO website and adapt them to meet their specific needs and context. Public Involvement: Programme implementers provided tools and resources during data collection.
SN  - 1369-6513
AD  - Division of Public Health, Michigan State University, College of Human Medicine, Flint MI,, USA
AD  - UCD Centre for Interdisciplinary Research, Education and Innovation in Health Systems, School of Nursing, Midwifery and Health Systems, University College Dublin, Dublin, Ireland
AD  - KIT Royal Tropical Institute, Amsterdam, the Netherlands
AD  - Department of Maternal, Newborn, Child and Adolescent Health and Ageing, World Health Organization, Geneva, Switzerland
DO  - 10.1111/hex.13237
UR  - https://search.ebscohost.com/login.aspx?direct=true&db=ccm&AN=151134326&site=ehost-live
DP  - EBSCOhost
DB  - ccm
ER  - 

TY  - JOUR
ID  - 151164154
T1  - Knowledge translation in health and wellness research focusing on immigrants in Canada.
AU  - Chowdhury, Nashit
AU  - Naidu, Jessica
AU  - Chowdhury, Mohammad Z. I.
AU  - Vaska, Marcus
AU  - Rumana, Nahid
AU  - Lasker, Mohammad Ali Ashraf
AU  - Turin, Tanvir C.
Y1  - 2021/06//
N1  - Accession Number: 151164154. Language: English. Entry Date: 20210706. Revision Date: 20210706. Publication Type: Article; research; systematic review; tables/charts. Journal Subset: Australia & New Zealand; Blind Peer Reviewed; Double Blind Peer Reviewed; Editorial Board Reviewed; Expert Peer Reviewed; Peer Reviewed; Public Health. Special Interest: Evidence-Based Practice. NLM UID: 101524060. 
KW  - Knowledge
KW  - Health
KW  - Wellness
KW  - Research, Medical
KW  - Immigrants -- Canada
KW  - Human
KW  - Scoping Review
KW  - Canada
KW  - Meetings
KW  - Discussion
KW  - Cancer Screening
KW  - Refugees
KW  - Medline
KW  - PubMed
KW  - Embase
KW  - CINAHL Database
KW  - Psycinfo
KW  - Gray Literature
KW  - Adolescence
KW  - Adult
KW  - Middle Age
KW  - Aged
KW  - Aged, 80 and Over
KW  - Chinese
KW  - India
KW  - Asians
KW  - Hispanic Americans
KW  - Africa
KW  - West Indies
KW  - Somalia
KW  - Poland
SP  - 139
EP  - 156
JO  - Journal of Primary Health Care
JF  - Journal of Primary Health Care
JA  - J PRIM HEALTH CARE
VL  - 13
IS  - 2
CY  - Clayton, VIC, <Blank>
PB  - CSIRO Publishing
AB  - INTRODUCTION: Knowledge translation (KT) is a relatively new concept referring to transfers of knowledge into practice in collaboration with multiple sectors that work for the health and wellness of society. Knowledge translation is crucial to identifying and addressing the health needs of immigrants. AIM: To scope the evidence on KT research engaging immigrants in the host country regarding the health and wellness of immigrants. METHODS: This study followed a scoping review approach suggested by Arksey O'Malley. We identified relevant studies from both academic and grey literature using structured criteria, charted the data from the selected studies, collated, summarised and report the results. RESULTS: Analysis of the eligible studies found two types of KT research: integrated KT and end-ofgrant KT. Meeting or discussion with community-level knowledge-users were common KT activities among immigrants, but they were involved in the entire research process only if they were hired as members of research teams. Most KT research among immigrants explored cancer screening and used a community-based participatory action research approach. Barriers and enablers usually came from researchers rather than from the community. There was little practice of evaluation and defined frameworks to conduct KT research among immigrants in Canada. CONCLUSION: This study can help the researchers and other stakeholders of health and wellness of the immigrant population to identify appropriate KT research activities for immigrants and where KT research is required to facilitate the transfer of research knowledge into action.
SN  - 1172-6164
AD  - Department of Family Medicine, Cumming School of Medicine, University of Calgary, Calgary, Alberta, Canada
AD  - Department of Community Health Sciences, University of Calgary, Calgary, Alberta, Canada
AD  - Knowledge Resource Service, Tom Baker Cancer Centre, Alberta Health Services, Calgary, Alberta, Canada
AD  - Sleep Center, Foothills Medical Center, University of Calgary, Calgary, Alberta, Canada
AD  - Community-Based Citizen Researcher, Calgary, Alberta, Canada
DO  - 10.1071/HC20072
UR  - https://search.ebscohost.com/login.aspx?direct=true&db=ccm&AN=151164154&site=ehost-live
DP  - EBSCOhost
DB  - ccm
ER  - 

TY  - JOUR
ID  - 153131893
T1  - Health Literacy in Occupational Therapy Research: A Scoping Review.
AU  - Attard, Erin
AU  - Vaas, Kirsten
AU  - Musallam, Andraya
AU  - Chaney, Taylar
AU  - Fortuna, Jennifer K.
Y1  - 2021///Fall2021
N1  - Accession Number: 153131893. Language: English. Entry Date: 20211103. Revision Date: 20211103. Publication Type: Article; research; systematic review; tables/charts. Journal Subset: Allied Health. Special Interest: Evidence-Based Practice. Instrumentation: Preferred Reporting Items for Systematic Reviews and Meta-Analyses extension for Scoping Reviews (PRISMA-ScR) Checklist. 
KW  - Health Literacy -- In Adulthood -- United States
KW  - Research, Occupational Therapy
KW  - Human
KW  - Scoping Review
KW  - Thematic Analysis
KW  - United States
KW  - Adult
KW  - Patient Education
KW  - Occupational Therapists
KW  - Checklists
KW  - PubMed
KW  - CINAHL Database
KW  - ERIC Database
SP  - 1
EP  - 18
JO  - Open Journal of Occupational Therapy (OJOT)
JF  - Open Journal of Occupational Therapy (OJOT)
VL  - 9
IS  - 4
CY  - Kalamazoo, Michigan
PB  - Open Journal of Occupational Therapy
AB  - Background: Low health literacy is a significant problem in the United States. Patient education is a key component of occupational therapy intervention. Occupational therapists have the skills to develop patient education materials (PEMs) all patients can understand. Few studies on health literacy exist in occupational therapy research. The purpose of this scoping review was to summarize the breadth of literature on health literacy in occupational therapy research and to identify knowledge gaps. Method: A scoping review methodological framework (Arksey and O’Malley, 2005; Levac et al., 2010) was used to search five databases. A descriptive numerical summary and qualitative thematic analysis were used to summarize the results. Results: Eighteen articles met the inclusion criteria. Quantitative results describe variation in research design, outcome measures, intervention focus, and setting. Qualitative themes include exploring health literacy knowledge, practices and perceptions of occupational therapists, and assessment of consumer needs and understanding related to health literacy. Gaps in the literature include the impact of low health literacy on patient outcomes, guidelines for appraising and modifying PEMs, and the effectiveness of modified PEMs. Conclusion: There is a need to establish evidence-based guidelines and a standard of care for patients with low health literacy.
SN  - 2168-6408
AD  - Grand Valley State University – USA.
DO  - 10.15453/2168-6408.1832
UR  - https://search.ebscohost.com/login.aspx?direct=true&db=ccm&AN=153131893&site=ehost-live
DP  - EBSCOhost
DB  - ccm
ER  - 

TY  - JOUR
ID  - 153020753
T1  - The Complex Epidemiological Relationship between Flooding Events and Human Outbreaks of Mosquito-Borne Diseases: A Scoping Review.
AU  - Coalson, Jenna E.
AU  - Anderson, Elizabeth J.
AU  - Santos, Ellen M.
AU  - Madera Garcia, Valerie
AU  - Romine, James K.
AU  - Dominguez, Brian
AU  - Richard, Danielle M.
AU  - Little, Ashley C.
AU  - Hayden, Mary H.
AU  - Ernst, Kacey C.
Y1  - 2021/09//
N1  - Accession Number: 153020753. Language: English. Entry Date: 20211020. Revision Date: 20211020. Publication Type: Article; pictorial; research; systematic review; tables/charts. Journal Subset: Blind Peer Reviewed; Editorial Board Reviewed; Peer Reviewed; Public Health; USA. Special Interest: Evidence-Based Practice. NLM UID: 0330411. 
KW  - Rain
KW  - Natural Disasters -- Adverse Effects
KW  - Mosquito Vectors
KW  - Vector Borne Diseases -- Epidemiology
KW  - Disease Outbreaks -- Evaluation
KW  - World Health
KW  - Human
KW  - Scoping Review
KW  - PubMed
KW  - Embase
KW  - Dengue -- Epidemiology
KW  - Malaria -- Epidemiology
KW  - Incidence
KW  - Encephalitis, Viral -- Epidemiology
KW  - Asia
KW  - Geographic Factors
KW  - Vector Borne Diseases -- Risk Factors
KW  - Africa
KW  - Europe
SP  - 1
EP  - 23
JO  - Environmental Health Perspectives
JF  - Environmental Health Perspectives
JA  - ENVIRON HEALTH PERSPECT
VL  - 129
IS  - 9
CY  - Washington, District of Columbia
PB  - Superintendent of Documents
AB  - BACKGROUND: Climate change is expected to increase the frequency of flooding events. Although rainfall is highly correlated with mosquito-borne diseases (MBD) in humans, less research focuses on understanding the impact of flooding events on disease incidence. This lack of research presents a significant gap in climate changeâ€“driven disease forecasting. OBJECTIVES: We conducted a scoping review to assess the strength of evidence regarding the potential relationship between flooding and MBD and to determine knowledge gaps. METHODS: PubMed, Embase, and Web of Science were searched through 31 December 2020 and supplemented with review of citations in relevant publications. Studies on rainfall were included only if the operationalization allowed for distinction of unusually heavy rainfall events. Data were abstracted by disease (dengue, malaria, or other) and stratified by post-event timing of disease assessment. Studies that conducted statistical testing were summarized in detail. RESULTS: From 3,008 initial results, we included 131 relevant studies (dengue 푛= 45, malaria 푛= 61, other MBD 푛= 49). Dengue studies indicated short-term (<1 month) decreases and subsequent (1-4 month) increases in incidence. Malaria studies indicated post-event incidence increases, but the results were mixed, and the temporal pattern was less clear. Statistical evidence was limited for other MBD, though findings suggest that human outbreaks of Murray Valley encephalitis, Ross River virus, Barmah Forest virus, Rift Valley fever, and Japanese encephalitis may follow flooding. DISCUSSION: Flooding is generally associated with increased incidence of MBD, potentially following a brief decrease in incidence for some diseases. Methodological inconsistencies significantly limit direct comparison and generalizability of study results. Regions with established MBD and weather surveillance should be leveraged to conduct multisite research to a) standardize the quantification of relevant flooding, b) study nonlinear relationships between rainfall and disease, c) report outcomes at multiple lag periods, and d) investigate interacting factors that modify the likelihood and severity of outbreaks across different settings.
SN  - 0091-6765
AD  - Center for Insect Science, University of Arizona, Tucson, Arizona, USA
AD  - International Center for Research on Women, Washington, District of Columbia, USA
AD  - Department of Epidemiology and Biostatistics, University of Arizona Mel and Enid Zuckerman College of Public Health, Tucson, Arizona, USA
AD  - National Institute for Human Resilience, University of Colorado Colorado Springs, Colorado Springs, Colorado, USA
DO  - 10.1289/EHP8887
UR  - https://search.ebscohost.com/login.aspx?direct=true&db=ccm&AN=153020753&site=ehost-live
DP  - EBSCOhost
DB  - ccm
ER  - 

TY  - JOUR
ID  - 152869741
T1  - Effects of nonpharmacological interventions on the psychological health of high-risk pregnant women: a systematic review and meta-analysis.
AU  - Hyeji Yoo
AU  - Sukhee Ahn
Y1  - 2021/09//
N1  - Accession Number: 152869741. Language: English. Entry Date: 20211019. Revision Date: 20211019. Publication Type: Article; meta analysis; research; systematic review; tables/charts. Journal Subset: Asia; Blind Peer Reviewed; Editorial Board Reviewed; Expert Peer Reviewed; Nursing; Peer Reviewed. Special Interest: Evidence-Based Practice. Instrumentation: Beck Depression Inventory (BDI); Perceived Stress Scale (PSS) (Cohen et al); Self-Rating Anxiety Scale; Beck Anxiety Inventory (BAI); Hospital Anxiety and Depression Scale (HADS); Depression Anxiety Stress Scale (DASS); Self-Rating Depression Scale; Visual Analog Scale; Edinburgh Postnatal Depression Scale; Postpartum Depression Screening Scale (PDSS) (Beck and Gable); Center for Epidemiologic Studies-Depression Scale; Spielberger State-Trait Anxiety questionnaire; Risk of Bias in Non-randomized Studies of Interventions Tool ((ROBINS-I); Risk of Bias Tool For Randomized Trials (RoB 2); Pregnancy-Related Anxiety; Pregnancy- Related Anxiety Questionnaire; Maternal Anxiety Questionnaire; Hospital Anxiety and Depression; PTL Stress Scale; Diabetes-related Stress Scale; Diabetes Health Distress Scale; Pregnancy Distress Questionnaire; Prenatal Posttraumatic Stress Questionnaire. 
KW  - Alternative Therapies -- Adverse Effects
KW  - Mental Health
KW  - Health Status
KW  - Outcome Assessment
KW  - Pregnancy, High Risk
KW  - Diabetes Mellitus, Gestational
KW  - Pre-Eclampsia
KW  - Labor, Premature
KW  - Human
KW  - Systematic Review
KW  - Meta Analysis
KW  - PubMed
KW  - CINAHL Database
KW  - Pregnancy
KW  - Female
KW  - Cochrane Library
KW  - Clinical Assessment Tools
KW  - Conceptual Framework
KW  - Sample Size
KW  - Dependent Variable
KW  - Study Design
KW  - Descriptive Statistics
KW  - Confidence Intervals
KW  - Chi Square Test
KW  - Linear Regression
KW  - Anxiety
KW  - Depression
KW  - Stress
KW  - Self-Rating Anxiety Scale
KW  - Self-Rating Depression Scale
KW  - Questionnaires
KW  - Scales
KW  - Psychological Tests
SP  - 180
EP  - 195
JO  - Korean Journal of Women Health Nursing
JF  - Korean Journal of Women Health Nursing
JA  - KOREAN J WOMEN HEALTH NURS
VL  - 27
IS  - 3
CY  - Seoul, <Blank>
PB  - Korean Academy of Women's Health Nursing
AB  - Purpose: This study aimed to summarize the current evidence on the effects of nonpharmacological interventions on psychological health outcomes for women with high-risk pregnancies due to conditions such as preeclampsia, gestational diabetes, or preterm labor. Methods: The following databases were searched from January 2000 to December 2020: PubMed, Ovid Embase, CINAHL, Web of Science, DBpia, RISS, and KISS. Two investigators independently reviewed and selected articles according to the inclusion/exclusion criteria. RoB 2 and the ROBINS-I checklist were used to evaluate study quality. Results: Twenty-nine studies with a combined total of 1,806 pregnant women were included in the systematic review and meta-analysis. Psychological health improvements were found in women with preeclampsia (Hedges' g=-0.67; 95% confidence interval [CI], -0.91 to -0.44), gestational diabetes (Hedges' g=-0.38; 95% CI, -0.54 to -0.12), and preterm labor (Hedges' g=-0.73; 95% CI, -1.00 to -0.46). The funnel plot was slightly asymmetrical, but the fail-safe N value and the trim-and-fill method showed no publication bias. Conclusion: Nonpharmacological interventions for women with high-risk pregnancies due to conditions such as preeclampsia, gestational diabetes, and preterm labor can improve psychological parameters such as anxiety, stress, and depression. Nurses can play a pivotal role in the nursing management of pregnant women with high-risk conditions and apply various types of nonpharmacological interventions to meet their needs in uncertain and anxious times during pregnancy.
SN  - 1225-9543
AD  - College of Nursing, Chungnam National University, Daejeon, Korea
DO  - 10.4069/kjwhn.2021.09.17
UR  - https://search.ebscohost.com/login.aspx?direct=true&db=ccm&AN=152869741&site=ehost-live
DP  - EBSCOhost
DB  - ccm
ER  - 

TY  - JOUR
ID  - 149565642
T1  - How Are Stakeholders With Autism Spectrum Disorder Included in the Social Validation of Augmentative and Alternative Communication Research? A Scoping Review.
AU  - Bastable, Kirsty
AU  - Klopper, Sandra
AU  - Samuels, Alecia
AU  - Dada, Shakila
Y1  - 2021/03//
N1  - Accession Number: 149565642. Language: English. Entry Date: 20210403. Revision Date: 20210403. Publication Type: Article; research; systematic review; tables/charts. Journal Subset: Allied Health; Editorial Board Reviewed; Expert Peer Reviewed; Peer Reviewed; USA. Special Interest: Evidence-Based Practice. NLM UID: 9114726. 
KW  - Stakeholder Participation
KW  - Child, Disabled
KW  - Autistic Disorder
KW  - Alternative and Augmentative Communication -- Evaluation
KW  - Research, Rehabilitation -- Evaluation
KW  - Human
KW  - Scoping Review
KW  - Conceptual Framework
KW  - Caregivers
KW  - CINAHL Database
KW  - Psycinfo
KW  - ERIC Database
KW  - Male
KW  - Female
KW  - Child, Preschool
KW  - Child
KW  - Adolescence
KW  - Adult
SP  - 817
EP  - 832
JO  - American Journal of Speech-Language Pathology
JF  - American Journal of Speech-Language Pathology
JA  - AM J SPEECH LANG PATHOL
VL  - 30
CY  - Rockville, Maryland
PB  - American Speech-Language-Hearing Association
AB  - Introduction: Social validation or the inclusion of stakeholders in the research process is beneficial, as it may decrease bias, increases efficacy, and prevents harm. For direct stakeholders such as individuals with autism spectrum disorder (ASD), social validation has mostly included participants who do not experience significant speech, language, and communication limitations while frequently omitting individuals with ASD who have complex communication needs (CCN). The presence of CCN indicates that augmentative and alternative communication (AAC) strategies are needed for individuals to express themselves. Social validation should not be limited to being participants in an intervention but should include involvement in the research process. This requires an understanding of the current trends, levels, and mechanisms of involvement in AAC research. Purpose: This review aimed to identify and describe the inclusion of direct stakeholders with ASD in the social validation of AAC research. Method: A scoping review was conducted following the PRISMA-ScR (Preferred Reporting Items for Systematic Reviews and Meta-Analyses extension for scoping reviews) methodology to identify AAC research that included stakeholders with ASD (direct and indirect) for social validation and to evaluate their level of involvement using the Typology of Youth Participation and Empowerment pyramid framework. Results: Twenty-four studies were identified. Studies primarily included indirect stakeholders (e.g., caregivers) giving in-depth perspectives, while direct stakeholders were limited to being intervention participants. Conclusions: Voices of direct stakeholders with ASD and CCN remain limited or excluded in research. Reasons for the exclusion of individuals with ASD and CCN from research and strategies for future inclusion are raised and discussed.
SN  - 1058-0360
AD  - Centre for Augmentative and Alternative Communication, University of Pretoria, South Africa
DO  - 10.1044/2020_AJSLP-20-00182
UR  - https://search.ebscohost.com/login.aspx?direct=true&db=ccm&AN=149565642&site=ehost-live
DP  - EBSCOhost
DB  - ccm
ER  - 

TY  - JOUR
ID  - 152750217
T1  - Children with congenital heart disease in COVID-19 pandemic times: an integrative review.
AU  - Santos Santana da Silva, Aline Cerqueira
AU  - Bezerra Góes, Fernanda Garcia
AU  - da Silva, Liliane Faria
AU  - da Silva, Laura Johanson
AU  - Souza Bonifácio, Michelly Cristynne
AU  - Cabral Banjar Coelho, Yasminn Canella
Y1  - 2022/01//
N1  - Accession Number: 152750217. Language: English. Entry Date: 20211012. Revision Date: 20211013. Publication Type: Article; research; systematic review; tables/charts. Journal Subset: Double Blind Peer Reviewed; Editorial Board Reviewed; Expert Peer Reviewed; Mexico & Central/South America; Nursing; Peer Reviewed. Special Interest: Evidence-Based Practice. NLM UID: 7910105. 
KW  - Research, Medical
KW  - Child Health
KW  - Heart Defects, Congenital
KW  - COVID-19 Pandemic
KW  - Human
KW  - Systematic Review
KW  - PubMed
KW  - Medline
KW  - Serial Publications
KW  - Manuscripts
KW  - Software
KW  - Methodological Research
KW  - Quantitative Studies
SP  - 1
EP  - 9
JO  - Revista Brasileira de Enfermagem
JF  - Revista Brasileira de Enfermagem
JA  - REV BRASIL ENFERMAGEM
VL  - 75
IS  - 1
PB  - Associacao Brasileira de Enfermagem
AB  - Objective: to identify the scientific production in health about children with congenital heart disease in COVID-19 pandemic times. Method: this is an integrative review, carried out in June 2020 in the information resources Latin American and Caribbean Literature in Health Sciences (LILACS), National Library of Medicine, National Institutes of Health (PubMed), Scientific Electronic Library Online Journal Portal (SciELO) and Brazilian Institute of Information Science and Technology (Oasis Ibict). Results: 14 studies composed this review. Most studies pointed to tests, interventional procedures and surgery for children with heart disease in pandemic times; others discussed possible complications of COVID-19 among children with congenital heart disease. Conclusion: the incipient production of studies and the weak level of evidence denote an important knowledge gap so far, highlighting the need for studies with strong scientific evidence for the formulation of care guidelines aimed at children with heart disease.
AB  - Objetivo: identificar la producción científica en el área de la salud sobre niños con cardiopatías congénitas en tiempos de la pandemia del COVID-19. Método: revisión integradora, realizada en junio de 2020 en los recursos de información Literatura Latinoamericana y del Caribe en Ciencias de la Salud (LILACS), National Library of Medicine National Institutes of Health (PubMed), Portal de Revistas Scientific Eletronic Library Online (SciELO) y Instituto de Ciencia y Tecnología de la Información (Oasis Ibict). Resultados: 14 estudios componen esta revisión. La mayoría de los estudios apuntaron a pruebas, procedimientos de intervención y cirugía para niños con enfermedades cardíacas en tiempos de pandemia; otros discutieron las posibles complicaciones del COVID-19 entre los niños con cardiopatías congénitas. Conclusión: la incipiente producción de estudios y el débil nivel de evidencia denotan un importante vacío de conocimiento hasta el momento, destacando la necesidad de estudios con fuerte evidencia científica para la formulación de guías de atención dirigidas a niños con cardiopatías.
AB  - Objetivo: identificar a produção científica da área da saúde acerca da criança com cardiopatia congênita em tempos de pandemia de COVID-19. Método: revisão integrativa, realizada em junho de 2020 nos recursos informacionais Literatura Latino Americana e do Caribe em Ciências da Saúde (LILACS), National Library of Medicine National Institutes of Health (PubMed), Portal de Revistas Scientific Eletronic Library Online (SciELO) e Instituto Brasileiro de Informação Ciência e Tecnologia (Oasis Ibict). Resultados: 14 estudos compuseram esta revisão. A maioria dos estudos apontava para a realização de exames, procedimentos intervencionistas e cirurgia da criança cardiopata em tempos de pandemia; outros teceram considerações sobre possíveis complicações da COVID-19 entre crianças com cardiopatia congênita. Conclusão: a incipiente produção de estudos e o fraco nível de evidência denotam importante lacuna de conhecimento até o momento, ressaltando a necessidade de estudos com forte evidência científica para a formulação de diretrizes assistenciais voltadas à criança cardiopata.
SN  - 0034-7167
AD  - Universidade Federal Fluminense. Rio das Ostras, Rio de Janeiro, Brazil
AD  - Universidade Federal Fluminense. Niterói, Rio de Janeiro, Brazil
AD  - Universidade Federal do Estado do Rio de Janeiro. Rio de Janeiro, RJ, Brazil
DO  - 10.1590/0034-7167-2020-1033
UR  - https://search.ebscohost.com/login.aspx?direct=true&db=ccm&AN=152750217&site=ehost-live
DP  - EBSCOhost
DB  - ccm
ER  - 

TY  - JOUR
ID  - 150413140
T1  - Evaluating the impact of patient and carer involvement in suicide and self‐harm research: A mixed‐methods, longitudinal study protocol.
AU  - Littlewood, Donna L.
AU  - Quinlivan, Leah
AU  - Steeg, Sarah
AU  - Bennett, Carole
AU  - Bickley, Harriet
AU  - Rodway, Cathryn
AU  - Webb, Roger T.
AU  - Kapur, Navneet
Y1  - 2021/05/02/May2021 Supplement S1
N1  - Accession Number: 150413140. Language: English. Entry Date: 20210526. Revision Date: 20210527. Publication Type: Article; protocol. Supplement Title: May2021 Supplement S1. Journal Subset: Europe; Health Services Administration; Peer Reviewed; UK & Ireland. NLM UID: 9815926. 
KW  - Suicide -- Prevention and Control
KW  - Injuries, Self-Inflicted -- Prevention and Control
KW  - Research, Mental Health
KW  - Research Subject Recruitment
KW  - Support, Psychosocial
KW  - Patient Attitudes -- Evaluation
KW  - Caregiver Attitudes -- Evaluation
KW  - Attitude of Health Personnel -- Evaluation
KW  - Research Personnel
KW  - Multimethod Studies
KW  - Prospective Studies
SP  - 47
EP  - 53
JO  - Health Expectations
JF  - Health Expectations
JA  - HEALTH EXPECTATIONS
VL  - 24
CY  - Malden, Massachusetts
PB  - Wiley-Blackwell
AB  - Background: Patient and public involvement (PPI) is becoming more commonplace in mental health research. There are strong moral and ethical arguments for good quality PPI. Few studies have documented and evaluated PPI in self‐harm and suicide research. Inconsistent reporting of PPI makes it difficult to discern practices that deliver quality, effective and meaningful involvement. It is important to understand and address emotional support needs of PPI members contributing to sensitive topics such as suicide and self‐harm. Therefore, this study will examine the effect of PPI on self‐harm and suicide research and explore patients', carers' and researchers' experiences and views in relation to the quality of PPI practice and provision of appropriate support for PPI members. Methods: This protocol outlines the longitudinal, mixed methodological approach that will be taken. Qualitative and quantitative data will be collected via baseline and repeated questionnaires, document review and semi‐structured interviews. Both PPI members and researchers will be invited to participate in this study. The two‐year data collection period will enable evaluation of PPI throughout the entire research cycle. An integrated approach will be taken to data analysis, using inductive thematic analysis and descriptive and repeated measures analyses, to address specified study aims. Dissemination: Findings from this study will inform practical guidance to support self‐harm and suicide researchers in effectively involving people with experiential knowledge in their research. Analyses will offer insight into the effect of PPI throughout the research process and assess changes in PPI members' and researchers' experiences of involvement across a two‐year period.
SN  - 1369-6513
AD  - NIHR Greater Manchester Patient Safety Translational Research Centre, The University of Manchester, Manchester, UK
AD  - Centre for Mental Health and Safety, School of Health Sciences, The University of Manchester, Manchester, UK
AD  - Manchester Academic Health Science Centre, The University of Manchester, Manchester, UK
AD  - Greater Manchester Mental Health NHS Foundation Trust, Manchester, UK
DO  - 10.1111/hex.13000
UR  - https://search.ebscohost.com/login.aspx?direct=true&db=ccm&AN=150413140&site=ehost-live
DP  - EBSCOhost
DB  - ccm
ER  - 

TY  - JOUR
ID  - 151323888
T1  - Orthographic Support for Word Learning in Clinical Populations: A Systematic Review.
AU  - Clark, Grace T.
AU  - Reuterskiöld, Christina
Y1  - 2021/07//
N1  - Accession Number: 151323888. Language: English. Entry Date: 20210712. Revision Date: 20210713. Publication Type: Article; research; systematic review; tables/charts. Journal Subset: Allied Health; Peer Reviewed; USA. Special Interest: Evidence-Based Practice. NLM UID: 0323431. 
KW  - Language Disorders
KW  - Spelling -- Evaluation
KW  - Word Processing
KW  - Learning
KW  - Population Health
KW  - Language Development
KW  - Human
KW  - Systematic Review
KW  - Medline
KW  - Psycinfo
KW  - CINAHL Database
KW  - Descriptive Statistics
KW  - Down Syndrome
KW  - Autistic Disorder
KW  - Dyslexia
KW  - Intellectual Disability
KW  - Hearing Disorders
KW  - Cerebral Palsy
SP  - 937
EP  - 948
JO  - Language, Speech & Hearing Services in Schools
JF  - Language, Speech & Hearing Services in Schools
JA  - LANG SPEECH HEAR SERV SCH
VL  - 52
IS  - 3
CY  - Rockville, Maryland
PB  - American Speech-Language-Hearing Association
AB  - Purpose: A systematic review was performed to determine the extent to which orthographic facilitation, a strategy to improve word learning, has been demonstrated in the literature for children and adolescents from clinical categories such as developmental language disorders (DLD), autism spectrum disorders (ASD), Down syndrome, dyslexia, hearing impairment, intellectual disability, and cerebral palsy. Method: Five databases were searched for all studies published through December 2019. Eligible studies included participants from a clinical population (DLD, ASD, dyslexia, cerebral palsy, Down syndrome, hearing impairment, etc.) and compared word learning with and without orthography. Selected studies were extracted for pertinent information. In addition, assessment of the methodological rigor was performed for each study. Results: The review yielded five studies that targeted word learning with orthographic facilitation for children from various clinical populations including DLD, verbal children with autism, Down syndrome, and dyslexia. All studied populations showed a benefit for word learning in picture naming posttests when words were trained in the presence of orthography. Conclusions: For the studied populations, training words in the presence of orthography will improve word learning accuracy and retention. The review highlights the need for more research in this area across other clinical populations.
SN  - 0161-1461
AD  - Department of Communicative Sciences and Disorders, New York University, NY
DO  - 10.1044/2021_LSHSS-20-00123
UR  - https://search.ebscohost.com/login.aspx?direct=true&db=ccm&AN=151323888&site=ehost-live
DP  - EBSCOhost
DB  - ccm
ER  - 

TY  - JOUR
ID  - 151134320
T1  - Stakeholder perspectives on the implementation and impact of Indigenous health interventions: A systematic review of qualitative studies.
AU  - Chando, Shingisai
AU  - Tong, Allison
AU  - Howell, Martin
AU  - Dickson, Michelle
AU  - Craig, Jonathan C.
AU  - DeLacy, Jack
AU  - Eades, Sandra J.
AU  - Howard, Kirsten
Y1  - 2021/06//
N1  - Accession Number: 151134320. Language: English. Entry Date: 20210701. Revision Date: 20210703. Publication Type: Article; research; systematic review; tables/charts. Journal Subset: Europe; Health Services Administration; Peer Reviewed; UK & Ireland. Special Interest: Evidence-Based Practice. NLM UID: 9815926. 
KW  - Stakeholder Participation -- Psychosocial Factors
KW  - Indigenous Health -- Psychosocial Factors
KW  - Program Implementation
KW  - Human
KW  - Systematic Review
KW  - Medline
KW  - Embase
KW  - Psycinfo
KW  - CINAHL Database
KW  - Professional-Client Relations
KW  - Quality of Life
KW  - Culture
KW  - Hope
KW  - Psychological Well-Being
KW  - Trust
KW  - Respect
KW  - Empowerment
KW  - Self-Management
KW  - Health Knowledge
SP  - 731
EP  - 743
JO  - Health Expectations
JF  - Health Expectations
JA  - HEALTH EXPECTATIONS
VL  - 24
IS  - 3
CY  - Malden, Massachusetts
PB  - Wiley-Blackwell
AB  - Background: Evaluations of health interventions for Indigenous peoples rarely report outcomes that reflect participant and community perspectives of their experiences. Inclusion of such data may provide a fuller picture of the impact of health programmes and improve the usefulness of evaluation assessments. Aim: To describe stakeholder perspectives and experiences of the implementation and impact of Indigenous health programmes. Methods: We conducted a systematic review of qualitative studies evaluating complex health interventions designed for Indigenous communities in high‐income countries. We searched 6 electronic databases (through to January 2020): MEDLINE, PreMEDLINE, Embase, PsycINFO, EconLit and CINAHL and hand‐searched reference lists of relevant articles. Results: From 28 studies involving 677 stakeholders (mostly clinical staff and participants), six main themes were identified: enabling engagement, regaining control of health, improving social health and belonging, preserving community and culture, cultivating hope for a better life, and threats to long‐term programme viability. Conclusion: The prominence of social, emotional and spiritual well‐being as important aspects of the health journey for participants in this review highlights the need to reframe evaluations of health programmes implemented in Indigenous communities away from assessments that focus on commonly used biomedical measures. Evaluators, in consultation with the community, should consistently assess the capacity of health professionals to meet community needs and expectations throughout the life of the programme. Evaluations that include qualitative data on participant and community‐level outcomes can improve decision‐makers' understanding of the impact that health programmes have on communities. Patient or public contribution: This paper is a review of evaluation studies and did not involve patients or the public.
SN  - 1369-6513
AD  - Sydney School of Public Health, The University of Sydney, Sydney NSW,, Australia
AD  - Centre for Kidney Research, The Children's Hospital at Westmead, Westmead NSW,, Australia
AD  - College of Medicine and Public Health, Flinders University, Adelaide SA,, Australia
AD  - Medical School, Curtin University, Perth WA,, Australia
DO  - 10.1111/hex.13230
UR  - https://search.ebscohost.com/login.aspx?direct=true&db=ccm&AN=151134320&site=ehost-live
DP  - EBSCOhost
DB  - ccm
ER  - 

TY  - JOUR
ID  - 151532245
T1  - The Effect of Covid-19 Pandemic on Women's Reproductive Health issues: A Narrative Review.
AU  - Ardakani, Tayebeh Shojaaddini
AU  - Poshti, Bahare Amiri Tooran
AU  - Poshti, Banafshe Amiri Tooran
Y1  - 2021/07//
N1  - Accession Number: 151532245. Language: English. Entry Date: 20210727. Revision Date: 20210727. Publication Type: Article; research; systematic review. Journal Subset: Nursing. Special Interest: Evidence-Based Practice. 
KW  - COVID-19 Pandemic -- Psychosocial Factors
KW  - Reproductive Health
KW  - Women's Health
KW  - Human
KW  - Systematic Review
KW  - Stay-at-Home Orders
KW  - Health Services Accessibility
KW  - PubMed
KW  - Cochrane Library
KW  - Sexual Satisfaction
KW  - Mental Health
KW  - Fertility
KW  - Family Planning
KW  - Domestic Violence
KW  - Stress, Psychological
KW  - Depression
KW  - Anxiety
KW  - Contraception
KW  - Pregnancy, Unwanted
KW  - Pregnancy
KW  - Female
KW  - Sexual Health
SP  - 1
EP  - 9
JO  - Journal of Midwifery & Reproductive Health
JF  - Journal of Midwifery & Reproductive Health
VL  - 9
IS  - 3
PB  - Mashhad University of Medical Science
AB  - Background & aim: Reproductive health is one of the most essential steps in achieving sustainable development, which generally changes in crises. Restrictions such as home quarantine and social restrictions due to Covid-19 pandemic have reduced women's access to the services that is effective on their reproductive health. In this study, the effect of Covid-19 pandemic on women's reproductive health issues was reviewed. Methods: In this narrative review, searches were performed in databases such as PubMed, Google Scholar, Science Direct, Cochran library, and Farsi database of Magiran in 2019-2020 using the keywords including Covid-19, reproductive health, sexual satisfaction, mental health, domestic violence, childbearing, pregnancy, fertility, partner violence, maternal health, and family planning. Results: Covid-19 pandemic has different effects on reproductive health issues. Studies have shown an increase in the frequency of sexual intercourse due to increased presence of the spouse at home, but also there was a decrease in the quality of sexual intercourse due to the stress caused by the Covid-19 pandemic. Also regarding women's mental health, an increase was observed in domestic violence as well as stress, anxiety and depression in women of reproductive age. Conclusion: In the pandemic high-risk situation, it is necessary that health care teams to focus more on women's reproductive issues and screen them in terms of mental health, domestic violence, sexual relationships, use of contraceptive methods and intending for childbearing. Providing virtual group educations and use of national media, could enhance the awareness of women of reproductive age.
SN  - 2345-4792
AD  - Lecturer, Department of Midwifery, Maybod Branch, Islamic Azad University, Maybod, Iran
AD  - Student, Bachelor in midwifery, Department of Midwifery, Maybod Branch, Islamic Azad University, Maybod, Iran
DO  - 10.22038/jmrh.2021.54713.1668
UR  - https://search.ebscohost.com/login.aspx?direct=true&db=ccm&AN=151532245&site=ehost-live
DP  - EBSCOhost
DB  - ccm
ER  - 

TY  - JOUR
ID  - 149071389
T1  - Why do children and adolescents (not) seek and access professional help for their mental health problems? A systematic review of quantitative and qualitative studies.
AU  - Radez, Jerica
AU  - Reardon, Tessa
AU  - Creswell, Cathy
AU  - Lawrence, Peter J.
AU  - Evdoka-Burton, Georgina
AU  - Waite, Polly
Y1  - 2021/02//
N1  - Accession Number: 149071389. Language: English. Entry Date: 20210308. Revision Date: 20210315. Publication Type: Article; research; systematic review; tables/charts. Journal Subset: Biomedical; Continental Europe; Europe; Expert Peer Reviewed; Peer Reviewed. Special Interest: Evidence-Based Practice. NLM UID: 9212296. 
KW  - Mental Disorders -- Epidemiology -- Europe
KW  - Mental Health Services -- Utilization
KW  - Help Seeking Behavior -- Evaluation -- In Infancy and Childhood
KW  - Help Seeking Behavior -- Evaluation -- In Adolescence
KW  - Health Services Accessibility -- Evaluation -- In Infancy and Childhood
KW  - Health Services Accessibility -- Evaluation -- In Adolescence
KW  - World Health
KW  - Human
KW  - Systematic Review
KW  - Prevalence
KW  - Child
KW  - Adolescence
KW  - Health Knowledge
KW  - Thematic Analysis
KW  - Stigma
KW  - Professional-Patient Relations
KW  - Privacy and Confidentiality
KW  - Trust
KW  - Health Resource Utilization
KW  - Health Care Costs
KW  - Patient Attitudes
KW  - Europe
SP  - 183
EP  - 211
JO  - European Child & Adolescent Psychiatry
JF  - European Child & Adolescent Psychiatry
JA  - EUR CHILD ADOLESC PSYCHIATRY
VL  - 30
IS  - 2
CY  - , <Blank>
PB  - Springer Nature
AB  - Mental health disorders in children and adolescents are highly prevalent yet undertreated. A detailed understanding of the reasons for not seeking or accessing help as perceived by young people is crucial to address this gap. We conducted a systematic review (PROSPERO 42018088591) of quantitative and qualitative studies reporting barriers and facilitators to children and adolescents seeking and accessing professional help for mental health problems. We identified 53 eligible studies; 22 provided quantitative data, 30 provided qualitative data, and one provided both. Four main barrier/facilitator themes were identified. Almost all studies (96%) reported barriers related to young people's individual factors, such as limited mental health knowledge and broader perceptions of help-seeking. The second most commonly (92%) reported theme related to social factors, for example, perceived social stigma and embarrassment. The third theme captured young people's perceptions of the therapeutic relationship with professionals (68%) including perceived confidentiality and the ability to trust an unknown person. The fourth theme related to systemic and structural barriers and facilitators (58%), such as financial costs associated with mental health services, logistical barriers, and the availability of professional help. The findings highlight the complex array of internal and external factors that determine whether young people seek and access help for mental health difficulties. In addition to making effective support more available, targeted evidence-based interventions are required to reduce perceived public stigma and improve young people's knowledge of mental health problems and available support, including what to expect from professionals and services.
SN  - 1018-8827
AD  - School of Psychology and Clinical Language Sciences, University of Reading, Reading, UK
AD  - Departments of Experimental Psychology and Psychiatry, University of Oxford, Oxford, UK
AD  - School of Psychology, University of Southampton, Southampton, UK
AD  - Slough Community Mental Health Team, Berkshire Healthcare NHS Foundation Trust, Slough, UK
DO  - 10.1007/s00787-019-01469-4
UR  - https://search.ebscohost.com/login.aspx?direct=true&db=ccm&AN=149071389&site=ehost-live
DP  - EBSCOhost
DB  - ccm
ER  - 

TY  - JOUR
ID  - 151286139
T1  - Family Functioning Assessment Instruments in Adults with a Non-Psychiatric Chronic Disease: A Systematic Review.
AU  - Galán-González, Edna
AU  - Martínez-Pérez, Guillermo
AU  - Gascón-Catalán, Ana
Y1  - 2021/06//
N1  - Accession Number: 151286139. Language: English. Entry Date: 20210714. Revision Date: 20210714. Publication Type: Article; research; systematic review; tables/charts. Journal Subset: Continental Europe; Europe; Nursing; Peer Reviewed. Special Interest: Evidence-Based Practice. Instrumentation: Family Apgar; Family Assessment Device (FAD); Family Relationship Index (FRI); Family Adaptability and Cohesion Evaluation Scales (FACES IV); Brief Family Assessment Measure-III (Brief FAM-III); Family Functioning Health and Social Support (FAFHES); Assessment of Strategies in Families-Effectiveness (ASF); Iceland Expressive Family Functioning (ICE-EFFQ). 
KW  - Family Functioning -- Evaluation -- In Adulthood
KW  - Chronic Disease -- In Adulthood
KW  - Questionnaires
KW  - Health Services Research
KW  - Human
KW  - Systematic Review
KW  - PubMed
KW  - Adult
KW  - Scales
KW  - Reliability and Validity
KW  - Internal Consistency
KW  - Coefficient Alpha
SP  - 341
EP  - 355
JO  - Nursing Reports
JF  - Nursing Reports
JA  - NURS REP
VL  - 11
IS  - 2
PB  - MDPI
AB  - There is little information on the evaluation of family functioning in adult patients with chronic non-psychiatric illness. The objective of this systematic review was to identify family functioning assessment instruments of known validity and reliability that have been used in health research on patients with a chronic non-psychiatric illness. We conducted a search in three biomedical databases (PubMed, Science Direct, and Web of Science), for original articles available in English or Spanish published between 2000 and 2019. The review was conducted in accordance with PRISMA guidelines. Fourteen articles were included in the review. The instruments Family Assessment Device, Family Adaptability and Cohesion Evaluation Scales, Family Functioning Health and Social Support, Family APGAR, Assessment of Strategies in Families-Effectiveness, Iceland Expressive Family Functioning, Brief Family Assessment Measure-III, and Family Relationship Index were identified. All of them are reliable instruments to evaluate family functioning in chronic patients and could be very valuable to help nurses identify families in need of a psychosocial intervention. The availability and clinical application of these instruments will allow nurses to generate knowledge on family health and care for non-psychiatric chronic conditions, and will eventually contribute to the health and wellbeing of adults with a non-psychiatric chronic disease and their families.
SN  - 2039-439X
AD  - Nursing Program, Universidad de los Llanos, Villavicencio 1745, Colombia
AD  - Department of Physiatry and Nursing, University of Zaragoza, 50009 Zaragoza, Spain
DO  - 10.3390/nursrep11020033
UR  - https://search.ebscohost.com/login.aspx?direct=true&db=ccm&AN=151286139&site=ehost-live
DP  - EBSCOhost
DB  - ccm
ER  - 

TY  - JOUR
ID  - 150638453
T1  - The progression of serum cystatin C concentrations within the first month of life after preterm birth—a worldwide systematic review.
AU  - Renganathan, Anjana
AU  - Warner, Barbara B.
AU  - Tarr, Phillip I
AU  - Dharnidharka, Vikas R.
Y1  - 2021/07//
N1  - Accession Number: 150638453. Language: English. Entry Date: 20210608. Revision Date: 20211005. Publication Type: Article; research; systematic review; tables/charts. Journal Subset: Biomedical; Continental Europe; Europe; Peer Reviewed. Special Interest: Evidence-Based Practice. NLM UID: 8708728. 
KW  - Cystatin C -- Blood -- In Infancy and Childhood
KW  - Biological Markers -- Blood
KW  - Glomerular Filtration Rate -- Evaluation
KW  - Childbirth, Premature
KW  - World Health
KW  - Human
KW  - Systematic Review
KW  - Infant, Newborn
KW  - PubMed
KW  - Infant, Premature
KW  - Gestational Age
KW  - Descriptive Statistics
KW  - Reference Values
KW  - Creatinine -- Blood
SP  - 1709
EP  - 1718
JO  - Pediatric Nephrology
JF  - Pediatric Nephrology
JA  - PEDIATR NEPHROL
VL  - 36
IS  - 7
CY  - , <Blank>
PB  - Springer Nature
AB  - Multiple single-center studies have examined the progression of kidney function biomarkers such as serum cystatin C (Cys C) in the first 30 days of life (DOL) after preterm birth, but from different ethnicities and in different gestational ages (GA), without a functional summary available. We performed a systematic literature review within PubMed, Google Scholar, and Scopus, with additional use of the snowballing method to find studies including data on serum Cys C concentrations in the first 30 DOL. We identified 15 papers that met criteria, published from 2000 to 2019, from 10 countries across 4 continents, in 1468 babies born preterm. Cys C was superior to creatinine in 11/13 studies, and equal in 2/13. For infants born at 24–28 weeks GA, the DOL1 Cys C concentrations ranged from 1.44 to 1.90 mg/L, from 1.20 to 1.77 on DOL3, and from 1.36 to 2.02 between DOL 4 and 30. For infants born at 29–33 weeks GA, the DOL1 Cys C values ranged from 1.41 to 1.96 mg/L, from 1.28 to 1.70 on DOL3, and 1.51 to 1.87 between DOL 4 and 30. For preterm infants born after 34 weeks GA, the DOL1 Cys C values ranged from 1.22 to 1.96 mg/L, from 1.24 to 1.85 on DOL3, and 1.22 to 1.82 between DOL 4 and 30. This systematic review provides generalizable worldwide reference data on Cys C that could be used to estimate progression or resolution of abnormal kidney function in the first months after preterm birth, stratified by GA.
SN  - 0931-041X
AD  - Division of Pediatric Nephrology, Hypertension and Pheresis, Department of Pediatrics, Washington University School of Medicine and St. Louis Children's Hospital, Room NWT 10-119, CB 8116, 660 South Euclid Avenue, 63110, St. Louis, MO, USA
AD  - Brown School of Social Work, Washington University, St. Louis, MO, USA
AD  - Division of Newborn Medicine, Department of Pediatrics, Washington University School of Medicine, St. Louis, MO, USA
AD  - Division of Gastroenterology, Hepatology and Nutrition, Department of Pediatrics, Washington University School of Medicine, St. Louis, MO, USA
AD  - Department of Molecular Microbiology, Washington University School of Medicine, St. Louis, MO, USA
DO  - 10.1007/s00467-020-04543-1
UR  - https://search.ebscohost.com/login.aspx?direct=true&db=ccm&AN=150638453&site=ehost-live
DP  - EBSCOhost
DB  - ccm
ER  - 

TY  - JOUR
ID  - 151292860
T1  - Development and validation of women's environmental health scales in Korea: severity, susceptibility, response efficacy, self-efficacy, benefit, barrier, personal health behavior, and community health behavior scales.
AU  - Hee Kyung Kim
AU  - Hyun Kyoung Kim
Y1  - 2021/06//
N1  - Accession Number: 151292860. Language: English. Entry Date: 20210712. Revision Date: 20210712. Publication Type: Article; research; tables/charts. Journal Subset: Asia; Blind Peer Reviewed; Editorial Board Reviewed; Expert Peer Reviewed; Nursing; Peer Reviewed. Instrumentation: Content Validity Index (CVI); Response Efficacy Related to Environmental Health Behaviors Scale; Severity of Environmental Health Risks Scale; Susceptibility to Environmental Health Problems Scale; Self-Efficacy Related to Environmental Health Behaviors Scale; Benefits of Environmental Health Behaviors Scale; Barriers to Environmental Health Behaviors Scale; Personal Health Behavior Scale; Community Health Behavior Scale; 43-item Environmental Health Perception for Female Adolescents (EHP-FA). Grant Information: This work was supported by the National Research Foundation of Korea (NRF) grant funded by the Korea government (MIST) (No. 2020R1F1A1048449).. 
KW  - Instrument Construction
KW  - Instrument Validation
KW  - Scales
KW  - Environmental Health -- Evaluation
KW  - Women's Health -- Evaluation -- South Korea
KW  - Health Behavior -- Evaluation
KW  - Reliability and Validity -- Evaluation
KW  - Human
KW  - Validation Studies
KW  - Psychometrics
KW  - Female
KW  - Young Adult
KW  - Adult
KW  - Middle Age
KW  - Descriptive Statistics
KW  - Funding Source
KW  - South Korea
KW  - Criterion-Related Validity
KW  - Internal Consistency
KW  - Coefficient Alpha
KW  - Interviews
KW  - Methodological Research
KW  - Faculty, Nursing
KW  - Expert Nurses
KW  - Health Knowledge -- Evaluation
KW  - Summated Rating Scaling
KW  - Data Analysis Software
KW  - Pearson's Correlation Coefficient
KW  - Chi Square Test
KW  - Confidence Intervals
KW  - Factor Analysis
KW  - Content Validity
KW  - Fear -- Evaluation
KW  - Vulnerability -- Evaluation
KW  - Self-Efficacy -- Evaluation
KW  - Access to Information -- Evaluation
KW  - Public Health
SP  - 153
EP  - 165
JO  - Korean Journal of Women Health Nursing
JF  - Korean Journal of Women Health Nursing
JA  - KOREAN J WOMEN HEALTH NURS
VL  - 27
IS  - 2
CY  - Seoul, <Blank>
PB  - Korean Academy of Women's Health Nursing
AB  - Purpose: This study aimed to develop the following scales on women's environmental health and to examine their validity and reliability: severity, susceptibility, response efficacy, self-efficacy, benefit, barrier, personal health behavior, and community health behavior scales. Methods: The item pool was generated based on related scales, a wide literature review, and indepth interviews on women's environmental health according to the revised Rogers' protection motivation theory model. Content validity was verified by three nursing professionals. Exploratory factor analysis, convergent validity, and internal consistency reliability were examined. Results: The scales included 10 items on severity, 11 on susceptibility, 10 on response efficacy, 14 on self-efficacy, 8 on benefits, 10 on barriers, 17 on personal health behavior, and 16 on community health behavior. Convergent validity with the environmental behavior scale for female adolescents was supported. The Cronbach's α values for internal consistency were good for all scales: severity, . 84; susceptibility, .92; response efficacy, .88; self-efficacy, .90; benefits, .91; barriers, .85; personal health behavior, .90; and community health behavior, .91. Conclusion: The evaluation of the psychometric properties shows that these scales are valid and reliable measures of women's environmental health awareness and behaviors. These scales may be helpful for assessing women's environmental health behaviors, thereby contributing to efforts to promote environmental health.
SN  - 1225-9543
AD  - Department of Nursing, Kongju National University, Gongju, Korea
DO  - 10.4069/kjwhn.2021.06.21
UR  - https://search.ebscohost.com/login.aspx?direct=true&db=ccm&AN=151292860&site=ehost-live
DP  - EBSCOhost
DB  - ccm
ER  - 

TY  - JOUR
ID  - 151286131
T1  - A Scoping Review to Identify Barriers and Enabling Factors for Nurse–Patient Discussions on Sexuality and Sexual Health.
AU  - Åling, Maria
AU  - Lindgren, Agnes
AU  - Löfall, Hillevi
AU  - Okenwa-Emegwa, Leah
Y1  - 2021/06//
N1  - Accession Number: 151286131. Language: English. Entry Date: 20210714. Revision Date: 20210714. Publication Type: Article; research; systematic review; tables/charts. Journal Subset: Continental Europe; Europe; Nursing; Peer Reviewed. Special Interest: Evidence-Based Practice. 
KW  - Nurse-Patient Relations -- Evaluation
KW  - Sexuality
KW  - Sexual Health
KW  - Human
KW  - Scoping Review
KW  - CINAHL Database
KW  - Medline
KW  - Professionalism
KW  - Ethics, Nursing
KW  - Communication Skills Training
KW  - Nurse Attitudes
KW  - Attitude to Sexuality
KW  - Fear
KW  - Work Environment
SP  - 253
EP  - 266
JO  - Nursing Reports
JF  - Nursing Reports
JA  - NURS REP
VL  - 11
IS  - 2
PB  - MDPI
AB  - Background: Sexuality and sexual health (SSH) are essential aspects of care that have evolved since a 1975 World Health Organization (WHO) report on SSH. However, nurses still consider discussing the subject with patients a challenge. This scoping review aimed to map, synthesize, and summarize findings from existing literature regarding barriers and enabling factors for nurse–patient SSH discussions in care contexts. Methods: A scoping review model inspired by Arksey and O'Malley was used to search for and synthesize studies published between 2009 and 2019. The databases searched were the Cumulative Index to Nursing and Allied Health Literature (CINAHL) and Medical Literature Analysis and Retrieval System Online, i.e., MEDLARS Online. A total of nineteen articles were eligible to be included. Results: Two main categories of enabling factors were identified, i.e., a professional approach via using core care values and availability of resources. Three major categories of barriers were identified: beliefs and attitudes related to age, gender, and sexual identity; fear and individual convictions; and work-related factors. Conclusions: Applying professionalism and core care values as well as making resources available are likely to promote SSH discussions between nurses and patients. Moreover, there is a need for a norm-critical approach in education and practice.
SN  - 2039-439X
AD  - Department of Health Sciences, The Swedish Red Cross University College, P.O. Box 1059, 141 21 Huddinge, Sweden
AD  - Department of Public Health and Sport Science, Faculty of Health and Occupational Studies, University of Gävle, 801 76 Gävle, Sweden
DO  - 10.3390/nursrep11020025
UR  - https://search.ebscohost.com/login.aspx?direct=true&db=ccm&AN=151286131&site=ehost-live
DP  - EBSCOhost
DB  - ccm
ER  - 

TY  - JOUR
ID  - 150550104
T1  - Enhancing Public Health Systematic Reviews With Diagram Visualization.
AU  - Rohwer, Anke
AU  - Taylor, Melissa
AU  - Ryan, Rebecca
AU  - Garner, Paul
AU  - Oliver, Sandy
Y1  - 2021/06//
N1  - Accession Number: 150550104. Language: English. Entry Date: 20210602. Revision Date: 20210623. Publication Type: Article; editorial; tables/charts. Journal Subset: Biomedical; Core Nursing; Double Blind Peer Reviewed; Nursing; Peer Reviewed; Public Health; USA. NLM UID: 1254074. 
KW  - Public Health
KW  - Systematic Review
KW  - Graphics
KW  - Communication
KW  - Authors
KW  - Serial Publications
SP  - 1029
EP  - 1034
JO  - American Journal of Public Health
JF  - American Journal of Public Health
JA  - AM J PUBLIC HEALTH
VL  - 111
IS  - 6
CY  - Washington, District of Columbia
PB  - American Public Health Association
AB  - The article explores how to enhance public health systematic reviews with diagram visualization. Systematic reviews can provide a critical summary of a body of knowledge that links research to decision making. Other topics discussed include diagram design, how diagrams can help to visualize psychological, social, systems and contextual factors, and how diagrams can help the readers go straight to the essence of a systematic review.
SN  - 0090-0036
AD  - Centre for Evidence-Based Health Care, Stellenbosch University, Stellenbosch, South Africa
AD  - Department of Clinical Sciences, Liverpool School of Tropical Medicine, Liverpool, UK
AD  - Centre for Health Communication and Participation, La Trobe University, Melbourne, Australia
AD  - Evidence for Policy and Practice Information and Coordinating Centre, Social Research Institute, University College London, London, UK
AD  - Centre for Evidence, University of Johannesburg, Johannesburg, South Africa
DO  - 10.2105/AJPH.2021.306225
UR  - https://search.ebscohost.com/login.aspx?direct=true&db=ccm&AN=150550104&site=ehost-live
DP  - EBSCOhost
DB  - ccm
ER  - 

TY  - JOUR
ID  - 152551821
T1  - The chiropractor's role in primary, secondary, and tertiary prevention of suicide: a clinical guide.
AU  - Cupler, Zachary A.
AU  - Daniels, Clinton J.
AU  - Anderson, Derek R.
AU  - Anderson, Michael T.
AU  - Napuli, Jason G.
AU  - Tritt, Megan E.
Y1  - 2021/08//
N1  - Accession Number: 152551821. Language: English. Entry Date: 20210924. Revision Date: 20210925. Publication Type: Article; research; systematic review; tables/charts. Journal Subset: Alternative/Complementary Therapies; Canada; Double Blind Peer Reviewed; Editorial Board Reviewed; Expert Peer Reviewed; Peer Reviewed. Special Interest: Evidence-Based Practice. NLM UID: 8009545. 
KW  - Suicide -- Prevention and Control
KW  - Chiropractors
KW  - Professional Role
KW  - Professional Knowledge
KW  - Public Health
KW  - Human
KW  - Systematic Review
KW  - PubMed
KW  - Chiropractic
KW  - Psychosocial Aspects of Illness
KW  - Suicidal Ideation
KW  - Suicide, Attempted
KW  - Mental Health
KW  - Health Promotion
KW  - Violence -- Risk Factors
KW  - Risk Assessment
KW  - Social Determinants of Health
KW  - Health Screening
SP  - 137
EP  - 155
JO  - Journal of the Canadian Chiropractic Association
JF  - Journal of the Canadian Chiropractic Association
JA  - J CAN CHIROPRACT ASSOC
VL  - 65
IS  - 2
CY  - Toronto, Ontario
PB  - Canadian Chiropractic Association
AB  - Objective: To provide the practicing chiropractor foundational knowledge to enhance the understanding of relevant primary, secondary, and tertiary public health measures for suicide prevention. Methods: A descriptive literature review was performed using keywords low back pain, neck pain, psychosocial, pain, public health, suicide, suicide risk factors, and suicide prevention. English language articles pertaining to suicide prevention and the chiropractic profession were retrieved and evaluated for relevance. Additional documents from the Centers for Disease Control, Veterans Health Administration, and the World Health Organization were reviewed. Key literature from the clinical social work and clinical psychology fields were provided by authorship team subject matter experts. Conclusion: No articles reported a position statement regarding suicide prevention specific to the chiropractic profession. Risk, modifiable, and protective factors associated with self-directed violence are important clinical considerations. A proactive approach to managing patients at-risk includes developing interprofessional and collaborative relationships with mental health care professionals.
AB  - Objectif : Donner aux chiropraticiens en exercice les connaissances de base nécessaires pour leur permettre de mieux saisir les mesures de santé publique primaires, secondaires et tertiaires servant à prévenir le suicide. Méthodologie : On a fait une revue descriptive de la littérature à l'aide des mots-clés suivants : lombalgie, cervicalgie, psychosocial, douleur, santé publique, suicide, facteurs de risque de suicide et prévention du suicide. On a évalué la pertinence des articles en anglais portant sur la prévention du suicide et la profession de chiropraticien. On a examiné d'autres documents provenant de Centers for Disease Control, de la Veterans Health Administration et de l'Organisation mondiale de la santé. Des experts en la matière, membres du comité de rédaction, ont fourni des articles importants sur le travail social clinique et la psychologie clinique. Conclusion : Aucun article ne renferme d'énoncé de principe sur la prévention du suicide issu de professionnels de la chiropratique. Les facteurs de risque, les facteurs modifiables et les facteurs de protection associés à l'automutilation sont des aspects importants à examiner. La prise en charge des patients vulnérables d'une manière proactive consiste entre autres à établir et à entretenir des liens de collaboration avec les professionnels de la santé mentale.
SN  - 0008-3194
AD  - Butler VA Health Care System, Butler, PA, USA
AD  - VA Puget Sound Health Care System, Tacoma, WA, USA
AD  - St. Louis VA Health Care System, St. Louis, MO, USA
UR  - https://search.ebscohost.com/login.aspx?direct=true&db=ccm&AN=152551821&site=ehost-live
DP  - EBSCOhost
DB  - ccm
ER  - 

TY  - JOUR
ID  - 151290484
T1  - Motivational Interviewing for Weight Management Among Women: a Meta-Analysis and Systematic Review of RCTs.
AU  - Suire, Kameron B.
AU  - Kavookjian, Jan
AU  - Feiss, Robyn
AU  - Wadsworth, Danielle D.
Y1  - 2021/08//
N1  - Accession Number: 151290484. Language: English. Entry Date: 20210710. Revision Date: 20210710. Publication Type: Article; meta analysis; research; systematic review; tables/charts. Journal Subset: Biomedical; Peer Reviewed; USA. Special Interest: Evidence-Based Practice; Women's Health. NLM UID: 9421097. 
KW  - Obesity -- Therapy -- In Adulthood
KW  - Weight Control -- Methods
KW  - Motivational Interviewing
KW  - Anthropometry -- Evaluation
KW  - Treatment Outcomes -- Evaluation
KW  - Women's Health
KW  - Human
KW  - Systematic Review
KW  - Meta Analysis
KW  - Female
KW  - Adult
KW  - Body Mass Index
KW  - Body Weight Changes
KW  - Descriptive Statistics
KW  - Confidence Intervals
KW  - Health Behavior
KW  - Physical Activity
KW  - Nutrition
SP  - 403
EP  - 416
JO  - International Journal of Behavioral Medicine
JF  - International Journal of Behavioral Medicine
JA  - INT J BEHAV MED
VL  - 28
IS  - 4
CY  - , <Blank>
PB  - Springer Nature
AB  - Background: Motivational interviewing (MI) is a communication skill set used by clinicians to help facilitate adherence to numerous health behaviors. Currently, MI's evidence supports its use among adults in various realms; however, clarity is needed regarding weight management among females. The purpose of this systematic review and meta-analysis is to synthesize the literature examining the use of MI and its impact on anthropometric measures among adult females. Method: The authors conducted a modified Cochrane method of systematic search and review in several relevant databases to explore and report evidence and gaps in the literature for MI in weight management among females in addition to meta-analyses for weight and BMI. Criteria for retention included randomized controlled trials with open inclusion of studies with varied settings, methods, interventionists, target behaviors, and outcomes. Results: Of the 3289 references initially identified, 10 intervention arms met the criteria across review tiers. Seven of 10 intervention groups reported significant anthropometric changes compared with a control group, as well as significant changes in non-anthropometric outcomes related to weight management. Using a random-effects model, the effect size of MI on reduction in body weight (kg) was 0.19 (95% CI − 0.13, 0.26; p < 0.01), and the effect size of MI on reduction in BMI was 0.35 (95% CI 0.12, 0.58; p < 0.01). Conclusions: Results suggest that MI interventions are useful for weight management among females. Future studies would enhance the current base of literature by utilizing advanced anthropometric outcomes, including sex-specific results, and including more diverse and larger sample sizes.
SN  - 1070-5503
AD  - School of Kinesiology, Auburn University, 301 Wire Rd, 36849, Auburn, AL, US
AD  - Harrison School of Pharmacy, Auburn University, Auburn, AL, US
DO  - 10.1007/s12529-020-09934-0
UR  - https://search.ebscohost.com/login.aspx?direct=true&db=ccm&AN=151290484&site=ehost-live
DP  - EBSCOhost
DB  - ccm
ER  - 

TY  - JOUR
ID  - 150304449
T1  - COVID-19 Pandemic: An Insult Over Injury for Lebanon.
AU  - Bizri, Abdul Rahman
AU  - Khachfe, Hussein H.
AU  - Fares, Mohamad Y.
AU  - Musharrafieh, Umayya
Y1  - 2021/06//
N1  - Accession Number: 150304449. Language: English. Entry Date: 20210519. Revision Date: 20210520. Publication Type: Article; tables/charts. Journal Subset: Biomedical; Editorial Board Reviewed; Expert Peer Reviewed; Peer Reviewed; Public Health; USA. NLM UID: 7600747. 
KW  - COVID-19 Pandemic -- Lebanon
KW  - Public Health
KW  - Health Services
KW  - Lebanon
KW  - Global Burden of Disease
SP  - 487
EP  - 493
JO  - Journal of Community Health
JF  - Journal of Community Health
JA  - J COMMUNITY HEALTH
VL  - 46
IS  - 3
CY  - , <Blank>
PB  - Springer Nature
AB  - The outbreak of the novel coronavirus disease in 2019 (COVID-19) caused a plethora of challenges worldwide and tested healthcare systems across the six continents. Lebanon had recently faced harsh political and economic crises. We aim to describe the effect of COVID-19 on an already crisis-stricken country. A descriptive analysis of the burden of COVID-19 pandemic on Lebanon was performed. Relevant data on COVID-19 was retrieved from the Lebanese Ministry of Public Health from February 21 till June 13th, 2020. Results obtained were analyzed and a literature review was performed. 1422 confirmed COVID-19 cases were identified and reported in Lebanon by June 13th, 2020, comprising an incidence rate of 208/million persons. There has been a total of 31 deaths thus far, with a reported death rate of 5/million persons. The age group with the highest number of cases was 20–29 years. Beirut was the district with the highest number of cases (18%). The COVID-19 crisis has impacted the country on a multifactorial level. COVID-19 could not have come at a worse time for Lebanon. The country is on brink of bankruptcy, the healthcare system is struggling for survival and the government is striving to regain the trust of the population.
SN  - 0094-5145
AD  - Division of Infectious Diseases, Department of Internal Medicine, American University of Beirut Medical Center, Beirut, Lebanon
AD  - National Committee for Communicable Diseases, Beirut, Lebanon
AD  - COVID-19 Taskforce, Lebanese Society for Infectious Diseases and Clinical Microbiology, Beirut, Lebanon
AD  - Faculty of Medicine, American University of Beirut Medical Center, P.O. Box: 11–0236, Beirut, Lebanon
AD  - Neuroscience Research Center, Faculty of Medical Sciences, Lebanese University, Beirut, Lebanon
AD  - College of Medical, Veterinary, and Life Sciences, University of Glasgow, Glasgow, Scotland, UK
AD  - Department of Family Medicine, Director, COVID-19 Clinic, American University of Beirut Medical Center, Beirut, Lebanon
DO  - 10.1007/s10900-020-00884-y
UR  - https://search.ebscohost.com/login.aspx?direct=true&db=ccm&AN=150304449&site=ehost-live
DP  - EBSCOhost
DB  - ccm
ER  - 

TY  - JOUR
ID  - 152131979
T1  - A Year in the COVID-19 Epidemic: Cuba and Uruguay in the Latin American Context...Reprinted with permission from the Revista Cubana de Higiene y Epidemiología.
AU  - Silva-Ayçaguer, Luis Carlos
AU  - Ponzo-Gómez, Jacqueline
Y1  - 2021/07//Jul-Oct2021
N1  - Accession Number: 152131979. Language: English. Entry Date: 20210902. Revision Date: 20210902. Publication Type: Article; equations & formulas; research; tables/charts. Journal Subset: Biomedical; Blind Peer Reviewed; Double Blind Peer Reviewed; Editorial Board Reviewed; Peer Reviewed; USA. NLM UID: 100964771. 
KW  - COVID-19 -- Epidemiology -- Cuba
KW  - COVID-19 -- Epidemiology -- Uruguay
KW  - Hispanic Americans
KW  - World Health
KW  - Cuba
KW  - Uruguay
KW  - Human
KW  - Epidemiological Research
KW  - Morbidity
KW  - Mortality
KW  - Prevalence
KW  - Clinical Indicators
KW  - Mutation
KW  - Socioeconomic Factors
SP  - 65
EP  - 73
JO  - MEDICC Review
JF  - MEDICC Review
JA  - MEDICC REV
VL  - 23
IS  - 3/4
CY  - Oakland, California
PB  - Medical Education Cooperation with Cuba
AB  - INTRODUCTION One year after WHO declared COVID-19 a pandemic, we found it useful to carry out a diagnosis of the situation in Latin America. OBJECTIVES Examine the prevailing epidemiological panorama in mid-March 2021 in 16 countries in Latin America and the performance, over time, in the two countries with the best responses to their respective epidemics. METHODS Using morbidity and mortality data, we compared the relative performance of each country under review and identified the two countries with the most successful responses to the pandemic. We used five indicators to analyze the course of each country's performance during the pandemic throughout 2020: prevalence of active cases per million population; cumulative incidence rate in 7 days per 100,000 population; positivity rate over a 7-day period; percentage of recovered patients and crude mortality rate per 1,000,000 population. RESULTS According to the performance indicators, Cuba was ranked highest, followed by Uruguay. Although figures remained within acceptable margins, both nations experienced notable setbacks in the first weeks of 2021, especially sharp in Uruguay. CONCLUSIONS Any characterization of the situation is condemned to be short-lived due to the emergence of mutational variants; however, this analysis identified favorable sociodemographic characteristics in both nations, and in their health systems, which may offer possible explanations for the results we obtained.
SN  - 1527-3172
AD  - National School of Public Health, Havana, Cuba
AD  - University of the Republic, Faculty of Medicine, Montevido, Uruguay
DO  - 10.37757/MR2021.V23.N3.13
UR  - https://search.ebscohost.com/login.aspx?direct=true&db=ccm&AN=152131979&site=ehost-live
DP  - EBSCOhost
DB  - ccm
ER  - 

TY  - JOUR
ID  - 151292852
T1  - Psychosocial support interventions for women with gestational diabetes mellitus: a systematic review.
AU  - Seulgi Jung
AU  - Yoojin Kim
AU  - Jeongok Park
AU  - Miyoung Choi
AU  - Sue Kim
Y1  - 2021/06//
N1  - Accession Number: 151292852. Language: English. Entry Date: 20210712. Revision Date: 20210712. Publication Type: Article; research; systematic review; tables/charts. Journal Subset: Asia; Blind Peer Reviewed; Editorial Board Reviewed; Expert Peer Reviewed; Nursing; Peer Reviewed. Special Interest: Evidence-Based Practice. Instrumentation: ROB 2.0; RoBANS 2.0. Grant Information: This study was supported by the 2020 Seoul Nurses Association Fund.. 
KW  - Diabetes Mellitus, Gestational
KW  - Support, Psychosocial -- In Pregnancy
KW  - Treatment Outcomes
KW  - Women's Health
KW  - Human
KW  - Systematic Review
KW  - Medline
KW  - Cochrane Library
KW  - Embase
KW  - CINAHL Database
KW  - Psycinfo
KW  - Checklists
KW  - Funding Source
KW  - Pregnancy
KW  - Female
KW  - Motivation
KW  - Self-Management
KW  - Health Behavior
KW  - Nursing Role
SP  - 75
EP  - 92
JO  - Korean Journal of Women Health Nursing
JF  - Korean Journal of Women Health Nursing
JA  - KOREAN J WOMEN HEALTH NURS
VL  - 27
IS  - 2
CY  - Seoul, <Blank>
PB  - Korean Academy of Women's Health Nursing
AB  - Purpose: This study aimed to analyze the content and effectiveness of psychosocial support interventions for women with gestational diabetes mellitus (GDM). Methods: The following databases were searched with no limitation of the time period: Ovid-MEDLINE, Cochrane Library, Ovid-Embase, CINAHL, PsycINFO, NDSL, KoreaMed, RISS, and KISS. Two investigators independently reviewed and selected articles according to the predefined inclusion/exclusion criteria. ROB 2.0 and the RoBANS 2.0 checklist were used to evaluate study quality. Results: Based on the 14 selected studies, psychosocial support interventions were provided for the purpose of (1) informational support (including GDM and diabetes mellitus information; how to manage diet, exercise, stress, blood glucose, and weight; postpartum management; and prevention of type 2 diabetes mellitus); (2) self-management motivation (setting goals for diet and exercise management, glucose monitoring, and enhancing positive health behaviors); (3) relaxation (practicing breathing and/or meditation); and (4) emotional support (sharing opinions and support). Psychosocial supportive interventions to women with GDM lead to behavioral change, mostly in the form of self-care behavior; they also reduce depression, anxiety and stress, and have an impact on improving self-efficacy. These interventions contribute to lowering physiological parameters such as fasting plasma glucose, glycated hemoglobin, and 2-hour postprandial glucose levels. Conclusion: Psychosocial supportive interventions can indeed positively affect self-care behaviors, lifestyle changes, and physiological parameters in women with GDM. Nurses can play a pivotal role in integrative management and can streamline the care for women with GDM during pregnancy and following birth, especially through psychosocial support interventions.
SN  - 1225-9543
AD  - Graduate School, Yonsei University, Seoul, Korea
AD  - National Evidence-based Healthcare Collaborating Agency, Seoul, Korea
AD  - Mo-Im Kim Nursing Research Institute, Yonsei Evidence Based Nursing Centre of Korea: a JBI Affiliated Group, College of Nursing, Yonsei University, Seoul, Korea
DO  - 10.4069/kjwhn.2021.05.13
UR  - https://search.ebscohost.com/login.aspx?direct=true&db=ccm&AN=151292852&site=ehost-live
DP  - EBSCOhost
DB  - ccm
ER  - 

TY  - JOUR
ID  - 151220713
T1  - Health laws of Pakistan: compilation and commentary.
AU  - Tassaduq, Rabia
AU  - Hamid, Saima
AU  - Ghaffar, Abdul
Y1  - 2021/06//
N1  - Accession Number: 151220713. Language: English. Entry Date: 20210708. Revision Date: 20210709. Publication Type: Article; tables/charts. Journal Subset: Biomedical; Double Blind Peer Reviewed; Editorial Board Reviewed; Expert Peer Reviewed; Middle East; Peer Reviewed; Public Health. NLM UID: 9608387. 
KW  - Public Health -- Legislation and Jurisprudence -- Pakistan
KW  - Public Health -- Evaluation
KW  - Policy Making
KW  - Health Policy
KW  - Pakistan
KW  - Health Literacy
KW  - Health Promotion
KW  - Health Personnel
KW  - Population Surveillance
KW  - Health and Welfare Planning
KW  - Medical Practice, Evidence-Based
SP  - 538
EP  - 541
JO  - Eastern Mediterranean Health Journal
JF  - Eastern Mediterranean Health Journal
JA  - EAST MEDITERRANEAN HEALTH J
VL  - 27
IS  - 6
PB  - World Health Organization
AB  - The article discusses a study on the compilation of the health laws of Pakistan and their critical review and analysis informed by informal discussions with federal and provincial policymakers. Highlights include the use of various operational legal databases as a guide in updating the Pakistan law site to serve as such a repository, classification of health laws according to public functions delineated by the World Health Organization, and the definition of policy surveillance.
SN  - 1020-3397
AD  - Department of Community Dentistry, Islamabad Medical & Dental College, Islamabad, Pakistan
AD  - Fatima Jinnah Women University, Rawalpindi, Pakistan
AD  - Health Services Academy, Ministry of National Health Services Regulations and Coordination, Islamabad, Pakistan
AD  - Alliance for Health Policy and Systems Research, World Health Organization, Geneva, Switzerland
DO  - 10.26719/2021.27.6.538
UR  - https://search.ebscohost.com/login.aspx?direct=true&db=ccm&AN=151220713&site=ehost-live
DP  - EBSCOhost
DB  - ccm
ER  - 

TY  - JOUR
ID  - 149603970
T1  - Transgender health in medical education.
AU  - Hana, Tommy
AU  - Butler, Kat
AU  - Young, L. Trevor
AU  - Zamora, Gerardo
AU  - Sing Hong Lam, June
Y1  - 2021/04//
N1  - Accession Number: 149603970. Language: English. Entry Date: 20210405. Revision Date: 20210407. Publication Type: Article. Journal Subset: Biomedical; Continental Europe; Europe; Peer Reviewed; Public Health. NLM UID: 7507052. 
KW  - Population Health
KW  - Transgender Persons
KW  - Education, Medical
KW  - Healthcare Disparities
KW  - Transitional Care
KW  - Curriculum
KW  - Human Rights
KW  - Culture
SP  - 296
EP  - 303
JO  - Bulletin of the World Health Organization
JF  - Bulletin of the World Health Organization
JA  - BULL WORLD HEALTH ORGAN
VL  - 99
IS  - 4
PB  - World Health Organization
AB  - Transforming our world the 2030 agenda for sustainable development is working towards a world that reflects equity, with universal respect for human dignity, pledging to leave no one behind. However, transgender and gender-diverse individuals experience significant health inequities, including negative health outcomes and multiple barriers to accessing care. In this article, we first highlight the health inequities that transgender and gender-diverse people face globally. We describe important aspects of transgender and gender-diverse health care, including the design and provision of health services, epidemiological considerations, transition-related care, changes in transition-related goals, cultural considerations, and political and legal issues. We then review the existing global literature on incorporating transgender health into medical curricula. We make a case for prioritizing improved education in medical schools on the specific health needs of transgender and gender-diverse people as part of addressing global health inequities in care. Our recommendations for comprehensive education on transgender health include cultural humility and anti-oppression training; involvement of transgender and gender-diverse community members; integration of transgender and gender-diverse health into curricula; practice-focused and in situ training; staff development in medical schools; and improving access to careers in medicine for transgender and gender-diverse people.
AB  - Transforming our world: the 2030 agenda for sustainable development (Transformar de nuestro mundo: la Agenda 2030 para el desarrollo sostenible) trabaja por un mundo que refleje la igualdad, con respeto universal por la dignidad humana, comprometiéndose a no dejar a nadie atrás. Sin embargo, las personas transgénero y con género diverso experimentan importantes desigualdades en materia de salud, incluidos resultados sanitarios negativos y múltiples obstáculos para acceder a la atención sanitaria. En este artículo, destacamos, en primer lugar, las desigualdades sanitarias a las que se enfrentan las personas transgénero y de género diverso en todo el mundo. Describimos aspectos importantes de la atención sanitaria a las personas transgénero y con género diverso, como el diseño y la prestación de servicios sanitarios, las consideraciones epidemiológicas, la atención relacionada con la transición, los cambios en los objetivos relacionados con la transición, las consideraciones culturales y las cuestiones políticas y jurídicas. A continuación, revisamos la documentación global existente sobre la incorporación de la salud transgénero en los planes de estudio de medicina. Defendemos la necesidad de dar prioridad a la mejora de la formación en las facultades de medicina sobre las necesidades sanitarias específicas de las personas transgénero y con género diverso como parte del tratamiento de las desigualdades sanitarias globales en la atención sanitaria. Nuestras recomendaciones para una educación integral sobre la salud de las personas transgénero incluyen la formación en humildad cultural y lucha contra la opresión; la participación de los miembros de la comunidad transgénero y con género diverso; la integración de la salud de las personas transgénero y con género diverso en los planes de estudio; la formación centrada en la práctica e in situ; el desarrollo del personal en las facultades de medicina; y la mejora del acceso a las carreras de medicina para las personas transgénero y con género diverso.
AB  - Transformer notre monde: le Programme de développement durable à l'horizon 2030 aspire à un monde où règne l'équité, le respect universel de la dignité humaine, et s'engage à ce que personne ne soit oublié. Pourtant, les individus transgenres et de genre variant subissent de profondes inégalités sur le plan sanitaire, qui affectent leur état de santé et compliquent grandement l'accès aux soins. Dans cet article, nous commençons par souligner les inégalités sanitaires auxquelles sont confrontés les individus transgenres et de genre variant à travers le monde. Nous évoquons d'importants aspects à prendre en compte pour les soins de santé aux personnes transgenres et de genre variant, parmi lesquels la conception et la fourniture de services de santé, les considérations d'ordre épidémiologique, les soins liés à la transition, l'évolution des objectifs liés à la transition, les facteurs culturels, ainsi que les enjeux politiques et juridiques. Nous examinons ensuite la littérature internationale consacrée à l'intégration de la santé transgenre dans les programmes d'enseignement médical. Nous soutenons que, dans le cadre de la lutte contre les inégalités sanitaires au niveau mondial, il faut privilégier une amélioration de l'enseignement dans les écoles de médecine afin de sensibiliser aux besoins spécifiques des individus transgenres et de genre variant en matière de santé. Nous avons formulé plusieurs recommandations en vue d'instaurer un enseignement qui tient compte de la santé des personnes transgenres: apprentissage anti-oppressif intégrant la notion d'humilité culturelle; implication de membres de la communauté transgenre et de genre variant; ajout de la santé transgenre et de genre variant dans les programmes de cours; formation centrée sur la pratique, dispensée sur le terrain; développement du personnel des écoles de médecine; et enfin, amélioration de l'accès aux carrières médicales pour les individus transgenres et de genre variant.
AB  - Документ Преобразование нашего мира: повестка дня в области устойчивого развития на период до 2030 года направлен на построение мира, который отражает равенство, всеобщее уважение человеческого достоинства и обязательство принятия во внимание интересов всех и каждого. Однако трансгендеры и люди с разнообразной гендерной самоидентификацией сталкиваются со значительным неравенством в отношении здоровья, включая негативные последствия для здоровья и множественные препятствия для доступа к медицинской помощи. В этой статье прежде всего подчеркивается несправедливость в отношении здоровья, с которой трансгендеры и люди с разнообразной гендерной самоидентификацией сталкиваются в глобальном масштабе. Авторы описывают важные аспекты медико-санитарной помощи трансгендерам и людям с разнообразной гендерной самоидентификацией, включая разработку и предоставление услуг здравоохранения, эпидемиологические соображения, медицинскую помощь в процессе смены пола, изменения в целях, связанных с процессом смены пола, культурные аспекты, а также политические и юридические вопросы. Затем следует обзор существующей мировой литературы по включению здоровья трансгендеров в медицинские учебные программы. Авторы приводят доводы в пользу придания приоритетной значимости повышению качества образования в медицинских институтах в отношении особых медицинских потребностей трансгендеров и людей с разнообразной гендерной самоидентификацией в рамках решения проблемы глобального неравенства в отношении здоровья при оказании медицинской помощи. Рекомендации по всестороннему обучению в вопросах здоровья трансгендеров включают: культурное принятие и обучение по принципам отсутствия притеснения; вовлечение в этот процесс трансгендеров и представителей групп людей с разнообразной гендерной самоидентификацией; включение вопросов здоровья трансгендеров и людей с разнообразной гендерной самоидентификацией в учебные программы; практическое обучение и обучение на месте; повышение квалификации сотрудников медицинских институтов; улучшение доступа к возможностям карьерного роста в медицинской сфере для трансгендеров и людей с разнообразной гендерной самоидентификацией.
AB  - 《改变我们的世界: 2030 年可持续发展议程》致力于 建立一个体现公平, 普遍重视人类尊严的世界, 保证 不让任何一个人掉队。但是, 跨性别者和性别多样化 个体遭遇了严重的健康不平等问题, 包括负面的健康 结果以及在获得护理方面面临的多重障碍。在本文中, 我们首先强调了全球跨性别者和性别多样化人群所面 临的健康不平等问题。描述了跨性别者和性别多样化 群体医疗保健服务的各个重要方面, 包括卫生服务的 设计和供应, 流行病学考量, 变性相关护理, 变性相 关目标变化, 文化考量以及政治和法律问题。然后, 我们回顾了有关将跨性别者健康问题纳入医学课程的 全球现有文献。作为解决全球医疗卫生不平等问题的 一部分, 我们充分说明了优先要求医学院就跨性别者 和性别多样化人群的特殊健康需求问题加强教育的原 因。对于如何就跨性别者健康问题全面开展教育, 我 们的建议包括: 提供宣扬谦逊精神和反压迫的培训; 让跨性别者和性别多样化人群的社区成员参与; 将跨 性别者和性别多样化人群的健康问题纳入课程; 提供 注重实践的现场培训; 在医学院加强医护人员的培训; 以及为跨性别者和性别多样化人群提供更多进入医疗 界的就业机会。
SN  - 0042-9686
AD  - Faculty of Medicine, University of Toronto, Toronto, Ontario, Canada
AD  - Gender, Equity and Human Rights Team, World Health Organization, Geneva, Switzerland
AD  - Centre for Addiction and Mental Health, 60 White Squirrel Way, Toronto, M6J 1H4, Ontario, Canada
DO  - 10.2471/BLT.19.249086
UR  - https://search.ebscohost.com/login.aspx?direct=true&db=ccm&AN=149603970&site=ehost-live
DP  - EBSCOhost
DB  - ccm
ER  - 

TY  - JOUR
ID  - 152575899
T1  - Changing the Narrative and Accelerating Action to Reduce Racial Inequities in Maternal Mortality.
AU  - Zephyrin, Laurie C.
Y1  - 2021/09//
N1  - Accession Number: 152575899. Language: English. Entry Date: 20210928. Revision Date: 20211021. Publication Type: Editorial; commentary; tables/charts. Journal Subset: Biomedical; Core Nursing; Double Blind Peer Reviewed; Nursing; Peer Reviewed; Public Health; USA. NLM UID: 1254074. 
KW  - Race Factors
KW  - Health Status Disparities
KW  - Ethnic Groups
KW  - Maternal Mortality
KW  - Vital Statistics
KW  - Cause of Death -- In Pregnancy
KW  - Pregnancy
KW  - Female
KW  - Perinatal Death
KW  - Postnatal Period
SP  - 1575
EP  - 1577
JO  - American Journal of Public Health
JF  - American Journal of Public Health
JA  - AM J PUBLIC HEALTH
VL  - 111
IS  - 9
CY  - Washington, District of Columbia
PB  - American Public Health Association
AB  - An editorial is presented in which the author reviews an article published in the journal concerning necessary steps to mitigate racial inequities in maternal mortality in the U.S., and the prioritization of health equity and care in the health services industry.
SN  - 0090-0036
AD  - Laurie C. Zephyrin is vice-president of Health System Equity, the Commonwealth Fund, New York, NY.
DO  - 10.2105/ajph.2021.306462
UR  - https://search.ebscohost.com/login.aspx?direct=true&db=ccm&AN=152575899&site=ehost-live
DP  - EBSCOhost
DB  - ccm
ER  - 

TY  - JOUR
ID  - 149789421
T1  - Understanding brain resilience in superagers: a systematic review.
AU  - de Godoy, Laiz Laura
AU  - Alves, Cesar Augusto Pinheiro Ferreira
AU  - Saavedra, Juan Sebastian Martin
AU  - Studart-Neto, Adalberto
AU  - Nitrini, Ricardo
AU  - da Costa Leite, Claudia
AU  - Bisdas, Sotirios
Y1  - 2021/05//
N1  - Accession Number: 149789421. Language: English. Entry Date: 20210422. Revision Date: 20210422. Publication Type: Article; research; systematic review; tables/charts. Journal Subset: Biomedical; Continental Europe; Europe; Peer Reviewed. Special Interest: Evidence-Based Practice. NLM UID: 1302751. 
KW  - Memory -- Evaluation -- In Old Age
KW  - Hardiness
KW  - Healthy Aging
KW  - Aging -- Physiology
KW  - Cognition
KW  - Human
KW  - Systematic Review
KW  - PubMed
KW  - Biological Markers
KW  - Neuroradiography
KW  - Quality Assessment
KW  - Aged
SP  - 663
EP  - 683
JO  - Neuroradiology
JF  - Neuroradiology
JA  - NEURORADIOLOGY
VL  - 63
IS  - 5
CY  - , <Blank>
PB  - Springer Nature
AB  - Purpose: Superagers are older adults presenting excellent memory performance that may reflect resilience to the conventional pathways of aging. Our contribution aims to shape the evidence body of the known distinctive biomarkers of superagers and their connections with the Brain and Cognitive Reserve and Brain Maintenance concepts. Methods: We performed a systematic literature search in PubMed and ScienceDirect with no limit on publication date for studies that evaluated potential biomarkers in superagers classified by validated neuropsychological tests. Methodological quality was assessed using the QUADAS-2 tool. Results: Twenty-one studies were included, the majority in neuroimaging, followed by histological, genetic, cognition, and a single one on blood plasma analysis. Superagers exhibited specific regions of cortical preservation, rather than global cortical maintenance, standing out the anterior cingulate and hippocampus regions. Both superagers and controls showed similar levels of amyloid deposition. Moreover, the functional oscillation patterns in superagers resembled those described in young adults. Most of the quality assessment for the included studies showed medium risks of bias. Conclusion: This systematic review supports selective cortical preservation in superagers, comprehending regions of the default mode, and salience networks, overlapped by stronger functional connectivity. In this context, the anterior cingulate cortex is highlighted as an imaging and histologic signature of these subjects. Besides, the biomarkers included pointed out that the Brain and Cognitive Reserve and Brain Maintenance concepts are independent and complementary in the superagers' setting.
SN  - 0028-3940
AD  - The National Hospital of Neurology and Neurosurgery, University College London, London, UK
AD  - Department of Radiology and Oncology, Hospital das Clínicas, Faculdade de Medicina da Universidade de São Paulo, Sao Paulo, Brazil
AD  - Division of Neuroradiology, Department of Radiology, The Children's Hospital of Philadelphia, Philadelphia, PA, USA
DO  - 10.1007/s00234-020-02562-1
UR  - https://search.ebscohost.com/login.aspx?direct=true&db=ccm&AN=149789421&site=ehost-live
DP  - EBSCOhost
DB  - ccm
ER  - 

TY  - JOUR
ID  - 148802433
T1  - Sexuality and Sexual Health In Adults with Limb Loss: A Systematic Review.
AU  - Brooks, Stephanie G.
AU  - Atkinson, Samantha L.
AU  - Cimino, Stephanie R.
AU  - MacKay, Crystal
AU  - Mayo, Amanda L.
AU  - Hitzig, Sander L.
Y1  - 2021/03//
N1  - Accession Number: 148802433. Language: English. Entry Date: 20210223. Revision Date: 20210228. Publication Type: Article; research; systematic review; tables/charts. Journal Subset: Allied Health; Peer Reviewed; USA. Special Interest: Evidence-Based Practice. Instrumentation: Modified Sackett Scale. NLM UID: 7806148. 
KW  - Sexuality
KW  - Sexual Health
KW  - Amputees -- Psychosocial Factors -- In Adulthood
KW  - Human
KW  - Systematic Review
KW  - CINAHL Database
KW  - Medline
KW  - Psycinfo
KW  - Adult
KW  - Scales
KW  - Body Image
KW  - Sexual Counseling
SP  - 3
EP  - 31
JO  - Sexuality & Disability
JF  - Sexuality & Disability
JA  - SEX DISABIL
VL  - 39
IS  - 1
CY  - , <Blank>
PB  - Springer Nature
AB  - A systematic review was conducted to provide an overview of the current state of research regarding sexuality and sexual health in adults with limb loss. Five databases (Medline, CINAHL, Scopus, Web of Science and PsycINFO) were searched between January 1, 2000 and April 14, 2019. Two reviewers independently screened all titles and abstracts for primary inclusion and full texts for secondary inclusion. The inclusion criteria were peer-reviewed journal articles that were published in English, that addressed at least one aspect of sexuality or sexual health and included adults (18 years and older) who acquired a major limb amputation. A modified Sackett Scale was used to assign levels of evidence to each study. A total of 29 articles met the inclusion criteria. With regard to sexuality, the most common topics investigated were body image (n = 21), sexual desire (n = 6) and sexual activity (n = 4). The Amputee Body Image Scale was the most commonly used outcome measure to assess body image (n = 10). In terms of sexual health, the most frequently studied issues were sexual functioning (n = 5) and sexual counselling (n = 2). Sexuality and sexual health issues affect the health and wellbeing of adults with limb loss. The majority of studies were low in evidence; indicating that more robust intervention studies are needed to help people cope with limb loss as it relates to their sexual health and sexuality. In particular, more targeted efforts for women and individuals with upper limb loss are needed.
SN  - 0146-1044
AD  - Faculty of Medicine, University of Toronto, Toronto, Canada
AD  - St. John's Rehab Research Program, Evaluative Clinical Sciences, Sunnybrook Research Institute, Toronto, Canada
AD  - Rehabilitation Sciences Institute, Faculty of Medicine, University of Toronto, Toronto, Canada
AD  - West Park Healthcare Centre, Toronto, Canada
AD  - Department of Physical Therapy, Faculty of Medicine, University of Toronto, Toronto, Canada
AD  - St. John's Rehabilitation Hospital, Sunnybrook Health Sciences Centre, Toronto, Canada
AD  - Department of Occupational Science and Occupational Therapy, Faculty of Medicine, University of Toronto, Toronto, Canada
DO  - 10.1007/s11195-020-09665-w
UR  - https://search.ebscohost.com/login.aspx?direct=true&db=ccm&AN=148802433&site=ehost-live
DP  - EBSCOhost
DB  - ccm
ER  - 

TY  - JOUR
ID  - 144546970
T1  - Marginalized Youth, Mental Health, and Connection with Others: A Review of the Literature.
AU  - Sapiro, Beth
AU  - Ward, Alison
Y1  - 2020/08//
N1  - Accession Number: 144546970. Language: English. Entry Date: 20200722. Revision Date: 20210802. Publication Type: Article; research; systematic review; tables/charts. Journal Subset: Allied Health; Biomedical; USA. Special Interest: Evidence-Based Practice. NLM UID: 8501014. 
KW  - Mental Health
KW  - Transition to Adulthood
KW  - Adolescent Development
KW  - Interpersonal Relations
KW  - Systematic Review
KW  - Human
KW  - Adolescence
KW  - Stress, Psychological
KW  - Social Isolation
SP  - 343
EP  - 357
JO  - Child & Adolescent Social Work Journal
JF  - Child & Adolescent Social Work Journal
JA  - CHILD ADOLESC SOC WORK J
VL  - 37
IS  - 4
CY  - , <Blank>
PB  - Springer Nature
AB  - For marginalized youth, the transition to adulthood is a stage of life in which inequalities can be either magnified or reduced. While most descriptions of these young people highlight their difficulties achieving self-sufficiency, the ability to form connections with others is an equally significant marker of adult maturity. Given that social isolation poses serious risks to health and well-being, the relational experiences of marginalized youth are a critical component of the transition to adulthood. Experiences of trauma, marginalization, and involvement in public systems of care can place these youth at heightened risk for mental health difficulties, all of which can pose particular challenges for interpersonal relationships. This critical review of the literature explores the research on the relational experiences of marginalized young people living with emotional and behavioral challenges. It discusses the unique developmental context of marginalized youth, including experiences with trauma, mental illness, marginalization, and involvement in public systems of care. It then reviews the benefits young people derive from mutually empathic connections with others. The review explores facilitators of connection for marginalized youth, as well as barriers to connection for these young people. Following this review, the article identifies several gaps in the literature, and ends with a call for both practitioners and researchers to focus on the importance of connection as an underappreciated and crucial resource for marginalized youth.
SN  - 0738-0151
AD  - Department of Social Work and Child Advocacy, Montclair State University, Dickson Hall 367, 1 Normal Avenue, 07043, Montclair, NJ, USA
DO  - 10.1007/s10560-019-00628-5
UR  - https://search.ebscohost.com/login.aspx?direct=true&db=ccm&AN=144546970&site=ehost-live
DP  - EBSCOhost
DB  - ccm
ER  - 

TY  - JOUR
ID  - 149537875
T1  - Presentation Pattern for Common Oro-Dental Disease Trend among Children Attending a Selected Pediatric Hospital: A Cross Sectional Study.
AU  - Sharmin, Sumaiya
AU  - Alam, Mohammad Khursheed
Y1  - 2021/04//
N1  - Accession Number: 149537875. Language: English. Entry Date: 20210405. Revision Date: 20210406. Publication Type: Article; research; tables/charts. Journal Subset: Asia; Biomedical; Editorial Board Reviewed; Peer Reviewed. NLM UID: 9503947. 
KW  - Oral Health
KW  - Hospitals, Pediatric
KW  - Dental Care for Children
KW  - Human
KW  - Cross Sectional Studies
KW  - Dental Caries
KW  - Child
KW  - Gingivitis
KW  - Malocclusion
KW  - Mouth Diseases
KW  - Tooth, Deciduous
KW  - Cleft Lip
KW  - Cleft Palate
SP  - 258
EP  - 261
JO  - International Medical Journal
JF  - International Medical Journal
JA  - INT MED J
VL  - 28
IS  - 2
PB  - Japan International Cultural Exchange Foundation
AB  - Objective: To determine the pattern of common oro-dental presentation among children attending a selected pediatric hospital. Material and Methods: A cross-sectional hospital-based review of pediatric patients attending dental OPD in a pediatric hospital for a period of eight months from March to October 2019. Results: The study included a total of 301 patients. Patients majority (46.8%) were aged 6-12 years. Most common disease was dental caries (85%), followed by gingivitis (64.8%), mouth ulcer (39.5%), malocclusion (26.9%), dento-alveolar abscess (18.6%) and traumatic injury (12%). Other relatively less common oral problems were Retained deciduous tooth (15%), non-carious like attrition &erosion (6.3%). Supernumerary & mesiodens (4.7%), Birth tooth (2%) and Cleft lip & palate (1.7%) respectively. Conclusion: Dental caries was the disorder that was the most common and mostly were 6-12 year of age. Programs on creating public awareness on the importance of oral health and Oro-Dental diseases are recommended.
SN  - 1341-2051
AD  - Orthodontic Department, College of Dentistry, Jouf University, Sakaka, Saudi Arabia
AD  - Daffodil International University, Dhaka, Bangladesh
UR  - https://search.ebscohost.com/login.aspx?direct=true&db=ccm&AN=149537875&site=ehost-live
DP  - EBSCOhost
DB  - ccm
ER  - 

TY  - JOUR
ID  - 148624516
T1  - Selecting Review Outcomes for Systematic Reviews of Public Health Interventions.
AU  - Wolfenden, Luke
AU  - Movsisyan, Ani
AU  - McCrabb, Sam
AU  - Stratil, Jan M
AU  - Yoong, Sze Lin
Y1  - 2021/03//
N1  - Accession Number: 148624516. Language: English. Entry Date: 20210215. Revision Date: 20210312. Publication Type: Article. Journal Subset: Biomedical; Core Nursing; Double Blind Peer Reviewed; Nursing; Peer Reviewed; Public Health; USA. NLM UID: 1254074. 
KW  - Systematic Review
KW  - Public Health
KW  - Decision Making
KW  - Stakeholder Participation
KW  - Health Policy
KW  - Public Policy
SP  - 465
EP  - 470
JO  - American Journal of Public Health
JF  - American Journal of Public Health
JA  - AM J PUBLIC HEALTH
VL  - 111
IS  - 3
CY  - Washington, District of Columbia
PB  - American Public Health Association
AB  - For systematic reviews to have an impact on public health, they must report outcomes that are important for decision-making. Systematic reviews of public health interventions, however, have a range of potential end users, and identifying and prioritizing the most important and relevant outcomes represents a considerable challenge. In this commentary, we describe potentially useful approaches that systematic review teams can use to identify review outcomes to best inform public health decision-making. Specifically, we discuss the importance of stakeholder engagement, the use of logic models, consideration of core outcome sets, reviews of the literature on end users' needs and preferences, and the use of decision-making frameworks in the selection and prioritization of outcomes included in reviews. The selection of review outcomes is a critical step in the production of public health reviews that are relevant to those who use them. Utilizing the suggested strategies may help the review teams better achieve this.
SN  - 0090-0036
DO  - 10.2105/AJPH.2020.306061
UR  - https://search.ebscohost.com/login.aspx?direct=true&db=ccm&AN=148624516&site=ehost-live
DP  - EBSCOhost
DB  - ccm
ER  - 

TY  - JOUR
ID  - 150316300
T1  - The Effects of Salvia miltiorrhiza on Reproduction and Metabolism in Women with Polycystic Ovary Syndrome: A Systematic Review and Meta-Analysis.
AU  - Shen, Wenjuan
AU  - Jin, Bao
AU  - Han, Yaguang
AU  - Wang, Hongwei
AU  - Jiang, Huan
AU  - Zhu, Linlin
AU  - Han, Mei
AU  - Zhang, Jiao
AU  - Zhang, Yang
Y1  - 2021/05/17/
N1  - Accession Number: 150316300. Language: English. Entry Date: 20210523. Revision Date: 20210523. Publication Type: Article; meta analysis; research; systematic review; tables/charts. Journal Subset: Alternative/Complementary Therapies; Biomedical; Europe; Peer Reviewed; UK & Ireland. Special Interest: Evidence-Based Practice; Women's Health. NLM UID: 101215021. 
KW  - Polycystic Ovary Syndrome -- Drug Therapy
KW  - Women's Health
KW  - Drugs, Chinese Herbal -- Pharmacodynamics
KW  - Plant Extracts -- Pharmacodynamics
KW  - Reproduction -- Drug Effects
KW  - Metabolites -- Drug Effects
KW  - Patient Safety
KW  - Human
KW  - Systematic Review
KW  - Meta Analysis
KW  - PubMed
KW  - Embase
KW  - Cochrane Library
KW  - Letrozole -- Pharmacodynamics
KW  - Drug Therapy, Combination
KW  - Treatment Outcomes
SP  - 1
EP  - 12
JO  - Evidence-based Complementary & Alternative Medicine (eCAM)
JF  - Evidence-based Complementary & Alternative Medicine (eCAM)
JA  - EVID BASED COMPLEMENT ALTERN MED
CY  - London, <Blank>
PB  - Hindawi Limited
AB  - Objective. Polycystic ovary syndrome (PCOS) is the most common endocrine disorder in women of reproductive age. As a traditional medicine, Salvia miltiorrhiza (S. miltiorrhiza) has been widely used in the treatment of many gynecological diseases, but the efficacy of S. miltiorrhiza in women with PCOS has not been assessed. The purpose of this systematic review and meta-analysis was to evaluate the effectiveness and safety of S. miltiorrhiza in women with PCOS. Methods. We conducted searches in PubMed, Embase, the Cochrane Library, the China National Knowledge Infrastructure, the Wanfang Database, the Chinese Scientific Journal Database, and the Chinese BioMedical database from inception to December 23, 2020, to identify studies that met the inclusion criteria. The quality of the evidence was estimated using the Cochrane Reviewer Handbook 5.0.0, and the meta-analysis was performed using RevMan 5.3.5 software. Results. Six randomized controlled trials (RCTs) involving 390 patients with PCOS were included. The studies suggested that S. miltiorrhiza extract combined with letrozole (LET) was more effective in improving pregnancy rate (RR: 2.60, 95% CI: 1.06 to 6.39, P = 0.04) compared to LET alone. S. miltiorrhiza extract was associated with decreased fasting blood glucose (MD: –0.25, 95% CI: –0.37 to –0.13, P < 0.0001), fasting insulin (MD: –1.16, 95% CI: –1.74 to –0.58, P < 0.0001), total cholesterol (TC) (MD: –0.58, 95% CI: –0.72 to –0.43, P < 0.00001), and triglycerides (TG) (MD: –0.31, 95% CI: –0.35 to –0.26, P < 0.00001) compared with placebo, but not with improvements in body mass index or waist-to-hip ratio (MD: –1.41, 95% CI: –4.81 to 2.00, P = 0.42 ; MD: –0.02, 95% CI: –0.05 to 0.01, P = 0.16 , respectively). There was a significant difference between S. miltiorrhiza extract combined with cyproterone acetate (CPA) and CPA alone in terms of decreasing TC (MD: –0.77, 95% CI: –0.89 to –0.65, P < 0.00001), TG (MD: –0.43, 95% CI: –0.65 to –0.20, P < 0.0001), and low-density lipoprotein cholesterol (MD: –0.49, 95% CI: –0.66 to –0.33, P < 0.00001) and increasing high-density lipoprotein cholesterol (MD: 0.30, 95% CI: 0.20, 0.40, P < 0.00001). In addition, S. miltiorrhiza extract also decreased testosterone, follicle-stimulating hormone, and luteinizing hormone. The studies did not mention any adverse events with S. miltiorrhiza extract. Conclusion. The current studies indicate that S. miltiorrhiza has beneficial effects on reproduction and glucose and lipid metabolism in patients with PCOS, and it is generally safe for clinical application. However, more prospective RCTs with large samples, multiple centers, and longer intervention duration are needed in the future to obtain more reliable conclusions.
SN  - 1741-427X
AD  - Department of Obstetrics and Gynecology, First Affiliated Hospital, Heilongjiang University of Chinese Medicine, Harbin 150040, China
AD  - Department of Obstetrics and Gynecology, Heilongjiang University of Chinese Medicine, Harbin 150040, China
AD  - Centre for Evidence-Based Chinese Medicine, Beijing University of Traditional Chinese Medicine, Beijing 100029, China
AD  - Department of National Physician Hall, Second Affiliated Hospital, Heilongjiang University of Chinese Medicine, Harbin 150009, China
AD  - Department of Internal Medicine, First Affiliated Hospital, Heilongjiang University of Chinese Medicine, Harbin 150040, China
DO  - 10.1155/2021/9971403
UR  - https://search.ebscohost.com/login.aspx?direct=true&db=ccm&AN=150316300&site=ehost-live
DP  - EBSCOhost
DB  - ccm
ER  - 

TY  - JOUR
ID  - 148726774
T1  - Epidemiological profile of children and adolescents with COVID-19: a scoping review.
AU  - Silva Bernardino, Fabiane Blanco
AU  - da Silva Alencastro, Lidiane Cristina
AU  - da Silva, Ronaldo Antonio
AU  - do Nascimento Ribeiro, Antonia Dinágila
AU  - de Campos Castilho, Geovane Roberto
AU  - Munhoz Gaíva, Maria Aparecida
Y1  - 2021/01/02/2021 Supplement
N1  - Accession Number: 148726774. Language: English. Entry Date: 20210218. Revision Date: 20210228. Publication Type: Article; research; systematic review; tables/charts. Supplement Title: 2021 Supplement. Journal Subset: Double Blind Peer Reviewed; Editorial Board Reviewed; Expert Peer Reviewed; Mexico & Central/South America; Nursing; Peer Reviewed. Special Interest: Evidence-Based Practice. Grant Information: PROPeq/PROPG-UFMT.. NLM UID: 7910105. 
KW  - World Health
KW  - COVID-19 -- Epidemiology -- In Infancy and Childhood
KW  - COVID-19 -- Epidemiology -- In Adolescence
KW  - Human
KW  - Scoping Review
KW  - Child
KW  - Adolescence
KW  - PubMed
KW  - Medline
KW  - CINAHL Database
KW  - Funding Source
KW  - COVID-19 -- Transmission
KW  - COVID-19 -- Symptoms
KW  - Hospitalization
KW  - COVID-19 -- Mortality
KW  - Female
KW  - Male
SP  - 1
EP  - 9
JO  - Revista Brasileira de Enfermagem
JF  - Revista Brasileira de Enfermagem
JA  - REV BRASIL ENFERMAGEM
VL  - 73
PB  - Associacao Brasileira de Enfermagem
AB  - Objective: to map the epidemiological profile of children and adolescents with COVID-19 in the world literature. Methods: a scoping review systematized by the Joanna Briggs Institute protocol in the PubMed/MEDLINE, CINAHL, Web of Science, Scopus, Science direct and Google Scholar databases. Articles with children and/or adolescents with laboratory diagnosis of COVID-19 were used. Results: thirty-two articles were included in the review. Most children and adolescents were male, with contamination by family transmission. The most frequent clinical manifestations were fever, cough and diarrhea. Ten studies cited preexisting condition/disease, and hospital length ranged from one to twenty days. Three deaths were reported and no study presented race/color, education and socioeconomic conditions. Conclusion: it was possible to screen the epidemiological profile with information about age group, sex, probable contamination of the disease, clinical manifestations, presence of pre-existing disease/condition, hospitalization and deaths among children and adolescents with COVID-19.
AB  - Objetivo: mapear el perfil epidemiológico de niños y adolescentes con COVID-19 en la literatura mundial. Métodos: revisión de alcance sistematizada por el protocolo del Instituto Joanna Briggs en las bases de datos PubMed/MEDLINE, CINAHL, Web of Science, Scopus, Science direct y Google Académico. Se utilizaron artículos con niños y/o adolescentes con diagnóstico de laboratorio de COVID-19. Resultados: se incluyeron treinta y dos artículos en la revisión. La mayoría de los niños y adolescentes eran varones, contaminados por transmisión familiar. Las manifestaciones clínicas más frecuentes fueron fiebre, tos y diarrea. Diez estudios citaron afecciones/enfermedades preexistentes y la duración de la estancia hospitalaria varió de uno a veinte días. Se informaron tres muertes y ningún estudio presentó raza/color, educación y condiciones socioeconómicas. Conclusión: fue posible trazar el perfil epidemiológico con información sobre grupo de edad, sexo, probable contaminación de la enfermedad, manifestaciones clínicas, presencia de enfermedad/condición preexistente, hospitalización y muertes en niños y adolescentes con COVID-19.
AB  - Objetivo: mapear o perfil epidemiológico de crianças e adolescentes com COVID-19 na literatura mundial. Métodos: scoping review sistematizada pelo protocolo Joanna Briggs Institute nas bases de dados PubMed/MEDLINE, CINAHL, Web of Science, Scopus, Science direct e Google Acadêmico. Foram utilizados artigos com crianças e/ou adolescentes com diagnóstico laboratorial da COVID-19. Resultados: trinta e dois artigos foram incluídos na revisão. A maioria das crianças e adolescentes era do sexo masculino, com contaminação pela transmissão familiar. As manifestações clínicas mais frequentes foram febre, tosse e diarreia. Dez estudos citaram condição/doença pré-existentes, e o tempo de internação variou de um a vinte dias. Três óbitos foram referidos e nenhum estudo apresentou a raça/cor, escolaridade e condições socioeconômicas. Conclusão: foi possível traçar o perfil epidemiológico com informações sobre faixa etária, sexo, provável contaminação da doença, manifestações clínicas, presença de doença/condição pré-existente, internação e óbitos entre crianças e adolescentes com COVID-19.
SN  - 0034-7167
AD  - Universidade Federal de Mato Grosso. Cuiabá, Mato Grosso, Brazil
AD  - Universidade do Estado de Mato Grosso. Diamantino, Mato Grosso, Brazil
DO  - 10.1590/0034-7167-2020-0624
UR  - https://search.ebscohost.com/login.aspx?direct=true&db=ccm&AN=148726774&site=ehost-live
DP  - EBSCOhost
DB  - ccm
ER  - 

TY  - JOUR
ID  - 150081473
T1  - Complementary and Alternative Medicine for the Treatment of Abnormal Endometrial Conditions in Women with PCOS: A Systematic Review and Meta-Analysis of Randomized Controlled Trials.
AU  - Hu, Jiayu
AU  - Shi, Wenhua
AU  - Xu, Jiayue
AU  - Liu, Shaoxuan
AU  - Hu, Siya
AU  - Fu, Wenjing
AU  - Wang, Jing
AU  - Han, Fengjuan
Y1  - 2021/04/30/
N1  - Accession Number: 150081473. Language: English. Entry Date: 20210507. Revision Date: 20210507. Publication Type: Article; meta analysis; research; systematic review. Journal Subset: Alternative/Complementary Therapies; Biomedical; Europe; Peer Reviewed; UK & Ireland. Special Interest: Evidence-Based Practice. NLM UID: 101215021. 
KW  - Alternative Therapies
KW  - Endometrial Diseases -- Therapy
KW  - Women's Health
KW  - Polycystic Ovary Syndrome
KW  - Treatment Outcomes
KW  - Patient Safety
KW  - Human
KW  - Systematic Review
KW  - Meta Analysis
KW  - Medicine, Chinese Traditional
KW  - Acupuncture
KW  - Allopathic Medicine
KW  - Clomiphene -- Therapeutic Use
SP  - 1
EP  - 17
JO  - Evidence-based Complementary & Alternative Medicine (eCAM)
JF  - Evidence-based Complementary & Alternative Medicine (eCAM)
JA  - EVID BASED COMPLEMENT ALTERN MED
CY  - London, <Blank>
PB  - Hindawi Limited
AB  - Background. Endometrial lesions in patients with polycystic ovary syndrome (PCOS) exhibit complex pathological features, and these patients are at risk of both short-term and long-term complications. Complementary and alternative medicine (CAM), which is gradually becoming more accepted and is believed to be clinically effective, claims to be promising for treating PCOS, and thus its effect on the abnormal endometrium of PCOS patients should be assessed. The present meta-analysis sought to evaluate the efficacy and safety of CAM in treating endometrial lesions in patients with PCOS. Methods. Randomized trials on CAM were identified in four Chinese and seven English-language databases from their establishment to January 2020. The present study included patients diagnosed with PCOS and abnormal endometrial conditions who underwent CAM therapy independently or in combination with traditional western medicine. Data were extracted, and the Cochrane "risk of bias" tool was used to assess methodological quality. Effects were expressed as the relative risk (RR) or mean difference (MD/SMD) with 95% confidence interval (CI) as calculated with Rev Man 5.3. Results. A total of 13 randomized controlled trials were included, involving 1,297 PCOS patients treated for endometrial abnormalities. Methodological quality was generally unclear or had a low risk of bias. The trials tested four different types of CAM therapies (i.e., traditional Chinese medicine treatment, acupuncture treatment, traditional Chinese medicine in combination with western medicine treatment, and acupuncture in combination with western medicine treatment). CAM treatment could significantly reduce the endometrial thickness in PCOS patients compared to western medicine alone (SMD −0.88, 95% CI [−0.12, −0.57]; I2 = 64%). Compared with clomiphene treatment for the induction of ovulation, CAM treatment showed a clear improvement in endometrial thickness during ovulation (SMD 2.03, 95% CI [1.64, 2.02]; I2 = 48%). Moreover, CAM was more effective than western medicine alone in reducing the endometrial spiral artery pulsatility index. No significant difference was seen between CAM and traditional treatment when these were used to improve traditional Chinese medicine syndrome scores. Acupuncture alone or traditional Chinese medicines (taken orally) in combination with western medicine significantly increased the pregnancy rate of PCOS patients (RR 1.59, 95% CI [1.30, 1.93]; I2 = 51%, P < 0.00001), and CAM was more effective than western medicine alone for improving hormone levels. No serious adverse events were reported in 11 of the 13 trials. Conclusions. CAM may effectively ameliorate the endometrial condition of PCOS patients, and it can regulate the level of hormone secretion to increase the ovulation rate and the pregnancy rate.
SN  - 1741-427X
AD  - Heilongjiang University of Chinese Medicine, Harbin 150040, China
AD  - Fourth Affiliated Hospital of Harbin Medical University, Harbin 150040, China
AD  - People's Hospital of Langfang City, Langfang 65000, China
AD  - First Affiliated Hospital of Heilongjiang University of Chinese Medicine, Harbin 150040, China
DO  - 10.1155/2021/5536849
UR  - https://search.ebscohost.com/login.aspx?direct=true&db=ccm&AN=150081473&site=ehost-live
DP  - EBSCOhost
DB  - ccm
ER  - 

TY  - JOUR
ID  - 149026230
T1  - Long-term outcome among females with Alport syndrome from a single pediatric center.
AU  - Goka, Selasie
AU  - Copelovitch, Lawrence
AU  - Levy Erez, Daniella
Y1  - 2021/04//
N1  - Accession Number: 149026230. Language: English. Entry Date: 20210308. Revision Date: 20210316. Publication Type: Article; research; tables/charts. Journal Subset: Biomedical; Continental Europe; Europe; Peer Reviewed. Special Interest: Women's Health. NLM UID: 8708728. 
KW  - Nephritis, Hereditary -- Symptoms -- In Infancy and Childhood
KW  - Nephritis, Hereditary -- Complications
KW  - Women's Health
KW  - Outcomes (Health Care)
KW  - Human
KW  - Retrospective Design
KW  - Descriptive Research
KW  - Record Review
KW  - Child, Preschool
KW  - Child
KW  - Female
KW  - Prospective Studies
KW  - Hematuria
KW  - Proteinuria
KW  - Glomerular Filtration Rate
KW  - Kidney Failure, Chronic
KW  - Hearing Disorders
KW  - Adolescence
KW  - Descriptive Statistics
SP  - 945
EP  - 951
JO  - Pediatric Nephrology
JF  - Pediatric Nephrology
JA  - PEDIATR NEPHROL
VL  - 36
IS  - 4
CY  - , <Blank>
PB  - Springer Nature
AB  - Background: Alport syndrome (AS) is a multisystem condition which can result in progressive kidney disease, hearing loss, and ocular changes. X-linked inheritance is observed in 85% of affected individuals. As a result, most prior studies have focused on males. Girls with AS can also be symptomatic although historically thought to have few clinical manifestations in childhood. The objective of the study was to describe the clinical presentation and course of females with AS. Methods: A single-center retrospective study of all young females with AS between January 1, 1987, and May 20, 2019. Subjects were identified using ICD-9/10 diagnosis codes for AS, familial hematuria, or nephritis. Clinical data were extracted by retrospective chart review. Results: Thirty-six female patients were included in the analysis. Mean age at presentation was 5.58 ± 3.0 years, and mean follow-up was 5.9 ± 3.9 years. Twenty-nine patients (80%) had a family history of AS. At end of the follow-up period, gross hematuria was observed in 15 patients (42%), 20 (56%) developed proteinuria, and 2 (6.7%) had an estimated glomerular filtration rate (eGFR) < 90 ml/min/1.73m2 with one patient developing stage 5 chronic kidney disease. Four of the twenty-seven (14.8%) who underwent audiologic testing had an abnormal exam. Conclusions: Known family histories of AS or gross hematuria were the most common reasons for the initial presentation in our cohort. Development of proteinuria, eGFR < 90 ml/min/1.73m2, and abnormal audiology exam are not exceptional findings, suggesting that close monitoring of young females into adulthood is warranted.
SN  - 0931-041X
AD  - Nephrology Division, Children's Hospital of Philadelphia, 34th Street and Civic Center Blvd, 19004, Philadelphia, PA, USA
AD  - Perelman School of Medicine, University of Pennsylvania, 19104, Philadelphia, PA, USA
DO  - 10.1007/s00467-020-04748-4
UR  - https://search.ebscohost.com/login.aspx?direct=true&db=ccm&AN=149026230&site=ehost-live
DP  - EBSCOhost
DB  - ccm
ER  - 

TY  - JOUR
ID  - 144907301
T1  - Supporting family engagement with child and adolescent mental health services: A scoping review.
AU  - Waid, Jeffrey
AU  - Kelly, Meredith
Y1  - 2020/09//
N1  - Accession Number: 144907301. Language: English. Entry Date: 20200813. Revision Date: 20210901. Publication Type: Article; research; systematic review; tables/charts. Journal Subset: Allied Health; Core Nursing; Europe; Nursing; Peer Reviewed; UK & Ireland. Special Interest: Evidence-Based Practice. Grant Information: This study was supported by the United States Department of Agriculture, National Institute of Food and Agriculture, Hatch Project #1017836. NLM UID: 9306359. 
KW  - Adolescent Health
KW  - Child Health
KW  - Mental Health Services
KW  - Family Attitudes
KW  - Mental Disorders
KW  - Help Seeking Behavior
KW  - Stigma
KW  - Family Centered Care
KW  - Human
KW  - Systematic Review
KW  - Psycinfo
KW  - PubMed
KW  - Health Services Accessibility
KW  - Telehealth
KW  - Funding Source
SP  - 1333
EP  - 1342
JO  - Health & Social Care in the Community
JF  - Health & Social Care in the Community
JA  - HEALTH SOC CARE COMMUNITY
VL  - 28
IS  - 5
CY  - Malden, Massachusetts
PB  - Wiley-Blackwell
AB  - A key challenge facing the mental health field is connecting children and families to services when symptoms first appear. Multiple barriers inhibit timely access to treatment, and interventions to resolve barriers to care are not common among health and social care organisations. To address this research‐to‐practice gap this study undertook a scoping review of the empirical literature aimed at identifying key factors in the social ecology of families which influence family engagement with child and adolescent mental health services, then identifying and describing models of intervention designed to help facilitate access to care. Forty studies published between 1 January 2000 and 28 February 2019 were reviewed. Key factors associated with child and adolescent mental health service engagement included family attitudes towards mental illness and help seeking, the flexibility and availability of needed services, community attitudes and stigma surrounding mental illness and mental health treatment, and the degree of coordination and integration across systems of health and social care. Models of intervention to facilitate engagement with mental health services included family outreach, telephone and digital health strategies, and integrated care approaches. Empirical support is strongest for family outreach and integrated care, although telephone and digital health strategies are underexplored with children and families and a potentially promising avenue for future research. To support family engagement with child and adolescent mental health services health and social care organisations should be prepared to identify barriers in their local practice settings and integrate efficacious engagement approaches into their continuum of available services.
SN  - 0966-0410
AD  - School of Social Work, University of Minnesota ‐ Twin Cities, Paul MN, , USA
DO  - 10.1111/hsc.12947
UR  - https://search.ebscohost.com/login.aspx?direct=true&db=ccm&AN=144907301&site=ehost-live
DP  - EBSCOhost
DB  - ccm
ER  - 

TY  - JOUR
ID  - 150525372
T1  - Digitization and health inequality and equity in nursing: A scoping review.
AU  - Hochmuth, Alexander
AU  - Wrona, Kamil J.
AU  - Exner, Anne-Kathrin
AU  - Dockweiler, Christoph
Y1  - 2021/05//
N1  - Accession Number: 150525372. Language: English. Entry Date: 20210604. Revision Date: 20210604. Publication Type: Article; research; systematic review; tables/charts. Journal Subset: Continental Europe; Double Blind Peer Reviewed; Editorial Board Reviewed; Europe; Expert Peer Reviewed; Nursing; Peer Reviewed. Special Interest: Evidence-Based Practice. NLM UID: 8907069. 
KW  - Health Status Disparities
KW  - Digital Technology
KW  - Nursing Informatics
KW  - Research, Medical
KW  - Nursing Theory
KW  - Nursing Models, Theoretical
KW  - Health Services Accessibility
KW  - Human
KW  - Scoping Review
KW  - Medline
KW  - CINAHL Database
KW  - Communication
KW  - Nurse-Patient Relations
KW  - Telenursing
KW  - Patient Attitudes
KW  - Intraprofessional Relations
SP  - 151
EP  - 158
JO  - Pflege
JF  - Pflege
JA  - PFLEGE
VL  - 34
IS  - 3
PB  - Hogrefe AG
AB  - Background: The use of information and communication technologies (ICT) in health care is increasing attention. To describe health inequalities and equity with regard to the use of digital health technologies in a care context and to understand interrelationships, it is of particular importance for the field of care research to use models and theories that explain health inequalities and equity in the use of digital technologies. Aims: This article aims to identify models and theories from the field of nursing and health research that explain the phenomenon of health inequalities and the influence of digital health technologies on the emergence of inequalities. Methods: Relevant articles were searched in electronic databases (MEDLINE, CINAHL & SocINDEX) between July and August 2019 in German and English, within the methodological framework of a scoping review. The systematic literature search and data extraction were performed by 2 reviewers. The description of data refers to standard criteria by 8-1Christiansen and Baum (1997). Results: From a total of 25 relevant articles, 2 were identified for inclusion in the current overview. One model is focusing on ICT for health and the other model focuses on eHealth. No nursing theory could be identified in the context of describing the phenomenon of digital inequality. Conclusions: In both models, there is a lack of discussion about the impact of nursing aspects on the use and acceptance of eHealth technologies. One point should also be the development of models and theories that consider the user perspective of vulnerable groups.
AB  - Hintergrund: Der Einsatz von Informations- und Kommunikationstechnologien (IKT) im Gesundheitswesen findet zunehmend Beachtung. Um gesundheitliche Ungleichheiten und Gleichheit im Hinblick auf den Einsatz digitaler Gesundheitstechnologien im Versorgungskontext beschreiben und um entsprechende Zusammenhänge verstehen zu können, ist es für den Bereich der Pflegeforschung von besonderer Bedeutung, auf Modelle oder Theorien zurückgreifen zu können, die gesundheitliche Ungleichheiten und Gerechtigkeit bei der Nutzung digitaler Technologien erklären oder Wirkzusammenhänge aufzeigen können. Ziel: Ziel dieses Artikels ist es, Modelle und Theorien aus der Pflege- und Gesundheitsforschung zu identifizieren, die das Phänomen der gesundheitlichen Ungleichheit und den Einfluss digitaler Gesundheitstechnologien auf die Entstehung von Ungleichheiten erklären. Methoden: Im Zeitraum von Juli bis August 2019 wurde im Rahmen eines Scoping Reviews in verschiedenen elektronischen Datenbanken (MEDLINE, CINAHL und SocINDEX) nach relevanten deutsch- und englischsprachigen Artikeln recherchiert. Die systematische Literaturrecherche und Datenextraktion erfolgten durch zwei unabhängige Personen. Die Beschreibung der Daten orientiert sich an den Standardkriterien für die Beschreibung von Modellen nach 8-2Christiansen und Baum (1997). Ergebnisse: Von insgesamt 25 Artikeln wurden zwei relevante Artikel identifiziert, in denen Modelle zur Beschreibung digitaler Ungleichheit vorgestellt werden. Ein Modell konzentriert sich auf IKT im Bereich Gesundheit und das andere Modell konzentriert sich auf eHealth. Es konnten keine pflegewissenschaftlichen Ansätze im Kontext der Beschreibung des Phänomens digitaler Ungleichheit identifiziert werden. Schlussfolgerung: In beiden Modellen fehlt die Diskussion über den Einfluss pflegerischer Aspekte auf die Nutzung und Akzeptanz von eHealth-Technologien. Künftig sollte der Schwerpunkt auf der Entwicklung von Modellen und Theorien liegen, die die Nutzerperspektive vulnerabler Menschen berücksichtigen.
SN  - 1012-5302
AD  - Klinikum Herford AöR, Herford
AD  - Dept. Demography and Health & Centre for ePublic Health Research, School of Public Health, Bielefeld University, Bielefeld
AD  - Klinikum Lippe GmbH, Lippe
AD  - Centre for ePublic Health Research, School of Public Health, Bielefeld University, Bielefeld
DO  - 10.1024/1012-5302/a000803
UR  - https://search.ebscohost.com/login.aspx?direct=true&db=ccm&AN=150525372&site=ehost-live
DP  - EBSCOhost
DB  - ccm
ER  - 

TY  - JOUR
ID  - 151050162
T1  - The Prevalence and Incidence of Congenital Phenylketonuria in 59 Countries: A Systematic Review.
AU  - Mojibi, Nastaran
AU  - Ghazanfari-Sarabi, Shabnam
AU  - Bagher Hashemi-Soteh, Seyed Mohammad
Y1  - 2021/04//
N1  - Accession Number: 151050162. Language: English. Entry Date: 20210706. Revision Date: 20210706. Publication Type: Article; research; systematic review; tables/charts. Journal Subset: Biomedical. Special Interest: Evidence-Based Practice. 
KW  - Phenylketonuria -- Epidemiology -- In Infancy and Childhood
KW  - Phenylketonuria -- Diagnosis
KW  - Infant, Newborn, Diseases -- Epidemiology
KW  - World Health
KW  - Human
KW  - Infant, Newborn
KW  - Systematic Review
KW  - PubMed
KW  - Prevalence
KW  - Incidence
KW  - Phenylalanine -- Blood
KW  - Italy
KW  - Thailand
KW  - Geographic Factors
KW  - Descriptive Statistics
KW  - Phenylketonuria -- Therapy
KW  - Neonatal Assessment -- Methods
SP  - 83
EP  - 95
JO  - Journal of Pediatrics Review
JF  - Journal of Pediatrics Review
VL  - 9
IS  - 2
PB  - Mazandaran University of Medical Sciences
AB  - Context: Phenylketonuria (PKU) is the most frequent inborn error of metabolism, in which newborns cannot metabolize phenylalanine to tyrosine. Increased phenylalanine in untreated patients with PKU can cause serious intellectual disability; its onerous financial burden also falls on societies. This review study aimed to systematically indicate the frequency of PKU worldwide. We also intended to highlight the global prevalence of PKU, which might shed light on better clinical management and screening programs. Methods: In this systemat﻿ic review, two electronic databases, including PubMed and ScienceDirect were searched for the related literature using relevant keywords: “Phenylketonuria” or “PKU” and “Prevalence” or “Incidence” and “Iran” or “Middle East” or “Europe” or “America” or “Asia.” Accordingly, 4306 reports conducted on PKU from January 2007 to December 2018 were retrieved. With the removal of 44 duplicated publications, 44 reports were included in the current systematic review. Prevalence and incidence rates were categorized based on different continents in which nations used various NBS programs to report the incidence and prevalence of PKU. Non- English, non-eligible, duplicated, animal, and in vitro studies are excluded. Results: Based on the reported quantitative data, the prevalence of PKU diagnosed worldwide ranged from 0.00044% to 0.02736% in which Italy possessed the highest prevalence; however, Thailand manifested the lowest prevalence rate. However, for some countries, such as India or Finland, either the related data to the frequency of PKU was outdated or overlooked applying any newborn screening programs respecting PKU. Conclusions: The current study revealed an elevated prevalence of PKU in Iran, compared with other Asian countries; thus, it demands a more serious management program. Moreover, the high prevalence of PKU in European countries should not be underestimated.
SN  - 2322-4398
AD  - Department of Biochemistry and Biophysics, Faculty of Medicine, Mazandaran University of Medical Sciences, Sari, Iran.
AD  - Modern Genetics Laboratory, Sari, Mazandaran, Iran.
AD  - Immunogenetic Research Center, Molecular and Cell Biology Research Center, Faculty of Medicine, Mazandaran University of Medical Sciences, Sari, Iran.
DO  - 10.32598/jpr.9.2.826.2
UR  - https://search.ebscohost.com/login.aspx?direct=true&db=ccm&AN=151050162&site=ehost-live
DP  - EBSCOhost
DB  - ccm
ER  - 

TY  - JOUR
ID  - 146110113
T1  - Landscape analysis of family planning research, programmes and policies targeting young people in Jordan: stakeholder assessment and systematic review.
AU  - Gausman, Jewel
AU  - Othman, Areej
AU  - Dababneh, Abeer
AU  - Hamad, Iqbal
AU  - Dabobe, Maysoon
AU  - Daas, Insaf
AU  - Langer, Ana
Y1  - 2020/09//
N1  - Accession Number: 146110113. Language: English. Entry Date: 20201008. Revision Date: 20201008. Publication Type: Article; research; systematic review; tables/charts. Journal Subset: Biomedical; Double Blind Peer Reviewed; Editorial Board Reviewed; Expert Peer Reviewed; Middle East; Peer Reviewed; Public Health. Special Interest: Evidence-Based Practice. NLM UID: 9608387. 
KW  - Family Planning -- Jordan
KW  - Government Programs
KW  - Health Policy -- In Adolescence
KW  - Reproductive Health
KW  - Human
KW  - Systematic Review
KW  - Jordan
KW  - Child
KW  - Adolescence
KW  - Young Adult
KW  - Research, Medical
SP  - 1115
EP  - 1134
JO  - Eastern Mediterranean Health Journal
JF  - Eastern Mediterranean Health Journal
JA  - EAST MEDITERRANEAN HEALTH J
VL  - 26
IS  - 9
PB  - World Health Organization
AB  - Background: Reaching married and unmarried young people in Jordan with family planning information and services is a priority, especially considering Jordan's large refugee populations. To date, dissemination of family planning research and programmatic experience targeting young people in Jordan has been limited. Aims: This study aimed to provide in-depth information on family planning intervention programmes, research and policies in Jordan that focus on young people aged 10-24 years. Methods: Data were gathered through a systematic review of peer-reviewed and grey literature related to reproductive health of young people, and focus groups discussions with stakeholders from 18 relevant governmental and nongovernmental organizations. Results: The literature review included 37 documents produced since 2008, which provide information at the individual, family/community, service delivery and policy levels. Young people in Jordan have limited knowledge of family planning methods and where to obtain family planning services. Little information is available on the availability of family planning services for young people. Several policy documents discuss family planning and reproductive health of young people in Jordan. Focus group discussions identified opportunities to integrate services and strengthen the development of future policies. Conclusions: The results of this study highlight key lessons learnt, opportunities for interventions and research gaps related to family planning among young people in Jordan. More attention should be paid to understanding and meeting the needs of Jordan's most vulnerable populations of young people, including urban refugees and married adolescents, especially as these populations continue to grow. Future programmes should build from past evidence and explore new areas and interventions.
AB  - Contexte : Atteindre les jeunes mariés et non mariés en Jordanie en leur fournissant des informations et des services de planification familiale est une priorité, compte tenu notamment des importantes populations de réfugiés en Jordanie. À ce jour, la diffusion de la recherche en planification familiale et de l'expérience programmatique ciblant les jeunes en Jordanie a été limitée. Objectifs : La présente étude avait pour objectif de fournir des informations approfondies sur les programmes, la recherche et les politiques d'intervention en matière de planification familiale en Jordanie, centrés sur les jeunes âgés de 10 à 24 ans. Méthodes : Les données ont été recueillies par le biais des éléments suivants : un examen systématique de la littérature grise et examinée par des pairs concernant la santé génésique des jeunes ; et des discussions thématiques de groupe avec des parties prenantes de 18 organisations gouvernementales et non gouvernementales concernées. Résultats : L'examen de la littérature comprenait 37 documents produits depuis 2008, qui fournissent de l'information aux niveaux individuel, familial et communautaire, au sujet de la prestation des services et des politiques. Les jeunes Jordaniens ont une connaissance limitée des méthodes de planification familiale et des lieux où obtenir des services de planification familiale. On dispose de peu d'informations sur la disponibilité des services de planification familiale pour les jeunes. Plusieurs documents politiques examinent la planification familiale et de la santé génésique des jeunes en Jordanie. Les discussions thématiques de groupe ont permis de cerner les possibilités d'intégrer les services et de renforcer l'élaboration des politiques futures. Conclusions : Les résultats de la présente étude mettent en évidence les principaux enseignements tirés, les possibilités d'interventions et les lacunes de la recherche liés à la planification familiale chez les jeunes en Jordanie. Il convient d'accorder davantage d'attention à la compréhension et à la satisfaction des besoins des populations de jeunes les plus vulnérables de Jordanie, y compris les réfugiés urbains et les adolescents mariés, en particulier à mesure que ces populations continuent à croître. Les programmes futurs devront s'appuyer sur les données du passé et explorer de nouveaux domaines et interventions.
SN  - 1020-3397
AD  - Women and Health Initiative, Department of Global Health and Population, Harvard TH Chan School of Public Health, Boston (MA), United States of America
AD  - Maternal and Child Health Nursing Department, School of Nursing, University of Jordan, Amman, Jordan
AD  - Center for Women's Studies, University of Jordan, Amman, Jordan
AD  - Jordanian Hashemite Fund for Human Development, Amman, Jordan
DO  - 10.26719/emhj.20.018
UR  - https://search.ebscohost.com/login.aspx?direct=true&db=ccm&AN=146110113&site=ehost-live
DP  - EBSCOhost
DB  - ccm
ER  - 

TY  - JOUR
ID  - 151020681
T1  - Integrative review on the incidence of HIV infection and its socio-spatial determinants.
AU  - Leite Dias, Bruna Rafaela
AU  - Barbosa Rodrigues, Taymara
AU  - Pinheiro Botelho, Eliã
AU  - de Fátima Vieira de Oliveira, Marília
AU  - Rodrigues Feijão, Alexsandra
AU  - Isse Polaro, Sandra Helena
Y1  - 2021/03//
N1  - Accession Number: 151020681. Language: English. Entry Date: 20210628. Revision Date: 20210628. Publication Type: Article; research; systematic review; tables/charts. Journal Subset: Double Blind Peer Reviewed; Editorial Board Reviewed; Expert Peer Reviewed; Mexico & Central/South America; Nursing; Peer Reviewed. Special Interest: Evidence-Based Practice. NLM UID: 7910105. 
KW  - HIV Infections -- Epidemiology
KW  - Social Determinants of Health
KW  - Human
KW  - Systematic Review
KW  - PubMed
KW  - CINAHL Database
KW  - Health Services Accessibility
KW  - Poverty
KW  - Public Health
SP  - 1
EP  - 7
JO  - Revista Brasileira de Enfermagem
JF  - Revista Brasileira de Enfermagem
JA  - REV BRASIL ENFERMAGEM
VL  - 74
IS  - 2
PB  - Associacao Brasileira de Enfermagem
AB  - Objectives: to identify the socio-spatial determinants associated with the incidence of infection by the human immunodeficiency virus (HIV) described in national and international literature. Methods: integrative literature review that included original articles indexed in the LILACS, PUBMED, CINAHL, and Scopus databases, from 2015 to 2019. The synthesis of the articles was done in a descriptive manner in two categories according to the type of approach. Results: 13 articles were selected, with a predominance of ecological studies. Regions with deficient access to health services, high population density, higher rates of poverty, intense migratory flow, border areas, as well as precarious socioeconomic conditions, and risk behaviors are associated with higher rates of infection. Final Considerations: the influence of regional inequalities on the incidence of HIV infection is revealed, confirming the relevance of spatial analysis techniques for mapping the distribution of diseases and identifying risk areas.
AB  - Objetivos: identificar los determinantes socioespaciales relacionados a la incidencia de infección por virus de la inmunodeficiencia humana (VIH) descritos en la literatura nacional e internacional. Métodos: revisión integrativa de la literatura que incluyó artículos originales indexados en las bases de datos LILACS, PUBMED, CINAHL y Scopus, de 2015 a 2019. Síntesis de artículos hecha de manera descriptiva en dos categorías segundo el tipo de abordaje. Resultados: seleccionados 13 artículos, con predominio de estudios ecológicos. Regiones con acceso deficiente a los servicios de salud, alta densidad poblacional, mayores índices de pobreza, intenso flujo migratorio, áreas fronterizas, bien como precarias condiciones socioeconómicas y comportamientos de riesgo están relacionados a las mayores tasas de infección. Consideraciones Finales: se revela influencia de las desigualdades regionales sobre la incidencia de infección por VIH, ratificando la relevancia de técnicas de análisis espacial para el mapeo de la distribución de enfermedades e identificación de áreas de riesgo.
AB  - Objetivos: identificar os determinantes socioespaciais associados à incidência de infecção pelo vírus da imunodeficiência humana (HIV) descritos na literatura nacional e internacional. Métodos: revisão integrativa da literatura que incluiu artigos originais indexados nas bases de dados LILACS, PUBMED, CINAHL e Scopus, no recorte temporal de 2015 a 2019. A síntese dos artigos foi feita de forma descritiva em duas categorias segundo o tipo de abordagem. Resultados: foram selecionados 13 artigos, com predomínio de estudos ecológicos. Regiões com acesso deficiente aos serviços de saúde, alta densidade populacional, maiores índices de pobreza, intenso fluxo migratório, áreas fronteiriças, bem como precárias condições socioeconômicas e comportamentos de risco estão associados às maiores taxas de infecção. Considerações Finais: revela-se a influência das desigualdades regionais sobre a incidência de infecção pelo HIV, ratificando a relevância das técnicas de análise espacial para o mapeamento da distribuição de doenças e identificação de áreas de risco.
SN  - 0034-7167
AD  - Universidade Federal do Pará. Belém, Pará, Brazil
AD  - Universidade Federal do Rio Grande do Norte. Natal, Rio Grande do Norte, Brazil
DO  - 10.1590/0034-7167-2020-0905
UR  - https://search.ebscohost.com/login.aspx?direct=true&db=ccm&AN=151020681&site=ehost-live
DP  - EBSCOhost
DB  - ccm
ER  - 

TY  - JOUR
ID  - 151839219
T1  - Providing Culturally Competent Mental Health Care for Muslim Women.
AU  - SAHERWALA, ZAINAB
AU  - BASHIR, SABINA
AU  - GAINER, DANIELLE
Y1  - 2021/04//Apr-Jun2021
N1  - Accession Number: 151839219. Language: English. Entry Date: 20210816. Revision Date: 20210816. Publication Type: Article. Journal Subset: Biomedical; Blind Peer Reviewed; Double Blind Peer Reviewed; Editorial Board Reviewed; Expert Peer Reviewed; Peer Reviewed; USA. NLM UID: 101549695. 
KW  - Women's Health
KW  - Health Care Delivery
KW  - Cultural Competence
KW  - Islam
KW  - Mental Health Services
KW  - Mental Disorders
KW  - Stigma
KW  - Communication
KW  - Depression, Postpartum
KW  - Immigrants -- Psychosocial Factors -- United States
KW  - United States
SP  - 33
EP  - 39
JO  - Innovations in Clinical Neuroscience
JF  - Innovations in Clinical Neuroscience
JA  - INNOV CLIN NEUROSCI
VL  - 18
IS  - 4-6
CY  - West Chester, Pennsylvania
PB  - Matrix Medical Communications, LLC
AB  - Providing culturally competent care for Muslim women poses specific challenges to the mental health provider. The importance of recognizing the strong link of postpartum depression, stigma against mental illness and medications, unique cultural beliefs, effect of discrimination, and emphasis on modesty in this patient population can serve as important tools in understanding the patient and establishing patient--provider alliance. This article will review and analyze illustrative cases related to the mental health treatment of Muslim women as well as the approach that providers can utilize to deliver culturally competent treatment for this patient population.
SN  - 2158-8333
AD  - Wright State University in Fairborn, Ohio
UR  - https://search.ebscohost.com/login.aspx?direct=true&db=ccm&AN=151839219&site=ehost-live
DP  - EBSCOhost
DB  - ccm
ER  - 

TY  - JOUR
ID  - 147624954
T1  - Tools and Techniques Used With Robotic Devices to Quantify Upper-Limb Function in Typically Developing Children: A Systematic Review.
AU  - Dobri, Stephan CD
AU  - Ready, Hana M
AU  - Davies, Theresa Claire
Y1  - 2020/12/14/
N1  - Accession Number: 147624954. Language: English. Entry Date: 20201218. Revision Date: 20201223. Publication Type: Article; research; systematic review; tables/charts. Journal Subset: Allied Health; Australia & New Zealand; Peer Reviewed. Special Interest: Evidence-Based Practice. 
KW  - Robotics
KW  - Upper Extremity -- Physiology -- In Infancy and Childhood
KW  - Upper Extremity -- Physiology -- In Adolescence
KW  - Motor Skills -- In Infancy and Childhood
KW  - Motor Skills -- In Adolescence
KW  - Health Status -- In Infancy and Childhood
KW  - Health Status -- In Adolescence
KW  - Functional Assessment -- In Infancy and Childhood
KW  - Clinical Assessment Tools
KW  - Human
KW  - Systematic Review
KW  - Embase
KW  - Medline
KW  - PubMed
KW  - Child
KW  - Adolescence
KW  - Kappa Statistic
KW  - Motor Skills Disorders
KW  - Fetal Alcohol Syndrome
KW  - Autistic Disorder
KW  - Friedreich's Ataxia
KW  - Body Weights and Measures
KW  - Task Performance and Analysis
KW  - Dominance, Cerebral
KW  - Rehabilitation, Pediatric
SP  - 1
EP  - 17
JO  - Rehabilitation Process & Outcome
JF  - Rehabilitation Process & Outcome
JA  - REHABIL PROCESS OUTCOME
CY  - Thousand Oaks, California
PB  - Sage Publications Inc.
AB  - Background: Robotic devices have been used to quantify function, identify impairment, and rehabilitate motor function extensively in adults, but less-so in younger populations. The ability to perform motor actions improves as children grow. It is important to quantify this rate of change of the neurotypical population before attempting to identify impairment and target rehabilitation techniques. Objectives: For a population of typically developing children, this systematic review identifies and analyzes tools and techniques used with robotic devices to quantify upper-limb motor function. Since most of the papers also used robotic devices to compare function of neurotypical to pathological populations, a secondary objective was introduced to relate clinical outcome measures to identified robotic tools and techniques. Methods: Five databases were searched between February 2019 and August 2020, and 226 articles were found, 19 of which are included in the review. Results: Robotic devices, tasks, outcome measures, and clinical assessments were not consistent among studies from different settings but were consistent within laboratory groups. Fifteen of the 19 articles evaluated both typically developing and pathological populations. Conclusion: To optimize universally comparable outcomes in future work, it is recommended that a standard set of tasks and measures is used to assess upper-limb motor function. Standardized tasks and measures will facilitate effective rehabilitation.
SN  - 1179-5727
AD  - Department of Mechanical and Materials Engineering, Queen's University, Canada
DO  - 10.1177/1179572720979013
UR  - https://search.ebscohost.com/login.aspx?direct=true&db=ccm&AN=147624954&site=ehost-live
DP  - EBSCOhost
DB  - ccm
ER  - 

TY  - JOUR
ID  - 149398175
T1  - Reassessing the Mental Health Treatment Gap: What Happens if We Include the Impact of Traditional Healing on Mental Illness?
AU  - Pham, Tony V.
AU  - Koirala, Rishav
AU  - Wainberg, Milton L.
AU  - Kohrt, Brandon A.
Y1  - 2021/05//
N1  - Accession Number: 149398175. Language: English. Entry Date: 20210401. Revision Date: 20210405. Publication Type: Article; tables/charts. Journal Subset: Biomedical; Continental Europe; Europe; Peer Reviewed. NLM UID: 0005735. 
KW  - Mental Health
KW  - Medicine, Traditional
KW  - Traditional Healers
KW  - Psychiatry
KW  - Mental Disorders -- Therapy
KW  - Spiritual Healing
KW  - World Health Organization
KW  - Psychological Distress
KW  - Low and Middle Income Countries
KW  - Psychology
SP  - 777
EP  - 791
JO  - Community Mental Health Journal
JF  - Community Mental Health Journal
JA  - COMMUNITY MENT HEALTH J
VL  - 57
IS  - 4
CY  - , <Blank>
PB  - Springer Nature
AB  - In this Fresh Focus, we reassess what the mental health treatment gap may mean if we consider the role of traditional healing. Based on systematic reviews, patients can use traditional healers and qualitatively report improvement from general psychological distress and symptom reduction for common mental disorders. Given these clinical implications, some high-income countries have scaled up research into traditional healing practices, while at the same time in low-and middle-income countries, where the use of traditional healers is nearly ubiquitous, considerably less research funding has studied or capitalized on this phenomena. The World Health Organization 2003–2020 Mental Health Action Plan called for government health programs to include traditional and faith healers as treatment resources to combat the low- and middle-income country treatment gap. Reflection on the work which emerged during the course of this Mental Health Action Plan revealed areas for improvement. As we embark on the next Mental Health Action Plan, we offer lessons-learned for exploring potential relationships and collaborations between traditional healing and biomedicine.
SN  - 0010-3853
AD  - Department of Psychiatry and Behavioral Sciences, Duke University Medical Center, 2213 Elba Street, 27705, Durham, NC, USA
AD  - Duke Global Health Institute, 310 Trent Drive, 27710, Durham, NC, USA
AD  - Transcultural Psychosocial Organization (TPO) Nepal, Baluwatar, 44616, Kathmandu, Nepal
AD  - University of Oslo, Problemveien 7, 0315, Oslo, Norway
AD  - Brain and Neuroscience Center Nepal, Krishna Dhara Marg, 44600, Kathmandu, Nepal
AD  - Department of Psychiatry, New York State Psychiatric Institute, Columbia University Vagelos College of Physicians and Surgeons, 10032, New York, NY, USA
AD  - George Washington University School of Medicine and Health Sciences, 2120 L Street, NW, Suite 600, 20037, Washington, DC, USA
DO  - 10.1007/s10597-020-00705-5
UR  - https://search.ebscohost.com/login.aspx?direct=true&db=ccm&AN=149398175&site=ehost-live
DP  - EBSCOhost
DB  - ccm
ER  - 

TY  - JOUR
ID  - 150316297
T1  - A Systematic Review of Antiaging Effects of 23 Traditional Chinese Medicines.
AU  - Wang, Lixin
AU  - Zuo, Xu
AU  - Ouyang, Zhuoer
AU  - Qiao, Ping
AU  - Wang, Fang
Y1  - 2021/05/17/
N1  - Accession Number: 150316297. Language: English. Entry Date: 20210523. Revision Date: 20210523. Publication Type: Article; pictorial; research; systematic review; tables/charts. Journal Subset: Alternative/Complementary Therapies; Biomedical; Europe; Peer Reviewed; UK & Ireland. Special Interest: Evidence-Based Practice. NLM UID: 101215021. 
KW  - Healthy Aging
KW  - Medicine, Chinese Traditional -- Evaluation
KW  - Medicine, Herbal -- Evaluation
KW  - Human
KW  - Systematic Review
KW  - PubMed
KW  - Embase
KW  - Caenorhabditis Elegans
KW  - Cell Line
KW  - Genes
SP  - 1
EP  - 13
JO  - Evidence-based Complementary & Alternative Medicine (eCAM)
JF  - Evidence-based Complementary & Alternative Medicine (eCAM)
JA  - EVID BASED COMPLEMENT ALTERN MED
CY  - London, <Blank>
PB  - Hindawi Limited
AB  - Background. Aging is an inevitable stage of body development. At the same time, aging is a major cause of cancer, cardiovascular disease, and neurodegenerative diseases. Chinese herbal medicine is a natural substance that can effectively delay aging and is expected to be developed as antiaging drugs in the future. Aim of the review. This paper reviews the antiaging effects of 23 traditional Chinese herbal medicines or their active components. Materials and methods. We reviewed the literature published in the last five years on Chinese herbal medicines or their active ingredients and their antiaging role obtained through the following databases: PubMed, EMBASE, Scopus, and Web of Science. Results. A total of 2485 papers were found, and 212 papers were screened after removing the duplicates and reading the titles. Twenty-three studies met the requirements of this review and were included. Among these studies, 13 articles used Caenorhabditis elegans as the animal model, and 10 articles used other animal models or cell lines. Conclusion. Chinese herbal medicines or their active components play an antiaging role by regulating genes related to aging through a variety of signaling pathways. Chinese herbal medicines are expected to be developed as antiaging drugs or used in the medical cosmetology industry.
SN  - 1741-427X
AD  - Department of Cell Biology, College of Basic Medical Sciences, Jilin University, Changchun 130021, China
AD  - Department of Pathogeny Biology, College of Basic Medical Sciences, Jilin University, Changchun 130021, China
DO  - 10.1155/2021/5591573
UR  - https://search.ebscohost.com/login.aspx?direct=true&db=ccm&AN=150316297&site=ehost-live
DP  - EBSCOhost
DB  - ccm
ER  - 

TY  - JOUR
ID  - 149433569
T1  - Hydration for health hypothesis: a narrative review of supporting evidence.
AU  - Perrier, Erica T.
AU  - Armstrong, Lawrence E.
AU  - Bottin, Jeanne H.
AU  - Clark, William F.
AU  - Dolci, Alberto
AU  - Guelinckx, Isabelle
AU  - Iroz, Alison
AU  - Kavouras, Stavros A.
AU  - Lang, Florian
AU  - Lieberman, Harris R.
AU  - Melander, Olle
AU  - Morin, Clementine
AU  - Seksek, Isabelle
AU  - Stookey, Jodi D.
AU  - Tack, Ivan
AU  - Vanhaecke, Tiphaine
AU  - Vecchio, Mariacristina
AU  - Péronnet, François
Y1  - 2021/04//
N1  - Accession Number: 149433569. Language: English. Entry Date: 20210329. Revision Date: 20210403. Publication Type: Article; research; systematic review; tables/charts. Journal Subset: Biomedical; Continental Europe; Editorial Board Reviewed; Europe; Expert Peer Reviewed; Peer Reviewed. Special Interest: Evidence-Based Practice. NLM UID: 100888704. 
KW  - Water
KW  - Fluid Intake
KW  - Hydration Status
KW  - Health Status
KW  - Human
KW  - Systematic Review
KW  - PubMed
KW  - Urinalysis
KW  - Fluid-Electrolyte Balance
KW  - Vasopressins -- Blood
KW  - Biological Markers -- Urine
KW  - Kidney Calculi -- Prevention and Control
KW  - Urinary Tract Infections -- Prevention and Control
SP  - 1167
EP  - 1180
JO  - European Journal of Nutrition
JF  - European Journal of Nutrition
JA  - EUR J NUTR
VL  - 60
IS  - 3
CY  - , <Blank>
PB  - Springer Nature
AB  - Purpose: An increasing body of evidence suggests that excreting a generous volume of diluted urine is associated with short- and long-term beneficial health effects, especially for kidney and metabolic function. However, water intake and hydration remain under-investigated and optimal hydration is poorly and inconsistently defined. This review tests the hypothesis that optimal chronic water intake positively impacts various aspects of health and proposes an evidence-based definition of optimal hydration. Methods: Search strategy included PubMed and Google Scholar using relevant keywords for each health outcome, complemented by manual search of article reference lists and the expertise of relevant practitioners for each area studied. Results: The available literature suggest the effects of increased water intake on health may be direct, due to increased urine flow or urine dilution, or indirect, mediated by a reduction in osmotically -stimulated vasopressin (AVP). Urine flow affects the formation of kidney stones and recurrence of urinary tract infection, while increased circulating AVP is implicated in metabolic disease, chronic kidney disease, and autosomal dominant polycystic kidney disease. Conclusion: In order to ensure optimal hydration, it is proposed that optimal total water intake should approach 2.5 to 3.5 L day−1 to allow for the daily excretion of 2 to 3 L of dilute (< 500 mOsm kg−1) urine. Simple urinary markers of hydration such as urine color or void frequency may be used to monitor and adjust intake.
SN  - 1436-6207
AD  - Health, Hydration & Nutrition Science, Danone Research, Route Départementale 128, 91767, Palaiseau cedex, France
AD  - Department of Kinesiology, University of Connecticut, Storrs, CT, USA
AD  - Hydration & Nutrition, LLC, Newport News, VA, USA
AD  - London Health Sciences Centre and Western University, London, ON, Canada
AD  - College of Health Solutions and Hydration Science Lab, Arizona State University, Phoenix, AZ, USA
AD  - Department of Physiology, Eberhard Karls University, Tübingen, Germany
AD  - Westwood, MA, USA
AD  - Department of Clinical Sciences Malmö, Lund University, Malmö, Sweden
AD  - Children's Hospital Oakland Research Institute, Oakland, CA, USA
AD  - Explorations Fonctionnelles Physiologiques, Hôpital Rangueil, Toulouse, France
AD  - École de Kinésiologie et des Sciences de l'activité Physique, Faculté de Médecine, Université de Montréal, Montréal, QC, Canada
DO  - 10.1007/s00394-020-02296-z
UR  - https://search.ebscohost.com/login.aspx?direct=true&db=ccm&AN=149433569&site=ehost-live
DP  - EBSCOhost
DB  - ccm
ER  - 

TY  - JOUR
ID  - 151986098
T1  - Do Women Experience Addiction Differently? Gender-responsive care offers a tailored approach to treatment.
AU  - Jorandby, Lantie Elisabeth
Y1  - 2021/09//Sep/Oct2021
N1  - Accession Number: 151986098. Language: English. Entry Date: 20210824. Revision Date: 20210824. Publication Type: Article; pictorial; questions and answers. Journal Subset: Consumer Health; USA. Special Interest: Women's Health. NLM UID: 0117250. 
KW  - Behavior, Addictive -- Therapy
KW  - Gender Specific Care
KW  - Women's Health
KW  - Individualized Medicine
KW  - Health Services Accessibility
KW  - Sex Factors
KW  - Mental Health
KW  - Psychological Distress
SP  - 32
EP  - 34
JO  - Psychology Today
JF  - Psychology Today
JA  - PSYCHOL TODAY
VL  - 54
IS  - 5
CY  - New York, New York
PB  - Sussex Publishers LLC
AB  - The article explores the benefits of gender-responsive addiction treatment in light of the addiction experience of women. Topics discussed include the role of past or ongoing trauma in the addiction of women based on studies, reason behind the tendency of women to become addicted more quickly than men based on a review published in the "Journal of Neuroscience Research," and tendency of women to respond to gender-responsive treatment better due to their experience of trauma or abuse.
SN  - 0033-3107
AD  - Chief medical officer of Lakeview Health in Florida
UR  - https://search.ebscohost.com/login.aspx?direct=true&db=ccm&AN=151986098&site=ehost-live
DP  - EBSCOhost
DB  - ccm
ER  - 

TY  - JOUR
ID  - 150025965
T1  - "I would not go to him": Focus groups exploring community responses to a public health campaign aimed at reducing unnecessary diagnostic imaging of low back pain.
AU  - Sharma, Sweekriti
AU  - Traeger, Adrian C.
AU  - Tcharkhedian, Elise
AU  - Harrison, Janet
AU  - Hersch, Jolyn K.
AU  - Pickles, Kristen
AU  - Harris, Ian A.
AU  - Maher, Chris G.
Y1  - 2021/04//
N1  - Accession Number: 150025965. Language: English. Entry Date: 20210501. Revision Date: 20210503. Publication Type: Article; research; tables/charts. Journal Subset: Europe; Health Services Administration; Peer Reviewed; UK & Ireland. Grant Information: National Health and Medical Research Council Program Grant APP1113532 and a Kickstart Grant from The University of Sydney.. NLM UID: 9815926. 
KW  - Low Back Pain -- Radiography
KW  - Unnecessary Procedures
KW  - Diagnostic Imaging
KW  - Public Health
KW  - Program Development
KW  - Human
KW  - Focus Groups
KW  - Australia
KW  - Posters
KW  - Thematic Analysis
KW  - Qualitative Studies
KW  - Health Literacy
KW  - Sensitivity and Specificity
KW  - Confidence Intervals
KW  - Health Promotion
KW  - Adult
KW  - Middle Age
KW  - Aged
KW  - Male
KW  - Female
KW  - Funding Source
SP  - 648
EP  - 658
JO  - Health Expectations
JF  - Health Expectations
JA  - HEALTH EXPECTATIONS
VL  - 24
IS  - 2
CY  - Malden, Massachusetts
PB  - Wiley-Blackwell
AB  - Background: Community awareness of the harms of overdiagnosis remains low. Objective: To evaluate community responses to a public health campaign designed for health service waiting rooms that focuses on the harms of unnecessary diagnostic imaging for low back pain. Methods: We conducted two focus groups of 19 community members with or without low back pain in Sydney, Australia. This study formed the fourth and final stage of the development process of a public health campaign: (a) initial design, (b) expert review and revision, (c) online experiment and (d) community views & revision. We evaluated reactions to components of the campaign that included digital posters and an information leaflet using strong imagery and messaging about the risk of overdiagnosis. We conducted a qualitative thematic analysis to identify main themes. Results: Community members reacted with surprise, initial mistrust, and occasionally anger towards imagery and messaging that suggested diagnostic imaging tests could be unnecessary and harmful. With further reflection and discussion, and after reading longer format information about overdiagnosis, the participants found some of the messages informative and useful. Participants appeared to gain a better understanding of the concept of overdiagnosis and the importance of not rushing to imaging. Conclusions: Public health campaigns including posters and leaflets displayed in waiting rooms could raise awareness about overuse of diagnostic imaging and the harms of overdiagnosis more broadly. However, negative reactions are possible and must be managed carefully. Patient or Public Contribution: We involved a community participation manager who provided advice on the focus group discussion guide, participant recruitment and manuscript presentation.
SN  - 1369-6513
AD  - Faculty of Medicine and Health, Institute for Musculoskeletal Health, Sydney School of Public Health, The University of Sydney and Sydney Local Health District, Sydney NSW,, Australia
AD  - Wiser Healthcare, Sydney School of Public Health, The University of Sydney, Sydney NSW,, Australia
AD  - Physiotherapy Department, Liverpool Hospital, Sydney NSW,, Australia
AD  - Clinical Governance Department, Liverpool Hospital, Sydney NSW,, Australia
AD  - Faculty of Medicine and Health, Sydney School of Public Health, The University of Sydney, Sydney NSW,, Australia
AD  - Ingham Institute for Applied Medical Research, South Western Sydney Clinical School, UNSW Sydney, Sydney NSW,, Australia
DO  - 10.1111/hex.13211
UR  - https://search.ebscohost.com/login.aspx?direct=true&db=ccm&AN=150025965&site=ehost-live
DP  - EBSCOhost
DB  - ccm
ER  - 

TY  - JOUR
ID  - 151392819
T1  - International Travel With a Chronic Medical Illness - Health Risks, Practical Challenges and Evidence-Based Recommendations.
AU  - Darrat, Milad
AU  - Flaherty, Gerard Thomas
Y1  - 2021///Spring2021
N1  - Accession Number: 151392819. Language: English. Entry Date: 20210724. Revision Date: 20210724. Publication Type: Article; research; systematic review; tables/charts. Journal Subset: Public Health. Special Interest: Evidence-Based Practice. 
KW  - Travel -- Psychosocial Factors
KW  - Chronic Disease
KW  - Travel Health
KW  - Risk Assessment
KW  - Comorbidity
KW  - Human
KW  - Systematic Review
KW  - PubMed
KW  - Medline
SP  - 44
EP  - 59
JO  - International Journal of Travel Medicine & Global Health
JF  - International Journal of Travel Medicine & Global Health
VL  - 9
IS  - 2
PB  - Tarbiat Modares University Press
AB  - Introduction: Primary care practitioners and travel medicine physicians are primarily responsible for identifying individuals who may be unfit for overseas travel and consulting with them pre-travel. Pre-existing medical conditions such as cardiovascular disease, chronic respiratory conditions and diabetes mellitus (DM) have the potential to complicate travel journeys. A considerable percentage of travelassociated illness may be due to the decompensation of a pre-existing medical condition. This review seeks to address the challenges faced by travellers with each of these conditions, including recently updated and evidence-based practical approaches for travel with comorbidities. Methods: Sources for this review were identified through searches of PubMed/Google Scholar for materials published between 1st January 2000 and 31st December 2019, using combinations of search terms. Results: The volume of literature on travelling with a pre-existing condition exploded with more than 865 associated articles indexed on the PubMed alone as of March 2020. After screening titles, abstracts and, in some cases, the full text version of indexed articles, 121 articles were deemed relevant to the subject matter of this review. Conclusion: Rational approaches to pre-planning for travel with a medical condition will contribute to the prevention of problems while in transit as well as when at the travel destination. It is imperative for health care providers to be aware of the preventative measures and current recommendations that should be taken before and during travel to protect individuals with a chronic illness. Further research and studies should be directed to protect this vulnerable group of travellers.
SN  - 2322-1100
AD  - School of Medicine, National University of Ireland Galway, Galway, Ireland
AD  - Department of Endocrinology, Beaumont Hospital, Dublin, Ireland
AD  - School of Medicine, International Medical University, Kuala Lumpur, Malaysia
DO  - 10.34172/ijtmgh.2021.09
UR  - https://search.ebscohost.com/login.aspx?direct=true&db=ccm&AN=151392819&site=ehost-live
DP  - EBSCOhost
DB  - ccm
ER  - 

TY  - JOUR
ID  - 150568786
T1  - Oral Health Promoting Programs at a Community Level: A Systematic Review.
AU  - Zarkadi, Athanasia Eirini
AU  - Galanis, Petros
Y1  - 2021/01//Jan-Apr2021
N1  - Accession Number: 150568786. Language: English. Entry Date: 20210605. Revision Date: 20210605. Publication Type: Article; research; systematic review; tables/charts. Journal Subset: Continental Europe; Europe; Nursing; Peer Reviewed. Special Interest: Evidence-Based Practice. 
KW  - Community Programs
KW  - Health Promotion
KW  - Oral Health
KW  - Human
KW  - Systematic Review
KW  - PubMed
KW  - Cochrane Library
KW  - Oral Hygiene
KW  - Health Education
KW  - Motivational Interviewing
KW  - Hepatitis C
KW  - Expectant Mothers
KW  - Dental Care for Children
KW  - Health Behavior
KW  - Toothbrushing
KW  - Fluorides, Topical
KW  - Dental Caries -- Prevention and Control
KW  - Mouth Diseases -- Prevention and Control
SP  - 441
EP  - 460
JO  - International Journal of Caring Sciences
JF  - International Journal of Caring Sciences
JA  - INT J CARING SCI
VL  - 14
IS  - 1
PB  - International Journal of Caring Sciences
AB  - Introduction: Oral health is an integral part of overall health, defining a great variety of other diseases and quality of life. During the last decades, the profile of diseases related to oral health and their treatment has changed dramatically. Each age group and each geographical area needs a different approach as far as the proper promotion of oral health at the community level is concerned. Objective: To analyze the studies examining the actions of programs aimed at promoting oral hygiene at the community level and to draw conclusions from the actions of oral hygiene promotion programs at the community level, after examining the impact of each action and each benefit, so that to determine the effectiveness of the actions of the programs and to summarize the most appropriate actions by age group and / or geographical area. Methods: PubMed, Scopus, Cochrane Library and hand search were performed in March 2020, for the time period 2016-2020, including clinical trials of English language which contained interventions with a direct and measurable impact on oral health. Results: 26 studies met the inclusion criteria and were included in this systematic review and were categorized mainly based on the age group of participants. Most studies involved children aged either 0-5 years old or 5-12 years old. Three studies included adolescents, two pregnant women, one elderly, one patients with hepatitis C and one patients with disabilities. Conclusions: The type of interventions changes according to the age of the community group, but they also depend on the health condition of the individuals, such as the existence of pregnancy or other diseases.
SN  - 1791-5201
AD  - Dentist, Nicosia, Cyprus
AD  - Assistant Professor, Center for Health Services Management and Evaluation, Department of Nursing, School of Health Sciences, National and Kapodistrian University of Athens, Greece
UR  - https://search.ebscohost.com/login.aspx?direct=true&db=ccm&AN=150568786&site=ehost-live
DP  - EBSCOhost
DB  - ccm
ER  - 

TY  - JOUR
ID  - 147176460
T1  - A review of adolescent nutrition in South Africa: transforming adolescent lives through nutrition initiative.
AU  - Wrottesley, Stephanie V
AU  - Pedro, Titilola M
AU  - Fall, Caroline H
AU  - Norris, Shane A
Y1  - 2020/11//
N1  - Accession Number: 147176460. Language: English. Entry Date: 20201204. Revision Date: 20201204. Publication Type: Article; research; systematic review; tables/charts. Journal Subset: Africa; Biomedical. Special Interest: Evidence-Based Practice; Pediatric Care. NLM UID: 100959103. 
KW  - Adolescent Nutrition -- South Africa
KW  - Nutritional Status -- In Adolescence
KW  - Food Intake
KW  - Human
KW  - Systematic Review
KW  - Adolescence
KW  - South Africa
KW  - Social Determinants of Health
KW  - PubMed
KW  - Medline
KW  - Embase
KW  - Biological Markers
KW  - Sex Factors
KW  - Geographic Factors
KW  - Physical Activity
KW  - Adolescent Health
SP  - 94
EP  - 132
JO  - South African Journal of Clinical Nutrition
JF  - South African Journal of Clinical Nutrition
JA  - S AFR J CLIN NUTR
VL  - 33
IS  - 4
CY  - Philadelphia, Pennsylvania
PB  - Taylor & Francis Ltd
AB  - Objective: In South Africa, urbanisation is associated with substantial burdens of adolescent overweight and obesity, making teenagers vulnerable to longer-term non-communicable diseases. In addition, as potential future parents, the nutritional status of adolescents is increasingly recognised as a key driver of health and well-being in the next generation. This review reported on the available literature examining nutritional status and dietary intakes and practices, as well as their determinants, in South African adolescents. Study design and methods: Medline (Pubmed), Web of Science and EMBASE were searched for relevant articles published between 1994 and May 2018. Applicable search terms and phrases were identified in study titles and/or abstracts and full-text articles were reviewed according to inclusion/exclusion criteria. Data were extracted according to specific review objectives. Results: A total of 67 relevant studies were identified. Only one study used a biochemical marker to describe adolescent nutritional status (vitamin D status; 25(OH)D). Overweight and obesity prevalence increased in South African adolescents over the reference period, with national increases of 6% in boys and 7% in girls between 2002 and 2008. Girls and urban-dwellers were particularly vulnerable to excess adiposity. Dietary intakes demonstrated a transition towards energy-dense, processed foods high in sugar and fat, but low in essential micronutrients. Food choices were driven by the adoption of obesogenic behaviours in the teenage years, including irregular breakfast consumption and fewer family meals, increased snacking and low levels of physical activity. Conclusion: South African adolescents—particularly girls—are increasingly burdened by obesity as a result of urbanisation-associated shifts in dietary intake and eating behaviours. However, the implications for micronutrient status and long-term nutritional health are not known. Additionally, more data on the clustering of diet, activity and sedentary behaviours in adolescent boys and girls is needed, as well as on behaviour patterns to facilitate healthy growth and reduced adiposity.
SN  - 1607-0658
AD  - SAMRC/Wits Developmental Pathways for Health Research Unit, Department of Paediatrics, University of the Witwatersrand, Johannesburg, South Africa
AD  - MRC Lifecourse Epidemiology Unit, University of Southampton, Southampton General Hospital, Southampton, UK
DO  - 10.1080/16070658.2019.1607481
UR  - https://search.ebscohost.com/login.aspx?direct=true&db=ccm&AN=147176460&site=ehost-live
DP  - EBSCOhost
DB  - ccm
ER  - 

TY  - JOUR
ID  - 151364913
T1  - A Systematic Review of Youth and Teen Mental Health First Aid: Improving Adolescent Mental Health.
AU  - Ng, Sok Hui
AU  - Tan, Norman Jun Hao
AU  - Luo, Yang
AU  - Goh, Wei Sheng
AU  - Ho, Roger
AU  - Ho, Cyrus Su Hui
Y1  - 2021/08//
N1  - Accession Number: 151364913. Language: English. Entry Date: 20210719. Revision Date: 20210719. Publication Type: Article; research; systematic review. Journal Subset: Allied Health; Nursing; Peer Reviewed; Public Health; USA. Special Interest: Evidence-Based Practice. NLM UID: 9102136. 
KW  - Mental Health -- In Adolescence
KW  - Mental Health -- In Adulthood
KW  - First Aid
KW  - Adolescent Health
KW  - Help Seeking Behavior -- In Adolescence
KW  - Help Seeking Behavior -- In Adulthood
KW  - Mental Disorders -- Symptoms
KW  - Human
KW  - Systematic Review
KW  - Adolescence
KW  - Adult
KW  - PubMed
KW  - Embase
KW  - Psycinfo
KW  - ERIC Database
KW  - Cochrane Library
KW  - United States
KW  - Australia
KW  - Health Knowledge
KW  - Stigma
KW  - Confidence
KW  - Intention
SP  - 199
EP  - 210
JO  - Journal of Adolescent Health
JF  - Journal of Adolescent Health
JA  - J ADOLESC HEALTH
VL  - 69
IS  - 2
CY  - New York, New York
PB  - Elsevier B.V.
AB  - Adolescent mental illness often goes undetected. Youth and teen Mental Health First Aid (MHFA) are variations of adult MHFA that aims to help adults and adolescents recognize the signs and provide help where appropriate. We conducted a systematic review to summarize the current evidence for youth and teen MHFA, providing direction for future training and research. A systematic search was performed on September 12, 2020 on PubMed, Embase, PsycINFO, ERIC, and Cochrane using keywords related to teen or youth MHFA, adolescents, and mental health. A narrative synthesis was then carried out. Of the 695 articles identified, 14 studies were included. All studies were from the U.S. and Australia. All studies demonstrated significant improvements in knowledge, recognition, stigmatizing attitudes, confidence, helping intentions, and helping behavior in both adult and youth participants. Improvement in knowledge and confidence was most reported, and improvement in helping behavior was the least reported. There is encouraging evidence of long-term benefits after the training. More studies need to be conducted in non-Western countries, high-risk populations, and different professional settings. Future interventions could also consider different modes of learning, longer-term follow-up, and the measurement of outcomes that evaluate the quality of helping behavior.
SN  - 1054-139X
AD  - Department of Psychological Medicine, Yong Loo Lin School of Medicine, National University of Singapore, Singapore, Singapore
AD  - Institute for Health Innovation and Technology (iHealthtech), National University of Singapore, Singapore, Singapore
AD  - Department of Psychological Medicine, National University Health System, Singapore, Singapore
DO  - 10.1016/j.jadohealth.2020.10.018
UR  - https://search.ebscohost.com/login.aspx?direct=true&db=ccm&AN=151364913&site=ehost-live
DP  - EBSCOhost
DB  - ccm
ER  - 

TY  - JOUR
ID  - 152339050
T1  - MALE MORBIMORTALITY DUE TO EXTERNAL CAUSES IN BRAZIL: 2009-2018.
AU  - Gonçalves, Erik Tavares
AU  - Teixeira da Silva, José Jairo
Y1  - 2021/04//
N1  - Accession Number: 152339050. Language: English. Entry Date: 20210911. Revision Date: 20210911. Publication Type: Article; research; tables/charts. Journal Subset: Mexico & Central/South America; Nursing; Peer Reviewed. NLM UID: 101484186. 
KW  - Morbidity -- Epidemiology -- Brazil
KW  - Mortality -- Epidemiology -- Brazil
KW  - Morbidity -- Risk Factors
KW  - Mortality -- Risk Factors
KW  - Risk Assessment
KW  - Men's Health
KW  - Human
KW  - Brazil
KW  - Quantitative Studies
KW  - Descriptive Research
KW  - Epidemiological Research
KW  - Sex Factors
KW  - Educational Status
KW  - Age Factors
KW  - Masculinity
KW  - Public Health
KW  - Health Policy
KW  - Adult
KW  - Middle Age
KW  - Male
KW  - Female
KW  - Health Care Costs
KW  - Hospitalization -- Economics
KW  - Death
KW  - Accidents, Traffic
KW  - Injuries, Self-Inflicted
KW  - Violence
KW  - Marital Status
SP  - 1
EP  - 22
JO  - Journal of Nursing UFPE / Revista de Enfermagem UFPE
JF  - Journal of Nursing UFPE / Revista de Enfermagem UFPE
JA  - REV ENFERMAGEM UFPE
VL  - 15
IS  - 2
PB  - Revista de Enfermagem UFPE
AB  - Objective: To describe the epidemiological profile regarding male morbidity and mortality due to external causes and its relationship with gender as a tool for analysis and discussion of public policies. Method: this is a quantitative, descriptive, explanatory, epidemiological study, using secondary public data obtained through the SIH/SIM/DATASUS. Data were collected from fixed parameters regarding the gender and age range of the population of interest. The age group chosen was the period between 20-59 years old. Descriptive analysis of data related to epidemiological and morbidity indicators was performed. Results: Due to the external causes of morbidity and mortality, the main cause of death in men is in the period from 2009 to 2018, and they are more prevalent in young, single adults with a low level of education. Conclusion: it is necessary to discuss how hegemonic masculinity impacts these health indicators, proposing a review of health policies through strategies aimed at dimensions of integrality and equityrelated to gender.
AB  - Objetivo: describir el perfil epidemiológico de la morbilidad y mortalidad masculina por causas externas y su relación con el género como herramienta de análisis y discusión de políticas públicas. Método: se trata de un estudio epidemiológico cuantitativo, descriptivo, explicativo, utilizando datos públicos secundarios obtenidos a través del SIH / SIM / DATASUS. Los datos se obtuvieron a partir de parámetros fijos con respecto al sexo y rango de edad de la población de interés. En cuanto al grupo de edad, se eligió el período comprendido entre 20 y 59 años. Se realizó un análisis descriptivo de los datos relacionados con indicadores epidemiológicos y de morbilidad. Resultados: es, por las causas externas de morbilidad y mortalidad, la principal causa de muerte en hombres en el período de 2009 a 2018, y son más prevalentes en adultos jóvenes, solteros y con bajo nivel educativo. Conclusión: es necesario discutir cómo la masculinidad hegemónica impacta en estos indicadores de salud, proponiendo una revisión de las políticas de salud a través de estrategias orientadas a dimensiones de integralidad y equidad relacionadas con el género.
AB  - Objetivo: descrever o perfil epidemiológico referente à morbimortalidade masculina devido a causas externas e sua relação com o gênero como ferramenta de análise e discussão de políticas públicas. Método: trata-se de um estudo quantitativo, descritivo, explicativo, epidemiológico, utilizando dados públicos secundários obtidos por meio do SIH/SIM/DATASUS. Coletaram-se dados a partir de parâmetros fixos quanto ao sexo e à faixa etária da população de interesse. Escolheu-se, no que diz respeito à faixa etária, o período entre 20-59 anos de idade. Realizou-se análise descritiva dos dados referentes aos indicadores epidemiológicos e de morbidade. Resultados: constitui-se, pelas causas externas de morbimortalidade, a principal causa de morte em homens no período de 2009 a 2018, sendo elas mais prevalentes em adultos jovens, solteiros e com baixo nível de escolaridade. Conclusão: torna-se necessário discutir como a masculinidade hegemônica impacta sobre esses indicadores de saúde, propondo uma revisão de políticas de saúde por meio de estratégias voltadas a dimensões da integralidade e equidade relacionadas ao gênero.
SN  - 1981-8963
AD  - Department of Epidemiological Surveillance. Gravatá (PE), Brazil
AD  - Department of Primary Health Care. Gravatá (PE), Brazil
DO  - 10.5205/1981-8963.2021.245860
UR  - https://search.ebscohost.com/login.aspx?direct=true&db=ccm&AN=152339050&site=ehost-live
DP  - EBSCOhost
DB  - ccm
ER  - 

TY  - JOUR
ID  - 147970755
T1  - An integrative literature review on intimate partner violence against women in South Korea.
AU  - Hye Young Min
AU  - Jung Min Lee
AU  - Yoonjung Kim
Y1  - 2020/12//
N1  - Accession Number: 147970755. Language: English. Entry Date: 20210111. Revision Date: 20210111. Publication Type: Article; research; systematic review; tables/charts. Journal Subset: Asia; Blind Peer Reviewed; Editorial Board Reviewed; Expert Peer Reviewed; Nursing; Peer Reviewed. Special Interest: Evidence-Based Practice. 
KW  - Intimate Partner Violence -- South Korea
KW  - Gender-Based Violence
KW  - Women's Health
KW  - Human
KW  - South Korea
KW  - Systematic Review
KW  - CINAHL Database
KW  - PubMed
KW  - Psycinfo
KW  - Domestic Violence
KW  - Dating Violence
KW  - Victims -- Psychosocial Factors
KW  - Interpersonal Relations
KW  - Support, Psychosocial
SP  - 260
EP  - 273
JO  - Korean Journal of Women Health Nursing
JF  - Korean Journal of Women Health Nursing
JA  - KOREAN J WOMEN HEALTH NURS
VL  - 26
IS  - 4
CY  - Seoul, <Blank>
PB  - Korean Academy of Women's Health Nursing
AB  - Purpose: The purpose of this study was to analyze and synthesize the literature on intimate partner violence (IPV) against women in South Korea. Methods: Whittemore and Knafl's integrative review method was used. Studies in English and Korean were searched in seven electronic databases using the following combination of terms: "Korea," "females or women or girls," "intimate partner violence or domestic violence or domestic abuse." Results: Twenty-five studies were ultimately selected, all of which met the quality appraisal criteria with a grade of medium or higher, using Gough's weight of evidence. IPV was divided into marital violence and dating violence. Factors related to IPV were classified into intrapersonal, interpersonal, and social factors, and these three factors were linked together. Intrapersonal factors included general characteristics, perceptions, attitudes, psychological factors, and violent experiences. Interpersonal factors involved relationships with parents and partners. Finally, social factors and attributes were integrated into social support and influences on life. Conclusion: In order to minimize and prevent harm to women from IPV when caring for women who experienced IPV, multiple factors should be considered. Specifically, general and psychological characteristics, perceptions and attitudes toward IPV, relationships with families and partners, and available social support systems and resources should be considered. Moreover, these findings will be helpful for assessing women or providing interventions for victims of violence. Finally, more diverse IPV studies should be conducted by nurses in the future.
SN  - 1225-9543
AD  - Division of Nursing Science, Graduate School, Ewha Womans University, Seoul, Korea
AD  - School of Nursing, University of North Carolina at Greensboro, USA
DO  - 10.4069/kjwhn.2020.11.15
UR  - https://search.ebscohost.com/login.aspx?direct=true&db=ccm&AN=147970755&site=ehost-live
DP  - EBSCOhost
DB  - ccm
ER  - 

TY  - JOUR
ID  - 149714669
T1  - Health Literacy and Associated Outcomes in the Postpartum Period at Grady Memorial Hospital.
AU  - Stafford, Jade D.
AU  - Goggins, Emily R.
AU  - Lathrop, Eva
AU  - Haddad, Lisa B.
Y1  - 2021/04//
N1  - Accession Number: 149714669. Language: English. Entry Date: 20210412. Revision Date: 20210423. Publication Type: Article; research; tables/charts. Journal Subset: Continental Europe; Core Nursing; Europe; Nursing; Peer Reviewed; USA. Instrumentation: REALM-SF. NLM UID: 9715672. 
KW  - Health Literacy
KW  - Postnatal Period
KW  - Women's Health
KW  - Human
KW  - Female
KW  - Descriptive Statistics
KW  - Questionnaires
KW  - Prospective Studies
SP  - 599
EP  - 605
JO  - Maternal & Child Health Journal
JF  - Maternal & Child Health Journal
JA  - MATERN CHILD HEALTH J
VL  - 25
IS  - 4
CY  - , <Blank>
PB  - Springer Nature
AB  - Objectives: Many studies correlate lower health literacy with poorer health outcomes and inferior provider-patient communication. Little is known about how impaired health literacy among women receiving prenatal care at inner city public hospitals may impact reproductive health behaviors and outcomes. The objective of this study was to assess health literacy among postpartum women receiving care at a public tertiary care center and to explore the association of impaired health literacy with prenatal care attendance and postpartum outcomes. Methods: Written consent was obtained before completing the 7-item REALM-SF study tool to assess health literacy. A score of zero to three indicated low health literacy, four to six moderately low health literacy, and seven adequate health literacy. Patients completed a 25-item demographic questionnaire, and medical outcomes were obtained via this questionnaire and chart review. Descriptive statistics were generated, and bivariate and multivariate analyses evaluated the association between REALM-SF score and study outcomes. Results: We recruited 300 adult English-speaking postpartum women and 293 were included in the final analysis. The majority of participants (53.9%) experienced impaired health literacy (score zero to six). Most respondents completed high school or higher education (77.1%), 17.8% had no prenatal care, and 83.6% reported that this pregnancy was unplanned. After adjusting for age, race, and education, women in the lowest health literacy group were less likely to indicate a plan to exclusively breastfeed (aRR = 0.54, p = 0.03). Conclusions for Practice: Impaired health literacy affects a majority of our patients and is associated with reproductive health outcomes, including exclusive breastfeeding. Health care providers should attempt to overcome differences in health literacy through strong breastfeeding promotion. Verbal and written patient education materials should be tailored to the needs of patients with impaired health literacy.
SN  - 1092-7875
AD  - Department of Obstetrics and Gynecology, Emory University School of Medicine, 550 Peachtree St NE, MOT 8th Floor, 30308, Atlanta, GA, USA
DO  - 10.1007/s10995-020-03030-1
UR  - https://search.ebscohost.com/login.aspx?direct=true&db=ccm&AN=149714669&site=ehost-live
DP  - EBSCOhost
DB  - ccm
ER  - 

TY  - JOUR
ID  - 152339065
T1  - MEN'S HEALTH AND SOCIAL DETERMINANTS IN COLLECTIVE HEALTH.
AU  - Palmeirade Morais, Jessica Lorena
AU  - Vasconcelos Rosenstock, Karelline Izaltemberg
AU  - Figueiredo Guimarães Maia, Catarina Maria Andrade
AU  - dos Santos Santana, Jancelice
Y1  - 2021/04//
N1  - Accession Number: 152339065. Language: English. Entry Date: 20210911. Revision Date: 20210911. Publication Type: Article; research; systematic review; tables/charts. Journal Subset: Mexico & Central/South America; Nursing; Peer Reviewed. Special Interest: Evidence-Based Practice. NLM UID: 101484186. 
KW  - Men's Health
KW  - Social Determinants of Health
KW  - Health Services Accessibility
KW  - Human
KW  - Attitude to Health
KW  - Masculinity
KW  - Health Services Needs and Demand
KW  - Systematic Review
SP  - 1
EP  - 17
JO  - Journal of Nursing UFPE / Revista de Enfermagem UFPE
JF  - Journal of Nursing UFPE / Revista de Enfermagem UFPE
JA  - REV ENFERMAGEM UFPE
VL  - 15
IS  - 2
PB  - Revista de Enfermagem UFPE
AB  - Objective: to verify the online scientific production on men's health care under the light of the reflection on its social determinants in the scope of collective health. Method: this is a bibliographical, integrative review type study of qualitative, descriptive and exploratory approach, carried out in the Virtual Health Library (VHL) and on Google Scholar, within the time frame from 2005 to 2019, developed between January and May 2019. The studies were analyzed in six phases, being presented in the form of figures and summaries. Results: social determinants were found to be largely responsible for the inequity in the access to health services. Men have difficulty in recognizing their health needs, masking their weaknesses and not considering health prevention as a predominant criterion in their lives because they do not perceive health care as a male practice. Final considerations: the need for men to reflect on masculinity in order to understand the compromises to their health was observed.
AB  - Objetivo: verificar la producción científica online sobre la atención a la salud del hombre a la luz de la reflexión de sus determinantes sociales en el ámbito de la salud pública. Método: se trata de un estudio bibliográfico, tipo revisión integradora con abordaje cualitativo, descriptivo y exploratorio realizado en la Biblioteca Virtual en Salud (BVS) y Google Académico, con un marco temporal de 2005 a 2019, desarrollado entre enero y mayo de 2019. Los estudios se analizaron en seis fases que se presentaron en forma de figuras y resúmenes. Resultados: se encontró que los determinantes sociales son en gran parte responsables del acceso inequitativo a los servicios de salud. A los hombres les cuesta reconocer sus necesidades relacionadas con la salud, pero enfrentan sus debilidades y porque consideran que el cuidado no es una práctica masculina, no considerando la prevención de la salud como un criterio predominante en sus vidas. Consideraciones finales: era necesario que los hombres reflexionaran sobre la masculinidad para comprender los deterioros de su salud.
AB  - Objetivo: verificar a produção científica online acerca da atenção à saúde do homem sob a luz da reflexão sobre seus determinantes sociais no âmbito da saúde coletiva. Método: trata-se de um estudo bibliográfico, tipo revisão integrativa de abordagem qualitativa, descritiva e exploratória, realizado na Biblioteca Virtual em Saúde (BVS) e no Google Acadêmico, com recorte temporal de 2005 a 2019, desenvolvido entre janeiro e maio de 2019. Analisaram-se os estudos em seis fases, tendo sido apresentados em forma de figuras e sínteses. Resultados: constatou-se que os determinantes sociais são, em grande parte, responsáveis pela iniquidade no acesso aos serviços de saúde. O homem tem dificuldade em reconhecer suas necessidades voltadas à saúde, mascarando suas fragilidades e não considerando a prevenção da saúde um critério predominante em suas vidas por não perceberem o cuidado como uma prática masculina. Considerações finais: observou-se a necessidade de que os homens reflitam sobre a masculinidade para a compreensão dos comprometimentos de sua saúde.
SN  - 1981-8963
AD  - Centro Universitário UNIESP. Cabedelo (PB), Brazil
DO  - 10.5205/1981-8963.2021.247844
UR  - https://search.ebscohost.com/login.aspx?direct=true&db=ccm&AN=152339065&site=ehost-live
DP  - EBSCOhost
DB  - ccm
ER  - 

TY  - JOUR
ID  - 146608699
T1  - Schools as centers for health educational initiatives, health behavior research and risk behavior for dengue infection in school children and community members: a systematic review.
AU  - Díaz-González, Esteban E
AU  - Danis-Lozano, Rogelio
AU  - Peñaloza, Gonzalo
Y1  - 2020/10//
N1  - Accession Number: 146608699. Language: English. Entry Date: 20201104. Revision Date: 20211001. Publication Type: Article; research; systematic review; tables/charts. Journal Subset: Europe; Health Promotion/Education; Peer Reviewed; UK & Ireland. Special Interest: Evidence-Based Practice. NLM UID: 8608459. 
KW  - Dengue -- Physiopathology -- In Infancy and Childhood
KW  - Dengue -- Prevention and Control
KW  - School Health
KW  - Student Health Education
KW  - Health Education
KW  - Health Behavior
KW  - Disease Transmission
KW  - Human
KW  - Systematic Review
KW  - PubMed
KW  - Child
SP  - 376
EP  - 395
JO  - Health Education Research
JF  - Health Education Research
JA  - HEALTH EDUC RES
VL  - 35
IS  - 5
PB  - Oxford University Press / USA
AB  - Dengue virus is the main arboviral disease transmitted by Aedes mosquitoes and affects mainly school-aged children and teens. Many methods have been developed for dengue control, including health education strategies for elementary and high school students. The objective of this study is to provide an update on the status of health education on dengue in schools and provide new perspectives on health behavior research in order to reduce the proliferation of mosquitoes and spread of arboviral diseases among school-aged children and other community members. A systematic review about health educational initiatives was carried out. This research discusses the effectiveness of these strategies in educating students about dengue disease and mosquito control and how the school is relevant for community-based participation in research on dengue education. The study found that employing ludic strategies and directly involving children in mosquito control in their households have been the most attractive and effective strategies for dengue education in children and teens. However, the sustainability of protective behaviors has been poorly evaluated, and new approaches for health behavior research are needed. Inasmuch as, schools are important places for gathering community members, and students can serve as an essential link between educative interventions and the community.
SN  - 0268-1153
AD  - Centro de Investigación y Estudios Avanzados del Instituto Politécnico Nacional, Unidad Monterrey, Via del Conocimiento, 201, Parque PIIT, Apodaca, Nuevo León, 66628, México
AD  - Centro de Investigación y Desarrollo en Ciencias de la Salud Universidad Autónoma de Nuevo León, Av. Carlos Canseco esquina con Av. Gonzalitos s/n, Colonia Mitras Centro, Monterrey, Nuevo León, 64460 , México
AD  - Centro Regional de Investigación en Salud Pública, Instituto Nacional de Salud Pública, 19 Poniente entre 4 y 6 Norte, Centro, Tapachula, Chiapas, 30700,   México
DO  - 10.1093/her/cyaa019
UR  - https://search.ebscohost.com/login.aspx?direct=true&db=ccm&AN=146608699&site=ehost-live
DP  - EBSCOhost
DB  - ccm
ER  - 

TY  - JOUR
ID  - 144920384
T1  - Scoping Review of Sexual Health Education Interventions for Adolescents and Young Adults with Intellectual or Developmental Disabilities.
AU  - Schmidt, Elizabeth K.
AU  - Brown, Christopher
AU  - Darragh, Amy
Y1  - 2020/09//
N1  - Accession Number: 144920384. Language: English. Entry Date: 20200819. Revision Date: 20210901. Publication Type: Article; research; systematic review; tables/charts. Journal Subset: Allied Health; Peer Reviewed; USA. Special Interest: Evidence-Based Practice. Instrumentation: Preferred Reporting Items for Systematic Reviews and Meta-Analyses Extension for Scoping Reviews (PRISMA-ScR). NLM UID: 7806148. 
KW  - Sexual Health -- Education -- In Adolescence
KW  - Sexual Health -- Education -- In Adulthood
KW  - Child, Disabled -- Education
KW  - Intellectual Disability -- In Adolescence
KW  - Intellectual Disability -- In Adulthood
KW  - Developmental Disabilities -- In Adolescence
KW  - Developmental Disabilities -- In Adulthood
KW  - Human
KW  - Scoping Review
KW  - Sex Education -- In Adolescence
KW  - Sex Education -- In Adulthood
KW  - Adolescence
KW  - Young Adult
KW  - Autistic Disorder
KW  - Learning Methods
KW  - Health Knowledge
KW  - Outcomes of Education
KW  - Reproductive Health
KW  - United States
KW  - Checklists
KW  - ERIC Database
KW  - CINAHL Database
KW  - Medline
KW  - Psycinfo
KW  - Male
KW  - Female
SP  - 439
EP  - 453
JO  - Sexuality & Disability
JF  - Sexuality & Disability
JA  - SEX DISABIL
VL  - 38
IS  - 3
CY  - , <Blank>
PB  - Springer Nature
AB  - Individuals with intellectual and developmental disabilities (I/DD) may experience greater risk of sexually transmitted infections, higher rates of sexual abuse, and decreased sexual health knowledge, emphasizing the need for accessible, comprehensive sexual health education. The purpose of this scoping review was to identify the extent and nature of sexual health education interventions among individuals with I/DD ages 15–24 years. Six studies were included in the review. They investigated sexual health interventions for individuals with autism spectrum disorder and mild I/DD, covered a wide range of topics (e.g. puberty, healthy relationships), included multiple learning activities (e.g. illustrations, activity-based learning), and measured behavior and sexual health knowledge outcomes. Future research is needed in this area to assess intervention effectiveness.
SN  - 0146-1044
AD  - Health and Rehabilitation Sciences, The Ohio State University, 453 W 10th Ave., 43210, Columbus, OH, USA
AD  - School of Medicine, Division of Occupational Therapy, The Ohio State University, Columbus, USA
DO  - 10.1007/s11195-019-09593-4
UR  - https://search.ebscohost.com/login.aspx?direct=true&db=ccm&AN=144920384&site=ehost-live
DP  - EBSCOhost
DB  - ccm
ER  - 

TY  - JOUR
ID  - 149972655
T1  - Sexual and Reproductive Health Challenges in Temporary Marriage: A Systematic Review.
AU  - Valizadeh, Farzaneh
AU  - Mohammadbeigi, Abolfazl
AU  - Chaman, Reza
AU  - Kashefi, Fatemeh
AU  - Nazari, Ali Mohammad
AU  - Motaghi, Zahra
Y1  - 2021///Winter2021
N1  - Accession Number: 149972655. Language: English. Entry Date: 20210505. Revision Date: 20210505. Publication Type: Article; research; systematic review; tables/charts. Journal Subset: Biomedical; Blind Peer Reviewed; Middle East; Peer Reviewed; Public Health. Special Interest: Evidence-Based Practice. NLM UID: 101235886. 
KW  - Sexual Health
KW  - Reproductive Health
KW  - Marriage
KW  - Marital Status
KW  - Human
KW  - Systematic Review
KW  - Embase
KW  - PubMed
KW  - Psycinfo
KW  - Sexually Transmitted Diseases
KW  - Pregnancy, Unplanned
KW  - Pregnancy
KW  - Female
KW  - Abortion, Induced
KW  - Violence
KW  - Health Education
KW  - Health Services Accessibility
KW  - Descriptive Statistics
SP  - 1
EP  - 9
JO  - Journal of Research in Health Sciences
JF  - Journal of Research in Health Sciences
JA  - J RES HEALTH SCI
VL  - 21
IS  - 1
PB  - Hamadan University of Medical Sciences, School of Public Health
AB  - Background: Temporary marriage is a legal form of marriage in Shia Islam allowing a man and a woman to become married in a fixed period of time. This review was conducted to identify the potential effects of temporary marriage on the sexual and reproductive health of women. Study design: A systematic review Methods: Electronic databases, including Web of Knowledge, Embase, PubMed, Scopus, ScienceDirect, PsycINFO, ProQuest, IranMedex, Scientific Information Database (SID), and Magiran, were searched up to October 2020 to identify the studies carried out on sexual and reproductive health challenges in temporary marriage. All the selected articles were assessed for eligibility according to their titles and abstracts. Results: During the search on articles published within 1995 to October 2020, 1,802 relevant records were identified, and after evaluation 30 full-text papers were included in the present systematic review. Out of the 34,085 study participants in the selected studies, 3,547 subjects had temporary marriage who were studied under six different categories, namely (1) sexually transmitted infections (STIs)/human immunodeficiency viruses, (2) early child marriage, (3) unplanned pregnancy and induced abortion, (4) violence, (5) psychosocial disorders, and (6) other issues. Individuals with temporary marriage are vulnerable and need to have easy access to health education and sexual and reproductive health services in a safe and unprejudiced environment. Ignoring the aforementioned facts will cause serious public health problems, especially for women from a lower socioeconomic background. Conclusions: In the current situation with under-reporting of temporary marriage-related events due to social stigma and absence of quality services in sexual and reproductive health, women with temporary marriage are under the additional risk of STIs, unwanted pregnancy, abortion, and violence.
SN  - 2228-7795
AD  - Student Research Committee, Shahroud University of Medical Sciences, Shahroud, Iran
AD  - Research Center for Environmental Pollutants, Department of Epidemiology, Faculty of Health, Qom University of Medical Sciences, Qom, Iran
AD  - Department of Epidemiology, School of Health, Shiraz University of Medical Sciences, Shiraz, Iran
AD  - Department of Family Health, Deputy of Health, Mazandaran University of Medical Sciences, Mazandaran, Iran
AD  - Department of Reproductive Health, School of Nursing and Midwifery, Shahroud University of Medical Sciences, Shahroud, Iran
AD  - Reproductive Health Department, School of Nursing and Midwifery, Shahroud University of Medical Sciences, Shahroud, Iran
DO  - 10.34172/jrhs.2021.42
UR  - https://search.ebscohost.com/login.aspx?direct=true&db=ccm&AN=149972655&site=ehost-live
DP  - EBSCOhost
DB  - ccm
ER  - 

TY  - JOUR
ID  - 144279117
T1  - Preparing for patient partnership: A scoping review of patient partner engagement and evaluation in research.
AU  - Bird, Marissa
AU  - Ouellette, Carley
AU  - Whitmore, Carly
AU  - Li, Lin
AU  - Nair, Kalpana
AU  - McGillion, Michael H.
AU  - Yost, Jennifer
AU  - Banfield, Laura
AU  - Campbell, Elaine
AU  - Carroll, Sandra L.
Y1  - 2020/06//
N1  - Accession Number: 144279117. Language: English. Entry Date: 20200701. Revision Date: 20200701. Publication Type: Article; research; systematic review; tables/charts. Journal Subset: Europe; Health Services Administration; Peer Reviewed; UK & Ireland. Special Interest: Evidence-Based Practice. NLM UID: 9815926. 
KW  - Research, Medical
KW  - Consumer Participation
KW  - Researcher-Subject Relations
KW  - Collaboration
KW  - Outcomes Research
KW  - Human
KW  - Scoping Review
KW  - CINAHL Database
KW  - Embase
KW  - Medline
KW  - Psycinfo
KW  - Proxy
KW  - Research Subject Recruitment
KW  - Social Networking
KW  - Professional-Family Relations
SP  - 523
EP  - 539
JO  - Health Expectations
JF  - Health Expectations
JA  - HEALTH EXPECTATIONS
VL  - 23
IS  - 3
CY  - Malden, Massachusetts
PB  - Wiley-Blackwell
AB  - Background: Realizing patient partnership in research requires a shift from patient participation in ancillary roles to engagement as contributing members of research teams. While engaging patient partners is often discussed, impact is rarely measured. Objective: Our primary aim was to conduct a scoping review of the impact of patient partnership on research outcomes. The secondary aim was to describe barriers and facilitators to realizing effective partnerships. Search Strategy: A comprehensive bibliographic search was undertaken in EBSCO CINAHL, and Embase, MEDLINE and PsycINFO via Ovid. Reference lists of included articles were hand‐searched. Inclusion Criteria: Included studies were: (a) related to health care; (b) involved patients or proxies in the research process; and (c) reported results related to impact/evaluation of patient partnership on research outcomes. Data Extraction and Synthesis: Data were extracted from 14 studies meeting inclusion criteria using a narrative synthesis approach. Main Results: Patient partners were involved in a range of research activities. Results highlight critical barriers and facilitators for researchers seeking to undertake patient partnerships to be aware of, such as power imbalances between patient partners and researchers, as well as valuing of patient partner roles. Discussion: Addressing power dynamics in patient partner‐researcher relationships and mitigating risks to patient partners through inclusive recruitment and training strategies may contribute towards effective engagement. Further guidance is needed to address evaluation strategies for patient partnerships across the continuum of patient partner involvement in research. Conclusions: Research teams can employ preparation strategies outlined in this review to support patient partnerships in their work.
SN  - 1369-6513
AD  - Faculty of Health Sciences, School of Nursing, McMaster University, Hamilton ON,, Canada
AD  - Population Health Research Institute, Hamilton ON,, Canada
AD  - M. Louise Fitzpatrick College of Nursing, Villanova University, Villanova PA,, USA
AD  - Health Sciences Library, McMaster University, Hamilton ON,, Canada
AD  - Patient Partner, McMaster University, Hamilton ON,, Canada
DO  - 10.1111/hex.13040
UR  - https://search.ebscohost.com/login.aspx?direct=true&db=ccm&AN=144279117&site=ehost-live
DP  - EBSCOhost
DB  - ccm
ER  - 

TY  - JOUR
ID  - 146218024
T1  - Keeping children safe? Advancing social care assessments to address harmful sexual behaviour in schools.
AU  - Lloyd, Jenny
AU  - Walker, Joanne
AU  - Firmin, Carlene
Y1  - 2020/11//
N1  - Accession Number: 146218024. Language: English. Entry Date: 20201012. Revision Date: 20211101. Publication Type: Article; research; tables/charts. Journal Subset: Allied Health; Double Blind Peer Reviewed; Europe; Peer Reviewed; UK & Ireland. Grant Information: Department for Education; Esmee Fairbairn. NLM UID: 100894081. 
KW  - School Health
KW  - Sexual Abuse -- Psychosocial Factors
KW  - Sexual Abuse -- Prevention and Control
KW  - Social Work
KW  - United Kingdom
KW  - Funding Source
KW  - Human
KW  - Male
KW  - Female
KW  - Exploratory Research
KW  - Focus Groups
KW  - School Policies
SP  - 751
EP  - 760
JO  - Child & Family Social Work
JF  - Child & Family Social Work
JA  - CHILD FAM SOC WORK
VL  - 25
IS  - 4
CY  - Malden, Massachusetts
PB  - Wiley-Blackwell
AB  - International evidence suggests that schools are locations where systems, practices, and cultures can enable harmful sexual behaviours. However, in England, welfare assessments primarily used by statutory social services largely target young people and their families, with limited capacity to assess environments beyond the home. Where young people display harmful sexual behaviours within educational settings, social care systems are yet to assess the factors within schools that may accelerate risks associated with harmful sexual behaviours. This exploratory article presents evidence on the opportunities for school assessment using cumulative learning from two studies. The first investigated enablers and barriers to addressing harmful sexual behaviour in schools. The second employed the learning from the first through an action research study to develop school context assessments within a child protection system. Both studies employed a mixed‐methods approach including observations, case review, focus groups, surveys, and policy reviews to access data. Synthesized findings highlight the value of exploring school contexts when assessing the nature of extrafamilial abuse; the opportunities and challenges of utilizing research methods for assessing school environments; and the role new assessment frameworks could play in supporting the inclusion of school contexts, and research methods, into welfare assessments of extrafamilial abuse.
SN  - 1356-7500
AD  - The International Centre: Researching Child Sexual Exploitation, Violence and Trafficking, University of Bedfordshire, University Square, Luton Bedfordshire, , UK
DO  - 10.1111/cfs.12751
UR  - https://search.ebscohost.com/login.aspx?direct=true&db=ccm&AN=146218024&site=ehost-live
DP  - EBSCOhost
DB  - ccm
ER  - 

TY  - JOUR
ID  - 153311367
T1  - The effects of group singing on the wellbeing and psychosocial outcomes of children and young people: a systematic integrative review.
AU  - Glew, Sarah G.
AU  - Simonds, Laura M.
AU  - Williams, Emma I.
Y1  - 2021/10//
N1  - Accession Number: 153311367. Language: English. Entry Date: 20211106. Revision Date: 20211106. Publication Type: Article; research; systematic review; tables/charts. Journal Subset: Biomedical; Europe; UK & Ireland. Special Interest: Evidence-Based Practice. NLM UID: 101476585. 
KW  - Mental Health -- In Infancy and Childhood
KW  - Mental Health -- In Adolescence
KW  - Group Processes
KW  - Singing
KW  - Psychological Well-Being
KW  - Support, Psychosocial
KW  - Human
KW  - Child
KW  - Adolescence
KW  - Systematic Review
KW  - Psycinfo
KW  - Medline
SP  - 240
EP  - 262
JO  - Arts & Health: International Journal for Research, Policy & Practice
JF  - Arts & Health: International Journal for Research, Policy & Practice
JA  - ARTS HEALTH INT J RES POLICY PRACT
VL  - 13
IS  - 3
CY  - Oxfordshire, <Blank>
PB  - Routledge
AB  - Supporting the wellbeing of young people is a growing issue internationally. Reviews of adult studies suggest the potential of group singing to meet this agenda. This review aimed to examine current evidence regarding the effects of group singing on the wellbeing and psychosocial outcomes of children and young people. A systematic integrative review of electronic databases, including primary research studies which examined wellbeing or psychosocial outcomes for children and young people involved in group singing, yielded thirteen studies. Conclusions about the effectiveness of group singing could not be drawn from quantitative studies, which were of low quality. Qualitative synthesis indicates group singing may support young people's wellbeing through mechanisms of 'social connectedness' and confidence. Current conclusions are limited and additional, high quality qualitative and quantitative research is required to build on these findings. Further careful study may support the development and funding of group singing projects.
SN  - 1753-3015
AD  - School of Psychology, University of Surrey, Guildford, UK GU2 7XH
DO  - 10.1080/17533015.2020.1802604
UR  - https://search.ebscohost.com/login.aspx?direct=true&db=ccm&AN=153311367&site=ehost-live
DP  - EBSCOhost
DB  - ccm
ER  - 

TY  - JOUR
ID  - 151917540
T1  - Women's Empowerment and Infant and Child Health Status in Sub-Saharan Africa: A Systematic Review.
AU  - Abreha, Solomon Kibret
AU  - Zereyesus, Yacob Abrehe
Y1  - 2021/01//
N1  - Accession Number: 151917540. Language: English. Entry Date: 20210818. Revision Date: 20210820. Publication Type: Article; research; systematic review; tables/charts. Journal Subset: Continental Europe; Core Nursing; Europe; Nursing; Peer Reviewed; USA. Special Interest: Evidence-Based Practice. Grant Information: This study was funded by Università degli Studi dell’Insubria within the CRUI-CARE Agreement. NLM UID: 9715672. 
KW  - Empowerment
KW  - Women's Health
KW  - Health Status -- In Infancy and Childhood -- Africa South of the Sahara
KW  - Human
KW  - Africa South of the Sahara
KW  - Systematic Review
KW  - Infant
KW  - Child
KW  - PubMed
KW  - Embase
KW  - Decision Making
KW  - Anthropometry
KW  - Funding Source
SP  - 95
EP  - 106
JO  - Maternal & Child Health Journal
JF  - Maternal & Child Health Journal
JA  - MATERN CHILD HEALTH J
VL  - 25
IS  - 1
CY  - , <Blank>
PB  - Springer Nature
AB  - Introduction: Although many studies have examined the relationship between women's empowerment and a wide range of health outcomes, the extent to which the different dimensions of empowerment influence children's health, and through which mechanisms and in what contexts, is limited in sub-Saharan Africa. The objective of this review is to systematically assess and examine studies that investigated the association between women's empowerment and children's health status in sub-Saharan Africa. Methods: A systematic review of the published literature is searched through PubMed, Google Scholar, Embase, Web of Science and Scopus databases focusing on different measures of women's empowerment and children's health outcomes. Inclusion criteria in the review are studies that are published in English; full and original articles; studies measuring at least one dimension of women's empowerment and children's health outcomes; and Sub-Saharan African context. Studies included in this review are articles published between the year 2000 and 2019. Studies were excluded if the source was a letter, editorial, review, commentary, abstracts without providing full information about the study. Results: Initially 4718 citations were identified. Finally, 15 studies met the inclusion and exclusion criteria. In general, the evidence suggests that women's empowerment at the household level is positively and statistically significantly associated with better children's health outcomes in sub-Saharan African countries. The review also reveals that women's decision-making power or autonomy is the most common measure of women's empowerment employed by many studies. Conclusions: Future related studies would benefit by incorporating additional aspects of women's empowerment and child health outcomes.
SN  - 1092-7875
AD  - Department of Economics, University of Insubria, Varese, Italy
AD  - Economic Research Service, U.S. Department of Agriculture, Kansas City, MO, USA
DO  - 10.1007/s10995-020-03025-y
UR  - https://search.ebscohost.com/login.aspx?direct=true&db=ccm&AN=151917540&site=ehost-live
DP  - EBSCOhost
DB  - ccm
ER  - 

TY  - JOUR
ID  - 148020177
T1  - A Scoping Review of the Whole School, Whole Community, Whole Child Model.
AU  - Willgerodt, Mayumi A.
AU  - Walsh, Elaine
AU  - Maloy, Caitlin
Y1  - 2021/02//
N1  - Accession Number: 148020177. Language: English. Entry Date: 20210113. Revision Date: 20210114. Publication Type: Article; research; systematic review; tables/charts. Journal Subset: Nursing; Peer Reviewed; USA. Special Interest: Evidence-Based Practice. NLM UID: 9206498. 
KW  - School Health
KW  - Student Health Services
KW  - Community Health Services
KW  - Child Health
KW  - Human
KW  - Scoping Review
KW  - United States
KW  - School Health Nursing
KW  - Models, Theoretical
KW  - Medline
KW  - Psycinfo
KW  - PubMed
KW  - Embase
KW  - ERIC Database
SP  - 61
EP  - 68
JO  - Journal of School Nursing
JF  - Journal of School Nursing
JA  - J SCH NURS (ALLEN PRESS)
VL  - 37
IS  - 1
CY  - Thousand Oaks, California
PB  - Sage Publications Inc.
AB  - The Whole School, Whole Community, Whole Child (WSCC) model is a student-centered approach that focuses on a culture of health to support student success. Despite its use, the empirical evidence supporting the model is unclear. We conducted a scoping review to understand the research supporting WSCC as a model for student/school health. The search included studies published in English language peer-reviewed journals from 2014 to 2020. Eight articles met criteria for review. Overall, findings from this review reveal a relatively small body of research specific to the WSCC model. Because WSCC is presented as a model for schools throughout the United States, the development of a larger body of research supporting the model as an evidence-based framework will enhance credibility and confidence in the model. School nurses, as leaders, coordinators, and advocates, are well positioned to test and disseminate the model to those seeking to introduce WSCC in their school or district.
SN  - 1059-8405
AD  - 7284University of Washington, Seattle, WA, USA
DO  - 10.1177/1059840520974346
UR  - https://search.ebscohost.com/login.aspx?direct=true&db=ccm&AN=148020177&site=ehost-live
DP  - EBSCOhost
DB  - ccm
ER  - 

TY  - JOUR
ID  - 151690047
T1  - The distance between empirically supported treatment and actual practice for paediatric feeding problems: An international clinical perspective.
AU  - Taylor, Sarah Ann
AU  - Taylor, Tessa
Y1  - 2021/01//
N1  - Accession Number: 151690047. Language: English. Entry Date: 20210810. Revision Date: 20210810. Publication Type: Article; research; systematic review; tables/charts. Journal Subset: Biomedical; Blind Peer Reviewed; Editorial Board Reviewed; Expert Peer Reviewed; Peer Reviewed; USA. Special Interest: Evidence-Based Practice. NLM UID: 101481433. 
KW  - Feeding and Eating Disorders of Childhood -- Therapy -- Australia
KW  - Feeding and Eating Disorders of Childhood -- Therapy -- New Zealand
KW  - Information Resources
KW  - Access to Information
KW  - Internet
KW  - Child Care
KW  - World Health
KW  - Human
KW  - Systematic Review
KW  - Australia
KW  - New Zealand
KW  - Food Fussiness
KW  - Avoidant Restrictive Food Intake Disorder
KW  - Eating Behavior
SP  - 3
EP  - 15
JO  - International Journal of Child & Adolescent Health
JF  - International Journal of Child & Adolescent Health
JA  - INT J CHILD ADOLESC HEALTH
VL  - 14
IS  - 1
CY  - Hauppauge, New York
PB  - Nova Science Publishers, Inc.
AB  - For paediatric feeding problems, behaviour-analytic treatments are the only approach with empirical support, but are not globally accessible. Outside of the United States, children and families are therefore likely to receive generic recommendations, or services which are not empirically supported. Objective: This paper aims to systematically review current evidence for the most common recommendations and treatment approaches accessed in Australia and New Zealand. We highlight the risks associated with treatments that have no empirical support. In addition to literature review, we support findings by clinical observations that are rarely reported in the literature. Method: We identified the most common internet-based recommendations for paediatric feeding problems, as well as the most commonly accessed treatment approaches, as based on our clinical records. We then searched the research literature between 2009 and 2020 to evaluate evidence for common treatment approaches. Results: The majority of generic recommendations for feeding do not correspond with research evidence. The literature review of treatment approaches identified 131 studies. Of these studies most were behaviour-analytic. Of the remaining studies, few of the commonly accessed approaches were represented in the literature, and concerns with study quality were noted. Conclusions: At the current time, generic recommendations and the majority of prevalent treatments are not empirically-supported and present risks to children with paediatric feeding problems. In addition, behaviour-analytic research should expand to coverage of milder feeding problems and younger ages, or consideration of "prevention." In clinical practice, referral should be prioritised to empirically-supported treatment.
SN  - 1939-5930
AD  - School of Psychology, University of Auckland, Auckland, New Zealand
AD  - Department of Psychology, Speech and Hearing and the School of Health Sciences, University of Canterbury, Christchurch, New Zealand
UR  - https://search.ebscohost.com/login.aspx?direct=true&db=ccm&AN=151690047&site=ehost-live
DP  - EBSCOhost
DB  - ccm
ER  - 

TY  - JOUR
ID  - 147996852
T1  - Milk consumption and multiple health outcomes: umbrella review of systematic reviews and meta-analyses in humans.
AU  - Zhang, Xingxia
AU  - Chen, Xinrong
AU  - Xu, Yujie
AU  - Yang, Jie
AU  - Du, Liang
AU  - Li, Ka
AU  - Zhou, Yong
Y1  - 2021/01/07/
N1  - Accession Number: 147996852. Language: English. Entry Date: 20210112. Revision Date: 20210427. Publication Type: Article; research; systematic review; tables/charts. Journal Subset: Biomedical; Europe; Peer Reviewed; UK & Ireland. Special Interest: Evidence-Based Practice. NLM UID: 101231644. 
KW  - Milk
KW  - Fluid Intake
KW  - Health Status
KW  - Nutrition
KW  - Human
KW  - Systematic Review
KW  - Cardiovascular Risk Factors -- Prevention and Control
KW  - Dose-Response Relationship
KW  - Hypertension -- Prevention and Control
KW  - Colorectal Neoplasms -- Prevention and Control
KW  - Metabolic Syndrome X -- Prevention and Control
KW  - Obesity -- Prevention and Control
KW  - Osteoporosis -- Prevention and Control
KW  - Diabetes Mellitus, Type 2 -- Prevention and Control
KW  - Alzheimer's Disease -- Prevention and Control
KW  - Prostatic Neoplasms -- Risk Factors -- In Infancy and Childhood
KW  - Parkinson Disease -- Risk Factors -- In Infancy and Childhood
KW  - Acne Rosacea -- Risk Factors -- In Infancy and Childhood
KW  - Anemia, Iron Deficiency -- Risk Factors -- In Infancy and Childhood
KW  - Child
KW  - Lactose Intolerance -- Complications
SP  - 1
EP  - 18
JO  - Nutrition & Metabolism
JF  - Nutrition & Metabolism
JA  - NUTR METAB (LOND)
VL  - 18
IS  - 1
PB  - BioMed Central
AB  - In order to recapitulate the best available evidence of milk consumption and multiple health-related outcomes, we performed an umbrella review of meta-analyses and systematic reviews in humans. Totally, 41 meta-analyses with 45 unique health outcomes were included. Milk consumption was more often related to benefits than harm to a sequence of health-related outcomes. Dose–response analyses indicated that an increment of 200 ml (approximately 1 cup) milk intake per day was associated with a lower risk of cardiovascular disease, stroke, hypertension, colorectal cancer, metabolic syndrome, obesity and osteoporosis. Beneficial associations were also found for type 2 diabetes mellitus and Alzheimer's disease. Conversely, milk intake might be associated with higher risk of prostate cancer, Parkinson's disease, acne and Fe-deficiency anaemia in infancy. Potential allergy or lactose intolerance need for caution. Milk consumption does more good than harm for human health in this umbrella review. Our results support milk consumption as part of a healthy diet. More well-designed randomized controlled trials are warranted.
SN  - 1743-7075
AD  - West China School of Nursing/West China Hospital, Sichuan University, 37 Guo Xue Rd, 610041, Chengdu, China
AD  - Department of Gastrointestinal Surgery, West China Hospital, Sichuan University, 37 Guo Xue Rd, 610041, Chengdu, Sichuan Province, China
AD  - Department of Public Health, School of Public Health, Sichuan University, 610041, Chengdu, China
AD  - Chinese Evidence-Based Medicine/Cochrane Center, 610041, Chengdu, China
DO  - 10.1186/s12986-020-00527-y
UR  - https://search.ebscohost.com/login.aspx?direct=true&db=ccm&AN=147996852&site=ehost-live
DP  - EBSCOhost
DB  - ccm
ER  - 

TY  - JOUR
ID  - 148679924
T1  - Relevance of the Isoflavone Absorption and Testicular Function: A Systematic Review of Preclinical Evidence.
AU  - Lozi, Amanda Alves
AU  - Pinto da Matta, Sérgio Luis
AU  - Sarandy, Mariáurea Matias
AU  - Silveira Alves de Melo, Fabiana Cristina
AU  - Araujo, Diane Costa
AU  - Novaes, Rômulo Dias
AU  - Gonçalves, Reggiani Vilela
Y1  - 2021/02/12/
N1  - Accession Number: 148679924. Language: English. Entry Date: 20210217. Revision Date: 20210217. Publication Type: Article; pictorial; research; systematic review; tables/charts. Journal Subset: Alternative/Complementary Therapies; Biomedical; Europe; Peer Reviewed; UK & Ireland. Special Interest: Evidence-Based Practice. NLM UID: 101215021. 
KW  - Isoflavones -- Pharmacokinetics
KW  - Testis -- Physiology
KW  - Drug Evaluation, Preclinical
KW  - Reproductive Health
KW  - Human
KW  - Systematic Review
KW  - Medline
KW  - PubMed
KW  - Molecular Structure
KW  - Heterocyclic Compounds -- Administration and Dosage
KW  - Phytoestrogens -- Metabolism
SP  - 1
EP  - 14
JO  - Evidence-based Complementary & Alternative Medicine (eCAM)
JF  - Evidence-based Complementary & Alternative Medicine (eCAM)
JA  - EVID BASED COMPLEMENT ALTERN MED
CY  - London, <Blank>
PB  - Hindawi Limited
AB  - Isoflavone is a phytoestrogen found in different types of food that can act as endocrine disrupters leading to testicular dysfunction. Currently, fragmented data on the action of this compound in the testicles make it difficult to assess its effects to define a safe dose. Thus, we systematically reviewed the preclinical evidence of the impact of isoflavone on testicular function. We also determined which form (aglycones or glycosylated) was the most used, which allowed us to understand the main biological processes involved in testicular function after isoflavone exposure. This systematic review was carried out according to the PRISMA guidelines using a structured search on the biomedical databases MEDLINE (PubMed), Scopus, and Web of Science, recovering and analyzing 22 original studies. The bias analysis and the quality of the studies were assessed by the criteria described in the risk of bias tool developed by SYRCLE (Systematic Review Centre for Laboratory Animal Experimentation). The aglycones and glycosylated isoflavones proved to be harmful to the reproductive health, and the glycosylates at doses of 50, 100, 146, 200, 300, 500, and 600 mg/kg, in addition to 190 and 1000 mg/L, appear to be even more harmful. The main testicular pathologies resulting from the use of isoflavones are associated with Leydig cells resulting from changes in molecular functions and cellular components. The most used isoflavone to evaluate testicular changes was the genistein/daidzein conjugate. The consumption of high doses of isoflavones promotes changes in the functioning of Leydig cells, inducing testicular changes and leading to infertility in murine models.
SN  - 1741-427X
AD  - Department of General Biology, Federal University of Viçosa, Viçosa, Minas Gerais, Brazil
AD  - Department of Animal Biology, Federal University of Viçosa, Viçosa, Minas Gerais, Brazil
AD  - Department of Structural Biology, Federal University of Alfenas, Alfenas, Minas Gerais, Brazil
DO  - 10.1155/2021/8853172
UR  - https://search.ebscohost.com/login.aspx?direct=true&db=ccm&AN=148679924&site=ehost-live
DP  - EBSCOhost
DB  - ccm
ER  - 

TY  - JOUR
ID  - 148782925
T1  - The global summit on the efficacy and effectiveness of spinal manipulative therapy for the prevention and treatment of non-musculoskeletal disorders: a systematic review of the literature.
AU  - Côté, Pierre
AU  - Hartvigsen, Jan
AU  - Axén, Iben
AU  - Leboeuf-Yde, Charlotte
AU  - Corso, Melissa
AU  - Shearer, Heather
AU  - Wong, Jessica
AU  - Marchand, Andrée-Anne
AU  - Cassidy, J. David
AU  - French, Simon
AU  - Kawchuk, Gregory N.
AU  - Mior, Silvano
AU  - Poulsen, Erik
AU  - Srbely, John
AU  - Ammendolia, Carlo
AU  - Blanchette, Marc-André
AU  - Busse, Jason W.
AU  - Bussières, André
AU  - Cancelliere, Carolina
AU  - Christensen, Henrik Wulff
Y1  - 2021/02/17/
N1  - Accession Number: 148782925. Language: English. Entry Date: 20210222. Revision Date: 20210224. Publication Type: Article; research; systematic review; tables/charts. Journal Subset: Alternative/Complementary Therapies; Australia & New Zealand; Peer Reviewed. Special Interest: Evidence-Based Practice. Instrumentation: Peer Review of Electronic Search Strategies (PRESS); Scottish Intercollegiate Guidelines Network (SIGN). Grant Information: The Canadian Memorial Chiropractic College hosted the Global Summit. Financial assistance for travel, accommodation and food was provided for the participants of the Global Summit by Association Francaise de Chiropraxie, Chiropractic Australia, Canadian Memorial Chiropractic College, Canadian Chiropractic Protective Association, ChiroSuisse, Institute FrancoEuropeen de Chiropraxie, Nordic Institute of Chiropractic and Clinical Biomechanics, and the Swedish Chiropractic Association (LKR). All funds were granted to Ontario Tech University.. NLM UID: 101551481. 
KW  - World Health
KW  - Congresses and Conferences -- Canada
KW  - Manipulation, Chiropractic -- Methods
KW  - Treatment Outcomes
KW  - Human
KW  - Systematic Review
KW  - Medline
KW  - Embase
KW  - Cochrane Library
KW  - CINAHL Database
KW  - Funding Source
KW  - Canada
KW  - Checklists
SP  - 1
EP  - 23
JO  - Chiropractic & Manual Therapies
JF  - Chiropractic & Manual Therapies
JA  - CHIROPRACT MANUAL THER
VL  - 29
IS  - 1
PB  - BioMed Central
AB  - Background: A small proportion of chiropractors, osteopaths, and other manual medicine providers use spinal manipulative therapy (SMT) to manage non-musculoskeletal disorders. However, the efficacy and effectiveness of these interventions to prevent or treat non-musculoskeletal disorders remain controversial. Objectives: We convened a Global Summit of international scientists to conduct a systematic review of the literature to determine the efficacy and effectiveness of SMT for the primary, secondary and tertiary prevention of non-musculoskeletal disorders. Global summit: The Global Summit took place on September 14–15, 2019 in Toronto, Canada. It was attended by 50 researchers from 8 countries and 28 observers from 18 chiropractic organizations. At the summit, participants critically appraised the literature and synthesized the evidence. Systematic review of the literature: We searched MEDLINE, Embase, the Cochrane Central Register of Controlled Trials, the Cumulative Index to Nursing and Allied Health, and the Index to Chiropractic Literature from inception to May 15, 2019 using subject headings specific to each database and free text words relevant to manipulation/manual therapy, effectiveness, prevention, treatment, and non-musculoskeletal disorders. Eligible for review were randomized controlled trials published in English. The methodological quality of eligible studies was assessed independently by reviewers using the Scottish Intercollegiate Guidelines Network (SIGN) criteria for randomized controlled trials. We synthesized the evidence from articles with high or acceptable methodological quality according to the Synthesis without Meta-Analysis (SWiM) Guideline. The final risk of bias and evidence tables were reviewed by researchers who attended the Global Summit and 75% (38/50) had to approve the content to reach consensus. Results: We retrieved 4997 citations, removed 1123 duplicates and screened 3874 citations. Of those, the eligibility of 32 articles was evaluated at the Global Summit and 16 articles were included in our systematic review. Our synthesis included six randomized controlled trials with acceptable or high methodological quality (reported in seven articles). These trials investigated the efficacy or effectiveness of SMT for the management of infantile colic, childhood asthma, hypertension, primary dysmenorrhea, and migraine. None of the trials evaluated the effectiveness of SMT in preventing the occurrence of non-musculoskeletal disorders. Consensus was reached on the content of all risk of bias and evidence tables. All randomized controlled trials with high or acceptable quality found that SMT was not superior to sham interventions for the treatment of these non-musculoskeletal disorders. Six of 50 participants (12%) in the Global Summit did not approve the final report. Conclusion: Our systematic review included six randomized clinical trials (534 participants) of acceptable or high quality investigating the efficacy or effectiveness of SMT for the treatment of non-musculoskeletal disorders. We found no evidence of an effect of SMT for the management of non-musculoskeletal disorders including infantile colic, childhood asthma, hypertension, primary dysmenorrhea, and migraine. This finding challenges the validity of the theory that treating spinal dysfunctions with SMT has a physiological effect on organs and their function. Governments, payers, regulators, educators, and clinicians should consider this evidence when developing policies about the use and reimbursement of SMT for non-musculoskeletal disorders.
SN  - 2045-709X
AD  - Faculty of Health Sciences, Ontario Tech University, Oshawa, Canada
AD  - Centre for Disability Prevention and Rehabilitation at Ontario Tech University and CMCC, Oshawa, Canada
AD  - Division of Epidemiology, Dalla Lana School of Public Health, University of Toronto, Toronto, Canada
AD  - IHPME, Dalla Lana School of Public Health, University of Toronto, Toronto, Canada
AD  - Department of Sports Science and Clinical Biomechanics, University of Southern Denmark, Odense, Denmark
AD  - Nordic Institute of Chiropractic and Clinical Biomechanics, Odense, Denmark
AD  - Intervention & Implementation Research for Worker Health, Institute of Environmental Medicine, Karolinska Institutet, Stockholm, Sweden
AD  - ELIB - et liv i bevegelse, Oslo, Norway
AD  - Department for Regional Health Research, University of Southern Denmark, Odense, Denmark
AD  - Department de Chiropractique, Université du Québec à Trois-Rivières, Trois-Rivières, Canada
AD  - Department of Chiropractic, Faculty of Science and Engineering, Macquarie University, Sydney, Australia
AD  - Department of Physical Therapy, Faculty of Rehabilitation Medicine, University of Alberta, Edmonton, Canada
AD  - Canadian Memorial Chiropractic College, Toronto, Canada
AD  - Department of Human Health & Nutritional Sciences, University of Guelph, Guelph, Canada
AD  - Rebecca MacDonald Centre, Mount Sinai Hospital, Toronto, Canada
AD  - Department of Health Research Methods, Evidence & Impact, Faculty of Health Sciences, McMaster University, Hamilton, Canada
AD  - School of Physical & Occupational Therapy, McGill University, Montreal, Canada
DO  - 10.1186/s12998-021-00362-9
UR  - https://search.ebscohost.com/login.aspx?direct=true&db=ccm&AN=148782925&site=ehost-live
DP  - EBSCOhost
DB  - ccm
ER  - 

TY  - JOUR
ID  - 147970756
T1  - Factors associated with the decision to undergo risk-reducing salpingo-oophorectomy among women at high risk for hereditary breast and ovarian cancer: a systematic review.
AU  - Sun-young Park
AU  - Youlim Kim
AU  - Sue Kim
Y1  - 2020/12//
N1  - Accession Number: 147970756. Language: English. Entry Date: 20210111. Revision Date: 20210111. Publication Type: Article; research; systematic review; tables/charts. Journal Subset: Asia; Blind Peer Reviewed; Editorial Board Reviewed; Expert Peer Reviewed; Nursing; Peer Reviewed. Special Interest: Evidence-Based Practice; Women's Health. 
KW  - Women's Health
KW  - Decision Making, Clinical -- Evaluation
KW  - Breast Neoplasms -- Prevention and Control
KW  - Ovarian Neoplasms -- Prevention and Control
KW  - Hereditary Diseases -- Prevention and Control
KW  - Oophorectomy -- Methods
KW  - Human
KW  - Systematic Review
KW  - Medline
KW  - Embase
KW  - CINAHL Database
KW  - Psycinfo
KW  - Descriptive Statistics
SP  - 285
EP  - 299
JO  - Korean Journal of Women Health Nursing
JF  - Korean Journal of Women Health Nursing
JA  - KOREAN J WOMEN HEALTH NURS
VL  - 26
IS  - 4
CY  - Seoul, <Blank>
PB  - Korean Academy of Women's Health Nursing
AB  - Purpose: This systematic review aims to identify factors associated with risk-reducing salpingo-oophorectomy (RRSO), including the uptake rate and decision timing, among women at high risk for hereditary breast and ovarian cancer (HBOC). Methods: We found 4,935 relevant studies using MEDLINE, Embase, CINAHL, and PsycINFO on July 6, 2020. Two authors screened the articles and extracted data. Twenty-four studies met the inclusion criteria. Quality assessment of articles was conducted using the Risk of Bias for Nonrandomized Studies tool. Results: Five types of factors were identified (demographic factors, clinical factors, family history of cancer, psychological factors, and objective cancer risk). The specific significant factors were older age, having child(ren), being a BRCA1/2 carrier, mastectomy history, perceived risk for ovarian cancer, and perceived advantages of RRSO, whereas objective cancer risk was not significant. The uptake rate of RRSO was 23.4% to 87.2% (mean, 45.2%) among high-risk women for HBOC. The mean time to decide whether to undergo RRSO after BRCA testing was 4 to 34 months. Conclusion: RRSO decisions are affected by demographic, clinical, and psychological factors, rather than objective cancer risk. Nonetheless, women seeking RRSO should be offered information about objective cancer risk. Even though decision-making for RRSO is a complex and multifaceted process, the psychosocial factors that may influence decisions have not been comprehensively examined, including family attitudes toward RRSO, cultural norms, social values, and health care providers' attitudes.
SN  - 1225-9543
AD  - Graduate School, Yonsei University, Seoul, Korea
AD  - National Evidence-based Healthcare Collaborating Agency, Seoul, Korea
AD  - Mo-Im Kim Nursing Research Institute and College of Nursing, Yonsei University, Seoul, Korea
DO  - 10.4069/kjwhn.2020.11.19
UR  - https://search.ebscohost.com/login.aspx?direct=true&db=ccm&AN=147970756&site=ehost-live
DP  - EBSCOhost
DB  - ccm
ER  - 

TY  - JOUR
ID  - 148247350
T1  - The Level of Unmet Need for Family Planning and Its Predictors among HIV-Positive Women in Ethiopia: A Systematic Review and Meta-Analysis.
AU  - Mekie, Maru
AU  - Addisu, Dagne
AU  - Taklual, Wubet
AU  - Melkie, Abenezer
Y1  - 2021/01/22/
N1  - Accession Number: 148247350. Language: English. Entry Date: 20210127. Revision Date: 20210127. Publication Type: Article; meta analysis; research; systematic review; tables/charts. Journal Subset: Biomedical; Peer Reviewed; USA. Special Interest: Evidence-Based Practice. Instrumentation: Newcastle-Ottawa Scale (NOS). NLM UID: 101600173. 
KW  - Family Planning
KW  - HIV-Positive Persons
KW  - Women's Health -- Ethiopia
KW  - Health Services Needs and Demand
KW  - Ethiopia
KW  - PubMed
KW  - Embase
KW  - Data Analysis Software
KW  - Regression
KW  - Odds Ratio
KW  - Confidence Intervals
KW  - Systematic Review
KW  - Meta Analysis
KW  - Human
KW  - Scales
SP  - 1
EP  - 11
JO  - BioMed Research International
JF  - BioMed Research International
JA  - BIOMED RES INT
CY  - London, <Blank>
PB  - Hindawi Limited
AB  - Background. Studies indicated that the need for family planning appears to be greater for human immuno-deficiency virus- (HIV-) positive women than the general population to reduce the risk of pediatrics HIV infection and related consequences of unintended pregnancy. We aimed to assess the level of unmet need for family planning and its predictors among HIV-positive women in Ethiopia. Methods. Online databases such as PubMed, SCOPUS, EMBASE, HINARI, Google Scholar, and digital libraries of universities were used to search for studies to be included in this systematic review and meta-analysis. Quality assessment of included studies was conducted using the Newcastle-Ottawa Quality Assessment Scale (NOS). Data were extracted using the format prepared on Excel workbook and analyzed by the Stata 11 software. Cochran (Q test) and I 2 test statistics were used to assess the heterogeneity of studies. Similarly, the funnel plot and Egger's regression asymmetry test were used to assess publication bias. Result. This systematic review and meta-analysis was conducted using nine primary studies with a total of 6,154 participants. The pooled prevalence of unmet need for family planning among HIV-positive women was found to be 25.72% (95% CI: 21.63%, 29.81%). Participants age 15-24 years ((OR = 3.12 ; 95% CI: 1.59, 6.11) I 2 = 27.5 %; p = 0.252), being illiterate ((OR = 2.69 ; 95% CI: 1.69, 4.26) I 2 = 0.0 % ; p = 0.899), failure to discuss FP with partner ((OR = 3.38 ; 95% CI: 2.20, 5.18) I 2 = 0.0 %; p = 0.861), and no access to family planning information ((OR = 4.70 ; 95% CI: 2.83, 7.81) I 2 = 0.0 %; p = 0.993) were found to be a significant predictors of unmet need for family planning among HIV-positive women. Conclusion. The level of unmet need for family planning among HIV-positive women was found to be high in Ethiopia. Being young age, illiteracy, failed to discuss family planning issues with a partner, and no access to family planning information were found to be the significant predictors of unmet need for family planning among HIV-positive women in Ethiopia. Improving information access and encouraging partners' involvement in family planning counseling and services could reduce the level of unmet need for family planning.
SN  - 2314-6133
AD  - Department of Midwifery, College of Health Sciences, Debre Tabor University, Debre Tabor, Ethiopia
AD  - Department of Public Health, College of Health Sciences, Debre Tabor University, Debre Tabor, Ethiopia
DO  - 10.1155/2021/3139272
UR  - https://search.ebscohost.com/login.aspx?direct=true&db=ccm&AN=148247350&site=ehost-live
DP  - EBSCOhost
DB  - ccm
ER  - 

TY  - JOUR
ID  - 149134089
T1  - Associations of Self-Reported Oral Health Quality of Life with Actual Oral Health Status in Children.
AU  - Scott, JoAnna M.
AU  - Gadbury-Amyot, Cynthia C.
AU  - Hoffman, Ann M.
AU  - Simmer-Beck, Melanie L.
Y1  - 2021/02//
N1  - Accession Number: 149134089. Language: English. Entry Date: 20210312. Revision Date: 20210312. Publication Type: Article; research; tables/charts. Journal Subset: Allied Health; Peer Reviewed; USA. Instrumentation: Pediatric Oral Health-Related Quality of Life (POQL). NLM UID: 8902616. 
KW  - Self Report
KW  - Oral Health -- In Infancy and Childhood
KW  - Quality of Life -- In Infancy and Childhood
KW  - Human
KW  - Child
KW  - Retrospective Design
KW  - Prospective Studies
KW  - Clinical Assessment Tools
KW  - Chi Square Test
KW  - Fisher's Exact Test
KW  - T-Tests
KW  - Analysis of Variance
KW  - Linear Regression
KW  - Patient Centered Care
KW  - Child Health
KW  - Dental Caries
KW  - Kansas
KW  - Descriptive Statistics
SP  - 57
EP  - 66
JO  - Journal of Dental Hygiene
JF  - Journal of Dental Hygiene
JA  - J DENT HYG
VL  - 95
IS  - 1
CY  - Chicago, Illinois
PB  - American Dental Hygienists Association
AB  - Purpose: Quality of life is considered a component of patient centered care. The purpose of this study was to examine the relationship between self-reported oral health related quality of life (OHRQoL) and the actual oral health status of children. Methods: This retrospective cohort study consisted of pediatric dental chart reviews from three clinics. Demographic and dental visit data along with the child's OHRQoL utilizing the Pediatric Oral health-related Quality of Life (POQL) instrument, were collected. Associations with untreated decay, treated decay, or POQL score were tested, using Chi-square, Fisher's exact test, 2-sample t-tests, or ANOVA. Linear regression was used to evaluate the effect of statistical confounders in the relationship between untreated decay and POQL scores. Significance level was set to 0.05. Results: Two hundred ninety-seven out of 336 children had both POQL and caries data. White children and children with untreated decay had significantly more negative POQL scores. Children rating their oral health as "excellent" or "very good" and children with sealants on molars had significantly more positive POQLs. Associations between POQL scores were significant with untreated decay, but not sealants, when considering both variables in the same model. After adjusting for having sealants, POQL scores were on average 7.5 points higher (more negative) in children with untreated decay, than in children without decay (p<0.001). Conclusions: Collecting OHRQoL data allows oral health providers to easily incorporate patient perceptions in their assessment and care and would ensure that all oral health needs of the patients are being met. This is important for children, who may have difficulty expressing their concerns, particularly in clinical environments.
SN  - 1043-254X
AD  - Assistant professor in the Office of Research and Graduate Programs at the School of Dentistry, University of Missouri-Kansas City, Kansas City, MO, USA
AD  - Professor emeritus at the School of Dentistry, University of Missouri-Kansas City, Kansas City, MO, USA
AD  - Adjunct faculty member at the School of Dentistry, University of Missouri-Kansas City, Kansas City, MO, USA
AD  - Oral health program consultant with the Oral Health Program, State of Missouri, Department of Health at the School of Dentistry, University of Missouri-Kansas City, Kansas City, MO, USA
AD  - Senior Services/Office of Dental Health at the School of Dentistry, University of Missouri-Kansas City, Kansas City, MO, USA
AD  - Professor at the School of Dentistry, University of Missouri-Kansas City, Kansas City, MO, USA
AD  - Chair of Dental Public Health and Behavioral Science at the School of Dentistry, University of Missouri-Kansas City, Kansas City, MO, USA
UR  - https://search.ebscohost.com/login.aspx?direct=true&db=ccm&AN=149134089&site=ehost-live
DP  - EBSCOhost
DB  - ccm
ER  - 

TY  - JOUR
ID  - 148508327
T1  - Evaluation of global health capacity building initiatives in low-and middle-income countries: A systematic review.
AU  - Naal, Hady
AU  - Koussa, Maria El
AU  - Hamouch, Melissa El
AU  - Hneiny, Layal
AU  - Saleh, Shadi
AU  - El Koussa, Maria
AU  - El Hamouch, Melissa
Y1  - 2020/12//
N1  - Accession Number: 148508327. Language: English. Entry Date: 20210208. Revision Date: 20211111. Publication Type: journal article. Journal Subset: Europe; Peer Reviewed; Public Health; UK & Ireland. Instrumentation: Learning and Study Strategies Inventory (LASSI); General Health Questionnaire (GHQ); Impact of Events Scale (IES); Global Assessment of Functioning Scale (GAF). NLM UID: 101578780. 
KW  - World Health
KW  - Developing Countries
KW  - Organizational Development
KW  - Asia
KW  - Africa
KW  - Impact of Events Scale
KW  - Scales
KW  - Questionnaires
SP  - 1
EP  - 14
JO  - Journal of Global Health
JF  - Journal of Global Health
JA  - J GLOBAL HEALTH
VL  - 10
IS  - 2
PB  - Edinburgh University Global Health Society
AB  - Background: Low- and middle-income countries (LMICs) are in dire need to improve their health outcomes. Although Global Health Capacity Building (GHCB) initiatives are recommended approaches, they risk being ineffective in the absence of standardized evaluation methods. This study systematically reviews evaluation approaches for GHCB initiatives in LMICs.Methods: We searched the Medline (OVID), PubMed, Scopus, and Embase.com databases for studies reporting evaluation of a GHCB initiative in a LMIC from January 1, 2009 until August 15, 2019. To differentiate them from intervention, prevention, and awareness initiatives, included articles reported at least one approach to evaluate their learning modality. We excluded cross-sectional studies, reviews, and book chapters that only assessed the effect of interventions. Data identifying the learning modality, and evaluation method, level, time interval, and approach were extracted from articles as primary outcomes.Results: Of 8324 identified studies, 63 articles were eligible for analysis. Most studies stemmed from Africa and Asia (69.8%), were delivered and evaluated face-to-face (74.6% and 76.2%), mainly to professionals (57.1%) and community workers (20.6%). Although the use of online and blended modalities showed an increase over the past 4 years, only face-to-face initiatives were evaluated long-term beyond individual-level. GHCB evaluations in general lacked standardization especially regarding the tools.Conclusion: This is an important resource for evaluating GHCB initiatives in LMICs. It synthesizes evaluation approaches, offers recommendations for improvement, and calls for the standardization of evaluations, especially for long-term and wider impact assessment of online and blended modalities.
SN  - 2047-2978
AD  - Global Health Institute at the American University of Beirut, Beirut, Lebanon
AD  - Saab Medical Library at the American University of Beirut, Beirut, Lebanon
AD  - Faculty of Health Sciences at the American University of Beirut, Beirut, Lebanon
U2  - PMID: NLM33110574.
DO  - 10.7189/jogh.10.020412
UR  - https://search.ebscohost.com/login.aspx?direct=true&db=ccm&AN=148508327&site=ehost-live
DP  - EBSCOhost
DB  - ccm
ER  - 

TY  - JOUR
ID  - 148911499
T1  - Use of Design Thinking to Inform Eligibility Recommendations for Children With Spoken Language and Literacy Disorders in Schools.
AU  - Farquharson, Kelly
AU  - Coleman, Jaumeiko J.
AU  - Moore, Barbara J.
AU  - Montgomery, Judy K.
Y1  - 2021/02//
N1  - Accession Number: 148911499. Language: English. Entry Date: 20210303. Revision Date: 20210304. Publication Type: Article; tables/charts. Journal Subset: Allied Health. 
KW  - Language Disorders -- In Infancy and Childhood
KW  - School Health
KW  - Education, Special
KW  - Eligibility Determination
KW  - Thinking
KW  - Child
KW  - Problem Solving
SP  - 175
EP  - 183
JO  - Perspectives of the ASHA Special Interest Groups
JF  - Perspectives of the ASHA Special Interest Groups
VL  - 6
IS  - 1
CY  - Rockville, Maryland
PB  - American Speech-Language-Hearing Association
AB  - Purpose: The purpose of this tutorial was to consider and apply design thinking to the clinical process of determining eligibility for special education and related services for students with spoken language and literacy disorders in school-based settings. Specifically, we will consider some of the predicaments that multidisciplinary assessment teams face when applying legal criteria and local procedures to referral and assessment processes, as well as the actual application of eligibility criteria, particularly when considering issues related to referral for an assessment for a suspected spoken language or literacy disorder. Method: Design thinking is a human-centered, iterative process that can be used to problem solve issues at the individual and system levels. We applied the IDEO design thinking process model, which includes five phases (i.e., discovery, interpretation, ideation, experimentation, and evolution), to the process of determining eligibility in school-based settings. Our exploration included a review of predicaments that sometimes arise during the eligibility determination process. Results: We applied design thinking to a specific predicament in the eligibility determination process. We also used design thinking to develop several guiding questions for two additional eligibility predicaments. Conclusions: Design thinking is a robust and structured framework used to make decisions and solve problems in a variety of settings. Given its human-centered focus, it is appropriate to use within the context of the Individuals with Disabilities Education Improvement Act of 2004. Using a human-centered approach helps retain the "I" in "IEP" (Individualized Education Program) and ensure that the unique needs of students with communication disorders are met.
SN  - 2381-473X
AD  - Florida State University, Tallahassee
AD  - Atlanta Speech School, GA
AD  - University of Southern California, Los Angeles
AD  - Chapman University, Orange, CA
DO  - 10.1044/2020_PERSP-20-00187
UR  - https://search.ebscohost.com/login.aspx?direct=true&db=ccm&AN=148911499&site=ehost-live
DP  - EBSCOhost
DB  - ccm
ER  - 

TY  - JOUR
ID  - 152745517
T1  - A systematic review of electronic mental health interventions for Indigenous youth: Results and recommendations.
AU  - Toombs, Elaine
AU  - Kowatch, Kristy R
AU  - Dalicandro, Lauren
AU  - McConkey, Stephanie
AU  - Hopkins, Carol
AU  - Mushquash, Christopher J
Y1  - 2021/10//
N1  - Accession Number: 152745517. Language: English. Entry Date: In Process. Revision Date: 20211005. Publication Type: journal article. Journal Subset: Biomedical; Europe; Peer Reviewed; UK & Ireland. Instrumentation: General Health Questionnaire (GHQ). NLM UID: 9506702. 
KW  - Suicide
KW  - Mental Health
KW  - Electronics
KW  - Rural Population
KW  - Adolescence
KW  - Questionnaires
SP  - 539
EP  - 552
JO  - Journal of Telemedicine & Telecare
JF  - Journal of Telemedicine & Telecare
JA  - J TELEMED TELECARE
VL  - 27
IS  - 9
CY  - Thousand Oaks, California
PB  - Sage Publications Inc.
AB  - Electronic health interventions involve health services delivered using the Internet and related communication technologies. These services can be particularly relevant for Indigenous populations who often have differential access to health-care services compared to general populations, especially within rural and remote areas. As the popularity of electronic health interventions grows, there is an increased need for evidence-based recommendations for the effective use of these technologies. The current study is a systematic review of peer-reviewed and available grey literature with the aim of understanding outcomes of electronic health interventions for mental health concerns among Indigenous people. Studies used electronic health technologies for substance use treatment or prevention, suicide prevention, parenting supports, goal setting and behaviour change and consultation services. Various technological platforms were used across interventions, with both novel and adapted intervention development. Most studies provided qualitative results, with fewer studies focusing on quantitative outcomes. Some preliminary results from the engagement of Indigenous individuals with electronic health services has been demonstrated, but further research is needed to confirm these results. Identified barriers and facilitators are identified from the reviewed literature. Recommendations for future development of electronic health interventions for Indigenous youth are provided.
SN  - 1357-633X
AD  - Department of Psychology, Lakehead University, Canada
AD  - Dilico Anishinabek Family Care, Fort William First Nation, Canada
AD  - Southwestern Ontario Aboriginal Health Access Centre, Canada
AD  - Thunderbird Partnership Foundation, Canada
AD  - Thunder Bay Regional Health Sciences Centre, Canada
AD  - Thunder Bay Regional Health Research Institute, Canada
U2  - PMID: NLM31937199.
DO  - 10.1177/1357633X19899231
UR  - https://search.ebscohost.com/login.aspx?direct=true&db=ccm&AN=152745517&site=ehost-live
DP  - EBSCOhost
DB  - ccm
ER  - 

TY  - JOUR
ID  - 152372519
T1  - Cultural Adaptations to Youth Mental Health Interventions: A Systematic Review.
AU  - Arora, Prerna G.
AU  - Parr, Kayla M.
AU  - Khoo, Olivia
AU  - Lim, Karissa
AU  - Coriano, Veronica
AU  - Baker, Courtney N.
Y1  - 2021/10//
N1  - Accession Number: 152372519. Language: English. Entry Date: 20210914. Revision Date: 20210916. Publication Type: Article; research; systematic review; tables/charts. Journal Subset: Biomedical; USA. Special Interest: Evidence-Based Practice. NLM UID: 9214438. 
KW  - Adaptation, Psychological
KW  - Mental Health
KW  - Minority Groups
KW  - Ethnic Groups
KW  - Mental Health Services
KW  - Culture
KW  - Human
KW  - Systematic Review
KW  - PubMed
KW  - Transcultural Care
SP  - 2539
EP  - 2562
JO  - Journal of Child & Family Studies
JF  - Journal of Child & Family Studies
JA  - J CHILD FAM STUD
VL  - 30
IS  - 10
CY  - , <Blank>
PB  - Springer Nature
AB  - Disparities in mental health care access and use are a serious public health concern for racial and ethnic minority (REM) youth populations across the United States (US). Numerous evidence-based interventions (EBIs) have been developed to address youth mental health concerns; however, evidence suggests that EBIs may require cultural adaptations to have greater efficacy with REM populations. The following study engaged in a systematic review of the existing culturally-adapted EBIs for REM youth in the US. A three-stage systematic review was performed. A total of 52 studies describing the development or evaluation of culturally-adapted EBIs with REM youth populations were included. Information from studies was then abstracted via a rigorous coding process. Specifically, participant characteristics (e.g., age, population risk, race/ethnicity of target audience), intervention characteristics (e.g., name of the original program, target mental health outcome(s), delivery setting, intervention format, intervention orientation, interventionist), and cultural adaptation characteristics (e.g., guiding theory, individuals involved, cultural adaptation content, participatory methods used) were cataloged. Implications for current and future research regarding cultural adaptation of EBIs are presented. Highlights: Comprehensive systematic review of culturally-adapted interventions for racial and ethnic minority youth in the US. Inclusion of studies with youth, as well as parents/caregivers as intervention participants. Coded content or type of cultural adaptations incorporated in psychological interventions. Reported extent of engagement in participatory-based approaches in culturally-adapted intervention studies. Findings underscore need to increase reporting on the content of and process by which cultural adaptations are made to interventions for youth.
SN  - 1062-1024
AD  - Columbia University, Department of Health and Behavioral Sciences, New York, NY, USA
AD  - Tulane University, Department of Psychology, New Orleans, LA, USA
DO  - 10.1007/s10826-021-02058-3
UR  - https://search.ebscohost.com/login.aspx?direct=true&db=ccm&AN=152372519&site=ehost-live
DP  - EBSCOhost
DB  - ccm
ER  - 

TY  - JOUR
ID  - 146609128
T1  - Health Implications for Recently Detained Unaccompanied Immigrant Children: The Role of Pediatric Nurses.
AU  - Pancho Panaligan, Nina-Rizza
Y1  - 2020/09//Sep/Oct2020
N1  - Accession Number: 146609128. Language: English. Entry Date: 20201106. Revision Date: 20201106. Publication Type: Article; CEU; tables/charts. Note: For CE see pediatricnursing.net. Journal Subset: Core Nursing; Nursing; Peer Reviewed; USA. NLM UID: 7505804. 
KW  - Immigrants -- In Infancy and Childhood -- United States
KW  - Pediatric Care
KW  - Pediatric Nursing
KW  - Nursing Role
KW  - Special Populations -- Psychosocial Factors
KW  - Health Status
KW  - United States
KW  - Central America
KW  - Mexico
KW  - Child
KW  - Mental Health
KW  - Health Screening
KW  - Health Services Accessibility
KW  - Education, Continuing (Credit)
SP  - 215
EP  - 244
JO  - Pediatric Nursing
JF  - Pediatric Nursing
JA  - PEDIATR NURS
VL  - 46
IS  - 5
CY  - Pitman, New Jersey
PB  - Jannetti Publications, Inc.
AB  - Unaccompanied children continue to immigrate to the United States from Central America and Mexico seeking asylum and often reunification with family. As this influx continues, it is the responsibility of the medical community, including pediatric nurses, to address the health needs of these vulnerable children. This article reviews current health considerations of recently detained unaccompanied children, and the impact their experiences have on their physical and mental health.
SN  - 0097-9805
AD  - CVICU Nurse Practitioner, Lucile Packard Children's Hospital Stanford, Palo Alto, CA
UR  - https://search.ebscohost.com/login.aspx?direct=true&db=ccm&AN=146609128&site=ehost-live
DP  - EBSCOhost
DB  - ccm
ER  - 

TY  - JOUR
ID  - 148342169
T1  - Impact of Poor Oral Health on Community-Dwelling Seniors: A Scoping Review.
AU  - Badewy, Rana
AU  - Singh, Harkirat
AU  - Quiñonez, Carlos
AU  - Singhal, Sonica
Y1  - 2021/01/21/
N1  - Accession Number: 148342169. Language: English. Entry Date: 20210202. Revision Date: 20210202. Publication Type: Article; research; systematic review; tables/charts. Journal Subset: Australia & New Zealand; Health Services Administration; Peer Reviewed. Special Interest: Evidence-Based Practice. 
KW  - Oral Health
KW  - Oral Hygiene
KW  - Health Status -- In Old Age
KW  - Community Living -- In Old Age
KW  - Mouth Diseases -- Risk Factors
KW  - Human
KW  - Scoping Review
KW  - Aged
KW  - Medline
KW  - CINAHL Database
KW  - Mental Health
KW  - Mental Disorders
KW  - Mouth Diseases -- Prevention and Control
KW  - Health Services Accessibility
KW  - Health Promotion
SP  - 1
EP  - 19
JO  - Health Services Insights
JF  - Health Services Insights
JA  - HEALTH SERV INSIGHTS
CY  - Thousand Oaks, California
PB  - Sage Publications Inc.
AB  - The aim of this scoping review was to determine health-related impacts of poor oral health among community-dwelling seniors. Using MeSH terms and keywords such as elderly, general health, geriatrics, 3 electronic databases—Medline, CINAHL, and Age Line were searched. Title and abstracts were independently screened by 3 reviewers, followed by full-texts review. A total of 131 articles met our inclusion criteria, the majority of these studies were prospective cohort (77%, n = 103), and conducted in Japan (42 %, n = 55). These studies were categorized into 16 general health outcomes, with mortality (24%, n = 34), and mental health disorders (21%, n = 30) being the most common outcomes linked with poor oral health. 90% (n = 120) of the included studies reported that poor oral health in seniors can subsequently lead to a higher risk of poor general health outcomes among this population. Improving access to oral healthcare services for elderly can help not only reduce the burden of oral diseases in this population group but also address the morbidity and mortality associated with other general health diseases and conditions caused due to poor oral health. Findings from this study can help identify shortcomings in existing oral healthcare programs for elderly and develop future programs and services to improve access and utilization of oral care services by elderly.
SN  - 1178-6329
AD  - Faculty of Dentistry, University of Toronto, Toronto, ON, Canada
AD  - Public Health Ontario, Toronto, ON, Canada
AD  - Faculty of Dentistry, Director of Graduate Program in Dental Public Health, University of Toronto, Toronto, ON, Canada
DO  - 10.1177/1178632921989734
UR  - https://search.ebscohost.com/login.aspx?direct=true&db=ccm&AN=148342169&site=ehost-live
DP  - EBSCOhost
DB  - ccm
ER  - 

TY  - JOUR
ID  - 148108100
T1  - Survivorship Care Plans: Initial Evidence of Impact on Distress and Self-Efficacy Among High-Risk Cancer Survivors.
AU  - Kelleher, Sarah A.
AU  - Dorfman, Caroline S.
AU  - Winger, Joseph G.
AU  - Winett, Richard A.
AU  - Graves, Kristi D.
Y1  - 2021/01//
N1  - Accession Number: 148108100. Language: English. Entry Date: 20210125. Revision Date: 20210125. Publication Type: Article; research; tables/charts. Journal Subset: Nursing; Peer Reviewed; USA. Instrumentation: Functional Assessment of Cancer Therapy-General (FACT-G); Patient Health Questionnaire (PHQ); Brief Symptom Inventory (BSI) (Derogatis et al); Patient Activation Measure. Grant Information: This research was funded by  Graduate Student Assembly at Virginia Polytechnic Institute and State University.. 
KW  - Survivorship
KW  - Patient Care Plans
KW  - Psychological Distress
KW  - Self-Efficacy
KW  - Cancer Survivors -- Psychosocial Factors
KW  - Patient-Reported Outcomes
KW  - Health Behavior
KW  - Family History
KW  - Human
KW  - Cross Sectional Studies
KW  - Treatment Outcomes
KW  - Descriptive Statistics
KW  - Coping
KW  - Patient Satisfaction
KW  - Quality of Life
KW  - Physician-Patient Relations
KW  - Coefficient Alpha
KW  - Clinical Assessment Tools
KW  - Brief Symptom Inventory
KW  - Questionnaires
KW  - Multivariate Analysis
KW  - Multivariate Analysis of Covariance
KW  - T-Tests
KW  - Funding Source
SP  - 12
EP  - 21
JO  - Journal of Oncology Navigation & Survivorship
JF  - Journal of Oncology Navigation & Survivorship
JA  - J ONCOL NAVIGATION SURVIVORSHIP
VL  - 12
IS  - 1
CY  - Cranbury, New Jersey
PB  - Green Hill Healthcare Communications, LLC
AB  - Background: Recent meta-analytic evidence indicates that survivorship care plans (SCPs) may not yield improvements in cancer survivors' patient-reported outcomes. Objective: We sought to investigate the prevalence of SCP receipt and explore associations between SCPs and patient-reported psychosocial and health behavior outcomes in a sample of cancer survivors enriched with individuals with a family history of cancer. Methods: Using a cross-sectional survey, we evaluated receipt of SCPs and/or treatment summaries and psychosocial and behavioral health outcomes in 123 survivors of cancer. Results: Most (93%) of the sample had a family history of cancer; only 31% (n = 38) received some form of written care plan (SCP/treatment summary). Receipt of a care plan was associated with significantly lower psychological distress (F [1, 104] = 8.316, P = .005) and higher coping self-efficacy (F [1, 104] = 6.627, P = .011), but it was unrelated to patient satisfaction, quality of life, cancer-related distress, and other health behaviors. Discussion: Results suggest that SCPs are infrequently provided and not uniformly implemented, even among high-risk patients. Similar to a recent systematic review, findings provide initial support for the association between written care plans and psychological distress and coping self-efficacy. Although these constructs have implications for cancer survivors' communication with providers, psychosocial adjustment, and seeking/understanding medical information, attention to how high-risk survivors respond to SCPs and adhere to recommended follow-up care is important. Conclusion: Results of the current study contribute to the growing literature about SCPs. Future work will need to identify whether high-risk cancer survivors benefit from SCPs over time.
SN  - 2166-0999
AD  - Duke University Medical Center, Durham, NC
AD  - Virginia Polytechnic Institute and State University, Blacksburg, VA
AD  - Lombardi Comprehensive Cancer Center, Georgetown University, Washington, DC
UR  - https://search.ebscohost.com/login.aspx?direct=true&db=ccm&AN=148108100&site=ehost-live
DP  - EBSCOhost
DB  - ccm
ER  - 

TY  - JOUR
ID  - 147177026
T1  - CrossFit® Training Strategies from the Perspective of Concurrent Training: A Systematic Review.
AU  - Schlegel, Petr
Y1  - 2020/12//
N1  - Accession Number: 147177026. Language: English. Entry Date: 20201128. Revision Date: 20201128. Publication Type: Article; research; systematic review; tables/charts. Journal Subset: Allied Health; Biomedical; Middle East. Special Interest: Evidence-Based Practice. NLM UID: 101174629. 
KW  - Physical Fitness
KW  - High-Intensity Interval Training
KW  - Athletic Performance
KW  - Athletic Training Programs
KW  - Human
KW  - Systematic Review
KW  - Endurance Training
KW  - PubMed
KW  - Biological Markers
KW  - Weight Lifting
SP  - 670
EP  - 680
JO  - Journal of Sports Science & Medicine
JF  - Journal of Sports Science & Medicine
JA  - J SPORTS SCI MED
VL  - 19
IS  - 4
PB  - Hakan Gur, Journal of Sports Science & Medicine
AB  - In the basic principles of CrossFit®, the goal is to improve fitness, related to the simultaneous development of strength and endurance. This is also the main idea of concurrent training, which has been researched since the 1980s. This article aimed to analyze the acute and chronic effects of CrossFit® and to assess the relevance of using the concurrent training methodology. The findings show that CrossFit® is an intense form of exercise that affects the function of the endocrine, immune, and central nervous systems. It also has potential in the development of strength and endurance parameters. These conclusions were compared with relevant concurrent training studies. Although the CrossFit® interventions (workouts of the day) have much in common with concurrent training, methodological recommendations can only be partially transferred. The approach for training and athlete development must be based on the originality of this sport.
SN  - 1303-2968
AD  - Department of Physical Education and Sport, Faculty of Education, University of Hradec Králové, Czech Republic
UR  - https://search.ebscohost.com/login.aspx?direct=true&db=ccm&AN=147177026&site=ehost-live
DP  - EBSCOhost
DB  - ccm
ER  - 

TY  - JOUR
ID  - 142388132
T1  - Activity- and Occupation-Based Interventions to Support Mental Health, Positive Behavior, and Social Participation for Children and Youth: A Systematic Review.
AU  - Cahill, Susan M.
AU  - Egan, Brad E.
AU  - Seber, Joanna
Y1  - 2020/03//Mar/Apr2020
N1  - Accession Number: 142388132. Language: English. Entry Date: 20200326. Revision Date: 20200407. Publication Type: Article; research; systematic review; tables/charts. Journal Subset: Allied Health; Peer Reviewed; USA. Special Interest: Evidence-Based Practice. NLM UID: 7705978. 
KW  - Occupational Therapy -- Methods
KW  - Mental Health -- In Infancy and Childhood
KW  - Social Participation -- In Adolescence
KW  - Behavior Therapy
KW  - Physical Activity
KW  - Human
KW  - Systematic Review
KW  - Medline
KW  - Psycinfo
KW  - CINAHL Database
KW  - ERIC Database
KW  - Cochrane Library
KW  - Descriptive Statistics
KW  - Child
KW  - Adolescence
SP  - 1
EP  - 28
JO  - American Journal of Occupational Therapy
JF  - American Journal of Occupational Therapy
JA  - AM J OCCUP THER
VL  - 74
IS  - 2
CY  - North Bethesda, Maryland
PB  - American Occupational Therapy Association
AB  - Importance: Children and youth are often challenged to maintain well-being, positive behavior, and social participation. Objective: To identify evidence for occupational therapy interventions for children and youth with and at risk for mental health concerns. Data Sources: Articles published in English-language peer-reviewed journals between January 2010 and March 2017 identified through searches of MEDLINE, PsycINFO, CINAHL, ERIC, OTseeker, and Cochrane databases. Study Selection and Data Collection: The methodology in the Preferred Reporting Items for Systematic Reviews and Meta- Analyses was used to complete the review. Of 5,310 articles screened by title and abstract, 357 were retrieved for full-text review, and 62 met inclusion criteria. Articles describing interventions that were activity or occupation based were included. Conference proceedings, non--peer reviewed publications, dissertations, theses, and presentations were excluded. Findings:Of the 62 studies included in the review, 20 (32%) were Level I studies, 22 (36%) were Level II studies, and 20 (32%) were Level III studies. Articles were categorized by type: outdoor camps, video and computer games, productive occupations and life skills, meditation, animal-assisted interventions, creative arts, play, sports, and yoga. Moderate to strong evidence supports the use of yoga and sports. Moderate-strength evidence supports the use of play and creative arts. Evidence for the use of animal-assisted interventions, meditation, video and computer games, and productive occupations was of low strength. Conclusion and Relevance: Substantial evidence exists to support the use of activity- and occupation-based interventions to address the mental health, behavioral, and social participation concerns of children and youth. Occupational therapy practitioners should match the desired outcome of therapy with the appropriate intervention to provide the best and most effective services to their clients. What This Article Adds: This review provides additional support for the use of activity- and occupation-based interventions (i.e., those that involve active participation) to improve the behavior, social participation, and mental health of children and youth.
SN  - 0272-9490
AD  - Associate Professor and Occupational Therapy Department Chair, MSOT Program, Lewis University, Romeoville, IL
AD  - Associate Professor and Occupational Therapy Program Site Coordinator, Occupational Therapy Program, Lenoir–Rhyne University, Columbia, SC.
AD  - Adjunct Instructor, MSOT Program, Lewis University, Romeoville, IL. At the time of the study, she was a postprofessional OTD student (maiden name Swanton) at the University of Illinois at Chicago.
DO  - 10.5014/ajot.2020.038687
UR  - https://search.ebscohost.com/login.aspx?direct=true&db=ccm&AN=142388132&site=ehost-live
DP  - EBSCOhost
DB  - ccm
ER  - 

TY  - JOUR
ID  - 147712870
T1  - The Effects of Aromatherapy on Premenstrual Syndrome Symptoms: A Systematic Review and Meta-Analysis of Randomized Clinical Trials.
AU  - Es-haghee, Somayeh
AU  - Shabani, Fatemeh
AU  - Hawkins, Jessie
AU  - Zareian, Mohammad Ali
AU  - Nejatbakhsh, Fatemeh
AU  - Qaraaty, Marzieh
AU  - Tabarrai, Malihe
Y1  - 2020/12/21/
N1  - Accession Number: 147712870. Language: English. Entry Date: 20201225. Revision Date: 20201225. Publication Type: Article; meta analysis; research; systematic review; tables/charts. Journal Subset: Alternative/Complementary Therapies; Biomedical; Europe; Peer Reviewed; UK & Ireland. Special Interest: Evidence-Based Practice. NLM UID: 101215021. 
KW  - Premenstrual Syndrome -- Prevention and Control
KW  - Aromatherapy -- Utilization
KW  - Women's Health
KW  - Human
KW  - Systematic Review
KW  - Meta Analysis
KW  - Randomized Controlled Trials
KW  - PubMed
KW  - Cochrane Library
KW  - Confidence Intervals
KW  - Anxiety -- Prevention and Control
KW  - Depression -- Prevention and Control
KW  - Fatigue -- Prevention and Control
KW  - Essential Oils
SP  - 1
EP  - 13
JO  - Evidence-based Complementary & Alternative Medicine (eCAM)
JF  - Evidence-based Complementary & Alternative Medicine (eCAM)
JA  - EVID BASED COMPLEMENT ALTERN MED
CY  - London, <Blank>
PB  - Hindawi Limited
AB  - ObjectivesPremenstrual syndrome (PMS) is a common disturbance among women of childbearing age. Aromatherapy is a commonly used form of complementary and alternative medicine (CAM) to treat PMS. The purpose of this study is to quantify and summarize the effects of aromatherapy on premenstrual syndrome symptoms. Methods. PubMed, Scopus, and Cochrane Library databases were searched through relevant search terms until October 2020. The effect sizes were pooled as weighted mean difference (WMD) and 95% confidence interval (CI) using the random effect model. Egger tests and visual inspection of the funnel plot were performed to identify the existence of publication bias. The I-squared (I2) test was applied to measure heterogeneity. Results. Eight studies (n = 8) were included in this analysis. The quantitative synthesis of evidence found that aromatherapy decreases PMS scores (WMD –13.83; 95% CI (−22.04, −5.63), I2 = 94.5%), total psychological symptoms of PMS (WMD –3.51; 95% CI (−4.84, −2.18), I2 = 82.6%), anxiety of PMS (WMD–1.78; 95% CI (−3.17, −0.38), I2 = 94.2%), depression of PMS (WMD–2.0; 95% CI (−3.65, −0.34), I2 = 93.7%), and fatigue of PMS (WMD – 1.44; 95% CI (−2.44, −0.44), I2 = 89.7%) compared to the control group. Conclusion. Aromatherapy is an effective tool for the relief of PMS symptoms. Additional randomized controlled clinical trials with different durations and essential oils should be conducted to confirm our findings.
SN  - 1741-427X
AD  - Department of Traditional Medicine, School of Persian Medicine, Tehran University of Medical Sciences (TUMS), Tehran, Iran
AD  - Department of Midwifery, School of Medicine, Arak University of Medical Sciences, Arak, Iran
AD  - Integrative Health, Franklin School of Integrative Health Sciences, Franklin, TN, USA
AD  - Research Development Unit (CRDU), Sayad Shirazi Hospital Golestan University of Medical Sciences, Gorgan, Iran
DO  - 10.1155/2020/6667078
UR  - https://search.ebscohost.com/login.aspx?direct=true&db=ccm&AN=147712870&site=ehost-live
DP  - EBSCOhost
DB  - ccm
ER  - 

TY  - JOUR
ID  - 146335212
T1  - Review of developments in person-centred healthcare.
AU  - Phelan, Amanda
AU  - McCormack, Brendan
AU  - Dewing, Jan
AU  - Brown, Donna
AU  - Cardiff, Shaun
AU  - Cook, Neal F.
AU  - Dickson, Caroline A. W.
AU  - Kmetec, Sergej
AU  - Lorber, Mateja
AU  - Magowan, Ruth
AU  - McCance, Tanya
AU  - Skovdahl, Kirsti
AU  - Štiglic, Gregor
AU  - van Lieshout, Famke
Y1  - 2020/09/02/
N1  - Accession Number: 146335212. Language: English. Entry Date: 20201016. Revision Date: 20201016. Publication Type: Article; research; systematic review; tables/charts. Journal Subset: Blind Peer Reviewed; Double Blind Peer Reviewed; Editorial Board Reviewed; Europe; Expert Peer Reviewed; Health Services Administration; Peer Reviewed; UK & Ireland. Special Interest: Evidence-Based Practice. 
KW  - Patient Centered Care
KW  - Health Policy
KW  - Philosophy
KW  - World Health
KW  - Human
KW  - Systematic Review
KW  - Curriculum
KW  - Consumer Participation
KW  - Collaboration
KW  - CINAHL Database
KW  - Embase
KW  - PubMed
KW  - Strategic Planning
KW  - Conceptual Framework
KW  - Outcome Assessment
SP  - 1
EP  - 29
JO  - International Practice Development Journal
JF  - International Practice Development Journal
JA  - INT PRACT DEV J
VL  - 10
PB  - Foundation of Nursing Studies
AB  - In recent years, there has been a shift in orientation towards person-centredness as part of a global move towards humanising and centralising the person within healthcare. Person-centredness, underpinned by robust philosophical and theoretical concepts, has an increasingly solid footprint in policy and practice, but research and education lag behind. This article considers the emergence of person-centredness, including person-centred care, and how it is positioned in healthcare policy around the world, while recognising a dominant philosophical positioning in Western philosophy, concepts and theories. Second, the evolution of person-centred healthcare over the past five years is reviewed. Published evidence of person-centred healthcare developments is drawn on, as well as information gathered from key stakeholders who engaged with the partner organisations in an Erasmus+ project to develop a European person-centred healthcare curriculum framework. Five themes are identified, which underpin the literature and stakeholder perspectives: • Policy development for transformation • Participatory strategies for public engagement • Healthcare integration and coordination strategies • Frameworks for practice • Process and outcome measurement These themes reflect the World Health Organization's global perspective on people-centred and integrated healthcare, and give some indication of development priorities as person-centred healthcare systems continue to be developed.
SN  - 2046-9292
AD  - Professor of Ageing and Community Nursing, Trinity College Dublin, Ireland
AD  - Professor of Nursing, Head of the Divisions of Nursing, Occupational Therapy and Arts Therapies
AD  - Professor and Sue Pembrey Chair of Nursing, Divisions of Nursing, Occupational Therapy and Arts Therapies
AD  - Lecturer, Ulster University, Faculty of Life and Health Sciences, Institute of Nursing and Health Research, School of Nursing, Newtownabbey, Northern Ireland
AD  - Senior Lecturer, Fontys University of Applied Sciences, School of People and Healthcare Studies, Eindhoven, The Netherlands
AD  - Specialist Practitioner, PFHEA, Reader/Associate Head of School, School of Nursing, Ulster University, Londonderry, Northern Ireland
AD  - Senior Lecturer, Divisions of Nursing, Occupational Therapy and Arts Therapies; Associate Member Centre for Person-centred Practice Research
AD  - Teaching Assistant, University of Maribor, Faculty of Health Sciences, Slovenia
AD  - Assistant Professor, University of Maribor, Faculty of Health Sciences, Slovenia
AD  - Senior Lecturer, Divisions of Nursing, Occupational Therapy and Arts Therapies; Chapter Officer, Omega XI Chapter, Sigma Global, Queen Margaret University, Edinburgh, Scotland
AD  - Mona Grey Professor of Nursing, Ulster University, Faculty of Life and Health Sciences, Institute of Nursing and Health Research, School of Nursing, Newtownabbey, Northern Ireland
AD  - Professor, University of South-Eastern Norway, Faculty of Health and Social Sciences, Norway
AD  - Associate Professor, Vice-Dean for Research, University of Maribor, Faculty of Health Sciences, Slovenia
AD  - Associate Professor, Fontys University of Applied Sciences, Eindhoven, the Netherlands
DO  - 10.19043/ipdj.10Suppl2.003
UR  - https://search.ebscohost.com/login.aspx?direct=true&db=ccm&AN=146335212&site=ehost-live
DP  - EBSCOhost
DB  - ccm
ER  - 

TY  - JOUR
ID  - 146508116
T1  - Early Childhood Oral Health Impact Scale (ECOHIS): Literature review and Italian validation.
AU  - Contaldo, Maria
AU  - della Vella, Fedora
AU  - Raimondo, Eugenio
AU  - Minervini, Giuseppe
AU  - Buljubasic, Merima
AU  - Ogodescu, Alexandru
AU  - Sinescu, Cosmin
AU  - Serpico, Rosario
Y1  - 2020/11//
N1  - Accession Number: 146508116. Language: English. Entry Date: 20201027. Revision Date: 20211101. Publication Type: Article; research; tables/charts. Journal Subset: Allied Health; Blind Peer Reviewed; Editorial Board Reviewed; Europe; Expert Peer Reviewed; Peer Reviewed; UK & Ireland. Instrumentation: Early Childhood Oral Health Impact Scale [Italian] (ECOHIS). NLM UID: 101168070. 
KW  - Instrument Validation
KW  - Questionnaires -- Evaluation
KW  - Oral Health -- Evaluation -- In Infancy and Childhood
KW  - Parental Attitudes
KW  - Human
KW  - Child, Preschool
KW  - Child
KW  - Male
KW  - Female
KW  - Descriptive Statistics
KW  - Psychometrics
KW  - Validation Studies
SP  - 396
EP  - 402
JO  - International Journal of Dental Hygiene
JF  - International Journal of Dental Hygiene
JA  - INT J DENT HYG
VL  - 18
IS  - 4
CY  - Malden, Massachusetts
PB  - Wiley-Blackwell
AB  - Objective: The Early Childhood Oral Health Impact Scale (ECOHIS) is a questionnaire to elucidate the relationship between parental perception of the quality of life of their preschool children and their oral health status. Aim of the present work was to validate an Italian ECOHIS version and review the literature. Methods: After adapting the original ECOHIS questionnaire from English to Italian (I‐ECOHIS), I‐ECOHIS was administered to parents of children afferent to the Dental Clinic of the University of Campania "Luigi Vanvitelli," regardless of age. Children under 6 years of age underwent anamnestic survey and physical examination, to correlate the dmft index with the ECOHIS score. Results: 366 children have come to our observation. I‐ECOHIS was administered to all parents to establish its comprehensibility. 87 children (44 females and 43 males) under 6 years (5.2 ± 1.4 years) underwent dmft evaluation to determine I‐ECOHIS/oral health status correlation. Among the 87 children examined, the higher total score reached was 25/50. ANOVA analysis confirmed statistically significant correlations between ECOHIS score and dmft = 0 vs dmft equal/higher than 4. Conclusion: The present pilot study validated the I‐ECOHIS questionnaire and revealed to be a good tool to distinguish children without caries experience from those with a high dmft. However, it was not correlated with the intermediate dmft level, thus confirming the importance of screening for caries.
SN  - 1601-5029
AD  - Multidisciplinary Department of Medical‐Surgical and Dental Specialties, University of Campania Luigi Vanvitelli, Naples, Italy
AD  - Interdisciplinar Department of Medicine, University of Bari "Aldo Moro", Bari, Italy
AD  - Faculty of Dentistry, "Victor Babes" University of Medicine and Pharmacy, Timisoara, Romania
DO  - 10.1111/idh.12451
UR  - https://search.ebscohost.com/login.aspx?direct=true&db=ccm&AN=146508116&site=ehost-live
DP  - EBSCOhost
DB  - ccm
ER  - 

TY  - JOUR
ID  - 146710277
T1  - Online parent programs for children's behavioral problems: a meta-analytic review.
AU  - Thongseiratch, Therdpong
AU  - Leijten, Patty
AU  - Melendez-Torres, G. J.
Y1  - 2020/11//
N1  - Accession Number: 146710277. Language: English. Entry Date: 20201107. Revision Date: 20211101. Publication Type: Article; meta analysis; research; systematic review; tables/charts. Journal Subset: Biomedical; Continental Europe; Europe; Expert Peer Reviewed; Peer Reviewed. Special Interest: Evidence-Based Practice. NLM UID: 9212296. 
KW  - Parenting Education
KW  - Internet-Based Intervention
KW  - Support, Psychosocial
KW  - Parents -- Psychosocial Factors
KW  - Child Behavior -- Evaluation
KW  - Mental Health -- Evaluation
KW  - Human
KW  - Systematic Review
KW  - Meta Analysis
KW  - Medline
KW  - Psycinfo
KW  - Cochrane Library
KW  - Emotions
KW  - Program Evaluation
KW  - Descriptive Statistics
KW  - Confidence Intervals
SP  - 1555
EP  - 1568
JO  - European Child & Adolescent Psychiatry
JF  - European Child & Adolescent Psychiatry
JA  - EUR CHILD ADOLESC PSYCHIATRY
VL  - 29
IS  - 11
CY  - , <Blank>
PB  - Springer Nature
AB  - A recent increase in the development of online parent programs calls for the need to understand how effective these strategies are for improving children's mental health. We meta-analyzed the effects of online parent programs on children's behavioral problems. Moreover, we explored the combinations of program components to yield stronger program effects. Medline, PsycINFO, Web of Science, and the Cochrane Library were searched. We included peer-reviewed randomized studies evaluating the effect of an online parent program. Effect sizes (Hedges' g) were calculated from post intervention means and standard deviations. We used Qualitative Comparative Analysis (QCA) to identify pathways to effectiveness and individual content and delivery components that seem sufficient or necessary for yielding high effectiveness. Of 2941 articles, 12 articles with a total of 2025 participants met the inclusion criteria. Online parent programs have significant effects on children's behavioral problems (g = − 0.32; 95% CI, − 0.47 to − 0.17), emotional problems (g = − 0.22; 95% CI, − 0.31 to − 0.13), and parental mental health problems (g = − 0.30; 95% CI, − 0.42 to − 0.17). In the QCA, sending parents reminders to work on the program was the only one sufficient component. In conclusion, online support programs reduce children's behavioral and emotional problems and improve parental mental health. Sending parents reminders to work on the program seems to contribute to high effectiveness. Review Registration This study was registered with PROSPERO, number CRD42017080051.
SN  - 1018-8827
AD  - Child Development Unit, Department of Pediatrics, Faculty of Medicine, Prince of Songkla University, 90110, Songkhla, Thailand
AD  - Research Institute of Child Development and Education, University of Amsterdam, Amsterdam, The Netherlands
AD  - Research Institute of Child Development and Education & Research Priority Area YIELD, University of Amsterdam, Amsterdam, The Netherlands
AD  - The Centre for the Development and Evaluation of Complex Interventions for Public Health Improvement (DECIPHer), Cardiff University, Cardiff, UK
DO  - 10.1007/s00787-020-01472-0
UR  - https://search.ebscohost.com/login.aspx?direct=true&db=ccm&AN=146710277&site=ehost-live
DP  - EBSCOhost
DB  - ccm
ER  - 

TY  - JOUR
ID  - 146218103
T1  - Community violence and African American male health outcomes: An integrative review of literature.
AU  - Thomas, Paris
AU  - Duffrin, Melani
AU  - Duffrin, Christopher
AU  - Mazurek, Kathryn
AU  - Clay, Shondra L.
AU  - Hodges, Terence
Y1  - 2020/11//
N1  - Accession Number: 146218103. Language: English. Entry Date: 20201012. Revision Date: 20211101. Publication Type: Article; research; systematic review; tables/charts. Journal Subset: Allied Health; Core Nursing; Europe; Nursing; Peer Reviewed; UK & Ireland. Special Interest: Evidence-Based Practice. Instrumentation: Mixed Methods Appraisal Tool (MMAT) (Pluye et al). NLM UID: 9306359. 
KW  - Black Persons -- Psychosocial Factors -- In Adulthood
KW  - Community Violence -- Evaluation
KW  - Exposure to Violence
KW  - Community Violence -- Complications
KW  - Outcomes (Health Care)
KW  - Men's Health
KW  - Human
KW  - Systematic Review
KW  - Adult
KW  - Male
KW  - CINAHL Database
KW  - PubMed
KW  - Checklists
KW  - Health Status
KW  - Questionnaires
KW  - Adolescence
KW  - Community Violence -- Psychosocial Factors
KW  - Young Adult
KW  - Middle Age
KW  - Aged
SP  - 1884
EP  - 1897
JO  - Health & Social Care in the Community
JF  - Health & Social Care in the Community
JA  - HEALTH SOC CARE COMMUNITY
VL  - 28
IS  - 6
CY  - Malden, Massachusetts
PB  - Wiley-Blackwell
AB  - Community violence exposure is essential when considering African American male adult health outcomes. This integrative review of literature is guided by the research questions: (a) How has community violence been measured in African American male adults? and (b) What impact does community violence have on African America male health outcomes? This study synthesises eight current articles identified by the search terms—community violence, impact, African Americans, care, and men. Of the eight identified articles, there were quantitative (n = 5), qualitative (n = 1) and mixed methods (n = 2). Findings indicate a wide array of screening tools for violent experiences and highlight the potential negative impacts of violence in communities; however, literature regarding strategies for identification and treatment of psychosocial and physical health status of African American male adults experiencing direct and indirect community violence remains limited. Further work in clinical care and community health settings related to violence is warranted.
SN  - 0966-0410
AD  - School of Interdisciplinary Health Professions, Northern Illinois University, Dekalb IL,, USA
AD  - College of Education and Health Services, Benedictine University, Lisle IL,, USA
DO  - 10.1111/hsc.13065
UR  - https://search.ebscohost.com/login.aspx?direct=true&db=ccm&AN=146218103&site=ehost-live
DP  - EBSCOhost
DB  - ccm
ER  - 

TY  - JOUR
ID  - 148431941
T1  - HUMANIZATION IN NURSING CARE TO WOMEN IN POST ABORTION SITUATIONS.
AU  - Barreto Cardoso, Verônica
AU  - Oliveira Belas Silva, Sheila
AU  - Faustino, Thiallan Nery
AU  - Santos de Oliveira, Patrícia
AU  - Menezes Couto, Telmara
Y1  - 2021/01//
N1  - Accession Number: 148431941. Language: English. Entry Date: 20210208. Revision Date: 20210208. Publication Type: Article; research; systematic review; tables/charts. Journal Subset: Mexico & Central/South America; Nursing; Peer Reviewed. Special Interest: Evidence-Based Practice. NLM UID: 101484186. 
KW  - Nursing Care
KW  - Women's Health
KW  - Humanism
KW  - Abortion, Induced
KW  - Patient Care
KW  - Nursing Role
KW  - Human
KW  - Systematic Review
KW  - CINAHL Database
KW  - Nurse Attitudes
KW  - Reproductive Health
KW  - Health Services Accessibility
SP  - 135
EP  - 154
JO  - Journal of Nursing UFPE / Revista de Enfermagem UFPE
JF  - Journal of Nursing UFPE / Revista de Enfermagem UFPE
JA  - REV ENFERMAGEM UFPE
VL  - 158
PB  - Revista de Enfermagem UFPE
AB  - Objective: to analyze the scientific production about the nursing care of women in post abortion situations Method: it is a bibliographic, descriptive, integrative review type study. The LILACS, BDENF, CINAHL and SCIELO Virtual Library databases were searched using the descriptors "Nursing", "nursing care" and "abortion" in articles published between 2008 and 2017. The following inclusion criteria were applied: articles in English, Spanish or Portuguese and available in their entirety. Publications that did not include the study object, duplicates and literature reviews were excluded. The studies were evaluated from the critical analysis, and the methodological aspects and convergences between the results were observed, allowing the elaboration of three thematic categories, presented in the results and discussion. Results: seven publications were selected which gave rise to three categories: Humanization and integrality in the Nursing Care of Women in abortion situations, Nursing Care of Women in abortion situations and Risks inherent to women in post-abortion situations. Conclusion: it is understood that scientific production signals the need for professional qualification and ethical action. It is believed that the results can instrumentalize the Nursing team in the care of women in post abortion situations.
AB  - Objetivo: analizar la producción científica sobre los cuidados de Enfermería de la mujer en situación postaborto. Método: se trata de un estudio bibliográfico, descriptivo, tipo de revisión integradora. La búsqueda se realizó en las bases de datos LILACS, BDENF, CINAHL y Biblioteca Virtual SCIELO, utilizando los descriptores "Enfermería", "atención de Enfermería" y "aborto" en los artículos publicados entre 2008 y 2017. Se aplicaron los siguientes criterios de inclusión: artículos en inglés, español o portugués y disponibles en su totalidad. Se excluyeron las publicaciones que no incluyeron el objeto de estudio, duplicados y revisiones de la literatura. Los estudios fueron evaluados en base al análisis crítico, observando los aspectos metodológicos y las convergencias entre los resultados encontrados, permitiendo la elaboración de tres categorías temáticas, presentadas en los resultados y discusión. Resultados: se seleccionaron siete publicaciones que dieron lugar a tres categorías: Humanización e integralidad en la atención de Enfermería a mujeres en situación de aborto, Atención de Enfermería a mujeres en situación de aborto y Riesgos inherentes a las mujeres en postaborto. Conclusión: se entiende que la producción científica señala la necesidad de calificación profesional y desempeño ético. Se cree que los resultados pueden instrumentalizar al equipo de Enfermería en la atención brindada a las mujeres en situaciones postaborto.
AB  - Objetivo: analisar a produção científica acerca dos cuidados de Enfermagem na mulher em situação de pós-abortamento Método: trata-se de um estudo bibliográfico, descritivo, tipo revisão integrativa. Realizou-se a busca nas bases de dados LILACS, BDENF, CINAHL e Biblioteca Virtual SCIELO, utilizando-se os descritores "Enfermagem", "cuidados de Enfermagem" e "aborto" em artigos publicados entre 2008 e 2017. Aplicaram-se os seguintes critérios de inclusão: artigos em inglês, espanhol ou português e disponíveis na íntegra. Excluíram-se as publicações que não contemplavam o objeto de estudo, duplicadas e revisões de literatura. Avaliaram-se os estudos a partir da análise crítica, sendo observados os aspectos metodológicos e as convergências entre os resultados encontrados, possibilitando a elaboração de três categorias temáticas, apresentadas nos resultados e discussão. Resultados: selecionaram-se sete publicações que deram origem a três categorias: Humanização e integralidade no cuidado de Enfermagem a mulheres em situação de abortamento, Assistência de Enfermagem a mulheres em situação de abortamento e Riscos inerentes à mulher em pós-abortamento. Conclusão: entende-se que a produção científica sinaliza a necessidade da qualificação profissional e de uma atuação ética. Acredita-se que os resultados possam instrumentalizar a equipe de Enfermagem nos cuidados prestados a mulheres em situação de pós-abortamento.
SN  - 1981-8963
AD  - Climério de Oliveira Maternity Hospital Salvador (BA), Brazil
AD  - Federal University of Bahia/UFBA Salvador (BA), Brazil
DO  - 10.5205/1981-8963.2021.245659
UR  - https://search.ebscohost.com/login.aspx?direct=true&db=ccm&AN=148431941&site=ehost-live
DP  - EBSCOhost
DB  - ccm
ER  - 

TY  - JOUR
ID  - 145340480
T1  - Exploring the impacts of mindfulness and yoga upon childbirth outcomes and maternal health: an integrative review.
AU  - Riet, Pamela
AU  - Francis, Lyn
AU  - Rees, Angela
Y1  - 2020/09//
N1  - Accession Number: 145340480. Language: English. Entry Date: 20200901. Revision Date: 20210901. Publication Type: Article; research; systematic review; tables/charts. Journal Subset: Continental Europe; Core Nursing; Europe; Nursing; Peer Reviewed. Special Interest: Evidence-Based Practice. NLM UID: 8804206. 
KW  - Mindfulness -- Evaluation
KW  - Yoga -- Evaluation
KW  - Childbirth
KW  - Pregnancy Outcomes
KW  - Maternal-Child Health
KW  - Human
KW  - Pregnancy
KW  - Female
KW  - Systematic Review
KW  - CINAHL Database
KW  - Medline
KW  - Embase
KW  - Psycinfo
KW  - Coding
KW  - Mental Health
KW  - Thematic Analysis
KW  - Descriptive Statistics
SP  - 552
EP  - 565
JO  - Scandinavian Journal of Caring Sciences
JF  - Scandinavian Journal of Caring Sciences
JA  - SCAND J CARING SCI
VL  - 34
IS  - 3
CY  - Malden, Massachusetts
PB  - Wiley-Blackwell
AB  - Background: Foetal development and the long‐term outcomes of the infant are influenced by the intrauterine environment. Strategies to enhance maternal health in pregnancy are needed to improve health outcomes for childbearing women and babies, advancing the well‐being of our general population. Aim: To synthesise the existing literature to determine the impacts of mindfulness and yoga practice upon birth outcomes and maternal health. Methods: An integrative literature review using Whittemore and Knafl's framework was undertaken in 2016–2017. Two search strategies included database peer‐reviewed journal articles and ancestry searching, that is exploring the reference list of relevant research articles. After screening and checking the eligibility, a total of 12 articles were included in this review. Data analysis involved coding, visual displays, thematic analysis and comparison, and conclusion drawing. Results: The results of this review identified a broad theme that mindfulness and yoga practice is associated with improved maternal mental health antenatally and postnatally. Subthemes have been presented under the central theme including the following: increased mindfulness correlates with decreased fear of childbirth; reduced symptoms of anxiety and depression; and supportive group settings found to be beneficial by pregnant women. Conclusion: The evidence presented in this review suggests that mindfulness and yoga practice are feasible and cost‐effective interventions to enhance maternal mental health, particularly for women experiencing mental health challenges. Mindfulness and yoga practised regularly in the antenatal period can significantly promote the health of pregnant women and potentially their developing babies.
SN  - 0283-9318
AD  - School of Nursing and Midwifery, University of Newcastle, Callaghan NSW,, Australia
AD  - Western Sydney University, Penrith NSW,, Australia
AD  - University of Newcastle, Penrith NSW,, Australia
DO  - 10.1111/scs.12762
UR  - https://search.ebscohost.com/login.aspx?direct=true&db=ccm&AN=145340480&site=ehost-live
DP  - EBSCOhost
DB  - ccm
ER  - 

TY  - JOUR
ID  - 146606245
T1  - Disrespect and Abuse during Childbirth in Ethiopia: A Systematic Review.
AU  - Mengesha, Meresa Berwo
AU  - Desta, Asgele Gebrekrstos
AU  - Maeruf, Hayat
AU  - Hidru, Hagos Degefa
Y1  - 2020/10/23/
N1  - Accession Number: 146606245. Language: English. Entry Date: 20201102. Revision Date: 20201102. Publication Type: Article; research; systematic review; tables/charts. Journal Subset: Biomedical; Peer Reviewed; USA. Special Interest: Evidence-Based Practice. NLM UID: 101600173. 
KW  - Incivility
KW  - Patient Abuse -- Psychosocial Factors -- Ethiopia
KW  - Childbirth -- Psychosocial Factors -- Ethiopia
KW  - Women's Health
KW  - Patient Attitudes
KW  - Intrapartum Care
KW  - Attitude of Health Personnel
KW  - Human
KW  - Ethiopia
KW  - Systematic Review
KW  - PubMed
KW  - Cochrane Library
KW  - Empowerment
KW  - Educational Status
KW  - Health Status
SP  - 1
EP  - 14
JO  - BioMed Research International
JF  - BioMed Research International
JA  - BIOMED RES INT
CY  - London, <Blank>
PB  - Hindawi Limited
AB  - Background. Disrespect and abuse are recognized for the restricting impact of women from seeking maternal care, psychological humiliations, grievances, and unspoken sufferings on women during childbirth. Individual primary studies are limited in explaining of extent of disrespect and abusive care. Hence, this review considers the synthesis of comprehensive evidence on the extent, contributing factors, and consequences of disrespectful and abusive intrapartum care from the women's and providers' perspectives in Ethiopia. Methods. Articles had been systematically searched from the databases of PubMed, Cochrane Library, POPLINE, Google Scholar, HINARI, African Journals Online, and WHO Global Health Library. A qualitative and quantitative synthesis was performed using the Bowser and Hill landscape analytical framework. Result. Twenty-two studies comprised of the 16 quantitative; 5 qualitative and one mixed studies were included. The most repeatedly dishonored right during facility-based childbirth in Ethiopia was nondignified care, and the least commonly reported abuse was detention in health facilities. These behaviors were contributed by normalization of care, lack of empowerment and education of women, weak health system, and lack of training of providers. Women subjected to disrespectful and abusive behavior distanced themselves from the use of facility-based childbirth-related services and have endured psychological humiliations. Conclusion. Disrespectful and abusive care of women during childbirth is repeatedly practiced care in Ethiopia. This result specifically described the contributing factors and their effects as a barrier to the utilization of facility-based childbirth. Therefore, to overcome this alarming problem, health systems and care providers must be responsive to the specific needs of women during childbirth, and implementing policies for standard care of respectful maternity care must be compulsory. In addition, observational, qualitative, and mixed types of studies are required to provide comprehensive evidences on disrespect and abusive behavior during childbirth in Ethiopia.
SN  - 2314-6133
AD  - Adigrat University College of Medicine and Health Sciences, Department of Clinical Midwifery, Adigrat, Tigray, Ethiopia
AD  - Adigrat University College of Medicine and Health Science, Department of Pediatrics and Child Health Nursing, Adigrat, Tigray, Ethiopia
AD  - Adigrat University College of Medicine and Health Sciences, Department of Public Health, Institute of Epidemiology, Adigrat, Tigray, Ethiopia
DO  - 10.1155/2020/8186070
UR  - https://search.ebscohost.com/login.aspx?direct=true&db=ccm&AN=146606245&site=ehost-live
DP  - EBSCOhost
DB  - ccm
ER  - 

TY  - JOUR
ID  - 151739667
T1  - Social participation to support good mental health in neurodisability.
AU  - Brooks, Rob
AU  - Lambert, Charlotte
AU  - Coulthard, Laura
AU  - Pennington, Lindsay
AU  - Kolehmainen, Niina
Y1  - 2021/09//
N1  - Accession Number: 151739667. Language: English. Entry Date: 20210808. Revision Date: 20210809. Publication Type: Article; algorithm; research; tables/charts. Journal Subset: Biomedical; Europe; Peer Reviewed; UK & Ireland. NLM UID: 7602632. 
KW  - Social Participation
KW  - Mental Health
KW  - Support, Psychosocial
KW  - Nervous System Diseases
KW  - Psychological Well-Being
KW  - Human
KW  - Audiorecording
KW  - Conceptual Framework
KW  - Infant
KW  - Child, Preschool
KW  - Child
KW  - Adolescence
KW  - Thematic Analysis
SP  - 675
EP  - 684
JO  - Child: Care, Health & Development
JF  - Child: Care, Health & Development
JA  - CHILD CARE HEALTH DEV
VL  - 47
IS  - 5
CY  - Malden, Massachusetts
PB  - Wiley-Blackwell
AB  - Background: Young people with neurodisability experience lower levels of mental wellbeing and are at increased risk of mental illness compared with their non‐disabled peers. Social participation is recognized as a protective factor against mental illness and a potential pathway to support better mental wellbeing in neurodisability. Method: This co‐design study involved young people, parents and clinicians. First, possible interventions were identified through a rapid systematic evidence review. Any study designs were considered, which included people with a neurodisability aged 0–18 years, which evaluated a therapy intervention with social participation and mental health outcomes. Titles and abstracts were screened by two reviewers, from the included studies data were extracted and then presented using written summaries. Second, the summaries were discussed and prioritized in stakeholder groups with young people, parents and clinicians. Groups were audio recorded and framework analysis was used to identify and specify intervention elements and their delivery. Results: The evidence review identified 13,870 records, from which 43 were included. These records were published 1994–2017 and reported studies with 4–249 participants aged 16 months—18 years with a range of neurodisabilities. Five intervention approaches (social skills training, arts, sports, technology and play) were identified from the review. Two themes emerged from the stakeholder groups: intervention in the real world, feeling judged and feeling safe. The groups prioritized an intervention in real‐world social leisure contexts (i.e. existing clubs and groups) using nine key intervention elements (e.g. feedback and positive verbal reinforcement) delivered by club leaders trained by healthcare professionals using five intervention procedures (e.g. a manual and video training). Conclusion: This study has identified core elements of social participation interventions that may improve mental health outcomes in young people with neurodisability, which should now be tested.
SN  - 0305-1862
AD  - School of Clinical and Applied Sciences, Leeds Beckett University, Leeds, UK
AD  - Population Health Sciences Institute, Newcastle University, Newcastle upon Tyne, UK
DO  - 10.1111/cch.12876
UR  - https://search.ebscohost.com/login.aspx?direct=true&db=ccm&AN=151739667&site=ehost-live
DP  - EBSCOhost
DB  - ccm
ER  - 

TY  - JOUR
ID  - 146218098
T1  - Positive health among older Traveller and older homeless adults: A scoping review of life‐course and structural determinants.
AU  - Cush, Peter
AU  - Walsh, Kieran
AU  - Carroll, Brídín
AU  - O'Donovan, Diarmuid
AU  - Keogh, Sinead
AU  - Scharf, Thomas
AU  - MacFarlane, Anne
AU  - O'Shea, Eamon
Y1  - 2020/11//
N1  - Accession Number: 146218098. Language: English. Entry Date: 20201012. Revision Date: 20211101. Publication Type: Article; research; systematic review; tables/charts. Journal Subset: Allied Health; Core Nursing; Europe; Nursing; Peer Reviewed; UK & Ireland. Special Interest: Evidence-Based Practice. NLM UID: 9306359. 
KW  - Health Status
KW  - Travel Health -- In Old Age -- Ireland
KW  - Homeless Persons
KW  - Social Determinants of Health
KW  - Life Cycle
KW  - Human
KW  - Scoping Review
KW  - Ireland
KW  - Psycinfo
KW  - Health Promotion
KW  - Culture
KW  - Needs Assessment
KW  - Aged
SP  - 1961
EP  - 1978
JO  - Health & Social Care in the Community
JF  - Health & Social Care in the Community
JA  - HEALTH SOC CARE COMMUNITY
VL  - 28
IS  - 6
CY  - Malden, Massachusetts
PB  - Wiley-Blackwell
AB  - Concepts related to positive health in later life are increasingly prevalent within community‐based health and social care policy. With a greater emphasis on inclusion health for older populations, there is a critical need to understand the determinants of such states for those most at risk of societal disadvantage. Focusing on two such groups, the aim of this article is to synthesise international research on the life‐course and structural determinants of positive subjective health for older homeless people and older Irish Travellers. Two scoping reviews were conducted (one for each group) to capture state‐of‐the art knowledge published from 1998 to 2020. The reviews were completed from July to December 2018, and repeated from March to April 2020. Thirty‐eight publications were included in the final sample (older Travellers: 10 sources; older homeless: 28 sources). Specific life‐course and structural factors were evident for both groups, as well as commonalities with respect to: accumulated exclusions; complexity of needs; accommodation adequacy/stability and independence and resilience. Research gaps are identified concerning: lack of conceptualisation of positive health; the application of life‐course perspectives and the absence of an environmental gerontological analysis of the situations of both groups.
SN  - 0966-0410
AD  - Irish Centre for Social Gerontology, Institute for Life‐course and Society, National University of Ireland Galway, Galway, Ireland
AD  - School of Medicine, Dentistry and Biomedical Sciences, Queens University, Belfast Antrim,, Ireland
AD  - Institute of Health & Society, and Newcastle University Institute for Ageing, Sir James Spence Institute, Newcastle University, Newcastle upon Tyne, UK
AD  - Faculty of Education & Health Sciences, Graduate Entry Medical School and Health Research Institute, University of Limerick, Limerick, Ireland
AD  - Centre for Economic & Social Research on Dementia, Institute for Lifecourse and Society, National University of Ireland Galway, Galway, Ireland
DO  - 10.1111/hsc.13060
UR  - https://search.ebscohost.com/login.aspx?direct=true&db=ccm&AN=146218098&site=ehost-live
DP  - EBSCOhost
DB  - ccm
ER  - 

TY  - JOUR
ID  - 141150855
T1  - Self-Disclosure of HIV Status Among Youth Living with HIV: A Global Systematic Review.
AU  - Gabbidon, Kemesha
AU  - Chenneville, Tiffany
AU  - Peless, Tiffany
AU  - Sheared-Evans, Sydnee
Y1  - 2020/01//
N1  - Accession Number: 141150855. Language: English. Entry Date: 20200114. Revision Date: 20201231. Publication Type: Article; research; systematic review; tables/charts. Journal Subset: Biomedical; Continental Europe; Double Blind Peer Reviewed; Editorial Board Reviewed; Europe; Expert Peer Reviewed; Peer Reviewed; USA. Special Interest: Evidence-Based Practice. NLM UID: 9712133. 
KW  - Self Disclosure
KW  - HIV-Positive Persons -- Psychosocial Factors
KW  - HIV Infections -- Therapy
KW  - Health Status
KW  - Adolescent Health
KW  - Human
KW  - Systematic Review
KW  - Adolescence
KW  - Young Adult
KW  - Medication Compliance
KW  - Sexuality
KW  - Emotions
SP  - 114
EP  - 141
JO  - AIDS & Behavior
JF  - AIDS & Behavior
JA  - AIDS BEHAV
VL  - 24
IS  - 1
CY  - , <Blank>
PB  - Springer Nature
AB  - Self-disclosure of HIV serostatus by youth has been considered an essential component of HIV prevention and medication adherence efforts. Therefore, a comprehensive investigation of disclosure goals, processes, and outcomes is warranted. We conducted a global systematic review in accordance with the 2015 Preferred Items for Reporting Systematic Reviews and Meta-Analysis tool to assess HIV self-disclosure among youth ages 13–24. We identified 5881 articles during our initial search. After screening titles and abstracts and examining articles in greater detail, 33 studies (35 articles) were included in the synthesis. The disclosure process model was used to highlight antecedent goals to self-disclosure including common avoidance goals such as fear of rejection and isolation. While disclosure was associated with negative and positive emotional outcomes and improved medication adherence, there remain concerns regarding the impact of self-disclosure on sexual behaviors. Implications for practice and future directions for research are presented. PROSPERO registration number: CRD42018097250.
SN  - 1090-7165
AD  - Department of Psychology, University of South Florida St. Petersburg, 140 7th Avenue South, 33701, St. Petersburg, FL, USA
DO  - 10.1007/s10461-019-02478-9
UR  - https://search.ebscohost.com/login.aspx?direct=true&db=ccm&AN=141150855&site=ehost-live
DP  - EBSCOhost
DB  - ccm
ER  - 

TY  - JOUR
ID  - 145717273
T1  - Sustaining Programs: Lessons Learned from Former Federal Grantees.
AU  - Warner, Alexandra
AU  - Bennett, Nicole
AU  - Asheer, Subuhi
AU  - Alamillo, Julia
AU  - Keating, Betsy
AU  - Knab, Jean
Y1  - 2020/09/02/Sep2020 Supplement 2
N1  - Accession Number: 145717273. Language: English. Entry Date: 20200922. Revision Date: 20210902. Publication Type: Article; research; tables/charts. Supplement Title: Sep2020 Supplement 2. Journal Subset: Continental Europe; Core Nursing; Europe; Nursing; Peer Reviewed; USA. NLM UID: 9715672. 
KW  - Maternal-Child Health
KW  - Program Development -- Evaluation
KW  - Financing, Government
KW  - Grants
KW  - Human
KW  - Program Implementation
KW  - Interviews
KW  - Documentation
KW  - Financial Support
KW  - Communication
KW  - Collaboration
SP  - 207
EP  - 213
JO  - Maternal & Child Health Journal
JF  - Maternal & Child Health Journal
JA  - MATERN CHILD HEALTH J
VL  - 24
CY  - , <Blank>
PB  - Springer Nature
AB  - Introduction: A common concern of federal funders and grant recipients is how to sustain program activities once their federal funding period ends. Federal funding can be intended to develop or seed a program but not necessarily to continue its activities indefinitely. Understanding the importance of programmatic sustainability, the Office of Population Affairs (OPA) conducted research in 2015 on the elements that contribute to sustainability. As part of the Sustainability Study, OPA collected information from former Pregnancy Assistance Fund (PAF) program grantees. Methods: Grantees that were awarded cohort 1 PAF program funding (2010–2014) but not awarded cohort 2 funding (2014–2017) were eligible for study inclusion because their OPA funding ended more than 1 year prior to the Sustainability Study, allowing for an assessment of sustainability after federal funding. Seven former PAF grantees were identified as eligible. Interviews were conducted with six of these grantees; grant applications and interim final reports from all seven were reviewed. Results: Five lessons emerged from interviews and review of grant documentation. Programs successfully continuing beyond the federal grant period tended to (1) diversify funding sources, (2) communicate regularly with key stakeholders, (3) form partnerships with like-minded programs, (4) consider implementing evidence-based interventions, and (5) begin planning for sustainability early. Discussion: By considering these lessons learned from the research, grantees can be well positioned to continue beyond a federal grant period. The lessons garnered from the Sustainability Study have informed, expanded, and affirmed OPA's sustainability toolkit, sustainability framework, and technical assistance.
SN  - 1092-7875
AD  - U.S. Department of Health and Human Services, Office of the Assistant Secretary for Health, Office of Population Affairs, Rockville, MD, USA
AD  - Mathematica Policy Research, Princeton, NJ, USA
DO  - 10.1007/s10995-020-02878-7
UR  - https://search.ebscohost.com/login.aspx?direct=true&db=ccm&AN=145717273&site=ehost-live
DP  - EBSCOhost
DB  - ccm
ER  - 

TY  - JOUR
ID  - 144920388
T1  - Challenges for Women with Disabilities Accessing Reproductive Health Care Around the World: A Scoping Review.
AU  - Nguyen, An
Y1  - 2020/09//
N1  - Accession Number: 144920388. Language: English. Entry Date: 20200819. Revision Date: 20210901. Publication Type: Article; research; systematic review; tables/charts. Journal Subset: Allied Health; Peer Reviewed; USA. Special Interest: Evidence-Based Practice; Women's Health. NLM UID: 7806148. 
KW  - Health Services Accessibility
KW  - Health Services for Persons with Disabilities
KW  - Reproductive Health
KW  - Women's Health Services
KW  - Human
KW  - Scoping Review
KW  - Medline
KW  - PubMed
KW  - CINAHL Database
KW  - Female
KW  - Maternal Health Services
KW  - Health Information
KW  - Adolescence
KW  - Adult
KW  - Middle Age
KW  - Aged
KW  - Low and Middle Income Countries
KW  - Developed Countries
SP  - 371
EP  - 388
JO  - Sexuality & Disability
JF  - Sexuality & Disability
JA  - SEX DISABIL
VL  - 38
IS  - 3
CY  - , <Blank>
PB  - Springer Nature
AB  - This scoping review provides an overview of access to reproductive health care for women with physical disabilities in low-middle income and high-income countries from 1995 to 2017. The paper reviews 40 qualitative studies, identified by searching 10 databases including Ovid (Health and psychosocial instruments, NHS economic evaluation database), OVID MEDLINE, Pubmed, Informit (Health and Society, Health collection, Humanities and social sciences collection), ProQuest Central (ProQuest XML), CINAHL Plus (EBSCO), ScienceDirect Journal, Wiley Online Library, Google Scholar, BioMed Central. Nine main themes were identified. They included: unavailable, unreliable or dated health information; removal of participants' autonomy; limited reproduction-related education; health provider-derived barriers; systemic barriers to access; socio-economic barriers; transportation barriers; Family-related barriers; and reproductive technology barriers. These themes are explored across various country contexts, including high-income countries with high access to reproductive health care, high-income countries with low access, low-middle income countries with high access, and low-middle income countries with low access. Some suggestions for improvements are also outlined.
SN  - 0146-1044
AD  - Faculty of Arts, Monash University, 3168, Clayton, VIC, Australia
DO  - 10.1007/s11195-020-09630-7
UR  - https://search.ebscohost.com/login.aspx?direct=true&db=ccm&AN=144920388&site=ehost-live
DP  - EBSCOhost
DB  - ccm
ER  - 

TY  - JOUR
ID  - 144907302
T1  - Responding to the health needs of women from migrant and refugee backgrounds—Models of maternity and postpartum care in high‐income countries: A systematic scoping review.
AU  - Rogers, Helen J.
AU  - Hogan, Lily
AU  - Coates, Dominiek
AU  - Homer, Caroline S. E.
AU  - Henry, Amanda
Y1  - 2020/09//
N1  - Accession Number: 144907302. Language: English. Entry Date: 20200813. Revision Date: 20210901. Publication Type: Article; research; systematic review; tables/charts. Journal Subset: Allied Health; Core Nursing; Europe; Nursing; Peer Reviewed; UK & Ireland. Special Interest: Evidence-Based Practice; Women's Health. NLM UID: 9306359. 
KW  - Women's Health
KW  - Immigrants
KW  - Refugees
KW  - Obstetric Care
KW  - Postnatal Care
KW  - Developed Countries
KW  - Outcomes (Health Care)
KW  - Human
KW  - Scoping Review
KW  - Medline
KW  - Embase
KW  - PubMed
KW  - CINAHL Database
KW  - Psycinfo
KW  - Cochrane Library
SP  - 1343
EP  - 1365
JO  - Health & Social Care in the Community
JF  - Health & Social Care in the Community
JA  - HEALTH SOC CARE COMMUNITY
VL  - 28
IS  - 5
CY  - Malden, Massachusetts
PB  - Wiley-Blackwell
AB  - Pregnant women from migrant and refugee backgrounds living in high‐income countries (HIC) are at increased risk of adverse perinatal outcomes compared with women born in the host country. Women from migrant and refugee background have perinatal healthcare needs that are recognised internationally as a public health priority. The aim of this study was to identify, appraise and synthesise available evidence on the effectiveness of models of care in pregnancy or first 12 months postpartum for women from migrant and refugee backgrounds living in HIC. Care models were mapped in terms of (a) effectiveness at improving service access, (b) effectiveness at improving maternal and infant health outcomes, (c) acceptability and appropriateness from the perspective of women and (d) acceptability and appropriateness from the perspective of service providers. Using systematic scoping review methodology, qualitative, quantitative, and mixed methods research published in English 2008–2019 were included. The databases MEDLINE, Embase, Emcare, PubMed, Scopus, CINAHL, PsycINFO, Web of Science, Google Scholar, Cochrane Database of Systematic Reviews and Joanna Briggs Institute were searched between 27 February 2019 and updated 27 December 2019. Qualitative and quantitative data were analysed narratively. Seventeen studies, involving 1,499 women and 203 service providers, were included. A diverse range of interventions were identified, including bilingual/bicultural workers, group antenatal care and specialised clinics. All identified interventions were acceptable to women, and improved access, however, few provided evidence of improved perinatal outcomes. Gaps identified for future research include the use of qualitative and quantitative approaches to ascertain the experiences of women, their families, service providers and impact on perinatal outcomes. Synthesis of the included studies indicates the key elements of acceptable and accessible models, which were as follows: culturally responsive care, continuity of care, effective communication, psychosocial and practical support, support to navigate systems, flexible and accessible services.
SN  - 0966-0410
AD  - Child, Youth & Family Services, South Eastern Sydney Local Health District, Sydney NSW,, Australia
AD  - School of Women's and Children's Health, University of NSW (UNSW), Sydney NSW,, Australia
AD  - Centre for Midwifery and Child and Family Health, Faculty of Health, University of Technology Sydney, Sydney NSW,, Australia
AD  - Maternal and Child Health, Burnet Institute, Melbourne Vic,, Australia
AD  - Department of Women's and Children's Health, St George Hospital, Sydney NSW,, Australia
AD  - Global Women's Health Program, The George Institute for Global Health, Sydney NSW,, Australia
DO  - 10.1111/hsc.12950
UR  - https://search.ebscohost.com/login.aspx?direct=true&db=ccm&AN=144907302&site=ehost-live
DP  - EBSCOhost
DB  - ccm
ER  - 

TY  - JOUR
ID  - 144907315
T1  - A critical interpretive synthesis of the intersection of domestic violence with parental issues of mental health and substance misuse.
AU  - Isobe, Jasmin
AU  - Healey, Lucy
AU  - Humphreys, Cathy
Y1  - 2020/09//
N1  - Accession Number: 144907315. Language: English. Entry Date: 20200813. Revision Date: 20210901. Publication Type: Article; pictorial; research; systematic review; tables/charts. Journal Subset: Allied Health; Core Nursing; Europe; Nursing; Peer Reviewed; UK & Ireland. Special Interest: Evidence-Based Practice. Grant Information: This study was funded by Department of Social Sciences. NLM UID: 9306359. 
KW  - Domestic Violence
KW  - Substance Abuse
KW  - Mental Health
KW  - Parenting
KW  - Human
KW  - Systematic Review
KW  - CINAHL Database
KW  - Medline
KW  - Psycinfo
KW  - Mothers
KW  - Fathers
KW  - Male
KW  - Female
KW  - Funding Source
SP  - 1394
EP  - 1407
JO  - Health & Social Care in the Community
JF  - Health & Social Care in the Community
JA  - HEALTH SOC CARE COMMUNITY
VL  - 28
IS  - 5
CY  - Malden, Massachusetts
PB  - Wiley-Blackwell
AB  - A critical interpretive synthesis (CIS) methodology was used with the aim of informing practice with children and families when domestic and family violence (DFV) and parental issues relating to alcohol and other drugs (AOD) and mental health (MH) are also present. A CIS is grounded in the literature, but includes questioning of the literature in order to problematise gaps, contradictions and constructions of issues. A review of the literature from 2010 to 2018 was conducted with the structured search strategy identifying 40 relevant research articles. Synthesis and critique of these articles revealed three mutually informative themes through which to understand the literature and how it can inform practice. They were as follows: differences in theoretical approaches and client focus; complexity of system's collaboration; and practices converging on mothers. Taken together, these themes facilitated the development of the synthesising construct: strengthening intersection between DFV, AOD and MH sectors. Attention to practice at multiple levels that responds to the dynamics of gender and the differing impacts of violence was often lacking, particularly in the context of heightened child protection concerns where collaboration between sectors is needed. Both promising and problematic practices relating to gender dynamics and accountability converged on mothers. While there were exceptions, generally, there was an absence of engagement with, and recognition of, the impacts of fathers' patterns of using violence and control on adult and child survivors. Promising practice related to the strengthening of the mother–child relationship and attention to MH and its intersection with domestic violence. Strengthening the intersections between DFV, AOD and MH practices with attention to keeping the perpetrator of violence in view is critical to overcoming the poor practice that can occur when sectors are siloed from each other.
SN  - 0966-0410
AD  - Department of Social Work, Melbourne School of Health Sciences, University of Melbourne, Melbourne Vic., , Australia
DO  - 10.1111/hsc.12978
UR  - https://search.ebscohost.com/login.aspx?direct=true&db=ccm&AN=144907315&site=ehost-live
DP  - EBSCOhost
DB  - ccm
ER  - 

TY  - JOUR
ID  - 145375678
T1  - Promotion of children's mental health: nurses' contributions.
AU  - Veríssimo Batoca Silva, Ernestina Maria
AU  - Silva, Daniel
AU  - Aparício, Graça
AU  - Bica, Isabel
AU  - Albuquerque, Carlos
AU  - Cunha, Madalena
Y1  - 2020/07//
N1  - Accession Number: 145375678. Language: English. Entry Date: 20200912. Revision Date: 20200912. Publication Type: Article; nursing interventions; research; systematic review; tables/charts. Journal Subset: Double Blind Peer Reviewed; Editorial Board Reviewed; Expert Peer Reviewed; Mexico & Central/South America; Nursing; Peer Reviewed. Special Interest: Evidence-Based Practice. NLM UID: 9203117. 
KW  - Mental Health -- In Infancy and Childhood
KW  - Health Promotion
KW  - Nursing Interventions
KW  - Quality of Nursing Care
KW  - Human
KW  - Systematic Review
KW  - PubMed
KW  - CINAHL Database
KW  - Hardiness
KW  - Health Behavior
KW  - Child
KW  - Adolescence
KW  - School Health
KW  - Nursing Role
SP  - 1
EP  - 7
JO  - Acta Paulista de Enfermagem
JF  - Acta Paulista de Enfermagem
JA  - ACTA PAUL ENFERMAGEM
VL  - 33
IS  - 4
PB  - Universidade Federal de Sao Paulo, Escola Paulista de Enfermagem
AB  - Objective: To describe nursing intervention to promote children's mental health. Methods: This was an integrative review using PubMed, B-On, and CINAHL databases using the following keywords "health promotion", "mental health, "child", "nursing", or "role of nursing" or "pediatric nursing" or "primary nursing care", with combination of Boolean operators "AND" and "OR". Full-text articles published in Portuguese and English within 10 years were included, after application of inclusion and exclusion criteria. A qualitative analysis with construction of three categories were included. Results: We included 15 articles describing nursing interventions for children and adolescents at school, for family and community. The majority of interventions were approach at school with an emphasis on promotion of resilience and a healthy behavior. Conclusion: The analyzed studies showed the importance of nurses to promote children's mental health in mental health education programs, sensibilization and support to psychoaffective, biologic and social needs. A large variety of interventions organized and developed by nurses were observed at school, with families and as well as in the interrelationship with community.
AB  - Objetivo: Describir las intervenciones de enfermería para la promoción de la salud mental de los niños. Métodos: Revisión integradora de la literatura realizada en las bases de datos PubMed, B-On y CINAHL utilizando los descriptores "promoción de la salud", "salud mental", "niño", "enfermería" o "papel del enfermero" o "enfermería pediátrica" o "enfermería de atención primaria", con la combinación de los operadores booleanos "AND" y "OR". Se incluyeron artículos completos de los últimos 10 años en los idiomas portugués e inglés, junto con los criterios de inclusión y exclusión. Se realizó un análisis cualitativo con la construcción de tres categorías. Resultados: Se incluyeron 15 artículos que describían las intervenciones de enfermería con niños y adolescentes en la escuela, junto con la familia y la comunidad, y la mayoría abordaba las intervenciones en la escuela con énfasis en la promoción de la resiliencia y comportamientos saludables. Conclusión: Los estudios analizados demuestran la importancia de los enfermeros en la promoción de la salud mental de los niños en programas de educación en salud mental, sensibilización y apoyo a las necesidades psicoafectivas, biológicas y sociales. Se presenta un abanico de intervenciones que los enfermeros que trabajan en escuelas deben organizar y llevar a cabo, junto con las familias e interconectados con la comunidad.
AB  - Objetivo: Descrever as intervenções de enfermagem para a promoção da saúde mental das crianças. Métodos: Revisão integrativa da literatura realizada nas bases de dados PubMed, B-On e CINAHL utilizando os descritores "promoção da saúde", "saúde mental", "criança", "enfermagem" ou "papel do enfermeiro" ou "enfermagem pediátrica" ou "enfermagem de atenção primária", com a combinação dos operadores booleanos "AND" e "OR". Foram elegíveis artigos completos dos últimos 10 anos, nos idiomas português e inglês, coadunando aos critérios de inclusão e exclusão. Realizou-se análise qualitativa com a construção de três categorias. Resultados: Incluíram-se quinze artigos que descreviam as intervenções de enfermagem com as crianças e adolescentes na escola, junto da família e com a comunidade, sendo que a maioria abordava as intervenções na escola com ênfase para a promoção da resiliência e comportamentos saudáveis. Conclusão: Os estudos analisados evidenciam a importância dos enfermeiros na promoção da saúde mental das crianças em programas de educação em saúde mental, sensibilização e apoio às necessidades psicoafectivas, biológicas e sociais. Apresenta-se um leque de intervenções a serem organizadas e desenvolvidas pelos enfermeiros que trabalham na escola, com as famílias e em interligação com a comunidade.
SN  - 0103-2100
AD  - Escola Superior de Saúde, Instituto Politécnico de Viseu, Viseu, Portugal
DO  - 10.37689/actaape/2020AO0254
UR  - https://search.ebscohost.com/login.aspx?direct=true&db=ccm&AN=145375678&site=ehost-live
DP  - EBSCOhost
DB  - ccm
ER  - 

TY  - JOUR
ID  - 145072237
T1  - Intimate Partner Violence in Transgender Populations: Systematic Review and Meta-analysis of Prevalence and Correlates.
AU  - Peitzmeier, Sarah M.
AU  - Malik, Mannat
AU  - Kattari, Shanna K.
AU  - Marrow, Elliot
AU  - Stephenson, Rob
AU  - Agénor, Madina
AU  - Reisner, Sari L.
Y1  - 2020/09//
N1  - Accession Number: 145072237. Language: English. Entry Date: 20200825. Revision Date: 20200904. Publication Type: Article; meta analysis; research; systematic review; tables/charts. Journal Subset: Biomedical; Core Nursing; Double Blind Peer Reviewed; Nursing; Peer Reviewed; Public Health; USA. Special Interest: Evidence-Based Practice. NLM UID: 1254074. 
KW  - Intimate Partner Violence
KW  - Transgender Persons -- Psychosocial Factors
KW  - Population Health
KW  - Human
KW  - Systematic Review
KW  - Meta Analysis
KW  - PubMed
KW  - CINAHL Database
SP  - e1
EP  - e14
JO  - American Journal of Public Health
JF  - American Journal of Public Health
JA  - AM J PUBLIC HEALTH
VL  - 110
IS  - 9
CY  - Washington, District of Columbia
PB  - American Public Health Association
AB  - Background: Transgender individuals experience unique vulnerabilities to intimate partner violence (IPV) and may experience a disproportionate IPV burden compared with cisgender (nontransgender) individuals. Objectives: To systematically review the quantitative literature on prevalence and correlates of IPV in transgender populations. Search Methods: Authors searched research databases (PubMed, CINAHL), gray literature (Google), journal tables of contents, and conference abstracts, and consulted experts in the field. Authors were contacted with data requests in cases in which transgender participants were enrolled in a study, but no disaggregated statistics were provided for this population. Selection Criteria: We included all quantitative literature published before July 2019 on prevalence and correlates of IPV victimization, perpetration, or service utilization in transgender populations. There were no restrictions by sample size, year, or location. Data Collection and Analysis: Two independent reviewers conducted screening. One reviewer conducted extraction by using a structured database, and a second reviewer checked for mistakes or omissions. We used random-effects meta-analyses to calculate relative risks (RRs) comparing the prevalence of IPV in transgender individuals and cisgender individuals in studies in which both transgender and cisgender individuals were enrolled. We also used meta-analysis to compare IPV prevalence in assigned-female-sex-at-birth and assigned-male-sex-at-birth transgender individuals and to compare physical IPV prevalence between nonbinary and binary transgender individuals in studies that enrolled both groups. Main Results: We identified 85 articles from 74 unique data sets (ntotal = 49 966 transgender participants). Across studies reporting it, the median lifetime prevalence of physical IPV was 37.5%, lifetime sexual IPV was 25.0%, past-year physical IPV was 16.7%, and past-year sexual IPV was 10.8% among transgender individuals. Compared with cisgender individuals, transgender individuals were 1.7 times more likely to experience any IPV (RR = 1.66; 95% confidence interval [CI] = 1.36, 2.03), 2.2 times more likely to experience physical IPV (RR = 2.19; 95% CI = 1.66, 2.88), and 2.5 times more likely to experience sexual IPV (RR = 2.46; 95% CI = 1.64, 3.69). Disparities persisted when comparing to cisgender women specifically. There was no significant difference in any IPV, physical IPV, or sexual IPV prevalence between assigned-female-sex-at-birth and assigned-male-sex-at-birth individuals, nor in physical IPV prevalence between binary- and nonbinary-identified transgender individuals. IPV victimization was associated with sexual risk, substance use, and mental health burden in transgender populations. Authors' Conclusions: Transgender individuals experience a dramatically higher prevalence of IPV victimization compared with cisgender individuals, regardless of sex assigned at birth. IPV prevalence estimates are comparably high for assigned-male-sex-at-birth and assigned-female-sex-at-birth transgender individuals, and for binary and nonbinary transgender individuals, though more research is needed. Public Health Implications : Evidence-based interventions are urgently needed to prevent and address IPV in this high-risk population with unique needs. Lack of legal protections against discrimination in employment, housing, and social services likely foster vulnerability to IPV. Transgender individuals should be explicitly included in US Preventive Services Task Force recommendations promoting IPV screening in primary care settings. Interventions at the policy level as well as the interpersonal and individual level are urgently needed to address epidemic levels of IPV in this marginalized, high-risk population.
SN  - 0090-0036
DO  - 10.2105/AJPH.2020.305774
UR  - https://search.ebscohost.com/login.aspx?direct=true&db=ccm&AN=145072237&site=ehost-live
DP  - EBSCOhost
DB  - ccm
ER  - 

TY  - JOUR
ID  - 147141639
T1  - Application of geographic information systems in maternal health: a scoping review.
AU  - Ahmadian, Leila
AU  - Salehi, Fatemeh
AU  - Bahaadinbeigy, Kambiz
Y1  - 2020/11//
N1  - Accession Number: 147141639. Language: English. Entry Date: 20201127. Revision Date: 20201128. Publication Type: Article; research; systematic review; tables/charts. Journal Subset: Biomedical; Double Blind Peer Reviewed; Editorial Board Reviewed; Expert Peer Reviewed; Middle East; Peer Reviewed; Public Health. Special Interest: Evidence-Based Practice; Women's Health. NLM UID: 9608387. 
KW  - Geographic Information Systems -- Utilization
KW  - Maternal Health Services
KW  - Health Status
KW  - Maternal Mortality
KW  - Human
KW  - Scoping Review
KW  - PubMed
KW  - Health Services Accessibility
KW  - Travel
KW  - Time Factors
KW  - Health Services Research
KW  - Perinatal Care
KW  - Geographic Factors
KW  - Health Services Needs and Demand
SP  - 1403
EP  - 1414
JO  - Eastern Mediterranean Health Journal
JF  - Eastern Mediterranean Health Journal
JA  - EAST MEDITERRANEAN HEALTH J
VL  - 26
IS  - 11
PB  - World Health Organization
AB  - Background: Improving maternal health is a global health priority and requires accurate evaluation of factors affecting maternal health. Geographic information systems have been used to explore maternal health problems. Aims: The aim of this study was to identify studies that used geographic information systems in the field of maternal health care and to determine maternal health and mortality variables visualized on these systems. Methods: This was a scoping review in which we systematically searched PubMed and Science Direct for studies that used geographic information systems to evaluate maternal health care. We included all relevant cross-sectional studies published in English between December 1995 and December 2017. We extracted the following information from each study included: study year, region, objectives, type of geographic information system used, variables visualized by the geographic information system, and all other variables examined that related to maternal health. Results: Of 5240 articles initially retrieved, 40 were included for detailed review. Most of the studies (n = 32) were done in developing countries in Africa, Asia, and Latin America and the Caribbean. Most of the studies (n = 33) visualized mothers' distance to health facilities and travel time to health care centres on geographic information systems. Other factors examined included antenatal care capacity (n = 4) and capacity of maternal health services (n = 3). Conclusions: Comprehensive research on the application of geographic information systems in maternal care is lacking. Most studies applied simple descriptive mapping of spatial distribution patterns with a few relevant variables.
AB  - Contexte : L'amélioration de la santé maternelle est une priorité sanitaire à l'échelle mondiale et nécessite une évaluation précise des facteurs qui influent sur la santé des mères. Des systèmes d'information géographique ont été utilisés pour étudier les problèmes de santé maternelle. Objectifs : La présente étude avait pour objectif d'identifier les travaux de recherche faisant appel aux systèmes d'information géographique dans le domaine des soins de santé maternelle et de déterminer les variables en matière de santé et de mortalité maternelles que ces systèmes permettent de faire apparaître. Méthodes : Il s'agissait d'une étude exploratoire dans laquelle nous avons systématiquement recherché dans PubMed et Science Direct des études qui utilisaient des systèmes d'information géographique pour évaluer les soins de santé maternelle. Nous avons inclus toutes les études transversales pertinentes publiées en anglais entre décembre 1995 et décembre 2017. Nous avons extrait de chaque étude les informations suivantes : année d'étude, région, objectifs, type de système d'information géographique utilisé, variables mises en évidence par le système d'information géographique, et toutes les autres variables examinées concernant la santé maternelle. Résultats : Sur 5240 articles initialement récupérés, 40 ont fait l'objet d'une analyse détaillée. La plupart des études (n = 32) ont été réalisées dans des pays en développement en Afrique, en Asie, en Amérique latine et dans les Caraïbes. Grâce aux systèmes d'information géographique, la plupart des études (n = 33) ont permis de faire ressortir la distance entre le lieu d'habitation des mères et les établissements de santé ainsi que le temps de trajet pour se rendre dans les centres de soins. Les autres facteurs examinés portaient sur les capacités en matière de soins prénatals (n = 4) et de santé maternelle (n = 3). Conclusions : Il n'existe pas de recherche exhaustive sur l'application des systèmes d'information géographique aux soins maternels. La plupart des études ont appliqué une cartographie descriptive simple des schémas de répartition spatiale, complétée par l'ajout de quelques variables pertinentes.
SN  - 1020-3397
AD  - Medical Informatics Research Centre, Institute for Futures Studies in Health, Kerman University of Medical Sciences, Kerman, Islamic Republic of Iran
AD  - Health Human Resources Research Centre, School of Management and Information Sciences, Shiraz University of Medical Sciences, Shiraz, Islamic Republic of Iran
AD  - Gastroenterology and Hepatology Research Centre, Institute of Basic and Clinical Physiology Sciences, Kerman University of Medical Sciences, Kerman, Islamic Republic of Iran
DO  - 10.26719/emhj.20.095
UR  - https://search.ebscohost.com/login.aspx?direct=true&db=ccm&AN=147141639&site=ehost-live
DP  - EBSCOhost
DB  - ccm
ER  - 

TY  - JOUR
ID  - 143456326
T1  - Learning across the UK: a review of public health systems and policy approaches to early child development since political devolution.
AU  - Black, Michelle
AU  - Barnes, Amy
AU  - Baxter, Susan
AU  - Beynon, Claire
AU  - Clowes, Mark
AU  - Dallat, Mary
AU  - Davies, Alisha R
AU  - Furber, Andrew
AU  - Goyder, Elizabeth
AU  - Jeffery, Catherine
AU  - Kritsotakis, Evangelos I
AU  - Strong, Mark
Y1  - 2020/06//
N1  - Accession Number: 143456326. Language: English. Entry Date: 20200531. Revision Date: 20210601. Publication Type: Article; research; systematic review; tables/charts. Journal Subset: Europe; Peer Reviewed; Public Health; UK & Ireland. Special Interest: Evidence-Based Practice. Grant Information: This work was funded by the Health Foundation and undertaken on behalf of the Association of Directors of Public Health (UK).. NLM UID: 101188638. 
KW  - Child Development
KW  - Public Health -- Evaluation
KW  - Learning -- United Kingdom
KW  - Politics
KW  - Decentralization
KW  - Health Policy -- Evaluation
KW  - United Kingdom
KW  - Human
KW  - Systematic Review
KW  - Concept Formation
KW  - Poverty
KW  - Outcomes (Health Care)
KW  - Scotland
KW  - Wales
KW  - Medline
KW  - Psycinfo
KW  - Gray Literature
KW  - England
KW  - Northern Ireland
KW  - Wellness
KW  - Stakeholder Participation
KW  - Organizational Structure
KW  - Public Health -- Psychosocial Factors
KW  - Leadership
KW  - Funding Source
SP  - 224
EP  - 238
JO  - Journal of Public Health
JF  - Journal of Public Health
JA  - J PUBLIC HEALTH
VL  - 42
IS  - 2
PB  - Oxford University Press / USA
AB  - Background Giving children the best start in life is critical for their future health and wellbeing. Political devolution in the UK provides a natural experiment to explore how public health systems contribute to children's early developmental outcomes across four countries. Method A systematic literature review and input from a stakeholder group was used to develop a public health systems framework. This framework then informed analysis of public health policy approaches to early child development. Results A total of 118 studies met the inclusion criteria. All national policies championed a 'prevention approach' to early child development. Political factors shaped divergence, with variation in national conceptualizations of child development ('preparing for life' versus 'preparing for school') and pre-school provision ('universal entitlement' or 'earned benefit'). Poverty and resourcing were identified as key system factors that influenced outcomes. Scotland and Wales have enacted distinctive legislation focusing on wider determinants. However, this is limited by the extent of devolved powers. Conclusion The systems framework clarifies policy complexity relating to early child development. The divergence of child development policies in the four countries and, particularly, the explicit recognition in Scottish and Welsh policy of wider determinants, creates scope for this topic to be a tracer area to compare UK public health systems longer term.
SN  - 1741-3842
AD  - School of Health and Related Research, The University of Sheffield, Regent Court, 30 Regent Street, Sheffield S1 4DA, UK
AD  - Public Health Wales, 2 Capital Quarter, Tyndall Street, Cardiff CF10 4BZ, UK
AD  - Public Health Agency Northern Ireland, Linenhall Street Unit, 12-22 Linenhall Street, Belfast BT2 8BS, UK
AD  - Division of Population Medicine, Cardiff University, Cardiff CF14 4XN, UK
AD  - Public Health England (Yorkshire and the Humber), Blenheim House, Duncombe Street, Leeds LS1 4PL, UK
AD  - NHS Borders, Borders General Hospital, Melrose, Roxburghshire TD69BS, UK
DO  - 10.1093/pubmed/fdz012
UR  - https://search.ebscohost.com/login.aspx?direct=true&db=ccm&AN=143456326&site=ehost-live
DP  - EBSCOhost
DB  - ccm
ER  - 

TY  - JOUR
ID  - 139211072
T1  - Experiences of interventions aiming to improve the mental health and well‐being of children and young people with a long‐term physical condition: A systematic review and meta‐ethnography.
AU  - Shaw, Liz
AU  - Moore, Darren
AU  - Nunns, Michael
AU  - Thompson Coon, Jo
AU  - Ford, Tamsin
AU  - Berry, Vashti
AU  - Walker, Erin
AU  - Heyman, Isobel
AU  - Dickens, Christopher
AU  - Bennett, Sophie
AU  - Shafran, Roz
AU  - Garside, Ruth
Y1  - 2019/11//
N1  - Accession Number: 139211072. Language: English. Entry Date: 20191023. Revision Date: 20201102. Publication Type: Article; research; systematic review; tables/charts; meta synthesis. Journal Subset: Biomedical; Europe; Peer Reviewed; UK & Ireland. Special Interest: Evidence-Based Practice. NLM UID: 7602632. 
KW  - Chronic Disease -- Psychosocial Factors
KW  - Mental Health
KW  - Psychological Well-Being
KW  - Caregiver Attitudes
KW  - Attitude of Health Personnel
KW  - Human
KW  - Systematic Review
KW  - Meta Synthesis
KW  - Qualitative Studies
KW  - Quality Assessment
KW  - Support, Psychosocial
KW  - Empowerment
KW  - Emotions
KW  - Hope
KW  - Infant
KW  - Child, Preschool
KW  - Child
KW  - Adolescence
KW  - Young Adult
KW  - Adult
SP  - 832
EP  - 849
JO  - Child: Care, Health & Development
JF  - Child: Care, Health & Development
JA  - CHILD CARE HEALTH DEV
VL  - 45
IS  - 6
CY  - Malden, Massachusetts
PB  - Wiley-Blackwell
AB  - Background: Children and young people with long‐term physical health conditions are at increased risk of experiencing mental health and well‐being difficulties. However, there is a lack of research that explores the experiences of and attitudes towards interventions aiming to improve their mental health and well‐being. This systematic review seeks to address this gap in the literature by exploring what children and young people with long‐term conditions, their caregivers, and health practitioners perceive to be important aspects of interventions aiming to improve their mental health and well‐being. Methods: An information specialist searched five academic databases using predefined criteria for qualitative evaluations of interventions aiming to improve the mental health or well‐being of children with long‐term physical conditions. Reviewers also performed supplementary citation and grey literature searches. Two reviewers independently screened titles, abstracts, and full texts that met the inclusion criteria and conducted data extraction and quality assessment. Meta‐ethnography was used to synthesize the findings. Results: Screening identified 60 relevant articles. We identified five overarching constructs through the synthesis: (a) Getting In and Staying In, (b) Therapeutic Foundation, (c) Social Support, (d) A Hopeful Alternative, and (e) Empowerment. The line of argument that links these constructs together indicates that when interventions can provide an environment that allows young people to share their experiences and build empathetic relationships, it can enable participants to access social support and increase feelings of hope and empowerment. Conclusion: These findings may provide a framework to inform the development of mental health interventions for this population and evaluate existing interventions that already include some of the components or processes identified by this research. Further research is needed to establish which of the constructs identified by the line of argument are most effective in improving the mental well‐being of young people living with long‐term conditions.
SN  - 0305-1862
AD  - University of Exeter Medical School, Exeter UK
AD  - Graduate School of Education, University of Exeter, Exeter UK
AD  - Evidence Synthesis & Modelling for Health Improvement, University of Exeter Medical School, Exeter UK
AD  - Child Mental Health Research Group, University of Exeter Medical School, Exeter UK
AD  - Centre for Outcomes and Experience Research in Children's Health, Illness and Disability, Great Ormond Street Hospital, London UK
AD  - Great Ormond Street Institute of Child Health, University College London, London UK
AD  - Psychological Medicine, University of Exeter Medical School, Exeter UK
AD  - European Centre for Environment and Human Health, University of Exeter Medical School, Truro UK
DO  - 10.1111/cch.12708
UR  - https://search.ebscohost.com/login.aspx?direct=true&db=ccm&AN=139211072&site=ehost-live
DP  - EBSCOhost
DB  - ccm
ER  - 

TY  - JOUR
ID  - 145933191
T1  - Contraceptive Use and Method Preferences among HIV Positive Women in Ethiopia: A Systematic Review and Meta-analysis.
AU  - Gedefaw, Getnet
AU  - Wondmieneh, Adam
AU  - Demis, Asmamaw
Y1  - 2020/09/18/
N1  - Accession Number: 145933191. Language: English. Entry Date: 20200925. Revision Date: 20200925. Publication Type: Article; meta analysis; research; systematic review; tables/charts. Journal Subset: Biomedical; Peer Reviewed; USA. Special Interest: Evidence-Based Practice. NLM UID: 101600173. 
KW  - Contraceptive Agents -- Therapeutic Use
KW  - Contraceptives, Oral
KW  - Patient Preference
KW  - HIV Seropositivity -- Psychosocial Factors -- Ethiopia
KW  - HIV-Positive Persons -- Psychosocial Factors
KW  - Women's Health
KW  - Human
KW  - Systematic Review
KW  - PubMed
KW  - Medline
KW  - Embase
KW  - Ethiopia
KW  - Meta Analysis
KW  - Publication Bias
KW  - Sensitivity and Specificity
SP  - 1
EP  - 12
JO  - BioMed Research International
JF  - BioMed Research International
JA  - BIOMED RES INT
CY  - London, <Blank>
PB  - Hindawi Limited
AB  - Background. Preventing unintended pregnancies among HIV positive women has a vital role to prevent mother to child transmission. Besides, increasing access to contraceptives has a number of economical importance and reducing the costs for mitigating the unintended pregnancy consequences. Therefore, this study is aimed at assessing the contraceptive use and method of preference among HIV positive women in Ethiopia. Methods. A systematic review and meta-analysis reporting guideline was applied. Articles searched from the Scopus, Pubmed/MEDLINE, EMBASE, AJOL, Hinari, and Google scholar were included in this review. The Stata 11 software was used to compute the analysis. Heterogeneity of the studies was detected using the Cochran Q test and I 2 test statistics. Egger's test was used to check the evidence of publication bias within the studies. Subgroup analysis and sensitivity analysis was computed with the evidence of heterogeneity. Results. Ten thousand one hundred twenty one (10121) women living with HIV/AIDS were recruited in this study. The national estimated prevalence of contraceptive use among HIV positive women in Ethiopia was 57.78% (95% CI: 48.53-67.03). Injectables and male condom were the most preferred contraceptives accounted for 36.00% (95% CI: 6.64-45.35) and 32.74% (95% CI: 21.08-44.40), respectively. Discussion with husband/partner (AOR: 4.70, 95% CI: 2.18-10.12), disclosure of HIV status to spouse/partner (AOR: 2.18, 95% CI: 1.55-3.06), ever counseled for modern contraceptives (AOR: 2.79, 95% CI: 2.01-3.88), attending secondary and above education (AOR: 3.12, 95% CI: 2.15-4.51), and having more than one live child (AOR: 2.61, 95% CI: 1.86-3.66) were increasing the likelihood of contraceptive use whereas not currently married women (AOR: 0.23, 95% CI: 0.16-0.34) was decreases the odds of contraceptive use. Conclusion. In Ethiopia, more than half of the women living with HIV/AIDS were using contraceptives. Discussion with husband/partner, disclosure of HIV status to spouse/partner, ever counseled for modern contraceptives, attending secondary and above education, and having more than one live child were increasing the uptake of contraceptives among HIV positive women. Partner discussion, having adequate information towards contraceptive use, and having desired number of child could increase the utilization; as a result, obstetric complication with HIV positive women due to unintended pregnancy is significantly decreasing.
SN  - 2314-6133
AD  - Department of Midwifery, College of Health Sciences, Woldia University, P.O. Box: 400, Woldia, Ethiopia
AD  - Department of Nursing, College of Health Sciences, Woldia University, P.O. Box: 400, Woldia, Ethiopia
DO  - 10.1155/2020/6465242
UR  - https://search.ebscohost.com/login.aspx?direct=true&db=ccm&AN=145933191&site=ehost-live
DP  - EBSCOhost
DB  - ccm
ER  - 

TY  - JOUR
ID  - 146055890
T1  - Critical review of the evidence base regarding theories conceptualising the aetiology of psychosis.
AU  - Riley, Miv
Y1  - 2020/09/24/
N1  - Accession Number: 146055890. Language: English. Entry Date: 20201008. Revision Date: 20201009. Publication Type: Article; pictorial; research; systematic review; tables/charts. Journal Subset: Core Nursing; Double Blind Peer Reviewed; Editorial Board Reviewed; Europe; Expert Peer Reviewed; Nursing; Peer Reviewed; UK & Ireland. Special Interest: Evidence-Based Practice. NLM UID: 9212059. 
KW  - Psychotic Disorders -- Etiology
KW  - Mental Health
KW  - Human
KW  - Systematic Review
KW  - Psycinfo
KW  - Medline
KW  - CINAHL Database
KW  - Quality Assessment
KW  - Epigenomics
SP  - 1030
EP  - 1037
JO  - British Journal of Nursing
JF  - British Journal of Nursing
JA  - BR J NURS
VL  - 29
IS  - 17
PB  - Mark Allen Holdings Limited
[truncated: 6,300,115 more chars]
