# Supplementary material for: An umbrella review of reviews on challenges to meaningful adolescent involvement in health research
Source: Health Expect. 2024 Jan 27;27(1):e13980. doi: 10.1111/hex.13980 (PMC10821743; doi:10.1111/hex.13980)
Supplement: Supplementary file 1 — Supporting information. [file HEX-27-e13980-s001.zip › Search record and results/Academic databases and search engines/Embase/Embase.ris]

TY  - JOUR
M3  - Review
Y1  - 2021
VL  - 106
IS  - 7
SP  - 698
EP  - 704
SN  - 1468-2044
SN  - 0003-9888
JF  - Archives of Disease in Childhood
JO  - Arch. Dis. Child.
UR  - https://www.embase.com/search/results?subaction=viewrecord&id=L633459893&from=export
U2  - L633459893
C5  - 33208398
DB  - Embase
DB  - Medline
DB  - 
U4  - 2020-11-26
L2  - http://dx.doi.org/10.1136/archdischild-2020-320452
DO  - 10.1136/archdischild-2020-320452
LK  - http://resolver.ebscohost.com/openurl?sid=EMBASE&sid=EMBASE&issn=14682044&id=doi:10.1136%2Farchdischild-2020-320452&atitle=Young+people%27s+advisory+groups+in+health+research%3A+Scoping+review+and+mapping+of+practices&stitle=Arch.+Dis.+Child.&title=Archives+of+Disease+in+Childhood&volume=106&issue=7&spage=698&epage=704&aulast=Sellars&aufirst=Elise&auinit=E.&aufull=Sellars+E.&coden=ADCHA&isbn=&pages=698-704&date=2021&auinit1=E&auinitm=
A1  - Sellars, E.
A1  - Pavarini, G.
A1  - Michelson, D.
A1  - Creswell, C.
A1  - Fazel, M.
M1  - (Sellars E.; Pavarini G.; Creswell C.; Fazel M., mina.fazel@psych.ox.ac.uk) Department of Psychiatry, University of Oxford, Oxford, United Kingdom
M1  - (Michelson D.) School of Psychology, University of Sussex, Brighton, United Kingdom
AD  - M. Fazel, Department of Psychiatry, University of Oxford, Oxford, United Kingdom
T1  - Young people's advisory groups in health research: Scoping review and mapping of practices
LA  - English
KW  - adolescent
KW  - adolescent health
KW  - adult
KW  - child
KW  - empiricism
KW  - female
KW  - human
KW  - juvenile
KW  - male
KW  - medical research
KW  - Medline
KW  - psychology
KW  - review
KW  - school child
KW  - systematic review
N2  - Background Young people's advisory groups (YPAGs) for research are comprised of children or adolescents who work with researchers to shape different stages of the research process. Their involvement is expected to ensure studies better reflect the preferences and needs of targeted youth populations. However, despite their increasing use in health research, there is little systematic evidence on the methods and impacts associated with YPAGs. Method To address this gap, we conducted a scoping review of YPAGs in youth-focused health studies. We systematically searched MEDLINE for empirical studies in populations between 12 years and 18 years of age published in 2019. If a potential YPAG was identified, authors were contacted for additional information about the activities and level of involvement of the YPAG. Findings Of all studies that collected primary data from persons aged 12-18 years, only 21 studies reported using youth advice during their research. This represents less than 1% of all published empirical child and adolescent studies. There was variation in the type of research activity undertaken by YPAGs and their level of involvement. Most studies involved YPAGs in co-production of research design and/or in dissemination activities. The majority of authors that responded were positive about the impact of YPAGs. Interpretation Recommendations for consistent reporting of YPAG involvement in empirical studies include reporting on the match between YPAG and study populations, frequency/format of meetings, and the nature and level of involvement.
ER  - 

TY  - JOUR
M3  - Review
Y1  - 2020
VL  - 10
IS  - 8
SN  - 2044-6055
JF  - BMJ Open
JO  - BMJ Open
UR  - https://www.embase.com/search/results?subaction=viewrecord&id=L632568712&from=export
U2  - L632568712
C5  - 32784255
DB  - Embase
DB  - Medline
DB  - 
U4  - 2020-08-28
L2  - http://dx.doi.org/10.1136/bmjopen-2019-036522
DO  - 10.1136/bmjopen-2019-036522
LK  - http://resolver.ebscohost.com/openurl?sid=EMBASE&sid=EMBASE&issn=20446055&id=doi:10.1136%2Fbmjopen-2019-036522&atitle=Youth+participatory+research+evidence+to+inform+health+policy%3A+A+systematic+review+protocol&stitle=BMJ+Open&title=BMJ+Open&volume=10&issue=8&spage=&epage=&aulast=Njelesani&aufirst=Janet&auinit=J.&aufull=Njelesani+J.&coden=&isbn=&pages=-&date=2020&auinit1=J&auinitm=
A1  - Njelesani, J.
A1  - Hunleth, J.
M1  - (Njelesani J.) Occupational Therapy, New York University, New York, NY, United States
M1  - (Njelesani J.) International Centre for Disability and Rehabilitation, University of Toronto, Toronto, Canada
M1  - (Hunleth J., jean.hunleth@wustl.edu) Division of Public Health Sciences, Washington University in Saint Louis, Saint Louis, MI, United States
AD  - J. Hunleth, Division of Public Health Sciences, Washington University in Saint Louis, Saint Louis, MI, United States
T1  - Youth participatory research evidence to inform health policy: A systematic review protocol
LA  - English
KW  - health care policy
KW  - human
KW  - juvenile
KW  - medical research
KW  - Medline
KW  - narrative
KW  - participatory research
KW  - pediatrics
KW  - quantitative analysis
KW  - review
KW  - systematic review
N2  - Introduction Young people's participation in health research produces knowledge that is indispensable for creating appropriate and effective policies. However, how best to disseminate youth participatory research evidence to impact health policy is not known. Therefore, the objectives of this systematic review are to describe the evidence produced through youth participatory research, including the strategies used to disseminate youth participatory research evidence to health policymakers. These are necessary to improve policymakers' use of youth participatory research evidence and, thereby, make programmes more impactful for young people. Methods and analysis The meta-narrative methodology will guide the systematic review to highlight the contrasting and complementary evidence on the use of engaging youth in research to affect health policymaking. Relevant studies will be identified by searching electronic databases, including but not limited to EBSCO, PROQUEST, OVID Medline, Sociological Abstracts and Google Scholar from inception to December 2020. The methodological quality of included quantitative, qualitative and mixed-methods research studies will be assessed using valid appraisal tools. The meta-narrative approach to analysis will include identifying meta-narratives of how youth participation informed the health research findings. Ethics and dissemination An advisory group of young people will advise on the study and dissemination of the findings. As part of our plan for active dissemination, we will produce a policy brief that builds the rationale for using research with and by youth as part of an evidence base necessary for achieving youth health outcomes.
ER  - 

TY  - JOUR
M3  - Review
Y1  - 2013
VL  - 31
IS  - 40
SP  - 4293
EP  - 4304
SN  - 0264-410X
SN  - 1873-2518
JF  - Vaccine
JO  - Vaccine
UR  - https://www.embase.com/search/results?subaction=viewrecord&id=L369643588&from=export
U2  - L369643588
C5  - 23859839
DB  - Embase
DB  - Medline
U3  - 2013-09-02
U4  - 2013-09-04
L2  - http://dx.doi.org/10.1016/j.vaccine.2013.07.013
DO  - 10.1016/j.vaccine.2013.07.013
LK  - http://resolver.ebscohost.com/openurl?sid=EMBASE&sid=EMBASE&issn=0264410X&id=doi:10.1016%2Fj.vaccine.2013.07.013&atitle=A+systematic+review+of+interventions+for+reducing+parental+vaccine+refusal+and+vaccine+hesitancy&stitle=Vaccine&title=Vaccine&volume=31&issue=40&spage=4293&epage=4304&aulast=Sadaf&aufirst=Alina&auinit=A.&aufull=Sadaf+A.&coden=VACCD&isbn=&pages=4293-4304&date=2013&auinit1=A&auinitm=
A1  - Sadaf, A.
A1  - Richards, J.L.
A1  - Glanz, J.
A1  - Salmon, D.A.
A1  - Omer, S.B.
M1  - (Sadaf A.) Medical College, Aga Khan University, Karachi, Pakistan
M1  - (Richards J.L.; Omer S.B., somer@emory.edu) Rollins School of Public Health, Emory University, Atlanta, GA, United States
M1  - (Glanz J.) Institute for Health Research-Kaiser Permanente Colorado, Denver, CO, United States
M1  - (Salmon D.A.) Department of International Health, Johns Hopkins Bloomberg School of Public Health, Baltimore, MD, United States
M1  - (Salmon D.A.) Institute for Vaccine Safey, Johns Hopkins Bloomberg School of Public Health, Baltimore, MD, United States
M1  - (Omer S.B., somer@emory.edu) Center for Health Research - Southeast, Kaiser Permanente, Atlanta, GA, United States
M1  - (Omer S.B., somer@emory.edu) School of Medicine, Emory University, Atlanta, GA, United States
M1  - (Omer S.B., somer@emory.edu) Emory Vaccine Center, Emory University, Atlanta, GA, United States
AD  - S.B. Omer, Rollins School of Public Health, Emory University, 1518 Clifton Road, NE, Room 7017 (CNR Building), Atlanta, GA 30322, United States
T1  - A systematic review of interventions for reducing parental vaccine refusal and vaccine hesitancy
LA  - English
KW  - vaccine
KW  - adolescent health
KW  - childhood
KW  - decision making
KW  - human
KW  - information retrieval
KW  - intervention study
KW  - legal aspect
KW  - parental behavior
KW  - priority journal
KW  - quality control
KW  - review
KW  - systematic review
KW  - treatment refusal
KW  - vaccination
N2  - Unvaccinated individuals pose a public health threat to communities. Research has identified many factors associated with parental vaccine refusal and hesitancy toward childhood and adolescent immunizations. However, data on the effectiveness of interventions to address parental refusal are limited. We conducted a systematic review of four online databases to identify interventional studies.We used criteria recommended by the WHO's Strategic Advisory Group of Experts on immunization (SAGE) for the quality assessment of studies. Intervention categories and outcomes were evaluated for each body of evidence and confidence in overall estimates of effect was determined. There is limited evidence to guide implementation of effective strategies to deal with the emerging threat of parental vaccine refusal. There is a need for appropriately designed, executed and evaluated intervention studies to address this gap in knowledge. © 2013 Elsevier Ltd.
ER  - 

TY  - JOUR
M3  - Conference Abstract
Y1  - 2012
VL  - 6
SP  - 2
SN  - 1871-403X
JF  - Obesity Research and Clinical Practice
JO  - Obes. Res. Clin. Pract.
UR  - https://www.embase.com/search/results?subaction=viewrecord&id=L70899090&from=export
U2  - L70899090
DB  - Embase
U4  - 2012-10-22
L2  - http://dx.doi.org/10.1016/j.orcp.2012.08.004
DO  - 10.1016/j.orcp.2012.08.004
LK  - http://resolver.ebscohost.com/openurl?sid=EMBASE&sid=EMBASE&issn=1871403X&id=doi:10.1016%2Fj.orcp.2012.08.004&atitle=Sugar%3A+A+uniquely+obesogenic+nutrient%3F&stitle=Obes.+Res.+Clin.+Pract.&title=Obesity+Research+and+Clinical+Practice&volume=6&issue=&spage=2&epage=&aulast=Mann&aufirst=Jim&auinit=J.&aufull=Mann+J.&coden=&isbn=&pages=2-&date=2012&auinit1=J&auinitm=
A1  - Mann, J.
M1  - (Mann J.) Dept. in Human Nutrition and Medicine, University of Otago, Dunedin, New Zealand
AD  - J. Mann, Dept. in Human Nutrition and Medicine, University of Otago, Dunedin, New Zealand
T1  - Sugar: A uniquely obesogenic nutrient?
LA  - English
KW  - sugar
KW  - carbohydrate
KW  - nutrient
KW  - New Zealand
KW  - obesity
KW  - society
KW  - health
KW  - food
KW  - public health
KW  - beverage
KW  - meta analysis (topic)
KW  - childhood
KW  - classification
KW  - nutrition
KW  - meta analysis
KW  - agriculture
KW  - attributable risk
KW  - World Health Organization
KW  - dietary intake
KW  - systematic review (topic)
KW  - human
KW  - diet
KW  - population
KW  - study design
KW  - exposure
KW  - risk
N2  - The suggestion that sugar might have adverse health effects has been a recurring theme for decades, but recent interest has centred around the extent to which sugar(s) might increase the risk of overweight and obesity. Inadequate study design, differences in assessing dietary intake, inconsistent findings and varying definitions of 'sugars' have precluded definitive conclusions. The most consistent association has been between a high intake of sugar sweetened beverages and the development of obesity, but not all published metaanalyses have reported a statistically significant relationship. The World Health Organisation and Food and Agriculture Organisation (WHO/FAO) have adopted a classification of carbohydrates and clarified definitions of various groups of sugars which has enabled a more standardised approach for examining potentially adverse health effects. Concern regarding high and increasing rates of obesity, especially in childhood have led to calls for aggressive public health measures to counter promotion of sugar sweetened beverages and other manufactured foods high in sugars. Convincing evidence of association is required to justify such an approach. National recommendations vary widely and the current WHO recommendation is that intake of free sugars should be less than 10% total energy. The WHO Nutrition Guidance Expert Advisory Group (NUGAG) Subgroup on Diet and Health has commissioned formal systematic reviews to assess strength of evidence and on which to base recommendations. Public health measures may differ amongst countries and should be based on population attributable risk which in turn depends upon level of exposure.
ER  - 

TY  - JOUR
M3  - Conference Abstract
Y1  - 2013
VL  - 55
SP  - 49
SN  - 0012-1622
JF  - Developmental Medicine and Child Neurology
JO  - Dev. Med. Child Neurol.
UR  - https://www.embase.com/search/results?subaction=viewrecord&id=L71683920&from=export
U2  - L71683920
DB  - Embase
U4  - 2014-11-18
L2  - http://dx.doi.org/10.1111/dmcn.12259
DO  - 10.1111/dmcn.12259
LK  - http://resolver.ebscohost.com/openurl?sid=EMBASE&sid=EMBASE&issn=00121622&id=doi:10.1111%2Fdmcn.12259&atitle=Involving+disabled+children+and+young+people+as+partners+in+research%3A+A+systematic+review&stitle=Dev.+Med.+Child+Neurol.&title=Developmental+Medicine+and+Child+Neurology&volume=55&issue=&spage=49&epage=&aulast=Bailey&aufirst=S.&auinit=S.&aufull=Bailey+S.&coden=&isbn=&pages=49-&date=2013&auinit1=S&auinitm=
A1  - Bailey, S.
A1  - Boddy, K.
A1  - Briscoe, S.
A1  - Mchugh, C.
A1  - Stone, T.
A1  - East, A.
A1  - Morris, C.
M1  - (Bailey S.; Boddy K.; Briscoe S.; Mchugh C.; Stone T.; East A.; Morris C.) University of Exeter, Exeter, United Kingdom
AD  - S. Bailey, University of Exeter, Exeter, United Kingdom
T1  - Involving disabled children and young people as partners in research: A systematic review
LA  - English
KW  - human
KW  - childhood
KW  - disability
KW  - systematic review
KW  - handicapped child
KW  - disabled person
KW  - parent
KW  - synthesis
KW  - data base
KW  - narrative
KW  - scientist
KW  - screening
KW  - interpersonal communication
KW  - medical research
KW  - patient
N2  - Introduction: Involving patients and members of the public in research is strongly encouraged. However, there is little guidance about how to involve disabled children and young people (C&YP). This systematic review examined what can be learned from published examples about involving disabled C&YP in the research process and how this has been achieved successfully. Participants and Methods: A systematic search of academic databases and grey literature was conducted, along with citation chasing and contact with experts. Included studies involved disabled C&YP in health research using acknowledged approaches to public involvement. Results were combined in a narrative synthesis. An advisory group of parents of disabled C&YP were involved in refining the research objectives, defining the inclusion criteria, screening websites, and disseminating findings. Results: Emerging findings suggest there are many challenges and factors to consider in involving disabled children and young people in research, such as accessing or recruiting disabled C&YP, the roles of gatekeepers, appropriate communication, training, and building relationships. Discussion: Including disabled C&YP in the research process can ensure that issues important to the group are prioritised, appropriate outcomes are measured, and research is carried out in a way that is acceptable to them. Improving our understanding of how to effectively involve this group in research will enable more effective collaboration between researchers and disabled C&YP.
ER  - 

TY  - JOUR
M3  - Review
Y1  - 2021
VL  - 110
IS  - 10
SP  - 2680
EP  - 2685
SN  - 1651-2227
SN  - 0803-5253
JF  - Acta Paediatrica, International Journal of Paediatrics
JO  - Acta Paediatr. Int. J. Paediatr.
UR  - https://www.embase.com/search/results?subaction=viewrecord&id=L2013280843&from=export
U2  - L2013280843
C5  - 34091936
DB  - Embase
DB  - Medline
DB  - 
U3  - 2021-07-30
U4  - 2021-07-30
U4  - 2021-10-20
L2  - http://dx.doi.org/10.1111/apa.15968
DO  - 10.1111/apa.15968
LK  - http://resolver.ebscohost.com/openurl?sid=EMBASE&sid=EMBASE&issn=16512227&id=doi:10.1111%2Fapa.15968&atitle=National+guidelines+recommend+rotavirus+vaccination+to+inpatient+preterm+infants&stitle=Acta+Paediatr.+Int.+J.+Paediatr.&title=Acta+Paediatrica%2C+International+Journal+of+Paediatrics&volume=110&issue=10&spage=2680&epage=2685&aulast=Schollin+Ask&aufirst=Lina&auinit=L.&aufull=Schollin+Ask+L.&coden=APAEE&isbn=&pages=2680-2685&date=2021&auinit1=L&auinitm=
A1  - Schollin Ask, L.
A1  - Wingren, L.
A1  - Storsaeter, J.
M1  - (Schollin Ask L., lina.schollin.ask@folkhalsomyndigheten.se; Storsaeter J.) Public Health Agency of Sweden, Solna, Sweden
M1  - (Wingren L.) Sachsska Children and Youth Hospital, Stockholm, Sweden
AD  - L. Schollin Ask, Public Health Agency of Sweden, Solna, Sweden
T1  - National guidelines recommend rotavirus vaccination to inpatient preterm infants
LA  - English
KW  - diphtheria pertussis poliomyelitis tetanus vaccine
KW  - diphtheria pertussis tetanus Haemophilus influenzae type b hepatitis B vaccine
KW  - hepatitis B vaccine
KW  - immunoglobulin A
KW  - Rotavirus vaccine
KW  - sodium
KW  - apnea
KW  - bradycardia
KW  - child health
KW  - dehydration
KW  - drug safety
KW  - drug tolerability
KW  - gastroenteritis
KW  - gastrointestinal symptom
KW  - hospital admission
KW  - hospital patient
KW  - human
KW  - hygiene
KW  - immune response
KW  - immunoglobulin blood level
KW  - meta analysis
KW  - neonatal intensive care unit
KW  - newborn
KW  - newborn intensive care
KW  - pediatric surgery
KW  - practice guideline
KW  - prematurity
KW  - public health
KW  - review
KW  - Rotavirus infection
KW  - sepsis
KW  - side effect
KW  - sodium urine level
KW  - Sweden
KW  - systematic review
KW  - treatment outcome
KW  - vaccination
KW  - virus excretion
KW  - virus shedding
KW  - virus transmission
KW  - ward
N2  - Aim: The aim was to perform a literature search of the latest evidence of administration of dose 1 of rotavirus vaccine to children admitted in neonatal intensive care or special care unit settings. Methods: The literature search focused on the outcome of serious adverse events of rotavirus vaccination in vaccinated children and on possible symptomatic infection in controls and in unvaccinated children via transmission of the vaccine virus in the same ward. Results and guidelines were discussed with a working group selected from the national advisory group of child health. Also, a survey to neonatal care units in Sweden was sent out due to the subject. Results: Administration of rotavirus vaccine is safe for age-eligible preterm children and unvaccinated children in the same ward. A satisfactory immune response has been shown, and basic hygiene routines are enough. Also, hospitalised age-eligible children with paediatric surgical conditions should be considered the rotavirus vaccine. Conclusion: The Swedish Public Health Agency recommends that preterm infants as well as children who are admitted for other reasons in the neonatal ward be vaccinated with dose 1 against rotavirus infection when hospitalised and when age eligible.
ER  - 

TY  - JOUR
M3  - Conference Abstract
Y1  - 2018
VL  - 13
IS  - 3
SP  - 57
SN  - 1747-4949
JF  - International Journal of Stroke
JO  - Int. J. Stroke
UR  - https://www.embase.com/search/results?subaction=viewrecord&id=L625506591&from=export
U2  - L625506591
DB  - Embase
U4  - 2018-12-21
L2  - http://dx.doi.org/10.1177/1747493018801108
DO  - 10.1177/1747493018801108
LK  - http://resolver.ebscohost.com/openurl?sid=EMBASE&sid=EMBASE&issn=17474949&id=doi:10.1177%2F1747493018801108&atitle=Exploring+adults%27+perceptions%2C+views+and+lived+experiences+of+sedentary+behaviour%3A+A+systematic+review+of+qualitative+studies&stitle=Int.+J.+Stroke&title=International+Journal+of+Stroke&volume=13&issue=3&spage=57&epage=&aulast=Clarke&aufirst=D.J.&auinit=D.J.&aufull=Clarke+D.J.&coden=&isbn=&pages=57-&date=2018&auinit1=D&auinitm=J
A1  - Clarke, D.J.
A1  - Williams, R.
A1  - Rawlings, G.H.
A1  - Forster, A.
A1  - Birch, K.M.
A1  - Carter, G.
A1  - English, C.
A1  - Farrin, A.
A1  - Fitzsimons, C.
A1  - Holloway, I.
A1  - Lawton, R.
A1  - Mead, G.E.
A1  - Patel, A.
M1  - (Clarke D.J.; Williams R.; Rawlings G.H.; Forster A.) Academic Unit of Elderly Care and Rehabilitation, University of Leeds, Leeds, United Kingdom
M1  - (Birch K.M.) School of Biomedical Sciences, University of Leeds, Leeds, United Kingdom
M1  - (Carter G.) Consumer Research Advisory Group, Leeds, United Kingdom
M1  - (English C.) School of Health Sciences and Priority Research Centre for Stroke and Brain Injury, University of Newcastle and Centre for Research Excellence in Stroke Recovery and Rehabilitation, New South Wales, Australia
M1  - (Farrin A.; Holloway I.) Clinical Trials Research Unit, University of Leeds, Leeds, United Kingdom
M1  - (Fitzsimons C.) Physical Activity for Health Research Centre, University of Edinburgh, Edinburgh, United Kingdom
M1  - (Lawton R.) School of Psychology, University of Leeds, Leeds, United Kingdom
M1  - (Mead G.E.) Geriatric Medicine, Division of Health Sciences, University of Edinburgh, Edinburgh, United Kingdom
M1  - (Patel A.) Anita Patel Health Economics Consulting Ltd, London, United Kingdom
AD  - D.J. Clarke, Academic Unit of Elderly Care and Rehabilitation, University of Leeds, Leeds, United Kingdom
T1  - Exploring adults' perceptions, views and lived experiences of sedentary behaviour: A systematic review of qualitative studies
LA  - English
KW  - adult
KW  - adulthood
KW  - behavior change
KW  - child
KW  - childhood
KW  - Cinahl
KW  - clinician
KW  - Cochrane Library
KW  - conference abstract
KW  - controlled study
KW  - disability
KW  - female
KW  - health behavior
KW  - human
KW  - male
KW  - Medline
KW  - perception
KW  - personal experience
KW  - PsycINFO
KW  - qualitative research
KW  - retirement
KW  - scientist
KW  - stroke survivor
KW  - student
KW  - synthesis
KW  - systematic review
KW  - Web of Science
N2  - Introduction: There are consistent reports demonstrating that stroke survivors are more sedentary than healthy matched controls. The factors which determine sedentary behaviour in different population groups are less well known. This systematic review synthesised qualitative research relating to the lived experiences of, and barriers and facilitators to, reducing sedentary behaviour in adults. The findings will contribute to development of an intervention to reduce sedentary behaviour in stroke survivors. Methods: A systematic search of 7 databases was conducted (MEDLINE, AMED, Cochrane Database, PsychINFO, SPORTDiscus, CINAHL and Web of Science) in September 2017. A qualitative thematic synthesis was undertaken. Results: 30 studies capturing the experiences of 900 individuals were included. 3 key themes emerged from the analysis: 1) as individuals transition through different life stages (childhood; student and adulthood; retirement and later life; and experience illness and disability), there are a range of internal and external pressures that influence sedentary behaviour; 2) sedentary behaviour is not an independent or discrete health behaviour and should be viewed as a set of actions within individual, social, environmental and cultural contexts; and 3) when looking to alter sedentary behaviour, researchers and clinicians should consider that individuals hold differing perceptions of the meaning and value of sedentariness. Conclusion: Knowledge on determinants of sedentary behaviour to inform and develop behaviour change interventions is limited. Findings from this review suggest the most efficacious approaches will need to be multifaceted, utilise a range of behaviour change methods, and focus on both the immediate and long-term health benefits of sedentary behaviour reduction.
ER  - 

TY  - JOUR
M3  - Conference Review
Y1  - 2018
VL  - 12
SN  - 1751-7893
JF  - Early Intervention in Psychiatry
JO  - Early Intervent. Psychiatry
UR  - https://www.embase.com/search/results?subaction=viewrecord&id=L624269420&from=export
U2  - L624269420
DB  - Embase
U4  - 2018-10-16
LK  - http://resolver.ebscohost.com/openurl?sid=EMBASE&sid=EMBASE&issn=17517893&id=doi:&atitle=IEPA+11th+International+Conference+on+Early+Intervention+in+Mental+Health+-+%E2%80%9CPrevention+and+Early+Intervention%3A+Broadening+the+Scope%E2%80%9D&stitle=Early+Intervent.+Psychiatry&title=Early+Intervention+in+Psychiatry&volume=12&issue=&spage=&epage=&aulast=&aufirst=&auinit=&aufull=&coden=&isbn=&pages=-&date=2018&auinit1=&auinitm=
T1  - IEPA 11th International Conference on Early Intervention in Mental Health - “Prevention and Early Intervention: Broadening the Scope”
LA  - English
KW  - adult
KW  - Caribbean (person)
KW  - cognitive remediation therapy
KW  - conference review
KW  - Denmark
KW  - diagnosis
KW  - dietary intake
KW  - early intervention
KW  - education
KW  - employment
KW  - ethics
KW  - female
KW  - food addiction
KW  - human
KW  - juvenile
KW  - learning
KW  - male
KW  - mental health
KW  - meta analysis
KW  - psychosis
KW  - randomized controlled trial (topic)
KW  - smoke
KW  - social competence
KW  - systematic review
KW  - translational research
KW  - vocation
KW  - wellbeing
N2  - The proceedings contain 656 papers. The topics discussed include: analyzing direct and indirect costs of an intensive first episode of psychosis program (PAFIP) of Cantabria, in the first year of intervention; the importance of smoke before fire: treatment outcomes in psychosis with and without a prior clinical high-risk phase; developing e-learning resources for families of African and Caribbean people diagnosed with schizophrenia: a qualitative approach to co-production; vocational outcomes of individual placement and support, cognitive remediation and work-related social skills training for people with severe mental illness in Denmark: results from a randomized controlled trial; food addiction, nutrition knowledge and dietary intake in young people experiencing mental illness; education and employment among young persons with early psychosis participating in OnTrackNY; expressed emotion (EE) in families of individuals at-risk of developing psychosis: a systematic review; identifying youth at risk of psychosis. from translational research to ethics appraisal; association of clinical high risk symptoms with general health and well-being in the community; and promoting strength, resilience and self-compassion in persons with psychosis: a systematic review and meta-analysis.
ER  - 

TY  - JOUR
M3  - Conference Abstract
Y1  - 2015
VL  - 100
SP  - A129
SN  - 0003-9888
JF  - Archives of Disease in Childhood
JO  - Arch. Dis. Child.
UR  - https://www.embase.com/search/results?subaction=viewrecord&id=L71930233&from=export
U2  - L71930233
DB  - Embase
U4  - 2015-07-03
L1  - http://adc.bmj.com/content/100/Suppl_3/A129.1.full.pdf+html?sid=b9999ece-f85e-4a4f-a99a-055dc77570ef
L2  - http://dx.doi.org/10.1136/archdischild-2015-308599.281
DO  - 10.1136/archdischild-2015-308599.281
LK  - http://resolver.ebscohost.com/openurl?sid=EMBASE&sid=EMBASE&issn=00039888&id=doi:10.1136%2Farchdischild-2015-308599.281&atitle=Rcpch+best+practice+guideline+to+newborn+examination+to+reduce+the+prevalence+of+delayed+detection+of+cleft+palate+%28CP%29&stitle=Arch.+Dis.+Child.&title=Archives+of+Disease+in+Childhood&volume=100&issue=&spage=A129&epage=&aulast=Habel&aufirst=A.&auinit=A.&aufull=Habel+A.&coden=&isbn=&pages=A129-&date=2015&auinit1=A&auinitm=
A1  - Habel, A.
A1  - Dudley, J.
A1  - Allister, J.
A1  - Elliman, D.
A1  - Jokinen, M.
A1  - Marlow, N.
A1  - Marsh, C.
A1  - McElroy, H.
A1  - Preston, R.
A1  - Slator, R.
A1  - Soe, A.
A1  - Tuckey, M.
A1  - Haveron, S.
A1  - Hunter, L.
M1  - (Habel A.) North Thames Cleft Unit, Great Ormond Street Hospital, London, United Kingdom
M1  - (Dudley J.) Renal Department, Bristol Childrens Hospital, Bristol, United Kingdom
M1  - (Allister J.) Independent Advisory Group, General Practice, Peterborough, United Kingdom
M1  - (Elliman D.) Community Paediatrics, Great Ormond Street Hospital, London, United Kingdom
M1  - (Jokinen M.) Practice and Standards Advisor, Royal College of Midwives, London, United Kingdom
M1  - (Marlow N.) Neonatology Department, University College Hospital, London, United Kingdom
M1  - (Marsh C.) South West Cleft Unit, Bristol Dental Hospital, London, United Kingdom
M1  - (McElroy H.) Paediatric Department, Medway NHS Foundation Trust, Rochester, United Kingdom
M1  - (Preston R.) Cleft Lip and Palate Association, London, United Kingdom
M1  - (Slator R.) Cleft Lip and Palate Services, Birmingham Childrens Hospital, Bristol, United Kingdom
M1  - (Soe A.) Neonatologist, Medway NHS Foundation Trust, Rochester, United Kingdom
M1  - (Tuckey M.) Parent Representative, London, United Kingdom
M1  - (Haveron S.) Clinical Standards, Royal College of Paediatrics and Child Health, London, United Kingdom
M1  - (Hunter L.) Royal College of Paediatrics and Child Health, London, United Kingdom
AD  - A. Habel, North Thames Cleft Unit, Great Ormond Street Hospital, London, United Kingdom
T1  - Rcpch best practice guideline to newborn examination to reduce the prevalence of delayed detection of cleft palate (CP)
LA  - English
KW  - 1 (5 isoquinolinesulfonyl) 2 methylpiperazine
KW  - practice guideline
KW  - newborn
KW  - examination
KW  - prevalence
KW  - cleft palate
KW  - college
KW  - pediatrics
KW  - child health
KW  - palate
KW  - consensus
KW  - soft palate
KW  - parent
KW  - law suit
KW  - congenital malformation
KW  - live birth
KW  - cleft lip
KW  - human
KW  - tongue
KW  - systematic review
KW  - health care personnel
KW  - United Kingdom
N2  - Introduction The UK prevalence of Cleft Palate (CP) without cleft lip is 1 in 1,750 live births. Half of CP have associated malformations and syndromes. The prevalence of delayed detection in the first 24 h after birth is 30%, 16% more than 72 h, 7% under three months of age, 3% under year and 2% over one year old. Potentially unnecessary delay in appropriate management, parental distress, and litigation occur. Strong circumstantial evidence suggests the method of palate examination as the cause. Aim Develop recommendations for optimal examination of the palate during routine newborn examination to ensure early detection of CP. Methods A consensus guidelines group was led by the RCPCH, including parent groups and key professional stakeholders. The RCPCH standards for development of clinical guidelines in paediatrics and child health were followed. A systematic review with methodological advice from the RCPCH clinical standards team was undertaken. Where there was limited evidence to support recommendations for practice a Delphi consensus method was carried out. When Delphi consensus was not reached, recommendations were based on working group consensus. Results 1. Examination of the newborn baby's hard and soft palate should be carried out by visual inspection and recorded in the Child Health Record. 2. Use a torch and method of depressing the tongue to visualise the whole palate. 3. Parents should be informed if the whole palate (including the full length of the soft palate) has not been visualised. 4. Failure to visually inspect the whole palate at first attempt should be followed by repeat visual examination within 24 h. Conclusion Trusts should provide training on the correct method of visual inspection of the palate to all healthcare professionals required to carry out newborn examinations.
ER  - 

TY  - JOUR
M3  - Conference Abstract
Y1  - 2019
VL  - 20
SN  - 1745-6215
JF  - Trials
JO  - Trials
UR  - https://www.embase.com/search/results?subaction=viewrecord&id=L629760179&from=export
U2  - L629760179
DB  - Embase
U4  - 2019-11-11
L2  - http://dx.doi.org/10.1186/s13063-019-3688-6
DO  - 10.1186/s13063-019-3688-6
LK  - http://resolver.ebscohost.com/openurl?sid=EMBASE&sid=EMBASE&issn=17456215&id=doi:10.1186%2Fs13063-019-3688-6&atitle=Rewards+and+challenges+of+undertaking+health-related+research+within+the+UK+Police+setting&stitle=Trials&title=Trials&volume=20&issue=&spage=&epage=&aulast=Booth&aufirst=Alison&auinit=A.&aufull=Booth+A.&coden=&isbn=&pages=-&date=2019&auinit1=A&auinitm=
A1  - Booth, A.
A1  - McDaid, C.
A1  - Scantlebury, A.
A1  - Parker, A.
A1  - Fairhurst, C.
A1  - Parkes, J.
A1  - Morgan, S.
A1  - Taylor, B.
A1  - Chapman, C.
A1  - Hewitt, C.
A1  - Torgerson, D.
M1  - (Booth A.; McDaid C.; Scantlebury A.; Parker A.; Fairhurst C.; Hewitt C.; Torgerson D.) University of York, York, United Kingdom
M1  - (Parkes J.; Morgan S.) University of Southampton, Southampton, United Kingdom
M1  - (Taylor B.; Chapman C.) Hampshire Constabulary, Southampton, United Kingdom
AD  - A. Booth, University of York, York, United Kingdom
T1  - Rewards and challenges of undertaking health-related research within the UK Police setting
LA  - English
KW  - endogenous compound
KW  - neuropeptide Y
KW  - adult
KW  - conference abstract
KW  - controlled study
KW  - court
KW  - human
KW  - human experiment
KW  - information system
KW  - juvenile
KW  - learning
KW  - mental health
KW  - offender
KW  - police
KW  - qualitative analysis
KW  - reward
KW  - systematic review
KW  - young adult
N2  - Introduction: York Trials Unit (YTU) has gained valuable experience through working with the Police. We present here key learning outcomes from a co-production project in mental health, attempts to set up a trial related to speeding offences and a trial of a youth offending intervention. Methods: YTU's experience comes from: Co-production with North Yorkshire Police (NYP) of a series of systematic reviews to improve the evidence base related to mental health, and an RCT of training for police officers to improve their handling of situations where members of the public they are in contact with are experiencing mental ill health. Developing a proposal for a trial with the Traffic division of NYP to improve the response rate to conditional offers for speeding offences. An on-going NIHR funded project with the University of Southampton and Hampshire Constabulary to undertake an RCT, with economic and qualitative evaluation of Gateway, an out-of-court, community-based intervention aimed at improving life chances for 18-24 year old offenders and reducing reoffending. Results: Four systematic reviews were completed and the cluster RCT involving 12 police stations and 249 officers receiving the bespoke training, showed it may have a positive effect on recording of incidents. The trial related to speeding offences was not feasible as there was no way of linking data between two NPY information systems. Recruitment to the Gateway trial has been delayed for various reasons. Discussion: Police Forces are enthusiastic collaborators and keen to underpin their working practices with robust evidence. Conducting pragmatic, health related trials within the police setting is feasible and acceptable. However, even simple evaluations need to be designed with care to fit in with existing work practices, in particular Police IT systems, the Police legal framework, and the rapidly evolving political and social environment. Close collaboration between police and academia is key.
ER  - 

TY  - JOUR
M3  - Conference Abstract
Y1  - 2012
VL  - 11
SP  - S139
SN  - 1569-1993
JF  - Journal of Cystic Fibrosis
JO  - J. Cyst. Fibrosis
UR  - https://www.embase.com/search/results?subaction=viewrecord&id=L70793138&from=export
U2  - L70793138
DB  - Embase
U4  - 2012-07-03
L2  - http://dx.doi.org/10.1016/S1569-1993(12)60492-5
DO  - 10.1016/S1569-1993(12)60492-5
LK  - http://resolver.ebscohost.com/openurl?sid=EMBASE&sid=EMBASE&issn=15691993&id=doi:10.1016%2FS1569-1993%2812%2960492-5&atitle=A+systematic+review+of+the+transition+process+for+young+people+with+cystic+fibrosis&stitle=J.+Cyst.+Fibrosis&title=Journal+of+Cystic+Fibrosis&volume=11&issue=&spage=S139&epage=&aulast=Coyne&aufirst=I.T.&auinit=I.T.&aufull=Coyne+I.T.&coden=&isbn=&pages=S139-&date=2012&auinit1=I&auinitm=T
A1  - Coyne, I.T.
A1  - Breen, M.
A1  - Dempsey, O.
A1  - While, A.
M1  - (Coyne I.T.; Breen M.; Dempsey O.) Trinity College Dublin, School of Nursing and Midwifery, Dublin, Ireland
M1  - (While A.) King's College London, Florence Nightingale School of Nursing and Midwifery, London, United Kingdom
AD  - I.T. Coyne, Trinity College Dublin, School of Nursing and Midwifery, Dublin, Ireland
T1  - A systematic review of the transition process for young people with cystic fibrosis
LA  - English
KW  - cystic fibrosis
KW  - human
KW  - systematic review
KW  - parent
KW  - adult
KW  - chronic disease
KW  - quantitative study
KW  - qualitative research
KW  - consultation
KW  - Medline
KW  - Ireland
KW  - adulthood
KW  - Cinahl
KW  - PsycINFO
KW  - data base
KW  - health
KW  - health care personnel
KW  - hospital
KW  - health service
KW  - child
KW  - wellbeing
N2  - Background: Transition of young people from child to adult healthcare services has become increasingly important as more are surviving into adulthood with chronic illnesses. There is limited empirical evidence in Ireland on how the process is experienced by young people with chronic illness; how it impacts on their health and well-being and how the transition process is managed by all stakeholders. Methods: Phase 1 involved a systematic review of the research available, and we present the results in this paper. We searched the following databases (CINAHL, EMBASE, PsychINFO, Pubmed) individually using keywords from 2001 to 2011 which resulted in 520 papers. We removed non-research which resulted in 84 papers of which 62 were quantitative and 22 were qualitative studies. Of these, 7 qualitative and 10 quantitative studies focused on transition & cystic fibrosis. Results: Despite the transition young adults continue to be interdependent upon their parents for support and assistance. Some parents resist the more marginal role they are expected to play in clinical consultations, which can lead to tensions in the young person/clinician/parent triad. Key facilitating factors were: relationship with clinician, clinician's attitude to transition and delivery of age appropriate care. Barriers included: treatment burden, accidental or purposeful forgetting of treatments, and lack of perceived benefit of treatments. Successful transitions programmes included orientation tours, information provision & familiar face in adult clinics. Conclusion: Process is often poorly managed which has implications for healthcare professionals and parents.
ER  - 

TY  - JOUR
M3  - Review
Y1  - 2012
VL  - 16
IS  - 19
SP  - 1
EP  - 315
SN  - 1366-5278
SN  - 2046-4924
JF  - Health Technology Assessment
JO  - Health Technol. Assess.
UR  - https://www.embase.com/search/results?subaction=viewrecord&id=L365052685&from=export
U2  - L365052685
C5  - 22480797
DB  - Embase
DB  - Medline
U3  - 2012-06-28
U4  - 2012-07-12
L1  - http://www.hta.ac.uk/fullmono/mon1619.pdf
L2  - http://dx.doi.org/10.3310/hta16190
DO  - 10.3310/hta16190
LK  - http://resolver.ebscohost.com/openurl?sid=EMBASE&sid=EMBASE&issn=13665278&id=doi:10.3310%2Fhta16190&atitle=The+effectiveness+of+interventions+to+treat+severe+acute+malnutrition+in+young+children%3A+A+systematic+review&stitle=Health+Technol.+Assess.&title=Health+Technology+Assessment&volume=16&issue=19&spage=1&epage=315&aulast=Picot&aufirst=J.&auinit=J.&aufull=Picot+J.&coden=HTASF&isbn=&pages=1-315&date=2012&auinit1=J&auinitm=
A1  - Picot, J.
A1  - Hartwell, D.
A1  - Harris, P.
A1  - Mendes, D.
A1  - Clegg, A.J.
A1  - Takeda, A.
M1  - (Picot J.; Hartwell D.; Harris P.; Mendes D.; Clegg A.J.; Takeda A.) Southampton Health Technology Assessments Centre, University of Southampton, Southampton, United Kingdom
M1  - (Takeda A.) Centre for Primary Care and Public Health, Barts and the London School of Medicine and Dentistry, London, United Kingdom
AD  - A. J. Clegg, Southampton Health Technology Assessments Centre, University of Southampton, Southampton, United Kingdom
T1  - The effectiveness of interventions to treat severe acute malnutrition in young children: A systematic review
LA  - English
KW  - amino acid
KW  - amoxicillin
KW  - ceftriaxone
KW  - glucose
KW  - nicotinic acid
KW  - potassium
KW  - zinc
KW  - acute diarrhea
KW  - anthropometry
KW  - antibiotic therapy
KW  - child
KW  - child health care
KW  - child nutrition
KW  - clinical effectiveness
KW  - diet supplementation
KW  - fluid resuscitation
KW  - health care quality
KW  - hospital care
KW  - human
KW  - hypovolemic shock
KW  - infant
KW  - infection
KW  - malnutrition
KW  - oral rehydration therapy
KW  - outpatient care
KW  - patient care
KW  - preschool child
KW  - randomized controlled trial (topic)
KW  - reaction time
KW  - review
KW  - rice
KW  - malnutrition
KW  - systematic review
N2  - Background: Severe acute malnutrition (SAM) arises as a consequence of a sudden period of food shortage and is associated with loss of a person's body fat and wasting of their skeletal muscle. Many of those affected are already undernourished and are often susceptible to disease. Infants and young children are the most vulnerable as they require extra nutrition for growth and development, have comparatively limited energy reserves and depend on others. Undernutrition can have drastic and wide-ranging consequences for the child's development and survival in the short and long term. Despite efforts made to treat SAM through different interventions and programmes, it continues to cause unacceptably high levels of mortality and morbidity. Uncertainty remains as to the most effective methods to treat severe acute malnutrition in young children. Objectives: To evaluate the effectiveness of interventions to treat infants and children aged < 5 years who have SAM. Data sources: Eight databases (MEDLINE, EMBASE, MEDLINE In-Process & Other Non- Indexed Citations, CAB Abstracts Ovid, Bioline, Centre for Reviews and Dissemination, EconLit EBSCO and The Cochrane Library) were searched to 2010. Bibliographies of included articles and grey literature sources were also searched. The project expert advisory group was asked to identify additional published and unpublished references. Review methods: Prior to the systematic review, a Delphi process involving international experts prioritised the research questions. Searches were conducted and two reviewers independently screened titles and abstracts for eligibility. Inclusion criteria were applied to the full texts of retrieved papers by one reviewer and checked independently by a second. Included studies were mapped to the research questions. Data extraction and quality assessment were undertaken by one reviewer and checked by a second reviewer. Differences in opinion were resolved through discussion at each stage. Studies were synthesised through a narrative review with tabulation of the results. Results: A total of 8954 records were screened, 224 full-text articles were retrieved, and 74 articles (describing 68 studies) met the inclusion criteria and were mapped. No evidence focused on treatment of children with SAM who were human immunodeficiency virus seropositive, and no good-quality or adequately reported studies assessed treatments for SAM among infants < 6 months old. One randomised controlled trial investigated fluid resuscitation solutions for shock, with none adequately treating shock. Children with acute diarrhoea benefited from the use of hypo-osmolar oral rehydration solution (H-ORS) compared with the standard World Health Organization-oral rehydration solution (WHOORS). WHO-ORS was not significantly different from rehydration solution for malnutrition (ReSoMal), but the safety of ReSoMal was uncertain. A rice-based ORS was more beneficial than glucose-based ORSs, and provision of zinc plus a WHO-ORS had a favourable impact on diarrhoea and need for ORS. Comparisons of different diets in children with persistent diarrhoea produced conflicting findings. For treating infection, comparison of amoxicillin with ceftriaxone during inpatient therapy, and routine provision of antibiotics for 7 days versus no antibiotics during outpatient therapy of uncomplicated SAM, found that neither had a significant effect on recovery at the end of follow-up. No evidence mapped to the next three questions on factors that affect sustainability of programmes, long-term survival and readmission rates, the clinical effectiveness of management strategies for treating children with comorbidities such as tuberculosis and Helicobacter pylori infection and the factors that limit the full implementation of treatment programmes. Comparison of treatment for SAM in different settings showed that children receiving inpatient care appear to do as well as those in ambulatory or home settings on anthropometric measures and response time to treatment. Longer-term follow-up showed limited differences between the different settings. The majority of evidence on methods for correcting micronutrient deficiencies considered zinc supplements; however, trials were heterogeneous and a firm conclusion about zinc was not reached. There was limited evidence on either supplementary potassium or nicotinic acid (each produced some benefits), and nucleotides (not associated with benefits). Evidence was identified for four of the five remaining questions, but not assessed because of resource limitation. Limitations: The systematic review focused on key questions prioritised through a Delphi study and, as a consequence, did not encompass all elements in the management of SAM. In focusing on evidence from controlled studies with the most rigorous designs that were published in the English language, the systematic review may have excluded other forms of evidence. The systematic review identified several limitations in the evidence base for assessing the effectiveness of interventions for treating young children with severe acute malnutrition, including a lack of studies assessing the different interventions; limited details of study methods used; short follow-up post intervention or discharge; and heterogeneity in participants, interventions, settings, and outcome measures affecting generalisability. Conclusions: For many of the most highly ranked questions evidence was lacking or inconclusive. More research is needed on a range of topic areas concerning the treatment of infants and children with SAM. Further research is required on most aspects of the management of SAM in children < 5 years, including intravenous resuscitation regimens for shock, management of subgroups (e.g. infants < 6 months old, infants and children with SAM who are human immunodeficiency virus sero-positive) and on the use of antibiotics. Funding: The National Institute for Health Research Technology Assessment programme. © Queen's Printer and Controller of HMSO 2012. This work was produced by Picot et al.
ER  - 

TY  - JOUR
M3  - Review
Y1  - 2016
VL  - 20
IS  - 16
SP  - 1
EP  - 214
SN  - 2046-4924
SN  - 1366-5278
JF  - Health Technology Assessment
JO  - Health Technol. Assess.
UR  - https://www.embase.com/search/results?subaction=viewrecord&id=L608833351&from=export
U2  - L608833351
C5  - 26931051
DB  - Embase
DB  - Medline
U4  - 2016-03-11
L2  - http://dx.doi.org/10.3310/hta20160
DO  - 10.3310/hta20160
LK  - http://resolver.ebscohost.com/openurl?sid=EMBASE&sid=EMBASE&issn=20464924&id=doi:10.3310%2Fhta20160&atitle=Intervention+now+to+eliminate+repeat+unintended+pregnancy+in+teenagers+%28INTERUPT%29%3A+A+systematic+review+of+intervention+effectiveness+and+cost-effectiveness%2C+and+qualitative+and+realist+synthesis+of+implementation+factors+and+user+engagement&stitle=Health+Technol.+Assess.&title=Health+Technology+Assessment&volume=20&issue=16&spage=1&epage=214&aulast=Whitaker&aufirst=Rhiannon&auinit=R.&aufull=Whitaker+R.&coden=HTASF&isbn=&pages=1-214&date=2016&auinit1=R&auinitm=
A1  - Whitaker, R.
A1  - Hendry, M.
A1  - Aslam, R.
A1  - Booth, A.
A1  - Carter, B.
A1  - Charles, J.M.
A1  - Craine, N.
A1  - Edwards, R.T.
A1  - Noyes, J.
A1  - Ntambwe, L.I.
A1  - Pasterfield, D.
A1  - Rycroft-Malone, J.
A1  - Williams, N.
M1  - (Whitaker R., rhiannon@whitres.co.uk) Whitaker Research Ltd, Cae Ffos, Bangor, United Kingdom
M1  - (Hendry M.; Pasterfield D.; Williams N.) North Wales Centre for Primary Care Research, Bangor University, Wrexham, United Kingdom
M1  - (Aslam R.) Liverpool Review and Implementation Group, University of Liverpool, Liverpool, United Kingdom
M1  - (Booth A.) School of Health and Related Research, University of Sheffield, Sheffield, United Kingdom
M1  - (Carter B.) Institute of Primary Care and Public Health, School of Medicine, Cardiff University, Cardiff, United Kingdom
M1  - (Charles J.M.; Edwards R.T.) Centre for Health Economics and Medicines Evaluation, School of Healthcare Sciences, Bangor University, Bangor, United Kingdom
M1  - (Craine N.) Microbiology Department, Public Health Wales, Ysbyty Gwynedd, Bangor, United Kingdom
M1  - (Noyes J.) School of Social Sciences, Bangor University, Bangor, United Kingdom
M1  - (Ntambwe L.I.) Veristat S.A., Montreal, QC, Canada
M1  - (Rycroft-Malone J.) School of Healthcare Sciences, Bangor University, Bangor, United Kingdom
M1  - (Williams N.) North Wales Organisation for Randomised Trials in Health (and Social Care), School of Healthcare Sciences, Bangor University, Bangor, United Kingdom
AD  - R. Whitaker, Whitaker Research Ltd, Cae Ffos, Bangor, United Kingdom
T1  - Intervention now to eliminate repeat unintended pregnancy in teenagers (INTERUPT): A systematic review of intervention effectiveness and cost-effectiveness, and qualitative and realist synthesis of implementation factors and user engagement
LA  - English
KW  - adolescent
KW  - adolescent pregnancy
KW  - African American
KW  - aspiration
KW  - birth rate
KW  - British nursing index
KW  - Cinahl
KW  - clinical research
KW  - Cochrane Library
KW  - conception
KW  - conceptual framework
KW  - condom use
KW  - confidence interval
KW  - consultation
KW  - controlled study
KW  - cost effectiveness analysis
KW  - doctor patient relationship
KW  - economics
KW  - Embase
KW  - emergency contraception
KW  - expectation
KW  - female
KW  - health promotion
KW  - Hispanic
KW  - human
KW  - human experiment
KW  - infant
KW  - information center
KW  - Medline
KW  - mortality
KW  - mother
KW  - motivation
KW  - narrative
KW  - poverty
KW  - practice guideline
KW  - PsycINFO
KW  - public health
KW  - publication
KW  - qualitative research
KW  - quantitative study
KW  - risk factor
KW  - Scopus
KW  - social care
KW  - sociology
KW  - synthesis
KW  - systematic review
KW  - theoretical model
KW  - unemployment
KW  - unplanned pregnancy
KW  - unprotected sex
KW  - Web of Science
N2  - Background: The UK has one of the highest rates of teenage pregnancies in Western Europe. One-fifth of these are repeat pregnancies. Unintended conceptions can cause substantial emotional, psychological and educational harm to teenagers, often with enduring implications for life chances. Babies of teenage mothers have increased mortality and are at a significantly increased risk of poverty, educational underachievement and unemployment later in life, with associated costs to society. It is important to identify effective, cost-effective and acceptable interventions. Objectives: To identify who is at the greatest risk of repeat unintended pregnancies; which interventions are effective and cost-effective; and what the barriers to and facilitators of the uptake of these interventions are. Data sources: We conducted a multistreamed, mixed-methods systematic review informed by service user and provider consultation to examine worldwide peer-reviewed evidence and UK-generated grey literature to find and evaluate interventions to reduce repeat unintended teenage pregnancies. We searched the following electronic databases: MEDLINE and MEDLINE In-Process & Other Non-Indexed Citations, PsycINFO, Cumulative Index to Nursing and Allied Health Literature, The Cochrane Library (Cochrane Database of Systematic Reviews, Database of Abstracts of Reviews of Effects and the Health Technology Assessment Database), EMBASE (Excerpta Medica database), British Nursing Index, Educational Resources Information Center, Sociological Abstracts, Applied Social Sciences Index and Abstracts, BiblioMap (the Evidence for Policy and Practice Information and Co-ordinating Centre register of health promotion and public health research), Social Sciences Citation Index (supported by Web of Knowledge), Research Papers in Economics, EconLit (American Economic Association’s electronic bibliography), OpenGrey, Scopus, Scirus, Social Care Online, National Research Register, National Institute for Health Research Clinical Research Network Portfolio and Index to THESES. Searches were conducted in May 2013 and updated in June 2014. In addition, we conducted a systematic search of Google (Google Inc., Mountain View, CA, USA) in January 2014. Database searches were guided by an advisory group of stakeholders. Review methods: To address the topic’s complexities, we used a structured, innovative and iterative approach combining methods tailored to each evidence stream. Quantitative data (effectiveness, cost-effectiveness, risk factors and effect modifiers) were synthesised with reference to Cochrane guidelines for evaluating evidence on public health interventions. Qualitative evidence addressing facilitators of and barriers to the uptake of interventions, experience and acceptability of interventions was synthesised thematically. We applied the principles of realist synthesis to uncover theories and mechanisms underpinning interventions (what works, for whom and in what context). Finally, we conducted an overarching narrative of synthesis of evidence and gathered service user feedback. Results: We identified 8664 documents initially, and 816 in repeat searches. We filtered these to 12 randomised controlled trials (RCTs), four quasi-RCTs, 10 qualitative studies and 53 other quantitative studies published between 1996 and 2012. None of the RCTs was based in the UK. The RCTs evaluated an emergency contraception programme and psychosocial interventions. We found no evidence for effectiveness with regard to condom use, contraceptive use or rates of unprotected sex or use of birth control. Our primary outcome was repeat conception rate: the event rate was 132 of 308 (43%) in the intervention group versus 140 of 289 (48%) for the control goup, with a non-significant risk ratio (RR) of 0.92 [95% confidence interval (CI) 0.78 to 1.08]. Four studies reported subsequent birth rates: 29 of 237 (12%) events for the intervention arm versus 46 out of 224 (21%) for the control arm, with a RR of 0.60 (95% CI 0.39 to 0.93). Many repeat conceptions occurred in the context of poverty, low expectations and aspirations, and negligible opportunities. Service user feedback suggested that there were specific motivations for many repeat conceptions, for example to replace loss or to please a partner. Realist synthesis highlighted that context, motivation, planning for the future and letting young women take control with connectedness and tailoring provide a conceptual framework for future research. Limitations: Included studies rarely characterised adolescent pregnancy as intended or unintended, that is interventions to reduce repeat conceptions rarely addressed whether or not pregnancies were intended. Furthermore, interventions were often not clearly defined, had multiple aims and did not indicate which elements were intended to address which aims. Nearly all of the studies were conducted in the USA and focused largely on African American or Hispanic and Latina American populations. Conclusions: We found no evidence to indicate that existing interventions to reduce repeat teenage pregnancy were effective; however, subsequent births were reduced by home-based interventions. Qualitative and realist evidence helped to explain gaps in intervention design that should be addressed. More theory-based, rigorously evaluated programmes need to be developed to reduce repeat teenage pregnancy in the UK.
ER  - 

TY  - JOUR
M3  - Conference Abstract
Y1  - 2017
VL  - 390
IS  - SPEC.ISS 1
SP  - S81
SN  - 1474-547X
JF  - The Lancet
JO  - Lancet
UR  - https://www.embase.com/search/results?subaction=viewrecord&id=L621418658&from=export
U2  - L621418658
DB  - Embase
U4  - 2018-04-02
LK  - http://resolver.ebscohost.com/openurl?sid=EMBASE&sid=EMBASE&issn=1474547X&id=doi:&atitle=Use+of+UK+health+services+by+Gypsies%2C+Roma%2C+and+Travellers%3A+Triangulation+of+two+mixed+methods+studies&stitle=Lancet&title=The+Lancet&volume=390&issue=SPEC.ISS+1&spage=S81&epage=&aulast=Siebelt&aufirst=Lindsay&auinit=L.&aufull=Siebelt+L.&coden=&isbn=&pages=S81-&date=2017&auinit1=L&auinitm=
A1  - Siebelt, L.
A1  - Jackson, C.
A1  - McFadden, A.
A1  - Dyson, L.
A1  - Atkin, K.
M1  - (Siebelt L., l.siebelt@dundee.ac.uk; McFadden A.) School of Nursing and Health Sciences, University of Dundee, Dundee, United Kingdom
M1  - (Jackson C.; Dyson L.; Atkin K.) Department of Health Sciences, University of York, York, United Kingdom
AD  - L. Siebelt, School of Nursing and Health Sciences, University of Dundee, Dundee, United Kingdom
T1  - Use of UK health services by Gypsies, Roma, and Travellers: Triangulation of two mixed methods studies
LA  - English
KW  - adult
KW  - conference abstract
KW  - dental procedure
KW  - England
KW  - female
KW  - health literacy
KW  - human
KW  - human experiment
KW  - immunization
KW  - information processing
KW  - interview
KW  - language
KW  - male
KW  - medical research
KW  - physician
KW  - public health
KW  - quantitative analysis
KW  - research ethics
KW  - Romani (people)
KW  - Scotland
KW  - staff
KW  - synthesis
KW  - systematic review
KW  - travel
KW  - trust
KW  - worker
N2  - Background Gypsies, Roma, and Travellers (GRT) are less likely than the general population to access health services. The reasons are multiple, complex, and interlinked, and they exist at individual, provider, health system, and national levels. We report on two studies that explore GRT use of UK health services. Study 1 aimed to investigate barriers to, and facilitators of, immunisation, and identify interventions to promote uptake. Study 2 aimed to explore approaches that facilitate engagement and trust between GRT and health services, with maternity, early years, and child dental health services as exemplars. Methods Study 1, completed in 2016, involved in-depth interviews with 174 GRT from six communities and 39 service providers in Scotland and England, and intervention mapping and co-production workshops with 76 participants to prioritise interventions. Study 2, to be completed in 2017, involves systematic reviews and a realist synthesis; online consultation with 196 UK-based stakeholders; case studies involving interviews and focus groups with 44 GRT, 54 health-care professionals and 13 third sector staff in Scotland and England; and cross-sectoral workshops which will refine policy recommendations. Qualitative and quantitative analysis identified barriers and facilitators to receiving health care; and approaches to enhancing engagement and trust in health care. Ethics approval for study 1 was granted by National Research Ethics Service Committee Yorkshire and The Humber, Leeds East, and for study 2 by the NHS Health Research Authority East Midlands, Leicester Central Research Ethics Committee (16/EM/0028). Findings Barriers to health care included discrimination, economic disadvantage, differences in cultural interpretations, language, and health literacy. Facilitators included trust in health professionals and intergenerational change towards valuing health services. Approaches to enhancing engagement included specialist workers and named professionals for GRT communities, cultural training for professionals, and tailored or flexible systems. Facilitating the research depended on collaborating with trusted gatekeepers, and both studies used co-production methods to ensure that study recommendations are grounded in practice realities and acceptable to stakeholders. Interpretation The findings provide advice for practitioners and policy makers engaging with GRT people, as well as insight on supporting other marginalised populations. Exploring the experience of GRT, service provision, and policy offers a substantiated account enabling public health to reflect on success or otherwise of interventions aimed at tackling inequalities.
ER  - 

TY  - JOUR
M3  - Conference Abstract
Y1  - 2018
VL  - 179
SP  - 54
SN  - 1365-2133
JF  - British Journal of Dermatology
JO  - Br. J. Dermatol.
UR  - https://www.embase.com/search/results?subaction=viewrecord&id=L623096003&from=export
U2  - L623096003
DB  - Embase
U4  - 2018-07-25
LK  - http://resolver.ebscohost.com/openurl?sid=EMBASE&sid=EMBASE&issn=13652133&id=doi:&atitle=Improving+sun+protection+in+adolescents+and+young+adults%3A+A+systematic+review+of+intervention+effectiveness&stitle=Br.+J.+Dermatol.&title=British+Journal+of+Dermatology&volume=179&issue=&spage=54&epage=&aulast=Gopee&aufirst=N.&auinit=N.&aufull=Gopee+N.&coden=&isbn=&pages=54-&date=2018&auinit1=N&auinitm=
A1  - Gopee, N.
A1  - Hibberd, C.
A1  - Abhyankar, P.
M1  - (Gopee N.) Norfolk and Norwich University Hospital, Norwich, United Kingdom
M1  - (Hibberd C.; Abhyankar P.) University of Stirling, Stirling, United Kingdom
AD  - N. Gopee, Norfolk and Norwich University Hospital, Norwich, United Kingdom
T1  - Improving sun protection in adolescents and young adults: A systematic review of intervention effectiveness
LA  - English
KW  - adolescent
KW  - adult
KW  - child
KW  - Cinahl
KW  - Cochrane Library
KW  - comparative effectiveness
KW  - computer
KW  - conference abstract
KW  - counseling
KW  - Embase
KW  - epidemic
KW  - female
KW  - global health
KW  - human
KW  - male
KW  - Medline
KW  - outcome assessment
KW  - PsycINFO
KW  - randomized controlled trial (topic)
KW  - risk assessment
KW  - school child
KW  - skin cancer
KW  - sound
KW  - sun
KW  - systematic review
KW  - theoretical study
KW  - young adult
N2  - The incidence of skin cancer is disproportionately high in adolescents and young adults and it is one of the commonest cancers in 15-24 year olds (Cancer Research UK. Skin cancer statistics. Available at: http://www.cancerresearchuk.org/hea lth-professional/cancer-statistics/statistics-by-cancer-type/skincancer# heading-Zero [last accessed 18 July 2017]). It is also estimated that 80% of an individual's lifetime sun exposure occurs before 18-21 years of age (Dadlani C, Orlow SJ. Planning for a brighter future: a review of sun protection and barriers to behavioural change in children and adolescents. Dermatol Online J 2008; 14: 1). Therefore, improving sun protection in this population could help counter the rising burden of skin cancers (Dadlani & Orlow) and understanding what sun protection strategies are effective is crucial to inform clinicians and public health campaigns. This systematic review aims to determine the effectiveness of interventions targeting sun-protective behaviours (SPB) in adolescents and young adults and identify specific useful prevention strategies. Electronic databases [Medline, Embase, PsycInfo, Global Health, Cochrane Library (CENTRAL) and CINAHL Plus] were systematically searched from inception to June 2017. Reference lists of relevant studies were further hand-searched. Titles and abstracts were screened against predefined inclusion criteria. Included studies were randomized controlled trials, clusterrandomized controlled trials and nonrandomized controlled before-after studies, focused on adolescents and young adults, investigating any type of intervention and comparator groups related to SPB and reporting SPB as outcome measures with full-text available in English. Data were extracted and risk of bias assessed. Nineteen studies involving 19 927 participants (age 9-25 years) were included. Most studies reported a positive impact on SPB in adolescents and young adults but the overall results were mixed. Interventions involving environmental and policy changes, appearance-based messages, tailored feedback, counselling and use of computers were most effective in this age group. Intervention type (multicomponent, educational or theory-based) and delivery method (group or individual level) did not conclusively impact effectiveness. Risk of bias for SPB as outcome measure was unclear or high in all studies due to inadequate methodology and incomplete reporting, limiting the findings. This review identified useful prevention strategies for targeting adolescents and young adults in addressing the growing skin cancer epidemic. However, assessing intervention effectiveness was limited by poor study designs, lack of objective outcome measurement and nonstandard reporting. Further methodologically sound research is required to conclusively determine effective ways to improve SPB in young people.
ER  - 

TY  - JOUR
M3  - Conference Abstract
Y1  - 2020
VL  - 59
IS  - 10
SP  - S24
SN  - 1527-5418
SN  - 0890-8567
JF  - Journal of the American Academy of Child and Adolescent Psychiatry
JO  - J. Am. Acad. Child Adolesc. Psychiatry
UR  - https://www.embase.com/search/results?subaction=viewrecord&id=L2008336575&from=export
U2  - L2008336575
DB  - Embase
U4  - 2020-10-22
L2  - http://dx.doi.org/10.1016/j.jaac.2020.07.104
DO  - 10.1016/j.jaac.2020.07.104
LK  - http://resolver.ebscohost.com/openurl?sid=EMBASE&sid=EMBASE&issn=15275418&id=doi:10.1016%2Fj.jaac.2020.07.104&atitle=15.4+ENGAGING+FAMILIES+OF+YOUNG+ADULTS+WITH+SUBSTANCE+USE+DISORDER+IN+TREATMENT&stitle=J.+Am.+Acad.+Child+Adolesc.+Psychiatry&title=Journal+of+the+American+Academy+of+Child+and+Adolescent+Psychiatry&volume=59&issue=10&spage=S24&epage=&aulast=Bagley&aufirst=Sarah&auinit=S.&aufull=Bagley+S.&coden=&isbn=&pages=S24-&date=2020&auinit1=S&auinitm=
A1  - Bagley, S.
M1  - (Bagley S., sarah.bagley@bmc.org) Boston Medical Center,
T1  - 15.4 ENGAGING FAMILIES OF YOUNG ADULTS WITH SUBSTANCE USE DISORDER IN TREATMENT
LA  - English
KW  - adolescent
KW  - adult
KW  - child
KW  - conference abstract
KW  - drug dependence
KW  - evidence based practice center
KW  - family health
KW  - female
KW  - friend
KW  - human
KW  - male
KW  - psychiatrist
KW  - systematic review
KW  - young adult
N2  - Objectives: Young adults are often still dependent on their families for significant financial, emotional, and social support. Given the implications for mental health and substance use disorder (SUD) care, it is crucial that child and adolescent psychiatrists be aware of how best to engage with families, close friends, and concerned significant others to improve treatment outcomes for young adults with SUD. Methods: A review of the literature was undertaken for key data regarding the most effective ways to engage with family, friends, and concerned significant others of young adults. Results: Following this presentation, child and adolescent psychiatrists will understand how the care of young adults can best involve concerned significant others such as parents and other close friends and family. They will be prepared to counsel these individuals on evidence-based programs and approaches that can enhance their child’s engagement in care. Finally, child and adolescent psychiatrists will understand the importance of developing support for these individuals apart from the care of the young adult, recognizing the reciprocal relationship that exists between individual and family health. Conclusions: Ultimately, child and adolescent psychiatrists will be better able to engage and integrate families in treatment for young adults with SUD. SUD, FAM, TREAT
ER  - 

TY  - JOUR
M3  - Review
Y1  - 2017
VL  - 31
IS  - 10
SP  - 1257
EP  - 1269
SN  - 1362-301X
SN  - 0269-9052
JF  - Brain Injury
JO  - Brain Inj.
UR  - https://www.embase.com/search/results?subaction=viewrecord&id=L618843178&from=export
U2  - L618843178
C5  - 28631942
DB  - Embase
DB  - Medline
U3  - 2017-10-25
U4  - 2018-07-09
L2  - http://dx.doi.org/10.1080/02699052.2017.1321140
DO  - 10.1080/02699052.2017.1321140
LK  - http://resolver.ebscohost.com/openurl?sid=EMBASE&sid=EMBASE&issn=1362301X&id=doi:10.1080%2F02699052.2017.1321140&atitle=A+systematic+review+of+factors+affecting+driving+and+public+transportation+among+youth+and+young+adults+with+acquired+brain+injury&stitle=Brain+Inj.&title=Brain+Injury&volume=31&issue=10&spage=1257&epage=1269&aulast=Lindsay&aufirst=Sally&auinit=S.&aufull=Lindsay+S.&coden=BRAIE&isbn=&pages=1257-1269&date=2017&auinit1=S&auinitm=
A1  - Lindsay, S.
A1  - Stoica, A.
M1  - (Lindsay S., slindsay@hollandbloorview.ca) Department of Occupational Science and Occupational Therapy, Bloorview Research Institute, Holland Bloorview Kids Rehabilitation Hospital, University of Toronto, Toronto, ON, Canada
M1  - (Stoica A.) Bloorview Research Institute, Holland Bloorview Kids Rehabilitation Hospital, Toronto, ON, Canada
AD  - S. Lindsay, Department of Occupational Science and Occupational Therapy, Bloorview Research Institute, Holland Bloorview Kids Rehabilitation Hospital, University of Toronto, 150 Kilgour Road, Toronto, ON, Canada
T1  - A systematic review of factors affecting driving and public transportation among youth and young adults with acquired brain injury
LA  - English
KW  - acquired brain injury
KW  - adult
KW  - aggression
KW  - driving ability
KW  - fitness
KW  - human
KW  - juvenile
KW  - motor vehicle
KW  - neurorehabilitation
KW  - review
KW  - sex ratio
KW  - systematic review
KW  - traffic accident
KW  - traffic and transport
KW  - young adult
N2  - Purpose: Although many people with an acquired brain injury (ABI) encounter difficulties with executive functioning and memory which could negatively affect driving, few people are assessed for fitness to drive after injury. The purpose of this systematic review was to synthesize the literature on factors affecting driving and public transportation among youth and young adults with ABI, post injury. Method: Seven databases were systematically searched for articles from 1980 to 2016. Studies were screened independently by two researchers who performed the data extraction. Study quality was appraised using the Standard Quality Assessment Criteria (Kmet) for evaluating primary research from a variety of fields. Results: Of the 6577 studies identified in the search, 25 met the inclusion criteria, which involved 1527 participants with ABI (mean age = 25.1) across eight countries. Six studies focused on driving assessment and fitness to drive, ten on driving performance or risk of accidents and nine studies explored issues related to accessing or navigating public transportation. Quality assessment of the included studies ranged from 0.60 to 0.95. Conclusions: Our findings highlight several gaps in clinical practice and research along with a critical need for enhanced fitness to drive assessments and transportation-related training for young people with ABI.
ER  - 

TY  - JOUR
M3  - Review
Y1  - 2020
VL  - 22
IS  - 9
SN  - 1438-8871
JF  - Journal of Medical Internet Research
JO  - J. Med. Internet Res.
UR  - https://www.embase.com/search/results?subaction=viewrecord&id=L2008344520&from=export
U2  - L2008344520
C5  - 32673212
DB  - Embase
DB  - Medline
DB  - 
U3  - 2020-10-22
U4  - 2020-11-27
L2  - http://dx.doi.org/10.2196/17831
DO  - 10.2196/17831
LK  - http://resolver.ebscohost.com/openurl?sid=EMBASE&sid=EMBASE&issn=14388871&id=doi:10.2196%2F17831&atitle=Internet+and+computer-based+cognitive+behavioral+therapy+for+anxiety+and+depression+in+adolescents+and+young+adults%3A+Systematic+review+and+meta-analysis&stitle=J.+Med.+Internet+Res.&title=Journal+of+Medical+Internet+Research&volume=22&issue=9&spage=&epage=&aulast=Christ&aufirst=Carolien&auinit=C.&aufull=Christ+C.&coden=&isbn=&pages=-&date=2020&auinit1=C&auinitm=
A1  - Christ, C.
A1  - Schouten, M.J.E.
A1  - Blankers, M.
A1  - van Schaik, D.J.F.
A1  - Beekman, A.T.F.
A1  - Wisman, M.A.
A1  - Stikkelbroek, Y.A.J.
A1  - Dekker, J.J.M.
M1  - (Christ C., c.christ@ggzingeest.nl; van Schaik D.J.F.; Beekman A.T.F.) Department of Psychiatry, GGZ inGeest, Amsterdam UMC, Vrije Universiteit Amsterdam, Amsterdam, Netherlands
M1  - (Christ C., c.christ@ggzingeest.nl; Schouten M.J.E.; Blankers M.; Dekker J.J.M.) Department of Research, Arkin Mental Health Care, Amsterdam, Netherlands
M1  - (Christ C., c.christ@ggzingeest.nl; van Schaik D.J.F.; Beekman A.T.F.) Amsterdam Public Health Research Institute, Amsterdam UMC, Vrije Universiteit Amsterdam, Amsterdam, Netherlands
M1  - (Blankers M.) Trimbos institute, Netherlands Institute of Mental Health and Addiction, Utrecht, Netherlands
M1  - (Wisman M.A.) Department of Youth and Family, Arkin Mental Health Care, Amsterdam, Netherlands
M1  - (Stikkelbroek Y.A.J.) Department of Child and Adolescent Studies, Universiteit Utrecht, Utrecht, Netherlands
M1  - (Stikkelbroek Y.A.J.) Depression Expert Center for Youth, Mental Health Care Oost-Brabant, Boekel, Netherlands
M1  - (Dekker J.J.M.) Department of Clinical Psychology, Vrije Universiteit Amsterdam, Amsterdam, Netherlands
AD  - C. Christ, Department of Psychiatry GGZ inGeest Amsterdam UMC, Vrije Universiteit Amsterdam, Oldenaller 1, Amsterdam, Netherlands
T1  - Internet and computer-based cognitive behavioral therapy for anxiety and depression in adolescents and young adults: Systematic review and meta-analysis
LA  - English
KW  - smartphone
KW  - adolescent
KW  - adult
KW  - anxiety disorder
KW  - Cinahl
KW  - Cochrane Library
KW  - cognitive behavioral therapy
KW  - computerized cognitive behavior therapy
KW  - depression
KW  - effect size
KW  - Embase
KW  - follow up
KW  - human
KW  - Internet
KW  - long term care
KW  - Medline
KW  - meta analysis
KW  - PsycINFO
KW  - quality control
KW  - randomized controlled trial (topic)
KW  - review
KW  - self report
KW  - systematic review
KW  - treatment duration
KW  - treatment outcome
KW  - Web of Science
KW  - young adult
N2  - Background: Anxiety and depressive disorders are prevalent in adolescents and young adults. However, most young people with mental health problems do not receive treatment. Computerized cognitive behavior therapy (cCBT) may provide an accessible alternative to face-to-face treatment, but the evidence base in young people is limited. Objective: The objective was to perform an up-to-date comprehensive systematic review and meta-analysis of the effectiveness of cCBT in treating anxiety and depression in adolescents and young adults compared with active treatment and passive controls. We aimed to examine posttreatment and follow-up effects and explore the moderators of treatment effects. Methods: We conducted systematic searches in the following six electronic databases: PubMed, EMBASE, PsycINFO, CINAHL, Web of Science, and Cochrane Central Register of Controlled Trials. We included randomized controlled trials comparing cCBT with any control group in adolescents or young adults (age 12-25 years) with anxiety or depressive symptoms. The quality of included studies was assessed using the Cochrane risk-of-bias tool for randomized trials, version 2.0. Overall quality of evidence for each outcome was assessed using the Grading of Recommendations Assessment, Development and Evaluation (GRADE) approach. Posttreatment means and SDs were compared between intervention and control groups, and pooled effect sizes (Hedges g) were calculated. Random-effects meta-analyses were conducted using Comprehensive Meta-Analysis software. Subgroup analyses and meta-regression analyses were conducted to explore whether age, guidance level, and adherence rate were associated with treatment outcome. Results: The search identified 7670 papers, of which 24 studies met the inclusion criteria. Most included studies (22/24) had a high risk of bias owing to self-report measures and/or inappropriate handling of missing data. Compared with passive controls, cCBT yielded small to medium posttreatment pooled effect sizes regarding depressive symptoms (g=0.51, 95% CI 0.30-0.72, number needed to treat [NNT]=3.55) and anxiety symptoms (g=0.44, 95% CI 0.23-0.65, NNT=4.10). cCBT yielded effects similar to those of active treatment controls regarding anxiety symptoms (g=0.04, 95% CI −0.23 to 0.31). For depressive symptoms, the nonsignificant pooled effect size favored active treatment controls (g=−0.70, 95% CI −1.51 to 0.11, P=.09), but heterogeneity was very high (I2=90.63%). No moderators of treatment effects were identified. At long-term follow-up, cCBT yielded a small pooled effect size regarding depressive symptoms compared with passive controls (g=0.27, 95% CI 0.09-0.45, NNT=6.58). No other follow-up effects were found; however, power was limited owing to the small number of studies. Conclusions: cCBT is beneficial for reducing posttreatment anxiety and depressive symptoms in adolescents and young adults compared with passive controls. Compared with active treatment controls, cCBT yielded similar effects regarding anxiety symptoms. Regarding depressive symptoms, however, the results remain unclear. More high-quality research involving active controls and long-term follow-up assessments is needed in this population.
ER  - 

TY  - JOUR
M3  - Review
Y1  - 2020
VL  - 17
IS  - 18
SP  - 1
EP  - 18
SN  - 1660-4601
SN  - 1661-7827
JF  - International Journal of Environmental Research and Public Health
JO  - Int. J. Environ. Res. Public Health
UR  - https://www.embase.com/search/results?subaction=viewrecord&id=L2005040336&from=export
U2  - L2005040336
C5  - 32911732
DB  - Embase
DB  - Medline
U3  - 2020-10-13
U4  - 2020-12-04
L2  - http://dx.doi.org/10.3390/ijerph17186533
DO  - 10.3390/ijerph17186533
LK  - http://resolver.ebscohost.com/openurl?sid=EMBASE&sid=EMBASE&issn=16604601&id=doi:10.3390%2Fijerph17186533&atitle=A+systematic+review+of+the+health+and+healthcare+inequalities+for+people+with+intersex+variance&stitle=Int.+J.+Environ.+Res.+Public+Health&title=International+Journal+of+Environmental+Research+and+Public+Health&volume=17&issue=18&spage=1&epage=18&aulast=Zeeman&aufirst=Laetitia&auinit=L.&aufull=Zeeman+L.&coden=&isbn=&pages=1-18&date=2020&auinit1=L&auinitm=
A1  - Zeeman, L.
A1  - Aranda, K.
M1  - (Zeeman L., L.Zeeman@brighton.ac.uk; Aranda K., K.F.Aranda@brighton.ac.uk) School of Health Sciences, University of Brighton, Brighton, United Kingdom
M1  - (Zeeman L., L.Zeeman@brighton.ac.uk; Aranda K., K.F.Aranda@brighton.ac.uk) Centre for Transforming Sexuality and Gender, University of Brighton, Brighton, United Kingdom
AD  - L. Zeeman, School of Health Sciences, University of Brighton, Brighton, United Kingdom
AD  - L. Zeeman, Centre for Transforming Sexuality and Gender, University of Brighton, Brighton, United Kingdom
T1  - A systematic review of the health and healthcare inequalities for people with intersex variance
LA  - English
KW  - anxiety
KW  - child parent relation
KW  - depression
KW  - distress syndrome
KW  - gender identity
KW  - health care access
KW  - health care disparity
KW  - health care policy
KW  - health disparity
KW  - health education
KW  - human
KW  - informed consent
KW  - intersex
KW  - intersex variation
KW  - medical ethics
KW  - mental health
KW  - personal experience
KW  - review
KW  - social aspect
KW  - social discrimination
KW  - social stigma
KW  - systematic review
N2  - Extensive research documents the health inequalities LGBTI people experience, however far less is known for people with intersex variation. This paper presents a review of intersex health and healthcare inequalities by evaluating research published from 2012 to 2019. In total 9181 citations were identified with 74 records screened of which 16 were included. A synthesis of results spans nine quantitative, five qualitative and two narrative reviews. Literature was searched in Medline, Web of Science, Cochrane, PsychINFO and CINAHL. People with intersex variance experience a higher incidence of anxiety, depression and psychological distress compared to the general population linked to stigma and discrimination. Progressive healthcare treatment, including support to question normative binaries of sex and gender, aids understand of somatic intersex variance and non-binary gender identity, especially when invasive treatment options are avoided or delayed until individuals are able to self-identify or provide consent to treatment. Findings support rethinking sex and gender to reflect greater diversity within a more nuanced sex-gender spectrum, although gaps in research remain around the general health profile and the healthcare experiences of people with intersex variance. More large-scale research is needed, co-produced with peers who have lived experience of intersex variation to ensure policy, education and healthcare advances with greater inclusivity and ethical accountability.
ER  - 

TY  - JOUR
M3  - Conference Abstract
Y1  - 2018
VL  - 12
SP  - 228
SN  - 1751-7893
JF  - Early Intervention in Psychiatry
JO  - Early Intervent. Psychiatry
UR  - https://www.embase.com/search/results?subaction=viewrecord&id=L624269814&from=export
U2  - L624269814
DB  - Embase
U4  - 2018-10-16
L2  - http://dx.doi.org/10.1111/eip.12724
DO  - 10.1111/eip.12724
LK  - http://resolver.ebscohost.com/openurl?sid=EMBASE&sid=EMBASE&issn=17517893&id=doi:10.1111%2Feip.12724&atitle=On+the+cusp%3A+Early+psychosis%2C+employment+%26+disability&stitle=Early+Intervent.+Psychiatry&title=Early+Intervention+in+Psychiatry&volume=12&issue=&spage=228&epage=&aulast=Blajeski&aufirst=Shannon&auinit=S.&aufull=Blajeski+S.&coden=&isbn=&pages=228-&date=2018&auinit1=S&auinitm=
A1  - Blajeski, S.
M1  - (Blajeski S.) University of Washington, United States
AD  - S. Blajeski, University of Washington, United States
T1  - On the cusp: Early psychosis, employment & disability
LA  - English
KW  - adult
KW  - conference abstract
KW  - early intervention
KW  - education
KW  - female
KW  - human
KW  - insurance
KW  - job market
KW  - male
KW  - mental health
KW  - narrative
KW  - Oregon
KW  - poverty
KW  - psychosis
KW  - social determinants of health
KW  - social disability
KW  - systematic review
KW  - unemployment
KW  - young adult
N2  - Income through employment is a social determinant of health, particularly in nations with market economies, yet individuals with severe mental illness (SMI) have historically been deprived of participation in employment, resulting in a high-level of poverty for this population. Poverty among adults with SMI in the U.S. is a function of a combination of historical, political, and economic factors, and adults living with severe mental illness have an unemployment rate of around 80%. Furthermore, low rates of social disability insurance payments, the primary source of income for a majority of individuals with SMI, fails to alleviate their poverty, as do menial employment options in the secondary labor market. Emerging research on early intervention for psychosis and employment indicates that these programs may be uniquely positioned to intervene with and possibly reverse the trend of long-term poverty for many individuals who develop psychosis. This oral presentation will review the literature on poverty and disability for mental illness and present the initial results of a case study exploring how first-episode young adults within the Oregon EASA program navigate returning to employment and school within the context of early intervention. Implications include changing the narrative within mental health policy and practice to formally target the poverty issue that currently encumbers individuals involved in public mental health systems particularly through more emphasis on promoting education pathways.
ER  - 

TY  - JOUR
M3  - Conference Abstract
Y1  - 2015
VL  - 24
IS  - 1
SP  - 77
EP  - 78
SN  - 1573-2649
JF  - Quality of Life Research
JO  - Qual. Life Res.
UR  - https://www.embase.com/search/results?subaction=viewrecord&id=L623526117&from=export
U2  - L623526117
DB  - Embase
U4  - 2018-08-22
L2  - http://dx.doi.org/10.1007/s11136-015-1078-4
DO  - 10.1007/s11136-015-1078-4
LK  - http://resolver.ebscohost.com/openurl?sid=EMBASE&sid=EMBASE&issn=15732649&id=doi:10.1007%2Fs11136-015-1078-4&atitle=What+do+health-related+quality+of+life+questionnaires+designed+for+adolescents+and+young+adults+%28AYA%29+with+cancer+measure%3F+A+systematic+review&stitle=Qual.+Life+Res.&title=Quality+of+Life+Research&volume=24&issue=1&spage=77&epage=78&aulast=Wickert&aufirst=Natasha&auinit=N.&aufull=Wickert+N.&coden=&isbn=&pages=77-78&date=2015&auinit1=N&auinitm=
A1  - Wickert, N.
A1  - Tsangaris, E.
A1  - Anthony, S.
A1  - Klaassen, R.J.
A1  - Klassen, A.
M1  - (Wickert N.; Tsangaris E.; Klassen A.) McMaster University, Hamilton, ON, Canada
M1  - (Anthony S.) Hospital for Sick Children, Toronto, ON, Canada
M1  - (Klaassen R.J.) University of Ottawa, Children's Hospital of Eastern on, Ottawa, ON, Canada
AD  - N. Wickert, McMaster University, Hamilton, ON, Canada
T1  - What do health-related quality of life questionnaires designed for adolescents and young adults (AYA) with cancer measure? A systematic review
LA  - English
KW  - adolescent
KW  - adult
KW  - cancer patient
KW  - cancer survival
KW  - child
KW  - Cinahl
KW  - conceptual framework
KW  - conference abstract
KW  - Embase
KW  - female
KW  - human
KW  - interview
KW  - male
KW  - Medline
KW  - outcome assessment
KW  - patient-reported outcome
KW  - practice guideline
KW  - PsycINFO
KW  - quality of life
KW  - questionnaire
KW  - religion
KW  - reproductive health
KW  - self report
KW  - survivor
KW  - systematic review
KW  - young adult
N2  - AIMS: The adolescent and young adult (AYA) period is unique in that individuals are faced with personal and developmental challenges, which are amplified by having a diagnosis of cancer. In order to include the voice of AYA in the assessment of treatment outcomes, well-defined, valid, reliable and responsive PRO instruments are needed. The aim of this study was to identify patient-reported outcome (PRO) instruments used with AYA cancer patients and survivors, and examine the development process and content. The overall goal was to develop a preliminary conceptual framework of HRQL concerns that could be used to guide future research. METHODS: Findings from two previous systematic reviews, and a new literature search were used to identify self-report cancer-specific PRO instruments developed for AYA cancer patients and survivors. The updated search involved Medline, PsycINFO, EMBASE and CINAHL from January 2008 to December 2014. The development process was examined in relation to published guidelines for PRO instruments, and the content was analysed by multiple reviewers, with each item assigned a primary domain, subdomain and identifying concept. RESULTS: Twelve instruments were identified of which 4 were developed from patient interviews. The target population included cancer patients and/or survivors aged between 8 and 35 years. The content (418 items) was categorized to reveal 6 domains as follows: psychological (n = 207), social (n = 88), physical (n = 76), general (n = 23), sexual (n = 18) and spiritual (n = 6) health. A total of 21 sub-domains, and 51 unique health concepts were also identified. Only 3 instruments had content that spanned all 6 domains. Important differences were noted between the pediatric versus young adult-specific instruments, e.g., the pediatric tools do not measure spirituality, goal setting/future plans, and sexual and reproductive health, which are important concerns for AYA. CONCLUSIONS: Current PRO instruments used with AYA have content limitations. Using the most appropriate PRO instrument is crucial, i.e., if an instrument is used with AYA that does not ask the right questions, it may appear that an effective treatment has little or no benefit (Fig. 1). To select from the currently available AYA instruments, it advised to closely inspect the content to ensure it measures AYA concerns. (Figure Presented) .
ER  - 

TY  - JOUR
M3  - Article in Press
Y1  - 2021
SN  - 1751-7893
SN  - 1751-7885
JF  - Early Intervention in Psychiatry
JO  - Early Intervent. Psychiatry
UR  - https://www.embase.com/search/results?subaction=viewrecord&id=L2013580983&from=export
U2  - L2013580983
C5  - 34464502
DB  - Embase
DB  - Medline
DB  - 
U3  - 2021-09-03
L2  - http://dx.doi.org/10.1111/eip.13226
DO  - 10.1111/eip.13226
LK  - http://resolver.ebscohost.com/openurl?sid=EMBASE&sid=EMBASE&issn=17517893&id=doi:10.1111%2Feip.13226&atitle=Online+interventions+for+cannabis+use+among+adolescents+and+young+adults%3A+Systematic+review+and+meta-analysis&stitle=Early+Intervent.+Psychiatry&title=Early+Intervention+in+Psychiatry&volume=&issue=&spage=&epage=&aulast=Beneria&aufirst=Anna&auinit=A.&aufull=Beneria+A.&coden=&isbn=&pages=-&date=2021&auinit1=A&auinitm=
A1  - Beneria, A.
A1  - Santesteban-Echarri, O.
A1  - Daigre, C.
A1  - Tremain, H.
A1  - Ramos-Quiroga, J.A.
A1  - McGorry, P.D.
A1  - Alvarez-Jimenez, M.
M1  - (Beneria A., abeneria@vhebron.net; Ramos-Quiroga J.A.) Department of Psychiatry, Vall d'Hebron Hospital Universitari, Vall d'Hebron Barcelona Hospital Campus, Barcelona, Catalonia, Spain
M1  - (Beneria A., abeneria@vhebron.net; Daigre C.; Ramos-Quiroga J.A.) Group of Psychiatry, Mental Health and Addictions, Vall d'Hebron Research Institute (VHIR), Barcelona, Catalonia, Spain
M1  - (Santesteban-Echarri O.) Hotchkiss Brain Institute, University of Calgary, Calgary, AB, Canada
M1  - (Santesteban-Echarri O.) The Mathison Centre for Mental Health Research & Education, University of Calgary, Calgary, AB, Canada
M1  - (Daigre C.; Ramos-Quiroga J.A.) Biomedical Network Research Centre on Mental Health (CIBERSAM), Barcelona, Catalonia, Spain
M1  - (Tremain H.; McGorry P.D.; Alvarez-Jimenez M.) Orygen, Parkville, Australia. Centre for Youth Mental Health, The University of Melbourne, Melbourne, VIC, Australia
M1  - (Ramos-Quiroga J.A.) Department of Psychiatry and Forensic Medicine, Universitat Autònoma de Barcelona, Barcelona, Catalonia, Spain
AD  - A. Beneria, Department of Psychiatry, Vall d'Hebron Hospital Universitari, Vall d'Hebron Barcelona Hospital Campus, Barcelona, Catalonia, Spain
T1  - Online interventions for cannabis use among adolescents and young adults: Systematic review and meta-analysis
LA  - English
KW  - adolescence
KW  - adolescent
KW  - adult
KW  - behavior change
KW  - cannabis use
KW  - effect size
KW  - female
KW  - human
KW  - human experiment
KW  - juvenile
KW  - male
KW  - peer group
KW  - review
KW  - systematic review
KW  - user-centered design
KW  - web-based intervention
KW  - young adult
KW  - cannabis
N2  - Background: Young people present high rates of cannabis use, abuse, and dependence. The United Nations estimates that roughly 3.8% of the global population aged 15–64 years used cannabis at least once in 2017. Cannabis use in young people may impair cognitive skills, interfere with learning, impact relationships, and lead to long term behavioural and psychological consequences. Online cannabis interventions (OCI) are increasingly popular, but their dissemination is not often supported by empirical evidence. Aim: To systematically compile and analyse the effectiveness of OCI for the reduction of cannabis use among adolescents and young adults (AYA). Methods: Pooled effect sizes of cannabis use between treatment and control groups were estimated. For each comparison, Hedge's g was calculated using a random effects model. Results: The search strategy yielded 4531 articles. Of those, a total of 411 articles were retrieved for detailed evaluation resulting in 17 eligible studies (n = 3525). Analyses revealed that online interventions did not significantly reduce cannabis consumption (Hedge's g = −0.061, 95% CI [−0.363] to [−0.242], p =.695) and high heterogeneity was noted (Q = 191.290). More recent studies using structured interventions, daily feedback, AYA centred designs, and peer support, specifically targeting CU seemed to have positive effects to address CU in this population. Conclusions: The lack of positive outcomes suggests that more specific and targeted interventions may be necessary to promote cannabis-related behavioural change among young people. These targeted interventions may include structured CU modules, daily feedback, peer support for increased adherence, user-centred design procedures, and input from key stakeholders such as families and service providers.
ER  - 

TY  - JOUR
M3  - Conference Abstract
Y1  - 2021
VL  - 30
IS  - 3
SP  - 247
SN  - 1521-0391
JF  - American Journal on Addictions
JO  - Am. J. Addict.
UR  - https://www.embase.com/search/results?subaction=viewrecord&id=L635344091&from=export
U2  - L635344091
DB  - Embase
U4  - 2021-06-28
L2  - http://dx.doi.org/10.1111/ajad.13173
DO  - 10.1111/ajad.13173
LK  - http://resolver.ebscohost.com/openurl?sid=EMBASE&sid=EMBASE&issn=15210391&id=doi:10.1111%2Fajad.13173&atitle=Cannabis%3A+Legalization+vs+decriminalization&stitle=Am.+J.+Addict.&title=American+Journal+on+Addictions&volume=30&issue=3&spage=247&epage=&aulast=Hicks&aufirst=Adrienne&auinit=A.&aufull=Hicks+A.&coden=&isbn=&pages=247-&date=2021&auinit1=A&auinitm=
A1  - Hicks, A.
A1  - Rubin, E.
M1  - (Hicks A.; Rubin E.) Harlem Hospital, United States
AD  - A. Hicks, Harlem Hospital, United States
T1  - Cannabis: Legalization vs decriminalization
LA  - English
KW  - alcohol
KW  - cannabis
KW  - toxic substance
KW  - adult
KW  - American
KW  - cannabis addiction
KW  - cannabis use
KW  - child
KW  - cigarette
KW  - conference abstract
KW  - controlled study
KW  - female
KW  - health hazard
KW  - human
KW  - juvenile
KW  - law
KW  - male
KW  - mass medium
KW  - Medline
KW  - mental health
KW  - morbidity
KW  - mortality
KW  - public opinion
KW  - smoking
KW  - systematic review
KW  - young adult
N2  - Our data suggest that legislators should change their focus on Cannabis abuse. The goal should not be to legalize marijuana but to decriminalize it by not arresting people for selling or possessing it. Across-the-board legalizing of marijuana sends the wrong message to youth and young adults that we condone unhealthy behavior. The risks of Cannabis use far outweigh the benefits. Our goal should be to educate our youth about the health benefits so they will understand how Cannabis use may be medically suitable, and on the other hand the risk of adverse effects related to recreational use. Therefore, Cannabis should only be decriminalized but not legalized with the accompanying risk of appearing to condone significant health hazards. Background: With growing number of states legalizing marijuana, Americans are increasingly confronted with how they regard benefits vs risks of decriminalized marijuana. Answering this question for adults and children is shaped by publicity about marijuana. As legislatures consider legalizing use of marijuana, a substance with considerable hazards, they should consider message being sent to our youth. The goal should be to decriminalize Cannabis use and not promote its recreational use condoning unhealthy behavior. Objective: Questions come up in public discussion such as: (1) What is the goal of legalization of marijuana? (2) Does our legislature want to promote the health benefits of Cannabis use or to decriminalize its use? (3) What message do we send to our youth about marijuana use? Methods: A PubMed literature search was done to compile benefits and risks of smoking and ingesting substances containing Cannabis. We also summarized recent public opinion surveys (via Google) about the use of Cannabiscontaining products. Results: Our literature survey results indicates that the currently understood risks of Cannabis use outweigh potential benefits. There are specific medical benefits of marijuana use. Outside of these uses, however, it appears that recreational use cannot be justified given the significant risks. Therefore, for now decriminalizing Cannabis should be the limited goal of legislation. Conclusions: Outside of medicinal uses, current data suggests that marijuana use involves significant hazards that are ignored by young recreational users. Current debates over legalizing marijuana confuse our youth, suggesting that adults will allow them to use Cannabis more openly and more often, not acknowledging the mental health and other medical hazards from use. Decriminalizing Cannabis will have benefits, such as preserving families in impoverished communities and minimizing the health risks from Cannabis use. Scientific Significance: With the growing concern of how youth and young adults perceive legalization, perhaps our legislature should focus on decriminalizing Cannabis. Evidence has demonstrated that legalizing cigarettes and alcohol has led to significant morbidity and mortality. In this light, youth and young adults should be well-informed of the health hazards and consequences of abusing an additional toxic substance, Cannabis.
ER  - 

TY  - JOUR
M3  - Conference Abstract
Y1  - 2014
VL  - 54
IS  - 2
SP  - S48
EP  - S49
SN  - 1054-139X
JF  - Journal of Adolescent Health
JO  - J. Adolesc. Health
UR  - https://www.embase.com/search/results?subaction=viewrecord&id=L71380932&from=export
U2  - L71380932
DB  - Embase
U4  - 2014-03-26
L2  - http://dx.doi.org/10.1016/j.jadohealth.2013.10.110
DO  - 10.1016/j.jadohealth.2013.10.110
LK  - http://resolver.ebscohost.com/openurl?sid=EMBASE&sid=EMBASE&issn=1054139X&id=doi:10.1016%2Fj.jadohealth.2013.10.110&atitle=Fertility+preservation+after+a+childhood+cancer+diagnosis%3A+A+systematic+review+of+adolescents%27+and+young+adults%27%2C+parents%27%2C+and+providers%27+knowledge%2C+beliefs%2C+and+attitudes&stitle=J.+Adolesc.+Health&title=Journal+of+Adolescent+Health&volume=54&issue=2&spage=S48&epage=S49&aulast=Taylor&aufirst=Julia+F.&auinit=J.F.&aufull=Taylor+J.F.&coden=&isbn=&pages=S48-S49&date=2014&auinit1=J&auinitm=F
A1  - Taylor, J.F.
A1  - Ott, M.
M1  - (Taylor J.F.) Adolescent Medicine, Indiana University, School of Medicine, United States
M1  - (Ott M.) Indiana University, School of Medicine, United States
AD  - J.F. Taylor, Adolescent Medicine, Indiana University, School of Medicine, United States
T1  - Fertility preservation after a childhood cancer diagnosis: A systematic review of adolescents' and young adults', parents', and providers' knowledge, beliefs, and attitudes
LA  - English
KW  - childhood cancer
KW  - cancer diagnosis
KW  - systematic review
KW  - adolescent
KW  - human
KW  - young adult
KW  - parent
KW  - society
KW  - adolescent health
KW  - fertility preservation
KW  - patient
KW  - fertility
KW  - oncology
KW  - child
KW  - cancer patient
KW  - interpersonal communication
KW  - cryopreservation
KW  - cancer therapy
KW  - decision making
KW  - neoplasm
KW  - Medline
KW  - survival
KW  - procedures
KW  - critical illness
KW  - adulthood
KW  - data base
KW  - tissue preservation
KW  - synthesis
KW  - testis
KW  - survivor
KW  - consultation
KW  - childhood
KW  - juvenile
KW  - cancer survivor
KW  - infertility
KW  - tissues
KW  - sperm
KW  - PsycINFO
KW  - Embase
N2  - Purpose: Survival into adulthood is now a reality for many children and adolescents facing cancer. Fertility preservation (i.e., sperm banking, ovarian tissue cryopreservation, testicular tissue preservation) for pubertal and pre-pubertal oncology patients is a rapidly advancing field. Our objective was to review and summarize the available data regarding the knowledge, attitudes, and beliefs of adolescents and young adults with a history of childhood cancer, parents, and pediatric oncology providers about fertility preservation after a childhood cancer diagnosis. Methods: Five electronic databases (PubMed, Embase, Web of Knowledge, CINAHL, PsychInfo) were systematically searched to retrieve relevant studies published between January 1999 and July 2013. The followingMESHterms and their synonymswere combined “fertility” ('infertility' ' fertility preservation' 'cryopreservation' 'oncofertility'), “cancer” (oncology, oncologic, cancer survivor), “pediatric” (child, youth, adolescent, teen, childhood, “parent” (parental), “information” (communication, attitudes, beliefs, decision making,). Additional studieswere identified from reference lists, expert consultation, and conference abstracts. Eligible studies focused on pediatric and adolescent oncology patients or survivors, their parents, and/or pediatric oncology providers and their knowledge of, beliefs about, or attitudes toward fertility preservation after a cancer diagnosis. Studies were assessed for methodological quality, datawas extracted using a standardized form, and synthesized using the Cochrane guidelines for multi-level, simultaneous syntheses of quantitative and qualitative data. Results: 1233 papers were identified and 36 were included in the final review. 24 studies provided quantitative data (patients: 8, parents: 4, providers: 7, multiple perspectives: 5). 11 studies were qualitative (patients: 7, parents: 0, providers: 3, multiple perspectives: 2). The majority of cancer patients wanted information about treatment related fertility effects and fertility preservation options early in their course of their cancer treatment. Patients recalled receiving this information 30-87% of the time. A higher proportion of patients had heard about fertility issues before treatment in later studies. Many patients (35-64%) were dissatisfied with the information received and identified ways of improving the provision of fertility preservation information. Examples include offering options for parental involvement in initial discussions and offering continued support for fertility preservation decision-making before, during, and after cancer treatment. Parents of pubertal and pre-pubertal cancer patients find many fertility preservation options acceptable despite being experimental, especially if they do not cause a delay in treatment. Providers are aware of the importance of fertility issues for their patients and their families, they are knowledgeable about fertility preservation options, and identify age, pubertal status, critical illness, and uncertainty as potential barriers to communication about and referral for fertility preservation services. Conclusions: Adolescent oncology patients and their parents desire candid and timely fertility preservation related information and referral for fertility preservation procedures. Providers are aware of fertility preservation options and resources, but identify systemrelated and personal barriers to discussionswith adolescent patients and families regarding fertility preservation. Future research should focus on patients and families to determine the optimal setting, method, and delivery of fertility preservation related information.
ER  - 

TY  - JOUR
M3  - Conference Abstract
Y1  - 2011
VL  - 40
IS  - 11
SP  - S95
SN  - 0304-4602
JF  - Annals of the Academy of Medicine Singapore
JO  - Ann. Acad. Med. Singapore
UR  - https://www.embase.com/search/results?subaction=viewrecord&id=L71797072&from=export
U2  - L71797072
DB  - Embase
U4  - 2015-03-01
L1  - http://www.annals.edu.sg/pdf/40VolNo11Nov2011/SHBC2011-ConsolidatedAbstractsForAAMS_08112011-publish.pdf
LK  - http://resolver.ebscohost.com/openurl?sid=EMBASE&sid=EMBASE&issn=03044602&id=doi:&atitle=Ophthalmic+complications+of+dengue+fever-a+systematic+review&stitle=Ann.+Acad.+Med.+Singapore&title=Annals+of+the+Academy+of+Medicine+Singapore&volume=40&issue=11&spage=S95&epage=&aulast=Koh&aufirst=Y.T.&auinit=Y.T.&aufull=Koh+Y.T.&coden=&isbn=&pages=S95-&date=2011&auinit1=Y&auinitm=T
A1  - Koh, Y.T.
A1  - Sanjay, S.
A1  - Yip, V.
M1  - (Koh Y.T.) Yong Loo Lin School of Medicine, National, University of Singapore, Singapore, Singapore
M1  - (Sanjay S.) Department of Ophthalmology and Visual Sciences, Khoo Teck Puat Hospital, Singapore, Singapore
M1  - (Yip V.) Department of Ophthalmology, Tan Tock Seng Hospital, Singapore, Singapore
AD  - Y.T. Koh, Yong Loo Lin School of Medicine, National, University of Singapore, Singapore, Singapore
T1  - Ophthalmic complications of dengue fever-a systematic review
LA  - English
KW  - immunoglobulin
KW  - steroid
KW  - systematic review
KW  - Singapore
KW  - health
KW  - dengue
KW  - human
KW  - patient
KW  - prognosis
KW  - Medline
KW  - visual acuity
KW  - wool
KW  - language
KW  - visual impairment
KW  - uveitis
KW  - hypothesis
KW  - edema
KW  - data base
KW  - eye
KW  - physician
KW  - cotton
KW  - thrombocytopenia
KW  - ophthalmologist
KW  - young adult
KW  - diagnostic test
N2  - Background & Hypothesis: In recent years there has been a spurt of publications on the ophthalmic complications of dengue fever. We aim to review the ocular manifestations, utility of relevant diagnostic tests, management, prognosis and sequelae of dengue-related ocular complications. Methods: A comprehensive literature search was conducted on Medline, PubMed and Google scholar databases. Only articles published in the English language were considered and key data from each full article was extracted and evaluated. Articles such as preliminary reports were excluded. Results: Our search yielded 28 articles. A total of 685 patients with a mean age of 33.4 years (range, 14 to 73 years) were included for our review. Ophthalmic complications were usually seen in young adults who often present at the nadir of thrombocytopenia. Blurring of vision was the most common presenting symptom and seen in 116/355 eyes (32.7%) and 99/210 patients (47.1%). Ocular findings were mostly seen in the posterior segment manifesting as retinal haemorrhages, oedema, uveitis and cotton wool spots. Patients with severe visual loss and/or bilateral involvement were treated with systemic steroids and/or immunoglobulins. Prognosis of dengue-related ophthalmic complications is favourable; almost all patients had normal or showed improvement in visual acuity and complete resolution of dengue ophthalmic complications was noted in almost all cases. Discussion & Conclusion: Our review found that despite good prognosis, ophthalmologists and physicians should be aware and vigilant as isolated reports cases of dengue ophthalmic complication with poor visual acuity refractory to treatment has been reported. The pathological process of dengue ophthalmic complications is complex and clinical manifestations varied.
ER  - 

TY  - JOUR
M3  - Article in Press
Y1  - 2021
SN  - 1751-7893
SN  - 1751-7885
JF  - Early Intervention in Psychiatry
JO  - Early Intervent. Psychiatry
UR  - https://www.embase.com/search/results?subaction=viewrecord&id=L2011574299&from=export
U2  - L2011574299
C5  - 34018335
DB  - Embase
DB  - Medline
DB  - 
U3  - 2021-05-28
L2  - http://dx.doi.org/10.1111/eip.13180
DO  - 10.1111/eip.13180
LK  - http://resolver.ebscohost.com/openurl?sid=EMBASE&sid=EMBASE&issn=17517893&id=doi:10.1111%2Feip.13180&atitle=Scoping+review+of+stepped+care+interventions+for+mental+health+and+substance+use+service+delivery+to+youth+and+young+adults&stitle=Early+Intervent.+Psychiatry&title=Early+Intervention+in+Psychiatry&volume=&issue=&spage=&epage=&aulast=Berger&aufirst=Mai&auinit=M.&aufull=Berger+M.&coden=&isbn=&pages=-&date=2021&auinit1=M&auinitm=
A1  - Berger, M.
A1  - Fernando, S.
A1  - Churchill, A.
A1  - Cornish, P.
A1  - Henderson, J.
A1  - Shah, J.
A1  - Tee, K.
A1  - Salmon, A.
M1  - (Berger M.; Fernando S.; Salmon A., asalmon@cheos.ubc.ca) Centre for Health Evaluation and Outcome Sciences, Vancouver, BC, Canada
M1  - (Berger M.; Salmon A., asalmon@cheos.ubc.ca) School of Population and Public Health, University of British Columbia, Vancouver, BC, Canada
M1  - (Churchill A.) Student Wellness and Counseling Centre, Memorial University of Newfoundland, St. John's, NL, Canada
M1  - (Cornish P.) Director of Counseling and Psychological Services, University of California, Berkeley, Berkeley, CA, United States
M1  - (Cornish P.) Honorary Research, Memorial University of Newfoundland, St. John's, NL, Canada
M1  - (Henderson J.) Margaret and Wallace McCain Centre for Child, Youth and Family Mental Health, Centre for Addiction and Mental Health, Toronto, ON, Canada
M1  - (Henderson J.) Department of Psychiatry, University of Toronto, Toronto, ON, Canada
M1  - (Shah J.) Prevention and Early Intervention Program for Psychosis (PEPP-Montreal), Douglas Mental Health University Institute, Montreal, QC, Canada
M1  - (Shah J.) ACCESS Open Minds, Douglas Mental Health University Institute, Montreal, QC, Canada
M1  - (Shah J.) Department of Psychiatry, McGill University, Montreal, QC, Canada
M1  - (Tee K.) Foundry, Vancouver, BC, Canada
AD  - A. Salmon, Centre for Health Evaluation and Outcome Sciences, Vancouver, BC, Canada
T1  - Scoping review of stepped care interventions for mental health and substance use service delivery to youth and young adults
LA  - English
KW  - adolescent
KW  - adult
KW  - child
KW  - consensus
KW  - female
KW  - grey literature
KW  - health care delivery
KW  - human
KW  - human experiment
KW  - juvenile
KW  - male
KW  - mental health
KW  - outcome assessment
KW  - review
KW  - school child
KW  - substance use
KW  - systematic review
KW  - young adult
N2  - Aims: Many young people with mental health and/or substance use concerns do not have access to timely, appropriate, and effective services. Within this context, stepped care models (SCMs) have emerged as a guiding framework for care delivery, inspiring service innovations across the globe. However, substantial gaps remain in the evidence for SCMs as a strategy to address the current systemic challenges in delivering services for young people. This scoping review aims to identify where these gaps in evidence exist, and the next steps for addressing them. Methods: A scoping review was conducted involving both peer-reviewed and grey literature. Eligible studies explored SCMs implemented in the various health care settings accessed by young people aged 12–24 seeking treatment for mental health and substance use challenges. After screening titles and abstracts, two reviewers examined full-text articles and extracted data to create a descriptive summary of the models. Results: Of the 656 studies that were retrieved, 51 studies were included and grouped by study team for a final yield of 43 studies. Almost half of the studies were focused on the adult population (i.e., 18 and over), and most did not specify interventions for young people. Among the SCMs, substantial variability was found in almost every aspect of the models. Conclusions: Considering the current body of evidence, there is an urgent need for a consensus position on the definition, implementation, and outcome measures required for rigorously assessing the utility of SCMs for young people.
ER  - 

TY  - JOUR
M3  - Conference Abstract
Y1  - 2018
VL  - 392
SP  - S8
SN  - 1474-547X
SN  - 0140-6736
JF  - The Lancet
JO  - Lancet
UR  - https://www.embase.com/search/results?subaction=viewrecord&id=L2001308739&from=export
U2  - L2001308739
DB  - Embase
U4  - 2018-11-27
L2  - http://dx.doi.org/10.1016/S0140-6736(18)32177-9
DO  - 10.1016/S0140-6736(18)32177-9
LK  - http://resolver.ebscohost.com/openurl?sid=EMBASE&sid=EMBASE&issn=1474547X&id=doi:10.1016%2FS0140-6736%2818%2932177-9&atitle=Stakeholder+involvement+in+the+systematic+optimisation+of+two+school-based+relationships+and+sex+education+interventions%2C+Project+Respect+and+Positive+Choices&stitle=Lancet&title=The+Lancet&volume=392&issue=&spage=S8&epage=&aulast=Crichton&aufirst=Jo&auinit=J.&aufull=Crichton+J.&coden=&isbn=&pages=S8-&date=2018&auinit1=J&auinitm=
A1  - Ponsford, R.
A1  - Crichton, J.
A1  - Meiksin, R.
A1  - Tancred, T.
A1  - Morgan, G.
A1  - Tilouche, N.
A1  - Campbell, R.
A1  - Bonell, C.
M1  - (Crichton J.; Morgan G.) University of Bristol, Bristol, United Kingdom
M1  - (Ponsford R., ruth.ponsford@LSHTM.ac.uk; Meiksin R.; Tancred T.; Tilouche N.; Campbell R.; Bonell C.) London School of Hygiene & Tropical Medicine, London, United Kingdom
AD  - R. Ponsford, London School of Hygiene & Tropical Medicine, London, United Kingdom
T1  - Stakeholder involvement in the systematic optimisation of two school-based relationships and sex education interventions, Project Respect and Positive Choices
LA  - English
KW  - adolescent
KW  - conference abstract
KW  - consultation
KW  - controlled study
KW  - England
KW  - funding
KW  - human
KW  - human experiment
KW  - medical research
KW  - public health
KW  - scientist
KW  - sexual education
KW  - sexual health
KW  - stakeholder engagement
KW  - student
KW  - systematic review
KW  - teacher
KW  - voice
N2  - Background: There is increasing emphasis on involving intended beneficiaries and other stakeholders in the development of public health interventions to maximise acceptability and remove barriers to adoption, implementation, and maintenance before costly implementation. Yet the processes whereby key actors are engaged in intervention development are rarely reported, and frameworks for carrying out such work remain limited. We outline our approach to involving stakeholders in the optimisation of two school-based relationships and sex education programmes (Project Respect and Positive Choices) and reflect on the challenges of co-producing with teachers, students, and other partners. Methods: Systematic optimisation of both interventions involved a review of existing literature on effective approaches; consultation with staff and students on intervention content and delivery; drafting of intervention materials; further consultation with schools; and then intervention refinement in preparation for a pilot. Seven focus groups took place in southeast and southwest England involving 75 students aged 13–15 years and 22 school staff. A group of young people trained to advise on public health research were consulted on two occasions and a wide range of sexual health and sex education practitioners and policy makers shared their views at a stakeholder event. Findings: Consultation provided useful insights to inform intervention adaption in relation to who should deliver the programmes in schools; whether lessons should be taught in single sex classes; the format that guidance and lesson plans should take; the relevance and acceptability to students and teachers; and the need for the flexibility for materials to adapt to different school contexts. Genuine consultation and incorporation of school stakeholder views was challenging where stakeholder availability was limited and intervention development and implementation timelines were tight. Challenges also arose in relation to the weight to give divergent opinions among stakeholders and between stakeholders and researchers. Interpretation: Carrying out structured stakeholder engagement activities can yield valuable insights that can improve the applicability of interventions to local contexts before they are formally trialled. To genuinely engage stakeholders in intervention development requires sufficient time to both consult and adapt. In such consultations, it is important to attend not just to the voices of those who are the loudest and most powerful. Funding: National Institute for Health Research (NIHR).
ER  - 

TY  - JOUR
M3  - Conference Abstract
Y1  - 2016
VL  - 58
IS  - 2
SP  - S7
EP  - S8
SN  - 1879-1972
JF  - Journal of Adolescent Health
JO  - J. Adolesc. Health
UR  - https://www.embase.com/search/results?subaction=viewrecord&id=L72341562&from=export
U2  - L72341562
DB  - Embase
U4  - 2016-07-23
LK  - http://resolver.ebscohost.com/openurl?sid=EMBASE&sid=EMBASE&issn=18791972&id=doi:&atitle=Adding+to+the+HIV+prevention+portfolio%3A+the+achievement+of+structural+changes+by+coalitions+targeting+to+reduce+HIV+risk+in+adolescents+and+young+adults+through+community+mobilization+in+urban+areas+across+the+US+and+Puerto+Rico&stitle=J.+Adolesc.+Health&title=Journal+of+Adolescent+Health&volume=58&issue=2&spage=S7&epage=S8&aulast=Chutuape&aufirst=Kate+S.&auinit=K.S.&aufull=Chutuape+K.S.&coden=&isbn=&pages=S7-S8&date=2016&auinit1=K&auinitm=S
A1  - Chutuape, K.S.
A1  - Muyeed, A.Z.
A1  - Greenberg, L.B.
A1  - Ellen, J.
M1  - (Chutuape K.S.) Johns Hopkins University, School of Medicine, United States
M1  - (Muyeed A.Z.; Greenberg L.B.) Westat, United States
M1  - (Ellen J.) Johns Hopkins School of Medicine, United States
AD  - K.S. Chutuape, Johns Hopkins University, School of Medicine, United States
T1  - Adding to the HIV prevention portfolio: the achievement of structural changes by coalitions targeting to reduce HIV risk in adolescents and young adults through community mobilization in urban areas across the US and Puerto Rico
LA  - English
KW  - achievement
KW  - risk
KW  - adolescent
KW  - human
KW  - young adult
KW  - community
KW  - mobilization
KW  - urban area
KW  - Puerto Rico
KW  - society
KW  - adolescent health
KW  - Human immunodeficiency virus
KW  - prevention
KW  - policy
KW  - organization
KW  - juvenile
KW  - public health
KW  - health educator
KW  - education
KW  - health care
KW  - school
KW  - health
KW  - housing
KW  - risk factor
KW  - rank sum test
KW  - social work
KW  - government
KW  - systematic review
KW  - health practitioner
KW  - United States
KW  - physician
KW  - potential difference
KW  - Fisher exact test
N2  - Purpose: Opportunities to control risk factors that contribute to HIV transmission and acquisition extend far beyond individuals and include addressing social and structural determinants of HIV risk, such as inadequate housing, poor access to healthcare and economic insecurity. The infrastructure within communities, including the policies and practices that guide institutions and organizations, should be considered crucial targets for change. This paper examines the extent to which 13 community coalitions across the U.S. and Puerto Rico were able to achieve “structural change” objectives (SCO) (i.e., new or modified practices or policies) as an intermediate step toward the long-term goal of reducing HIV risk among adolescents and young adults (12-24 years old). Additional areas of inquiry includes which community sectors offered opportunity for buy-in for coalitions; and the level of community mobilization required to achieve structural changes. Methods: The study sample is the total number of objectives (N=245) completed by the C2P coalitions over five years. Objectives were considered “complete” when a series of actions led to the adoption of the intended change (i.e., acceptance of a new policy) or integration of a new or modified practice by the entity, organization or system that was targeted. A systematic review and cross-coding process involving study team members and program coordinators, to classify the completed objectives as “structural” or “individual”, as conceptualized. Univariate and bivariate descriptive analyses were run on all variables of interest to examine the overall profile of completed objectives and the comparison of the characteristics for individual versus structural changes. Statistical tests of association were performed to investigate potential differences between individual and structural change objectives. Fisher's exact tests were used for categorical variables and nonparametric Wilcoxon tests for continuous variables. Results: The study resulted in the completion of 245 objectives with 70% categorized as structural in nature. Common types of SCOs focused on creating new linkages between two or more organizations to increase youths' access to HIV or health-related services, modifying organizational policies to increase provider competency around youth and LGBT culture, modifying policies within schools etc. Coalitions targeted social services (23%), education (22%) and government (20%) as primary community sectors to adopt structural changes. A median of 12 key actors and six new key actors contributed to accomplishing structural changes. Structural change objectives required a median of seven months to complete. The structural changes achieved offer new ideas for community health educators and practitioners seeking to bolster their HIV prevention agenda. Conclusions: Opportunities to control factors that contribute to HIV acquisition and transmission extend far beyond individuals. The infrastructure within communities, including the policies and practices that guide institutions and organizations, should be considered crucial targets for intervening as public health professionals seek to expand their repertoire of HIV prevention strategies. Through this research, a range of achievable structural changes emerged and provide a platform for communities to pursue a holistic HIV prevention agenda.
ER  - 

TY  - JOUR
M3  - Conference Abstract
Y1  - 2019
VL  - 394
SP  - S82
SN  - 1474-547X
SN  - 0140-6736
JF  - The Lancet
JO  - Lancet
UR  - https://www.embase.com/search/results?subaction=viewrecord&id=L2003991753&from=export
U2  - L2003991753
DB  - Embase
U4  - 2019-12-03
L2  - http://dx.doi.org/10.1016/S0140-6736(19)32879-X
DO  - 10.1016/S0140-6736(19)32879-X
LK  - http://resolver.ebscohost.com/openurl?sid=EMBASE&sid=EMBASE&issn=1474547X&id=doi:10.1016%2FS0140-6736%2819%2932879-X&atitle=Barriers+to+optimal+health+and+accessing+health+services+for+homeless+children+younger+than+5+years+of+age%3A+a+narrative+review&stitle=Lancet&title=The+Lancet&volume=394&issue=&spage=S82&epage=&aulast=Rosenthal&aufirst=Diana+Margot&auinit=D.M.&aufull=Rosenthal+D.M.&coden=&isbn=&pages=S82-&date=2019&auinit1=D&auinitm=M
A1  - Rosenthal, D.M.
A1  - Schoenthaler, A.M.
A1  - Heys, M.
A1  - Lakhanpaul, M.
M1  - (Rosenthal D.M., diana.rosenthal.18@ucl.ac.uk; Heys M.) Population, Policy and Practice Research and Teaching Department, UCL Great Ormond Street Institute of Child Health, London, United Kingdom
M1  - (Schoenthaler A.M.) Center for Healthful Behavior Change, Department of Population Health, NYU School of Medicine, New York, NY, United States
M1  - (Lakhanpaul M.) Community Paediatrics, Whittington Health NHS, London, United Kingdom
AD  - D.M. Rosenthal, Population, Policy and Practice Research and Teaching Department, UCL Great Ormond Street Institute of Child Health, London, United Kingdom
T1  - Barriers to optimal health and accessing health services for homeless children younger than 5 years of age: a narrative review
LA  - English
KW  - child
KW  - child health
KW  - Cinahl
KW  - Cochrane Library
KW  - conference abstract
KW  - Embase
KW  - ethnicity
KW  - fear
KW  - female
KW  - high income country
KW  - homeless youth
KW  - homelessness
KW  - housing
KW  - human
KW  - human experiment
KW  - human relation
KW  - immigration
KW  - infant
KW  - infant care
KW  - insurance
KW  - language
KW  - male
KW  - Medical Subject Headings
KW  - Medline
KW  - narrative
KW  - outcome assessment
KW  - pediatrics
KW  - practice guideline
KW  - race
KW  - social exclusion
KW  - synthesis
KW  - systematic review
KW  - toddler
KW  - Web of Science
N2  - Background: The first 5 years of life are crucial for optimising growth, health, and cognitive development. However, many children do not reach their full cognitive and developmental potential because of multilevel barriers, including those resulting from poverty and homelessness. This review aims to summarise the evidence characterising the barriers to optimal health and cognitive outcomes and to accessing health services, focusing on homeless children younger than 5 years of age (under 5s), which is one of the most vulnerable populations. Methods: For this narrative review, we searched Medline, PubMed, Embase, CINAHL, Web of Science, OVID Maternity and Infant Care, and The Cochrane Library (publications dates from Jan 1, 1980, to Aug 5, 2019) without language restrictions using the key words and MESH headings “homelessness”, “housing”, “paediatrics”, “interpersonal relations”, “social exclusion”, “toddler”, “children under 5”, “engagement”, and “communication and insecurity”. The search strategy yielded 1663 articles. Retrieved articles were organised by study design. Because of the considerable heterogeneity of methods and outcomes, we used a narrative synthesis approach following guidelines by the University of York Centre for Reviews and Dissemination. The primary outcome was barriers to optimal health and accessing health services, focusing on under 5s. Findings: 24 full texts were selected in the final synthesis, including primary research studies and systematic or narrative reviews from high-income countries. There was little evidence describing links among housing insecurity, health, and cognitive outcomes in under 5s. This age group was rarely studied as a discrete group and often combined with older ages (eg, ≤24 years). The quality of articles varied greatly because of the heterogeneity in study design. Nevertheless, we identified important themes: barriers were described at the individual and family level (eg, race or ethnicity, immigration status, and fear), system level (eg, poor access to medication, absence of care plan, and no insurance) and community level (eg, transportation limitations and poor housing conditions). Interpretation: More methodologically rigorous research is needed to identify what barriers exist for under 5s and their parents in accessing health services, and how this affects the child's health. Such data is needed to promote the co-production of cross-sector tailored interventions to address these barriers by working directly with experts by experience of social exclusion and their children. Funding: None.
ER  - 

TY  - JOUR
M3  - Conference Abstract
Y1  - 2013
VL  - 143
SP  - 18S
SN  - 1424-7860
JF  - Swiss Medical Weekly
JO  - Swiss Med. Wkly
UR  - https://www.embase.com/search/results?subaction=viewrecord&id=L71755753&from=export
U2  - L71755753
DB  - Embase
U4  - 2015-02-03
L1  - http://www.smw.ch/fileadmin/smw/pdf/Supplementa_2013/SMW_Suppl-197.pdf
LK  - http://resolver.ebscohost.com/openurl?sid=EMBASE&sid=EMBASE&issn=14247860&id=doi:&atitle=What+do+we+know+about+the+profile+and+clinical+pathways+of+young+people+seeking+care+in+specialized+adolescent+medicine+clinics%3A+A+systematic+review&stitle=Swiss+Med.+Wkly&title=Swiss+Medical+Weekly&volume=143&issue=&spage=18S&epage=&aulast=Uldry&aufirst=V.&auinit=V.&aufull=Uldry+V.&coden=&isbn=&pages=18S-&date=2013&auinit1=V&auinitm=
A1  - Uldry, V.
A1  - Meynard, A.
A1  - Chamay, C.
A1  - Caflisch, M.
A1  - Haller, D.M.
A1  - Narring, F.
M1  - (Uldry V.; Caflisch M.) Consultations Pour Adolescents, Switzerland
M1  - (Meynard A.; Chamay C.; Haller D.M.; Narring F.) Unité Santé Jeune, Switzerland
AD  - V. Uldry, Consultations Pour Adolescents, Switzerland
T1  - What do we know about the profile and clinical pathways of young people seeking care in specialized adolescent medicine clinics: A systematic review
LA  - English
KW  - clinical pathway
KW  - human
KW  - medicine
KW  - hospital
KW  - systematic review
KW  - Swiss
KW  - society
KW  - pediatrics
KW  - population
KW  - health
KW  - adolescent
KW  - health status
KW  - child health care
KW  - PsycINFO
KW  - Embase
KW  - groups by age
KW  - Medline
KW  - search engine
KW  - Medical Subject Headings
KW  - university hospital
KW  - patient
KW  - mental health
KW  - health service
KW  - asthma
KW  - neoplasm
KW  - anorexia
KW  - school
KW  - young adult
KW  - juvenile
KW  - World Health Organization
N2  - Introduction: Adolescent medicine has been a growing field in recent years. National population surveys have provided a better understanding of the health needs of this age group. Pediatric associations recommend developmentally appropriate health services (youth-friendly services), which provide comprehensive care, information and guidance. The aim of our research was to gain an understanding of the clinical pathways of adolescents seeking care in a specialized adolescent medicine clinic. We sought to identify the presentation and outcomes of the young people attending such clinics. Method: We conducted a systematic literature review over 10 years (2002-2012) using the following search engines: Pubmed, Embase, CINHAL, PsycINFO. The research question was addressed according to PICO search criteria (Population Intervention Comparison Outcome). The key words involved MeSH terms such as “adolescent health services”, “adolescent medicine”, “health status” and “mental health”. The age-range was 13-24 years, i.e. “young people” according to WHO definitions. Population-based studies or school surveys were excluded as well as those reporting about single, specific health problems such as anorexia, depression, cancer or asthma. Results: The use of key words enabled us to identify 2044 articles eligible for inclusion in the review. 2020 were excluded based on their titles. The analysis of 24 remaining abstracts did not lead to the identification of a single study describing the profile and clinical pathway of young people seeking care in a specialized adolescent medicine clinic. Conclusions: There is a gap in the literature in relation to the presentation and clinical outcomes of young people receiving care within an adolescent medicine clinic. This provides an argument in favor of the development of a study describing the profile and clinical pathways of patients seen within the adolescent and young adult program of the Department of Pediatrics at Geneva University Hospitals.
ER  - 

TY  - JOUR
M3  - Conference Abstract
Y1  - 2021
VL  - 6
IS  - 1 SUPPL
SP  - 70
SN  - 2396-9881
JF  - European Stroke Journal
JO  - Eur. Stroke J.
UR  - https://www.embase.com/search/results?subaction=viewrecord&id=L636166159&from=export
U2  - L636166159
DB  - Embase
U4  - 2021-10-12
L2  - http://dx.doi.org/10.1177/239698732110349326p
DO  - 10.1177/239698732110349326p
LK  - http://resolver.ebscohost.com/openurl?sid=EMBASE&sid=EMBASE&issn=23969881&id=doi:10.1177%2F239698732110349326p&atitle=Deciphering+the+genomics+of+dilated+perivascular+space+burden&stitle=Eur.+Stroke+J.&title=European+Stroke+Journal&volume=6&issue=1+SUPPL&spage=70&epage=&aulast=Duperron&aufirst=M.-G.&auinit=M.-G.&aufull=Duperron+M.-G.&coden=&isbn=&pages=70-&date=2021&auinit1=M&auinitm=-G
A1  - Duperron, M.-G.
A1  - Knol, M.
A1  - Evans, T.
A1  - Le Grand, Q.
A1  - Roshchupkin, G.
A1  - Seshadri, S.
A1  - Adams, H.
A1  - Debette, S.
M1  - (Duperron M.-G.; Le Grand Q.; Debette S.) Univ. Bordeaux, Inserm,Bordeaux Population Health Research Center, Umr 1219, Bordeaux, France
M1  - (Knol M.; Evans T.) Erasmus MC University Medical Center, Department of Epidemiology, Rotterdam, Netherlands
M1  - (Roshchupkin G.) Erasmus MC University Medical Center, Department of Medical Informatics, Rotterdam, Netherlands
M1  - (Seshadri S.) Glenn Biggs Institute for Alzheimer's and Neurodegenerative Diseases, University of Texas Health Sciences Center, San Antonio, TX, United States
M1  - (Adams H.) Erasmus MC University Medical Center, Department of Genetics, Department of Radiology and Nuclear Medicine, Rotterdam, Netherlands
AD  - M.-G. Duperron, Univ. Bordeaux, Inserm,Bordeaux Population Health Research Center, Umr 1219, Bordeaux, France
T1  - Deciphering the genomics of dilated perivascular space burden
LA  - English
KW  - transcriptome
KW  - adult
KW  - basal ganglion
KW  - bioinformatics
KW  - cardiovascular risk
KW  - cerebrovascular accident
KW  - cohort analysis
KW  - conference abstract
KW  - controlled study
KW  - development
KW  - endothelium cell
KW  - extracellular matrix
KW  - female
KW  - gene expression
KW  - gene mutation
KW  - genetic correlation
KW  - genetic risk score
KW  - genetic transcription
KW  - genetic variability
KW  - genetic variation
KW  - genome-wide association study
KW  - genomics
KW  - hippocampus
KW  - human
KW  - hypertension
KW  - lifespan
KW  - male
KW  - membrane transport
KW  - meta analysis
KW  - middle aged
KW  - nuclear magnetic resonance imaging
KW  - perivascular space
KW  - pleiotropy
KW  - risk factor
KW  - sample size
KW  - white matter
KW  - young adult
N2  - Background and Aims: Dilated perivascular space (dPVS) burden is an emerging MRI-marker of cerebral small vessel disease (cSVD). We conducted a genome-wide association study of dPVS burden in 40, 095 participants from 18 middle-aged to older population-based cohorts to decipher genetic underpinnings. Methods:We tested association of genetic variants with the top quartile of white matter (WM), basal ganglia (BG), and hippocampal (HIP) dPVS burden distribution in each cohort followed by sample-size weighted meta-analysis. We explored shared genetic variation with other MRImarkers, putative risk factors, and neurological traits and conducted extensive functional exploration of identified dPVS loci using innovative bioinformatics approaches. Results: We identified 24 genome-wide significant loci associated with extensive dPVS burden in older community-persons, primarily in WM. A weighted genetic risk score for WM dPVS burden was significantly associated with WM dPVS in young adults in their twenties. BG and HIP dPVS showed significant genetic correlation with high blood pressure, stroke (ischemic and hemorrhagic), and other MRI-cSVD markers. While some pleiotropy with vascular risk factors was observed, 2/3 of dPVS risk loci point to novel biological pathways, involving extracellular matrix, membrane transport, and developmental processes. Genome-wide significant dPVS loci were enriched in genes harboring causal mutations for monogenic white matter disease and genes expressed in brain endothelial cells. We used transcriptome-wide association studies to seek evidence for causal implication of specific genes underlying observed associations. Conclusions: These findings shed new light on the biology underlying dPVS across the lifespan, with distinct mechanisms and clinical significance according to dPVS location.
ER  - 

TY  - JOUR
M3  - Conference Abstract
Y1  - 2015
VL  - 38
SP  - 172
SN  - 2296-5270
JF  - Oncology Research and Treatment
JO  - Oncol. Res. Treat.
UR  - https://www.embase.com/search/results?subaction=viewrecord&id=L72071181&from=export
U2  - L72071181
DB  - Embase
U4  - 2015-11-20
L2  - http://dx.doi.org/10.1159/000439070
DO  - 10.1159/000439070
LK  - http://resolver.ebscohost.com/openurl?sid=EMBASE&sid=EMBASE&issn=22965270&id=doi:10.1159%2F000439070&atitle=Psycho-oncologic+interventions+for+parents+of+cancer+patients%3A+Systematic+review&stitle=Oncol.+Res.+Treat.&title=Oncology+Research+and+Treatment&volume=38&issue=&spage=172&epage=&aulast=Koehler&aufirst=M.&auinit=M.&aufull=Koehler+M.&coden=&isbn=&pages=172-&date=2015&auinit1=M&auinitm=
A1  - Koehler, M.
A1  - Hoppe, S.
A1  - Peplinski, D.
A1  - Richter, D.
A1  - Frommer, J.
A1  - Flechtner, H.-H.
A1  - Fischer, T.
M1  - (Koehler M.; Hoppe S.; Peplinski D.; Fischer T.) University Medical Center Magdeburg, Department of Hematology and Oncology, Magdeburg, Germany
M1  - (Richter D.) University Medical Center Leipzig, Department of Medical Psychology and Medical Sociology, Leipzig, Germany
M1  - (Frommer J.) University Medical Center Magdeburg, Department of Psychosomatic Medicine and Psychotherapy, Magdeburg, Germany
M1  - (Flechtner H.-H.) University Medical Center Magdeburg, Department of Child and Adolescent Psychiatry, Psychotherapy and Psychosomatic Medicine, Magdeburg, Germany
AD  - M. Koehler, University Medical Center Magdeburg, Department of Hematology and Oncology, Magdeburg, Germany
T1  - Psycho-oncologic interventions for parents of cancer patients: Systematic review
LA  - English
KW  - cancer patient
KW  - human
KW  - systematic review
KW  - parent
KW  - neoplasm
KW  - clinical trial (topic)
KW  - mental health
KW  - coping behavior
KW  - patient
KW  - outcome variable
KW  - register
KW  - randomized controlled trial (topic)
KW  - cancer therapy
KW  - skill
KW  - systematic review (topic)
KW  - mother
KW  - female
KW  - clinical trial
KW  - health
KW  - responsibility
KW  - verbalization
KW  - clinical study
KW  - adolescent
KW  - young adult
KW  - caregiver
KW  - child
KW  - data base
KW  - adult child
N2  - Introduction: How to deal with the psychological burden of parents of cancer patients within the oncological treatment process often represents a challenge for all the parties involved. The current study is purposed to answer the research question: “Are there evaluated psycho-oncologic interventions concerning the psychosocial needs of parents of cancer patients?” Methods: Literature databases and clinical trial registries were systematically searched for randomized controlled trials (RTCs), which compare the effects of an intervention focused on the psychosocial needs of parents of cancer patients of any age with a control condition. The selection of clinical trials was conducted according to PICOS criteria. As primary outcome variable we defined psychosocial health needs which were operationalized on the basis of domains named mental health, coping strategies and supportive care needs (SCN). The study is compiled according to the DARE-criteria, the PRISMA statement and is registered at PROSPERO (International prospective register of systematic reviews: CRD42014007401). Results: We selected 12 RTCs comparing intervention vs. control condition which included 1848 Parents (82% mothers) and 1520 patients (mean age 8.6 years, 55% systemic cancer). The median treatment included 5 sessions which were conducted over a period from 1 day (4 sessions) up to 6 month (8 sessions of 90 minutes, every 3 weeks). The most commonly used format was skill training in individual sessions. All interventions were based on a cognitive-behavioral approach. The primary outcome variables were assessed only in two domains: mental health and coping strategies. Conclusion: Future clinical studies should consider multiple missing aspects (e.g. homogenous samples regarding the tumor entities). Particularly the parents of adolescent and young adults (AYA) with cancer are still excluded, although it is not an exclusive pediatric challenge, to perceive the specific needs of parents in their role as family caregivers for their “children” suffering from cancer. Future interventions should strengthen the use of psychodynamic-supportive treatment techniques and include more parent specific contents: In our view the verbalization of subjective ideas of responsibility is particularly important as well as to consider, that the parent-patient-relation can be influenced by drastic changes of the outer and inner reality (e.g., parents' suffer from adult children's inclination to regression).
ER  - 

TY  - JOUR
M3  - Review
Y1  - 2019
VL  - 140
IS  - 1
SP  - 5
EP  - 19
SN  - 1600-0447
SN  - 0001-690X
JF  - Acta Psychiatrica Scandinavica
JO  - Acta Psychiatr. Scand.
UR  - https://www.embase.com/search/results?subaction=viewrecord&id=L627898358&from=export
U2  - L627898358
C5  - 30980525
DB  - Embase
DB  - Medline
U3  - 2019-06-05
U4  - 2019-07-01
L2  - http://dx.doi.org/10.1111/acps.13036
DO  - 10.1111/acps.13036
LK  - http://resolver.ebscohost.com/openurl?sid=EMBASE&sid=EMBASE&issn=16000447&id=doi:10.1111%2Facps.13036&atitle=Internalizing+and+externalizing+symptoms+and+suicidal+behaviour+in+young+people%3A+a+systematic+review+and+meta-analysis+of+longitudinal+studies&stitle=Acta+Psychiatr.+Scand.&title=Acta+Psychiatrica+Scandinavica&volume=140&issue=1&spage=5&epage=19&aulast=Soto-Sanz&aufirst=V.&auinit=V.&aufull=Soto-Sanz+V.&coden=APYSA&isbn=&pages=5-19&date=2019&auinit1=V&auinitm=
A1  - Soto-Sanz, V.
A1  - Castellví, P.
A1  - Piqueras, J.A.
A1  - Rodríguez-Marín, J.
A1  - Rodríguez-Jiménez, T.
A1  - Miranda-Mendizábal, A.
A1  - Parés-Badell, O.
A1  - Almenara, J.
A1  - Alonso, I.
A1  - Blasco, M.J.
A1  - Cebrià, A.
A1  - Gabilondo, A.
A1  - Gili, M.
A1  - Lagares, C.
A1  - Roca, M.
A1  - Alonso, J.
M1  - (Soto-Sanz V.; Piqueras J.A., jpiqueras@umh.es; Rodríguez-Marín J.; Rodríguez-Jiménez T.) Department of Health Psychology, Miguel Hernandez University of Elche, Alicante, Spain
M1  - (Castellví P.) University of Jaen, Jaen, Spain
M1  - (Rodríguez-Jiménez T.) Department of Psychology, Catholic University of Murcia, Murcia, Spain
M1  - (Miranda-Mendizábal A.; Parés-Badell O.; Blasco M.J.; Alonso J.) Health Services Research Group, IMIM (Hospital del Mar Medical Research Institute), Barcelona, Spain
M1  - (Miranda-Mendizábal A.; Blasco M.J.; Alonso J.) Department of Experimental and Health Sciences, Pompeu Fabra University (UPF), Barcelona, Spain
M1  - (Almenara J.) Area of Preventive Medicine and Public Health, University of Cadiz, Cadiz, Spain
M1  - (Alonso I.; Cebrià A.) Department of Mental Health, Corporació Sanitaria Parc Taulí, Sabadell, Spain
M1  - (Blasco M.J.; Alonso J.) CIBER Epidemiología, y Salud Pública (CIBERESP), Madrid, Spain
M1  - (Gabilondo A.) Outpatient Mental Health Care Network, Osakidetza-Basque Health Service, País Vasco, Spain
M1  - (Gabilondo A.) Mental Health and Psychiatric Care Research Unit, BioDonosti Health Research Institute, San Sebastián, Spain
M1  - (Gili M.; Roca M.) Institut Universitari d'Investigació en Ciències de la Salut (IUNICS-IDISPA), University of Balearic Islands, Palma de Mallorca, Spain
M1  - (Gili M.; Roca M.) Network of Preventive Activities and Health Promotion, University of Balearic Islands, Palma de Mallorca, Spain
M1  - (Lagares C.) Department of Statistics and Operative Research, University of Cádiz, Cádiz, Spain
AD  - J.A. Piqueras, Department of Health Psychology, Miguel Hernandez University of Elche, Alicante, Spain
T1  - Internalizing and externalizing symptoms and suicidal behaviour in young people: a systematic review and meta-analysis of longitudinal studies
LA  - English
KW  - adolescent
KW  - adult
KW  - anxiety
KW  - attributable risk
KW  - child psychiatry
KW  - depression
KW  - externalizing disorder
KW  - human
KW  - internalizing disorder
KW  - mental disease
KW  - priority journal
KW  - problem behavior
KW  - review
KW  - risk factor
KW  - suicidal behavior
KW  - suicide
KW  - suicide attempt
KW  - symptomatology
KW  - systematic review
KW  - young adult
N2  - Objective: To assess internalizing and externalizing symptoms as risk factors for suicidal behaviour and suicide among adolescents and young adults. Method: We conducted a systematic review of articles published until January 2017. We identified 26 883 potential papers; 1701 full-text articles were assessed for eligibility, of which 1479 were excluded because of methodological reasons. Diverse meta-analyses were performed for each group of symptoms. Odds ratios (ORs) and 95% confidence intervals (95% CI) or beta coefficients for categorical variables, and effect size (ES) were calculated for continuous variables. Results: Finally, 41 studies were included, involving participants aged 12–26 years for a systematic review, and 24 articles were included for meta-analysis. The meta-analysis showed that youths with any internalizing (ES = 0.93) or externalizing symptoms (ES = 0.76 and OR = 2.59) were more likely to attempt suicide in future. This effect was also seen in depression symptoms (OR = 6.58 and ES = 1.00), legal problems (OR = 3.36), and anxiety (ES = 0.65). Conclusion: Reported internalizing and externalizing symptoms are predictors of suicide behaviour in young people; therefore, the detection and management of these symptoms in young populations could be a crucial strategy for preventing suicidality in this group.
ER  - 

TY  - JOUR
M3  - Review
Y1  - 2019
VL  - 56
IS  - 4
SP  - 591
EP  - 602
SN  - 1873-2607
SN  - 0749-3797
JF  - American Journal of Preventive Medicine
JO  - Am. J. Prev. Med.
UR  - https://www.embase.com/search/results?subaction=viewrecord&id=L2001578683&from=export
U2  - L2001578683
C5  - 30773231
DB  - Embase
DB  - Medline
U3  - 2019-02-21
U4  - 2019-03-14
L2  - http://dx.doi.org/10.1016/j.amepre.2018.10.033
DO  - 10.1016/j.amepre.2018.10.033
LK  - http://resolver.ebscohost.com/openurl?sid=EMBASE&sid=EMBASE&issn=18732607&id=doi:10.1016%2Fj.amepre.2018.10.033&atitle=Human+Papillomavirus+Vaccine+Interventions+in+the+U.S.%3A+A+Systematic+Review+and+Meta-analysis&stitle=Am.+J.+Prev.+Med.&title=American+Journal+of+Preventive+Medicine&volume=56&issue=4&spage=591&epage=602&aulast=Rodriguez&aufirst=Ana+M.&auinit=A.M.&aufull=Rodriguez+A.M.&coden=AJPME&isbn=&pages=591-602&date=2019&auinit1=A&auinitm=M
A1  - Rodriguez, A.M.
A1  - Do, T.Q.N.
A1  - Goodman, M.
A1  - Schmeler, K.M.
A1  - Kaul, S.
A1  - Kuo, Y.-F.
M1  - (Rodriguez A.M., an3rodri@utmb.edu) Department of Obstetrics and Gynecology, University of Texas Medical Branch at Galveston, Galveston, TX, United States
M1  - (Rodriguez A.M., an3rodri@utmb.edu) Sealy Institute for Vaccine Sciences, University of Texas Medical Branch at Galveston, Galveston, TX, United States
M1  - (Do T.Q.N.; Kaul S.; Kuo Y.-F.) Department of Preventive Medicine and Community Health, University of Texas Medical Branch at Galveston, Galveston, TX, United States
M1  - (Goodman M.) Department of Epidemiology, Emory University, Atlanta, Georgia, Georgia
M1  - (Schmeler K.M.) Department of Gynecologic Oncology and Reproductive Medicine, University of Texas MD Anderson Cancer Center, Houston, TX, United States
AD  - A.M. Rodriguez, Department of Obstetrics and Gynecology, The University of Texas Medical Branch at Galveston, 301 University Boulevard, Galveston, TX, United States
T1  - Human Papillomavirus Vaccine Interventions in the U.S.: A Systematic Review and Meta-analysis
LA  - English
KW  - Wart virus vaccine
KW  - attitude to health
KW  - clinical decision making
KW  - clinical effectiveness
KW  - combination drug therapy
KW  - groups by age
KW  - human
KW  - incidence
KW  - meta analysis
KW  - papillomavirus infection
KW  - peer review
KW  - practice guideline
KW  - quasi experimental study
KW  - randomized controlled trial (topic)
KW  - review
KW  - systematic review
KW  - United States
KW  - vaccination
N2  - Context: Despite current recommendations, human papillomavirus vaccine uptake remains low. A systematic review and meta-analysis assessed the effectiveness of interventions targeting human papillomavirus vaccine initiation and completion among children, adolescents, and young adults aged 9–26 years. Evidence acquisition: Three electronic databases (CINAHL, OVID, and Web of Science) were searched for articles published in English peer-reviewed journals between January 2006 and January 2017 of U.S. studies that evaluated intervention strategies and reported post-intervention human papillomavirus vaccine initiation or completion rates among individuals aged 9–26 years. Study characteristics and outcomes were extracted. Data were collected in 2016 and analyzed in 2017. Evidence synthesis: Reviewers screened 983 unique titles and abstracts, read 241 full-text articles, and extracted data from 30 articles meeting the inclusion criteria (12 behavioral, ten environmental, four informational, and four combination strategies). Published EQUATOR (Enhancing the Quality and Transparency of Health Research) guidelines were used to assess study quality. Random effects meta-analyses were conducted. The meta-analyses included 17 RCTs and quasi-experiments involving 68,623 children, adolescents, and young adults. The pooled relative incidence estimates were 1.84 (95% CI=1.36, 2.48) for human papillomavirus vaccine initiation and 1.50 (95% CI=1.23, 1.83) for completion. Behavioral and informational interventions doubled human papillomavirus vaccine initiation (relative incidence estimate=2.04, 95% CI=1.36, 3.06 and relative incidence estimate=1.92, 95% CI=1.27, 2.91, respectively). Behavioral interventions increased completion by 68% (relative incidence estimate=1.68, 95% CI=1.25, 2.27). Conclusions: Evidence supports behavioral interventions for increasing human papillomavirus vaccine initiation and completion. Future studies are needed to assess the effectiveness of interventions in reaching diverse populations and reducing missed opportunities for human papillomavirus vaccination.
ER  - 

TY  - JOUR
M3  - Review
Y1  - 2020
VL  - 18
IS  - 1
SN  - 1478-4505
JF  - Health Research Policy and Systems
JO  - Health Res. Policy Syst.
UR  - https://www.embase.com/search/results?subaction=viewrecord&id=L631836822&from=export
U2  - L631836822
C5  - 32450919
DB  - Embase
DB  - Medline
DB  - 
U4  - 2020-06-02
L2  - http://dx.doi.org/10.1186/s12961-020-0544-9
DO  - 10.1186/s12961-020-0544-9
LK  - http://resolver.ebscohost.com/openurl?sid=EMBASE&sid=EMBASE&issn=14784505&id=doi:10.1186%2Fs12961-020-0544-9&atitle=A+review+of+reviews+on+principles%2C+strategies%2C+outcomes+and+impacts+of+research+partnerships+approaches%3A+A+first+step+in+synthesising+the+research+partnership+literature&stitle=Health+Res.+Policy+Syst.&title=Health+Research+Policy+and+Systems&volume=18&issue=1&spage=&epage=&aulast=Hoekstra&aufirst=&auinit=F.&aufull=Hoekstra+F.&coden=&isbn=&pages=-&date=2020&auinit1=F&auinitm=
A1  - Hoekstra, F.
A1  - Mrklas, K.J.
A1  - Khan, M.
A1  - McKay, R.C.
A1  - Vis-Dunbar, M.
A1  - Sibley, K.M.
A1  - Nguyen, T.
A1  - Graham, I.D.
A1  - Anderson, K.
A1  - Anton, H.
A1  - Athanasopoulos, P.
A1  - Chernesky, J.
A1  - Forwell, S.
A1  - Maffin, J.
A1  - Martin Ginis, K.
A1  - McBride, C.B.
A1  - Mortenson, B.
A1  - Willms, R.
A1  - Gainforth, H.L.
M1  - (Hoekstra F., femke.hoekstra@ubc.ca; McKay R.C., rhyann.mckay@alumni.ubc.ca; Gainforth H.L., heather.gainforth@ubc.ca) School of Health and Exercise Sciences, University of British Columbia, Kelowna, Canada
M1  - (Hoekstra F., femke.hoekstra@ubc.ca; McKay R.C., rhyann.mckay@alumni.ubc.ca; Gainforth H.L., heather.gainforth@ubc.ca) International Collaboration on Repair Discoveries (ICORD), University of British Columbia, Vancouver, Canada
M1  - (Mrklas K.J., kelly.mrklas@albertahealthservices.ca) Strategic Clinical Networks™, System Innovation and Programs, Alberta Health Services, Calgary, AB, Canada
M1  - (Mrklas K.J., kelly.mrklas@albertahealthservices.ca) Department of Community Health Sciences, Cumming School of Medicine, University of Calgary, Calgary, AB, Canada
M1  - (Khan M., masood.khan@umanitoba.ca; Sibley K.M., kathryn.sibley@umanitoba.ca) Department of Community Health Sciences, Max Rady College of Medicine, University of Manitoba, Winnipeg, MN, Canada
M1  - (Vis-Dunbar M., mathew.vis-dunbar@ubc.ca) Library, University of British Columbia Okanagan, Kelowna, BC, Canada
M1  - (Sibley K.M., kathryn.sibley@umanitoba.ca) George and Fay Yee Centre for Healthcare Innovation, University of Manitoba, Winnipeg, MN, Canada
M1  - (Nguyen T., tnguyen4@uottawa.ca) School of Epidemiology and Public Health, Faculty of Medicine, University of Ottawa, Ottawa, ON, Canada
M1  - (Nguyen T., tnguyen4@uottawa.ca) CanChild Centre for Childhood Disability Research, Faculty of Health Sciences, McMaster University, Hamilton, ON, Canada
M1  - (Graham I.D., igraham@ohri.ca) Clinical Epidemiology Program, Ottawa Hospital Research Institute, Ottawa, ON, Canada
M1  - (Graham I.D., igraham@ohri.ca) School of Epidemiology and Public Health, University of Ottawa, Ottawa, ON, Canada
M1  - (Anderson K.; Anton H.; Athanasopoulos P.; Chernesky J.; Forwell S.; Maffin J.; Martin Ginis K.; McBride C.B.; Mortenson B.; Willms R.)
AD  - H.L. Gainforth, School of Health and Exercise Sciences, University of British Columbia, Kelowna, Canada
T1  - A review of reviews on principles, strategies, outcomes and impacts of research partnerships approaches: A first step in synthesising the research partnership literature
LA  - English
KW  - A Measurement Tool to Assess Systematic Reviews
KW  - capacity building
KW  - content analysis
KW  - human
KW  - multicenter study (topic)
KW  - participatory research
KW  - review
KW  - stakeholder engagement
KW  - synthesis
KW  - systematic review
N2  - Background: Conducting research in partnership with stakeholders (e.g. policy-makers, practitioners, organisations, patients) is a promising and popular approach to improving the implementation of research findings in policy and practice. This study aimed to identify the principles, strategies, outcomes and impacts reported in different types of reviews of research partnerships in order to obtain a better understanding of the scope of the research partnership literature. Methods: This review of reviews is part of a Coordinated Multicenter Team approach to synthesise the research partnership literature with five conceptually linked literature reviews. The main research question was 'What principles, strategies, outcomes and impacts are reported in different types of research partnership approaches?'. We included articles describing a literature review of research partnerships using a systematic search strategy. We used an adapted version of the Revised Assessment of Multiple Systematic Reviews tool to assess quality. Nine electronic databases were searched from inception to April 2018. Principles, strategies, outcomes and impacts were extracted from the included reviews and analysed using direct content analysis. Results: We included 86 reviews using terms describing several research partnership approaches (e.g. community-based participatory research, participatory research, integrated knowledge translation). After the analyses, we synthesised 17 overarching principles and 11 overarching strategies and grouped them into one of the following subcategories: relationship between partners; co-production of knowledge; meaningful stakeholder engagement; capacity-building, support and resources; communication process; and ethical issues related to the collaborative research activities. Similarly, we synthesised 20 overarching outcomes and impacts on researchers, stakeholders, the community or society, and the research process. Conclusions: This review of reviews is the first that presents overarching principles, strategies, outcomes and impacts of research partnerships. This review is unique in scope as we synthesised literature across multiple research areas, involving different stakeholder groups. Our findings can be used as a first step to guide the initiation and maintenance of research partnerships and to create a classification system of the key domains of research partnerships, which may improve reporting consistency in the research partnership literature. Trial registration: This study is registered via Open Science Framework: https://doi.org/10.17605/OSF.IO/GVR7Y.
ER  - 

TY  - JOUR
M3  - Conference Abstract
Y1  - 2018
VL  - 90
SP  - 56
EP  - 57
SN  - 1663-2826
JF  - Hormone Research in Paediatrics
JO  - Horm. Res. Paediatr.
UR  - https://www.embase.com/search/results?subaction=viewrecord&id=L630602081&from=export
U2  - L630602081
DB  - Embase
U4  - 2020-01-20
L2  - http://dx.doi.org/10.1159/000492307
DO  - 10.1159/000492307
LK  - http://resolver.ebscohost.com/openurl?sid=EMBASE&sid=EMBASE&issn=16632826&id=doi:10.1159%2F000492307&atitle=National+UK+guidelines+for+screening%2C+multi-disciplinary+team+management+and+long-term+follow-up+of+children+and+young+people+%28CYP%29+with+multiple+endocrine+neoplasia+type+1+%28MEN1%29&stitle=Horm.+Res.+Paediatr.&title=Hormone+Research+in+Paediatrics&volume=90&issue=&spage=56&epage=57&aulast=Crowne&aufirst=Elizabeth&auinit=E.&aufull=Crowne+E.&coden=&isbn=&pages=56-57&date=2018&auinit1=E&auinitm=
A1  - Crowne, E.
A1  - Prasad, R.
A1  - Newey, P.
A1  - Bradley, K.
A1  - Charnley, R.
A1  - Doran, H.
A1  - Callaway, M.
A1  - Mayhew, J.
A1  - Shine, B.
A1  - Izatt, L.
A1  - Spoudeas, H.
A1  - Harrison, B.
M1  - (Crowne E.) Dept Paediatric Endocrinology, Bristol Royal Hospital for Children, University Hospitals Bristol Foundation Trust, Bristol, United Kingdom
M1  - (Prasad R.) Dept Paediatric Endocrinology, Royal London Hospital, Barts Health NHS Trust, London, United Kingdom
M1  - (Newey P.) Dept Endocrinology, Dundee University, Dundee, United Kingdom
M1  - (Bradley K.) Dept Endocrinology, University Hospitals Bristol Foundation Trust, Bristol, United Kingdom
M1  - (Charnley R.) Dept Hepatobiliary Surgery, Freeman Hospital, Newcastle-upon-Tyne, United Kingdom
M1  - (Doran H.) Dept Endocrine Surgery, Salford Royal NHS Foundation Trust, Salford, United Kingdom
M1  - (Callaway M.) Dept Radiology, University Hospitals Bristol Foundation Trust, Bristol, United Kingdom
M1  - (Mayhew J.) North Middlesex Hospital, London, United Kingdom
M1  - (Shine B.) Dept Chemical Pathology, Oxford University Hospitals NHS Trust, Oxford, United Kingdom
M1  - (Izatt L.) Dept Clinical Genetics, Guy's and St Thomas' NHS Trust, London, United Kingdom
M1  - (Spoudeas H.) Dept Paediatric Endocrinology, Great Ormond Street, University College Hospitals, London, United Kingdom
M1  - (Harrison B.) Retired: Dept Endocrine Surgery, Royal Hallamshire Hospital, Sheffield, United Kingdom
AD  - E. Crowne, Dept Paediatric Endocrinology, Bristol Royal Hospital for Children, University Hospitals Bristol Foundation Trust, Bristol, United Kingdom
T1  - National UK guidelines for screening, multi-disciplinary team management and long-term follow-up of children and young people (CYP) with multiple endocrine neoplasia type 1 (MEN1)
LA  - English
KW  - adolescence
KW  - adolescent
KW  - adult
KW  - cancer patient
KW  - cancer surgery
KW  - cancer survival
KW  - child
KW  - child health
KW  - conference abstract
KW  - controlled study
KW  - decision making
KW  - diabetes mellitus
KW  - Embase
KW  - endocrinologist
KW  - endocrinology
KW  - female
KW  - follow up
KW  - GRADE approach
KW  - human
KW  - leukemia
KW  - male
KW  - Medline
KW  - morbidity
KW  - multidisciplinary team
KW  - multiple endocrine neoplasia type 1
KW  - pediatrics
KW  - perioperative period
KW  - support group
KW  - surgeon
KW  - surgery
KW  - systematic review
KW  - young adult
N2  - Background: The management of MEN1 in CYP<19 years is challenging due to its rarity, and diverse presentations of its component tumours to several adult and paediatric medical and surgical specialists. There is little high quality evidence for treatment recommendations. Aim: To ensure age-and tumour-specific paediatric and adult teams are involved in co-ordinated discussions to improve high quality care and hence survival and reduce long term morbidity; to improve and expedite diagnosis (including complex screening of familial cases), acute decision making and peri-operative care. Methods: Having recognised these challenges, a multi-disciplinary guideline development group (GDG) was convened in conjunction with the Children's Cancer and Leukaemia Group (CCLG), the British Society for Paediatric Endocrinology and Diabetes (BSPED) and the Royal College of Paediatrics and Child Health (RCPCH). Clinical questions were formulated based on a PICO (Population, Intervention, Comparison, Outcome) format by the multidisciplinary GDG to guide systematic searches via MEDLINE and EMBASE databases using OVID. The guideline objectives and clinical questions were reviewed by previously identified stakeholders (including patients with MEN1, and support groups) to ensure no relevant areas had been omitted. The systematic literature search identified 327 articles reviewed using the GRADE approach, of which 245 were excluded and 82 incorporated into the evidence-base for recommendations. Where recommendations could not be made, a two-stage international Delphi consensus process was conducted. Results: 18 clinical questions were identified, producing 13 recommendations largely based on low quality evidence. 24 further recommendations achieved >70% agreement via the Delphi consensus process. Important recommendations for the care of CYP with MEN1 include: 1. This is provided in an age appropriate tertiary setting (linked to a paediatric or Teenage Young Adult (TYA) CCLG oncology centre) by a designated endocrinologist with MEN1 expertise. 2. Investigation and treatment (including decisions about the timing and extent of surgical intervention) occurs at an appropriately constituted organ specific MDT that includes adult MEN1/ NET MDT members. 3. Surgery in patients under 16 years of age is performed by the Paediatric tertiary Centre's designated surgical team with a nominated surgeon from the adult organ specific MDT. 4. All are entered into a lifelong national outcomes registry to inform and improve future management. Conclusions: These CCLG, BSPED and RCPCH-endorsed guidelines developed according to AGREE II principals provide the first evidence-and consensus-based national recommendations for the management of CYP with MEN 1 aimed at achieving better consistency in quality of care and improving long-term quality of survival.
ER  - 

TY  - JOUR
M3  - Review
Y1  - 2010
VL  - 124
IS  - 9
SP  - 500
EP  - 511
SN  - 0033-3506
JF  - Public Health
JO  - Public Health
UR  - https://www.embase.com/search/results?subaction=viewrecord&id=L51033172&from=export
U2  - L51033172
C5  - 20716457
DB  - Embase
DB  - Medline
U3  - 2010-09-22
U4  - 2010-09-27
L2  - http://dx.doi.org/10.1016/j.puhe.2010.05.004
DO  - 10.1016/j.puhe.2010.05.004
LK  - http://resolver.ebscohost.com/openurl?sid=EMBASE&sid=EMBASE&issn=00333506&id=doi:10.1016%2Fj.puhe.2010.05.004&atitle=Does+attendance+at+preschool+affect+adult+health%3F+A+systematic+review&stitle=Public+Health&title=Public+Health&volume=124&issue=9&spage=500&epage=511&aulast=D%27Onise&aufirst=K.&auinit=K.&aufull=D%27Onise+K.&coden=PUHEA&isbn=&pages=500-511&date=2010&auinit1=K&auinitm=
A1  - D'Onise, K.
A1  - McDermott, R.A.
A1  - Lynch, J.W.
M1  - (D'Onise K., katina.d'onise@postgrads.unisa.edu.au; McDermott R.A.; Lynch J.W.) Sansom Institute for Health Research, University of South Australia, City East Campus, GPO Box 2471, Adelaide SA 5001, Australia
M1  - (Lynch J.W.) Department of Social Medicine, University of Bristol, Bristol, United Kingdom
AD  - K. D'Onise, Sansom Institute for Health Research, University of South Australia, City East Campus, GPO Box 2471, Adelaide SA 5001, Australia
T1  - Does attendance at preschool affect adult health? A systematic review
LA  - English
KW  - academic achievement
KW  - adult
KW  - alcohol consumption
KW  - child
KW  - child health
KW  - chronic disease
KW  - depression
KW  - diabetes mellitus
KW  - early intervention
KW  - education program
KW  - follow up
KW  - health behavior
KW  - health service
KW  - health status
KW  - human
KW  - mental health
KW  - public health
KW  - review
KW  - schizotypal personality disorder
KW  - school
KW  - self report
KW  - smoking
KW  - systematic review
N2  - Background: Early child development interventions can set children on positive social and educational trajectories. The aim of this review was to examine the evidence for the adult health impacts of centre-based preschool interventions for preschoolers. Methods: Medline, Embase, ERIC, Psych Info, Sociological Abstracts, the Cochrane Library, C2-SPECTR and the Head Start database were searched (1980-2008), and reference lists were searched for articles missed by the electronic search. Results: The 12 eligible articles reviewed reported multi-faceted interventions and involved disadvantaged populations in all but one study. Limitations included a restricted range of health outcomes, reliance on self-report measures (11 studies), small sample sizes (nine studies with <100 in each arm) and a relatively young adult age at follow-up. There were positive intervention effects across the majority of behavioural outcomes, and a suggestion of a reduction in symptoms of depression. Non-communicable disease outcomes (e.g. diabetes mellitus) tended to have adverse or near-zero effect estimates. Conclusions: The reviewed articles provide some support for the role of early childhood interventions to improve health behaviours but not chronic disease outcomes. Population health researchers should become more involved in the evaluation of preschool interventions as there is great potential for broad population health benefit. © 2010 The Royal Society for Public Health.
ER  - 

TY  - JOUR
M3  - Conference Abstract
Y1  - 2021
VL  - 29
IS  - SUPPL 1
SP  - S217
SN  - 1433-7339
JF  - Supportive Care in Cancer
JO  - Supportive Care Cancer
UR  - https://www.embase.com/search/results?subaction=viewrecord&id=L635437271&from=export
U2  - L635437271
DB  - Embase
U4  - 2021-07-13
L2  - http://dx.doi.org/10.1007/s00520-021-06285-8
DO  - 10.1007/s00520-021-06285-8
LK  - http://resolver.ebscohost.com/openurl?sid=EMBASE&sid=EMBASE&issn=14337339&id=doi:10.1007%2Fs00520-021-06285-8&atitle=The+psychosocial+issues+associated+with+a+cancer+diagnosis+during+pregnancy%3A+A+scoping+review&stitle=Supportive+Care+Cancer&title=Supportive+Care+in+Cancer&volume=29&issue=SUPPL+1&spage=S217&epage=&aulast=Poole&aufirst=K.&auinit=K.&aufull=Poole+K.&coden=&isbn=&pages=S217-&date=2021&auinit1=K&auinitm=
A1  - Poole, K.
A1  - Harris, J.
A1  - Armes, J.
A1  - Boon, J.
A1  - Gibson, F.
A1  - Parsons, C.
A1  - Robinson, A.
A1  - Ream, E.
A1  - Armes, J.
M1  - (Poole K.; Harris J.; Armes J.; Boon J.; Robinson A.; Ream E.; Armes J.) University of Surrey, School of Health Sciences, Faculty of Health and Medical Sciences, Guildford, United Kingdom
M1  - (Gibson F.) Great Ormond Street Hospital and University of Surrey, Centre for Outcomes and Experience Research in Children's Health, Illness and Disability (ORCHID) and School of Health Sciences, FHMS, London and Guildford, United Kingdom
M1  - (Parsons C.) Independent Research, Fellow, United Kingdom
AD  - K. Poole, University of Surrey, School of Health Sciences, Faculty of Health and Medical Sciences, Guildford, United Kingdom
T1  - The psychosocial issues associated with a cancer diagnosis during pregnancy: A scoping review
LA  - English
KW  - adult
KW  - breast cancer
KW  - cancer diagnosis
KW  - cancer recurrence
KW  - cancer survival
KW  - Cinahl
KW  - conference abstract
KW  - controlled study
KW  - coping behavior
KW  - female
KW  - fertility
KW  - fetus
KW  - human
KW  - infant
KW  - live birth
KW  - Medline
KW  - patient care
KW  - peer group
KW  - pregnancy
KW  - PsycINFO
KW  - social media
KW  - synthesis
KW  - systematic review
KW  - women's health
KW  - young adult
N2  - Introduction Childbearing is not commonly associated with cancer. Yet, cancer during pregnancy (CDP) is rising alongside a trend for delayed conception affecting 25-27 per 100,000 pregnancies. Research has explored psychosocial issues and decision-making by parents and healthcare professionals (HCP). This has not been subject to systematic synthesis. Methods This scoping review explored extent, range and nature of research exploring psychosocial issues affecting women, their partners and families with CDP. We searched sources including: CINAHL, PsychINFO, Medline; years 1995-2020. Results We identified 1361 papers, 8 met inclusion criteria originating from 7 countries, involving 178 women aged 22-47, (120 with breast cancer) and most (133/144) pregnancies ending in live birth. All investigated health-related outcomes for women and babies: future fertility; recurrence; women's health/survival; future infant outcomes. All described adverse psychosocial outcomes for women, 3 explored positive outcomes (e.g. post-traumatic growth), 1 included partners. Concept of prioritising life (self/foetus) was evident. Care-planning was influenced by continuity of care and emotional/ informational support from HCP, partners, families. Few studies addressed cultural context; peer support; coping strategies. None investigated online/ digital support; social media; other interventions; cost implications. Conclusions CDP is an orphan research area. Robust research across diverse populations is lacking, and HCPs have few resources to draw on when addressing associated complex needs.
ER  - 

TY  - JOUR
M3  - Review
Y1  - 2015
VL  - 21
IS  - 12
SP  - 916
EP  - 930
SN  - 1020-3397
JF  - Eastern Mediterranean Health Journal
JO  - East. Mediterr. Health J.
UR  - https://www.embase.com/search/results?subaction=viewrecord&id=L609294539&from=export
U2  - L609294539
C5  - 26996365
DB  - Embase
DB  - Medline
U4  - 2016-04-04
L2  - http://dx.doi.org/10.26719/2015.21.12.916
DO  - 10.26719/2015.21.12.916
LK  - http://resolver.ebscohost.com/openurl?sid=EMBASE&sid=EMBASE&issn=10203397&id=doi:10.26719%2F2015.21.12.916&atitle=Youth+in+crisis+in+the+Middle+East+and+North+Africa%3A+A+systematic+literature+review+and+focused+landscape+analysis&stitle=East.+Mediterr.+Health+J.&title=Eastern+Mediterranean+Health+Journal&volume=21&issue=12&spage=916&epage=930&aulast=Fehling&aufirst=M.&auinit=M.&aufull=Fehling+M.&coden=EMHJA&isbn=&pages=916-930&date=2015&auinit1=M&auinitm=
A1  - Fehling, M.
A1  - Jarrah, Z.M.
A1  - Tiernan, M.E.
A1  - Albezreh, S.
A1  - Van Rooyen, M.J.
A1  - Alhokair, A.
A1  - Nelson, B.D.
M1  - (Fehling M.; Jarrah Z.M.; Tiernan M.E.; Albezreh S.; Van Rooyen M.J.; Alhokair A.) Harvard Humanitarian Initiative, Cambridge, MA, United States
M1  - (Van Rooyen M.J.) Harvard T. H. Chan School of Public Health, United States
M1  - (Nelson B.D., brett.d.nelson@gmail.com) Division of Global Health and Human Rights, Department of Emergency Medicine and Department of Paediatrics, Massachusetts General Hospital, Boston, MA, United States
M1  - (Nelson B.D., brett.d.nelson@gmail.com) Division of Global Health, Massachusetts General Hospital, Harvard Medical School, Boston, MA, United States
AD  - B.D. Nelson, Division of Global Health and Human Rights, Department of Emergency Medicine and Department of Paediatrics, Massachusetts General Hospital, Boston, MA, United States
T1  - Youth in crisis in the Middle East and North Africa: A systematic literature review and focused landscape analysis
T2  - Jeunesse en crise au Moyen-Orient et en Afrique du Nord: Examen systématique de la littérature et analyse contextuelle ciblée
LA  - English
KW  - adult
KW  - education
KW  - female
KW  - gender
KW  - human
KW  - human experiment
KW  - interview
KW  - juvenile
KW  - landscape
KW  - male
KW  - mental health
KW  - Middle East
KW  - North Africa
KW  - prevention
KW  - screening
KW  - systematic review
KW  - unemployment
KW  - violence
N2  - Recent political and demographic factors have exposed the vulnerability of the youth in the Middle East and North Africa (MENA) region. This study aimed to elucidate the current needs, activities, stakeholders and solutions related to at-risk youth and young adults in the MENA region. A systematic literature review was conducted of the peer-reviewed and grey literature. This was complemented by an in-region landscape analysis involving key-informant interviews and focus group discussions. After extensive screening of 1160 unique articles, 275 articles were considered relevant to this study. Of these 275, 145 (52.7%) were related to health (64.8% of these related to mental health), 101 (36.7%) to livelihood, 87 (31.6%) to violence prevention and 68 (24.7%) to education. Important themes and challenges identified in the literature and discussions included the MENA region’s growing youth bulge; youth unemployment; critical gender gaps; and the impact of conflict on livelihoods, education and health, especially mental health.
ER  - 

TY  - JOUR
M3  - Review
Y1  - 2017
VL  - 26
IS  - 1
SP  - 4
EP  - 14
SN  - 1099-1611
SN  - 1057-9249
JF  - Psycho-Oncology
JO  - Psycho-Oncology
UR  - https://www.embase.com/search/results?subaction=viewrecord&id=L608945232&from=export
U2  - L608945232
C5  - 26890220
DB  - Embase
DB  - Medline
U4  - 2017-01-19
L2  - http://dx.doi.org/10.1002/pon.4092
DO  - 10.1002/pon.4092
LK  - http://resolver.ebscohost.com/openurl?sid=EMBASE&sid=EMBASE&issn=10991611&id=doi:10.1002%2Fpon.4092&atitle=Healthcare+professionals%27+views+on+discussing+fertility+preservation+with+young+cancer+patients%3A+a+mixed+method+systematic+review+of+the+literature&stitle=Psycho-Oncology&title=Psycho-Oncology&volume=26&issue=1&spage=4&epage=14&aulast=Vindrola-Padros&aufirst=Cecilia&auinit=C.&aufull=Vindrola-Padros+C.&coden=POJCE&isbn=&pages=4-14&date=2017&auinit1=C&auinitm=
A1  - Vindrola-Padros, C.
A1  - Dyer, K.E.
A1  - Cyrus, J.
A1  - Lubker, I.M.
M1  - (Vindrola-Padros C., c.vindrola@ucl.ac.uk) Department of Applied Health Research, University College London, London, United Kingdom
M1  - (Dyer K.E.) Department of Health Behavior and Policy, Virginia Commonwealth University, Richmond, VA, United States
M1  - (Cyrus J.; Lubker I.M.) Tompkins-McCaw Library, Virginia Commonwealth University Libraries, Richmond, VA, United States
AD  - C. Vindrola-Padros, Department of Applied Health Research, University College London, London, United Kingdom
T1  - Healthcare professionals' views on discussing fertility preservation with young cancer patients: a mixed method systematic review of the literature
LA  - English
KW  - adolescent
KW  - adult
KW  - cancer patient
KW  - child
KW  - comfort
KW  - conversation
KW  - doctor patient relationship
KW  - fertility
KW  - human
KW  - information processing
KW  - perception
KW  - prognosis
KW  - sexual maturity
KW  - systematic review
N2  - Objective: In spite of efforts to guarantee patients are adequately informed about their risk of fertility loss and offered treatment for fertility preservation (FP), previous studies have reported that this topic is not routinely discussed with patients, especially with younger patient populations. A mixed method systematic review was undertaken to explore the factors shaping the discussion of FP with children (0–15 years) and adolescents/young adults (16–24 years) with cancer. Methods: Six databases were searched independently using a combination of keywords and controlled vocabulary/subject headings relating to cancer and fertility. Inclusion criteria consisted of: (a) being published in a peer-reviewed journal, (b) a focus on healthcare professionals' (HCPs') beliefs, attitudes, or practices regarding fertility issues in cancer patients, (c) primary data collection from HCPs, and (d) a focus on HCPs who provide services to young patients. Of the 6276 articles identified in the search, 16 articles presenting the results of 14 studies were included in the final review. Results: Common themes reported across studies indicate that five main factors influence HCPs' discussion of FP with young cancer patients: (a) HCPs' knowledge, (b) HCPs' sense of comfort, (c) patient factors (i.e., sexual maturity, prognosis, partnership status, and whether or not they initiate the conversation), (d) parent factors (i.e., HCPs' perception of the extent of their involvement), and (e) availability of educational materials. Conclusions: Future work should ensure that HCPs possess knowledge of cancer-related FP and that they receive adequate training on how to consent and discuss information with young patients and their parents.
ER  - 

TY  - JOUR
M3  - Conference Abstract
Y1  - 2019
VL  - 44
SP  - 330
SN  - 1740-634X
JF  - Neuropsychopharmacology
JO  - Neuropsychopharmacology
UR  - https://www.embase.com/search/results?subaction=viewrecord&id=L631798237&from=export
U2  - L631798237
DB  - Embase
U4  - 2020-05-26
L2  - http://dx.doi.org/10.1038/s41386-019-0546-x
DO  - 10.1038/s41386-019-0546-x
LK  - http://resolver.ebscohost.com/openurl?sid=EMBASE&sid=EMBASE&issn=1740634X&id=doi:10.1038%2Fs41386-019-0546-x&atitle=A+pilot+survey+of+cannabis+use+in+individuals+with+obsessive+compulsive+disorder&stitle=Neuropsychopharmacology&title=Neuropsychopharmacology&volume=44&issue=&spage=330&epage=&aulast=Van+Ameringen&aufirst=Michael&auinit=M.&aufull=Van+Ameringen+M.&coden=&isbn=&pages=330-&date=2019&auinit1=M&auinitm=
A1  - Van Ameringen, M.
A1  - Dabas, G.
A1  - Zhang, J.
A1  - Turna, J.
A1  - Patterson, B.
M1  - (Van Ameringen M.; Dabas G.; Zhang J.; Turna J.; Patterson B.) McMaster University, Hamilton, Canada
AD  - M. Van Ameringen, McMaster University, Hamilton, Canada
T1  - A pilot survey of cannabis use in individuals with obsessive compulsive disorder
LA  - English
KW  - cannabidiol
KW  - cannabis
KW  - dronabinol
KW  - medical cannabis
KW  - adult
KW  - adverse drug reaction
KW  - alternative medicine
KW  - cannabis use
KW  - clinical trial
KW  - conference abstract
KW  - depression
KW  - drug combination
KW  - drug efficacy
KW  - drug therapy
KW  - female
KW  - flower
KW  - generalized anxiety disorder
KW  - health care personnel
KW  - human
KW  - infancy
KW  - informed consent
KW  - male
KW  - mental health
KW  - meta analysis
KW  - obsessive compulsive disorder
KW  - patient health questionnaire
KW  - Patient Health Questionnaire 9
KW  - plant leaf
KW  - preliminary data
KW  - prevalence
KW  - randomized controlled trial (topic)
KW  - side effect
KW  - substitution reaction
KW  - young adult
N2  - Background: Obsessive-compulsive disorder (OCD) affects 1%-3% of the general population [1]. It is a chronic condition and is associated with significantly lower quality of life and major societal costs, which have been estimated to be over $8 billion annually [1]. Standard treatment for OCD involves pharmacotherapy in the form of antidepressants, as well as cognitive behavioural therapy (CBT) with a focus on exposure and response prevention (ERP) [2]. Approximately 40-60% of OCD patients continue to experience impairing symptoms following first-line treatment [3]. As a result, patients have turned to alternative treatment methods, including cannabis. Research examining the efficacy of cannabis as a treatment for mental health is in its infancy. However, crosssectional data indicates that cannabis is commonly used in the community for the treatment of a variety of mental health conditions [4]. As found in a recent meta-analysis of 31 studies, not only was cannabis commonly used as a treatment modality for anxiety disorders (including OCD), but the amount of cannabis used was positively associated with symptom severity [5]. Although another survey of young adult cannabis users found that OCD severity was unrelated to general cannabis use, a significant and positive association linked OCD symptom severity and cannabis misuse [6]. To date, no known randomized controlled trials have investigated the efficacy of cannabis products in treating OCD. Only one case report has been published to describe the efficacy of dronabinol, a synthetic THC product, in two patients with treatmentrefractory OCD [7]. In considering these gaps in the literature, the current study examines the prevalence and the perceived efficacy of cannabis for individuals with OCD. Methods: Adults aged 18 and over completed an online survey assessing their mental health status and substance use. After signing an electronic informed consent, respondents were asked whether they were formally diagnosed with OCD by a healthcare professional and completed a questionnaire battery. The battery contained the Obsessive-Compulsive Inventory, Short Version (OCI-R) to confirm their OCD symptom severity, questions related to their overall substance use, specific details regarding cannabis use, as well as the Generalized Anxiety Disorder-7 (GAD-7) to assess anxiety severity and Patient Health Questionnaire (PHQ-9) to assess depression severity. Data collection is currently ongoing. Results: Twenty-four participants have completed the survey to date, with 79.2% being female. The mean age was 39.8 ± 13.3 years. The mean OCI-R score of the sample was 29.9 ± 13.4, indicating significant OCD. Moderate levels of depression (mean PHQ-9 = 11.3 ± 7.1) and anxiety (mean GAD-7 = 11.1 ± 6.1) were also found. Over 1/3 (37.5%) of respondents reported receiving current pharmacological treatment for their OCD, 4.2% were receiving non-pharmacological treatment, and 29.2% were receiving combined treatment. 66.7% of respondents reported using cannabis at some point within their lifetime. Of these respondents (n=16), 12.5% reported using cannabis once or twice over 6 months, 12.5% reported monthly use, 6.3% reported weekly and 12.5% used it almost daily. Among those who reported using cannabis over the past 6 months (n=7), the most commonly used types of cannabis product were dried cannabis flower/leaf (100%), cannabidiol (14.3%), and edibles (14.3%). Most cannabis users (85.7%) reported consuming approximately 0.125 grams each time they used cannabis. Only 8.3% of respondents reported being prescribed medical cannabis for a medical problem. Within the whole sample (N=24), 25% of respondents attempted to treat OCD with cannabis at some point in their lifetime. Among the those who did use cannabis for their OCD (n=11) most (63.3%) found cannabis to be helpful for OCD symptoms. Cannabis was found to be most helpful in allowing patients to retain their train of thought (36.4%), reducing the discomfort or anxiety brought on by intrusive thoughts (36.4%), reducing the number of intrusive thoughts (27.3%), decreasing compulsions (36.4%), and reducing anxiety in general (36.4%). Cannabis did not improve OCD symptoms in 18.2% of these respondents. Additionally, cannabis was reported to exacerbate OCD symptoms, including difficulties falling asleep (54.5%), easily losing their train of thought (54.5%), and elevated their general anxiety (45.5%). There was no worsening of OCD symptoms in 36.4% of the sample. Of all respondents who reported using cannabis for their OCD symptoms, one individual (14.3%) reported using cannabis in place of a prescribed OCD treatment on weekends only. Conclusions: Although more individuals who used cannabis to treat their OCD perceived cannabis to be helpful, a substantial proportion of individuals found cannabis to exacerbate their OCD symptoms. Rates of substituting prescribed OCD treatment with cannabis were very low. This preliminary data supports the need for well-controlled clinical trials of cannabinoids for the treatment of OCD.
ER  - 

TY  - JOUR
M3  - Conference Abstract
Y1  - 2017
VL  - 17
IS  - 5
SP  - e11
SN  - 1876-2867
JF  - Academic Pediatrics
JO  - Acad. Pediatr.
UR  - https://www.embase.com/search/results?subaction=viewrecord&id=L617343874&from=export
U2  - L617343874
DB  - Embase
U4  - 2017-07-20
L2  - http://dx.doi.org/10.1016/j.acap.2017.04.050
DO  - 10.1016/j.acap.2017.04.050
LK  - http://resolver.ebscohost.com/openurl?sid=EMBASE&sid=EMBASE&issn=18762867&id=doi:10.1016%2Fj.acap.2017.04.050&atitle=Creating+a+curriculum+for+a+certificate+in+medical+education+for+pediatric+residents&stitle=Acad.+Pediatr.&title=Academic+Pediatrics&volume=17&issue=5&spage=e11&epage=&aulast=Mangold&aufirst=Karen+A.&auinit=K.A.&aufull=Mangold+K.A.&coden=&isbn=&pages=e11-&date=2017&auinit1=K&auinitm=A
A1  - Mangold, K.A.
A1  - Unti, S.M.
A1  - Bockrath, R.
A1  - Dohadwala, Z.
M1  - (Mangold K.A.; Unti S.M.; Bockrath R.; Dohadwala Z.) McGaw Medical Center, Northwestern University, Chicago, IL, United States
AD  - K.A. Mangold, McGaw Medical Center, Northwestern University, Chicago, IL, United States
T1  - Creating a curriculum for a certificate in medical education for pediatric residents
LA  - English
KW  - career
KW  - child
KW  - controlled study
KW  - curriculum
KW  - feasibility study
KW  - female
KW  - global health
KW  - human
KW  - information processing
KW  - internal medicine
KW  - interview
KW  - leadership
KW  - male
KW  - medical education
KW  - Medline
KW  - mentor
KW  - needs assessment
KW  - primary medical care
KW  - problem identification
KW  - resident
KW  - rural health
KW  - skill
KW  - systematic review
KW  - university
N2  - BACKGROUND: Residents interested in careers as clinician educators would benefit from additional training during residency to teach them to be educators and prepare them to navigate an academic career in medical education. The pediatric residency program at the McGaw Medical Center of Northwestern University developed a certificate program in medical education designed to allow residents to pursue career interests via electives and experiences over the 2nd and 3rd years of residency. OBJECTIVE: Our aim was to design the curriculum and subsequent evaluation of a certificate program in Medical Education. DESIGN/METHODS: We followed Kern's 6-step approach to curricular development in medical education: 1. Problem identification and general needs assessment: Achieved via PubMed search using keywords medical education, residency, track, pathway and concentration and reviewing references in all relevant articles; 2. Targeted needs assessment: Achieved via focus groups and faculty interviews. 3. Goals and objectives; 4. Educational strategies; 5. Implementation; and 6. Evaluation and feedback. RESULTS: General needs assessments: Fifteen articles were identified and reviewed for specific educational strategies: 1 with an internal medicine program with a track in medical education, 6 with tracks in rural health, research, global health and primary care, and 8 with Residents-As-Teacher curricula. Targeted needs assessment: Held 2 focus groups: 1) residency program leadership, and 2) with 8 interested residents. We also held individual interviews with 5 faculty members involved in medical education. Participants discussed the feasibility and desirability of various proposed strategies identified by the literature search. Focus groups developed goals and objectives and five main educational strategies: didactic sessions, elective months, teaching experiences with reflection and feedback, scholarly project and educational portfolio. IMPLEMENTATION: The curriculum was implemented in April of 2015 with development of a clinician educator elective, resident participation in monthly didactic sessions and mentorship pairing. Evaluation: The program will be evaluated via surveys every 6 months, with the goal of analyzing the effect of participation in the certificate program on self-perceived teaching skills. Results will be analyzed by stratifying residents into 3 groups based on level of participation: residents enrolled in the certificate program, residents who participated in some components but are not enrolled, and those with no participation. CONCLUSIONS: The Medical Education Certificate program offers increased education and mentorship to residents interested in careers in educational scholarship. It was successfully developed using Kern's 6-step approach to curricular development. Evaluation of the program will assess impact of curriculum on preparation for future careers as educators.
ER  - 

TY  - JOUR
M3  - Conference Abstract
Y1  - 2016
VL  - 63
SP  - S230
SN  - 1545-5017
JF  - Pediatric Blood and Cancer
JO  - Pediatr. Blood Cancer
UR  - https://www.embase.com/search/results?subaction=viewrecord&id=L612593142&from=export
U2  - L612593142
DB  - Embase
U4  - 2016-11-11
L2  - http://dx.doi.org/10.1002/pbc.26233
DO  - 10.1002/pbc.26233
LK  - http://resolver.ebscohost.com/openurl?sid=EMBASE&sid=EMBASE&issn=15455017&id=doi:10.1002%2Fpbc.26233&atitle=Traditional+and+complementary+medicine+therapies+used+with+curative+intent+in+childhood+cancer%3A+A+systematic+review&stitle=Pediatr.+Blood+Cancer&title=Pediatric+Blood+and+Cancer&volume=63&issue=&spage=S230&epage=&aulast=Salena&aufirst=K.&auinit=K.&aufull=Salena+K.&coden=&isbn=&pages=S230-&date=2016&auinit1=K&auinitm=
A1  - Salena, K.
A1  - Diorio, C.
A1  - Ladas, E.
A1  - Lam, C.
A1  - Mbah, G.
A1  - Njuguna, F.
A1  - Taromina, K.
A1  - Marjerrison, S.
M1  - (Salena K.) McMaster University, Global Health, Hamilton, Canada
M1  - (Diorio C.) McMaster Children's Hospital, Paediatrics, Hamilton, Canada
M1  - (Ladas E.; Taromina K.) Columbia University Medical Center, Division of Paediatric Haematology/Oncology/Stem Cell Transplant, New York, United States
M1  - (Lam C.) St. Jude Children's Research Hospital, Oncology, Memphis, United States
M1  - (Mbah G.) Banso Baptist Hospital, Oncology, Kumbo, Cameroon
M1  - (Njuguna F.) Moi University, Oncology, Eldoret, Kenya
M1  - (Marjerrison S.) McMaster Children's Hospital, Paediatrics-Division of Haematology/Oncology, Hamilton, Canada
AD  - K. Salena, McMaster University, Global Health, Hamilton, Canada
T1  - Traditional and complementary medicine therapies used with curative intent in childhood cancer: A systematic review
LA  - English
KW  - adult
KW  - alternative medicine
KW  - case study
KW  - childhood cancer
KW  - China
KW  - Chinese medicine
KW  - Cinahl
KW  - comparative effectiveness
KW  - Embase
KW  - Germany
KW  - health
KW  - human
KW  - information processing
KW  - language
KW  - leukemia
KW  - lymphoma
KW  - mandarin
KW  - Medline
KW  - morbidity
KW  - mortality
KW  - nonhuman
KW  - PsycINFO
KW  - systematic review
KW  - United States
KW  - young adult
N2  - Background/Objectives: Traditional and complementary medicine (T&CM) therapies are frequently used in paediatric oncology worldwide. There is no published systematic review evaluating the effectiveness of curative T&CM therapies in paediatric oncology. The current review aims to systematically identify studies that have examined the impact of T&CM strategies used with a curative intent on mortality and morbidity. Design/Methods: MEDLINE, AMED, EMBASE, Global Health, PsychInfo, CINAHL, CDSR and Proceedings First were searched from date of database inception through to February 20, 2016. Records identified were screened for inclusion by two authors. Inclusion criteria were studies involving patients <18 years of age with cancer, in which T&CM strategies were used with curative intent. Articles were excluded if no paediatric-specific outcomes were reported, or authors used non-human or exvivo paradigms. There was no limit by language or study type. Two reviewers abstracted data using a predetermined, piloted form. Results: A total of 3,755 articles were screened for inclusion. Eighty-five full text articles were reviewed and 34 studies met inclusion criteria. Most studies were case reports or case series (N=17). Leukaemia/lymphoma was the most commonly evaluated disease type (n=20). Traditional Chinese Medicine was the most frequent treatment modality, utilized in 12 studies. Data were reported from nine different countries, the most common being China (N=15), Germany (N=6) and the United States of America (N=6). Fifteen studies (44%) were in English; other languages included German, Danish, and Mandarin. Outcomes were inconsistently reported across studies. Conclusion: T&CM strategies are commonly used with curative intent in paediatric oncology. There is limited published data to support their use. The majority of published studies are not reported in English. International collaboration will strengthen our understanding of the utility of these strategies.
ER  - 

TY  - JOUR
M3  - Review
Y1  - 2021
VL  - 9
IS  - 5
SP  - 1410
EP  - 1421
SN  - 2047-2927
SN  - 2047-2919
JF  - Andrology
JO  - Andrology
UR  - https://www.embase.com/search/results?subaction=viewrecord&id=L2012339956&from=export
U2  - L2012339956
C5  - 34019736
DB  - Embase
DB  - Medline
U3  - 2021-06-17
U4  - 2021-06-17
U4  - 2021-11-23
L2  - http://dx.doi.org/10.1111/andr.13042
DO  - 10.1111/andr.13042
LK  - http://resolver.ebscohost.com/openurl?sid=EMBASE&sid=EMBASE&issn=20472927&id=doi:10.1111%2Fandr.13042&atitle=18F-FDG+PET%2FCT+use+in+functional+assessment+of+the+testes%3A+A+systematic+review&stitle=Andrology&title=Andrology&volume=9&issue=5&spage=1410&epage=1421&aulast=Bochi%C5%84ski&aufirst=Antoni&auinit=A.&aufull=Bochi%C5%84ski+A.&coden=&isbn=&pages=1410-1421&date=2021&auinit1=A&auinitm=
A1  - Bochiński, A.
A1  - Sujenthiran, A.
A1  - Al-Hussini, M.
A1  - Fruhwirth, G.O.
A1  - Shabbir, M.
A1  - Yap, T.
M1  - (Bochiński A., antoni.bochinski@gmail.com) School of Bioscience Education, Guy's Campus, King's College London, London, United Kingdom
M1  - (Sujenthiran A.; Al-Hussini M.; Shabbir M.; Yap T.) Department of Urology, Guy's and St Thomas' NHS Trust, London, United Kingdom
M1  - (Fruhwirth G.O.) Imaging Therapies and Cancer Group, School of Biomedical Engineering and Imaging Sciences, King's College London, London, United Kingdom
AD  - A. Bochiński, School of Bioscience Education, Guy's Campus, King's College London, London, United Kingdom
T1  - 18F-FDG PET/CT use in functional assessment of the testes: A systematic review
LA  - English
KW  - PET-CT scanner
KW  - fluorodeoxyglucose f 18
KW  - adult
KW  - analysis of variance
KW  - diffuse large B cell lymphoma
KW  - functional assessment
KW  - functional status
KW  - germ cell
KW  - human
KW  - male
KW  - male fertility
KW  - mean standardized uptake value
KW  - middle aged
KW  - positron emission tomography-computed tomography
KW  - practice guideline
KW  - review
KW  - semen analysis
KW  - sperm count
KW  - spermatozoon density
KW  - spermatozoon motility
KW  - standardized uptake value
KW  - systematic review
KW  - testicular lymphoma
KW  - testis
KW  - testis cancer
KW  - x-ray computed tomography
KW  - young adult
N2  - Introduction: Our study analysed previous studies employing positron emission tomography with co-registered computer tomography (PET/CT) in andrological patient evaluation and assessed the differences in 2-[18F]F-fluoro-2′-deoxyglucose (FDG) uptake between three groups: healthy testes, benign and malignant testicular pathology. Methods: Medline and Embase were systematically searched for studies involving FDG-PET/CT imaging of testes with results expressed as mean standardised uptake value (SUVmean). A one-way ANOVA was used to compare SUVmean between three groups. All papers assessing andrological parameters were pooled to compare fertility data. Results: Seventeen studies, including three relating to fertility diagnosis, with a total of 830 patients, were included in the review. One-way ANOVA showed a statistical difference between mean values of tracer SUVmean in healthy and malignant testes (Dif. = −2.77, 95% CI = −4.32 to 1.21, p < 0.01) as well as benign and malignant (Dif. = −2.95, 95% CI = −4.33 to −1.21, p < 0.01) but no difference between healthy and benign (Dif. = 0.19, 95% CI = −0.96 to 1.33, p = 0.90). There is some evidence to suggest that FDG uptake and testicular volume are positively correlated to total sperm count, sperm concentration and sperm motility and that germ cells are likely to account for the majority of testicular FDG accumulation. Conclusion: Our findings indicate that malignant testicular lesions demonstrate a significantly higher FDG uptake than benign testicular lesions or healthy testes. Some evidence also suggests that FDG-PET could visualise metabolic activity and thus spermatogenesis; however more studies are required to determine whether FDG-PET could also be used to diagnose infertility. Further studies should focus on correlating both sex hormone-serum levels and semen analysis results with imaging data.
ER  - 

TY  - JOUR
M3  - Review
Y1  - 2019
VL  - 5
IS  - 3
SN  - 2056-4724
JF  - BJPsych Open
JO  - BJPsych Open
UR  - https://www.embase.com/search/results?subaction=viewrecord&id=L2015148966&from=export
U2  - L2015148966
DB  - Embase
U3  - 2021-10-28
L2  - http://dx.doi.org/10.1192/bjo.2019.19
DO  - 10.1192/bjo.2019.19
LK  - http://resolver.ebscohost.com/openurl?sid=EMBASE&sid=EMBASE&issn=20564724&id=doi:10.1192%2Fbjo.2019.19&atitle=Patients%27+experiences+of+assessment+and+detention+under+mental+health+legislation%3A+Systematic+review+and+qualitative+meta-synthesis&stitle=BJPsych+Open&title=BJPsych+Open&volume=5&issue=3&spage=&epage=&aulast=Akther&aufirst=Syeda+Ferhana&auinit=S.F.&aufull=Akther+S.F.&coden=&isbn=&pages=-&date=2019&auinit1=S&auinitm=F
A1  - Akther, S.F.
A1  - Molyneaux, E.
A1  - Stuart, R.
A1  - Johnson, S.
A1  - Simpson, A.
A1  - Oram, S.
M1  - (Akther S.F., syeda.akther.16@ucl.ac.uk) Division of Psychiatry, University College, London, United Kingdom
M1  - (Molyneaux E.; Stuart R.; Oram S.) Health Service & Population Research Department, Institute of Psychiatry, Psychology and Neuroscience, King's College, London, United Kingdom
M1  - (Johnson S.) Division of Psychiatry, Faculty of Brain Sciences, University College London, Camden and Islington NHS Foundation Trust, United Kingdom
M1  - (Simpson A.) Division of Nursing, School of Health Sciences, City University, United Kingdom
AD  - S.F. Akther, UCL Division of Psychiatry, 6th Floor Maple House, 149 Tottenham Court Road, London, United Kingdom
T1  - Patients' experiences of assessment and detention under mental health legislation: Systematic review and qualitative meta-synthesis
LA  - English
KW  - adult
KW  - bibliographic database
KW  - care behavior
KW  - distress syndrome
KW  - fear
KW  - female
KW  - human
KW  - involuntary commitment
KW  - law
KW  - male
KW  - mental health
KW  - patient care
KW  - qualitative analysis
KW  - remission
KW  - review
KW  - social environment
KW  - synthesis
KW  - systematic review
KW  - voice
KW  - young adult
N2  - Background Understanding patient experiences of detention under mental health legislation is crucial to efforts to reform policy and practice. Aims To synthesise qualitative evidence on patients' experiences of assessment and detention under mental health legislation. Method Five bibliographic databases were searched, supplemented by reference list screening and citation tracking. Studies were included if they reported on patient experiences of assessment or detention under mental health legislation; reported on patients aged 18 years or older; collected data using qualitative methods; and were reported in peer-reviewed journals. Findings were analysed and synthesised using thematic synthesis. Results The review included 56 papers. Themes were generally consistent across studies and related to information and involvement in care, the environment and relationships with staff, as well as the impact of detention on feelings of self-worth and emotional state. The emotional impact of detention and views of its appropriateness varied, but a frequent theme was fear and distress during detention, including in relation to the use of force and restraint. Where staff were perceived as striving to form caring and collaborative relationships with patients despite the coercive nature of treatment, and when clear information was delivered, the negative impact of involuntary care seemed to be reduced. Conclusions Findings suggest that involuntary in-patient care is often frightening and distressing, but certain factors were identified that can help reduce negative experiences. Coproduction models may be fruitful in developing new ways of working on in-patient wards that provide more voice to patients and staff, and physical and social environments that are more conducive to recovery.Declaration of interestNone.
ER  - 

TY  - JOUR
M3  - Conference Abstract
Y1  - 2019
VL  - 47
IS  - 1
SN  - 1530-0293
JF  - Critical Care Medicine
JO  - Crit. Care Med.
UR  - https://www.embase.com/search/results?subaction=viewrecord&id=L629628730&from=export
U2  - L629628730
DB  - Embase
U4  - 2019-10-23
LK  - http://resolver.ebscohost.com/openurl?sid=EMBASE&sid=EMBASE&issn=15300293&id=doi:&atitle=Diagnostic+perplexities+in+acute+critical+illness+related+to+sickle+cell+crisis+complications&stitle=Crit.+Care+Med.&title=Critical+Care+Medicine&volume=47&issue=1&spage=&epage=&aulast=Rezik&aufirst=Mohamed&auinit=M.&aufull=Rezik+M.&coden=&isbn=&pages=-&date=2019&auinit1=M&auinitm=
A1  - Rezik, M.
A1  - Elbanna, A.
A1  - Jayaprakash, N.
M1  - (Rezik M.; Elbanna A.; Jayaprakash N.) Henry Ford Hospital, Detroit, MI, United States
AD  - M. Rezik, Henry Ford Hospital, Detroit, MI, United States
T1  - Diagnostic perplexities in acute critical illness related to sickle cell crisis complications
LA  - English
KW  - adult
KW  - autopsy
KW  - bone marrow necrosis
KW  - bone pain
KW  - complication
KW  - computed tomographic angiography
KW  - conference abstract
KW  - critical illness
KW  - extubation
KW  - fat embolism
KW  - hospitalization
KW  - human
KW  - hyponatremia
KW  - intensive care unit
KW  - male
KW  - meningitis
KW  - mental health
KW  - mortality rate
KW  - multidisciplinary team
KW  - multiple organ failure
KW  - nuclear magnetic resonance imaging
KW  - pancytopenia
KW  - plasma exchange
KW  - remission
KW  - rhabdomyolysis
KW  - seizure
KW  - sickle cell crisis
KW  - spontaneous pneumothorax
KW  - subdural hematoma
KW  - systematic review
KW  - transfusion medicine
KW  - young adult
N2  - Learning Objectives: Sickle cell disease is commonly associated with pain crisis which in rare instances can result in bone necrosis and fat embolism syndrome. Herein, we report a case of multi-organ failure in a 19-year-old male with HbSS disease and how he survived his critical illness. Methods: A 19-year-old male with sickle cell disease presented following a seizure at home following a typical bone pain crisis. He was admitted to the intensive care unit with altered mental status and hyponatremia and given antimicrobials for suspected meningitis. On day 2, he rapidly deteriorated with shock, acute RV failure, acute bilateral subdural hemorrhage (despite negative CT head and CT angiography on admission), multi-organ failure, pancytopenia, and rhabdomyolysis. His LDH rapidly rose and he even developed a spontaneous pneumothorax. Multidisciplinary discussions involving critical care, hematology and transfusion medicine included discussions regarding sickle crisis with multiorgan failure and indications for plasma exchange. The risk of coagulopathy without clear benefit in multi-organ failure led the team to continue supportive critical care management. Eventually his mental status improved and a repeat MRI later in his hospital stay following extubation revealed findings consistent with fat emboli syndrome. In hindsight, the diagnosis of bone marrow necrosis and fat emboli syndrome resulting in multi-organ failure was clear. Three months following his critical illness our patient has returned to work, has complete functional recovery and is enrolling in college. Results: Bone marrow necrosis and fat embolism syndrome is an exceptionally rare but potentially deadly complication of sickle cell disease. A 2014 systematic review of 58 cases identified a 65% mortality rate with most diagnoses being made at autopsy. Our case highlights the diagnostic perplexity and complexities of managing such an acute critical illness. Fat embolism syndrome should be considered in patients who present with bone crisis and acutely deteriorate with multi-organ failure. Support intensive care including a multi-disciplinary team fortunately resulted in a positive outcome in this young man.
ER  - 

TY  - JOUR
M3  - Review
Y1  - 2017
VL  - 3
IS  - 6
SP  - 791
EP  - 800
SN  - 2378-9506
JF  - Journal of Global Oncology
JO  - J.  Glob. Oncol.
UR  - https://www.embase.com/search/results?subaction=viewrecord&id=L2010115703&from=export
U2  - L2010115703
C5  - 29244989
DB  - Embase
DB  - Medline
U3  - 2020-12-03
L2  - http://dx.doi.org/10.1200/JGO.2016.005587
DO  - 10.1200/JGO.2016.005587
LK  - http://resolver.ebscohost.com/openurl?sid=EMBASE&sid=EMBASE&issn=23789506&id=doi:10.1200%2FJGO.2016.005587&atitle=Global+use+of+traditional+and+complementary+medicine+in+childhood+cancer%3A+A+systematic+review&stitle=J.++Glob.+Oncol.&title=Journal+of+Global+Oncology&volume=3&issue=6&spage=791&epage=800&aulast=Diorio&aufirst=Caroline&auinit=C.&aufull=Diorio+C.&coden=&isbn=&pages=791-800&date=2017&auinit1=C&auinitm=
A1  - Diorio, C.
A1  - Lam, C.G.
A1  - Ladas, E.J.
A1  - Njuguna, F.
A1  - Afungchwi, G.M.
A1  - Taromina, K.
A1  - Marjerrison, S.
M1  - (Diorio C.; Marjerrison S., marjersl@mcmaster.ca) McMaster Children’s Hospital, Hamilton, ON, Canada
M1  - (Lam C.G.) St. Jude Children’s Research Hospital, Memphis, TN, United States
M1  - (Ladas E.J.; Taromina K.) Columbia University Medical Center, New York City, NY, United States
M1  - (Njuguna F.) Moi University, Eldoret, Kenya
M1  - (Afungchwi G.M.) Banso Baptist Hospital, Kumbo, Cameroon
AD  - S. Marjerrison, Division of Hematology/Oncology, McMaster Children’s Hospital, Hamilton, ON, Canada
T1  - Global use of traditional and complementary medicine in childhood cancer: A systematic review
LA  - English
KW  - adult
KW  - alternative medicine
KW  - cancer patient
KW  - child
KW  - childhood cancer
KW  - Cinahl
KW  - Cochrane Library
KW  - data extraction
KW  - Embase
KW  - female
KW  - global health
KW  - high income country
KW  - human
KW  - low income country
KW  - male
KW  - Medline
KW  - middle income country
KW  - prevalence
KW  - PsycINFO
KW  - review
KW  - systematic review
KW  - young adult
N2  - Purpose Traditional and complementary medicine (T&CM) strategies are commonly used in pediatric oncology. Patterns may vary based on country income. We systematically reviewed published studies describing T&CM use among pediatric oncology patients in low-income countries (LIC/LMIC), middle-income countries (UMIC), and high-income countries (HIC). Objectives included describing estimated prevalence of use, reasons for use, perceived effectiveness, modalities used, rates of disclosure, and reporting of delayed or abandoned treatment. Methods MEDLINE, EMBASE, Global Health, CINAHL, PsycINFO, Allied and Complementary Medicine Database, Cochrane Database of Systematic Reviews, and ProceedingsFirst were searched. Inclusion criteria were primary studies involving children younger than the age of 18 years, undergoing active treatment of cancer, and any T&CM use. Exclusion criteria included no pediatric oncology–specific outcomes and studies involving only children off active treatment. Data were extracted by two reviewers using a systematic data extraction form determined a priori. Results Sixty-five studies published between 1977 and 2015 were included, representing 61 unique data sets and 7,219 children from 34 countries. The prevalence of T&CM use ranged from 6% to 100%. Median rates of use were significantly different in LIC/LMIC (66.7% 6 19%), UMIC (60% 6 26%), and HIC (47.2% 6 20%; P = .02). Rates of disclosure differed significantly by country income, with higher median rates in HIC. Seven studies reported on treatment abandonment or delays. Conclusion The use of T&CM in pediatric oncology is common worldwide, with higher median prevalence of use reported in LIC/LMIC. Further research is warranted to examine the impact on treatment abandonment and delay.
ER  - 

TY  - JOUR
M3  - Conference Abstract
Y1  - 2021
VL  - 60
IS  - 10
SP  - S251
EP  - S252
SN  - 1527-5418
SN  - 0890-8567
JF  - Journal of the American Academy of Child and Adolescent Psychiatry
JO  - J. Am. Acad. Child Adolesc. Psychiatry
UR  - https://www.embase.com/search/results?subaction=viewrecord&id=L2014997406&from=export
U2  - L2014997406
DB  - Embase
U4  - 2021-10-13
L2  - http://dx.doi.org/10.1016/j.jaac.2021.09.388
DO  - 10.1016/j.jaac.2021.09.388
LK  - http://resolver.ebscohost.com/openurl?sid=EMBASE&sid=EMBASE&issn=15275418&id=doi:10.1016%2Fj.jaac.2021.09.388&atitle=50.7+History+of+Interpersonal+Trauma+as+a+Risk+Factor+for+Psychiatric+Rehospitalization+Among+Children+and+Adolescents%3A+A+Narrative+Review&stitle=J.+Am.+Acad.+Child+Adolesc.+Psychiatry&title=Journal+of+the+American+Academy+of+Child+and+Adolescent+Psychiatry&volume=60&issue=10&spage=S251&epage=S252&aulast=Kim&aufirst=Jae&auinit=J.&aufull=Kim+J.&coden=&isbn=&pages=S251-S252&date=2021&auinit1=J&auinitm=
A1  - Kim, J.
A1  - Kaushal, S.
A1  - Khan, S.
A1  - Blum, B.
A1  - Villalba, C.A.
M1  - (Kim J., jae.kim2260@gmail.com) Nova Southeastern University,
M1  - (Kaushal S.)
M1  - (Khan S.)
M1  - (Blum B.)
M1  - (Villalba C.A.)
T1  - 50.7 History of Interpersonal Trauma as a Risk Factor for Psychiatric Rehospitalization Among Children and Adolescents: A Narrative Review
LA  - English
KW  - adolescent
KW  - adult
KW  - bullying
KW  - child
KW  - childhood
KW  - conference abstract
KW  - female
KW  - hospital readmission
KW  - human
KW  - male
KW  - Medline
KW  - mental health
KW  - narrative
KW  - neglect
KW  - physical abuse
KW  - posttraumatic stress disorder
KW  - retrospective study
KW  - risk assessment
KW  - risk factor
KW  - sample size
KW  - sexual abuse
KW  - systematic review
KW  - young adult
N2  - Objectives: Childhood and adolescent psychiatric rehospitalizations are prevalent and overtaxing for patients, their families, and healthcare systems and can in themselves be traumatic to all parties involved. Understanding their causes is crucial to reduce this burden. This narrative literature review investigates the growing evidence identifying history of interpersonal trauma—defined as a type of trauma that occurs between people by acts of commission or omission, such as abuse, neglect, and bullying—as a risk factor for psychiatric rehospitalization among children and adolescents. Methods: The literature review was conducted on PubMed with the following key terms: (childhood OR adolescent OR children) AND (readmission OR rehospitalization) AND ([(interpersonal OR mental OR psychiatric) AND trauma)] OR PTSD). Three independent reviewers screened for eligible studies that discussed interpersonal trauma and psychiatric rehospitalization risk in patients aged 0 to 18 years. Results: PubMed queries yielded 63 records with the key terms. After 3 independent reviews, 4 eligible records were found. Among the 4 retrospective studies with sample sizes between 100 and 783, three studies reported that children and adolescents who experienced neglect, bullying, physical abuse, or sexual abuse had higher psychiatric rehospitalization rates than those without. The fourth study found no significant association between interpersonal trauma and psychiatric rehospitalization but stated that underreporting of childhood interpersonal trauma may attribute to this lack of significance. All 4 studies focused on diagnosis of PTSD to account for trauma, while some, but not all, took into consideration family structure, history of abuse, and further mental health diagnosis. Conclusions: Current literature is limited but supports the interpretation that interpersonal trauma history is a risk factor for psychiatric rehospitalization among children and adolescents. However, the degree to which various factors, such as age, number of traumas, and types of interpersonal trauma experienced, impact this relationship remains unknown. Therefore, further studies are warranted to explore and elaborate on such elements in this emerging association. TRA, BLY, CAN
ER  - 

TY  - JOUR
M3  - Review
Y1  - 2009
VL  - 151
IS  - 11
SP  - 793
EP  - 803
SN  - 0003-4819
SN  - 1539-3704
JF  - Annals of Internal Medicine
JO  - Ann. Intern. Med.
UR  - https://www.embase.com/search/results?subaction=viewrecord&id=L355771504&from=export
U2  - L355771504
C5  - 19949145
DB  - Embase
DB  - Medline
U4  - 2010-01-01
L1  - http://www.annals.org/content/151/11/793.full.pdf
L2  - http://dx.doi.org/10.1059/0003-4819-151-11-200912010-00007
DO  - 10.1059/0003-4819-151-11-200912010-00007
LK  - http://resolver.ebscohost.com/openurl?sid=EMBASE&sid=EMBASE&issn=00034819&id=doi:10.1059%2F0003-4819-151-11-200912010-00007&atitle=Screening+for+depression+in+adult+patients+in+primary+care+settings%3A+A+systematic+evidence+review&stitle=Ann.+Intern.+Med.&title=Annals+of+Internal+Medicine&volume=151&issue=11&spage=793&epage=803&aulast=O%27Connor&aufirst=Elizabeth+A.&auinit=E.A.&aufull=O%27Connor+E.A.&coden=AIMEA&isbn=&pages=793-803&date=2009&auinit1=E&auinitm=A
A1  - O'Connor, E.A.
A1  - Whitlock, E.P.
A1  - Beil, T.L.
A1  - Gaynes, B.N.
M1  - (O'Connor E.A., Elizabeth.OConnor@kpchr.org; Whitlock E.P.; Beil T.L.) Kaiser Permanente Center for Health Research, 3800 North Interstate Avenue, Portland, OR 97227, United States
M1  - (Gaynes B.N.) University of North Carolina, Department of Psychiatry, CB 7160, Chapel Hill, NC 27599, United States
AD  - E. A. O'Connor, Kaiser Permanente Center for Health Research, 3800 North Interstate Avenue, Portland, OR 97227, United States
T1  - Screening for depression in adult patients in primary care settings: A systematic evidence review
LA  - English
KW  - acetylsalicylic acid
KW  - anticoagulant agent
KW  - antidepressant agent
KW  - nonsteroid antiinflammatory agent
KW  - paroxetine
KW  - serotonin uptake inhibitor
KW  - adult
KW  - adverse outcome
KW  - aged
KW  - case management
KW  - clinical trial
KW  - depression
KW  - drug tolerability
KW  - drug use
KW  - drug withdrawal
KW  - gastrointestinal hemorrhage
KW  - human
KW  - low drug dose
KW  - mental disease
KW  - meta analysis
KW  - postmarketing surveillance
KW  - preventive health service
KW  - primary medical care
KW  - priority journal
KW  - psychopharmacotherapy
KW  - review
KW  - risk assessment
KW  - risk benefit analysis
KW  - screening
KW  - suicidal behavior
KW  - suicidal ideation
KW  - suicide
KW  - suicide attempt
KW  - systematic review
KW  - United States
N2  - Background: In primary care settings, prevalence estimates of major depressive disorder range from 5% to 13% in all adults, with lower estimates in those older than 55 years (6% to 9%). In 2002, the U.S. Preventive Services Task Force (USPSTF) recommended screening adults for depression in clinical practices that have systems to ensure accurate diagnosis, effective treatment, and follow-up. Purpose: To conduct a targeted, updated systematic review for the U.S. Preventive Services Task Force about the benefits and harms of screening adult patients for depression in a primary care setting, the benefits of depression treatment in older adults, and the harms of depression treatment with antidepressant medications. Data Sources: MEDLINE, the Cochrane Central Register of Controlled Trials, Cochrane Database of Systematic Reviews, Database of Abstracts of Reviews of Effects, PsycINFO (1998 to 2007), expert suggestions, and bibliographies of recent systematic reviews. Study Selection: Fair- to good-quality randomized clinical trials or controlled clinical trials; systematic reviews; meta-analyses; and large observational studies of serious adverse events and early discontinuation due to adverse effects. All studies were published in English. Data Extraction: Two investigators abstracted, critically appraised, and synthesized 33 articles that met inclusion criteria. Data Synthesis: Nine fair- or good-quality trials indicate that primary care depression screening and care management programs with staff assistance, such as case management or mental health specialist involvement, can increase depression response and remission. Benefit was not evident in screening programs without staff assistance in depression care. Seven regulatory reviews or meta-analyses and 3 large cohort studies indicate no increased risk for completed suicide deaths with antidepressant treatment. Risk for suicidal behaviors was increased in young adults (aged 18 to 29 years) who received antidepressants, particularly those who received paroxetine, but was reduced in older adults. Limitation: Examination of harms was limited to serious adverse events, and existing systematic reviews were primarily used. Additional studies published from 2007 to 2008 extend this review. Conclusion: Depression screening programs without substantial staff-assisted depression care supports are unlikely to improve depression outcomes. Close monitoring of all adult patients who initiate antidepressant treatment, particularly those younger than 30 years, is important both for safety and to ensure optimal treatment. © 2009 American College of Physicians.
ER  - 

TY  - JOUR
M3  - Conference Abstract
Y1  - 2011
VL  - 96
SP  - A67
SN  - 0003-9888
JF  - Archives of Disease in Childhood
JO  - Arch. Dis. Child.
UR  - https://www.embase.com/search/results?subaction=viewrecord&id=L70504183&from=export
U2  - L70504183
DB  - Embase
U4  - 2011-08-23
L1  - http://adc.bmj.com/content/96/Suppl_1/A67.1.full.pdf
L2  - http://dx.doi.org/10.1136/adc.2011.212563.153
DO  - 10.1136/adc.2011.212563.153
LK  - http://resolver.ebscohost.com/openurl?sid=EMBASE&sid=EMBASE&issn=00039888&id=doi:10.1136%2Fadc.2011.212563.153&atitle=A+systematic+review+of+participation+of+young+people+in+healthcare&stitle=Arch.+Dis.+Child.&title=Archives+of+Disease+in+Childhood&volume=96&issue=&spage=A67&epage=&aulast=Morgan&aufirst=J.&auinit=J.&aufull=Morgan+J.&coden=&isbn=&pages=A67-&date=2011&auinit1=J&auinitm=
A1  - Morgan, J.
A1  - Watts, R.
A1  - Wall, J.
M1  - (Morgan J.; Watts R.; Wall J.) D M Wood Nottingham Children's Hospital, Nottingham University Hospitals NHS Trust, Nottingham, United Kingdom
AD  - J. Morgan, D M Wood Nottingham Children's Hospital, Nottingham University Hospitals NHS Trust, Nottingham, United Kingdom
T1  - A systematic review of participation of young people in healthcare
LA  - English
KW  - human
KW  - college
KW  - systematic review
KW  - health care
KW  - pediatrics
KW  - child health
KW  - health service
KW  - child
KW  - hospital
KW  - mental health
KW  - sexual health
KW  - school
KW  - primary medical care
KW  - community care
KW  - decision making
KW  - cost effectiveness analysis
KW  - quality control
KW  - consultation
KW  - language
KW  - health education
KW  - medical research
KW  - adolescent
KW  - adult
KW  - health care policy
KW  - planning
N2  - Aim: To determine the most effective and cost-effective methods of involving children and young people in health services. Methods: A systematic search of worldwide published and grey literature was performed to identify relevant English language articles published between 1 January 1990 and 1 January 2010. Two independent researchers reviewed the studies for eligibility and then carried out a structured quality assessment in line with published quality criteria. Where there was disagreement, this was resolved in consultation with a third researcher. Key themes and the level of young people's participation were then identified from included studies. Results: Of 39 reports identified 20 were suitable for inclusion. The included studies and reports were all qualitative in nature (100%) and often described the views of young people on the quality of health services. Other studies described young people's involvement in developing health policy, health education and health research. The studies largely involved adolescents and young adults (10-19 years) with 4 (20%) including younger school age children (4-9 years). The studies were undertaken in a variety of settings including within hospital (7, 35%), mental health (4,20%), sexual health (3,15%), and in primary care or community health services (7,35%). Overall the level of young people's participation described in the studies was relatively low, with 14 (70%) categorised as 'assigned but informed'. In 6 (30%) there was a higher level of young people's participation and in these studies young people's participation appeared to have a greater impact. COREQ assessments of study quality revealed a number of deficiencies in many of the reports. Conclusions Involvement of children and young people in the development of healthcare services appears to be most effective when young people are involved early in the planning process and when they have greater infl uence in decision-making. There were a number of reports of the successful application of novel and creative methods for involving young people, but further research is needed to assess the impact and cost effectiveness of young people's participation in health services.
ER  - 

TY  - JOUR
M3  - Review
Y1  - 2020
VL  - 14
IS  - 5
SP  - 515
EP  - 527
SN  - 1751-7893
SN  - 1751-7885
JF  - Early Intervention in Psychiatry
JO  - Early Intervent. Psychiatry
UR  - https://www.embase.com/search/results?subaction=viewrecord&id=L2002491486&from=export
U2  - L2002491486
C5  - 31422583
DB  - Embase
DB  - Medline
DB  - 
U3  - 2019-08-23
U4  - 2019-08-23
L2  - http://dx.doi.org/10.1111/eip.12864
DO  - 10.1111/eip.12864
LK  - http://resolver.ebscohost.com/openurl?sid=EMBASE&sid=EMBASE&issn=17517893&id=doi:10.1111%2Feip.12864&atitle=Attrition+rates+in+trials+for+adolescents+and+young+adults+at+clinical+high-risk+for+psychosis%3A+A+systematic+review+and+meta-analysis&stitle=Early+Intervent.+Psychiatry&title=Early+Intervention+in+Psychiatry&volume=14&issue=5&spage=515&epage=527&aulast=Farris&aufirst=Megan+S.&auinit=M.S.&aufull=Farris+M.S.&coden=&isbn=&pages=515-527&date=2020&auinit1=M&auinitm=S
A1  - Farris, M.S.
A1  - Devoe, D.J.
A1  - Addington, J.
M1  - (Farris M.S.; Devoe D.J.; Addington J., jmadding@ucalgary.ca) Hotchkiss Brain Institute, Department of Psychiatry, University of Calgary, AB, Canada
AD  - J. Addington, Hotchkiss Brain Institute, Department of Psychiatry, University of Calgary, AB, Canada
T1  - Attrition rates in trials for adolescents and young adults at clinical high-risk for psychosis: A systematic review and meta-analysis
LA  - English
KW  - amisulpride
KW  - n methyl dextro aspartic acid receptor
KW  - olanzapine
KW  - omega 3 fatty acid
KW  - risperidone
KW  - ziprasidone
KW  - adolescent health
KW  - age
KW  - clinical trial attrition rate
KW  - cognitive behavioral therapy
KW  - cognitive remediation therapy
KW  - data base
KW  - follow up
KW  - gender
KW  - high risk population
KW  - human
KW  - patient participation
KW  - priority journal
KW  - psychosis
KW  - randomized controlled trial (topic)
KW  - review
KW  - systematic review
KW  - time
N2  - Background: Treatment of those at clinical high-risk (CHR) for developing psychosis may lead to preventive strategies. However, attrition in trials may hamper efforts to detect effective changes and lead to bias. Our objective was to synthesize the relative attrition rates in clinical trials conducted in CHR for psychosis samples. Method: We searched the following electronic databases: MEDLINE, Embase, PsycINFO, CINAHL and EBM with no restrictions. Inclusion criteria was any treatment-based randomized controlled trial (RCT) conducted in CHR samples that reported attrition. Relative attrition rates were calculated using random-effects meta-analysis, stratified by time, and reported as odds ratios (ORs), proportions, and 95% confidence intervals (CIs). Results: Twenty-one RCTs met our inclusion criteria, including a total of 2260 CHR participants. Attrition rates between all treatment types identified were not statistically different from control treatments at any time-point. When accessing overall trial attrition, the pooled attrition rate was 29.57% (95% CI = 23.84-35.63%) with statistically significant heterogeneity (I2 = 88.70%; P <.001). Furthermore, 11 trials had a subsequent follow-up after the intervention was conducted and the pooled attrition was 33.96% (95% CI = 24.94-43.59%). When examining predictors of attrition, no statistically significant subgroup differences were observed in attrition rates. Conclusions: Almost one third of CHR participants will not complete participation in an RCT, however no predictors were found to be statistically significantly related to attrition. Methods to account for missing data and attrition are warranted in CHR trials to account for potential biases associated with high attrition rates.
ER  - 

TY  - JOUR
M3  - Conference Abstract
Y1  - 2020
VL  - 80
IS  - 16 SUPPL
SN  - 1538-7445
JF  - Cancer Research
JO  - Cancer Res.
UR  - https://www.embase.com/search/results?subaction=viewrecord&id=L633637190&from=export
U2  - L633637190
DB  - Embase
U4  - 2020-12-15
L2  - http://dx.doi.org/10.1158/1538-7445.AM2020-5778
DO  - 10.1158/1538-7445.AM2020-5778
LK  - http://resolver.ebscohost.com/openurl?sid=EMBASE&sid=EMBASE&issn=15387445&id=doi:10.1158%2F1538-7445.AM2020-5778&atitle=Hernia+and+Ewing+sarcoma&stitle=Cancer+Res.&title=Cancer+Research&volume=80&issue=16+SUPPL&spage=&epage=&aulast=He&aufirst=Di&auinit=D.&aufull=He+D.&coden=&isbn=&pages=-&date=2020&auinit1=D&auinitm=
A1  - He, D.
A1  - Hansen, J.
A1  - Federman, N.
A1  - Olsen, J.
A1  - Ritz, B.
A1  - Heck, J.E.
M1  - (He D.; Ritz B.; Heck J.E.) UCLA Fielding School of Public Health, Los Angeles, CA, United States
M1  - (Hansen J.) Danish Cancer Society Research Center, Copenhagen, Denmark
M1  - (Federman N.) UCLA Geffen School of Medicine, Los Angeles, CA, United States
M1  - (Olsen J.) Aarhus University, Aarhus, Denmark
AD  - D. He, UCLA Fielding School of Public Health, Los Angeles, CA, United States
T1  - Hernia and Ewing sarcoma
LA  - English
KW  - cancer patient
KW  - cancer registry
KW  - child
KW  - child health
KW  - conference abstract
KW  - congenital malformation
KW  - controlled study
KW  - Ewing sarcoma
KW  - female
KW  - hernia
KW  - human
KW  - ICD-10
KW  - ICD-O-3
KW  - meta analysis
KW  - outcome assessment
KW  - pregnancy outcome
KW  - publication bias
KW  - randomized controlled trial (topic)
KW  - recall
KW  - sample size
N2  - Introduction: Ewing sarcoma (ES) is a rare cancer with an incidence that peaks in adolescence and youngadulthood. The tumor occurs in bone and soft tissue and the etiology is unclear. Several studies have observedincreased ES risk in children and young adults with hernia, including umbilical and inguinal hernia, suggesting amechanism for a common causal pathway. A meta-analysis of 3 case-control studies reported a threefold increasedrisk of ES among hernia patients. The purpose of this study is to examine the association between hernia and ES ina population-based study. Methods: We ascertained Ewing sarcoma cases (age <20 years) from the Danish Cancer Registry (diagnoses 1977-2016; births 1977-2013), then randomly selected controls free of cancer at the date of corresponding casesdiagnosis and matched (25:1) by sex and year of birth from the Central Population Register (N=4,160). Ewingsarcoma cases (N=122) were identified with the International Classification of Diseases for Oncology (ICD-O-1 and ICD-O-3 code 9260). Information on birth outcomes and gestational factors were taken from the Medical BirthRegistry (1973+) and information on mother's and child's health was taken from the National Patient Register(1977+). We also searched this Register for diagnoses of hernia in the child based on procedure codes (a Nordiccoding system from 1977-1995, and an extended version of ICD-10 thereafter). We used conditional logisticregression to determine associations for hernia and ES. Results: 122 ES cases were identified, among whom 6 cases had a diagnosis of hernia (1 of them had herniadiagnosed with in the first 3 years of life). Among controls, 203 (6.7%) had a diagnosis of hernia. Of all children diagnosed with hernia, 27 (12.9%) presented hernia during the first year of life and 74 (35.4%) presented during thefirst 3 years of life. In ES cases there was no increase in risk of hernia (OR= 0.53, 0.17-1.72). Adjustment forpresence of other congenital malformations did not change the results for hernia (OR=0.65). Restriction to youngercases (diagnosed ≤15 years) showed similar results for hernia. Conclusions: Previous studies have raised the possibility that inherited genes causing both developmentalanomalies and cancer might be involved with the etiology of ES. However, based on registry and hospitalizationdata, we were not able to confirm previous associations with hernia. Either this study or earlier studies may havebeen influenced by small sample size. There is also a possibility that previous reports of positive associations aredue to recall or publication biases.
ER  - 

TY  - JOUR
M3  - Conference Abstract
Y1  - 2012
VL  - 48
SP  - 14
EP  - 15
SN  - 1034-4810
JF  - Journal of Paediatrics and Child Health
JO  - J. Paediatr. Child Health
UR  - https://www.embase.com/search/results?subaction=viewrecord&id=L70760219&from=export
U2  - L70760219
DB  - Embase
U4  - 2012-06-06
L2  - http://dx.doi.org/10.1111/j.1440-1754.2012.02460.x
DO  - 10.1111/j.1440-1754.2012.02460.x
LK  - http://resolver.ebscohost.com/openurl?sid=EMBASE&sid=EMBASE&issn=10344810&id=doi:10.1111%2Fj.1440-1754.2012.02460.x&atitle=Tricyclic+antidepressants+for+children+and+adolescents+with+autism+spectrum+disorder-+a+Cochrane+systematic+review&stitle=J.+Paediatr.+Child+Health&title=Journal+of+Paediatrics+and+Child+Health&volume=48&issue=&spage=14&epage=15&aulast=Hurwitz&aufirst=R.&auinit=R.&aufull=Hurwitz+R.&coden=&isbn=&pages=14-15&date=2012&auinit1=R&auinitm=
A1  - Hurwitz, R.
A1  - Blackmore, R.
A1  - Williams, K.
A1  - Woolfenden, S.
A1  - Hazel, P.
M1  - (Hurwitz R.; Blackmore R.) Department of Community Paediatrics, Liverpool Hospital, Sydney, Australia
M1  - (Williams K.) Melbourne University, Melbourne, Australia
M1  - (Woolfenden S.) Sydney Children's Hospital, Sydney, Australia
M1  - (Hazel P.) Department of Psychiatry, Concord Clinical School, Sydney Medical School, Sydney, Australia
AD  - R. Hurwitz, Department of Community Paediatrics, Liverpool Hospital, Sydney, Australia
T1  - Tricyclic antidepressants for children and adolescents with autism spectrum disorder- a Cochrane systematic review
LA  - English
KW  - tricyclic antidepressant agent
KW  - clomipramine
KW  - tianeptine
KW  - noradrenalin
KW  - serotonin
KW  - human
KW  - autism
KW  - adolescent
KW  - health
KW  - systematic review
KW  - child
KW  - adverse drug reaction
KW  - heart atrium septum defect
KW  - speech
KW  - hyperactivity
KW  - irritability
KW  - anxiety
KW  - patient
KW  - risk
KW  - adult
KW  - language
KW  - drowsiness
KW  - PsycINFO
KW  - eye
KW  - morbidity
KW  - communication skill
KW  - meta analysis
KW  - central nervous system
KW  - arm
KW  - learning
KW  - side effect
KW  - drug therapy
KW  - social interaction
KW  - diseases
N2  - Background: Autism spectrum disorders (ASD) are heterogenous, life-long disorders characterised by early onset of delay and deviance in the development of social interaction and communication skills, as well as stereotypic and restricted behaviours and interests. Tricyclic antidepressants (TCAs) block noradrenaline and serotonin reuptake in the central nervous system. TCAs may be useful in managing problems associated with ASD, such as core autistic symptoms, as well as co-morbidities including depression, anxiety and obsessive compulsive behaviours. Aim/Purpose: To explore if treatment with TCAs in children and adolescents improves the core features of autism, improve non-core features, such as challenging behaviours, improves co-morbid states, such as depression and anxiety and causes adverse effects. Method: Electronic searches of CENTRAL, MEDLINE, PsycINFO, EMBASE, CINAHL, Dissertations Abstracts International and the MetaRegister of Controlled Trails were searched using an extensive list of synonyms for ASD and TCAs, updated to June 2011. Reference lists of review articles were examined and citation searches performed. Where articles were not available, authors were contacted. No language restriction was used. Two authors independen t ly selected and appraised studies for inclusion and risk of bias, and data was extracted and analysed. Findings/Results/Discussion: The electronic search netted 141 references. Three RCTs meet inclusion criteria. Of the included studies, all three involved children with ASD, with one study including young adults. The medications assessed were tianeptine in one study and clomipramine in two studies. Meta-analysis of data was not possible due to lack of adequate heterogeneity between studies. There is limited evidence in one study of short-term effectiveness of tianeptine in children in reducing irritability, hyperactivity, inadequate eye contact and inappropriate speech. There were also significant adverse effects, including increased drowsiness and reduced activity levels in these individuals while treated with tianeptine. The evidence of the impact of clomipramine is conflicting, with outcomes that showed improvements in 'autistic symptoms', irritability and OCD-like symptoms, but conflicting evidence in relation to hyperactivity, and no significant changes found with inappropriate speech. There are also adverse effects reported with the use of clomipramine, with significant drop-out rates in the clomipramine arm of one study. Learning Outcomes: Clinicians considering the use of TCAs in ASD need to be aware of the limited and conflicting evidence of effect and the side effect profile of TCAs when discussing this treatment option with patients with ASD and their carers. Further research is required before TCAs can be recommended for treatment of individuals with ASD.
ER  - 

TY  - JOUR
M3  - Review
Y1  - 2017
VL  - 12
IS  - 11
SN  - 1932-6203
JF  - PLoS ONE
JO  - PLoS ONE
UR  - https://www.embase.com/search/results?subaction=viewrecord&id=L619304519&from=export
U2  - L619304519
C5  - 29149184
DB  - Embase
DB  - Medline
U3  - 2017-11-23
U4  - 2017-11-28
L2  - http://dx.doi.org/10.1371/journal.pone.0186672
DO  - 10.1371/journal.pone.0186672
LK  - http://resolver.ebscohost.com/openurl?sid=EMBASE&sid=EMBASE&issn=19326203&id=doi:10.1371%2Fjournal.pone.0186672&atitle=Health+effects+of+saturated+and+trans-fatty+acid+intake+in+children+and+adolescents%3A+Systematic+review+and+meta-analysis&stitle=PLoS+ONE&title=PLoS+ONE&volume=12&issue=11&spage=&epage=&aulast=Morenga&aufirst=Lisa+Te&auinit=L.T.&aufull=Morenga+L.T.&coden=POLNC&isbn=&pages=-&date=2017&auinit1=L&auinitm=T
A1  - Morenga, L.T.
A1  - Montez, J.M.
M1  - (Morenga L.T., lisa.temorenga@otago.ac.nz) Department of Human Nutrition, Edgar Diabetes and Research Centre, Riddet Institute, University of Otago, Dunedin, New Zealand
M1  - (Montez J.M.) Department of Nutrition for Health and Development, World Health Organization, Geneva, Switzerland
AD  - L.T. Morenga, Department of Human Nutrition, Edgar Diabetes and Research Centre, Riddet Institute, University of Otago, Dunedin, New Zealand
T1  - Health effects of saturated and trans-fatty acid intake in children and adolescents: Systematic review and meta-analysis
LA  - English
KW  - low density lipoprotein cholesterol
KW  - saturated fatty acid
KW  - trans fatty acid
KW  - adolescent
KW  - body mass
KW  - caloric intake
KW  - child
KW  - cholesterol blood level
KW  - diastolic blood pressure
KW  - fat intake
KW  - health
KW  - homeostasis model assessment
KW  - human
KW  - hyperlipidemia
KW  - hypertension
KW  - insulin sensitivity
KW  - review
KW  - risk factor
KW  - systematic review
N2  - Background: Elevated cholesterol has been linked to cardiovascular disease in adults and preclinical markers of atherosclerosis in children, thus reducing saturated (SFA) and trans-fatty acids (TFA) intake from an early age may help to reduce cholesterol and the risk of cardiovascular disease later in life. The aim of this review is to examine the evidence for health effects associated with reducing SFA and TFA intake in free-living children, adolescents and young adults between 2 to 19 years of age. Design: Systematic review and meta-analysis of randomised controlled trials (RCTs) and prospective cohort studies. Study selection, assessment, validity, data extraction, and analysis were undertaken as specified by the Cochrane Collaboration and the GRADE working group. Data were pooled using inverse variance models with random effects. Data sources: EMBASE; PubMed; Cochrane Central Register of Controlled Trials; LILACS; and WHO Clinical Trial Registry (up to July 2016). Eligibility criteria for selecting trials: RCTs involving dietary interventions aiming to reduce SFA or TFA intakes and a control group, and cohort studies reporting the effects of SFA or TFA exposures, on outcomes including blood lipids; measures of growth; blood pressure; insulin resistance; and potential adverse effects. Minimum duration was 13 days for RCTs and one year for cohort studies. Trials of weight loss or confounded by additional medical or lifestyle interventions were excluded. Results: Compared with control diets, there was a highly statistically significant effect of reduced SFA intake on total cholesterol (mean difference (MD) -0.16 mmol/l, [95% confidence interval (CI): -0.25 to -0.07]), LDL cholesterol (MD -0.13 mmol/l [95% CI:-0.22 to -0.03]) and diastolic blood pressure (MD -1.45 mmol/l [95% CI:-2.34 to -0.56]). There were no significant effects on any other risk factors and no evidence of adverse effects. Conclusions: Advice to reduce saturated fatty acids intake of children results in a significant reduction in total and LDL-cholesterol levels as well as diastolic blood pressure without evidence of adverse effects on growth and development. Dietary guidelines for children and adolescents should continue to recommend diets low in saturated fat.
ER  - 

TY  - JOUR
M3  - Conference Abstract
Y1  - 2019
VL  - 64
IS  - 2
SP  - S85
SN  - 1879-1972
SN  - 1054-139X
JF  - Journal of Adolescent Health
JO  - J. Adolesc. Health
UR  - https://www.embase.com/search/results?subaction=viewrecord&id=L2001444536&from=export
U2  - L2001444536
DB  - Embase
U4  - 2019-01-11
L2  - http://dx.doi.org/10.1016/j.jadohealth.2018.10.181
DO  - 10.1016/j.jadohealth.2018.10.181
LK  - http://resolver.ebscohost.com/openurl?sid=EMBASE&sid=EMBASE&issn=18791972&id=doi:10.1016%2Fj.jadohealth.2018.10.181&atitle=Wellness+Needs+Assessment+In+Adolescent+Medicine+Trainees%3A+An+Appreciative+Inquiry+Approach+To+Quality+Improvement&stitle=J.+Adolesc.+Health&title=Journal+of+Adolescent+Health&volume=64&issue=2&spage=S85&epage=&aulast=Lebeuf&aufirst=Simone&auinit=S.&aufull=Lebeuf+S.&coden=&isbn=&pages=S85-&date=2019&auinit1=S&auinitm=
A1  - Lebeuf, S.
A1  - Jassemi, S.
A1  - Lorber, S.
M1  - (Lebeuf S.; Lorber S.) The Hospital for Sick Children, United States
M1  - (Jassemi S.) BC Children's Hospital, University of British Columbia, Canada
T1  - Wellness Needs Assessment In Adolescent Medicine Trainees: An Appreciative Inquiry Approach To Quality Improvement
LA  - English
KW  - adolescent
KW  - basic needs
KW  - career
KW  - child
KW  - compassion fatigue
KW  - conference abstract
KW  - controlled study
KW  - depression
KW  - family interaction
KW  - female
KW  - human
KW  - juvenile
KW  - learning environment
KW  - male
KW  - medical education
KW  - mentor
KW  - needs assessment
KW  - nutrition
KW  - organizational development
KW  - prevalence
KW  - psychological well-being
KW  - qualitative analysis
KW  - resident
KW  - self actualization
KW  - student
KW  - systematic review
KW  - thematic analysis
KW  - total quality management
KW  - uncertainty
KW  - work environment
N2  - Purpose: There is an increasing awareness of the impact of medical training on the mental health and wellbeing of medical students, residents, and fellows. The prevalence of depressive episodes is estimated to be nearly 30% among resident physicians (1). There are currently no specific studies addressing the effect of medical training on the mental health of senior trainees, such as subspecialty fellows. The purpose of this study is to conduct a needs assessment of past and present Adolescent Medicine trainees at the Hospital for Sick Children to determine areas of need with respect to psychological and emotional well-being. Methods: We conducted a needs assessment of current and former subspecialty trainees utilizing an appreciative inquiry approach. Appreciative inquiry is a qualitative method of organizational development to understand transformational change from a positive light. It is used to recognize areas that require improvement while also appreciate the successes of an organization. Qualitative responses were collected through an electronic survey. Trainees were asked to reflect on a difficult time where they emerged resilient, what promoted resilience in the learning environment, what are the characteristics of an ideal learning environment, and what changes need to be made to achieve such an environment. Responses were coded using thematic analysis by two members of the project team. Results: 20 surveys were distributed, and there were 15 responses (75% responses rate) with 6 current trainees (40% of respondents) and 9 past trainees (60% of respondents). Analysis highlighted 4 key themes related to the wellness needs of current and former Adolescent Medicine trainees: 1) Adolescent Medicine trainees experience significant emotional burden in their clinical work 2) Uncertainty at different stages in training is a source of stress 3) The culture of the work environment contributes to wellness 4) Trainees seek support from individual relationships and formal systems. Conclusions: Adolescent medicine trainees experience challenges to their psychological wellbeing. Such difficulties include clinical challenges such as a high level of vicarious trauma from working with specific vulnerable and marginalized populations. Trainees also navigate complex patient and family interactions when working with a youth with evolving capacity and independence and the youth’s family system. This needs assessment demonstrated that senior level trainees Wellness needs relate primarily to advanced self-actualization needs, as opposed to more basic needs such as fatigue and nutrition management. Adolescent medicine trainees can be supported through career development, clarity at points of transition, formalized psychological support mechanisms such as Balint Groups, as well as informal mentorship relationships. Sources of Support: (1) Mata DA, Ramos MA, Bansal N, Khan R, Guille C, Di Angelantonio E, et al. Prevalence of Depression and Depressive Symptoms Among Resident Physicians: A Systematic Review and Meta-analysis. JAMA 2015 Dec 08;314(22):2373-2383.
ER  - 

TY  - JOUR
M3  - Conference Abstract
Y1  - 2016
VL  - 16
IS  - 6
SP  - e6
SN  - 1876-2867
JF  - Academic Pediatrics
JO  - Acad. Pediatr.
UR  - https://www.embase.com/search/results?subaction=viewrecord&id=L619743942&from=export
U2  - L619743942
DB  - Embase
U4  - 2017-12-20
LK  - http://resolver.ebscohost.com/openurl?sid=EMBASE&sid=EMBASE&issn=18762867&id=doi:&atitle=A+curriculum+for+educating+residents+to+care+for+LGBTQ+youth&stitle=Acad.+Pediatr.&title=Academic+Pediatrics&volume=16&issue=6&spage=e6&epage=&aulast=Lurie&aufirst=Brian&auinit=B.&aufull=Lurie+B.&coden=&isbn=&pages=e6-&date=2016&auinit1=B&auinitm=
A1  - Lurie, B.
M1  - (Lurie B.) Atlantic Health Program, Morristown, NJ, United States
AD  - B. Lurie, Atlantic Health Program, Morristown, NJ, United States
T1  - A curriculum for educating residents to care for LGBTQ youth
LA  - English
KW  - scavenger
KW  - bisexuality
KW  - child
KW  - comfort
KW  - controlled study
KW  - curriculum
KW  - female
KW  - health disparity
KW  - homosexual female
KW  - human
KW  - juvenile
KW  - male
KW  - medical education
KW  - needs assessment
KW  - pretest posttest design
KW  - resident
KW  - skill
KW  - systematic review
KW  - Wilcoxon signed ranks test
N2  - BACKGROUND: Although the majority of adolescents identifying as LGBTQ will grow up to be healthy and resilient, this population faces significant health disparities and lacks access to quality health care. Many health care providers find it difficult to care for them because of lack of formal training and few professional resources. Currently, there are no uniform training requirements on LGBTQ health at the graduate medical education level. Recent studies show that in undergraduate medical education the median time dedicated to LGBTQ related content is five hours over four years. Barriers to content inclusion include lack of curricular materials demonstrated to be effective and absence of faculty able to teach relevant content. There is a need for specific evidence-based educational interventions to improve a Pediatric resident's knowledge, skills, and attitudes to caring for LGBTQ individuals. METHODS: As per Kern's six steps of curricular development, needs assessments were conducted. Goals and objectives and educational strategies were developed based on a comprehensive literature review and the needs assessments. Using a single academic center intervention design, participants completed a pretest based on evidence from the literature, were exposed to the curriculum, and then completed a post-test immediately after and again four to six months post to assess for retained knowledge. The curriculum consisted of a 2 hour interactive didactic session, an on-line module, an article titled, “Office Based Care for Lesbian, Gay, Bisexual, Transgendered, and Questioning Youth”, and an on-line scavenger hunt identifying available resources. The pre and post-test assessed comfort level and consisted of 47 questions: 22 addressing definitions, 8 addressing disparities of care, 8 addressing communication techniques, 5 concerning developmental challenges, and 4 about resources. Using the Wilcoxon Signed Rank Test, scores from the pre test, immediate post test and 6 month post test were compared RESULTS: 29 Pediatric Residents from one institution successfully completed all components of the curriculum (12 PGY-1s, 9 PGY-2s, 8 PGY3s). Fromthe pre to post-test, there were significant increases in comfort level (p=0.003) and number of correct answers (p<0.001). The median difference was an increase of 8 questions, min -2, max 17 (95% CI 6, 11). In general, there was an increase in scores in all categories (p<0.001), except the developmental challenges. Comparing the immediate post-test to the 4-6 month post-test, therewere no significant changes in comfort level or number of correct answers, median -1.5, min -8, max 6 (95% CI -4,1). CONCLUSION: A curriculum addressing definitions, health disparities, communication techniques, and resources available for sexual minority youth increases a Pediatric resident's comfort level and knowledge in caring for this population. Knowledge was also retained for a period of time after completing the curriculum.
ER  - 

TY  - JOUR
M3  - Review
Y1  - 2021
VL  - 29
IS  - 1
SN  - 2641-0397
JF  - Sexual and Reproductive Health Matters
JO  - Sex. Reprod. Health Matters
UR  - https://www.embase.com/search/results?subaction=viewrecord&id=L2010569917&from=export
U2  - L2010569917
C5  - 33625311
DB  - Embase
DB  - Medline
DB  - 
U3  - 2021-03-04
U4  - 2021-03-04
U4  - 2021-03-24
L2  - http://dx.doi.org/10.1080/26410397.2021.1886395
DO  - 10.1080/26410397.2021.1886395
LK  - http://resolver.ebscohost.com/openurl?sid=EMBASE&sid=EMBASE&issn=26410397&id=doi:10.1080%2F26410397.2021.1886395&atitle=Mapping+the+scientific+literature+on+reproductive+health+among+transgender+and+gender+diverse+people%3A+a+scoping+review&stitle=Sex.+Reprod.+Health+Matters&title=Sexual+and+Reproductive+Health+Matters&volume=29&issue=1&spage=&epage=&aulast=Ag%C3%A9nor&aufirst=Madina&auinit=M.&aufull=Ag%C3%A9nor+M.&coden=&isbn=&pages=-&date=2021&auinit1=M&auinitm=
A1  - Agénor, M.
A1  - Murchison, G.R.
A1  - Najarro, J.
A1  - Grimshaw, A.
A1  - Cottrill, A.A.
A1  - Janiak, E.
A1  - Gordon, A.R.
A1  - Charlton, B.M.
M1  - (Agénor M., madina.agenor@tufts.edu) Department of Community Health, Tufts University, Medford, MA, United States
M1  - (Murchison G.R.) Department of Social and Behavioral Sciences, Harvard TH Chan School of Public Health, Boston, MA, United States
M1  - (Najarro J.) Department of Community Health, Tufts University, Medford, MA, United States
M1  - (Grimshaw A.) Clinical Research and Education Librarian, Harvey Cushing/John Hay Whitney Medical Library, Yale University, New Haven, CT, United States
M1  - (Cottrill A.A.) Planned Parenthood League of Massachusetts, Boston, MA, United States
M1  - (Janiak E.) Planned Parenthood League of Massachusetts, Boston, MA, United States
M1  - (Gordon A.R.) Department of Community Health Sciences, Boston University School of Public Health, Boston, MA, United States
M1  - (Charlton B.M.) Division of Adolescent and Young Adult Medicine, Boston Children’s Hospital, Boston, MA, United States
M1  - (Najarro J.) Now Research Associate, The Fenway Institute, Fenway Health, Boston, MA, United States
M1  - (Cottrill A.A.) Now MPH student in Department of Social and Behavioral Sciences, Harvard TH Chan School of Public Health, Boston, MA, United States
M1  - (Charlton B.M.) Department of Pediatrics, Harvard Medical School, Boston, MA, United States
M1  - (Charlton B.M.) Department of Epidemiology, Harvard TH Chan School of Public Health, Boston, MA, United States
M1  - (Gordon A.R.) Division of Adolescent and Young Adult Medicine, Boston Children’s Hospital, Boston, MA, United States
M1  - (Gordon A.R.) Department of Pediatrics, Harvard Medical School, Boston, MA, United States
M1  - (Agénor M., madina.agenor@tufts.edu) Adjunct Faculty, Department of Obstetrics and Gynecology, Tufts University School of Medicine, and The Fenway Institute, Fenway Health, Boston, MA, United States
M1  - (Janiak E.) Department of Obstetrics, Gynecology, and Reproductive Biology, Brigham and Women’s Hospital, Boston, MA, United States
M1  - (Janiak E.) Department of Obstetrics, Gynecology, and Reproductive Biology, Harvard Medical School, Boston, MA, United States
M1  - (Janiak E.) Department of Social and Behavioral Sciences, Harvard TH Chan School of Public Health, Boston, MA, United States
AD  - M. Agénor, Department of Community Health, Tufts University, Medford, MA, United States
T1  - Mapping the scientific literature on reproductive health among transgender and gender diverse people: a scoping review
LA  - English
KW  - abortion
KW  - awareness
KW  - bisexual female
KW  - cancer screening
KW  - contraception
KW  - family planning
KW  - fertility
KW  - gender
KW  - geography
KW  - health care policy
KW  - human
KW  - knowledge
KW  - pregnancy
KW  - prepregnancy care
KW  - reproductive health
KW  - review
KW  - sample size
KW  - scientific literature
KW  - sexual behavior
KW  - sexual violence
KW  - systematic review
KW  - thematic analysis
KW  - transgender
KW  - uterine cervix cancer
N2  - We conducted a scoping review to map the extent, range and nature of the scientific research literature on the reproductive health (RH) of transgender and gender diverse assigned female at birth and assigned male at birth persons. A research librarian conducted literature searches in Ovid MEDLINE®, Ovid Embase, the Cochrane Library, PubMed, Google Scholar, Gender Studies Database, Gender Watch, and Web of Science Core Collection. The results were limited to peer-reviewed journal articles published between 2000 and 2018 involving human participants, written in English, pertaining to RH, and including disaggregated data for transgender and gender diverse people. A total of 2197 unique citations with abstracts were identified and entered into Covidence. Two independent screeners performed a title and abstract review and selected 75 records for full-text review. The two screeners independently extracted data from 37 eligible articles, which were reviewed, collated, summarised, and analysed using a numerical summary and thematic analysis approach. The existing scientific research literature was limited in terms of RH topics, geographic locations, study designs, sampling and analytical strategies, and populations studied. Research is needed that: focuses on the full range of RH issues; includes transgender and gender diverse people from the Global South and understudied and multiply marginalised subpopulations; is guided by intersectionality; and uses intervention, implementation science, and community-based participatory research approaches. Further, programmes, practices, and policies that address the multilevel barriers to RH among transgender and gender diverse people addressed in the existing scientific literature are warranted.
ER  - 

TY  - JOUR
M3  - Conference Abstract
Y1  - 2010
VL  - 27
IS  - 2
SP  - 118
SN  - 0742-3071
JF  - Diabetic Medicine
JO  - Diabet. Med.
UR  - https://www.embase.com/search/results?subaction=viewrecord&id=L70087716&from=export
U2  - L70087716
DB  - Embase
U4  - 2010-03-30
L2  - http://dx.doi.org/10.1111/j.1464-5491.2009.02936.x
DO  - 10.1111/j.1464-5491.2009.02936.x
LK  - http://resolver.ebscohost.com/openurl?sid=EMBASE&sid=EMBASE&issn=07423071&id=doi:10.1111%2Fj.1464-5491.2009.02936.x&atitle=Development+of+an+Adolescent+Diabetes+Needs+Assessment+Tool+%28ADNAT+Study%29&stitle=Diabet.+Med.&title=Diabetic+Medicine&volume=27&issue=2&spage=118&epage=&aulast=Cooper&aufirst=H.C.&auinit=H.C.&aufull=Cooper+H.C.&coden=&isbn=&pages=118-&date=2010&auinit1=H&auinitm=C
A1  - Cooper, H.C.
A1  - Spencer, J.
A1  - Wheeler, S.
A1  - Lancaster, G.
A1  - Johnson, M.
A1  - Lwin, R.
A1  - Didi, M.
M1  - (Cooper H.C.; Spencer J.; Wheeler S.) Department of Community and Child Health, University of Chester, Chester, United Kingdom
M1  - (Lancaster G.) Department of Mathematics and Statistics, Lancaster University, Lancaster, United Kingdom
M1  - (Johnson M.) Department of Games, Computing and Creative Technology, University of Bolton, Bolton, United Kingdom
M1  - (Lwin R.) Department of Clinical Psychology, Royal Liverpool Children's, NHS Trust, Liverpool, United Kingdom
M1  - (Didi M.) Diabetes Unit, Royal Liverpool Children's NHS Trust, Liverpool, United Kingdom
AD  - H.C. Cooper, Department of Community and Child Health, University of Chester, Chester, United Kingdom
T1  - Development of an Adolescent Diabetes Needs Assessment Tool (ADNAT Study)
LA  - English
KW  - hemoglobin A1c
KW  - diabetes mellitus
KW  - adolescent
KW  - needs assessment
KW  - United Kingdom
KW  - health practitioner
KW  - fitness
KW  - exercise
KW  - communication aid
KW  - groups by age
KW  - parent
KW  - school
KW  - teacher
KW  - clinical practice
KW  - qualitative research
KW  - systematic review
KW  - methodology
KW  - information processing
KW  - content validity
KW  - physical activity
KW  - blood glucose monitoring
KW  - drug therapy
KW  - problem solving
KW  - landscape
KW  - traffic
KW  - learning
KW  - eating
N2  - Aims: The primary aim was to develop an age and diabetes-specific needs assessment tool which can guide the organisation/delivery of care to address individual needs. The secondary aim was to assess how ADNAT can be used effectively in clinical practice. This study builds upon existing work including a qualitative study exploring the impact of diabetes on adolescents and their carers, and 2 systematic reviews. Methods: Methodology comprises 5 stages including identification of potential items from the previous studies; creation of ADNAT; systematic reduction, pre-testing, and cross validation of items; transfer to IT format; and development of dissemination strategies through focus groups with users, carers and health professionals. Three of the 5 stages have been completed, user involvement has been key to all. Results: Content validity and psychometric testing produced 6 self-assessed domains: eating, physical activity, monitoring blood glucose, medication taking, living with diabetes and problem solving. Outcome is a unique 3-dimensional 'diabetes fitness landscape', mapped using traffic light labelling. The vertical axis shows ADNAT scores, and the 3 horizontal axes represent (i) 6 ADNAT domains, (ii) time lines, and (iii) HbA1c. As a learning exercise, ADNAT allows the adolescent to see how his/her domains and HbA1c inter-relate and impact on their diabetes fitness. In this way ADNAT acts as a communication aid and an on-going record of needs and how they are being met. Conclusions: This study potentially has extensive application, including adaptation/validation for other age groups, and data to guide educational resource development including training programmes for health professionals, parents, and school teachers.
ER  - 

TY  - JOUR
M3  - Review
Y1  - 2019
VL  - 14
IS  - 7
SN  - 1932-6203
JF  - PLoS ONE
JO  - PLoS ONE
UR  - https://www.embase.com/search/results?subaction=viewrecord&id=L2002481044&from=export
U2  - L2002481044
C5  - 31365575
DB  - Embase
DB  - Medline
DB  - 
U4  - 2019-08-09
L2  - http://dx.doi.org/10.1371/journal.pone.0220709
DO  - 10.1371/journal.pone.0220709
LK  - http://resolver.ebscohost.com/openurl?sid=EMBASE&sid=EMBASE&issn=19326203&id=doi:10.1371%2Fjournal.pone.0220709&atitle=Impact+of+early+assessment+and+intervention+by+teams+involving+health+and+social+care+professionals+in+the+emergency+department%3A+A+systematic+review&stitle=PLoS+ONE&title=PLoS+ONE&volume=14&issue=7&spage=&epage=&aulast=Cassarino&aufirst=Marica&auinit=M.&aufull=Cassarino+M.&coden=POLNC&isbn=&pages=-&date=2019&auinit1=M&auinitm=
A1  - Cassarino, M.
A1  - Robinson, K.
A1  - Quinn, R.
A1  - Naddy, B.
A1  - O’Regan, A.
A1  - Ryan, D.
A1  - Boland, F.
A1  - Ward, M.E.
A1  - McNamara, R.
A1  - O’Connor, M.
A1  - McCarthy, G.
A1  - Galvin, R.
M1  - (Cassarino M., marica.cassarino@ul.ie; Robinson K.; Galvin R.) School of Allied Health, Faculty of Education and Health Sciences, Health Research Institute, Ageing Research Cluster, University of Limerick, Limerick, Ireland
M1  - (Quinn R.) Emergency Department, Our Lady of Lourdes Hospital, Drogheda, Ireland
M1  - (Naddy B.) Clinical Strategy and Programmes Division, Royal College of Surgeons in Ireland, Dublin, Ireland
M1  - (O’Regan A.; Ryan D.; O’Connor M.) Graduate Entry Medical School, Faculty of Education and Health Sciences, University of Limerick, Limerick, Ireland
M1  - (Ryan D.) Retrieval, Emergency and Disaster Medicine Research and Development Unit (REDSPoT), Emergency Department, University Hospital Limerick, Dooradoyle, Limerick, Ireland
M1  - (Boland F.) HRB Centre for Primary Care Research, Royal College of Surgeons in Ireland, Dublin, Ireland
M1  - (Ward M.E.) School of Psychology, Trinity College, University of Dublin, Dublin, Ireland
M1  - (McNamara R.) Emergency Department, St. Vincent’s University Hospital, Dublin, Ireland
M1  - (O’Connor M.) Department of Ageing and Therapeutics, University Hospital Limerick, Dooradoyle, Limerick, Ireland
M1  - (McCarthy G.) Emergency Department, Cork University Hospital, Cork, Ireland
AD  - M. Cassarino, School of Allied Health, Faculty of Education and Health Sciences, Health Research Institute, Ageing Research Cluster, University of Limerick, Limerick, Ireland
T1  - Impact of early assessment and intervention by teams involving health and social care professionals in the emergency department: A systematic review
LA  - English
KW  - adult
KW  - aged
KW  - clinical pharmacist
KW  - controlled study
KW  - coordination
KW  - cost effectiveness analysis
KW  - data extraction
KW  - drug safety
KW  - emergency ward
KW  - experimental study
KW  - female
KW  - hospital admission
KW  - hospitalization
KW  - human
KW  - length of stay
KW  - male
KW  - mortality rate
KW  - occupational therapist
KW  - physiotherapist
KW  - review
KW  - satisfaction
KW  - social care
KW  - social welfare
KW  - social worker
KW  - speech language pathologist
KW  - staff
KW  - systematic review
KW  - workload
KW  - young adult
N2  - Background Dedicated Health and Social Care Professional (HSCP) teams have been proposed for emergency departments (EDs) in an effort to improve patient and process outcomes. This systematic review synthesises the totality of evidence relating to the impact of early assessment and intervention by HSCP teams on quality, safety and effectiveness of care in the ED. Methods A systematic literature search was conducted in April 2019 to identify experimental studies examining the effectiveness of ED-based HSCP teams providing services to adults aged 18 years old and including two or more of the following disciplines: occupational therapist, physiotherapist, medical social worker, clinical pharmacist, or speech and language therapist. Data extraction and quality appraisal of each study were conducted independently by two reviewers. Results Six studies were included in the review (n = 273,886), all describing interdisciplinary Care Coordination Teams (CCTs) caring for adults aged 65 years old. CCT care was associated with on average 2% reduced rates of hospital admissions (three studies), improved referrals to community services for falls (one study), increased satisfaction (two studies) with the safety of discharge (patients and staff), and with the distribution of workload (staff), improved health-related quality of care (one study). No statistically significant differences between intervention and control groups emerged in terms of rates of ED re-visits, ranging between 0.2% and 3% (two studies); hospital length of stay (one hour difference noted in one study) or mortality rates (0.5% difference in one study). Increased rates of unplanned hospitalisations following the intervention (13.9% difference) were reported in one study. The methodological quality of the studies was mixed. Discussion We found limited and heterogeneous evidence on the impact of HSCP teams in the ED, suggesting a reduction in hospital admissions as well as improved patient and staff satisfaction. More robust investigations including cost-effectiveness evaluations are needed.
ER  - 

TY  - JOUR
M3  - Review
Y1  - 2021
VL  - 100
IS  - 4
SP  - 758
EP  - 767
SN  - 1600-0412
SN  - 0001-6349
JF  - Acta Obstetricia et Gynecologica Scandinavica
JO  - Acta Obstet. Gynecol. Scand.
UR  - https://www.embase.com/search/results?subaction=viewrecord&id=L2010402430&from=export
U2  - L2010402430
C5  - 33423277
DB  - Embase
DB  - Medline
U3  - 2021-02-16
U4  - 2021-02-16
U4  - 2021-04-27
L2  - http://dx.doi.org/10.1111/aogs.14084
DO  - 10.1111/aogs.14084
LK  - http://resolver.ebscohost.com/openurl?sid=EMBASE&sid=EMBASE&issn=16000412&id=doi:10.1111%2Faogs.14084&atitle=Symptoms+within+somatization+after+sexual+abuse+among+women%3A+A+scoping+review&stitle=Acta+Obstet.+Gynecol.+Scand.&title=Acta+Obstetricia+et+Gynecologica+Scandinavica&volume=100&issue=4&spage=758&epage=767&aulast=Iloson&aufirst=Carina&auinit=C.&aufull=Iloson+C.&coden=AOGSA&isbn=&pages=758-767&date=2021&auinit1=C&auinitm=
A1  - Iloson, C.
A1  - Möller, A.
A1  - Sundfeldt, K.
A1  - Bernhardsson, S.
M1  - (Iloson C., carina.iloson@vgregion.se) Kungshöjd Gynecology Clinic, Region Västra Götaland, Gothenburg, Sweden
M1  - (Iloson C., carina.iloson@vgregion.se) Competence Center on Intimate Partner Violence, Region Västra Götaland, Gothenburg, Sweden
M1  - (Iloson C., carina.iloson@vgregion.se; Sundfeldt K.) Department of Obstetrics and Gynecology, Institute of Clinical Science, Sahlgrenska Academy, University of Gothenburg, Gothenburg, Sweden
M1  - (Möller A.) Department of Clinical Science and Education, Karolinska Institute, Stockholm, Sweden
M1  - (Möller A.) Department of Obstetrics and Gynecology, Stockholm South Hospital, Stockholm, Sweden
M1  - (Sundfeldt K.) Department of Gynecology, Region Västra Götaland, Sahlgrenska University Hospital, Gothenburg, Sweden
M1  - (Bernhardsson S.) Research and Development Primary Health Care, Region Västra Götaland, Gothenburg, Sweden
M1  - (Bernhardsson S.) Department of Health and Rehabilitation, Institute of Neuroscience and Physiology, Unit of Physiotherapy, Sahlgrenska Academy, University of Gothenburg, Gothenburg, Sweden
AD  - C. Iloson, Kungshöjd Gynecology Clinic, Region Västra Götaland, Gothenburg, Sweden
AD  - C. Iloson, Competence Center on Intimate Partner Violence, Region Västra Götaland, Gothenburg, Sweden
AD  - C. Iloson, Department of Obstetrics and Gynecology, Institute of Clinical Science, Sahlgrenska Academy, University of Gothenburg, Gothenburg, Sweden
T1  - Symptoms within somatization after sexual abuse among women: A scoping review
LA  - English
KW  - adult
KW  - aged
KW  - anxiety disorder
KW  - backache
KW  - bleeding disorder
KW  - Brief Pain Inventory
KW  - Brief Symptom Inventory
KW  - case control study
KW  - Center for Epidemiological Studies Depression Scale
KW  - Childhood Trauma Questionnaire
KW  - chronic pain
KW  - clinical research
KW  - cohort analysis
KW  - comorbidity
KW  - cross-sectional study
KW  - depression
KW  - diarrhea
KW  - disease association
KW  - faintness
KW  - fatigue
KW  - female
KW  - gastrointestinal symptom
KW  - headache
KW  - highest income group
KW  - Hospital Anxiety and Depression Scale
KW  - human
KW  - incidence
KW  - irritable colon
KW  - lethality
KW  - longitudinal study
KW  - lowest income group
KW  - major clinical study
KW  - mental disease assessment
KW  - mental health
KW  - paresthesia
KW  - Patient Health Questionnaire 15
KW  - posttraumatic stress disorder
KW  - posttraumatic stress disorder symptom scale
KW  - priority journal
KW  - psychosomatic disorder
KW  - qualitative analysis
KW  - quantitative analysis
KW  - randomized controlled trial (topic)
KW  - rape
KW  - review
KW  - self report
KW  - sexual abuse
KW  - sexual assault
KW  - sexual trauma
KW  - sexual violence
KW  - Short Form 12
KW  - somatization
KW  - symptom
KW  - Symptom Checklist 90
KW  - systematic review
KW  - visceral sensitivity scale
KW  - women experiences of battering
KW  - young adult
N2  - Introduction: Somatization, defined as a number of medically unexplained physical symptoms for many years, is a resource-intensive condition with much suffering. Adult somatization has been linked to childhood trauma in both men and women. Among women, sexual trauma affects somatization level to a greater extent than nonsexual trauma. Early diagnosis of a somatization disorder would be of great help for both patients and society. The purpose of this scoping review is to map and summarize the literature on symptoms within somatization in women who have been sexually abused, and investigate if any specific symptom can be linked to previous sexual abuse. Material and methods: A scoping review methodology was used. The databases PubMed, PsycINFO, and the Cochrane Library were searched for original qualitative and quantitative research published between 2008 and 2019 that matched the objectives of the review. Results: The database search identified 195 articles, of which 43 were retrieved in full text. Seven articles were included, involving 2076 women. All studies were quantitative. The included studies were heterogeneous. Four studies showed inconsistent findings regarding a link between sexual abuse and chronic or acute pain. Two studies showed an association between sexual abuse and increased incidence of somatic symptoms. One study showed an association between sexual abuse and symptoms of irritable bowel syndrome. No specific somatic symptoms in somatization were identifiable within the scope of this study. Conclusions: This is to our knowledge the first scoping review on sexual abuse and symptoms of somatization. The findings suggest a link between sexual abuse and somatic symptoms, but the identified association with pain and irritable bowel syndrome is inconsistent. No studies have clearly identified specific symptoms within somatization associated with sexual abuse. Qualitative research on the topic was identified as a knowledge gap.
ER  - 

TY  - JOUR
M3  - Conference Abstract
Y1  - 2013
VL  - 22
IS  - 2
SP  - S195
SN  - 1018-8827
JF  - European Child and Adolescent Psychiatry
JO  - Eur. Child Adolesc. Psychiatry
UR  - https://www.embase.com/search/results?subaction=viewrecord&id=L71240273&from=export
U2  - L71240273
DB  - Embase
U4  - 2013-12-03
L2  - http://dx.doi.org/10.1007/s00787-013-0423-9
DO  - 10.1007/s00787-013-0423-9
LK  - http://resolver.ebscohost.com/openurl?sid=EMBASE&sid=EMBASE&issn=10188827&id=doi:10.1007%2Fs00787-013-0423-9&atitle=Bridging+the+digital+disconnect-using+technology+to+support+young+people%27s+mental+health+needs&stitle=Eur.+Child+Adolesc.+Psychiatry&title=European+Child+and+Adolescent+Psychiatry&volume=22&issue=2&spage=S195&epage=&aulast=Clarke&aufirst=Aleisha&auinit=A.&aufull=Clarke+A.&coden=&isbn=&pages=S195-&date=2013&auinit1=A&auinitm=
A1  - Clarke, A.
M1  - (Clarke A.) National University of Ireland, Health Promotion Research Centre, Galway, Ireland
AD  - A. Clarke, National University of Ireland, Health Promotion Research Centre, Galway, Ireland
T1  - Bridging the digital disconnect-using technology to support young people's mental health needs
LA  - English
KW  - alcohol
KW  - human
KW  - technology
KW  - mental health
KW  - child psychiatry
KW  - child
KW  - society
KW  - adult
KW  - health promotion
KW  - parent
KW  - juvenile
KW  - Ireland
KW  - systematic review (topic)
KW  - needs assessment
KW  - reading
KW  - systematic review
KW  - general practitioner
KW  - psychiatrist
KW  - Australia
KW  - wellbeing
KW  - psychologist
KW  - skill
KW  - social worker
KW  - school
KW  - bullying
KW  - prevention
KW  - worker
KW  - interview
KW  - teacher
KW  - information processing
KW  - high school
KW  - student
KW  - coping behavior
KW  - non profit organization
KW  - university
N2  - The Health Promotion Research Centre at the National University of Ireland Galway in collaboration with Inspire Ireland Foundation are undertaking a 3 year programme of research working with young people and adults to determine how best to use technology to improve the mental health and wellbeing of young people. This initiative is part of an international research project which is being led by the Young and Well Cooperative Research Centre in Australia 'Bridging the Digital Disconnect' and seeks to develop online mental health and digital literacy training programmes for adult gatekeepers, including parents, teachers, youth workers, social workers, psychologists, psychiatrists and general practitioners, who wish to support the mental health of young people age 12-25 years The first online resource to be developed is designed to meet the needs of parents. A systematic review of the evidence of online mental health promotion and prevention interventions for young people was completed in 2012. Following this, a needs assessment survey was conducted with parents of students in 2nd and 5th year across 11 randomly selected secondary schools (N = 355) in Ireland A series of focus group interviews with parents was also carried out nationally to explore their use of technology and their views on the development of online resources to support parents' needs in relation to youth mental health. This paper presents the findings from the first phase of the research on the needs assessment conducted with parents. The results revealed a strong interest from parents in the development of online resources, specifically the need for guidelines about how to identify and deal with mental health problems in young people, reliable information on youth mental health and the services available for young people locally. Alcohol and drug awareness, bullying, addressing school problems and developing coping skills were the most frequently requested topics parents would like to receive information on. The views of young people on the development of these resources for adult gatekeepers will also be ascertained through participative methods. This research will guide the development of tailored online resources that connect adults with the promotion of youth mental health in meaningful ways.
ER  - 

TY  - JOUR
M3  - Review
Y1  - 2017
VL  - 60
IS  - 5
SP  - 487
EP  - 512
SN  - 1879-1972
SN  - 1054-139X
JF  - Journal of Adolescent Health
JO  - J. Adolesc. Health
UR  - https://www.embase.com/search/results?subaction=viewrecord&id=L614075830&from=export
U2  - L614075830
C5  - 28087268
DB  - Embase
DB  - Medline
U3  - 2017-01-19
U4  - 2017-04-28
L2  - http://dx.doi.org/10.1016/j.jadohealth.2016.11.019
DO  - 10.1016/j.jadohealth.2016.11.019
LK  - http://resolver.ebscohost.com/openurl?sid=EMBASE&sid=EMBASE&issn=18791972&id=doi:10.1016%2Fj.jadohealth.2016.11.019&atitle=A+Review+of+Effective+Youth+Engagement+Strategies+for+Mental+Health+and+Substance+Use+Interventions&stitle=J.+Adolesc.+Health&title=Journal+of+Adolescent+Health&volume=60&issue=5&spage=487&epage=512&aulast=Dunne&aufirst=Tom&auinit=T.&aufull=Dunne+T.&coden=JADHE&isbn=&pages=487-512&date=2017&auinit1=T&auinitm=
A1  - Dunne, T.
A1  - Bishop, L.
A1  - Avery, S.
A1  - Darcy, S.
M1  - (Dunne T.; Bishop L., ldbishop@mun.ca; Avery S.; Darcy S.) Discipline of Family Medicine, Faculty of Medicine, Memorial University of Newfoundland, St. John's, NL, Canada
M1  - (Bishop L., ldbishop@mun.ca) School of Pharmacy, Memorial University of Newfoundland, St. John's, NL, Canada
AD  - L. Bishop, School of Pharmacy, Memorial University of Newfoundland, 300 Prince Philip Drive, St. John's, NL, Canada
T1  - A Review of Effective Youth Engagement Strategies for Mental Health and Substance Use Interventions
LA  - English
KW  - clinical outcome
KW  - empowerment
KW  - family relation
KW  - health center
KW  - human
KW  - mental health
KW  - patient participation
KW  - priority journal
KW  - program development
KW  - randomized controlled trial (topic)
KW  - review
KW  - social marketing
KW  - substance use
KW  - systematic review
N2  - The majority of adult mental health and substance use (MH&SU) conditions emerge in adolescence. Prevention, diagnosis, and treatment programs targeting this age group have a unique opportunity to significantly impact the well-being of the future generation of adults. At the same time, youth are reluctant to seek treatment and have high rates of dropout from interventions. An emphasis on youth engagement in prevention and treatment interventions for MH&SU results in better health outcomes for those youth. This literature review was undertaken to evaluate opportunities to improve youth engagement in MH&SU programs. The intent was to determine best practices in the field that combined community-level improvement in clinical outcomes with proven strategies in engagement enhancement to inform program development at a local level. The results discuss 40 studies, reviews, and program reports demonstrating effective youth engagement. These have been grouped into six themes based on the underlying engagement mechanism: youth participation in program development, parental relationships, technology, the health clinic, school, and social marketing. A broad range of tools are discussed that intervention developers can leverage to improve youth engagement in prevention or treatment programs.
ER  - 

TY  - JOUR
M3  - Conference Abstract
Y1  - 2021
VL  - 147
IS  - 3
SP  - 213
EP  - 214
SN  - 1098-4275
JF  - Pediatrics
JO  - Pediatrics
UR  - https://www.embase.com/search/results?subaction=viewrecord&id=L634620774&from=export
U2  - L634620774
DB  - Embase
U4  - 2021-04-02
L2  - http://dx.doi.org/10.1542/peds.147.3-MeetingAbstract.213-a
DO  - 10.1542/peds.147.3-MeetingAbstract.213-a
LK  - http://resolver.ebscohost.com/openurl?sid=EMBASE&sid=EMBASE&issn=10984275&id=doi:10.1542%2Fpeds.147.3-MeetingAbstract.213-a&atitle=Development+of+a+global+school+based+health+toolkit&stitle=Pediatrics&title=Pediatrics&volume=147&issue=3&spage=213&epage=214&aulast=Bourne&aufirst=Traci+Y.&auinit=T.Y.&aufull=Bourne+T.Y.&coden=&isbn=&pages=213-214&date=2021&auinit1=T&auinitm=Y
A1  - Bourne, T.Y.
A1  - Kumar, S.
A1  - Coutu, F.H.
M1  - (Bourne T.Y.) Frank H. Netter MD School of Medicine, Escondido, CA, United States
M1  - (Kumar S.) Frank H. Netter MD School of Medicine, Quinnipiac University, San Jose, CA, United States
M1  - (Coutu F.H.) Optimus Health and Frank H. Netter MD, School of Medicine, Bridgeport, CT, United States
AD  - T.Y. Bourne, Frank H. Netter MD School of Medicine, Escondido, CA, United States
T1  - Development of a global school based health toolkit
LA  - English
KW  - water
KW  - accident prevention
KW  - adult
KW  - child health
KW  - conference abstract
KW  - dentition
KW  - female
KW  - hearing
KW  - human
KW  - immunization
KW  - information technology
KW  - male
KW  - needs assessment
KW  - nutrition
KW  - pediatrics
KW  - reproductive health
KW  - sanitation
KW  - school health service
KW  - systematic review
KW  - vision
N2  - Background: A growing body of evidence suggests that school-based health interventions can have a positiveimpact on the health, nutrition, and educational outcomes of children. While many such initiatives havesuccessfully been implemented in low and middle-income countries, there is a lack of readily available, consolidated resources that can be used by pediatric providers to collaborate with stakeholders in resource-limited settings looking to implement school-based health programs. Objective: Develop a “Global SchoolHealth Toolkit” - a comprehensive online resource for healthcare providers, for the purpose of collaborating with stakeholders in resource-limited countries looking to develop school based health programs. Methods:After performing a literature search conrming the absence of a school health toolkit of resources forpediatricians working globally, we designed a brief online survey which we sent to listserv members of theAmerican Academy of Pediatrics (AAP) Section on International Child Health (SOICH) and the Council on SchoolHealth, (COSH). This survey served as a needs assessment to understand which school health topics weremost prioritized by respondents. Our working group then divided into subgroups to focus on specic topics, conducted extensive literature reviews on each topic, and then drafted modules that focused on strategies for implementing school based health interventions based on best practices found in the literature. Theframework of the modules was built around offering resources which focus on sustainability and collaboration with local stakeholders. Results: We have developed modules of the most prioritized issues: • Needsassessment • Reproductive health • Nutrition and water/sanitation status • Screening of vision/hearing/dentition • Immunizations • Injury prevention Each module includes key facts, resources, andideas on how to collaborate with the on-site school health team. Conclusion The toolkit will be reviewed byexperts in their respective elds through the Section on International Child Health. For our next steps, wehope to collaborate with the AAP's information technology staff to develop the toolkit online as a resource. Weanticipate that this online toolkit will be updated periodically and will be expanded to include other issues in the future.
ER  - 

TY  - JOUR
M3  - Conference Abstract
Y1  - 2017
VL  - 7
IS  - 2
SP  - 295S
SN  - 2192-5690
JF  - Global Spine Journal
JO  - Global Spine J.
UR  - https://www.embase.com/search/results?subaction=viewrecord&id=L616656520&from=export
U2  - L616656520
DB  - Embase
U4  - 2017-06-12
L2  - http://dx.doi.org/10.1177/2192568217708189
DO  - 10.1177/2192568217708189
LK  - http://resolver.ebscohost.com/openurl?sid=EMBASE&sid=EMBASE&issn=21925690&id=doi:10.1177%2F2192568217708189&atitle=Nucleoplasty+for+cervical+radiculopathy+or+cervical+radiculair+pain+due+to+disc+herniation&stitle=Global+Spine+J.&title=Global+Spine+Journal&volume=7&issue=2&spage=295S&epage=&aulast=De+Rooij&aufirst=Judith+D.&auinit=J.D.&aufull=De+Rooij+J.D.&coden=&isbn=&pages=295S-&date=2017&auinit1=J&auinitm=D
A1  - De Rooij, J.D.
A1  - Harhangi, B.S.
A1  - Arianne, P.V.
A1  - Groeneweg, J.G.
A1  - Fehlings, M.G.
A1  - Huygen, F.J.P.M.
M1  - (De Rooij J.D.; Groeneweg J.G.; Huygen F.J.P.M.) Pain Treatment Center, Erasmus Medical Center Rotterdam, Rotterdam, Netherlands
M1  - (Harhangi B.S.) Department of Neurosurgery, Erasmus Medical Center, Rotterdam, Netherlands
M1  - (Arianne P.V.) Department of General Practice, Erasmus Medical Center, Rotterdam, Netherlands
M1  - (Fehlings M.G.) Department of Surgery, Toronto, Canada
AD  - J.D. De Rooij, Pain Treatment Center, Erasmus Medical Center Rotterdam, Rotterdam, Netherlands
T1  - Nucleoplasty for cervical radiculopathy or cervical radiculair pain due to disc herniation
LA  - English
KW  - placebo
KW  - adult
KW  - case study
KW  - cervicobrachial neuralgia
KW  - Cinahl
KW  - Cochrane Library
KW  - complication
KW  - conservative treatment
KW  - controlled study
KW  - data extraction
KW  - decompression
KW  - Embase
KW  - female
KW  - functional status
KW  - human
KW  - human tissue
KW  - intervertebral disk degeneration
KW  - intervertebral disk hernia
KW  - male
KW  - Medline
KW  - minimally invasive procedure
KW  - observational study
KW  - open surgery
KW  - pain intensity
KW  - PEDro
KW  - publication
KW  - quantitative study
KW  - radicular pain
KW  - register
KW  - Scopus
KW  - spine surgery
KW  - surgery
KW  - systematic review
KW  - Web of Science
KW  - World Health Organization
KW  - young adult
N2  - Introduction: Cervical radiculopathy (CR) as a result of cervical disc herniation (CDH) is the most common symptom of cervical degenerative disc disease. CR is characterized by pain and dysfunction of a cervical spinal nerve, the roots of the nerve or both. When conservative treatment fails, surgical treatment is considered. Although safe, surgery may be associated with serious complications and a prolonged period of recovery. Currently, there is a trend in spinal surgery toward less invasive techniques. Cervical nucleoplasty is a minimally invasive procedure for percutaneous disc decompression. To our knowledge no randomized controlled trials (RCTs) are available and good literature overviews are lacking. The goal of this Cochrane review is to determine whether cervical nucleoplasty improves clinical and functional outcomes as compared to no treatment or placebo treatment, conservative treatment and surgery for patients with cervical radicular pain and/or radiculopathy due to disc herniation. Material and Methods: The search was conducted on the following databases: EMBASE, MEDLINE, OvidSP, CENTRAL, Cochrane CENTRAL Register of Controlled Trials, Web of Science, Scopus (Elsevier), CINAHL, PubMed, ClinicalTrials.gov, Google Scholar, PEDro, World Health Organization and Clinical Trials Registry Platform (ICTRP). We included all full journal publications of quantitative studies for review, ((quasi) RCTs, non-RCTs and CCTs (observational studies, case studies, and case series) since the number of RCTs were limited. All studies involving male or female patients (18 years of age or older) with cervical radicular pain, radiculopathy, or both, due to single level degenerative disc disease of the cervical spine corresponding to the affected level, were reviewed. Nucleoplasty was compared to no treatment or placebo treatment, conservative treatment and surgery. Primary outcomes were pain intensity of the arm and neck and neck-related functional status. Data extraction and management, assessment of risk of bias, and analysis were performed according to our published Cochrane protocol. Results: Based on all abstracts 402 articles were potentially eligible for inclusion. Of these 17 studies were included for analyses of which four studies had comparison groups. No RCTs with open surgery were found. Of the examined studies 1121 patients were treated with nucleoplasty, 146 patients with conservative treatment and 192 with surgery. No clinically relevant or functional differences were found between nucleoplasty compared to surgery or conservative treatment. Conclusion: Cervical nucleoplasty may improve clinical and functional outcomes in patients with CDH but high-quality RCTs with large patient samples and long-term effects are necessary to draw stronger conclusions.
ER  - 

TY  - JOUR
M3  - Review
Y1  - 2021
VL  - 22
IS  - 6
SP  - 399
EP  - 427
SN  - 1814-1412
SN  - 1562-2975
JF  - World Journal of Biological Psychiatry
JO  - World J. Biol. Psychiatry
UR  - https://www.embase.com/search/results?subaction=viewrecord&id=L2007315137&from=export
U2  - L2007315137
C5  - 33040669
DB  - Embase
DB  - Medline
U3  - 2020-11-20
U4  - 2020-11-20
U4  - 2021-08-04
L2  - http://dx.doi.org/10.1080/15622975.2020.1834619
DO  - 10.1080/15622975.2020.1834619
LK  - http://resolver.ebscohost.com/openurl?sid=EMBASE&sid=EMBASE&issn=18141412&id=doi:10.1080%2F15622975.2020.1834619&atitle=Genetics+of+human+startle+reactivity%3A+A+systematic+review+to+acquire+targets+for+an+anxiety+endophenotype&stitle=World+J.+Biol.+Psychiatry&title=World+Journal+of+Biological+Psychiatry&volume=22&issue=6&spage=399&epage=427&aulast=Tomasi&aufirst=Julia&auinit=J.&aufull=Tomasi+J.&coden=&isbn=&pages=399-427&date=2021&auinit1=J&auinitm=
A1  - Tomasi, J.
A1  - Zai, C.C.
A1  - Zai, G.
A1  - Kennedy, J.L.
A1  - Tiwari, A.K.
M1  - (Tomasi J.; Zai C.C.; Zai G.; Kennedy J.L.; Tiwari A.K.) Molecular Brain Science Department, Campbell Family Mental Health Research Institute, Centre for Addiction and Mental Health (CAMH), Toronto, Canada
M1  - (Tomasi J.; Zai C.C.; Zai G.; Kennedy J.L.) Institute of Medical Science, University of Toronto, Toronto, Canada
M1  - (Zai C.C.; Zai G.; Kennedy J.L.; Tiwari A.K.) Department of Psychiatry, University of Toronto, Toronto, Canada
M1  - (Zai C.C.) Department of Laboratory Medicine and Pathobiology, University of Toronto, Toronto, Canada
M1  - (Zai G.) General Adult Psychiatry and Health Systems Division, CAMH, Toronto, Canada
AD  - J. Tomasi, Molecular Brain Science Department, Campbell Family Mental Health Research Institute, Centre for Addiction and Mental Health, 250 College Street, Toronto, ON, Canada
T1  - Genetics of human startle reactivity: A systematic review to acquire targets for an anxiety endophenotype
LA  - English
KW  - adenosine A2a receptor
KW  - amine oxidase (flavin containing) isoenzyme A
KW  - ankyrin
KW  - ankyrin 3
KW  - brain derived neurotrophic factor
KW  - C reactive protein
KW  - cannabinoid 1 receptor
KW  - catechol methyltransferase
KW  - cholinergic receptor nicotinic alpha 3 subunit
KW  - corticotropin releasing factor receptor 1
KW  - dextro amino acid oxidase
KW  - dopamine 2 receptor
KW  - dopamine 3 receptor
KW  - dopamine 4 receptor
KW  - dopamine transporter
KW  - fatty acid amidase
KW  - fk 506 binding protein
KW  - fk 506 binding protein 51
KW  - glycine receptor
KW  - glycine receptor beta
KW  - hypophysis adenylate cyclase activating polypeptide receptor 1
KW  - neu differentiation factor
KW  - neuroligin 1
KW  - neuronal nitric oxide synthase
KW  - neuropeptide receptor
KW  - neuropeptide S
KW  - neuropeptide S receptor
KW  - nicotinic receptor
KW  - opiate receptor
KW  - opioid receptor like 1
KW  - proline dehydrogenase
KW  - proline dehydrogenase 1
KW  - reelin
KW  - serotonin 1A receptor
KW  - serotonin 2A receptor
KW  - serotonin transporter
KW  - subunit alpha 1c
KW  - transcription factor 4
KW  - transcription factor CLOCK
KW  - tryptophan hydroxylase 2
KW  - unclassified drug
KW  - voltage gated calcium channel
KW  - adult
KW  - anxiety
KW  - anxiety disorder
KW  - child
KW  - DNA polymorphism
KW  - endophenotype
KW  - fear
KW  - female
KW  - genetic association
KW  - genetic variability
KW  - human
KW  - male
KW  - review
KW  - risk assessment
KW  - single nucleotide polymorphism
KW  - startle reflex
KW  - systematic review
KW  - young adult
N2  - Objectives: Startle response is an objective physiological measure integral to the human defense system and a promising target for endophenotype investigations of anxiety. Given the alterations in startle reactivity observed among anxiety and related disorders, we searched for genetic variants associated with startle reactivity as they may be further involved in pathological anxiety risk. Methods: A systematic literature review was performed to identify genetic variants associated with startle reactivity in humans, specifically baseline and fear- or anxiety-potentiated startle. Results: The polymorphisms Val66Met (rs6265) from brain-derived neurotrophic factor (BDNF), Val158Met (rs4680) from catechol-O-methyltransferase (COMT), and the serotonin transporter-linked polymorphic region (5-HTTLPR) from the serotonin transporter gene (SLC6A4) were most commonly studied in human startle. In addition, several other genetic variants have also been identified as potential candidates that warrant further research, especially given their novelty in in the context of anxiety. Conclusions: Similar to psychiatric genetic studies, the studies on startle reactivity primarily focus on candidate genes and are plagued by non-replication. Startle reactivity is a promising endophenotype that requires concerted efforts to collect uniformly assessed, large, well-powered samples and hypothesis-free genome-wide strategies. To further support startle as an endophenotype for anxiety, this review suggests advanced genetic strategies for startle research.
ER  - 

TY  - JOUR
M3  - Review
Y1  - 2018
VL  - 6
IS  - 3
SP  - 226
EP  - 232
SN  - 2330-4456
JF  - International Journal of Women's Health and Reproduction Sciences
JO  - Int. J. Women's Health Reproduction Sci.
UR  - https://www.embase.com/search/results?subaction=viewrecord&id=L623205107&from=export
U2  - L623205107
DB  - Embase
U4  - 2018-07-31
L2  - http://dx.doi.org/10.15296/ijwhr.2018.39
DO  - 10.15296/ijwhr.2018.39
LK  - http://resolver.ebscohost.com/openurl?sid=EMBASE&sid=EMBASE&issn=23304456&id=doi:10.15296%2Fijwhr.2018.39&atitle=Iranian+female+adolescents%E2%80%99+reproductive+health+needs%3A+A+systematic+review&stitle=Int.+J.+Women%27s+Health+Reproduction+Sci.&title=International+Journal+of+Women%27s+Health+and+Reproduction+Sciences&volume=6&issue=3&spage=226&epage=232&aulast=Panjalipour&aufirst=Sepideh&auinit=S.&aufull=Panjalipour+S.&coden=&isbn=&pages=226-232&date=2018&auinit1=S&auinitm=
A1  - Panjalipour, S.
A1  - Khalesi, Z.B.
A1  - Mirhaghjoo, S.N.
M1  - (Panjalipour S.; Khalesi Z.B., z_bostani@yahoo.com; Mirhaghjoo S.N.) Social Determinants of Health Research Center (SDHRC), School of Nursing and Midwifery, Guilan University of Medical Sciences, Rasht, Iran
AD  - Z.B. Khalesi, Social Determinants of Health Research Center (SDHRC), School of Nursing and Midwifery, Guilan University of Medical Sciences, Rasht, Iran
T1  - Iranian female adolescents’ reproductive health needs: A systematic review
LA  - English
KW  - adolescence
KW  - adolescent
KW  - counseling
KW  - female
KW  - human
KW  - human experiment
KW  - Iran
KW  - Iranian (citizen)
KW  - Medline
KW  - needs assessment
KW  - qualitative research
KW  - questionnaire
KW  - reproductive health
KW  - review
KW  - ScienceDirect
KW  - Scopus
KW  - semi structured interview
KW  - systematic review
N2  - Objectives: The aim of the present study was to review female adolescents’ reproductive health needs (RHN). Materials and Methods: We performed this systematic review using the Scopus, PubMed, Google Scholar and Science Direct databases as well as Magiran for English articles written by Iranian authors using the keywords “Female Adolescent”, “Reproductive Health”, “Reproductive Health Needs” and “Iran”. Results: One hundred forty-eight references were identified. Two reviewers assessed the quality of the included studies. Twenty-five quantitative and qualitative studies met the inclusion criteria. All of the Iranian studies that investigated the RHN of female adolescents were entered the study. In 16 studies, an assessment was conducted using a questionnaire, 9 studies used semi-structured interviews. The results can be divided into 3 general groups of needs, including special educational needs, comprehensive counseling and adolescent-friendly services. Conclusions: Our findings indicate that most adolescents have an unmet need for reproductive health services and services are not friendly. Therefore, it is suggested that future efforts should be directed toward need-based interventions to improve adolescent reproductive health.
ER  - 

TY  - JOUR
M3  - Review
Y1  - 2009
VL  - 15
IS  - 2
SP  - 166
EP  - 172
SN  - 1448-7527
JF  - Australian Journal of Primary Health
JO  - Aust. J. Prim. Health
UR  - https://www.embase.com/search/results?subaction=viewrecord&id=L355755234&from=export
U2  - L355755234
DB  - Embase
U4  - 2010-10-25
L2  - http://dx.doi.org/10.1071/PY08063
DO  - 10.1071/PY08063
LK  - http://resolver.ebscohost.com/openurl?sid=EMBASE&sid=EMBASE&issn=14487527&id=doi:10.1071%2FPY08063&atitle=Reintegrating+young+offenders+into+the+community+through+discharge+planning%3A+A+review+of+interventions+and+needs+of+youth+in+secure+care&stitle=Aust.+J.+Prim.+Health&title=Australian+Journal+of+Primary+Health&volume=15&issue=2&spage=166&epage=172&aulast=Wilson&aufirst=Anne&auinit=A.&aufull=Wilson+A.&coden=AJPHG&isbn=&pages=166-172&date=2009&auinit1=A&auinitm=
A1  - Wilson, A.
A1  - Tully, P.
M1  - (Wilson A., anne.wilson@adelaide.edu.au; Tully P.) School of Population Health and Clinical Practice, University of Adelaide, Adelaide, SA 5005, Australia
AD  - A. Wilson, School of Population Health and Clinical Practice, University of Adelaide, Adelaide, SA 5005, Australia
T1  - Reintegrating young offenders into the community through discharge planning: A review of interventions and needs of youth in secure care
LA  - English
KW  - community based rehabilitation
KW  - community reintegration
KW  - detention
KW  - health care need
KW  - health service
KW  - juvenile delinquency
KW  - mass screening
KW  - mental health
KW  - needs assessment
KW  - physical disability
KW  - planning
KW  - review
KW  - social welfare
KW  - systematic review
KW  - wellbeing
N2  - The health status of young offenders is often poorer than similar aged non-offenders. Addressing young offender needs is a key priority for their rehabilitation and reintegration into the community. The objectives were to identify programs and interventions that assist detained youth through focussed discharge planning by a systematic review of the literature. In addition, this review examined the identified health needs of young offenders in secure care. Our systematic review searched electronic databases using the keyword terms youth, secure care, health assessment and primary health care. Keyword browser terms were also entered as search strings, and only literature from 1997 onwards was retained. Twenty-two pieces of published literature were retained, and these documented the needs and service utilisation of young offenders. Mental health problems and trauma exposure were commonly identified in the literature, as was general physical health deficits and social and familial problems. Retrieved articles also made recommendations for health assessments and discharge planning, and some provided discharge planning models. Young offenders have diverse needs that can be ascertained from quality assessment measures. Effective discharge planning is important to attend to ongoing health issues and aid rehabilitation and reintegration into the community. By administering a comprehensive multidimensional screening measure upon admission to secure care, individualised care plans can be formulated with discharge planning measures. Recommendations for further study include the development and implementation of a needs assessment tool in youth secure-care facilities that complements the existing assessments and helps reintegrate young offenders to primary health care and community services. © La Trobe University 2009.
ER  - 

TY  - JOUR
M3  - Review
Y1  - 2013
VL  - 16
SN  - 1758-2652
JF  - Journal of the International AIDS Society
JO  - J. Int. AIDS Soc.
UR  - https://www.embase.com/search/results?subaction=viewrecord&id=L372027960&from=export
U2  - L372027960
C5  - 23782478
DB  - Embase
DB  - Medline
U3  - 2014-01-09
U4  - 2014-01-14
L1  - INNA12302014115651124
L2  - http://dx.doi.org/10.7448/IAS.16.1.18593
DO  - 10.7448/IAS.16.1.18593
LK  - http://resolver.ebscohost.com/openurl?sid=EMBASE&sid=EMBASE&issn=17582652&id=doi:10.7448%2FIAS.16.1.18593&atitle=Understanding+the+mental+health+of+youth+living+with+perinatal+HIV+infection%3A+Lessons+learned+and+current+challenges&stitle=J.+Int.+AIDS+Soc.&title=Journal+of+the+International+AIDS+Society&volume=16&issue=&spage=&epage=&aulast=Mellins&aufirst=Claude+A.&auinit=C.A.&aufull=Mellins+C.A.&coden=&isbn=&pages=-&date=2013&auinit1=C&auinitm=A
A1  - Mellins, C.A.
A1  - Malee, K.M.
M1  - (Mellins C.A., cam14@columbia.edu) HIV Center for Clinical and Behavioral Studies, New York State Psychiatric Institute, Columbia University, New York, NY, United States
M1  - (Malee K.M.) Psychiatry and Behavioral Sciences, Northwestern University Feinberg School of Medicine, Ann and Robert H. Lurie Children's Hospital of Chicago, Chicago, IL, United States
AD  - C.A. Mellins, HIV Center for Clinical and Behavioral Studies, New York State Psychiatric Institute, Columbia University, New York, NY, United States
T1  - Understanding the mental health of youth living with perinatal HIV infection: Lessons learned and current challenges
LA  - English
KW  - adolescent disease
KW  - anxiety disorder
KW  - attention deficit disorder
KW  - behavior disorder
KW  - child parent relation
KW  - cognition
KW  - cyclothymia
KW  - depression
KW  - distress syndrome
KW  - emotional disorder
KW  - Europe
KW  - evidence based medicine
KW  - high risk population
KW  - human
KW  - Human immunodeficiency virus infection
KW  - hyperactivity
KW  - impulsiveness
KW  - juvenile
KW  - mania
KW  - mental disease
KW  - mental function
KW  - mental health
KW  - mood disorder
KW  - perinatal infection
KW  - personal experience
KW  - priority journal
KW  - psychopharmacology
KW  - randomized controlled trial (topic)
KW  - reference database
KW  - review
KW  - social support
KW  - systematic review
KW  - United States
N2  - Introduction: Across the globe, children born with perinatal HIV infection (PHIV) are reaching adolescence and young adulthood in large numbers. The majority of research has focused on biomedical outcomes yet there is increasing awareness that long-term survivors with PHIV are at high risk for mental health problems, given genetic, biomedical, familial and environmental risk. This article presents a review of the literature on the mental health functioning of perinatally HIV-infected (PHIV+) adolescents, corresponding risk and protective factors, treatment modalities and critical needs for future interventions and research. Methods: An extensive review of online databases was conducted. Articles including: (1) PHIV+ youth; (2) age 10 and older; (3) mental health outcomes; and (4) mental health treatment were reviewed. Of 93 articles identified, 38 met inclusion criteria, the vast majority from the United States and Europe. Results: These studies suggest that PHIV+ youth experience emotional and behavioural problems, including psychiatric disorders, at higher than expected rates, often exceeding those of the general population and other high-risk groups. Yet, the specific role of HIV per se remains unclear, as uninfected youth with HIV exposure or those living in HIV-affected households displayed similar prevalence rates in some studies, higher rates in others and lower rates in still others. Although studies are limited with mixed findings, this review indicates that child-health status, cognitive function, parental health and mental health, stressful life events and neighbourhood disorder have been associated with worse mental health outcomes, while parent-child involvement and communication, and peer, parent and teacher social support have been associated with better function. Few evidence-based interventions exist; CHAMP+, a mental health programme for PHIV+ youth, shows promise across cultures. Conclusions: This review highlights research limitations that preclude both conclusions and full understanding of aetiology. Conversely, these limitations present opportunities for future research. Many PHIV+ youth experience adequate mental health despite vulnerabilities. However, the focus of research to date highlights the identification of risks rather than positive attributes, which could inform preventive interventions. Development and evaluation of mental health interventions and preventions are urgently needed to optimize mental health, particularly for PHIV+ youth growing up in low-and-middle income countries. © 2013 Mellins CA and Malee KM; licensee International AIDS Society.
ER  - 

TY  - JOUR
M3  - Review
Y1  - 2021
VL  - 282
SP  - 996
EP  - 1004
SN  - 1573-2517
SN  - 0165-0327
JF  - Journal of Affective Disorders
JO  - J. Affective Disord.
UR  - https://www.embase.com/search/results?subaction=viewrecord&id=L2010702255&from=export
U2  - L2010702255
C5  - 33601745
DB  - Embase
DB  - Medline
DB  - 
U3  - 2021-01-27
U4  - 2021-01-27
U4  - 2021-02-10
L2  - http://dx.doi.org/10.1016/j.jad.2021.01.003
DO  - 10.1016/j.jad.2021.01.003
LK  - http://resolver.ebscohost.com/openurl?sid=EMBASE&sid=EMBASE&issn=15732517&id=doi:10.1016%2Fj.jad.2021.01.003&atitle=Dropout+from+exercise+randomized+controlled+trials+among+people+with+anxiety+and+stress-related+disorders%3A+A+meta-analysis+and+meta-regression&stitle=J.+Affective+Disord.&title=Journal+of+Affective+Disorders&volume=282&issue=&spage=996&epage=1004&aulast=Vancampfort&aufirst=Davy&auinit=D.&aufull=Vancampfort+D.&coden=JADID&isbn=&pages=996-1004&date=2021&auinit1=D&auinitm=
A1  - Vancampfort, D.
A1  - Sánchez, C.P.R.
A1  - Hallgren, M.
A1  - Schuch, F.
A1  - Firth, J.
A1  - Rosenbaum, S.
A1  - Van Damme, T.
A1  - Stubbs, B.
M1  - (Vancampfort D., davy.vancampfort@kuleuven.be; Sánchez C.P.R.; Van Damme T.) KU Leuven Department of Rehabilitation Sciences, Leuven, Belgium
M1  - (Vancampfort D., davy.vancampfort@kuleuven.be; Van Damme T.) University Psychiatric Center KU Leuven, Leuven, Kortenberg, Belgium
M1  - (Hallgren M.) Department of Public Health Sciences, Karolinska Institute, Stockholm, Sweden
M1  - (Schuch F.) Department of Sports Methods and Techniques, Federal University of Santa Maria, Santa Maria, Brazil
M1  - (Firth J.) Division of Psychology and Mental Health, University of Manchester, Manchester, United Kingdom
M1  - (Firth J.) NICM Health Research Institute, Western Sydney University, Westmead, Australia
M1  - (Rosenbaum S.) School of Psychiatry, University of New South Wales, Sydney, Australia
M1  - (Rosenbaum S.) Black Dog Institute, Sydney, Australia
M1  - (Stubbs B.) Physiotherapy Department, South London and Maudsley NHS Foundation Trust, London, United Kingdom
M1  - (Stubbs B.) Health Service and Population Research Department, Institute of Psychiatry, King's College London, London, United Kingdom
AD  - D. Vancampfort, KU Leuven Department of Rehabilitation Sciences, Tervuursevest 101, Leuven, Belgium
T1  - Dropout from exercise randomized controlled trials among people with anxiety and stress-related disorders: A meta-analysis and meta-regression
LA  - English
KW  - adult
KW  - aerobic exercise
KW  - anxiety
KW  - anxiety disorder
KW  - cognitive behavioral therapy
KW  - exercise intensity
KW  - exercise physiology
KW  - female
KW  - generalized anxiety disorder
KW  - human
KW  - kinesiotherapy
KW  - male
KW  - meta analysis
KW  - motivation
KW  - obsessive compulsive disorder
KW  - panic
KW  - patient dropout
KW  - posttraumatic stress disorder
KW  - prediction
KW  - prevalence
KW  - priority journal
KW  - randomized controlled trial (topic)
KW  - resistance training
KW  - review
KW  - social phobia
KW  - systematic review
KW  - young adult
N2  - Objective:. Exercise has established efficacy in people with anxiety and stress-related disorders. Dropouts from randomized controlled trials (RCT's) pose a threat to the validity of the evidence, with dropout rates varying across studies. We conducted a meta-analysis to investigate the prevalence and predictors of dropout rates among adults with anxiety and stress-related disorders participating in exercise RCT's. Methods:. Two authors searched major electronic databases up to 07/2020. We included RCT's of exercise interventions in people with anxiety and stress-related disorders that reported dropout rates. A random effects meta-analysis and meta-regression were conducted. Results:. Fourteen RCT's involving 16 exercise interventions (n=369, mean age 20.7 to 67.7years; 38.4% male) were included. The trim-and-fill-adjusted prevalence of dropout across all studies was 22.4% (95%CI = 15.0% to 32.0%). Applying controlled motivation strategies (P<0.001) predicted higher dropout. Supervision during all sessions and by an expert in exercise prescription and applying autonomous motivation strategies predicted lower dropout (all P<0.001). Dropout was similar in exercise versus control conditions (OR = 0.84, 95%CI = 0.54 to 1.29, p = 0.42, I2 = 0%; N=16). Limitations:. Potentially important moderators of dropout, such as the severity of mental health symptoms and illness duration were insufficiently available. Conclusions:. Exercise is well tolerated by people with anxiety and stress-related disorders and drop out in RCT's is comparable to control conditions. Thus, exercise is a feasible treatment, in particular when autonomous motivation strategies are included and when the intervention is delivered by healthcare professionals with expertise in exercise prescription.
ER  - 

TY  - JOUR
M3  - Review
Y1  - 2019
VL  - 245
SP  - 152
EP  - 162
SN  - 1573-2517
SN  - 0165-0327
JF  - Journal of Affective Disorders
JO  - J. Affective Disord.
UR  - https://www.embase.com/search/results?subaction=viewrecord&id=L2001231398&from=export
U2  - L2001231398
C5  - 30390504
DB  - Embase
DB  - Medline
DB  - 
U3  - 2018-11-06
U4  - 2018-11-12
L2  - http://dx.doi.org/10.1016/j.jad.2018.10.115
DO  - 10.1016/j.jad.2018.10.115
LK  - http://resolver.ebscohost.com/openurl?sid=EMBASE&sid=EMBASE&issn=15732517&id=doi:10.1016%2Fj.jad.2018.10.115&atitle=Mental+disorders+as+risk+factors+for+suicidal+behavior+in+young+people%3A+A+meta-analysis+and+systematic+review+of+longitudinal+studies&stitle=J.+Affective+Disord.&title=Journal+of+Affective+Disorders&volume=245&issue=&spage=152&epage=162&aulast=Gili&aufirst=Margalida&auinit=M.&aufull=Gili+M.&coden=JADID&isbn=&pages=152-162&date=2019&auinit1=M&auinitm=
A1  - Gili, M.
A1  - Castellví, P.
A1  - Vives, M.
A1  - de la Torre-Luque, A.
A1  - Almenara, J.
A1  - Blasco, M.J.
A1  - Cebrià, A.I.
A1  - Gabilondo, A.
A1  - Pérez-Ara, M.A.
A1  - Lagares, C.
A1  - Parés-Badell, O.
A1  - Piqueras, J.A.
A1  - Rodríguez-Jiménez, T.
A1  - Rodríguez-Marín, J.
A1  - Soto-Sanz, V.
A1  - Alonso, J.
A1  - Roca, M.
M1  - (Gili M., mgili@uib.es; Vives M.; Pérez-Ara M.A.; Roca M.) Institut Universitari d'Investigació en Ciències de la Salut (IUNICS-IDISBA), University of Balearic Islands, Palma de Mallorca, Spain
M1  - (Gili M., mgili@uib.es; Vives M.; Roca M.) Red de Actividades Preventivas y Promoción de la Salud en Atención Primaria (RediAPP), Institute Carlos III, Barcelona, Spain
M1  - (Castellví P.; Blasco M.J.; Parés-Badell O.; Alonso J.) Health Services Research Group, IMIM (Hospital del Mar Medical Research Institute), Barcelona, Spain
M1  - (Castellví P.; Blasco M.J.; Alonso J.) CIBER en Epidemiología y Salud Pública (CIBERESP), Spain
M1  - (de la Torre-Luque A.) Universidad Autónoma de Madrid, Spain
M1  - (Almenara J.) Area of Preventive Medicine and Public Health, University of Cadiz, Cadiz, Spain
M1  - (Blasco M.J.; Alonso J.) Department of Health & Experimental Sciences, Pompeu Fabra University (UPF), Barcelona, Spain
M1  - (Cebrià A.I.) Parc Taulí Hospital Universitari. Universitat Autònoma de Barcelona, Sabadell, Spain
M1  - (de la Torre-Luque A.; Cebrià A.I.) CIBER de Salud Mental (CIBERSAM), Spain
M1  - (Gabilondo A.) Outpatient Mental Health Care Network, Osakidetza-Basque Health Service, Spain
M1  - (Gabilondo A.) Mental Health and Psychiatric Care Research Unit. BioDonosti Health Research Institute, Spain
M1  - (Lagares C.) Department of Statistics and Operative Research, University of Cadiz, Cadiz, Spain
M1  - (Piqueras J.A.; Rodríguez-Jiménez T.; Rodríguez-Marín J.; Soto-Sanz V.) Department of Health Psychology, Miguel Hernández University of Elche, Elche, Spain
AD  - M. Gili, Institut Universitari d'Investigació en Ciències de la Salut (IUNICS), University of Balearic Islands, Palma, Spain
T1  - Mental disorders as risk factors for suicidal behavior in young people: A meta-analysis and systematic review of longitudinal studies
LA  - English
KW  - attention deficit disorder
KW  - cause of death
KW  - comorbidity
KW  - eating disorder
KW  - human
KW  - impulse control disorder
KW  - mental patient
KW  - meta analysis
KW  - Newcastle-Ottawa scale
KW  - personality disorder
KW  - population
KW  - priority journal
KW  - quality control
KW  - review
KW  - risk factor
KW  - sleep disorder
KW  - suicidal behavior
KW  - suicide
KW  - suicide attempt
KW  - systematic review
N2  - Background: Suicide is the second leading cause of death for young people. Objective: To assess mental disorders as risk factors for suicidal behaviour among adolescents and young adults including population-based longitudinal studies. Method: We conducted a systematic literature review. Bibliographic searches undertaken in five international databases and grey literature sources until January 2017 yielded a total of 26,883 potential papers. 1701 full-text articles were assessed for eligibility of which 1677 were excluded because they did not meet our eligibility criteria. Separate meta-analyses were conducted for each outcome (suicide death and suicide attempts). Odds ratio (OR) and 95% confidence intervals (95%CI) and beta coefficients and standard errors were calculated. Results: 24 studies were finally included involving 25,354 participants (12–26 years). The presence of any mental disorder was associated with higher risk of suicide death (OR = 10.83, 95%CI = 4.69–25.00) and suicide attempt (OR = 3.56; 95%CI 2.24–5.67). When considering suicidal attempt as the outcome, only affective disorders (OR = 1.54; 95%CI = 1.21–1.96) were significant. Finally, the results revealed that psychiatric comorbidity was a primary risk factor for suicide attempts. Limitations: Data were obtained from studies with heterogeneous diagnostic assessments of mental disorders. Nine case-control studies were included and some data were collected in students, not in general population. Conclusions: Mental disorders and comorbidity are strong predictors of suicide behaviour in young people. Detection and management of the affective disorders as well as their psychiatric comorbidity could be a crucial strategy to prevent suicidality in this age group.
ER  - 

TY  - JOUR
M3  - Review
Y1  - 2021
VL  - 69
IS  - 2
SP  - 199
EP  - 210
SN  - 1879-1972
SN  - 1054-139X
JF  - Journal of Adolescent Health
JO  - J. Adolesc. Health
UR  - https://www.embase.com/search/results?subaction=viewrecord&id=L2010052875&from=export
U2  - L2010052875
C5  - 33221189
DB  - Embase
DB  - Medline
DB  - 
U3  - 2020-12-07
U4  - 2020-12-07
L2  - http://dx.doi.org/10.1016/j.jadohealth.2020.10.018
DO  - 10.1016/j.jadohealth.2020.10.018
LK  - http://resolver.ebscohost.com/openurl?sid=EMBASE&sid=EMBASE&issn=18791972&id=doi:10.1016%2Fj.jadohealth.2020.10.018&atitle=A+Systematic+Review+of+Youth+and+Teen+Mental+Health+First+Aid%3A+Improving+Adolescent+Mental+Health&stitle=J.+Adolesc.+Health&title=Journal+of+Adolescent+Health&volume=69&issue=2&spage=199&epage=210&aulast=Ng&aufirst=Sok+Hui&auinit=S.H.&aufull=Ng+S.H.&coden=JADHE&isbn=&pages=199-210&date=2021&auinit1=S&auinitm=H
A1  - Ng, S.H.
A1  - Tan, N.J.H.
A1  - Luo, Y.
A1  - Goh, W.S.
A1  - Ho, R.
A1  - Ho, C.S.H.
M1  - (Ng S.H.; Tan N.J.H.; Luo Y.; Goh W.S.; Ho R., pcmrhcm@nus.edu.sg; Ho C.S.H.) Department of Psychological Medicine, Yong Loo Lin School of Medicine, National University of Singapore, Singapore, Singapore
M1  - (Ho R., pcmrhcm@nus.edu.sg) Institute for Health Innovation and Technology (iHealthtech), National University of Singapore, Singapore, Singapore
M1  - (Ho C.S.H.) Department of Psychological Medicine, National University Health System, Singapore, Singapore
AD  - R. Ho, Department of Psychological Medicine, Yong Loo Lin School of Medicine, National University of Singapore, Level 9, NUHS Tower Block, 1E Kent Ridge Road, Singapore
T1  - A Systematic Review of Youth and Teen Mental Health First Aid: Improving Adolescent Mental Health
LA  - English
KW  - adolescent
KW  - adult
KW  - attitude
KW  - Australia
KW  - cooperation
KW  - Embase
KW  - female
KW  - first aid
KW  - follow up
KW  - high risk population
KW  - human
KW  - human experiment
KW  - juvenile
KW  - learning
KW  - male
KW  - Medline
KW  - mental health
KW  - narrative
KW  - PsycINFO
KW  - review
KW  - synthesis
KW  - systematic review
N2  - Purpose: Adolescent mental illness often goes undetected. Youth and teen Mental Health First Aid (MHFA) are variations of adult MHFA that aims to help adults and adolescents recognize the signs and provide help where appropriate. We conducted a systematic review to summarize the current evidence for youth and teen MHFA, providing direction for future training and research. Methods: A systematic search was performed on September 12, 2020 on PubMed, Embase, PsycINFO, ERIC, and Cochrane using keywords related to teen or youth MHFA, adolescents, and mental health. A narrative synthesis was then carried out. Results: Of the 695 articles identified, 14 studies were included. All studies were from the U.S. and Australia. All studies demonstrated significant improvements in knowledge, recognition, stigmatizing attitudes, confidence, helping intentions, and helping behavior in both adult and youth participants. Improvement in knowledge and confidence was most reported, and improvement in helping behavior was the least reported. There is encouraging evidence of long-term benefits after the training. Conclusions: More studies need to be conducted in non-Western countries, high-risk populations, and different professional settings. Future interventions could also consider different modes of learning, longer-term follow-up, and the measurement of outcomes that evaluate the quality of helping behavior.
ER  - 

TY  - JOUR
M3  - Conference Abstract
Y1  - 2019
VL  - 45
SN  - 1824-7288
JF  - Italian Journal of Pediatrics
JO  - Ital. J. Pediatr.
UR  - https://www.embase.com/search/results?subaction=viewrecord&id=L630741018&from=export
U2  - L630741018
DB  - Embase
U4  - 2020-02-03
L2  - http://dx.doi.org/10.1186/s13052-019-0746-3
DO  - 10.1186/s13052-019-0746-3
LK  - http://resolver.ebscohost.com/openurl?sid=EMBASE&sid=EMBASE&issn=18247288&id=doi:10.1186%2Fs13052-019-0746-3&atitle=Structuring+a+questionnaire+for+a+comprehensive+needs+assessment+tool+of+unaccompanied+minors+migrants+hosted+in+Italian+reception+facilities&stitle=Ital.+J.+Pediatr.&title=Italian+Journal+of+Pediatrics&volume=45&issue=&spage=&epage=&aulast=Sisti&aufirst=Leuconoe+Grazia&auinit=L.G.&aufull=Sisti+L.G.&coden=&isbn=&pages=-&date=2019&auinit1=L&auinitm=G
A1  - Sisti, L.G.
A1  - Frisicale, E.M.
A1  - Corsaro, A.
A1  - Zace, D.
A1  - Gentili, A.
A1  - Giraldi, L.
A1  - Bruno, S.
A1  - La PLaca, S.
A1  - Di Pietro, M.L.
A1  - Boccia, S.
M1  - (Sisti L.G., leuconoe.sisti@gmail.com; Frisicale E.M.; Zace D.; Gentili A.; Giraldi L.; Bruno S.; Di Pietro M.L.; Boccia S.) Università Cattolica Del Sacro Cuore, Department of Public Health, Rome, Italy
M1  - (Sisti L.G., leuconoe.sisti@gmail.com; Frisicale E.M.; Corsaro A.; Zace D.; Gentili A.; Bruno S.; Di Pietro M.L.) Center of Research and Study on Global Health, Università Cattolica Del Sacro Cuore, Rome, Italy
M1  - (Frisicale E.M.) Local Health Authority - ASL Roma 1, Rome, Italy
M1  - (La PLaca S.) University Hospital Policlinico P.Giaccone, Palermo, Italy
M1  - (Corsaro A.; La PLaca S.) National Working Group for Migrant Children, Italian Society of Paediatrics, Italy
M1  - (Boccia S.) Fondazione Policlinico Universitario A.Gemelli RCCS, UOC Igiene Ospedaliera, Rome, Italy
AD  - L.G. Sisti, Università Cattolica Del Sacro Cuore, Department of Public Health, Rome, Italy
T1  - Structuring a questionnaire for a comprehensive needs assessment tool of unaccompanied minors migrants hosted in Italian reception facilities
LA  - English
KW  - child
KW  - conference abstract
KW  - controlled study
KW  - Delphi study
KW  - female
KW  - grey literature
KW  - human
KW  - human experiment
KW  - male
KW  - Medline
KW  - migrant
KW  - needs assessment
KW  - pediatrician
KW  - pediatrics
KW  - perception
KW  - psychological well-being
KW  - questionnaire
KW  - satisfaction
KW  - Scopus
KW  - social needs
KW  - systematic review
N2  - Background The unaccompanied minors migrants (UMMs) flow in Italy has increased significantly since 2014 with 12,212 UMMs' arrivals reported in 2018. The Italian ministerial guidelines on reception of foreigners recognize UMMs particular vulnerability, due both to developmental age and migrant status, and define the areas of need to be investigated during the stay of minors in reception facilities.However, they do not suggest clear and shared tools to use. Objective Based on the socio-economic determinants of the health paradigm, the aim of our study was to structure a shared and comprehensive tool for evaluating UMMs' needs, in order to support children assessment in reception facilities. Methods Results of a systematic review on need assessment tools for UMMs', performed on Pubmed, Scopus and grey literature, were discussed with the National Working Group for Migrant Children of the Italian Society of Paediatrics in order to develop an original tool. This was successively submitted to a panel of experts (Paediatrician, Neuropsychiatrist, Social Operators, Bioethicist) using the Delphi methodology in two rounds. Results Most of the questionnaires found in the literature focused only on aspects related to psychological health (80% of the 27 studies included in the analysis). On the contrary, the questionnaire produced by our working group investigates physical, mental, spiritual health and legal, educational and social needs, focusing on the subjective perception of well-being and needs satisfaction. This questionnaire, still undergoing the validation phase, has been planned to be self-administered with the support of cultural mediators and/or operators of the reception facilities. Conclusions Given the absence of validated and shared tools, the validation of a questionnaire that evaluates the overall needs of UMMs is necessary both to improve and standardize the assessment, and to evaluate indirectly the hosting country ability to meet and to respond adequately to the detected needs.
ER  - 

TY  - JOUR
M3  - Review
Y1  - 2021
VL  - 18
IS  - 1
SN  - 1742-4755
JF  - Reproductive Health
JO  - Reprod. Health
UR  - https://www.embase.com/search/results?subaction=viewrecord&id=L2010852439&from=export
U2  - L2010852439
C5  - 33743754
DB  - Embase
DB  - Medline
DB  - 
U3  - 2021-04-01
U4  - 2021-04-01
U4  - 2021-09-09
L2  - http://dx.doi.org/10.1186/s12978-021-01119-6
DO  - 10.1186/s12978-021-01119-6
LK  - http://resolver.ebscohost.com/openurl?sid=EMBASE&sid=EMBASE&issn=17424755&id=doi:10.1186%2Fs12978-021-01119-6&atitle=Reproductive+health+interventions+for+Inuit+youth+in+the+north%3A+a+scoping+review&stitle=Reprod.+Health&title=Reproductive+Health&volume=18&issue=1&spage=&epage=&aulast=Mikhail&aufirst=Hannah&auinit=H.&aufull=Mikhail+H.&coden=&isbn=&pages=-&date=2021&auinit1=H&auinitm=
A1  - Mikhail, H.
A1  - Kelly, S.E.
A1  - Davison, C.M.
M1  - (Mikhail H.; Kelly S.E.; Davison C.M., davisonc@queensu.ca) Department of Public Health Sciences, Queen’s University, 62 Fifth Field Company Lane, Carruthers Hall #203, Kingston, ON, Canada
M1  - (Davison C.M., davisonc@queensu.ca) Department of Global Development Studies, Queen’s University, Kingston, ON, Canada
AD  - C.M. Davison, Department of Public Health Sciences, Queen’s University, 62 Fifth Field Company Lane, Carruthers Hall #203, Kingston, ON, Canada
T1  - Reproductive health interventions for Inuit youth in the north: a scoping review
LA  - English
KW  - fetal fibronectin test kit
KW  - adolescent pregnancy
KW  - Canada
KW  - child health care
KW  - childbirth education
KW  - community care
KW  - condom use
KW  - depression
KW  - education program
KW  - food insecurity
KW  - health care access
KW  - health care quality
KW  - high risk pregnancy
KW  - human
KW  - Inuit
KW  - maternity ward
KW  - midwife
KW  - participatory action research
KW  - pregnancy outcome
KW  - reproductive health
KW  - review
KW  - self concept
KW  - sexual behavior
KW  - sexual health
KW  - systematic review
N2  - Background: Inuit have thrived in the northern regions of Canada and Alaska for thousands of years. Recent evidence suggests that Inuit in this region have experienced systemic barriers to reproductive health with resulting disparities in reproductive health-related outcomes including those among youth. Northern youth-focused reproductive health intervention research or evaluations have not to date been well summarized. The objective of this scoping review was to summarize the literature over the past twenty years focusing on reproductive health interventions for adolescents in northern Inuit communities. Methods: English-language articles from 2000 to 2020 were identified from seven scientific databases, a general internet search and a review of relevant websites. Two reviewers screened titles, abstracts and full texts and included articles if they mentioned a reproductive health intervention and pertained, directly or indirectly, to reproductive health for Inuit aged 10–19 in northern communities. Results: Seventeen articles met the inclusion criteria, across six themes: (1) Barriers to reproductive health interventions in the north; (2) Northern midwifery; (3) Northern birthing centres; (4) Fetal fibronectin tests for identifying high-risk pregnancies; (5) Prenatal education classes; and (6) Interventions to improve access to and quality of reproductive health supports. Conclusion: Overall there is relatively limited evidence base specific to reproductive health interventions and northern Inuit youth. What does exist largely focuses on maternal health interventions and is inclusive of but not specific to youth. There is some evidence that youth specific educational programs, participatory action research approaches and the promotion of northern birthing centres and midwifery can improve reproductive health for adolescents and young mothers in northern Inuit communities. Future initiatives should focus on the creation and evaluation of culturally relevant and youth specific interventions and increasing community and youth participation in intervention research for better reproductive health.
ER  - 

TY  - JOUR
M3  - Conference Abstract
Y1  - 2020
VL  - 66
IS  - 2
SP  - S134
SN  - 1879-1972
SN  - 1054-139X
JF  - Journal of Adolescent Health
JO  - J. Adolesc. Health
UR  - https://www.embase.com/search/results?subaction=viewrecord&id=L2004572574&from=export
U2  - L2004572574
DB  - Embase
U4  - 2020-01-14
L2  - http://dx.doi.org/10.1016/j.jadohealth.2019.11.268
DO  - 10.1016/j.jadohealth.2019.11.268
LK  - http://resolver.ebscohost.com/openurl?sid=EMBASE&sid=EMBASE&issn=18791972&id=doi:10.1016%2Fj.jadohealth.2019.11.268&atitle=265.+Developing+Trauma-Informed+Health+Education%3A+Understanding+the+Intersection+of+Childhood+Adversity%2C+Mental+Health%2C+and+Substance+Use+Amongst+Alternative+Teens&stitle=J.+Adolesc.+Health&title=Journal+of+Adolescent+Health&volume=66&issue=2&spage=S134&epage=&aulast=Stalgaitis&aufirst=Carolyn+A.&auinit=C.A.&aufull=Stalgaitis+C.A.&coden=&isbn=&pages=S134-&date=2020&auinit1=C&auinitm=A
A1  - Stalgaitis, C.A.
A1  - Beckerley, S.
A1  - Fernandez, P.
A1  - Saggese, D.J.
M1  - (Stalgaitis C.A.; Beckerley S.; Fernandez P.) Rescue Agency,
M1  - (Saggese D.J.) Virginia Foundation for Healthy Youth, United States
T1  - 265. Developing Trauma-Informed Health Education: Understanding the Intersection of Childhood Adversity, Mental Health, and Substance Use Amongst Alternative Teens
LA  - English
KW  - alcohol
KW  - cannabis
KW  - automutilation
KW  - child
KW  - child health
KW  - childhood adversity
KW  - conference abstract
KW  - coping behavior
KW  - depression
KW  - female
KW  - friend
KW  - genetic transcription
KW  - health care planning
KW  - health promotion
KW  - high school student
KW  - human
KW  - juvenile
KW  - male
KW  - mental health
KW  - needs assessment
KW  - pain
KW  - prescription
KW  - remission
KW  - substance use
KW  - suicide attempt
KW  - syndemic
KW  - systematic review
KW  - tobacco
KW  - World Health Organization
N2  - Purpose: Purpose: Peer crowds are macro-level subcultures with shared values and norms that have been linked to health risk behaviors including substance use and mental health struggles. In Virginia, Alternative peer crowd teens are at increased risk for substance use, report high rates of adverse childhood experiences (ACEs), and attempt suicide at more than twice the rate of all other teens. To inform health promotion efforts, we conducted a mixed-methods needs assessment to understand the intersection between substance use, ACEs, and mental health amongst Alternative teens. Methods: Methods: Three mixed-methods focus groups were conducted with 35 Virginia high school students who self-identified with the Alternative peer crowd and were users or curious non-users of substances (tobacco, alcohol, marijuana, and/or prescription medication without a prescription). Group discussion topics included substance use drivers; mental health issues and coping; ACEs and trauma; and preferred health resources and health education messaging approaches. Survey data were collected on number of ACEs (score of 0-9, following National Survey of Children’s Health [NSCH]) and reactions to messaging approaches. Qualitative themes were generated through a systematic review of focus group transcripts, while survey data were analyzed using frequencies and means. Results: Results: Two-thirds of Alternative participants reported 2 or more ACEs, compared to 19% of all Virginia teens (NSCH). Participants described how ACEs led to mental health issues such as depression, non-suicidal self-injury, and suicide attempts. Use of marijuana and prescription pain medications, were participants’ primary self-reported coping mechanisms for mental health issues. These were perceived as safer than alternative strategies participants used to cope with negative emotions, such as self-injury. Participants wanted to learn healthier coping skills, and reacted positively to relatable stories of struggle and recovery, messages about independence, and messages encouraging youth to take a stand against substance use and the harm it causes to their friends and loved ones. Messages were well received when delivered by young people with similar values and interests, and when delivered by culturally-relevant influencers (i.e., rock band members). Conclusions: Conclusions: ACEs are common among Alternative teens, who report that these experiences contribute to their own mental health and substance use struggles. Alternative teens are in need of trauma-informed health education approaches to successfully address the syndemic of substance use, mental health issues, and trauma in this population. Sources of Support: Sources of Support: This research was funded by the Virginia Foundation for Healthy Youth.
ER  - 

TY  - JOUR
M3  - Review
Y1  - 2018
VL  - 62
IS  - 4
SP  - 365
EP  - 381
SN  - 1879-1972
SN  - 1054-139X
JF  - Journal of Adolescent Health
JO  - J. Adolesc. Health
UR  - https://www.embase.com/search/results?subaction=viewrecord&id=L620602538&from=export
U2  - L620602538
C5  - 29429819
DB  - Embase
DB  - Medline
DB  - 
U3  - 2018-02-13
U4  - 2019-10-18
L2  - http://dx.doi.org/10.1016/j.jadohealth.2017.10.018
DO  - 10.1016/j.jadohealth.2017.10.018
LK  - http://resolver.ebscohost.com/openurl?sid=EMBASE&sid=EMBASE&issn=18791972&id=doi:10.1016%2Fj.jadohealth.2017.10.018&atitle=How+Marginalized+Young+People+Access%2C+Engage+With%2C+and+Navigate+Health-Care+Systems+in+the+Digital+Age%3A+Systematic+Review&stitle=J.+Adolesc.+Health&title=Journal+of+Adolescent+Health&volume=62&issue=4&spage=365&epage=381&aulast=Robards&aufirst=Fiona&auinit=F.&aufull=Robards+F.&coden=JADHE&isbn=&pages=365-381&date=2018&auinit1=F&auinitm=
A1  - Robards, F.
A1  - Kang, M.
A1  - Usherwood, T.
A1  - Sanci, L.
M1  - (Robards F., fiona.robards@sydney.edu.au; Kang M.; Usherwood T.) Department of General Practice, Sydney Medical School Westmead, The University of Sydney, Westmead, New South Wales, Australia
M1  - (Kang M.) Faculty of Health, University of Technology Sydney, Ultimo, New South Wales, Australia
M1  - (Usherwood T.) The George Institute for Global Health, Sydney, New South Wales, Australia
M1  - (Sanci L.) Department of General Practice, Melbourne Medical School, Faculty of Medicine, Dentistry and Health Sciences, The University of Melbourne, Carlton, Victoria, Australia
AD  - F. Robards, Department of General Practice, Sydney Medical School Westmead, The University of Sydney, PO Box 154, Westmead, NSW, United States
T1  - How Marginalized Young People Access, Engage With, and Navigate Health-Care Systems in the Digital Age: Systematic Review
LA  - English
KW  - age
KW  - attitude to health
KW  - caregiver
KW  - disability
KW  - face to face support group
KW  - health care access
KW  - health care system
KW  - health personnel attitude
KW  - health practitioner
KW  - health service
KW  - health status
KW  - help seeking behavior
KW  - high income country
KW  - homelessness
KW  - human
KW  - indigenous people
KW  - lowest income group
KW  - medical decision making
KW  - offender
KW  - parent
KW  - parental attitude
KW  - patient care
KW  - population
KW  - priority journal
KW  - professional knowledge
KW  - qualitative analysis
KW  - quality control
KW  - quantitative analysis
KW  - refugee
KW  - review
KW  - rural area
KW  - sample size
KW  - sexual orientation
KW  - skill
KW  - social participation
KW  - systematic review
KW  - thematic analysis
N2  - Purpose: This systematic review examines how marginalized young people access and engage with health services and navigate health-care systems in high-income countries. Methods: Medline, CINAHL, PsychInfo, The University of Sydney Library database, and Google Scholar were searched to identify qualitative and quantitative original research, published from 2006 to 2017, that focused on selected definitions of marginalized young people (12 to 24 years), their parents/carers, and/or health professionals working with these populations. A thematic synthesis was undertaken identifying themes across and between groups on barriers and/or facilitators to access, engagement, and/or navigation of health-care systems. Results: Of 1,796 articles identified, 68 studies in the final selection focused on marginalized young people who were homeless (n = 20), living in rural areas (n = 14), of refugee background (n = 11), gender and/or sexuality diverse (n = 11), indigenous (n = 4), low income (n = 4), young offenders (n = 2), or living with a disability (n = 2). Studies were from the United States, Australia, Canada, United Kingdom, New Zealand, and Portugal, including 44 qualitative, 16 quantitative, and 8 mixed-method study types. Sample sizes ranged from 3 to 1,388. Eight themes were identified relating to ability to recognize and understand health issues; service knowledge and attitudes toward help seeking; structural barriers; professionals’ knowledge, skills, attitudes; service environments and structures; ability to navigate the health system; youth participation; and technology opportunities. Conclusions: Marginalized young people experience barriers in addition to those common to all young people. Future studies should consider the role of technology in access, engagement, and health system navigation, and the impact of intersectionality between marginalized groups.
ER  - 

TY  - JOUR
M3  - Conference Abstract
Y1  - 2017
VL  - 4
IS  - 1
SN  - 2331-205X
JF  - Cogent Medicine
JO  - Cogent Med.
UR  - https://www.embase.com/search/results?subaction=viewrecord&id=L621381203&from=export
U2  - L621381203
DB  - Embase
U4  - 2018-03-28
L2  - http://dx.doi.org/10.1080/2331205X.2017.1408251
DO  - 10.1080/2331205X.2017.1408251
LK  - http://resolver.ebscohost.com/openurl?sid=EMBASE&sid=EMBASE&issn=2331205X&id=doi:10.1080%2F2331205X.2017.1408251&atitle=The+involvement+of+young+people+in+programmes+to+secure+health+-+Systematic+review+findings&stitle=Cogent+Med.&title=Cogent+Medicine&volume=4&issue=1&spage=&epage=&aulast=Alem%C3%A1n-D%C3%ADaz&aufirst=Aixa+Y.&auinit=A.Y.&aufull=Alem%C3%A1n-D%C3%ADaz+A.Y.&coden=&isbn=&pages=-&date=2017&auinit1=A&auinitm=Y
A1  - Gavine, A.
A1  - Alemán-Díaz, A.Y.
A1  - Currie, C.
A1  - García-Moya, I.
A1  - Humphris, G.
A1  - Morgan, A.
M1  - (Alemán-Díaz A.Y.; Currie C.; Humphris G.) University of St. Andrews, WHO Collaborative Centre for International Child and Adolescent Health Policy, United Kingdom
M1  - (Gavine A., ayad@st-andrews.ac.uk) University of Dundee, School of Nursing and Health Sciences, Dundee Centre for Health and Related Research, United Kingdom
M1  - (García-Moya I.) University of Hertfordshire, School of Health and Social Work, CRIPACC, United Kingdom
M1  - (Morgan A.) Glasgow Caledonian University London, United Kingdom
AD  - A. Gavine, University of Dundee, School of Nursing and Health Sciences, Dundee Centre for Health and Related Research, United Kingdom
T1  - The involvement of young people in programmes to secure health - Systematic review findings
LA  - English
KW  - adolescent
KW  - attention
KW  - conference abstract
KW  - eating
KW  - female
KW  - health behavior
KW  - high income country
KW  - human
KW  - logic
KW  - male
KW  - needs assessment
KW  - outcome assessment
KW  - program effectiveness
KW  - sexual health
KW  - systematic review
KW  - theoretical study
KW  - tobacco use
KW  - weakness
KW  - wellbeing
N2  - Introduction: This systematic review summarises the scientific evidence base on the benefits of involving young people in the development, implementation and evaluation of programmes aiming to secure health and its related outcomes. Purpose: The objectives were to: (1) describe the range of theoretical perspectives to develop appropriate logic models that can help to make explicit pathways to health and wellbeing; (2) assess the evidence of the impact that involving young people can have on programme effectiveness; (3) synthesize the accumulated knowledge on the views that young people have of being involved; and, (4) understand the barriers and facilitators associated with the meaningful, appropriate and effective involvement of young people. Results: The search identified 42 unique studies that involved young people in one or more of: issue identification, needs assessment, development of the intervention, delivery of the intervention and evaluation of the intervention. The majority of studies were conducted in high-income countries. Programmes were exclusively targeted at adolescents (i.e. 10-19 year olds) and focused on a range of health topics with sexual health being the most common. Analysis indicates that participatory approaches with young people are being used in a range of programmes related to the development of health behaviours. Such programmes have demonstrated the capacity to engage and empower young people, for example we found consistent effects for knowledge across a wide range of behaviours. These programmes have also demonstrated some positive effects in health behaviours, especially tobacco use and healthy eating where consistent significant positive effects were identified. However, we found limited effect on behaviour for most other outcomes. Evaluation in the existing studies failed to separately examine the specific contribution of young people's involvement to programme effectiveness, an aspect that warrants further attention in the future. Conclusion: Involving young people in programmes enables them to actively participate in matters that affect them. This review draws a striking picture signalling a lack of high-quality research to inform policies and programmes aiming to do just that. This is a critical weakness in the evidence that affects research, policy and programme design and its effectiveness in this area. More high quality studies in which young people are involved in multiple components of participation and also compare the effects between young people actually involved in the implementation and/or delivery are necessary. Additionally, we encourage better scientific reporting that allows others to replicate high quality interventions. We support the development of reporting standards to improve transparency and research practices, as well as tools that enable the implementation, evaluation and replication of effective programmes.
ER  - 

TY  - JOUR
M3  - Review
Y1  - 2021
VL  - 177
IS  - 1-2
SP  - 51
EP  - 64
SN  - 0035-3787
JF  - Revue Neurologique
JO  - Rev. Neurol.
UR  - https://www.embase.com/search/results?subaction=viewrecord&id=L2010642999&from=export
U2  - L2010642999
C5  - 33446327
DB  - Embase
DB  - Medline
U3  - 2021-01-20
U4  - 2021-01-20
L2  - http://dx.doi.org/10.1016/j.neurol.2020.10.001
DO  - 10.1016/j.neurol.2020.10.001
LK  - http://resolver.ebscohost.com/openurl?sid=EMBASE&sid=EMBASE&issn=00353787&id=doi:10.1016%2Fj.neurol.2020.10.001&atitle=Neurological+manifestations+associated+with+SARS-CoV-2+and+other+coronaviruses%3A+A+narrative+review+for+clinicians&stitle=Rev.+Neurol.&title=Revue+Neurologique&volume=177&issue=1-2&spage=51&epage=64&aulast=Maury&aufirst=A.&auinit=A.&aufull=Maury+A.&coden=RENEA&isbn=&pages=51-64&date=2021&auinit1=A&auinitm=
A1  - Maury, A.
A1  - Lyoubi, A.
A1  - Peiffer-Smadja, N.
A1  - de Broucker, T.
A1  - Meppiel, E.
M1  - (Maury A.; Lyoubi A.; de Broucker T.; Meppiel E., elodie.meppiel@ch-stdenis.fr) Department of Neurology, centre hospitalier de Saint-Denis, hôpital Delafontaine, Saint-Denis, France
M1  - (Peiffer-Smadja N.) National Institute for Health Research Health Protection Research Unit in Healthcare Associated Infections and Antimicrobial Resistance, Imperial College London, London, United Kingdom
M1  - (Peiffer-Smadja N.) Inserm, IAME, Université de Paris, Paris, France
M1  - (Peiffer-Smadja N.) Infectious and Tropical Diseases Department, Bichat-Claude-Bernard Hospital, AP–HP, Paris, France
AD  - E. Meppiel, Department of Neurology, centre hospitalier de Saint-Denis, hôpital Delafontaine, Saint-Denis, France
T1  - Neurological manifestations associated with SARS-CoV-2 and other coronaviruses: A narrative review for clinicians
LA  - English
KW  - anticonvulsive agent
KW  - clonazepam
KW  - immunoglobulin
KW  - steroid
KW  - valproic acid
KW  - adult
KW  - aged
KW  - anticonvulsant therapy
KW  - Bickerstaff brainstem encephalitis
KW  - brain disease
KW  - brain hemorrhage
KW  - brain ischemia
KW  - cerebral sinus thrombosis
KW  - cohort analysis
KW  - consciousness disorder
KW  - coronavirus disease 2019
KW  - critical illness
KW  - demyelinating disease
KW  - disorientation
KW  - drug megadose
KW  - encephalitis
KW  - encephalomyelitis
KW  - facial nerve paralysis
KW  - female
KW  - Guillain Barre syndrome
KW  - headache
KW  - hospital patient
KW  - human
KW  - male
KW  - meningoencephalitis
KW  - middle aged
KW  - muscle injury
KW  - myalgia
KW  - myelitis
KW  - myoclonus
KW  - myopathy
KW  - necrotizing encephalopathy
KW  - neuritis
KW  - neurologic disease
KW  - nonhuman
KW  - nuclear magnetic resonance imaging
KW  - oculomotor nerve disease
KW  - ophthalmoplegia
KW  - paraneoplastic neuropathy
KW  - polyneuritis cranialis
KW  - posterior reversible encephalopathy syndrome
KW  - prevalence
KW  - remission
KW  - respiratory failure
KW  - review
KW  - Severe acute respiratory syndrome coronavirus 2
KW  - steroid therapy
KW  - systematic review
KW  - temporal lobectomy
KW  - tonic clonic seizure
KW  - young adult
N2  - Introduction: The past two decades have been marked by three epidemics linked to emerging coronaviruses. The COVID-19 pandemic highlighted the existence of neurological manifestations associated with SARS-CoV-2 infection and raised the question of the neuropathogenicity of coronaviruses. The aim of this review was to summarize the current data about neurological manifestations and diseases linked to human coronaviruses. Material and methods: Articles have been identified by searches of PubMed and Google scholar up to September 25, 2020, using a combination of coronavirus and neurology search terms and adding relevant references in the articles. Results: We found five cohorts providing prevalence data of neurological symptoms among a total of 2533 hospitalized COVID-19 patients, and articles focusing on COVID-19 patients with neurological manifestations including a total of 580 patients. Neurological symptoms involved up to 73% of COVID-19 hospitalized patients, and were mostly headache, myalgias and impaired consciousness. Central nervous system (CNS) manifestations reported in COVID-19 were mostly non-specific encephalopathies that represented between 13% and 40% of all neurological manifestations; post-infectious syndromes including acute demyelinating encephalomyelitis (ADEM, n = 13), acute necrotizing encephalopathy (ANE, n = 4), Bickerstaff's encephalitis (n = 5), generalized myoclonus (n = 3) and acute transverse myelitis (n = 7); other encephalitis including limbic encephalitis (n = 9) and miscellaneous encephalitis with variable radiologic findings (n = 26); acute cerebrovascular diseases including ischemic strokes (between 1.3% and 4.7% of COVID-19 patients), hemorrhagic strokes (n = 17), cerebral venous thrombosis (n = 8) and posterior reversible encephalopathy (n = 5). Peripheral nervous system (PNS) manifestations reported in COVID-19 were the following: Guillain–Barré syndrome (n = 31) and variants including Miller Fisher syndrome (n = 3), polyneuritis cranialis (n = 2) and facial diplegia (n = 2); isolated oculomotor neuropathy (n = 6); critical illness myopathy (n = 6). Neuropathological studies in COVID-19 patients demonstrated different patterns of CNS damage, mostly ischemic and hemorrhagic changes with few cases of inflammatory injuries. Only one case suggested SARS-CoV-2 infiltration in endothelial and neural cells. We found 10 case reports or case series describing 22 patients with neurological manifestations associated with other human coronaviruses. Among them we found four MERS patients with ADEM or Bickerstaff's encephalitis, two SARS patients with encephalitis who had a positive SARS-CoV PCR in cerebrospinal fluid, five patients with ischemic strokes associated with SARS, eight MERS patients with critical illness neuromyopathy and one MERS patient with Guillain–Barré Syndrome. An autopsy study on SARS-CoV patients demonstrated the presence of the virus in the brain of eight patients. Conclusion: The wide range of neurological manifestations and diseases associated with SARS-CoV-2 is consistent with multiple pathogenic pathways including post-infectious mechanisms, septic-associated encephalopathies, coagulopathy or endothelitis. There was no definite evidence to support direct neuropathogenicity of SARS-CoV-2.
ER  - 

TY  - JOUR
M3  - Conference Abstract
Y1  - 2015
VL  - 56
IS  - 2
SP  - S120
SN  - 1054-139X
JF  - Journal of Adolescent Health
JO  - J. Adolesc. Health
UR  - https://www.embase.com/search/results?subaction=viewrecord&id=L71770905&from=export
U2  - L71770905
DB  - Embase
U4  - 2015-02-09
L2  - http://dx.doi.org/10.1016/j.jadohealth.2014.10.240
DO  - 10.1016/j.jadohealth.2014.10.240
LK  - http://resolver.ebscohost.com/openurl?sid=EMBASE&sid=EMBASE&issn=1054139X&id=doi:10.1016%2Fj.jadohealth.2014.10.240&atitle=Parent+training+interventions+to+prevent+adolescent+substance+use%3A+A+systematic+review&stitle=J.+Adolesc.+Health&title=Journal+of+Adolescent+Health&volume=56&issue=2&spage=S120&epage=&aulast=Allen&aufirst=Michele+L.&auinit=M.L.&aufull=Allen+M.L.&coden=&isbn=&pages=S120-&date=2015&auinit1=M&auinitm=L
A1  - Allen, M.L.
A1  - Garcia-Huidobro, D.
A1  - Curran, D.
M1  - (Allen M.L.; Garcia-Huidobro D.; Curran D.) University of Minnesota, United States
AD  - M.L. Allen, University of Minnesota, United States
T1  - Parent training interventions to prevent adolescent substance use: A systematic review
LA  - English
KW  - alcohol
KW  - adolescent
KW  - human
KW  - substance use
KW  - systematic review
KW  - society
KW  - adolescent health
KW  - parent
KW  - risk
KW  - juvenile
KW  - tobacco
KW  - child parent relation
KW  - scientist
KW  - population
KW  - follow up
KW  - school
KW  - reliability
KW  - Medline
KW  - adolescent smoking
KW  - skill
KW  - prevention
KW  - PsycINFO
KW  - smoking
KW  - laryngeal mask
KW  - clinical trial (topic)
KW  - harvest
KW  - community
N2  - Purpose: Parent training interventions are accepted means to prevent adolescent substance use, yet no systematic review has assessed the efficacy of programs across tobacco, alcohol, and other substances, nor compared efficacy across time and program characteristics. This review examines efficacy of programs across outcomes, and program implementation characteristics including program intensity, setting (home, community-center, school), and participants (parent, parent plus youth, multi-level). Methods: A systematic search was conducted of PubMed, ERIC, CINAHL, and PsycINFO for papers published before April 30th, 2013. Inclusion criteria were clinical trials where: 1. Intervention focused on improving parenting behaviors-skills with adolescents; 2. Adolescent smoking and/or substance use intention, initiation or use outcomes were reported. Exclusion Criteria were: 1. Study was not a randomized trial; 2. Average age of adolescent participants was below 10; 3. Adolescents were the participating parents; 4. Intervention focused on populations with specialized parenting needs. Two independent researchers reviewed all references. Discrepancies over inclusion were resolved by a third researcher. Data were extracted using a standardized, pre-piloted form that included the Cochrane Risk of Bias Assessment Tool, characteristics of the participating populations, description of intervention and control treatments, program implementation, and outcomes. One reviewer extracted all data and a second reviewer extracted the data on a random selection of 40% of the studies. Inter-reviewer reliability was 0.81, confirming agreement. Because of the heterogeneity in intervention characteristics and result analyses, findings were synthesized using qualitative methods with harvest plots to facilitate interpretation. Results: A total of 1,721 articles were screened and 70 were included, representing 45 unique studies. Many studies failed to report critical elements to properly classify their risk of bias. Most studies tested interventions delivered in sessions, with a length of 12-20 hours, to parent and youth participants, and at schools. The most common comparison was no intervention. Fewer studies conducted follow-ups longer than 24 months. For smoking and alcohol, multiple studies showed positive intervention effects (at the p48 months) follow-up periods. For other substances, studies showed positive results at short and mid terms (≤12 and between 12 and 24 months), but few studies had longer follow-up. Only one study identified a detrimental effect at the p<.05 level. Risk of bias was present in studies reporting positive and negative findings. Intervention characteristics were associated with study outcomes. Conclusions: Parent training interventions are effective means of preventing and reducing adolescent substance use over the short-and mid-terms for tobacco, alcohol, and other substances and long term for tobacco and alcohol. Intervention characteristics lead to different outcomes. These results may be used to develop and implement parenting interventions with families with adolescents that will have higher likelihood of successful youth risk prevention.
ER  - 

TY  - JOUR
M3  - Article in Press
Y1  - 2021
SN  - 1469-0691
SN  - 1198-743X
JF  - Clinical Microbiology and Infection
JO  - Clin. Microbiol. Infect.
UR  - https://www.embase.com/search/results?subaction=viewrecord&id=L2015373890&from=export
U2  - L2015373890
C5  - 34582980
DB  - Embase
DB  - Medline
U3  - 2021-11-09
L2  - http://dx.doi.org/10.1016/j.cmi.2021.09.019
DO  - 10.1016/j.cmi.2021.09.019
LK  - http://resolver.ebscohost.com/openurl?sid=EMBASE&sid=EMBASE&issn=14690691&id=doi:10.1016%2Fj.cmi.2021.09.019&atitle=Update+on+SARS-CoV-2+seroprevalence%3A+regional+and+worldwide&stitle=Clin.+Microbiol.+Infect.&title=Clinical+Microbiology+and+Infection&volume=&issue=&spage=&epage=&aulast=Rostami&aufirst=Ali&auinit=A.&aufull=Rostami+A.&coden=CMINF&isbn=&pages=-&date=2021&auinit1=A&auinitm=
A1  - Rostami, A.
A1  - Sepidarkish, M.
A1  - Fazlzadeh, A.
A1  - Mokdad, A.H.
A1  - Sattarnezhad, A.
A1  - Esfandyari, S.
A1  - Riahi, S.M.
A1  - Mollalo, A.
A1  - Dooki, M.E.
A1  - Bayani, M.
A1  - Nazemipour, M.
A1  - Mansournia, M.A.
A1  - Hotez, P.J.
A1  - Gasser, R.B.
M1  - (Rostami A., alirostami1984@gmail.com; Bayani M.) Infectious Diseases and Tropical Medicine Research Center, Health Research Institute, Babol University of Medical Sciences, Babol, Iran
M1  - (Sepidarkish M.) Department of Biostatistics and Epidemiology, School of Public Health, Babol University of Medical Sciences, Babol, Iran
M1  - (Fazlzadeh A.) Department of Internal Medicine, Shahid Beheshti University of Medical Sciences, Tehran, Iran
M1  - (Mokdad A.H.) Institute for Health Metrics and Evaluation, University of Washington, Seattle, WA, United States
M1  - (Sattarnezhad A.) Faculty of Pharmacy, Eastern Mediterranean University, Famagusta, Cyprus
M1  - (Esfandyari S.) Department of Physiology and Biophysics, College of Medicine, University of Illinois at Chicago, Chicago, IL, United States
M1  - (Riahi S.M.) Cardiovascular Diseases Research Center, Department of Epidemiology and Biostatistics, School of Medicine, Birjand University of Medical Sciences, Birjand, Iran
M1  - (Mollalo A.) Department of Public Health and Prevention Science, School of Health Sciences, Baldwin Wallace University, Berea, OH, United States
M1  - (Dooki M.E.) Non-Communicable Pediatric Diseases Research Center, Health Research Institute, Babol University of Medical Sciences, Babol, Iran
M1  - (Nazemipour M.) Osteoporosis Research Center, Endocrinology and Metabolism Clinical Sciences Institute, Tehran University of Medical Sciences, Tehran, Iran
M1  - (Mansournia M.A.) Department of Epidemiology and Biostatistics, School of Public Health, Tehran University of Medical Sciences, Tehran, Iran
M1  - (Hotez P.J.) Texas Children's Hospital Center for Vaccine Development, Department of Pediatrics and Molecular Virology and Microbiology, National School of Tropical Medicine, Baylor College of Medicine, Houston, TX, United States
M1  - (Gasser R.B., robinbg@unimelb.edu.au) Department of Veterinary Biosciences, Melbourne Veterinary School, Faculty of Veterinary and Agricultural Sciences, University of Melbourne, Parkville, Victoria, Australia
AD  - A. Rostami, Infectious Diseases and Tropical Medicine Research Center, Health Research Institute, Babol University of Medical Sciences, Babol, Iran
AD  - R.B. Gasser, Department of Veterinary Biosciences, Melbourne Veterinary School, The University of Melbourne, Parkville, Victoria, Australia
T1  - Update on SARS-CoV-2 seroprevalence: regional and worldwide
LA  - English
KW  - adult
KW  - antibody blood level
KW  - Asia
KW  - controlled study
KW  - demography
KW  - developing country
KW  - eligibility criteria
KW  - Embase
KW  - ethnic background
KW  - ethnic group
KW  - groups by age
KW  - herd immunity
KW  - human
KW  - human development
KW  - lowest income group
KW  - male
KW  - Medline
KW  - meta analysis
KW  - nonhuman
KW  - occupation
KW  - review
KW  - Scopus
KW  - seroprevalence
KW  - Severe acute respiratory syndrome coronavirus 2
KW  - systematic review
KW  - young adult
KW  - vaccine
N2  - Background: With limited vaccine supplies, an informed position on the status of SARS-CoV-2 infection in people can assist the prioritization of vaccine deployment. Objectives: We performed a systematic review and meta-analysis to estimate the global and regional SARS-CoV-2 seroprevalences around the world. Data sources: We systematically searched peer-reviewed databases (PubMed, Embase and Scopus), and preprint servers (medRxiv, bioRxiv and SSRN) for articles published between 1 January 2020 and 30 March 2021. Study eligibility criteria: Population-based studies reporting the SARS-CoV-2 seroprevalence in the general population were included. Participants: People of different age groups, occupations, educational levels, ethnic backgrounds and socio-economic status from the general population. Interventions: There were no interventions. Methods: We used the random-eﬀects meta-analyses and empirical Bayesian method to estimate the pooled seroprevalence and conducted subgroup and meta-regression analyses to explore potential sources of heterogeneity as well as the relationship between seroprevalence and socio-demographics. Results: We identified 241 eligible studies involving 6.3 million individuals from 60 countries. The global pooled seroprevalence was 9.47% (95% CI 8.99–9.95%), although the heterogeneity among studies was significant (I2 = 99.9%). We estimated that ∼738 million people had been infected with SARS-CoV-2 (as of December 2020). Highest and lowest seroprevalences were recorded in Central and Southern Asia (22.91%, 19.11–26.72%) and Eastern and South-eastern Asia (1.62%, 1.31–1.95%), respectively. Seroprevalence estimates were higher in males, persons aged 20–50 years, in minority ethnic groups living in countries or regions with low income and human development indices. Conclusions: The present study indicates that the majority of the world's human population was still highly susceptible to SARS-CoV-2 infection in mid-2021, emphasizing the need for vaccine deployment to vulnerable groups of people, particularly in developing countries, and for the implementation of enhanced preventive measures until ‘herd immunity’ to SARS-CoV-2 has developed.
ER  - 

TY  - JOUR
M3  - Review
Y1  - 2014
VL  - 2014
IS  - 5
SN  - 1469-493X
JF  - Cochrane Database of Systematic Reviews
JO  - Cochrane Database Syst. Rev.
UR  - https://www.embase.com/search/results?subaction=viewrecord&id=L620559709&from=export
U2  - L620559709
C5  - 24823922
DB  - Embase
DB  - Medline
U3  - 2018-02-16
U4  - 2018-02-23
L2  - http://dx.doi.org/10.1002/14651858.CD007298.pub4
DO  - 10.1002/14651858.CD007298.pub4
LK  - http://resolver.ebscohost.com/openurl?sid=EMBASE&sid=EMBASE&issn=1469493X&id=doi:10.1002%2F14651858.CD007298.pub4&atitle=Vitamin+D+supplementation+for+cystic+fibrosis&stitle=Cochrane+Database+Syst.+Rev.&title=Cochrane+Database+of+Systematic+Reviews&volume=2014&issue=5&spage=&epage=&aulast=Ferguson&aufirst=Janet+H.&auinit=J.H.&aufull=Ferguson+J.H.&coden=&isbn=&pages=-&date=2014&auinit1=J&auinitm=H
A1  - Ferguson, J.H.
A1  - Chang, A.B.
M1  - (Ferguson J.H., janet.ferguson@actrix.co.nz) Canterbury District Health Board, Christchurch Hospital, Private Bag 4710, Christchurch, New Zealand
M1  - (Chang A.B.) Menzies School of Health Research, Charles Darwin University, Child Health Division, PO Box 41096, Darwin, NT, Australia
AD  - J.H. Ferguson, Canterbury District Health Board, Christchurch Hospital, Private Bag 4710, Christchurch, New Zealand
T1  - Vitamin D supplementation for cystic fibrosis
LA  - English
KW  - 1,25 dihydroxyergocalciferol
KW  - 25 hydroxyvitamin D
KW  - calcium
KW  - parathyroid hormone
KW  - placebo
KW  - vitamin D
KW  - bone density
KW  - bone mineral
KW  - bone mineralization
KW  - calcium blood level
KW  - clinical effectiveness
KW  - cystic fibrosis
KW  - disease exacerbation
KW  - disease severity
KW  - dose response
KW  - drug efficacy
KW  - drug megadose
KW  - forearm
KW  - hip
KW  - human
KW  - lumbar spine
KW  - nutritional status
KW  - osteopenic pancreatic insufficiency
KW  - outcome assessment
KW  - pancreatic insufficiency
KW  - parathyroid hormone blood level
KW  - population research
KW  - priority journal
KW  - quality of life
KW  - randomized controlled trial (topic)
KW  - review
KW  - risk assessment
KW  - treatment duration
KW  - treatment planning
KW  - vitamin D deficiency
N2  - Background: Cystic fibrosis (CF) is a genetic disorder with multiorgan effects. In a subgroup with pancreatic insufficiency malabsorption of the fat soluble vitamins (A, D, E, K) may occur. Vitamin D is involved in calcium homeostasis and bone mineralisation and may have extraskeletal effects. This review examines the evidence for vitamin D supplementation in cystic fibrosis. Objectives: To assess the effects of vitamin D supplementation on the frequency of vitamin D deficiency, respiratory outcomes and vitamin D toxicity in the cystic fibrosis population. Search methods: We searched the Cochrane Cystic Fibrosis and Genetic Disorders Group Trials Register comprising references identified from comprehensive electronic database searches and handsearches of relevant journals and abstract books of conference proceedings. Date of the most recent search: 08 July 2013. Selection criteria: Randomised and quasi-randomised controlled studies of vitamin D supplementation compared to placebo in the cystic fibrosis population regardless of exocrine pancreatic function. Data collection and analysis: Both authors independently assessed the risk of bias of each included study and extracted outcome data (from published study information) for assessment of bone mineralization, growth and nutritional status, frequency of vitamin D deficiency, respiratory status, quality of life and adverse events. Main results: Six studies (239 participants) are included, although only three studies provided data from 69 adults and children with cystic fibrosis for analysis. One study compared a single high dose of vitamin D (250,000 IU) to placebo at the time of hospital admission with a respiratory exacerbation in 30 pancreatic insufficient adults with cystic fibrosis. The second study compared supplemental 800 international units (IU) vitamin D and placebo for 12 months in 30 osteopenic pancreatic insufficient adults; both groups continued 900 IU vitamin D daily. The third study compared supplemental 1 g calcium alone, 1600 IU vitamin D alone, 1600 IU vitamin D and 1 g calcium and placebo in a double-blind randomised cross-over study; only nine children who completed both vitamin D and placebo groups after six-months supplementation and a three-month washout period are included; pancreatic sufficiency or disease status of participants are not defined. The studies are not directly comparable due to differences in supplementation, outcome reporting and possibly participant characteristics (e.g. severity of lung disease, growth and nutrition, pancreatic sufficiency). The only outcome for which we could combine data from more than two studies was 25-hydroxyvitamin D levels; patients receiving vitamin D supplementation had significantly higher levels, mean difference 7.24 ng/ml (95% confidence interval 5.01 to 9.46). However, ironically one study reported 1,25(OH)2D with levels significantly favouring the placebo group, mean difference -30.30 pmol/ml (95% confidence interval -59.89 to -0.71). Bone mineral density was measured in two studies; both described no significant change between groups. There were no adverse events in any study. The remaining three studies are published as abstracts only and did not provide data for analysis. These abstracts include: a report of pre-intervention data in a study comparing daily calcitriol (0.25 or 0.5 micrograms) with placebo in pancreatic insufficient children and young adults; an interim report of a double-blind randomised control study comparing 5000 IU vitamin D daily for 12 weeks during winter in 67 adult cystic fibrosis patients; and a comparison of the effect of three months of vitamin D supplementation (dose not specified) with placebo on bone mineral density in 42 children with cystic fibrosis and low bone mineral density. Risk of bias was highly variable between all studies. Only one study had a low risk of bias for the five main criteria (random sequence generation, allocation, blinding, attrition and reporting). The rest of the studies had unclear or high risks of bias. Two studies had a low risk of bias for blinding and another two studies for attrition bias. In the studies published as abstracts, assessment of the risks of bias was uncertain in many aspects. Authors' conclusions: In patients receiving vitamin D supplementation, 25-hydroxyvitamin D levels are significantly higher. However, there is no evidence of clinical benefit or harm in the limited number of small-sized published studies. Adherence to relevant cystic fibrosis guidelines on vitamin D supplementation should be considered until further evidence is available.
ER  - 

TY  - JOUR
M3  - Review
Y1  - 2013
VL  - 2013
IS  - 7
SN  - 1469-493X
JF  - Cochrane Database of Systematic Reviews
JO  - Cochrane Database Syst. Rev.
UR  - https://www.embase.com/search/results?subaction=viewrecord&id=L620561281&from=export
U2  - L620561281
C5  - 23839868
DB  - Embase
DB  - Medline
U3  - 2018-02-14
U4  - 2018-02-26
L2  - http://dx.doi.org/10.1002/14651858.CD007078.pub4
DO  - 10.1002/14651858.CD007078.pub4
LK  - http://resolver.ebscohost.com/openurl?sid=EMBASE&sid=EMBASE&issn=1469493X&id=doi:10.1002%2F14651858.CD007078.pub4&atitle=Internet-based+interventions+for+smoking+cessation&stitle=Cochrane+Database+Syst.+Rev.&title=Cochrane+Database+of+Systematic+Reviews&volume=2013&issue=7&spage=&epage=&aulast=Civljak&aufirst=Marta&auinit=M.&aufull=Civljak+M.&coden=&isbn=&pages=-&date=2013&auinit1=M&auinitm=
A1  - Civljak, M.
A1  - Stead, L.F.
A1  - Hartmann-Boyce, J.
A1  - Sheikh, A.
A1  - Car, J.
M1  - (Civljak M.) Medical School University of Zagreb, Dept of Medical Sociology and Health Economics, Andrija Stampar School of Public Health, Rockefellerova 4, Zagreb, Croatia
M1  - (Stead L.F.; Hartmann-Boyce J.) University of Oxford, Department of Primary Care Health Sciences, Radcliffe Observatory Quarter, Woodstock Road, Oxford, United Kingdom
M1  - (Sheikh A.) The University of Edinburgh, Centre for Population Health Sciences, Medical School, Doorway 3, Teviot Place, Edinburgh, United Kingdom
M1  - (Car J., josip.car@imperial.ac.uk) Imperial College London, Global eHealth Unit, Department of Primary Care and Public Health, School of Public Health, Reynolds Building, St Dunstans Road, London, United Kingdom
M1  - (Car J., josip.car@imperial.ac.uk) University of Ljubljana, Department of Family Medicine, Faculty of Medicine, Ljubljana, Slovenia
AD  - J. Car, Imperial College London, Global eHealth Unit, Department of Primary Care and Public Health, School of Public Health, Reynolds Building, St Dunstans Road, London, United Kingdom
T1  - Internet-based interventions for smoking cessation
LA  - English
KW  - abstinence
KW  - age
KW  - automation
KW  - behavior therapy
KW  - clinical effectiveness
KW  - college student
KW  - comparative effectiveness
KW  - computer assisted therapy
KW  - ethnicity
KW  - follow up
KW  - health status
KW  - high risk population
KW  - human
KW  - Internet
KW  - language
KW  - long term care
KW  - meta analysis
KW  - mobile application
KW  - outcome assessment
KW  - patient counseling
KW  - prevalence
KW  - priority journal
KW  - publication
KW  - randomized controlled trial (topic)
KW  - review
KW  - risk factor
KW  - sex difference
KW  - short course therapy
KW  - smoking cessation
KW  - systematic review
KW  - university student
N2  - Background: The Internet is now an indispensable part of daily life for the majority of people in many parts of the world. It offers an additional means of effecting changes to behaviour such as smoking. Objectives: To determine the effectiveness of Internet-based interventions for smoking cessation. Search methods: We searched the Cochrane Tobacco Addiction Group Specialized Register. There were no restrictions placed on language of publication or publication date. The most recent search was conducted in April 2013. Selection criteria: We included randomized and quasi-randomized trials. Participants were people who smoked, with no exclusions based on age, gender, ethnicity, language or health status. Any type of Internet intervention was eligible. The comparison condition could be a no-intervention control, a different Internet intervention, or a non-Internet intervention. Data collection and analysis: Two authors independently assessed and extracted data. Methodological and study quality details were extracted using a standardized form. We extracted smoking cessation outcomes of six months follow-up or more, reporting short-term outcomes where longer-term outcomes were not available. We reported study effects as a risk ratio (RR) with a 95% confidence interval (CI). Clinical and statistical heterogeneity limited our ability to pool studies. Main results: This updated review includes a total of 28 studies with over 45,000 participants. Some Internet programmes were intensive and included multiple outreach contacts with participants, whilst others relied on participants to initiate and maintain use. Fifteen trials compared an Internet intervention to a non-Internet-based smoking cessation intervention or to a no-intervention control. Ten of these recruited adults, one recruited young adult university students and two recruited adolescents. Seven of the trials in adults had follow-up at six months or longer and compared an Internet intervention to usual care or printed self help. In a post hoc subgroup analysis, pooled results from three trials that compared interactive and individually tailored interventions to usual care or written self help detected a statistically significant effect in favour of the intervention (RR 1.48, 95% CI 1.11 to 2.78). However all three trials were judged to be at high risk of bias in one domain and high statistical heterogeneity was detected (I2 = 53%), with no obvious clinical explanation. Pooled results from two studies of an interactive, tailored intervention involving the Internet and automated phone contacts also detected a significant effect (RR 2.05, 95% CI 1.42 to 2.97, I2 = 42%). Results from a sixth study comparing an interactive but non-tailored intervention to control did not detect a significant effect, nor did the seventh study, which compared a non-interactive, non-tailored intervention to control. Three trials comparing Internet interventions to face-to-face or phone counselling also did not detect evidence of an effect, nor did two trials evaluating Internet interventions as adjuncts to other behavioural interventions. A trial in college students increased point prevalence abstinence after 30 weeks but had no effect on sustained abstinence. Two small trials in adolescents did not detect an effect on cessation compared to control. Fourteen trials, all in adult populations, compared different Internet sites or programmes. Pooled estimates from three trials that compared tailored and/or interactive Internet programmes with non-tailored, non-interactive Internet programmes did not detect evidence of an effect (RR 1.12, 95% CI 0.95 to 1.32, I2 = 0%). One trial detected evidence of a benefit from a tailored email compared to a non-tailored one, whereas a second trial comparing tailored messages to a non-tailored message did not detect evidence of an effect. Trials failed to detect a benefit of including a mood management component (three trials), or an asynchronous bulletin board. Authors' conclusions: Results suggest that some Internet-based interventions can assist smoking cessation at six months or longer, particularly those which are interactive and tailored to individuals. However, the trials that compared Internet interventions with usual care or self help did not show consistent effects and were at risk of bias. Further research is needed despite 28 studies on the subject. Future studies should carefully consider optimising the interventions which promise most effect such as tailoring and interactivity.
ER  - 

TY  - JOUR
M3  - Review
Y1  - 2019
VL  - 66
IS  - 9
SN  - 1545-5017
SN  - 1545-5009
JF  - Pediatric Blood and Cancer
JO  - Pediatr. Blood Cancer
UR  - https://www.embase.com/search/results?subaction=viewrecord&id=L627534651&from=export
U2  - L627534651
C5  - 31033210
DB  - Embase
DB  - Medline
U3  - 2019-05-14
U4  - 2019-08-01
L2  - http://dx.doi.org/10.1002/pbc.27764
DO  - 10.1002/pbc.27764
LK  - http://resolver.ebscohost.com/openurl?sid=EMBASE&sid=EMBASE&issn=15455017&id=doi:10.1002%2Fpbc.27764&atitle=Spiritual+assessment+and+spiritual+care+offerings+as+a+standard+of+care+in+pediatric+oncology%3A+A+recommendation+informed+by+a+systematic+review+of+the+literature&stitle=Pediatr.+Blood+Cancer&title=Pediatric+Blood+and+Cancer&volume=66&issue=9&spage=&epage=&aulast=Robert&aufirst=Rhonda&auinit=R.&aufull=Robert+R.&coden=PBCEA&isbn=&pages=-&date=2019&auinit1=R&auinitm=
A1  - Robert, R.
A1  - Stavinoha, P.
A1  - Jones, B.L.
A1  - Robinson, J.
A1  - Larson, K.
A1  - Hicklen, R.
A1  - Smith, B.
A1  - Perko, K.
A1  - Koch, K.
A1  - Findley, S.
A1  - Weaver, M.S.
M1  - (Robert R., rrobert@mdanderson.org; Stavinoha P.) Department of Pediatrics, The University of Texas MD Anderson Cancer Center, Houston, TX, United States
M1  - (Jones B.L.) Steve Hicks School of Social Work and Dell Medical School, University of Texas at Austin, Austin, TX, United States
M1  - (Robinson J.; Weaver M.S.) Division of Pediatric Palliative Care, Children's Hospital and Medical Center, Omaha, NE, United States
M1  - (Larson K.) Division of Spiritual Ministry and Chaplaincy, Children's Hospital Medical Center, Omaha, NE, United States
M1  - (Hicklen R.) The Research Medical Library, The University of Texas MD Anderson Cancer Center, Houston, TX, United States
M1  - (Smith B.; Koch K.) Steve Hicks School of Social Work, University of Texas at Austin, Austin, TX, United States
M1  - (Perko K.) Bridges Palliative Care Program, Doernbecher, Children's Hospital, Oregon Health and Science University, Portland, OR, United States
M1  - (Findley S.) Department of Spiritual Care and Education, The University of Texas MD Anderson Cancer Center, Houston, TX, United States
AD  - R. Robert, Department of Pediatrics, The University of Texas MD Anderson Cancer Center, Houston, TX, United States
T1  - Spiritual assessment and spiritual care offerings as a standard of care in pediatric oncology: A recommendation informed by a systematic review of the literature
LA  - English
KW  - child
KW  - childhood cancer
KW  - do not resuscitate order
KW  - health care quality
KW  - human
KW  - mental health
KW  - needs assessment
KW  - perception
KW  - priority journal
KW  - review
KW  - solid malignant neoplasm
KW  - spiritual care
KW  - Spiritualism
KW  - systematic review
N2  - Children with cancer and their families experience shifts in spiritual wellness from diagnosis through treatment and survivorship or bereavement. An interdisciplinary team conducted a systematic review of quantitative and qualitative research on spiritual assessments, interventions, and outcomes in childhood cancer following PRISMA guidelines using a PROSPERO registered protocol. Thirty-nine well-designed studies were included in the final analysis. The findings from this systematic review indicate the need for early spiritual assessment with offering of continued support for the spiritual functioning of children with cancer and their families as a standard of care.
ER  - 

TY  - JOUR
M3  - Conference Abstract
Y1  - 2019
VL  - 134
SP  - 4009
SN  - 1528-0020
SN  - 0006-4971
JF  - Blood
JO  - Blood
UR  - https://www.embase.com/search/results?subaction=viewrecord&id=L2013287690&from=export
U2  - L2013287690
DB  - Embase
U4  - 2021-07-01
L2  - http://dx.doi.org/10.1182/blood-2019-131779
DO  - 10.1182/blood-2019-131779
LK  - http://resolver.ebscohost.com/openurl?sid=EMBASE&sid=EMBASE&issn=15280020&id=doi:10.1182%2Fblood-2019-131779&atitle=Copanlisib%2C+a+PI3K+Inhibitor%2C+Demonstrates+a+Favorable+Long-Term+Safety+Profile+in+a+Pooled+Analysis+of+Patients+with+Hematologic+Malignancies&stitle=Blood&title=Blood&volume=134&issue=&spage=4009&epage=&aulast=Zinzani&aufirst=Pier+Luigi&auinit=P.L.&aufull=Zinzani+P.L.&coden=&isbn=&pages=4009-&date=2019&auinit1=P&auinitm=L
A1  - Zinzani, P.L.
A1  - Santoro, A.
A1  - Mollica, L.
A1  - Leppä, S.
A1  - Follows, G.A.
A1  - Lenz, G.
A1  - Kim, W.S.
A1  - Nagler, A.
A1  - Panayiotidis, P.
A1  - Demeter, J.
A1  - Morschhauser, F.
A1  - Munoz, J.
A1  - Miriyala, A.
A1  - Benson, A.
A1  - Garcia-Vargas, J.
A1  - Childs, B.H.
A1  - Dreyling, M.
M1  - (Zinzani P.L.) Institute of Hematology “Seràgnoli” University of Bologna, Bologna, Italy
M1  - (Santoro A.) Humanitas Clinical and Research Center, Rozzano, Italy
M1  - (Mollica L.) Maisonneuve-Rosemont Hospital Research Centre, Montréal, Canada
M1  - (Leppä S.) Helsinki University Hospital Comprehensive Cancer Centre and University of Helsinki, Helsinki, Finland
M1  - (Follows G.A.) Cambridge University Hospitals NHS Foundation Trust, Cambridge, United Kingdom
M1  - (Lenz G.) Translational Oncology, University Hospital Münster, Münster, Germany
M1  - (Kim W.S.) Samsung Medical Center, Sungkyunkwan University School of Medicine, Seoul, South Korea
M1  - (Nagler A.) Chaim Sheba Medical Center, Tel Aviv University, Tel HaShomer, Israel
M1  - (Panayiotidis P.) National and Kapodistrian University of Athens, School of Medicine, Athens, Greece
M1  - (Demeter J.) Semmelweis University, Budapest, Hungary
M1  - (Morschhauser F.) Service des Maladies du Sang, Université de Lille, CHU Lille, Lille, France
M1  - (Munoz J.) Banner MD Anderson Cancer Center, Clinic, Gilbert, AZ, United States
M1  - (Miriyala A.; Benson A.; Garcia-Vargas J.; Childs B.H.) Bayer HealthCare Pharmaceuticals, Inc., Whippany, NJ, United States
M1  - (Dreyling M.) Department of Medicine III, Klinikum Der Universitaet Muenchen-Campus Grosshadern, Munich, Germany
T1  - Copanlisib, a PI3K Inhibitor, Demonstrates a Favorable Long-Term Safety Profile in a Pooled Analysis of Patients with Hematologic Malignancies
LA  - English
KW  - copanlisib
KW  - endogenous compound
KW  - phosphatidylinositol 3 kinase
KW  - unclassified drug
KW  - adult
KW  - advisory committee
KW  - aged
KW  - cancer patient
KW  - cancer recurrence
KW  - child
KW  - clinical trial
KW  - colitis
KW  - conference abstract
KW  - controlled study
KW  - deterioration
KW  - diarrhea
KW  - drug safety
KW  - drug therapy
KW  - employment
KW  - fatigue
KW  - febrile neutropenia
KW  - female
KW  - follicular lymphoma
KW  - funding
KW  - gastrointestinal toxicity
KW  - health
KW  - histology
KW  - histopathology
KW  - human
KW  - human tissue
KW  - hyperglycemia
KW  - hypertension
KW  - incidence
KW  - liver toxicity
KW  - long term care
KW  - long term exposure
KW  - lung infection
KW  - male
KW  - marginal zone lymphoma
KW  - Medical Dictionary for Regulatory Activities
KW  - meta analysis
KW  - monotherapy
KW  - nausea
KW  - pharmacokinetics
KW  - phase 1 clinical trial (topic)
KW  - phase 2 clinical trial (topic)
KW  - pneumonia
KW  - systemic therapy
KW  - treatment duration
N2  - Introduction: Copanlisib, a pan-class I phosphatidylinositol 3-kinase inhibitor, is approved in the US for the treatment of patients (pts) with relapsed follicular lymphoma (FL) who have received ≥2 prior systemic therapies; it also has Breakthrough Therapy designation for pts with relapsed marginal zone lymphoma who have received ≥2 prior therapies. The Phase II CHRONOS-1 study in pts with indolent lymphoma treated with copanlisib (NCT01660451; Part B) demonstrated an objective response rate of 59.2% with manageable safety and low rates of severe adverse events (AEs) (Dreyling M et al. J Clin Oncol 2017). We report pooled safety data from 8 Phase I and II studies of pts with hematologic malignancies following long-term treatment with copanlisib. Methods: Pts with hematologic malignancies treated with copanlisib monotherapy in completed open-label Phase I or II studies were included. Copanlisib 60 mg (i.v.) was administered intermittently on days (d) 1, 8, and 15 of a 28-d cycle until disease progression (PD) or unacceptable toxicity. AEs were reported using MedDRA (v.21.1) and assessed by time of onset (worst grade or new AEs occurring ≤180 d, 181-360 d, or ≥361 d) and treatment duration. Results: A total of 364 pts received copanlisib (data cut-off Feb 2019). Median age was 65 years (range 22-93); the predominant histology was FL (42.0%). At data cut-off, 34 pts (9.3%) remained on treatment. Duration of treatment ranged from 0.2 to 62.1 months, with 56 pts (15.4%) treated for >1 year. All-grade treatment-emergent AEs (TEAEs) were reported in 97.8% of pts; 51.4% had TEAEs of worst grade [g] 3, and 24.7% had TEAEs of worst g4. The most common (≥20%) TEAEs (all grade / g3 / g4) were hyperglycemia (50.5% / 28.3% / 4.4%), hypertension (38.7% / 29.1% / 0%), diarrhea (37.1% / 4.9% / 0%), nausea (28.3% / 1.4% / 0%), fatigue (27.2% / 2.7% / 0%), pyrexia (23.1% / 3.0% / 0%), and neutropenia (23.1% / 9.3% / 9.6%). Hyperglycemia and hypertension were infusion related, transient, and manageable. Events generally were reported early, with higher incidence at ≤180 d (n=364) vs 181-360 d (n=118) or ≥361 d (n=56), and no increased incidence of g≥3 events with prolonged exposure, with the exception of diarrhea (all grade [g≥3]): hyperglycemia (49.2% [31.6%] / 21.2% [11.0%] / 19.6% [10.7%]), hypertension (37.4% [27.2%] / 21.2% [15.3%] / 21.4% [17.9%]), diarrhea (32.7% [3.0%] / 20.3% [4.2%] / 30.4% [12.5%]), nausea (27.5% [1.4%] / 0.8% [0%] / 3.6% [0%]), fatigue (24.2% [2.5%] / 5.9% [0.8%] / 10.7% [1.8%]), pyrexia (19.2% [2.7%] / 16.1% [0.8%] / 10.7% [0%]), and neutropenia (19.5% [16.2%] / 13.6% [8.5%] / 21.4% [16.1%]). A similar trend was observed in pts treated for >1 year (Table), though these pts had a broad range of exposures, with 22 pts treated for ≥2 years. Incidences of g≥3 diarrhea in pts treated for >1 year remained stable and were comparable with prolonged exposure (≤180 d 8.9%; 181-360 d 7.1%; ≥361 d 12.5%). Pneumonitis was infrequent overall (all grade / g≥3: 5.2% / 2.7%) and in pts treated for >1 year (10.7% / 3.6%). Copanlisib-related TEAEs of all grades / g3 / g4 were reported for 88.7% / 54.1% / 18.4% of pts; most events were reported early (≤180 d) with generally no increase in incidence or severity observed in pts treated for >1 year. Serious AEs (SAEs) occurred in 57.1% of pts, most commonly (≥2%; all grade / g≥3) pneumonia (6.0% / 5.5%), general physical health deterioration (5.2% / 4.9%), pyrexia (4.1% / 1.4%), hyperglycemia (4.1% / 4.1%), pneumonitis (4.1% / 2.7%), lung infection (3.0% / 2.2%), and febrile neutropenia (2.2% / 2.2%). All-grade / g3 / g4 copanlisib-related SAEs were reported for 30.2% / 18.7% / 5.8% of pts. As with TEAEs, SAEs mostly occurred early with no general increase in incidence or severity with treatment >1 year. Thirty-nine pts died either during copanlisib treatment or within 35 d post discontinuation of treatment (10.7%), most commonly due to PD (4.7%). No g4 late-onset colitis, hepatotoxicity, or other intestinal toxicity occurred after 6 months of treatment. Conclusions: These data provide evidence for the manageable safety profile of long-term copanlisib treatment, with no late-onset toxicities or worsening of severity of TEAEs, and few severe gastrointestinal TEAEs. Transient, manageable hyperglycemia and hypertension were among the most common TEAEs; no new unexpected safety issues were identified. These results support the known safety profile and approved indication of copanlisib. [Formula presented] Disclosures: Zinzani: IMMUNE DESIGN: Membership on an entity's Board of Directors or advisory committees, Speakers Bureau; SANOFI: Consultancy; CELGENE: Membership on an entity's Board of Directors or advisory committees, Speakers Bureau; PORTOLA: Membership on an entity's Board of Directors or advisory committees, Speakers Bureau; ROCHE: Membership on an entity's Board of Directors or advisory committees, Speakers Bureau; KYOWA KIRIN: Membership on an entity's Board of Directors or advisory committees, Speakers Bureau; EUSAPHARMA: Consultancy, Membership on an entity's Board of Directors or advisory committees, Speakers Bureau; VERASTEM: Consultancy, Membership on an entity's Board of Directors or advisory committees, Speakers Bureau; CELLTRION: Membership on an entity's Board of Directors or advisory committees, Speakers Bureau; GILEAD: Membership on an entity's Board of Directors or advisory committees, Speakers Bureau; JANSSEN-CILAG: Membership on an entity's Board of Directors or advisory committees, Speakers Bureau; BMS: Membership on an entity's Board of Directors or advisory committees, Speakers Bureau; SERVIER: Membership on an entity's Board of Directors or advisory committees, Speakers Bureau; SANDOZ: Membership on an entity's Board of Directors or advisory committees; MSD: Consultancy, Membership on an entity's Board of Directors or advisory committees, Speakers Bureau. Santoro: Gilead: Consultancy, Speakers Bureau; Servier: Consultancy, Speakers Bureau; AstraZeneca: Speakers Bureau; Takeda: Speakers Bureau; Abb-Vie: Speakers Bureau; Sandoz: Speakers Bureau; Arqule: Consultancy, Speakers Bureau; Lilly: Speakers Bureau; MSD: Speakers Bureau; Pfizer: Consultancy, Speakers Bureau; BMS: Speakers Bureau; Amgen: Speakers Bureau; Celgene: Speakers Bureau; Bayer: Consultancy, Speakers Bureau; Eisai: Consultancy, Speakers Bureau; Novartis: Speakers Bureau; BMS: Consultancy; Roche: Speakers Bureau. Leppä: Roche: Honoraria, Research Funding; Takeda: Honoraria, Membership on an entity's Board of Directors or advisory committees, Research Funding; Bayer: Research Funding; Celgene: Membership on an entity's Board of Directors or advisory committees, Research Funding; Janssen-Cilag: Research Funding; Novartis: Membership on an entity's Board of Directors or advisory committees. Follows: AZ: Consultancy, Honoraria, Speakers Bureau; Abbvie: Consultancy, Honoraria, Speakers Bureau; Roche: Consultancy, Honoraria, Speakers Bureau; Janssen: Consultancy, Honoraria, Speakers Bureau. Lenz: Celgene: Consultancy, Honoraria, Research Funding, Speakers Bureau; Janssen: Consultancy, Honoraria, Research Funding, Speakers Bureau; Agios: Research Funding; Bayer: Consultancy, Honoraria, Research Funding, Speakers Bureau; AstraZeneca: Consultancy, Honoraria, Research Funding; Roche: Employment, Honoraria, Research Funding, Speakers Bureau; Gilead: Consultancy, Honoraria, Research Funding, Speakers Bureau; BMS: Consultancy. Kim: Celltrion: Research Funding; Mundipharma: Research Funding; J&J: Research Funding; Roche: Research Funding; Kyowa-Kirin: Research Funding; Novartis: Research Funding; Donga: Research Funding. Panayiotidis: Bayer: Other: Support of clinical trial. Demeter: Amgen: Consultancy, Membership on an entity's Board of Directors or advisory committees; Bristol- Myers Squibb: Consultancy, Membership on an entity's Board of Directors or advisory committees; Pfizer: Consultancy, Membership on an entity's Board of Directors or advisory committees; Angelini: Consultancy, Membership on an entity's Board of Directors or advisory committees; Novartis: Consultancy, Membership on an entity's Board of Directors or advisory committees; Janssen: Consultancy, Membership on an entity's Board of Directors or advisory committees; Roche: Consultancy, Membership on an entity's Board of Directors or advisory committees; Celgene: Consultancy, Membership on an entity's Board of Directors or advisory committees. Morschhauser: F. Hoffmann-La Roche Ltd: Consultancy, Honoraria, Membership on an entity's Board of Directors or advisory committees; Janssen: Honoraria; BMS: Membership on an entity's Board of Directors or advisory committees; Gilead: Membership on an entity's Board of Directors or advisory committees; Bayer: Membership on an entity's Board of Directors or advisory committees; Epizyme: Membership on an entity's Board of Directors or advisory committees; Celgene: Honoraria, Membership on an entity's Board of Directors or advisory committees. Munoz: Fosunkite: Speakers Bureau; AstraZeneca: Speakers Bureau; Pharmacyclics LLC an AbbVie Company: Consultancy, Research Funding, Speakers Bureau; Kite Pharma: Consultancy, Research Funding, Speakers Bureau; Gilead: Consultancy, Speakers Bureau; Kyowa: Consultancy, Honoraria, Speakers Bureau; Bayer: Consultancy, Speakers Bureau; Seattle Genetics: Consultancy, Honoraria, Research Funding; Celgene: Research Funding; Portola: Research Funding; Incyte: Research Funding. Miriyala: Bayer HealthCare Pharmaceuticals, Inc.: Employment. Benson: Bayer HealthCare Pharmaceuticals, Inc.: Employment. Garcia-Vargas: Bayer Healthcare Pharmaceuticals, Inc.: Employment. Childs: Bayer Healthcare Pharmaceuticals, Inc.: Employment. Dreyling: Novartis: Other: Scientific advisory board; Celgene: Other: Scientific advisory board, Research Funding, Speakers Bureau; Gilead: Other: Scientific advisory board, Speakers Bureau; Janssen: Other: Scientific advisory board, Research Funding, Speakers Bureau; Mundipharma: Other: Scientific advisory board, Research Funding; Roche: Other: Scientific advisory board, Research Funding, Speakers Bureau; Sandoz: Other: Scientific advisory board; Acerta: Other: Scientific advisory board; Bayer: Other: Scientific advisory board, Speakers Bureau. OffLabel Disclosure: Copanlisib is approved in the U.S. for the treatment of adult patients with relapsed follicular lymphoma (FL) who have received at least two prior systemic therapies and received U.S. FDA Breakthrough Designation in May 2019 for the treatment of adult patients with relapsed marginal zone lymphoma (MZL) who have received at least 2 prior therapies. We present here Phase I and II clinical trial data of patients with a range of hematological malignancies, including FL and MZL, treated with copanlisib.
ER  - 

TY  - JOUR
M3  - Review
Y1  - 2015
VL  - 2017
IS  - 3
SN  - 1469-493X
JF  - Cochrane Database of Systematic Reviews
JO  - Cochrane Database Syst. Rev.
UR  - https://www.embase.com/search/results?subaction=viewrecord&id=L614713835&from=export
U2  - L614713835
C5  - 26368271
DB  - Embase
DB  - Medline
U3  - 2017-03-16
U4  - 2017-03-22
L2  - http://dx.doi.org/10.1002/14651858.CD011045.pub2
DO  - 10.1002/14651858.CD011045.pub2
LK  - http://resolver.ebscohost.com/openurl?sid=EMBASE&sid=EMBASE&issn=1469493X&id=doi:10.1002%2F14651858.CD011045.pub2&atitle=Portion%2C+package+or+tableware+size+for+changing+selection+and+consumption+of+food%2C+alcohol+and+tobacco&stitle=Cochrane+Database+Syst.+Rev.&title=Cochrane+Database+of+Systematic+Reviews&volume=2017&issue=3&spage=&epage=&aulast=Hollands&aufirst=Gareth+J.&auinit=G.J.&aufull=Hollands+G.J.&coden=&isbn=&pages=-&date=2015&auinit1=G&auinitm=J
A1  - Hollands, G.J.
A1  - Shemilt, I.
A1  - Marteau, T.M.
A1  - Jebb, S.A.
A1  - Lewis, H.B.
A1  - Wei, Y.
A1  - Higgins, J.
A1  - Ogilvie, D.
M1  - (Hollands G.J., gareth.hollands@medschl.cam.ac.uk; Marteau T.M.) University of Cambridge, Behaviour and Health Research Unit, Forvie Site, Robinson Way, Cambridge, United Kingdom
M1  - (Shemilt I.) University College London, EPPI-Centre, 10 Woburn Square, London, United Kingdom
M1  - (Jebb S.A.) University of Oxford, Nuffield Department of Primary Care Health Sciences, Radcliffe Observatory Quarter, Woodstock Road, Oxford, Oxfordshire, United Kingdom
M1  - (Lewis H.B.) MRC Human Nutrition Research, Elsie Widdowson Laboratory, 120 Fulbourn Road, Cambridge, United Kingdom
M1  - (Wei Y.) University of Plymouth, Centre for Mathematical Sciencess,School of Computing, Electronics and Mathematics, Plymouth, United Kingdom
M1  - (Higgins J.) University of Bristol, School of Social and Community Medicine, Canynge Hall, 39 Whatley Road, Bristol, United Kingdom
M1  - (Ogilvie D.) University of Cambridge, MRC Epidemiology Unit, Box 285, Cambridge Biomedical Campus, Cambridge, United Kingdom
AD  - G.J. Hollands, University of Cambridge, Behaviour and Health Research Unit, Forvie Site, Robinson Way, Cambridge, United Kingdom
T1  - Portion, package or tableware size for changing selection and consumption of food, alcohol and tobacco
LA  - English
KW  - alcohol
KW  - alcohol consumption
KW  - Embase
KW  - energy consumption
KW  - food intake
KW  - food packaging
KW  - high income country
KW  - human
KW  - Medline
KW  - portion size
KW  - priority journal
KW  - PsycINFO
KW  - randomized controlled trial (topic)
KW  - review
KW  - smoking
KW  - soft drink
KW  - systematic review
KW  - tobacco
KW  - tobacco consumption
N2  - Background: Overeating and harmful alcohol and tobacco use have been linked to the aetiology of various non-communicable diseases, which are among the leading global causes of morbidity and premature mortality. As people are repeatedly exposed to varying sizes and shapes of food, alcohol and tobacco products in environments such as shops, restaurants, bars and homes, this has stimulated public health policy interest in product size and shape as potential targets for intervention. Objectives: 1) To assess the effects of interventions involving exposure to different sizes or sets of physical dimensions of a portion, package, individual unit or item of tableware on unregulated selection or consumption of food, alcohol or tobacco products in adults and children. 2) To assess the extent to which these effects may be modified by study, intervention and participant characteristics. Search methods: We searched CENTRAL, MEDLINE, EMBASE, PsycINFO, eight other published or grey literature databases, trial registries and key websites up to November 2012, followed by citation searches and contacts with study authors. This original search identified eligible studies published up to July 2013, which are fully incorporated into the review. We conducted an updated search up to 30 January 2015 but further eligible studies are not yet fully incorporated due to their minimal potential to change the conclusions. Selection criteria: Randomised controlled trials with between-subjects (parallel-group) or within-subjects (cross-over) designs, conducted in laboratory or field settings, in adults or children. Eligible studies compared at least two groups of participants, each exposed to a different size or shape of a portion of a food (including non-alcoholic beverages), alcohol or tobacco product, its package or individual unit size, or of an item of tableware used to consume it, and included a measure of unregulated selection or consumption of food, alcohol or tobacco. Data collection and analysis: We applied standard Cochrane methods to select eligible studies for inclusion and to collect data and assess risk of bias. We calculated study-level effect sizes as standardised mean differences (SMDs) between comparison groups, measured as quantities selected or consumed. We combined these results using random-effects meta-analysis models to estimate summary effect sizes (SMDs with 95% confidence intervals (CIs)) for each outcome for size and shape comparisons. We rated the overall quality of evidence using the GRADE system. Finally, we used meta-regression analysis to investigate statistical associations between summary effect sizes and variant study, intervention or participant characteristics. Main results: The current version of this review includes 72 studies, published between 1978 and July 2013, assessed as being at overall unclear or high risk of bias with respect to selection and consumption outcomes. Ninety-six per cent of included studies (69/72) manipulated food products and 4% (3/72) manipulated cigarettes. No included studies manipulated alcohol products. Forty-nine per cent (35/72) manipulated portion size, 14% (10/72) package size and 21% (15/72) tableware size or shape. More studies investigated effects among adults (76% (55/72)) than children and all studies were conducted in high-income countries - predominantly in the USA (81% (58/72)). Sources of funding were reported for the majority of studies, with no evidence of funding by agencies with possible commercial interests in their results. A meta-analysis of 86 independent comparisons from 58 studies (6603 participants) found a small to moderate effect of portion, package, individual unit or tableware size on consumption of food (SMD 0.38, 95% CI 0.29 to 0.46), providing moderate quality evidence that exposure to larger sizes increased quantities of food consumed among children (SMD 0.21, 95% CI 0.10 to 0.31) and adults (SMD 0.46, 95% CI 0.40 to 0.52). The size of this effect suggests that, if sustained reductions in exposure to larger-sized food portions, packages and tableware could be achieved across the whole diet, this could reduce average daily energy consumed from food by between 144 and 228 kcal (8.5% to 13.5% from a baseline of 1689 kcal) among UK children and adults. A meta-analysis of six independent comparisons from three studies (108 participants) found low quality evidence for no difference in the effect of cigarette length on consumption (SMD 0.25, 95% CI -0.14 to 0.65). One included study (50 participants) estimated a large effect on consumption of exposure to differently shaped tableware (SMD 1.17, 95% CI 0.57 to 1.78), rated as very low quality evidence that exposure to shorter, wider bottles (versus taller, narrower bottles) increased quantities of water consumed by young adult participants. A meta-analysis of 13 independent comparisons from 10 studies (1164 participants) found a small to moderate effect of portion or tableware size on selection of food (SMD 0.42, 95% CI 0.24 to 0.59), rated as moderate quality evidence that exposure to larger sizes increased the quantities of food people selected for subsequent consumption. This effect was present among adults (SMD 0.55, 95% CI 0.35 to 0.75) but not children (SMD 0.14, 95% CI -0.06 to 0.34). In addition, a meta-analysis of three independent comparisons from three studies (232 participants) found a very large effect of exposure to differently shaped tableware on selection of non-alcoholic beverages (SMD 1.47, 95% CI 0.52 to 2.43), rated as low quality evidence that exposure to shorter, wider (versus taller, narrower) glasses or bottles increased the quantities selected for subsequent consumption among adults (SMD 2.31, 95% CI 1.79 to 2.83) and children (SMD 1.03, 95% CI 0.41 to 1.65). Authors' conclusions: This review found that people consistently consume more food and drink when offered larger-sized portions, packages or tableware than when offered smaller-sized versions. This suggests that policies and practices that successfully reduce the size, availability and appeal of larger-sized portions, packages, individual units and tableware can contribute to meaningful reductions in the quantities of food (including non-alcoholic beverages) people select and consume in the immediate and short term. However, it is uncertain whether reducing portions at the smaller end of the size range can be as effective in reducing food consumption as reductions at the larger end of the range. We are unable to highlight clear implications for tobacco or alcohol policy due to identified gaps in the current evidence base.
ER  - 

TY  - JOUR
M3  - Review
Y1  - 2015
VL  - 93
IS  - 9
SP  - 648A
EP  - 658A
SN  - 1564-0604
SN  - 0042-9686
JF  - Bulletin of the World Health Organization
JO  - Bull. WHO
UR  - https://www.embase.com/search/results?subaction=viewrecord&id=L605899653&from=export
U2  - L605899653
C5  - 26478629
DB  - Embase
DB  - Medline
U3  - 2015-09-09
U4  - 2015-09-11
L2  - http://dx.doi.org/10.2471/BLT.14.148429
DO  - 10.2471/BLT.14.148429
LK  - http://resolver.ebscohost.com/openurl?sid=EMBASE&sid=EMBASE&issn=15640604&id=doi:10.2471%2FBLT.14.148429&atitle=Data+collection+tools+for+maternal+and+child+health+in+humanitarian+emergencies%3A+A+systematic+review&stitle=Bull.+WHO&title=Bulletin+of+the+World+Health+Organization&volume=93&issue=9&spage=648A&epage=658A&aulast=Pyone&aufirst=Thidar&auinit=T.&aufull=Pyone+T.&coden=BWHOA&isbn=&pages=648A-658A&date=2015&auinit1=T&auinitm=
A1  - Pyone, T.
A1  - Dickinson, F.
A1  - Kerr, R.
A1  - Boschi-Pinto, C.
A1  - Mathai, M.
A1  - Van den Broek, N.
M1  - (Pyone T., Thidar.Pyone@lstmed.ac.uk; Dickinson F.; Kerr R.; Van den Broek N.) Centre for Maternal and Newborn Health, Liverpool School of Tropical Medicine, Pembroke Place, Liverpool, United Kingdom
M1  - (Boschi-Pinto C.; Mathai M.) Department of Maternal, Newborn Child and Adolescent Health, World Health Organization, Geneva, Switzerland
AD  - T. Pyone, Centre for Maternal and Newborn Health, Liverpool School of Tropical Medicine, Pembroke Place, Liverpool, United Kingdom
T1  - Data collection tools for maternal and child health in humanitarian emergencies: A systematic review
T2  - Les outils de collecte de données sur la santé maternelle et infantile dans les situations d’urgence humanitaire: Un examen systématique
LA  - English
KW  - child advocacy
KW  - child health
KW  - emergency care
KW  - family planning
KW  - gender based violence
KW  - health service
KW  - health status
KW  - human
KW  - Human immunodeficiency virus infection
KW  - information processing
KW  - maternal welfare
KW  - natural disaster
KW  - review
KW  - sexual violence
KW  - system analysis
KW  - systematic review
N2  - Objective To describe tools used for the assessment of maternal and child health issues in humanitarian emergency settings. Methods We systematically searched MEDLINE, Web of Knowledge and POPLINE databases for studies published between January 2000 and June 2014. We also searched the websites of organizations active in humanitarian emergencies. We included studies reporting the development or use of data collection tools concerning the health of women and children in humanitarian emergencies. We used narrative synthesis to summarize the studies. Findings We identified 100 studies: 80 reported on conflict situations and 20 followed natural disasters. Most studies (76/100) focused on the health status of the affected population while 24 focused on the availability and coverage of health services. Of 17 different data collection tools identified, 14 focused on sexual and reproductive health, nine concerned maternal, newborn and child health and four were used to collect information on sexual or gender-based violence. Sixty-nine studies were done for monitoring and evaluation purposes, 18 for advocacy, seven for operational research and six for needs assessment. Conclusion Practical and effective means of data collection are needed to inform life-saving actions in humanitarian emergencies. There are a wide variety of tools available, not all of which have been used in the field. A simplified, standardized tool should be developed for assessment of health issues in the early stages of humanitarian emergencies. A cluster approach is recommended, in partnership with operational researchers and humanitarian agencies, coordinated by the World Health Organization.
ER  - 

TY  - JOUR
M3  - Review
Y1  - 2021
VL  - 23
IS  - 3
SN  - 1438-8871
JF  - Journal of Medical Internet Research
JO  - J. Med. Internet Res.
UR  - https://www.embase.com/search/results?subaction=viewrecord&id=L2011598152&from=export
U2  - L2011598152
C5  - 33759801
DB  - Embase
DB  - Medline
DB  - 
U3  - 2021-04-09
U4  - 2021-04-09
U4  - 2021-04-19
L2  - http://dx.doi.org/10.2196/24387
DO  - 10.2196/24387
[truncated: 4,039,084 more chars]
