# Supplementary material for: An umbrella review of reviews on challenges to meaningful adolescent involvement in health research
Source: Health Expect. 2024 Jan 27;27(1):e13980. doi: 10.1111/hex.13980 (PMC10821743; doi:10.1111/hex.13980)
Supplement: Supplementary file 1 — Supporting information. [file HEX-27-e13980-s001.zip › Search record and results/Academic databases and search engines/Epistemonikos/Epistemonikos.ris]

TY  - JOUR
TI  - Patient and Public Involvement in Youth Mental Health Research: Protocol for a Systematic Review of Practices and Impact.
AU  - Sales CMD
AU  - Martins F
AU  - Alves MM
AU  - Carletto S
AU  - Conejo-Cerón S
AU  - da Silva LC
AU  - Čuš A
AU  - Edridge C
AU  - Ferreira N
AU  - Hancheva C
AU  - Lima EMA
AU  - Liverpool S
AU  - Midgley N
AU  - Moltrecht B
AU  - Moreno-Peral P
AU  - Morgan N
AU  - Mortimer R
AU  - Mota CP
AU  - Pietrabissa G
AU  - Sousa S
AU  - Ulberg R
AU  - Edbrooke-Childs J
AB  - Various health settings have advocated for involving patients and members of the public (PPI) in research as a means to increase quality and relevance of the produced knowledge. However, youth PPI has been an understudied area. This protocol paper describes a new project that aims to summarize what is known about PPI with young people in mental health research. In line with the Preferred Reporting Items for Systematic reviews and Meta-Analyses Statement guidelines we will identify and appraise suitable articles and extract and synthesize relevant information including at least two reviewers at each stage of the process. Results will be presented in two systematic reviews that will describe (a) how youth PPI has been conducted (Review1) and (b) what impact youth PPI had on the subsequent research and on stakeholders (Review2). To our knowledge, this is the first set of reviews that uses a critical appraisal tool, which is co-developed with children and young people. Findings from this project will provide valuable insights and set out the key steps to adopting adequate PPI methods when involving children and young people in mental health research.
LA  - English
T2  - Frontiers in psychology
VL  - 12
SP  - 703624
SN  - 1664-1078
PY  - 2021
DA  - 2021
DO  - 10.3389/fpsyg.2021.703624
U1  - 34803797[pmid]
DB  - EPISTEMONIKOS
UR  - http://www.epistemonikos.org/documents/6e1e764e404e6ff640edea79725d63ca1279c8ba
ER  - 


TY  - JOUR
TI  - Creating a pediatric advisory board for engaging youth in pediatric health research: A case study.
AU  - Orellana M
AU  - Valdez-Soto M
AU  - Brockman TA
AU  - Balls-Berry JE
AU  - Zavala Rocha MG
AU  - Allyse MA
AU  - DSouza KN
AU  - Riggan KA
AU  - Juhn Y
AU  - Patten C
AB  - Youth are an understudied population requiring additional safeguards when participating in research. Their input is necessary to facilitate participation and interest in studies. To address this, Mayo Clinic established one of the first pediatric advisory boards (PAB) comprised of 18 diverse youth aged 11-17. The PAB members participated in quarterly meetings (in person and then by video conference with the advent of COVID-19) where they provided feedback to researchers on recruitment strategies, study materials, and procedures. The PAB meetings fostered bidirectional conversations with researchers on several health research topics, including mental health. Youth advisory boards can promote engagement in pediatric research.
LA  - English
T2  - Journal of clinical and translational science
VL  - 5
SP  - e113
IS  - 1
SN  - 2059-8661
PY  - 2021
DA  - 2021
DO  - 10.1017/cts.2021.399
U1  - 34221455[pmid]
DB  - EPISTEMONIKOS
UR  - http://www.epistemonikos.org/documents/3e00b68cdbac65c11cdaacdf337b645a35b771ba
ER  - 


TY  - JOUR
TI  - Involvement of Indigenous young people in the design and evaluation of digital mental health interventions: a scoping review protocol.
AU  - Povey J
AU  - Raphiphatthana B
AU  - Torok M
AU  - Nagel T
AU  - Shand F
AU  - Sweet M
AU  - Lowell A
AU  - Mills PPJR
AU  - Dingwall K
AB  - BACKGROUND: Indigenous young people worldwide are at greater risk of developing mental health concerns due to ongoing inequity and disadvantage. Digital mental health (dMH) interventions are identified as a potential approach to improving access to mental health treatment for Indigenous youth. Although involvement in the development and evaluation of dMH resources is widely recommended, there is limited evidence to guide engagement of Indigenous young people in these processes. This scoping review aims to examine the methods used to involve Indigenous young people in the development or evaluation of dMH interventions. METHODS: Articles published in English, involving Indigenous young people (aged 10-24 years) in the development or evaluation of dMH interventions, originating from Australia, New Zealand, Canada and the USA will be eligible for inclusion. PubMed, Scopus and EBSCOhost databases (Academic Search Premiere, Computer and Applied Science complete, CINAHL, MEDLINE, APA PsychArticles, Psychology and Behavioural Sciences collection, APA PsychInfo) will be searched to identify eligible articles (from January 1990 onwards). Infomit and Google Scholar (limited to 200 results) will be searched for grey literature. Two reviewers will independently screen citations, abstracts and full-text articles. Study methods, methodologies, dMH intervention details, participant information and engagement, and dissemination methods will be extracted, analysed (utilising content analysis), and qualitatively assessed for alignment with best practice ethical guidelines for undertaking Indigenous health research. A narrative summary of findings will be presented. Reporting will follow the Consolidated Criteria for Strengthening Reporting of Health Research involving Indigenous peoples (CONSIDER) and the Preferred Reporting Items for Systematic Reviews and Meta-Analyses extension for scoping reviews (PRISMA-ScR) guidelines. DISCUSSION: To date, there are no reviews which analyse engagement of Indigenous young people in the development and evaluation of dMH interventions. This review will appraise alignment of current practice with best practice guidelines to inform future research. It will highlight appropriate methods for the engagement of young people in study processes, providing guidance for health practitioners, policy makers, and researchers working in the field of Indigenous youth and dMH. SYSTEMATIC REVIEW REGISTRATION: Open Science Framework ( osf.io/2nkc6 ).
LA  - English
T2  - Systematic reviews
VL  - 10
SP  - 133
IS  - 1
SN  - 2046-4053
PY  - 2021
DA  - 2021
DO  - 10.1186/s13643-021-01685-7
U1  - 33952320[pmid]
DB  - EPISTEMONIKOS
UR  - http://www.epistemonikos.org/documents/e90d2f3680594722ddd71d2779991d3bc61f68e6
ER  - 


TY  - JOUR
TI  - Children and young people's contributions to public involvement and engagement activities in health-related research: A scoping review.
AU  - Rouncefield-Swales A
AU  - Harris J
AU  - Carter B
AU  - Bray L
AU  - Bewley T
AU  - Martin R
AB  - BACKGROUND: There has been an increasing interest in how children and young people can be involved in patient and public involvement and engagement (PPIE) in health research. However, relatively little robust evidence exists about which children and young people are reported as being involved or excluded from PPIE; the methods reported as being used to involve them in PPIE; and the reasons presented for their involvement in PPIE and what happens as a result. We performed a scoping review to identify, synthesise and present what is known from the literature about patient and public involvement and engagement activities with children and young people in health related research. METHODS: Relevant studies were identified by searches in Scopus, Medline, CINAHL, Cochrane and PsychInfo databases, and hand checking of reference lists and grey literature. An adapted version of the Guidance for Reporting Involvement of Patients and the Public (GRIPP2) was used as a framework to collate the data. Two reviewers independently screened articles and decisions were consensually made. MAIN FINDINGS: A total of 9805 references were identified (after duplicates were removed) through the literature search, of which 233 full-text articles were assessed for eligibility. Forty studies published between 2000 and 2019 were included in the review. The review reveals ambiguities in the quality of reporting of PPIE with children with clear reporting on demographics and health conditions. The review found that children and young people were commonly involved in multiple stages of research but there was also significant variation in the level at which children and young people were involved in PPIE. Evaluation of the impact of children and young people's involvement in PPIE was limited. CONCLUSIONS: Consultation, engagement and participation can all offer children and young people worthwhile ways of contributing to research with the level, purpose and impact of involvement determined by the children and young people themselves. However, careful decisions need to be made to ensure that it is suited to the context, setting and focus so that the desired PPIE impacts are achieved. Improvements should be made to the evaluation and reporting of PPIE in research. This will help researchers and funders to better understand the benefits, challenges and impact of PPIE with children and young people on health research.
LA  - English
T2  - PloS one
VL  - 16
SP  - e0252774
IS  - 6
SN  - 1932-6203
PY  - 2021
DA  - 2021
DO  - 10.1371/journal.pone.0252774
U1  - 34106978[pmid]
DB  - EPISTEMONIKOS
UR  - http://www.epistemonikos.org/documents/3a7a36e4c8905f95e75fc9c99aec5db2de47f1de
ER  - 


TY  - JOUR
TI  - Youth reproductive health in Nepal: Is participation the answer?
AU  - Mathur, Sanyukta
AU  - Mehta, Manisha
AU  - Malhotra, Anju
AB  - This report documents the processes and results of a project that scientifically tested the effectiveness of the participatory approach in defining and addressing the reproductive health concerns of adolescents. The project was conducted in Nepal between 1998 and 2003 and was undertaken jointly by EngenderHealth and the International Center for Research on Women (ICRW), in collaboration with Nepali partners. Although there is an extensive and growing literature on participatory research and design models for youth reproductive health (YRH), there have been no comprehensive evaluations conducted to date on the impact of a participatory process on youth reproductive health in developing country settings. The ICRW-EngenderHealth effort described here aimed to fill this gap through rigorous analysis and evaluation. The project was set up with a quasi-experimental study design utilizing the participatory approach for research, intervention, monitoring, and evaluation at two study sites (one rural and one urban), together with more traditional reproductive health research and interventions at two control sites. An extensive needs assessment was conducted at the study sites using triangulated methodologies, followed by action planning with the community to design the program. At the control sites, a more limited needs assessment was conducted, and based on current knowledge and standard practice in the reproductive health field, a set of three interventions was implemented. These included: 1) adolescent-friendly services; 2) peer education and counseling; and 3) teacher training.
LA  - English
T2  - International Center for Research on Women
PY  - 2004
DA  - 2004
DB  - EPISTEMONIKOS
UR  - http://www.epistemonikos.org/documents/cdb04b006dd37728d05defc62d6f11be79611906
ER  - 


TY  - BOOK
TI  - Preventing domestic abuse for children and young people (PEACH): a mixed knowledge scoping review
AU  - Stanley N
AU  - Ellis J
AU  - Farrelly N
AU  - Hollinghurst S
AU  - Bailey S
AU  - Downe S
AB  - BACKGROUND: A range of interventions that aim to prevent domestic abuse has been developed for children and young people in the general population. While these have been widely implemented, few have been rigorously evaluated. This study aimed to discover what was known about these interventions for children and what worked for whom in which settings. REVIEW METHODS: This mixed knowledge review was informed by realist principles and comprised four overlapping phases: an online mapping survey to identify current provision; a systematic review of the existing literature; a review of the UK ‘grey’ literature; and consultation with young people and experts. Information from these four sources of evidence informed analysis of costs and benefits. RESULTS: The evidence for interventions achieving changes in knowledge and attitudes was stronger than that for behavioural change. Shifting social norms in the peer group emerged as a key mechanism of change. Media campaigns act to influence the wider social climate within which more targeted interventions are received, and they are also a source for programme materials. While most interventions are delivered in secondary schools, they are increasingly targeted at younger children. The review emphasised the importance of a school’s ‘readiness’ to introduce preventative interventions which need to be supported across all aspects of school life. Involving young people in the design and delivery of programmes increases authenticity and this emerged as a key ingredient in achieving impact. Longer interventions delivered by appropriately trained staff appeared likely to be more effective. Teachers emerged as well placed to embed interventions in schools but they require training and support from those with specialist knowledge in domestic abuse. There was evidence that small groups of students who were at higher risk might have accounted for some results regarding effectiveness and that programme effectiveness may vary for certain subgroups. Increasingly, boys are being identified as a target for change. The study identified a need for interventions for disabled children and children and young people from black, Asian, minority ethnic and refugee groups and a particular lack of materials designed for lesbian, gay, bisexual and transgender young people. LIMITATIONS: Very little evidence was identified on costs and cost-effectiveness. Few studies showed an effect at the level of significance set for the review. Where it did exist, the effect size was small, except in respect of improved knowledge. The inability to calculate a response rate for the mapping survey, which used a snowballing approach, limits the ability to generalise from it. CONCLUSIONS: While it is appropriate to continue to deliver interventions to whole populations of children and young people, effectiveness appeared to be influenced by high-risk children and young people, who should be directed to additional support. Programmes also need to make provision to manage any resulting disclosures. Interventions appear to be context specific, and so those already being widely delivered in the UK and which are likely to be acceptable should be robustly tested. FUNDING: The National Institute for Health Research Public Health Research programme.
LA  - English
T2  - Public Health Research
PY  - 2015
DA  - 2015
U1  - 26180863[pmid]
DB  - EPISTEMONIKOS
UR  - http://www.epistemonikos.org/documents/4c6a69c41bd4285cf1fe6d8e013a389cd9ad5fd3
ER  - 


TY  - BOOK
TI  - Sexual health promotion for young people delivered via digital media: a scoping review
AU  - Bailey J
AU  - Mann S
AU  - Wayal S
AU  - Hunter R
AU  - Free C
AU  - Abraham C
AU  - Murray E
AB  - BACKGROUND: Young people are at risk of poor sexual health and are, therefore, in need of comprehensive, effective sexual health education. Young people are confident and constant users of digital technology, such as the internet and mobile phones, and there are many innovative possibilities for sexual health education involving these technologies. OBJECTIVES: To summarise evidence on effectiveness, cost-effectiveness and mechanism of action of interactive digital interventions (IDIs) for sexual health; optimal practice for intervention development; contexts for successful implementation; research methods for digital intervention evaluation; and the future potential of sexual health promotion via digital media. DESIGN: Literature review of evidence on digital interventions for sexual health for young people, integrating the findings with the views of young people, parents and experts in digital media/sexual health. IDIs are defined as digital media programmes that provide health information and tailored decision support, behaviour-change support and/or emotional support. We focus on sexual well-being for young people aged 13–24 years in the UK. RESULTS: There are many imaginative IDIs for sexual health promotion, but few interventions address issues that are important to young people, such as sexual pleasure and relationships. It is vital to collaborate with young people and to use Behaviour-Change Theory in designing interventions. We located 19 randomised controlled trials of IDIs for sexual health promotion for young people, finding a moderate effect on sexual health knowledge [standardised mean difference (SMD) 0.54, 95% confidence interval (CI) 0.17 to 0.92], a small effect on confidence (self-efficacy) (SMD 0.11, 95% CI 0.02 to 0.20) and a positive effect on sexual behaviour (odds ratio 1.28, 95% CI 1.01 to 1.61), but no significant effects on safer sex intention or biological outcomes. One study suggests that IDIs may be as good as face-to-face interventions for sexual health knowledge and safer sex intention. There are no existing data on the cost-effectiveness of IDIs for sexual health promotion. The impact of an IDI will be determined by the proportion of the target population reached, intervention efficacy, adoption in a setting, how well it is delivered and maintenance/sustainability. All of these elements must be addressed for IDIs to be successful. More collaboration is needed to capitalise on the knowledge of users and stakeholders, the design and software skills of the commercial sector and the theoretical expertise and evaluation skills of academia. CONCLUSIONS: IDIs are effective for knowledge acquisition and sexual behaviour, and could usefully contribute to sexual health education in schools, in clinic settings and online; however, there are obstacles to overcome, such as access to information technology and ensuring the quality and safety of interventions. FUTURE WORK: More evidence is needed on the best designs for interventions (e.g. choice of behaviour-change mechanisms and interactive features) and the best models of delivery (e.g. setting, modes of delivery, methods of facilitation and support for engagement) to improve sexual behaviour, biological outcomes and sexual well-being in a cost-effective way. FUNDING: The National Institute for Health Research Public Health Research programme.
LA  - English
T2  - Public Health Research
PY  - 2015
DA  - 2015
U1  - 26583166[pmid]
DB  - EPISTEMONIKOS
UR  - http://www.epistemonikos.org/documents/7306d11831dd45a36f2e1271bd7974f1fd1c58f3
ER  - 


TY  - JOUR
TI  - Youth, risk and rapid assessment: a new model for community social work assessment?
AU  - Mounteney, Jane
AU  - Utne Berg, Else Kristin
AB  - Rapid Assessment and Response (RAR) is an international public health research methodology which has been widely used in developing nations in response to the spread of HIV/AIDS. RAR is pragmatic ? focusing on speed, action, plus the triangulation and cross referencing of different methods with a view to increasing the validity of findings. This paper provides a description of the transfer of the RAR research instrument into community social work practice. Specifically, it describes its adaptation and use by a Norwegian city outreach team with the purpose of improving their own community needs assessment skills. The assessment experiences of the team of social workers are summarised, drawing on experience from five community assessments focusing primarily on young people at risk, undertaken in the city of Bergen between 2003 and 2006. Organisational challenges, methodological preferences, ethical dilemmas and social work role uncertainties are discussed. It is concluded that implementation of an adapted RAR methodology potentially has a ?double empowerment? effect. It both encourages the development of new transferable social worker skills as well as having local community development benefits. Rapid Assessment and Response (RAR) is an international public health research methodology which has been widely used in developing nations in response to the spread of HIV/AIDS. RAR is pragmatic ? focusing on speed, action, plus the triangulation and cross referencing of different methods with a view to increasing the validity of findings. This paper provides a description of the transfer of the RAR research instrument into community social work practice. Specifically, it describes its adaptation and use by a Norwegian city outreach team with the purpose of improving their own community needs assessment skills. The assessment experiences of the team of social workers are summarised, drawing on experience from five community assessments focusing primarily on young people at risk, undertaken in the city of Bergen between 2003 and 2006. Organisational challenges, methodological preferences, ethical dilemmas and social work role uncertainties are discussed. It is concluded that implementation of an adapted RAR methodology potentially has a ?double empowerment? effect. It both encourages the development of new transferable social worker skills as well as having local community development benefits.
LA  - English
T2  - European Journal of Social Work
VL  - 11
SP  - 221
IS  - 3
PY  - 2008
DA  - 2008
DO  - 10.1080/13691450701733333
DB  - EPISTEMONIKOS
UR  - http://www.epistemonikos.org/documents/59c9607f8de3fb9259a9492be844621eb39c853e
ER  - 


TY  - JOUR
TI  - Children and young people's participation in developing interventions in health and well-being: a scoping review.
AU  - Larsson I
AU  - Staland-Nyman C
AU  - Svedberg P
AU  - Nygren JM
AU  - Carlsson IM
AB  - BACKGROUND: Greater interest is being shown in participatory approaches, especially in research on interventions that concern children and young people's health and well-being. Although participatory approaches have user involvement in common, they differ in terms of the explicit guidance on how to actually involve and engage children and young people in health research. The aim of this scoping review was to systematically map recent research involving children and young people in the development of interventions targeting issues of health and well-being. METHODS: An interpretative scoping literature review based on: a scientific literature search in (health and social science) databases, reference lists, a manual search in key journals and contact with existing networks was conducted. A total of 4458 references were identified through the literature search, of which 41 studies published between 2000 and 2017 were included in the review. The target population was children and young people under 25 years old. Level of participation was categorized according to Shier's Pathways to Participation Model. RESULTS: The review showed that participatory approaches were most often used in the development of interventions in school settings and in community and healthcare settings and on issues concerning support in lifestyle or in managing illness or disease. The level of participation varied from children and young people taking part just as active informants, through stages of greater participation both in quantitative and qualitative terms, to children and young people becoming an active agent involved as a co-researcher where the research process was shaped by views of a higher level of mutuality. Most of the studies were categorised at a medium level and only three studies were judged to involve the children and young people at the highest level. CONCLUSIONS: This scoping review showed that work remains in enabling children and young people to influence the development of interventions targeting health and well-being. In relation to level of sustainability in the interventions, it is relevant that goals, strategies and processes are formulated by those who can gain from the interventions. Participatory approaches aiming for a higher level of participation where children and young people work together with the researchers in partnerships are thus warranted.
LA  - English
T2  - BMC health services research
VL  - 18
SP  - 507
IS  - 1
SN  - 1472-6963
PY  - 2018
DA  - 2018
DO  - 10.1186/s12913-018-3219-2
U1  - 29954392[pmid]
DB  - EPISTEMONIKOS
UR  - http://www.epistemonikos.org/documents/42ef1f0ed59054890d7144da6f94aac13bc27067
ER  - 


TY  - JOUR
TI  - Engaging children and families in pediatric Health Research: a scoping review.
AU  - Flynn R
AU  - Walton S
AU  - Scott SD
AB  - AIM: Patient engagement (PE) in pediatric health services research is challenging due to contextual factors such as busyness of parenting, work schedules, and diverse family structures. This scoping review seeks to comprehensively map current PE strategies with parents and families across existing published pediatric health research literature. METHODS: We followed Arksey and O'Malley (2005) and Levac et al., (2010) six-stage scoping review process. We conducted the search strategy in Medline, Embase, CINAHL, and Psychinfo databases. Data were extracted from included articles; evidence tables were developed and narrative synthesis was completed. RESULTS: Of 3925 retrieved records, seventeen articles were included in the review. Patient engagement primarily occurred through strategies such as advisory groups, meetings, focus groups and interviews. Strategies were used to engage patients at various levels, for different purposes (e.g., to inform, participate, consult, involve collaborate and/or lead). These strategies were also used at various stages of the research process. Navigating power differences, time and money were commonly reported challenges. Inconsistent terminology plagued (e.g., stakeholder engagement, consumer participation, patient and public involvement, participatory research) this body of literature and clarity is urgently needed. CONCLUSIONS: This review offers insights into current PE strategies used in pediatric health services research and offers insight for researchers considering employing PE in the future.
LA  - English
T2  - Research involvement and engagement
VL  - 5
SP  - 32
SN  - 2056-7529
PY  - 2019
DA  - 2019
DO  - 10.1186/s40900-019-0168-9
U1  - 31700676[pmid]
DB  - EPISTEMONIKOS
UR  - http://www.epistemonikos.org/documents/a2f0a0ba3f9371683abe2a819d6f238978831349
ER  - 


TY  - JOUR
TI  - The intergenerational impact of war on mental health and psychosocial wellbeing: lessons from the longitudinal study of war-affected youth in Sierra Leone.
AU  - Betancourt TS
AU  - Keegan K
AU  - Farrar J
AU  - Brennan RT
AB  - BACKGROUND: Globally, one in four children lives in a country affected by armed conflict or disaster often accompanied by exposure to a range of adversities including violent trauma and loss. Children involved with armed groups (often referred to as "child soldiers") typically exhibit high levels of mental health needs linked to their experiences. The Longitudinal Study of War-Affected Youth (LSWAY) in Sierra Leone is a seventeen-year prospective longitudinal study of the long-term effects of children's experiences in the country's eleven-year (1991-2002) civil war on their adult mental health and functioning in addition to exploring the potential mechanisms by which intergenerational transmission of emotional and behavioral disruptions due to war trauma may operate. LSWAY illuminates how war-related and post-conflict experiences shape long-term adult functioning, family dynamics, and developmental outcomes in offspring. DISCUSSION: The LSWAY study utilizes mixed methodologies that incorporate qualitative and quantitative data to unpack risk and protective factors involved in social reintegration, psychosocial adjustment, parenting, and interpersonal relationships. To date, study findings demonstrate striking levels of persistent mental health problems among former child soldiers as adults with consequences for their families, but also risk and protective patterns that involve family- and community-level factors. This case study examines the course of LSWAY from inception through implementation and dissemination, including building on the study results to design and evaluate several intervention models. CONCLUSION: The case study offers a unique perspective on challenges and field realities of health research in a fragile, post-conflict setting common in the context of humanitarian emergencies. LSWAY findings along with lessons learned from the field can inform future research as well as intervention research and implementation science to address the mental health and development of war-affected young people. With four waves of data collection and a planned fifth wave, LSWAY also provides rare insights into the intergenerational effects of humanitarian crises on children, youth, and families across generations.
LA  - English
T2  - Conflict and health
VL  - 14
SP  - 62
SN  - 1752-1505
PY  - 2020
DA  - 2020
DO  - 10.1186/s13031-020-00308-7
U1  - 32884581[pmid]
DB  - EPISTEMONIKOS
UR  - http://www.epistemonikos.org/documents/09e966658fc410deeb355ca870c75a8f619268d2
ER  - 


TY  - JOUR
TI  - CCopeY: A Mixed-Methods Co-Produced Study on the Mental Health Status and Coping Strategies of Young People During COVID-19 Lockdown in the UK
AU  - Lindsay Helen Dewa
AU  - Caroline Crandell
AU  - Elizabeth Choong
AU  - Jack Jaques
AU  - Alex Bottle
AU  - Catherine Kilkenny
AU  - Anna Lawrence-Jones
AU  - Martina Di Simplicio
AU  - Dasha Nicholls
AU  - Paul Aylin
AB  - Background: Young people’s mental health during COVID-19 pandemic has been identified as a priority. However, studies to date are largely simple surveys and lacking any meaningful involvement from patients and the public in their design, planning and delivery. The study aim was to examine the mental health status and coping strategies of young people (aged 16-24) during and after COVID-19 lockdown using co-production methodology.  Methods: We utilised a sequential co-produced mixed methods design. Participants were aged 16-24 and lived in the UK. The primary outcome was mental health status, measured using Patient Health Questionnaire (PHQ-9), anxiety coronavirus impact sub-scale (CIS) and reported self-harm. Predictors included sociodemographic variables, coping strategies (Brief COPE), sleep (Sleep Condition Indicator), personality traits (Ten-Item Personality Inventory) and optimism (Life-Orientation Test - Revised). Semi-structured interviews were also conducted with a purposive sample of survey participants. The study was registered with COVID MINDS.  Results: Seven-hundred and ninety-six participants (mean age 19.6 [SD 2.7]) took part in the first survey in April 2020. Survey data showed 26.6% had poor mental health and 10% had self-harmed since lockdown. Young people identifying as Black/Black British ethnicity in our study had the highest increased odds of experiencing poor mental health. Logistic regression showed behavioural disengagement, self-blame and substance misuse coping strategies, negative affect, sleep problems and reduced conscientiousness were all significantly associated with poor mental health. Eighteen participants were followed up and interviewed. There were three main interlinking themes: (1) pre-existing and developed helpful coping strategies employed during lockdown, (2) mental health difficulties worsened during lockdown and (3) the need for mental health and non-mental health support during and after lockdown.  Interpretation: To our knowledge this is the first sequential co-produced mixed methods study to examine mental health status and coping strategies of young people during COVID-19 lockdown. On average, young people’s mental health has significantly worsened since lockdown, and dysfunctional coping strategies are associated with this. However, young people have found innovative and adaptive ways to cope, including distraction and having a good routine. Going forward, appropriate and effective mental health support adapted to lockdown conditions is needed to help young people during and after lockdown. Trial Registration: The study was registered with COVID MINDS. Funding Statement: NIHR Patient Safety Translational Research Centre programme grant (Ref: PSTRC-2016-004) and Institute of Global Health Innovation. We are also grateful for support from the National Institute for Health Research (NIHR) under the Applied Research Collaboration (ARC) programme for North West London. and the Imperial NIHR Biomedical Research Centre.  Declaration of Interests: PA received funding from Dr Foster Ltd (a wholly owned subsidiary of Telstra Health). AB received funding from Dr Foster Ltd and Medtronic. All other authors declare no competing interests. Ethics Approval Statement: This study was approved by the Imperial Research Ethics committee (ICREC ref: 20IC914) on 20/04/2020.
LA  - English
T2  - SSRN
PY  - 2020
DA  - 2020
DO  - 10.2139/ssrn.3689591
DB  - EPISTEMONIKOS
UR  - http://www.epistemonikos.org/documents/f7ca7fd8f55282a4c219ddbd2767aa615d6f373b
ER  - 


TY  - JOUR
TI  - Young people's advisory groups in health research: scoping review and mapping of practices.
AU  - Sellars E
AU  - Pavarini G
AU  - Michelson D
AU  - Creswell C
AU  - Fazel M
AB  - BACKGROUND: Young people's advisory groups (YPAGs) for research are comprised of children or adolescents who work with researchers to shape different stages of the research process. Their involvement is expected to ensure studies better reflect the preferences and needs of targeted youth populations. However, despite their increasing use in health research, there is little systematic evidence on the methods and impacts associated with YPAGs. METHOD: To address this gap, we conducted a scoping review of YPAGs in youth-focused health studies. We systematically searched MEDLINE for empirical studies in populations between 12 years and 18 years of age published in 2019. If a potential YPAG was identified, authors were contacted for additional information about the activities and level of involvement of the YPAG. FINDINGS: Of all studies that collected primary data from persons aged 12-18 years, only 21 studies reported using youth advice during their research. This represents less than 1% of all published empirical child and adolescent studies. There was variation in the type of research activity undertaken by YPAGs and their level of involvement. Most studies involved YPAGs in co-production of research design and/or in dissemination activities. The majority of authors that responded were positive about the impact of YPAGs. INTERPRETATION: Recommendations for consistent reporting of YPAG involvement in empirical studies include reporting on the match between YPAG and study populations, frequency/format of meetings, and the nature and level of involvement.
LA  - English
T2  - Archives of disease in childhood
SN  - 1468-2044
PY  - 2020
DA  - 2020
DO  - 10.1136/archdischild-2020-320452
U1  - 33208398[pmid]
DB  - EPISTEMONIKOS
UR  - http://www.epistemonikos.org/documents/2925d7a6842b26ba18e757fd5496578a240524e0
ER  - 


TY  - BOOK
TI  - The effects of Positive Youth Development interventions on substance use, violence and inequalities: systematic review of theories of change, processes and outcomes
AU  - Bonell C
AU  - Dickson K
AU  - Hinds K
AU  - Melendez-Torres GJ
AU  - Stansfield C
AU  - Fletcher A
AU  - Thomas J
AU  - Lester K
AU  - Oliver E
AU  - Murphy S
AU  - Campbell R
AB  - BACKGROUND: Positive Youth Development (PYD) delivered outside school aims to enable young people to develop positive assets such as relationships and confidence, rather than to merely address risk. Existing reviews of PYD effects on substance use or violence are old and unsystematic. OBJECTIVES: To systematically review evidence to answer the following questions: what theories of change inform PYD interventions addressing substance use and violence? What characteristics of participants and contexts are identified as barriers to and facilitators of implementation and receipt in process evaluations of PYD? What is the effectiveness and cost-effectiveness of PYD in reducing substance use and violence? What characteristics of participants and contexts appear to moderate, or are necessary and sufficient for, PYD effectiveness? DATA SOURCES: A total of 21 bibliographic databases; 35 websites and contacting authors. REVIEW METHODS: We included reports published in English since 1985 and reporting on theories of change, as well as process, outcome and economic evaluations of PYD targeting 11- to 18-year-olds and addressing substance use or violence. References were screened on title/abstract and, where appropriate, on full report. Data extraction and quality assessment used Critical Appraisal Skills Programme, Evidence for Policy and Practice Information and Co-ordinating Centre and Cochrane tools. Theories of change and process evaluations were qualitatively metasynthesised. Outcome evaluations were synthesised narratively and meta-analytically. RESULTS: 32,394 unique references were identified and 48 were included. A total of 16 reports described theories, 13 (10 studies) evaluated processes and 25 (10 studies) evaluated outcomes. THEORIES OF CHANGE: PYD interventions aim to offer opportunities for young people to develop positive ‘assets’ such as skills and confidence. These are theorised to promote and be promoted by young people’s ‘intentional self-regulation’, which involves reflecting on behaviour; determining goals; using existing resources to pursue these; and redirecting effort when thwarted. This enables ‘developmental regulation’, namely individuals capitalising on other opportunities to promote personal development. Positive assets thus accrued reduce health risks by reducing the impact on individuals of environmental risk or by ameliorating the impact of such risks. The literature offers limited insights beyond these general ideas. PROCESS EVALUATIONS: Community engagement ensured that programmes were accessible and appealing. Staff capacity and continuity were crucial factors but often challenging when programmes could not offer full-time jobs. Tensions arose between a desire to empower participants to choose activities and a requirement for them to undertake a breadth of activities. OUTCOME EVALUATIONS: Meta-analyses of all combined outcomes and of short-term alcohol use, illicit drug use and smoking found no significant effects. There were small, statistically significant, short-term effects for an omnibus measure of substance use and for violence. We could not undertake metaregression to assess sociodemographic moderators but narrative synthesis suggested no clear pattern of effects by sex. We found no economic evaluations. LIMITATIONS: Insufficient studies precluded qualitative comparative analyses. CONCLUSIONS: How PYD might promote health is currently undertheorised. Implementation can be challenging. We found little evidence that current PYD interventions delivered outside school reduce substance use or violence. However, these may not constitute a test of the effectiveness of the PYD model, as some included interventions that, although meeting our inclusion criteria, were not exemplars of PYD. FUTURE WORK: Further evaluations should assess interventions employing PYD theory of change. STUDY REGISTRATION: This study is registered as PROSPERO CRD42013005439. FUNDING: The National Institute for Health Research Public Health Research programme.
LA  - English
T2  - Public Health Research
PY  - 2016
DA  - 2016
U1  - 27253003[pmid]
DB  - EPISTEMONIKOS
UR  - http://www.epistemonikos.org/documents/155a41bda2c44f4e8c0e44459da8214825d45ff2
ER  - 


TY  - JOUR
TI  - Interventions to improve the mental health of children and young people with long-term physical conditions: linked evidence syntheses.
AU  - Moore DA
AU  - Nunns M
AU  - Shaw L
AU  - Rogers M
AU  - Walker E
AU  - Ford T
AU  - Garside R
AU  - Ukoumunne O
AU  - Titman P
AU  - Shafran R
AU  - Heyman I
AU  - Anderson R
AU  - Dickens C
AU  - Viner R
AU  - Bennett S
AU  - Logan S
AU  - Lockhart F
AU  - Thompson Coon J
AB  - BACKGROUND: Although mental health difficulties can severely complicate the lives of children and young people (CYP) with long-term physical conditions (LTCs), there is a lack of evidence about the effectiveness of interventions to treat them. OBJECTIVES: To evaluate the clinical effectiveness and cost-effectiveness of interventions aiming to improve the mental health of CYP with LTCs (review 1) and explore the factors that may enhance or limit their delivery (review 2). DATA SOURCES: For review 1, 13 electronic databases were searched, including MEDLINE, EMBASE, PsycINFO, Cochrane Central Register of Controlled Trials (CENTRAL), Cumulative Index to Nursing and Allied Health Literature (CINAHL) and Science Citation Index. For review 2, MEDLINE, PsycINFO and CINAHL were searched. Supplementary searches, author contact and grey literature searches were also conducted. REVIEW METHODS: The first systematic review sought randomised controlled trials (RCTs) and economic evaluations of interventions to improve elevated symptoms of mental ill health in CYP with LTCs. Effect sizes for each outcome were calculated post intervention (Cohen's d). When appropriate, random-effects meta-analyses produced pooled effect sizes (d). Review 2 located primary qualitative studies exploring experiences of CYP with LTCs, their families and/or practitioners, regarding interventions aiming to improve the mental health and well-being of CYP with LTCs. Synthesis followed the principles of metaethnography. An overarching synthesis integrated the findings from review 1 and review 2 using a deductive approach. End-user involvement, including topic experts and CYP with LTCs and their parents, was a feature throughout the project. RESULTS: Review 1 synthesised 25 RCTs evaluating 11 types of intervention, sampling 12 different LTCs. Tentative evidence from seven studies suggests that cognitive-behavioural therapy interventions could improve the mental health of CYP with certain LTCs. Intervention-LTC dyads were diverse, with few opportunities to meta-analyse. No economic evaluations were located. Review 2 synthesised 57 studies evaluating 21 types of intervention. Most studies were of individuals with cancer, a human immunodeficiency virus (HIV) infection or mixed LTCs. Interventions often aimed to improve broader mental health and well-being, rather than symptoms of mental health disorder. The metaethnography identified five main constructs, described in an explanatory line of argument model of the experience of interventions. Nine overarching synthesis categories emerged from the integrated evidence, raising implications for future research. LIMITATIONS: Review 1 conclusions were limited by the lack of evidence about intervention effectiveness. No relevant economic evaluations were located. There were no UK studies included in review 1, limiting the applicability of findings. The mental health status of participants in review 2 was usually unknown, limiting comparability with review 1. The different evidence identified by the two systematic reviews challenged the overarching synthesis. CONCLUSIONS: There is a relatively small amount of comparable evidence for the effectiveness of interventions for the mental health of CYP with LTCs. Qualitative evidence provided insight into the experiences that intervention deliverers and recipients valued. Future research should evaluate potentially effective intervention components in high-quality RCTs integrating process evaluations. End-user involvement enriched the project. STUDY REGISTRATION: This study is registered as PROSPERO CRD42011001716. FUNDING: The National Institute for Health Research (NIHR) Health Technology Assessment programme and the NIHR Collaboration for Leadership in Applied Health Research and Care South West Peninsula.
LA  - English
T2  - Health technology assessment (Winchester, England)
VL  - 23
SP  - 1-164
IS  - 22
SN  - 2046-4924
PY  - 2019
DA  - 2019
DO  - 10.3310/hta23220
U1  - 31122334[pmid]
DB  - EPISTEMONIKOS
UR  - http://www.epistemonikos.org/documents/40481d3bf7ea3c4b0254e09c8fb72219a65aa0e8
ER  - 


TY  - JOUR
TI  - P36 Adolescents' experiences of fluctuating pain in musculoskeletal disorders: a qualitative systematic review and thematic synthesis...Paediatric and Adolescent Rheumatology Conference, October 7-9, 2019, Birmingham, UK
AU  - Khanom, Sonia
AU  - McBeth, John
AU  - Briggs, Michelle
AU  - Bakir, Ebru
AU  - McDonagh, Janet
AB  - Background Adolescents with chronic musculoskeletal pain experience pain that fluctuates within and across days. The aim of this review was to (i) synthesise the qualitative literature on adolescents' experiences of fluctuating pain in musculoskeletal disorders, (ii) identify the concept of pain flare and how this may differ from daily fluctuation of pain, and (ii) identify knowledge gaps to inform the design of future research. Methods Six electronic databases (MEDLINE, EMBASE, PsycINFO, CINAHL, OpenGrey and Scopus) and reference lists of relevant articles were searched from inception to June 2018. Articles were eligible for inclusion if they were qualitative studies exploring the experiences of pain in adolescents, aged between 10–19 years, diagnosed with juvenile idiopathic arthritis (JIA) and chronic idiopathic pain syndromes (CIPS). Comprehensiveness of reporting was assessed using the Consolidated Criteria for Reporting Qualitative Health Research (COREQ) framework, and studies were analysed using thematic synthesis. Results Of the 3,787 records identified, 32 studies were included from 11 countries. 536 young people with JIA or CIPS participated in the studies, of which 509 had a diagnosis of JIA, and 27 with CIPS. Interviews were conducted in 29 studies, with 9 studies also combining interviews with focus groups, observations, questionnaires, researcher journaling, visual depictions and diaries. Although all included studies reported adolescent's experience of pain, only 19 studies provide insight into the impact of fluctuating pain on an individual's life and lived experience. 21 studies included data from parents, siblings, health professionals and/or individuals with other chronic illnesses, but efforts were made to only extract data referring to or expressed by adolescents with JIA or CIPS. Ages of patients ranged from 3 to 23 years, but all studies averaged within the adolescent range. Principal findings were synthesised under three themes: 1) symptom experience, 2) disruption and loss, and 3) regaining control. These themes can be seen to describe a journey through which the adolescent experiences fluctuating pain and associated symptoms, encounters the challenges to lifestyle that fluctuating pain presents, followed by employing coping strategies to regain a sense of control of their lives and pain. Each stage is experienced differently depending on individual factors such as adolescents' developmental status, pain condition, and duration of the pain experience. Conclusion Adolescents with chronic musculoskeletal pain live with a daily background level of symptoms which frequently fluctuate and are associated with functional and emotional difficulties. It is not clear whether these symptoms and challenges are experienced as part of normal fluctuations in pain, or whether they reflect symptom exacerbations classified as flares. Further research is needed to explore the frequency and characteristics of pain flares, and how they differ from their normal fluctuations in pain. Conflicts of Interest The authors declare no conflicts of interest.
LA  - English
T2  - Rheumatology
VL  - 58
SN  - 14620324
PY  - 2019
DA  - 2019
DO  - 10.1093/rheumatology/kez416.003
DB  - EPISTEMONIKOS
UR  - http://www.epistemonikos.org/documents/2a13ec76859dc2cac9951dbc08a2e8a66a33cf9b
ER  - 


TY  - JOUR
TI  - The inclusion of children with disabilities in oral health research: A systematic review.
AU  - Alwadi MA
AU  - Baker SR
AU  - Owens J
AB  - OBJECTIVE: This systematic review aimed to describe the extent to which oral health research since the advent of the United Nations Convention on the Rights of the Child, the United Nations Convention on the Rights of Persons with Disabilities and the current movement on the inclusion of voices of children, has been done on or with children with disabilities. METHODS: A systematic review of the dental literature for children with disabilities from 2001 to 2017 was conducted. Electronic databases were searched for oral health literature on the involvement of children with disabilities. Each identified article was examined by 2 reviewers against the inclusion criteria and categorized according to the extent to which children with disabilities were involved in oral health research, type of study, children's ages, type of impairment and the country of origin. RESULTS: The search included 113 articles after application of the exclusion criteria. Of these papers, 6.2% were classified as research with children, 41.6% used proxies to gain the perspective of children with disabilities and 52.2% were classified as research on children with disabilities. The majority of studies, which attempted some form of inclusion, were from Sweden and India. CONCLUSIONS: Most oral health research is conducted on children with disabilities (viewing them as objects) rather than with them (viewing them as active participants). Unlike previous systematic reviews which report an increase in the inclusion of the voices of children in oral health research, children with disabilities were mostly excluded from research. Future research should attempt to use methods which involve children with disabilities as fully as possible in the research process. This ensures that their perspectives are obtained and their voices are heard.
LA  - English
T2  - Community dentistry and oral epidemiology
VL  - 46
SP  - 238-244
IS  - 3
SN  - 1600-0528
PY  - 2018
DA  - 2018
DO  - 10.1111/cdoe.12374
U1  - 29537652[pmid]
DB  - EPISTEMONIKOS
UR  - http://www.epistemonikos.org/documents/636ff4af97c9d6febd30978689e6cad5df588a18
ER  - 


TY  - JOUR
TI  - The Early Impact of COVID-19 on Mental Health and Community Physical Health Services and Their Patients’ Mortality in Cambridgeshire and Peterborough, UK
AU  - Shanquan Chen
AU  - Peter B. Jones
AU  - Benjamin  R. Underwood
AU  - Anna Moore
AU  - Edward T. Bullmore
AU  - Soumya Banerjee
AU  - Emanuele  F. Osimo
AU  - Julia  B. Deakin
AU  - Catherine  F. Hatfield
AU  - Fiona  J. Thompson
AU  - Jonathon  D. Artingstall
AU  - Matthew  P. Slann
AU  - Jonathan  R. Lewis
AU  - Rudolf N. Cardinal
AB  - BACKGROUND: COVID-19 has affected social interaction and healthcare worldwide. METHODS: We examined changes in presentations and referrals to the primary provider of mental health and community health services in Cambridgeshire and Peterborough, UK, plus service activity and deaths. We conducted interrupted time series analyses with respect to the UK “lockdown”. We examined changes in standardized mortality ratio for those with and without severe mental illness (SMI). OUTCOMES: Referrals and presentations to nearly all mental and physical health services dropped at lockdown, with evidence for changes in both supply (service provision) and demand (help-seeking). This was followed by an increase in demand for some services. This pattern was seen for all major forms of presentation to liaison psychiatry services, except for psychosis/mania and eating disorders, for which there was no evidence of change. Inpatient numbers fell, but new detentions under the Mental Health Act were unchanged. Many services shifted from face-to-face to remote contacts. Excess mortality, primarily in the over-70s, lagged slightly behind confirmed numbers of COVID-19 cases. There was a much greater increase in mortality for patients with SMI, which was not explained by ethnicity. INTERPRETATION: COVID-19 has been associated with a system-wide drop in the use of mental health services, with some subsequent return in activity. This may reflect a genuine reduction of need or a lack of help-seeking and pent-up demand. There has been a disproportionate increase in death among those with SMI during the pandemic. FUNDING: UK Medical Research Council and National Institute of Health Research. DECLARATION OF INTERESTS:  Several authors (PBJ, BRU, AM, ETB, ESO, JBD, CFH, FJT, RNC) are CPFT clinicians involved in delivering some of the services discussed here and two (BRU, FJT) are clinical directors and therefore involved in managing them.  PBJ is a scientific advisory board member for Johnson & Johnson and Recordati.  BRU is clinical director of the Windsor Unit at Fulbourn Hospital (CPFT), which delivers clinical trials in dementia/mild cognitive impairment for academic and commercial organisations without personal benefit, and is the clinical lead for dementia for the NIHR Clinical Research Network (CRN) in the East of England. His salary is part-funded by the NIHR CRN. He has been principal investigator on trials for Axovant, Lilly, and EIP Pharma; his institution has benefited from payment for research carried out but he has not personally received any money. His wife is the lead for mental health for Suffolk Clinical Commissioning Group.  AM’s salary is part-funded by the Anna Freud National Centre for Children and Families, a mental health charity.  ETB is a scientific advisory board member for Sosei Hepares, and was a half-time employee of GlaxoSmithKline until May 2019.  RNC consults for Campden Instruments Ltd and receives royalties from Cambridge University Press, Cambridge Enterprise, and Routledge.  SC, SB, EFO, JBD, CFH, FJT, JDA, MPS, and JRL have nothing else to disclose. ETHICS APPROVAL STATEMENT: De-identified data was extracted from CPFT clinical records by CPFT’s Information & Performance team and via the CPFT Research Database (NHS research ethics 17/EE/0442). The study was conducted under UK National Health Service Research Ethics approval (ref. 17/EE/0442).
LA  - English
T2  - SSRN
PY  - 2020
DA  - 2020
DO  - 10.2139/ssrn.3648247
DB  - EPISTEMONIKOS
UR  - http://www.epistemonikos.org/documents/1464b7cccd3e9c20f6f45760ba5dab7678ae4445
ER  - 


TY  - JOUR
TI  - [A decade of child health research in developing countries].
AU  - Orne-Gliemann J
AU  - Perez F
AU  - Leroy V
AU  - Newell ML
AU  - Dabis F
AB  - Child mortality continues to be a public health priority world-wide. Even though under-five mortality rates have declined from an estimated 84 per 1000 in 1985-89 to 67 per 1000 in 1999, wide geographical differences persist. During the 1990 World Summit on Children in New York, the world's policy-makers and researchers made improving children's lives by ensuring that each child receives the best care and attention possible their main goal. The strategies identified to achieve this goal have guided and benefited from the progress in child health research throughout the last decade. Indeed, research into the causes of ill-health informs and guides public health programmes to improve the burden of preventable deaths, but it requires sustained and renewed investments for the developing world. In this review paper we have aimed to describe the magnitude of current child morbidity and mortality in the developing world; to review the main advances in child health research since the 1990 World Summit on Children and evaluate the implication of different institutions involved in international child health; to measure the adequacy between priority research setting and public health needs for child health in developing countries; to identify constraints in the application of the research results; and to define key strategies and research challenges that are required in the next decade to respond to child heath needs in developing countries. This assessment is based on a ten-year literature review through Medline and a survey to key international informants in the field of child health in developing countries, using a trilingual open-ended questionnaire. The literature published from January 1990 to June 2001, covering more than 4,700 references, enabled us to review more than 130 articles. We contacted 91 institutions involved in child health, located in 27 countries from five continents, and the response rate to our survey was 49.5%. The current priority health needs of children in developing countries most frequently stated in the literature are the reduction of the burden of malnutrition, diarrhoeal diseases, respiratory diseases, perinatal health, HIV/AIDS, measles and malaria. Based on the survey results, malnutrition (78% of respondents) and perinatal health were the most frequently quoted. Less than 15% of the survey respondents provided an example of a successful application of research in the field of infectious diseases. Political support and conflict of interest are the main constraints mentioned. Malnutrition and non-communicable diseases are considered as main areas of neglect in the field of child health research. Our study shows that the perception of field actors in child health on research priorities does not always correspond to the reality of health needs of children in developing countries. Furthermore, it appears that descriptive epidemiology, evaluation and priority setting strategies are essential tools to guide adequate research activities and further improvement of child health.
LA  - English
T2  - Santé (Montrouge, France)
VL  - 13
SP  - 69-75
IS  - 2
SN  - 1157-5999
PY  - 2003
DA  - 2003
U1  - 14530116[pmid]
DB  - EPISTEMONIKOS
UR  - http://www.epistemonikos.org/documents/7e6d1024172a29524b3e0c2ebe829527f0937619
ER  - 


TY  - BOOK
TI  - Developing a model of mental health self-care support for children and young people through an integrated evaluation of available types of provision involving systematic review, meta-analysis and case study
AU  - Pryjmachuk S
AU  - Elvey R
AU  - Kirk S
AU  - Kendal S
AU  - Bower P
AU  - Catchpole R
AB  - BACKGROUND: The mental health of children and young people (CYP) is a major UK public health concern. Recent policy reviews have identified that service provision for CYP with mental health needs is not as effective, responsive, accessible or child-centred as it could be. Following on from a previous National Institute for Health Research (NIHR) study into self-care support for CYP with long-term physical health needs, this study explored self-care support’s potential in CYP’s mental health. OBJECTIVES: To identify and evaluate the types of mental health self-care support used by, and available to, CYP and their parents, and to establish how such support interfaces with statutory and non-statutory service provision. DESIGN: Two inter-related systematic literature reviews (an effectiveness review with meta-analysis and a perceptions review), together with a service mapping exercise and case study. SETTING: Global (systematic reviews); England and Wales (mapping exercise and case study). PARTICIPANTS (CASE STUDY): Fifty-two individuals (17 CYP, 16 family members and 19 staff) were interviewed across six sites. MAIN OUTCOME MEASURES (META-ANALYSIS): A measure of CYP’s mental health symptomatology. DATA SOURCES (LITERATURE REVIEWS): MEDLINE, Cumulative Index to Nursing and Allied Health Literature (CINAHL), PsycINFO, All Evidence-Based Medicine (EBM) Reviews, Applied Social Sciences Index and Abstracts (ASSIA) and Education Resources Information Center (ERIC). REVIEW METHODS: Titles and abstracts of papers were screened for relevance then grouped into studies. Two independent reviewers extracted data from studies meeting the inclusion criteria. A descriptive analysis and meta-analysis were conducted for the effectiveness review; descriptive analyses were conducted for the perceptions review. These analyses were integrated to elicit a mixed-methods review. RESULTS: Sixty-five of 71 included studies were meta-analysable. These 65 studies elicited 71 comparisons which, when meta-analysed, suggested that self-care support interventions were effective at 6-month [standardised mean difference (SMD) = −0.20; 95% confidence interval (CI) −0.28 to −0.11] and 12-month (SMD = −0.12; 95% CI −0.17 to −0.06) follow-ups. However, judged against Cochrane criteria, the studies were mostly low quality. Key elements of self-care support identified in the perceptions review were the acquisition of knowledge and skills, peer support and the relationship with the self-care support agent; CYP also had different perceptions from adults about what is important in self-care support. The mapping exercise identified 27 providers of 33 self-care support services. According to the case study data, effective self-care support services are predicated on flexibility; straightforward access; non-judgemental, welcoming organisations and staff; the provision of time and attention; opportunities to learn and practise skills relevant to self-care; and systems of peer support. CONCLUSIONS: Mental health self-care support interventions for CYP are modestly effective in the short to medium term. Self-care support can be conceptualised as a process which has overlap with ‘recovery’. CYP and their families want choice and flexibility in the provision of such interventions and a continued relationship with services after the nominal therapy period. Those delivering self-care support need to have specific child-centred attributes. FUTURE WORK: Future work should focus on under-represented conditions (e.g. psychosis, eating disorders, self-harm); the role of technology, leadership and readiness in self-care support; satisfaction in self-care support; the conceptualisation of self-care support in CYP’s mental health; and efficacy and cost-effectiveness. STUDY REGISTRATION: PROSPERO number (for the effectiveness review) CRD42012001981. FUNDING: The NIHR Health Services and Delivery Research programme.
LA  - English
T2  - Health Services and Delivery Research
PY  - 2014
DA  - 2014
U1  - 25642499[pmid]
DB  - EPISTEMONIKOS
UR  - http://www.epistemonikos.org/documents/b28652f8bf10c7e72337a8f7150eb54f17a8b3b0
ER  - 


TY  - JOUR
TI  - Clozapine and COVID-19/respond
AU  - Gary M. D. Remington
AU  - Valerie R. N. BScN Powell
AU  - Dan Mbbs Siskind
AU  - William G. M. D. Honer
AU  - Scott Mbbs Clark
AU  - Christoph U. M. D. Correll
AU  - Alkomiet M. D. Hasan
AU  - Oliver M. D. Howes
AU  - John M. M. D. Kane
AU  - Deanna L. PharmD Kelly
AU  - Robert M. D. Laitman
AU  - Jimmy Mbbs MMed Lee
AU  - James H. M. D. MacCabe
AU  - Nick M. D. Myles
AU  - Jimmi M. D. Nielsen
AU  - Peter F. M. D. Schulte
AU  - David Taylor
AU  - Helene M. D. Verdoux
AU  - Amanda Wheeler
AU  - Oliver M. D. Freudenreich
AB  - [ ]any discussion of clozapine and agranulocytosis risk must be couched in a historical perspective Competing interests: G Remington has received clinical, research and advisory board support from HLS Therapeutics, consultant fees from Mitsubishi-Tanabe Pharma Corporation, and research support from the University of Toronto, Canadian Institutes of Health Research (CIHR) and Research Hospital Fund-Canada Foundation for Innovation (RHF-CFI) [ ]we have encouraged prescribers, patients and families/carers to reflect on the risks and benefits for individual cases Affiliations: From the Metro South Addiction and Mental Health Service, Brisbane, Australia (Siskind);the University of Queensland, School of Clinical Medicine, Brisbane, Australia (Siskind, Myles);the Department of Psychiatry, University of British Columbia, Vancouver, BC, Canada (Honer);the University of Adelaide, School of Medicine, Adelaide, Australia (Clark, Kane);the The Zucker Hillside Hospital, Department of Psychiatry, Northwell Health, Glen Oaks, NY, USA (Correll, Kane);the Zucker School of Medicine at Hofstra/Northwell, Department of Psychiatry and Molecular Medicine, Hempstead, NY, USA (Correll);the Charite Universitatsmedizin Berlin, Department of Child and Adolescent Psychiatry, Berlin, Germany (Correll);the Department of Psychiatry, Psychotherapy and Psychosomatics of the University Augsburg, Augsburg, Germany (Hasan);the Institute of Psychiatry, Psychology & Neuroscience, King's College London, London, UK (Howes);the MRC London Institute of Medical Sciences, Hammersmith Hospital, London, UK (Howes, MacCabe);the Institute of Clinical Sciences (ICS), Faculty of Medicine, Imperial College London, London, UK (Howes);the Maryland Psychiatric Research Center, University of Maryland School of Medicine, Baltimore, MD, USA (Kelly);the Bronx Westchester Medical Group, New York, USA (Laitman);the North Region & Department of Psychosis, Institute of Mental Health, Singapore (Lee);the Lee Kong Chian School of Medicine, Nanyang Technological University, Singapore (Lee);the Mental Health Centre Copenhagen, Copenhagen University Hospital, Copenhagen, Denmark (Nielsen);the Mental Health Service NoordHolland-Noord, Alkmaar, The Netherlands (Schulte);the South London and Maudsley NHS Foundation Trust, Pharmacy Department, Maudsley Hospital, London, UK (Taylor);the University of Bordeaux, INSERM, Bordeaux Population Health Research Center, Bordeaux, France (Verdoux);the Menzies Health Institute Queensland, Griffith University, Brisbane, Australia (Wheeler);the MGH Schizophrenia Clinical and Research Program, Massachusetts General Hospital, Boston, Massachusetts, USA (Freudenreich);and the Harvard Medical School, Boston, Massachusetts, USA (Freudenreich)
LA  - English
T2  - Journal of Psychiatry & Neuroscience
VL  - 45
IS  - 4
PY  - 2020
DA  - 2020
DB  - EPISTEMONIKOS
UR  - http://www.epistemonikos.org/documents/04dcdf65b224d50b8a65a43b65068031c1aea02c
ER  - 


TY  - JOUR
TI  - Using a co-production prioritization exercise involving South Asian children, young people and their families to identify health priorities requiring further research and public awareness.
AU  - Manikam L
AU  - Shah R
AU  - Reed K
AU  - Santini G
AU  - Lakhanpaul M
AB  - OBJECTIVES: To facilitate South Asian (SA) families and health-care professionals (HCPs) participation in a prioritization exercise to co-produce child health research and public awareness agendas. DESIGN: A three-stage process was adopted involving the following: (i) systematic literature review, (ii) HCP scoping survey and (iii) focus groups of SA adolescents and families. A Punjabi- and Urdu-speaking community facilitator moderated focus groups. A British Sign Language interpreter assisted in the hard of hearing group. Concordant and discordant themes between HCPs and SAs were identified. SETTING: National survey of HCPs. Leicestershire for SA families. PARTICIPANTS: A total of 27 HCPs and 35 SAs. SAs varied by descent, age (16-74), UK stay length (3-57 years) religion and disability. RESULTS: Ranked by submission frequency in the survey, HCPs prioritized (i) public awareness on obesity, mental health, health-care access, vitamin D and routine health checks and (ii) research on nutrition, diabetes, health education and parenting methods. DISCUSSION: South Asians prioritized research into the effectiveness of alternative medicines, a theme not identified by HCPs. Both HCPs and SAs prioritized increased research or public awareness on mental health illness, blood and organ donation, obesity and diet. Whilst HCPs identified diabetes, vitamin D and rickets together with parenting methods were important priorities requiring increased public awareness, and these views were not shared by SAs. CONCLUSIONS: Minority groups are not always included in priority setting exercises due to concerns about language and perceived difficulty with accessing communities. Through this co-production exercise, we showed that it is possible and essential.
LA  - English
T2  - Health expectations : an international journal of public participation in health care and health policy
VL  - 20
SP  - 852-861
IS  - 5
SN  - 1369-7625
PY  - 2017
DA  - 2017
DO  - 10.1111/hex.12524
U1  - 27933711[pmid]
DB  - EPISTEMONIKOS
UR  - http://www.epistemonikos.org/documents/d5b8441a07a3c737029a4a9c4b7cfd903c651654
ER  - 


TY  - RPRT
TI  - Health promotion, inequalities and young people's health: a systematic review of research
AB  - WHAT DO WE WANT TO KNOW?: Health inequalities are recognised as an important problem nationally and internationally. There is policy interest in improving the health of the most disadvantaged, reducing the gap between the most and least disadvantaged, and reducing gradients across the whole population. Health inequalities arise from variations in social, economic and environmental influences along the life course. Health promotion, particularly when it uses social and structural interventions developed by multi-disciplinary teams working with young people, not merely for them, has the potential to reduce health inequalities among young people immediately, and in their later lives. This study describes how much health promotion and public health intervention research has focused on inequalities in young people’s health; and what methods have been used to define and measure inequalities. WHO WANTS TO KNOW?: Researchers, research commissioners, funders, journal editors, policy-makers, practitioners and the public. WHAT DID WE FIND?: Relatively few studies that address inequalities also evaluate interventions. Even fewer evaluate interventions particularly promising for tackling inequalities: structural and environmental interventions, or interventions working through social networks. Most frequently investigated are inequalities between genders and ethnic groups, although often with little thought as to why or how differences might be important. Many methods are used to measure socio-economic status, with little consistency across the literature. These methods include single measures such as occupational class, parental education and income, and multiple or composite measures comprising combinations of these. Most intervention evaluations recruit young people through schools or agencies such as social services, frequently excluding the most disadvantaged and disregarding those who drop out before the study is completed. Few studies involve young people or their parents actively in developing interventions or choosing what should be evaluated or how. Most intervention evaluations did not explicitly aim to reduce inequalities. Nor could they conclude whether inequalities were increased. WHAT ARE THE IMPLICATIONS?: There are six promising elements to be combined in an evidence-informed approach to tackling inequalities: multidisciplinary teams working in partnership with the people they aim to help, to develop structural and social support interventions that adopt inclusive approaches to delivering and evaluating their processes and impact on health and inequalities. HOW DID WE GET THESE RESULTS?: The research was conducted in two parts: a systematic map and a study of research methods. The systematic map described two sets of studies: health promotion and public health research included in commercial databases which clearly addressed health inequalities; and a register held by the EPPI-Centre rich in intervention evaluations. The methods study described intervention evaluations included in previous EPPI-Centre systematic reviews in areas where young people experience health inequalities (healthy eating, mental health, physical health, teenage pregnancy and teenage parent support). This summary was prepared by the EPPI-Centre This report should be cited as: Oliver S, Kavanagh J, Caird J, Lorenc T, Oliver K, Harden A, Thomas J, Greaves A and Oakley A (2008) Health promotion, inequalities and young people’s health: a systematic review of research. London: EPPI-Centre, Social Science Research Unit, Institute of Education, University of London.
LA  - English
T2  - Evidence for Policy and Practice Information and Co-ordinating Centre (EPPI-Centre)
DB  - EPISTEMONIKOS
UR  - http://www.epistemonikos.org/documents/a12cd61ef9023d52008e40307bca499d8d2dee4c
ER  - 


TY  - JOUR
TI  - Identifying Information Needs for Hirschsprung Disease Through Caregiver Involvement via Social Media: A Prioritization Study and Literature Review.
AU  - Wittmeier KD
AU  - Hobbs-Murison K
AU  - Holland C
AU  - Crawford E
AU  - Loewen H
AU  - Morris M
AU  - Lum Min S
AU  - Abou-Setta A
AU  - Keijzer R
AB  - BACKGROUND: Patient and public involvement in health research is important to produce relevant and impactful results. OBJECTIVE: This paper aimed to prioritize and summarize Hirschsprung disease (HD)-related information needs among caregivers of children with HD and pediatric surgeons through partnership with a parent-initiated social media campaign. METHODS: We conducted a Web-based survey with the 2 stakeholder groups to identify information needs. The caregiver survey was conducted through a global Web-based community, and the surgeon survey was distributed to members of the Canadian Association of Paediatric Surgeons (CAPS). We conducted a literature review to identify evidence on the prioritized topics. RESULTS: Our findings showed that 54.9% (89/162) of the individuals completed the caregiver survey and 23.8% (52/218 listed members) of the pediatric surgeons completed the survey distributed through CAPS. Only 20% (18/89) of the caregivers reported being very satisfied or satisfied with the current HD-related resources. A final prioritized list of information needs included bowel management, nutrition and growth, infection, perianal irritation, gastrointestinal pain, surgical diagnostics, and surgical complications. In total, 87 studies were included in the literature review, which included the following: 8 reviews, 2 randomized controlled trials, 74 cohort studies, and 3 practice guidelines. Two priority issues identified by caregivers had only a single study that met the inclusion criteria, whereas 1 topic had none. CONCLUSIONS: With caregiver and surgeon input, we identified 7 information priority areas related to HD. A review of the literature on the priorities found little evidence to support the development of high-quality guidelines. More research is necessary to meet the information needs related to HD as identified by stakeholders.
LA  - English
T2  - Journal of medical Internet research
VL  - 20
SP  - e297
IS  - 12
SN  - 1438-8871
PY  - 2018
DA  - 2018
DO  - 10.2196/jmir.9701
U1  - 30578208[pmid]
DB  - EPISTEMONIKOS
UR  - http://www.epistemonikos.org/documents/182f8fccc3a1ceda77a44778dd77130c6771c727
ER  - 


TY  - BOOK
TI  - IMPRoving Outcomes for children exposed to domestic ViolencE (IMPROVE): an evidence synthesis
AU  - Howarth E
AU  - Moore THM
AU  - Welton NJ
AU  - Lewis N
AU  - Stanley N
AU  - MacMillan H
AU  - Shaw A
AU  - Hester M
AU  - Bryden P
AU  - Feder G
AB  - BACKGROUND: Exposure to domestic violence and abuse (DVA) during childhood and adolescence increases the risk of negative outcomes across the lifespan. OBJECTIVES: To synthesise evidence on the clinical effectiveness, cost-effectiveness and acceptability of interventions for children exposed to DVA, with the aim of making recommendations for further research. DESIGN: (1) A systematic review of controlled trials of interventions; (2) a systematic review of qualitative studies of participant and professional experience of interventions; (3) a network meta-analysis (NMA) of controlled trials and cost-effectiveness analysis; (4) an overview of current UK provision of interventions; and (5) consultations with young people, parents, service providers and commissioners. SETTINGS: North America (11), the Netherlands (1) and Israel (1) for the systematic review of controlled trials of interventions; the USA (4) and the UK (1) for the systematic review of qualitative studies of participant and professional experience of interventions; and the UK for the overview of current UK provision of interventions and consultations with young people, parents, service providers and commissioners. PARTICIPANTS: A total of 1345 children for the systematic review of controlled trials of interventions; 100 children, 202 parents and 39 professionals for the systematic review of qualitative studies of participant and professional experience of interventions; and 16 young people, six parents and 20 service providers and commissioners for the consultation with young people, parents, service providers and commissioners. INTERVENTIONS: Psychotherapeutic, advocacy, parenting skills and advocacy, psychoeducation, psychoeducation and advocacy, guided self-help. MAIN OUTCOME MEASURES: Internalising symptoms and externalising behaviour, mood, depression symptoms and diagnosis, post-traumatic stress disorder symptoms and self-esteem for the systematic review of controlled trials of interventions and NMA; views about and experience of interventions for the systematic review of qualitative studies of participant and professional experience of interventions and consultations. DATA SOURCES: MEDLINE, Cumulative Index to Nursing and Allied Health Literature, PsycINFO, EMBASE, Cochrane Central Register of Controlled Trials, Science Citation Index, Applied Social Sciences Index and Abstracts, International Bibliography of the Social Sciences, Social Services Abstracts, Social Care Online, Sociological Abstracts, Social Science Citation Index, World Health Organization trials portal and clinicaltrials.gov. REVIEW METHODS: A narrative review; a NMA and incremental cost-effectiveness analysis; and a qualitative synthesis. RESULTS: The evidence base on targeted interventions was small, with limited settings and types of interventions; children were mostly < 14 years of age, and there was an absence of comparative studies. The interventions evaluated in trials were mostly psychotherapeutic and psychoeducational interventions delivered to the non-abusive parent and child, usually based on the child’s exposure to DVA (not specific clinical or broader social needs). Qualitative studies largely focused on psychoeducational interventions, some of which included the abusive parent. The evidence for clinical effectiveness was as follows: 11 trials reported improvements in behavioural or mental health outcomes, with modest effect sizes but significant heterogeneity and high or unclear risk of bias. Psychoeducational group-based interventions delivered to the child were found to be more effective for improving mental health outcomes than other types of intervention. Interventions delivered to (non-abusive) parents and to children were most likely to be effective for improving behavioural outcomes. However, there is a large degree of uncertainty around comparisons, particularly with regard to mental health outcomes. In terms of evidence of cost-effectiveness, there were no economic studies of interventions. Cost-effectiveness was modelled on the basis of the NMA, estimating differences between types of interventions. The outcomes measured in trials were largely confined to children’s mental health and behavioural symptoms and disorders, although stakeholders’ concepts of success were broader, suggesting that a broader range of outcomes should be measured in trials. Group-based psychoeducational interventions delivered to children and non-abusive parents in parallel were largely acceptable to all stakeholders. There is limited evidence for the acceptability of other types of intervention. In terms of the UK evidence base and service delivery landscape, there were no UK-based trials, few qualitative studies and little widespread service evaluation. Most programmes are group-based psychoeducational interventions. However, the funding crisis in the DVA sector is significantly undermining programme delivery. CONCLUSIONS: The evidence base regarding the acceptability, clinical effectiveness and cost-effectiveness of interventions to improve outcomes for children exposed to DVA is underdeveloped. There is an urgent need for more high-quality studies, particularly trials, that are designed to produce actionable, generalisable findings that can be implemented in real-world settings and that can inform decisions about which interventions to commission and scale. We suggest that there is a need to pause the development of new interventions and to focus on the systematic evaluation of existing programmes. With regard to the UK, we have identified three types of programme that could be justifiably prioritised for further study: psycho-education delivered to mothers and children, or children alone; parent skills training in combination with advocacy: and interventions involving the abusive parent/caregiver. We also suggest that there is need for key stakeholders to come together to explicitly identify and address the structural, practical and cultural barriers that may have hampered the development of the UK evidence base to date. FUTURE WORK RECOMMENDATIONS: There is a need for well-designed, well-conducted and well-reported UK-based randomised controlled trials with cost-effectiveness analyses and nested qualitative studies. Development of consensus in the field about core outcome data sets is required. There is a need for further exploration of the acceptability and effectiveness of interventions for specific groups of children and young people (i.e. based on ethnicity, age, trauma exposure and clinical profile). There is also a need for an investigation of the context in which interventions are delivered, including organisational setting and the broader community context, and the evaluation of qualities, qualifications and disciplines of personnel delivering interventions. We recommend prioritisation of psychoeducational interventions and parent skills training delivered in combination with advocacy in the next phase of trials, and exploratory trials of interventions that engage both the abusive and the non-abusive parent. STUDY REGISTRATION: This study is registered as PROSPERO CRD42013004348 and PROSPERO CRD420130043489. FUNDING: The National Institute for Health Research Public Health Research programme.
LA  - English
T2  - Public Health Research
PY  - 2016
DA  - 2016
U1  - 27977089[pmid]
DB  - EPISTEMONIKOS
UR  - http://www.epistemonikos.org/documents/dbc80e00ac47c0a322c412fa9877025371d26327
ER  - 


TY  - JOUR
TI  - Changes in Neonatal Admissions, Care Processes and Outcomes in England and Wales During the COVID-19 Pandemic
AU  - Sam  F. Greenbury
AU  - Nicholas T. Longford
AU  - Kayleigh Ougham
AU  - Elsa  D. Angelini
AU  - Cheryl Battersby
AU  - Sabita Uthaya
AU  - Neena Modi
AB  - Background: The COVID-19 pandemic instigated multiple societal and healthcare interventions with potential to affect perinatal practice. We evaluated population-level changes in preterm and full-term admissions to neonatal units, care processes, and outcomes. Methods: We obtained information from the National Neonatal Research Database on all admissions to National Health Service neonatal units in England and Wales from 2012-2020. We evaluated admissions by gestational age, ethnicity, and Index of Multiple Deprivation, and key care processes and outcomes. We calculated the differences in numbers and rates between April-June 2020 (spring), the first three months of national lockdown and December 2019-February 2020 (winter), prior to introduction of mitigation measures (COVID period), and compared them with the corresponding differences in the seven previous years. We considered the COVID period highly unusual if the difference was smaller or larger than all previous corresponding differences, and calculated the level of confidence in this conclusion. Findings: Marked fluctuations occurred in all measures over the eight years with several highly unusual changes during the COVID period. Total admissions fell, having risen over all previous years (COVID difference: -1492; previous seven-year difference range: +100, +1617; p<0∙001); full-term Black admissions rose (+66; -64, +35; p<0∙001) whereas Asian (-137; -14, +101; p<0∙001) and White (-319; -235, +643: p<0∙001) admissions fell. Transfers to higher and lower designation neonatal units increased (+129; -4, +88; p<0∙001) and decreased (-47; -25, +12; p<0∙001), respectively. Total preterm admissions decreased (-350; -26, +479; p<0∙001). The fall in extremely preterm admissions was most marked in the two lowest socio-economic quintiles. Interpretation: Our findings indicate substantial changes occurred in care pathways and clinical thresholds, with disproportionate effects on Black ethnic groups, during the immediate COVID-19 period, and raise the intriguing possibility that non-healthcare interventions may reduce extremely preterm births. Funding Information: Medical Research Council; Health Data Research UK. Declaration of Interests: NM reports grants outside the submitted work from the Medical Research Council, National Institute of Health Research, March of Dimes, British Heart Foundation, HCA International, Health Data Research UK, Shire Pharmaceuticals, Chiesi Pharmaceuticals, Prolacta Life Sciences, and Westminster Children’s Research Fund; NM is a member of the Nestle Scientific Advisory Board and accepts no personal remuneration for this role. NM reports travel and accommodation reimbursements from Chiesi, Nestle and Shire. All other authors report no declarations of interest. Ethics Approval Statement: The study was undertaken under approval from the Health Research Authority and Health and Care Research Wales, and with the agreement of all NHS neonatal units in England and Wales.
LA  - English
T2  - SSRN
PY  - 2021
DA  - 2021
DB  - EPISTEMONIKOS
UR  - http://www.epistemonikos.org/documents/feb68bd2fd46eb09ac7261914d31e8e5aced46c1
ER  - 


TY  - JOUR
TI  - Long-term outcomes of urinary tract infection (UTI) in Childhood (LUCI): protocol for an electronic record-linked cohort study.
AU  - Lugg-Widger FV
AU  - Angel L
AU  - Cannings-John R
AU  - Jones H
AU  - Lau M
AU  - Butler C
AU  - Francis NA
AU  - Hay AD
AU  - Heginbothom M
AU  - Hood K
AU  - Paranjothy S
AU  - Vandervoort J
AU  - Hughes K
AB  - INTRODUCTION: Current guidelines advise the prompt diagnosis and treatment of urinary tract infection (UTI) in children to improve both short and longer term outcomes. However, the risk of long-term complications following childhood UTI is unclear.UTI is relatively common but difficult to diagnose in children as symptoms are non-specific. Diagnosis requires a urine sample, but sampling is difficult and infrequent, and it is not clear if sampling should be given greater priority in primary care. The LUCI study will assess the short, medium and longer term outcomes of childhood UTI associated with routine and systematic sampling practices. METHODS AND ANALYSIS: Two data sets will be established. The first will consist of routinely collected data (hospital, general practice (GP), microbiology) from children born and resident in Wales, linked via the Secure Anonymised Information Linkage (SAIL) Databank (an 'e-cohort'). Urine sampling in this data set reflects normal practice 'routine sampling'. Outcomes (including renal scarring, hypertension, end-stage renal failure, hospital admissions, GP consultations, antibiotic prescriptions) for children with at least one UTI confirmed with microbiological culture (mcUTI) or no mcUTI before the age of 5 will be compared.The second will combine data from two prospective observational studies ('DUTY' and 'EURICA') employing systematic urine sampling for children presenting to primary care with acute, undifferentiated illness, linked to routine data via SAIL (Wales) and NHS Digital (England). Outcomes (as above, plus features of mcUTI) for children with an mcUTI in this data set, identified through systematic urine sampling, will be compared with those with an mcUTI identified through routine urine sampling (data set 1). ETHICS AND DISSEMINATION: The study protocol has been approved by NHS Wales Research Ethics Committee and the Health Research Authority's Confidentiality Advisory Group. Methods of innovative study design and findings will be disseminated through peer-review journals and conferences. Results will be of interest to clinical and policy stakeholders in the UK.
LA  - English
T2  - BMJ open
VL  - 9
SP  - e024210
IS  - 4
SN  - 2044-6055
PY  - 2019
DA  - 2019
DO  - 10.1136/bmjopen-2018-024210
U1  - 31005909[pmid]
DB  - EPISTEMONIKOS
UR  - http://www.epistemonikos.org/documents/2103d1651d4c64ea29c7513b69a95dad020c1134
ER  - 


TY  - JOUR
TI  - Ethical and methodological issues in qualitative health research involving children.
AU  - Huang, Xiaoyan
AU  - O’Connor, Margaret
AU  - Ke, Li-Shan
AU  - Lee, Susan
AB  - BACKGROUND: The right of children to have their voice heard has been accepted by researchers, and there are increasing numbers of qualitative health studies involving children. The ethical and methodological issues of including children in research have caused worldwide concerns, and many researchers have published articles sharing their own experiences. OBJECTIVES: To systematically review and synthesise experts’ opinions and experiences about ethical and methodological issues of including children in research, as well as related solution strategies. Research design: The research design was a systematic review of opinion-based evidence, based on the guidelines by Joanna Briggs Institute. METHODS: A search of five computerised databases has been conducted in April 2014 and 2271 articles were found. After screening the titles, abstracts, full texts and appraising the quality, 30 articles were finally included in the review. A meta-aggregative approach was applied in the data analysis and synthesis process. Ethical considerations: Ethical approval is not needed as it is a systematic review of published literature. RESULTS: Six themes were identified, including evaluating potential risks and benefits, gaining access, obtaining informed consent/assent, protecting confidentiality and privacy, building rapport and collecting rich data. The similarities and differences between research involving children and that involving adults were indicated. CONCLUSION: All potential incentives should be justified when designing the study. Further studies need to research how to evaluate individual capacity of children and how to balance protecting children’s right to participate and their interests in the research. Cultural differences related to researching children in different regions should also be studied.
LA  - English
T2  - Nursing Ethics
VL  - 23
SP  - 339-356
IS  - 3
SN  - 09697330
PY  - 2016
DA  - 2016
DO  - 10.1177/0969733014564102
DB  - EPISTEMONIKOS
UR  - http://www.epistemonikos.org/documents/8411b11c1bf733313738d21ad16f55842b3baebd
ER  - 


TY  - JOUR
TI  - Child injury prevention in Canada
AU  - Ivan Barry Pless
AB  - As an author and editor, I am always fascinated by the use and misuse of words. It is not surprising then that one of the first editorials I wrote for Injury Prevention focused on the differences between the words 'interdisciplinary' and 'multidisciplinary'. These words are often incorrectly assumed to be interchangeable. They are not only different, but the differences are important. Injury prevention is 'multidisciplinary' because many disciplines and groups are involved -- parents, physicians, government and organizations. But, until recently, the actions of any one of these players was largely independent of the others. Gradually, however, they have begun to work together so that the approach may now warrant the term 'interdisciplinary'. Nevertheless, those familiar with my rants will have guessed that I still believe that a full-blown manifestation of coordinated complementary activities will only happen when Health Canada takes the lead by creating a national centre for injury prevention. If such a centre was created, with appropriate funding and the powers needed to influence other branches of government, this would address the substantial public health issue that injuries represent. The reasoning reflected in much of what the Naylor Committee recommended following the severe acute respiratory syndrome epidemic applies equally to injury prevention. Certainly, the time has come for Canada to have an independent centre for disease prevention and control and, following the highly successful example in the United States, this must include injury prevention. In response to prods from me and others, beginning with my Introduction to the Canadian Institute of Child Health report in 1989, health minister after minister has muttered the same words of encouragement. Ironically, however, Health Canada still provides remarkably little leadership in the prevention of injuries. The irony is that it is evident that each health minister has understood how numerous, costly and preventable injuries are, but none has seen fit to act. Recently, some hopeful signs have appeared. One is the encouragement given to researchers by the Canadian Institutes of Health Research, resulting in the Canadian Injury Prevention Strategy -- Listening for Direction on Injury initiative. Another is the success of the last Ottawa conference, and yet another is the planned reform of the Health Protection Act. At long last consumers, researchers and government may actually be working well together. Having said something nice, it would be out of character if I did not forcefully repeat the main message: we still confront a major, if not the major child health problem of our time. Yet, most provinces are doing little, and Ottawa even less, to address it. To help change this, we now need to take three steps: 1. Paediatricians should counsel parents about safety issues, but the evidence suggests that if this is all that is done, it is unlikely to be effective and caution is needed lest the advice leads to actions that could inadvertently increase the risk of injury. For example, some believe that children can be taught how to take risks successfully. However, until there is solid evidence that the safety message is as potent as the risk-taking message, this is potentially dangerous. 2. Paediatricians should fully support the Canadian Paediatric Society in its advocacy roles, especially as one direction of the advocacy is to persuade Ottawa to take injury prevention seriously. At the very least, professional support is needed when legislative solutions to prevention are needed. For example, if passed, the proposal to modernize the Health Protection Act will go far toward enhancing product safety. 3. Paediatricians must acknowledge that the current prevention picture is uneven, similar to what we see in diseases that are 'popular' and those that are not -- the widows and orphans of research funding. This accounts in part for the diversity of papers in this issue. There are many gaps, such as for burns, drowning and sports injuries. Like the disease 'haves' and 'have-nots', some injuries attract attention while others are ignored. For example, there is no organization equivalent to the Red Cross in its promotion of water safety to come to the aid of burn prevention. The papers in this issue include a systematic review of social disparities -- a fundamental, well-studied problem that involves all injuries no matter where or how they occur. The paper on booster seat use and the one addressing helmet use also reflect ongoing problems for which there is much evidence. By contrast, the Canadian Hospitals Injury Reporting and Prevention Program, all-terrain vehicles, risk compensation, hospital injuries, shaken babies, and injuries involving Aboriginals are areas where the knowledge base is much thinner. Nevertheless, overall, the great frustration in this field is that so much is known about prevention that is not fully implemented. The ultimate responsibility for this health problem lies with the health departments. If a child with a fractured skull is not a health problem, what is? I repeat, the only way for health departments to respond appropriately to injury prevention is to establish a national centre for injury prevention and control. This proposal has been put forward repeatedly by many others and myself, yet it continues to be ignored. This year, with the active support of the Canadian Paediatric Society and many other groups, the creation of a national centre for injury prevention and control is again being proposed as part of the long overdue establishment of a Center for Disease Control and Prevention-like structure for public health in Canada. This was the principal recommendation in the Naylor Advisory Committee report. The report argues that while the credibility of the Centers for Disease Control and Prevention (CDC) mitigates jurisdictional tensions in the US, the same cannot be said for the Population and Public Health Branch of Health Canada. As a result, the advisory group calls for the creation of a new Canadian agency that would take responsibility for public health. In contrast to the present situation, the proposed new organization will be run by a chief public health officer who reports directly to the health minister. In Naylor's words, "this will encourage a type of culture change that will promote cooperation among different jurisdictions". What a welcome initiative. But imagine the frustration if this proposal was accepted with a mandate restricted to infectious diseases. To ensure that injury prevention is included as part of the mandate, everyone must acknowledge the seriousness and magnitude of this problem. Their support is needed, along with that of parents, to ensure that this and other long overdue proposals to enhance injury prevention in Canada are promptly enacted. .
LA  - English
T2  - Paediatrics and Child Health
VL  - 9
IS  - 5
PY  - 2004
DA  - 2004
DB  - EPISTEMONIKOS
UR  - http://www.epistemonikos.org/documents/37afcd0b201653530f572d2b83bb097e9fffca88
ER  - 


TY  - JOUR
TI  - Ethical and methodological issues in qualitative health research involving children: A systematic review.
AU  - Huang X
AU  - O'Connor M
AU  - Ke L
AU  - Lee S
AB  - BACKGROUND: The right of children to have their voice heard has been accepted by researchers, and there are increasing numbers of qualitative health studies involving children. The ethical and methodological issues of including children in research have caused worldwide concerns, and many researchers have published articles sharing their own experiences. OBJECTIVES: To systematically review and synthesise experts' opinions and experiences about ethical and methodological issues of including children in research, as well as related solution strategies. RESEARCH DESIGN: The research design was a systematic review of opinion-based evidence, based on the guidelines by Joanna Briggs Institute. METHODS: A search of five computerised databases has been conducted in April 2014 and 2271 articles were found. After screening the titles, abstracts, full texts and appraising the quality, 30 articles were finally included in the review. A meta-aggregative approach was applied in the data analysis and synthesis process. ETHICAL CONSIDERATIONS: Ethical approval is not needed as it is a systematic review of published literature. RESULTS: Six themes were identified, including evaluating potential risks and benefits, gaining access, obtaining informed consent/assent, protecting confidentiality and privacy, building rapport and collecting rich data. The similarities and differences between research involving children and that involving adults were indicated. CONCLUSION: All potential incentives should be justified when designing the study. Further studies need to research how to evaluate individual capacity of children and how to balance protecting children's right to participate and their interests in the research. Cultural differences related to researching children in different regions should also be studied.
LA  - English
T2  - Nursing ethics
VL  - 23
SP  - 339-56
IS  - 3
SN  - 1477-0989
PY  - 2016
DA  - 2016
DO  - 10.1177/0969733014564102
U1  - 25552586[pmid]
DB  - EPISTEMONIKOS
UR  - http://www.epistemonikos.org/documents/8bba16f28018d501f7d67acdfcd5b35c5a667c54
ER  - 


TY  - JOUR
TI  - Young Men's Preferences for Design and Delivery of Physical Activity and Nutrition Interventions: A Mixed-Methods Study.
AU  - Ashton LM
AU  - Morgan PJ
AU  - Hutchesson MJ
AU  - Rollo ME
AU  - Collins CE
AB  - Young adult men are under-represented in health research, and little is known about how to reach and engage them in lifestyle interventions. This mixed-methods study aimed to explore young males' preferences for recruitment strategies, content, format (delivery mode and program duration and frequency), and facilitator characteristics for future physical activity and nutrition interventions. Ten focus groups involving 61 men (aged 18-25 years) in the Hunter region, New South Wales, Australia and an online survey distributed within Australia were completed by 282 males (aged 18-25 years). Key focus group themes included a preference for recruitment via multiple sources, ensuring images and recruiters were relatable; intervention facilitators to be engaging and refrain from discussing negative consequences of being unhealthy. Key program content preferences included skill development and individualized goals and feedback. Focus groups and the survey confirmed a preference for multiple delivery modes, including; face-to-face (group and individual), with support using eHealth technologies. Survey results confirmed the most favored program content as: "healthy eating on a budget," "quick and easy meals," and "resistance training." Focus group responses suggested a program duration of ≥6 months, with 2-3 combined face-to-face and supportive eHealth sessions per week. Survey intervention duration preference was 3 months with 4 face-to-face sessions per month. Findings can guide the design, conduct, and evaluation of relevant contemporary physical activity and or nutrition interventions for young men. There is a need to identify the most effective ways to address young men's individual preferences in intervention research.
LA  - English
T2  - American journal of men's health
VL  - 11
SP  - 1588-1599
IS  - 5
SN  - 1557-9891
PY  - 2017
DA  - 2017
DO  - 10.1177/1557988317714141
U1  - 28675118[pmid]
DB  - EPISTEMONIKOS
UR  - http://www.epistemonikos.org/documents/52f2dc53696962f3e97e482cc9123955007f568a
ER  - 


TY  - JOUR
TI  - Indigenous child health research: a critical analysis of Australian studies.
AU  - Priest N
AU  - Mackean T
AU  - Waters E
AU  - Davis E
AU  - Riggs E
AB  - Abstract OBJECTIVES: To conduct a critical and systematic analysis of descriptive studies regarding the health, development and wellbeing status of Indigenous children in Australia and to map them according to 1) Reported Indigenous involvement in the research process; 2) Domains of the life-course model of health; and 3) Geographical location of the Indigenous child population sample. METHODS: A search of electronic databases, targeted websites and reference lists of relevant papers. Studies from 1958 to 2005 with clear methods and results were included. Data were extracted, mapped and analysed according to domains of the life-course model of health and development, study location, and reported level of Indigenous involvement. RESULTS: 217 studies were eligible. Research predominantly addressed physical health (75.1%) with few studies addressing mental health and wellbeing (2.8%) or health determinants (27.6%). Indigenous involvement in the research process was not apparent in 71.4% of studies, although it appears to be increasing. Compared with 10.6% in metropolitan locations, 67.2% of the studies were conducted in very remote areas. Remaining studies were conducted in remote or regional areas or were national. CONCLUSIONS: More work is needed to establish an evidence base of Australian Indigenous child health and wellbeing that is founded on Indigenous values, knowledge and participation. Not withstanding the significant need to address issues of core morbidity and physical health for Indigenous children, more research addressing emotional and social health and wellbeing is required, as are research questions of importance to Indigenous children living in urban settings.
LA  - English
T2  - Australian & New Zealand Journal of Public Health
VL  - 33
SP  - 55-63
IS  - 1
SN  - 13260200
PY  - 2009
DA  - 2009
DO  - 10.1111/j.1753-6405.2009.00339.x
U1  - 19236360[pmid]
DB  - EPISTEMONIKOS
UR  - http://www.epistemonikos.org/documents/ac6d8ef7853a713bc6db1bff0fe77ed2ccc7427c
ER  - 


TY  - JOUR
TI  - Putting research in place: an innovative approach to providing contextualized evidence synthesis for decision makers.
AU  - Bornstein S
AU  - Baker R
AU  - Navarro P
AU  - Mackey S
AU  - Speed D
AU  - Sullivan M
AB  - BACKGROUND: The Contextualized Health Research Synthesis Program (CHRSP), developed in 2007 by the Newfoundland and Labrador Centre for Applied Health Research, produces contextualized knowledge syntheses for health-system decision makers. The program provides timely, relevant, and easy-to-understand scientific evidence; optimizes evidence uptake; and, most importantly, attunes research questions and evidence to the specific context in which knowledge users must apply the findings. METHODS: As an integrated knowledge translation (KT) method, CHRSP: Involves intensive partnerships with senior healthcare decision makers who propose priority research topics and participate on research teams; Considers local context both in framing the research question and in reporting the findings; Makes economical use of resources by utilizing a limited number of staff; Uses a combination of external and local experts; and Works quickly by synthesizing high-level systematic review evidence rather than primary studies. Although it was developed in the Canadian province of Newfoundland and Labrador, the CHRSP methodology is adaptable to a variety of settings with distinctive features, such as those in rural, remote, and small-town locations. RESULTS: CHRSP has published 25 syntheses on priority topics chosen by the provincial healthcare system, including: Clinical and cost-effectiveness: telehealth, rural renal dialysis, point-of-care testing; Community-based health services: helping seniors age in place, supporting seniors with dementia, residential treatment centers for at-risk youth; Healthcare organization/service delivery: reducing acute-care length of stay, promoting flu vaccination among health workers, safe patient handling, age-friendly acute care; and Health promotion: diabetes prevention, promoting healthy dietary habits. These studies have been used by decision makers to inform local policy and practice decisions. CONCLUSIONS: By asking the health system to identify its own priorities and to participate directly in the research process, CHRSP fully integrates KT among researchers and knowledge users in healthcare in Newfoundland and Labrador. This high level of decision-maker buy-in has resulted in a corresponding level of uptake. CHRSP studies have directly informed a number of policy and practice directions, including the design of youth residential treatment centers, a provincial policy on single-use medical devices, and most recently, the opening of the province's first Acute Care for the Elderly hospital unit.
LA  - English
T2  - Systematic reviews
VL  - 6
SP  - 218
IS  - 1
SN  - 2046-4053
PY  - 2017
DA  - 2017
DO  - 10.1186/s13643-017-0606-4
U1  - 29096710[pmid]
DB  - EPISTEMONIKOS
UR  - http://www.epistemonikos.org/documents/c0c14f929227cc1c77b938cfea2be8854af97171
ER  - 


TY  - JOUR
TI  - Intervention Now to Eliminate Repeat Unintended Pregnancy in Teenagers (INTERUPT): a systematic review of intervention effectiveness and cost-effectiveness, and qualitative and realist synthesis of implementation factors and user engagement.
AU  - Whitaker R
AU  - Hendry M
AU  - Aslam R
AU  - Booth A
AU  - Carter B
AU  - Charles JM
AU  - Craine N
AU  - Tudor Edwards R
AU  - Noyes J
AU  - Ives Ntambwe L
AU  - Pasterfield D
AU  - Rycroft-Malone J
AU  - Williams N
AB  - BACKGROUND: The UK has one of the highest rates of teenage pregnancies in Western Europe. One-fifth of these are repeat pregnancies. Unintended conceptions can cause substantial emotional, psychological and educational harm to teenagers, often with enduring implications for life chances. Babies of teenage mothers have increased mortality and are at a significantly increased risk of poverty, educational underachievement and unemployment later in life, with associated costs to society. It is important to identify effective, cost-effective and acceptable interventions. OBJECTIVES: To identify who is at the greatest risk of repeat unintended pregnancies; which interventions are effective and cost-effective; and what the barriers to and facilitators of the uptake of these interventions are. DATA SOURCES: We conducted a multistreamed, mixed-methods systematic review informed by service user and provider consultation to examine worldwide peer-reviewed evidence and UK-generated grey literature to find and evaluate interventions to reduce repeat unintended teenage pregnancies. We searched the following electronic databases: MEDLINE and MEDLINE In-Process & Other Non-Indexed Citations, PsycINFO, Cumulative Index to Nursing and Allied Health Literature, The Cochrane Library (Cochrane Database of Systematic Reviews, Database of Abstracts of Reviews of Effects and the Health Technology Assessment Database), EMBASE (Excerpta Medica database), British Nursing Index, Educational Resources Information Center, Sociological Abstracts, Applied Social Sciences Index and Abstracts, BiblioMap (the Evidence for Policy and Practice Information and Co-ordinating Centre register of health promotion and public health research), Social Sciences Citation Index (supported by Web of Knowledge), Research Papers in Economics, EconLit (American Economic Association's electronic bibliography), OpenGrey, Scopus, Scirus, Social Care Online, National Research Register, National Institute for Health Research Clinical Research Network Portfolio and Index to THESES. Searches were conducted in May 2013 and updated in June 2014. In addition, we conducted a systematic search of Google (Google Inc., Mountain View, CA, USA) in January 2014. Database searches were guided by an advisory group of stakeholders. REVIEW METHODS: To address the topic's complexities, we used a structured, innovative and iterative approach combining methods tailored to each evidence stream. Quantitative data (effectiveness, cost-effectiveness, risk factors and effect modifiers) were synthesised with reference to Cochrane guidelines for evaluating evidence on public health interventions. Qualitative evidence addressing facilitators of and barriers to the uptake of interventions, experience and acceptability of interventions was synthesised thematically. We applied the principles of realist synthesis to uncover theories and mechanisms underpinning interventions (what works, for whom and in what context). Finally, we conducted an overarching narrative of synthesis of evidence and gathered service user feedback. RESULTS: We identified 8664 documents initially, and 816 in repeat searches. We filtered these to 12 randomised controlled trials (RCTs), four quasi-RCTs, 10 qualitative studies and 53 other quantitative studies published between 1996 and 2012. None of the RCTs was based in the UK. The RCTs evaluated an emergency contraception programme and psychosocial interventions. We found no evidence for effectiveness with regard to condom use, contraceptive use or rates of unprotected sex or use of birth control. Our primary outcome was repeat conception rate: the event rate was 132 of 308 (43%) in the intervention group versus 140 of 289 (48%) for the control goup, with a non-significant risk ratio (RR) of 0.92 [95% confidence interval (CI) 0.78 to 1.08]. Four studies reported subsequent birth rates: 29 of 237 (12%) events for the intervention arm versus 46 out of 224 (21%) for the control arm, with a RR of 0.60 (95% CI 0.39 to 0.93). Many repeat conceptions occurred in the context of poverty, low expectations and aspirations, and negligible opportunities. Service user feedback suggested that there were specific motivations for many repeat conceptions, for example to replace loss or to please a partner. Realist synthesis highlighted that context, motivation, planning for the future and letting young women take control with connectedness and tailoring provide a conceptual framework for future research. LIMITATIONS: Included studies rarely characterised adolescent pregnancy as intended or unintended, that is interventions to reduce repeat conceptions rarely addressed whether or not pregnancies were intended. Furthermore, interventions were often not clearly defined, had multiple aims and did not indicate which elements were intended to address which aims. Nearly all of the studies were conducted in the USA and focused largely on African American or Hispanic and Latina American populations. CONCLUSIONS: We found no evidence to indicate that existing interventions to reduce repeat teenage pregnancy were effective; however, subsequent births were reduced by home-based interventions. Qualitative and realist evidence helped to explain gaps in intervention design that should be addressed. More theory-based, rigorously evaluated programmes need to be developed to reduce repeat teenage pregnancy in the UK. STUDY REGISTRATION: This study is registered as PROSPERO CRD42012003168. Cochrane registration number: i=fertility/0068. FUNDING: The National Institute for Health Research Health Technology Assessment programme.
LA  - English
T2  - Health technology assessment (Winchester, England)
VL  - 20
SP  - 1-214
IS  - 16
SN  - 2046-4924
PY  - 2016
DA  - 2016
DO  - 10.3310/hta20160
U1  - 26931051[pmid]
DB  - EPISTEMONIKOS
UR  - http://www.epistemonikos.org/documents/75ce7e05438d41572a8bf7ceab299f6142844461
ER  - 


TY  - JOUR
TI  - A global perspective of Indigenous child health research: a systematic review of longitudinal studies.
AU  - Lloyd-Johnsen C
AU  - Eades S
AU  - McNamara B
AU  - D'Aprano A
AU  - Goldfeld S
AB  - BACKGROUND: Rigorously designed longitudinal studies can inform how best to reduce the widening health gap between Indigenous and non-Indigenous children. METHODS: A systematic review was performed to identify and present the breadth and depth of longitudinal studies reporting the health and well-being of Indigenous children (aged 0-18 years) globally. Databases were searched up to 23 June 2020. Study characteristics were mapped according to domains of the life course model of health. Risk of bias was assessed using the National Institutes of Health (NIH) Study Quality Assessment Tools. Reported level of Indigenous involvement was also appraised; PROSPERO registration CRD42018089950. RESULTS: From 5545 citations, 380 eligible papers were included for analysis, representing 210 individual studies. Of these, 41% were located in Australia (n = 88), 22.8% in the USA (n = 42), 11.9% in Canada (n = 25) and 10.9% in New Zealand (n = 23). Research tended to focus on either health outcomes (50.9%) or health-risk exposures (43.8%); 55% of studies were graded as 'good' quality; and 89% of studies made at least one reference to the involvement of Indigenous peoples over the course of their research. CONCLUSIONS: We identified gaps in the longitudinal assessment of cultural factors influencing Indigenous child health at the macrosocial level, including connection to culture and country, intergenerational trauma, and racism or discrimination. Future longitudinal research needs to be conducted with strong Indigenous leadership and participation including holistic concepts of health. This is critical if we are to better understand the systematic factors driving health inequities experienced by Indigenous children globally.
LA  - English
T2  - International journal of epidemiology
SN  - 1464-3685
PY  - 2021
DA  - 2021
DO  - 10.1093/ije/dyab074
U1  - 33864092[pmid]
DB  - EPISTEMONIKOS
UR  - http://www.epistemonikos.org/documents/ac2048b2e45e9791021b26da3403ff4fc4408f0f
ER  - 


TY  - JOUR
TI  - Mapping adolescent sexual and reproductive health research in sub-Saharan Africa: protocol for a scoping review.
AU  - Ajayi AI
AU  - Ushie BA
AU  - Mwoka M
AU  - Igonya EK
AU  - Ouedraogo R
AU  - Juma K
AU  - Aboderin I
AB  - INTRODUCTION: Previous studies have attempted to review the vast body of evidence on adolescent sexual and reproductive health (ASRH), but none has focused on a complete mapping and synthesis of the body of inquiry and evidence on ASRH in sub-Saharan Africa (SSA). Such a comprehensive scoping is needed, however, to offer direction to policy, programming and future research. We aim to undertake a scoping review of studies on ASRH in SSA to capture the landscape of extant research and findings and identify gaps for future research. METHODS AND ANALYSIS: This protocol is designed using the framework for scoping reviews developed by the Joanna Briggs Institute. We will include English and French language peer-reviewed publications and grey literature on ASRH (aged 10-19) in SSA published between January 2010 and June 2019. A three-step search strategy involving an initial search of three databases to refine the keywords, a full search of all databases and screening of references of previous review studies for relevant articles missing from our full search will be employed. We will search AJOL, JSTOR, HINARI, Scopus, Science Direct, Google Scholar and the websites for the WHO, UNICEF, UNFPA, UNESCO and Guttmacher Institute. Two reviewers will screen the titles, abstracts and full texts of publications for eligibility and inclusion-using Covidence (an online software). We will then extract relevant information from studies that meet the inclusion criteria using a tailored extraction frame and template. Extracted data will be analysed using descriptive statistics and thematic analysis. Results will be presented using tables and charts and summaries of key themes arising from available research findings. ETHICS AND DISSEMINATION: Ethical approval is not required for a scoping review as it synthesises publicly available publications. Dissemination will be through publication in a peer-review journal and presentation at relevant conferences and convening of policymakers and civil society organisations working on ASRH in SSA.
LA  - English
T2  - BMJ open
VL  - 10
SP  - e035335
IS  - 7
SN  - 2044-6055
PY  - 2020
DA  - 2020
DO  - 10.1136/bmjopen-2019-035335
U1  - 32611738[pmid]
DB  - EPISTEMONIKOS
UR  - http://www.epistemonikos.org/documents/b41a81e0e1ca77d911de0d1a984951b8900a200c
ER  - 


TY  - JOUR
TI  - A systematic review of the quality and scope of economic evaluations in child oral health research.
AU  - Rogers HJ
AU  - Rodd HD
AU  - Vermaire JH
AU  - Stevens K
AU  - Knapp R
AU  - El Yousfi S
AU  - Marshman Z
AB  - BACKGROUND: Economic evaluations provide policy makers with information to facilitate efficient resource allocation. To date, the quality and scope of economic evaluations in the field of child oral health has not been evaluated. Furthermore, whilst the involvement of children in research has been actively encouraged in recent years, the success of this movement in dental health economics has not yet been explored. This review aimed to determine the quality and scope of published economic evaluations applied to children's oral health and to consider the extent of children's involvement. METHODS: The following databases were searched: CINAHL, Cochrane Library, Econlit, EThOS, MEDLINE, NHS EED, OpenGrey, Scopus, Web of Science. Full economic evaluations, relating to any aspect of child oral health, published after 1997 were included and appraised against the Drummond checklist and the Consolidated Health Economic Evaluation Reporting Standards by a team of four calibrated reviewers. Data were also extracted regarding children's involvement and the outcome measures used. RESULTS: Two thousand seven hundred fifteen studies were identified, of which 46 met the inclusion criteria. The majority (n = 38, 82%) were cost-effectiveness studies, with most focusing on the prevention or management of dental caries (n = 42, 91%). One study quantified outcomes in Quality Adjusted Life Years (QALYs), and one study utilised a child-reported outcome measure. The mean percentage of applicable Drummond checklist criteria met by the studies in this review was 48% (median = 50%, range = 0-100%) with key methodological weaknesses noted in relation to discounting of costs and outcomes. The mean percentage of applicable CHEERS criteria met by each study was 77% (median = 83%, range = 33-100%), with limited reporting of conflicts of interest. Children's engagement was largely overlooked. CONCLUSIONS: There is a paucity of high-quality economic evaluations in the field of child oral health. This deficiency could be addressed through the endorsement of standardised economic evaluation guidelines by dental journals. The development of a child-centred utility measure for use in paediatric oral health would enable researchers to quantify outcomes in terms of quality adjusted life years (QALYs) whilst promoting child-centred research.
LA  - English
T2  - BMC oral health
VL  - 19
SP  - 132
IS  - 1
SN  - 1472-6831
PY  - 2019
DA  - 2019
DO  - 10.1186/s12903-019-0825-2
U1  - 31262293[pmid]
DB  - EPISTEMONIKOS
UR  - http://www.epistemonikos.org/documents/c5a8d9f729190b072ab8aa791183738d04e60077
ER  - 


TY  - JOUR
TI  - Maternal and child health research focusing on interventions that involve consumer participation.
AU  - Belizán JM
AU  - Belizán M
AU  - Mazzoni A
AU  - Cafferata ML
AU  - Wale J
AU  - Jeffrey C
AU  - Vij S
AB  - 
LA  - English
T2  - International journal of gynaecology and obstetrics: the official organ of the International Federation of Gynaecology and Obstetrics
VL  - 108
SP  - 154-5
IS  - 2
SN  - 1879-3479
PY  - 2010
DA  - 2010
DO  - 10.1016/j.ijgo.2009.09.013
U1  - 19892336[pmid]
DB  - EPISTEMONIKOS
UR  - http://www.epistemonikos.org/documents/6cb4fbdad75d09241f755fb0344f8dd42d67fb90
ER  - 


TY  - JOUR
TI  - Physical Activity Participation of Disabled Children: A Systematic Review of Conceptual and Methodological Approaches in Health Research.
AU  - Ross SM
AU  - Bogart KR
AU  - Logan SW
AU  - Case L
AU  - Fine J
AU  - Thompson H
AB  - Physical activity (PA) participation is widely recognized as a critical component of health and development for disabled and non-disabled children. Emergent literature reflects a paradigm shift in the conceptualization of childhood PA as a multi-dimensional construct, encompassing aspects of physical performance, and self-perceived engagement. However, ambiguity remains around how participation as a health construct is integrated into PA research. The primary objective of the present mini-review is to critically examine current conceptual and methodological approaches to evaluating PA participation among disabled children. We conducted a systematic review of contemporary literature (published between 2000 and 2016). Seventeen articles met inclusion criteria, and their research approach was classified into guiding framework, definition of the key construct, and measurement used. The primary guiding framework was the international classification of functioning, disability and health. An explicit definition of PA participation was absent from all studies. Eight studies (47%) operationalized PA and participation as independent constructs. Measurements included traditional performance-based aspects of PA (frequency, duration, and intensity), and alternative participation measures (subjective perception of involvement, inclusion, or enjoyment). Approximately 64% of included articles were published in the past 2 years (2014-2016) indicating a rising interest in the topic of PA participation. Drawing from the broader discussion of participation in the literature, we offer a working definition of PA participation as it pertains to active, health-associated behaviors. Further description of alternative approaches to framing and measuring PA participation are offered to support effective assessment of health status among disabled children.
LA  - English
T2  - Frontiers in public health
VL  - 4
SP  - 187
SN  - 2296-2565
PY  - 2016
DA  - 2016
DO  - 10.3389/fpubh.2016.00187
U1  - 27656639[pmid]
DB  - EPISTEMONIKOS
UR  - http://www.epistemonikos.org/documents/33ca6e54bcf0a95bc3d7ebf225e935ae547fb81f
ER  - 


TY  - JOUR
TI  - The effectiveness of interventions to treat severe acute malnutrition in young children: a systematic review.
AU  - Picot J
AU  - Hartwell D
AU  - Harris P
AU  - Mendes D
AU  - Clegg AJ
AU  - Takeda A
AB  - BACKGROUND: Severe acute malnutrition (SAM) arises as a consequence of a sudden period of food shortage and is associated with loss of a person's body fat and wasting of their skeletal muscle. Many of those affected are already undernourished and are often susceptible to disease. Infants and young children are the most vulnerable as they require extra nutrition for growth and development, have comparatively limited energy reserves and depend on others. Undernutrition can have drastic and wide-ranging consequences for the child's development and survival in the short and long term. Despite efforts made to treat SAM through different interventions and programmes, it continues to cause unacceptably high levels of mortality and morbidity. Uncertainty remains as to the most effective methods to treat severe acute malnutrition in young children. OBJECTIVES: To evaluate the effectiveness of interventions to treat infants and children aged < 5 years who have SAM. DATA SOURCES: Eight databases (MEDLINE, EMBASE, MEDLINE In-Process & Other Non-Indexed Citations, CAB Abstracts Ovid, Bioline, Centre for Reviews and Dissemination, EconLit EBSCO and The Cochrane Library) were searched to 2010. Bibliographies of included articles and grey literature sources were also searched. The project expert advisory group was asked to identify additional published and unpublished references. REVIEW METHODS: Prior to the systematic review, a Delphi process involving international experts prioritised the research questions. Searches were conducted and two reviewers independently screened titles and abstracts for eligibility. Inclusion criteria were applied to the full texts of retrieved papers by one reviewer and checked independently by a second. Included studies were mapped to the research questions. Data extraction and quality assessment were undertaken by one reviewer and checked by a second reviewer. Differences in opinion were resolved through discussion at each stage. Studies were synthesised through a narrative review with tabulation of the results. RESULTS: A total of 8954 records were screened, 224 full-text articles were retrieved, and 74 articles (describing 68 studies) met the inclusion criteria and were mapped. No evidence focused on treatment of children with SAM who were human immunodeficiency virus sero-positive, and no good-quality or adequately reported studies assessed treatments for SAM among infants < 6 months old. One randomised controlled trial investigated fluid resuscitation solutions for shock, with none adequately treating shock. Children with acute diarrhoea benefited from the use of hypo-osmolar oral rehydration solution (H-ORS) compared with the standard World Health Organization-oral rehydration solution (WHO-ORS). WHO-ORS was not significantly different from rehydration solution for malnutrition (ReSoMal), but the safety of ReSoMal was uncertain. A rice-based ORS was more beneficial than glucose-based ORSs, and provision of zinc plus a WHO-ORS had a favourable impact on diarrhoea and need for ORS. Comparisons of different diets in children with persistent diarrhoea produced conflicting findings. For treating infection, comparison of amoxicillin with ceftriaxone during inpatient therapy, and routine provision of antibiotics for 7 days versus no antibiotics during outpatient therapy of uncomplicated SAM, found that neither had a significant effect on recovery at the end of follow-up. No evidence mapped to the next three questions on factors that affect sustainability of programmes, long-term survival and readmission rates, the clinical effectiveness of management strategies for treating children with comorbidities such as tuberculosis and Helicobacter pylori infection and the factors that limit the full implementation of treatment programmes. Comparison of treatment for SAM in different settings showed that children receiving inpatient care appear to do as well as those in ambulatory or home settings on anthropometric measures and response time to treatment. Longer-term follow-up showed limited differences between the different settings. The majority of evidence on methods for correcting micronutrient deficiencies considered zinc supplements; however, trials were heterogeneous and a firm conclusion about zinc was not reached. There was limited evidence on either supplementary potassium or nicotinic acid (each produced some benefits), and nucleotides (not associated with benefits). Evidence was identified for four of the five remaining questions, but not assessed because of resource limitation. LIMITATIONS: The systematic review focused on key questions prioritised through a Delphi study and, as a consequence, did not encompass all elements in the management of SAM. In focusing on evidence from controlled studies with the most rigorous designs that were published in the English language, the systematic review may have excluded other forms of evidence. The systematic review identified several limitations in the evidence base for assessing the effectiveness of interventions for treating young children with severe acute malnutrition, including a lack of studies assessing the different interventions; limited details of study methods used; short follow-up post intervention or discharge; and heterogeneity in participants, interventions, settings, and outcome measures affecting generalisability. CONCLUSIONS: For many of the most highly ranked questions evidence was lacking or inconclusive. More research is needed on a range of topic areas concerning the treatment of infants and children with SAM. Further research is required on most aspects of the management of SAM in children < 5 years, including intravenous resuscitation regimens for shock, management of subgroups (e.g. infants < 6 months old, infants and children with SAM who are human immunodeficiency virus sero-positive) and on the use of antibiotics. FUNDING: The National Institute for Health Research Technology Assessment programme.
LA  - English
T2  - Health technology assessment (Winchester, England)
VL  - 16
SP  - 1-316
IS  - 19
SN  - 2046-4924
PY  - 2012
DA  - 2012
DO  - 10.3310/hta16190
U1  - 22480797[pmid]
DB  - EPISTEMONIKOS
UR  - http://www.epistemonikos.org/documents/beae1c0765de50f792a75c6f647c913d1c6e21ba
ER  - 


TY  - JOUR
TI  - Educational interventions to improve quality of life in people with chronic inflammatory skin diseases: systematic reviews of clinical effectiveness and cost-effectiveness.
AU  - Pickett K
AU  - Loveman E
AU  - Kalita N
AU  - Frampton GK
AU  - Jones J
AB  - BACKGROUND: Inflammatory skin diseases include a broad range of disorders. For some people, these conditions lead to psychological comorbidities and reduced quality of life (QoL). Patient education is recommended in the management of these conditions and may improve QoL. OBJECTIVES: To assess the clinical effectiveness and cost-effectiveness of educational interventions to improve health-related quality of life (HRQoL) in people with chronic inflammatory skin diseases. DATA SOURCES: Twelve electronic bibliographic databases, including The Cochrane Library, MEDLINE and EMBASE, were searched to July 2014. Bibliographies of retrieved papers were searched and an Advisory Group contacted. REVIEW METHODS: Systematic reviews were conducted following standard methodologies. Clinical effectiveness studies were included if they were undertaken in people with a chronic inflammatory skin condition. Educational interventions that aimed to, or could, improve HRQoL were eligible. Studies were required to measure HRQoL, and other outcomes such as disease severity were also included. Randomised controlled trials (RCTs) or controlled clinical trials were eligible. For the review of cost-effectiveness, studies were eligible if they were full economic evaluations, cost-consequence or cost analyses. RESULTS: Seven RCTs were included in the review of clinical effectiveness. Two RCTs focused on children with eczema and their carers. Five RCTs were in adults. Of these, two were of people with psoriasis, one was of people with acne and two were of people with a range of conditions. There were few similarities in the interventions (e.g. the delivery mode, the topics covered, the duration of the education), which precluded any quantitative synthesis. Follow-up ranged from 4 weeks to 12 months, samples sizes were generally small and, overall, the study quality was poor. There appeared to be positive effects on HRQoL in participants with psoriasis in one trial, but no difference between groups in another trial in which participants had less severe psoriasis. Carers of children in one RCT of eczema showed improvement in HRQoL; however, in a RCT evaluating a website intervention there were no demonstrable effects on HRQoL. Neither the RCT in those adults with acne nor the RCT in those adults with mixed skin conditions demonstrated an effect on HRQoL. One RCT reported subgroups with atopic dermatitis or psoriasis and education was effective for psoriasis only. Other outcomes also showed mixed results. It is unclear how clinically meaningful any of the observed improvements are. Three studies of cost-effectiveness were included. The interventions, comparators and populations varied across the studies and, overall, the studies provided limited information on cost-effectiveness. The studies did provide detailed information on resources and costs that could be useful to inform a future cost-effectiveness evaluation in this area. LIMITATIONS: The application of the inclusion criterion around whether the interventions were aimed at improving HRQoL or the inference that they could improve HRQoL was difficult as information was rarely reported. CONCLUSIONS: There is uncertainty regarding whether educational interventions addressing issues that could improve HRQoL in people with chronic skin conditions are effective. Tentative conclusions about the best approach to delivering these kinds of interventions are that face-to-face, group, sessions may be beneficial; however, text messages may also be effective. Delivery over a period of time and by a multidisciplinary team may also be associated with positive outcomes. There is uncertainty over whether or not educational interventions are cost-effective. STUDY REGISTRATION: This study is registered as PROSPERO CRD42014007426. FUNDING: The National Institute for Health Research Health Technology Assessment programme.
LA  - English
T2  - Health technology assessment (Winchester, England)
VL  - 19
SP  - 1-176
IS  - 86
SN  - 2046-4924
PY  - 2015
DA  - 2015
DO  - 10.3310/hta19860
U1  - 26502807[pmid]
DB  - EPISTEMONIKOS
UR  - http://www.epistemonikos.org/documents/85b62575a664eec57e1c3af86b54bbb5e2bbbc70
ER  - 


TY  - JOUR
TI  - Seen and heard: towards child participation in dental research.
AU  - Marshman Z
AU  - Gupta E
AU  - Baker SR
AU  - Robinson PG
AU  - Owens J
AU  - Rodd HD
AU  - Benson PE
AU  - Gibson B
AB  - BACKGROUND: There has been an increasing emphasis in many countries worldwide to capture the views of children on health services and research. A previous systematic review found that most oral health research from 2000 to 2005 was conducted on children and highlighted the need for greater research with children. AIM: To describe the extent to which oral health research between 2006 and 2014 has been conducted with or on children. DESIGN: Systematic review. Electronic databases were searched for the literature on child dental health. Each identified paper was examined by two researchers and categorised based on the extent to which children were involved in the research, the type of study (evaluative or otherwise), the country of origin, and the clinical discipline. RESULTS: The search included 2950 papers after application of the exclusion criteria. Of these, 17.4% were with children, 18.3% involved the use of proxies (parents or clinician), and 64.2% were on children. CONCLUSIONS: The proportion of studies from 2006 to 2014 involving research with children has increased from 7.3% in 2000-2005. This systematic review provides evidence for movement towards children's involvement in dental research over the last 10 years. Future dental research must focus on incorporating children's perspectives into the evaluation of dental treatments to improve outcomes for children.
LA  - English
T2  - International journal of paediatric dentistry / the British Paedodontic Society [and] the International Association of Dentistry for Children
VL  - 25
SP  - 375-82
IS  - 5
SN  - 1365-263X
PY  - 2015
DA  - 2015
DO  - 10.1111/ipd.12179
U1  - 26061706[pmid]
DB  - EPISTEMONIKOS
UR  - http://www.epistemonikos.org/documents/35e351c71a9e8fbcb425af071ace404ca303f517
ER  - 


TY  - JOUR
TI  - Seen but not heard: a systematic review of the place of the child in 21st-century dental research.
AU  - Marshman Z
AU  - Gibson BJ
AU  - Owens J
AU  - Rodd HD
AU  - Mazey H
AU  - Baker SR
AU  - Benson PE
AU  - Robinson PG
AB  - BACKGROUND: The position of children in society has changed with increasing emphasis on children's rights and child-centred services. This study aimed to describe the extent to which contemporary oral health research has been conducted with or on children. DESIGN: A systematic review of the child dental literature from 2000-2005 was conducted. A purposive sample was used to develop categories describing the level of involvement of children in research. Four main categories were developed: children as the objects of research, proxies used on behalf of children, children as the subjects of research with some involvement and children as active participants with their perspectives explored. Electronic databases were searched and exclusion criteria applied. Each of the resulting papers was examined and categorised. The frequency distribution in each category and the distribution of these categories according to subject were calculated. RESULTS: The search revealed 3266 papers after application of the exclusion criteria. Of these, 87.1% were categorised as research where children were used as objects, 5.7% were found to involve proxies (parents or clinicians), 7.0% involved children to some extent and 0.3% involved children actively. CONCLUSION: Most oral health research is conducted on children, in future research should strive to be conducted with children, involving them as fully as possible.
LA  - English
T2  - International Journal of Paediatric Dentistry
VL  - 17
SP  - 320-327
IS  - 5
SN  - 09607439
PY  - 2007
DA  - 2007
DO  - 10.1111/j.1365-263X.2007.00845.x
U1  - 17683320[pmid]
DB  - EPISTEMONIKOS
UR  - http://www.epistemonikos.org/documents/f9305b8efb108e259ccd5dbdd99ef176a5dc498b
ER  - 


TY  - BOOK
TI  - How effective are interventions at reducing socioeconomic inequalities in obesity among children and adults? Two systematic reviews
AU  - Bambra CL
AU  - Hillier FC
AU  - Cairns JM
AU  - Kasim A
AU  - Moore HJ
AU  - Summerbell CD
AB  - BACKGROUND: Tackling obesity is one of the major contemporary public health policy challenges and is vital in terms of addressing health inequalities. OBJECTIVES: To systematically review the effectiveness of interventions (individual, community and societal) in reducing socioeconomic inequalities in obesity among (1) children aged 0–18 years (including prenatal) and (2) adults aged ≥18 years, in any setting, in any country, and (3) to establish how such interventions are organised, implemented and delivered. DATA SOURCES: Nine electronic databases including MEDLINE, EMBASE, Cumulative Index to Nursing and Allied Health Literature, PsycINFO and NHS Economic Evaluation Database were searched from database start date to 10 October 2011 (child review) and to 11 October 2012 (adult review). We did not exclude papers on the basis of language, country or publication date. We supplemented these searches with website and grey literature searches. REVIEW METHODS: Preferred Reporting Items for Systematic Reviews and Meta-Analyses (PRISMA) guidelines were followed. Experimental studies and observational studies with a duration of at least 12 weeks were included. The reviews considered strategies that might reduce existing inequalities in the prevalence of obesity [i.e. effective targeted interventions or universal interventions that work more effectively in low socioeconomic status (SES) groups] as well as those interventions that might prevent the development of inequalities in obesity (i.e. universal interventions that work equally along the SES gradient). Interventions that involved drugs or surgery and laboratory-based studies were excluded from the reviews. The initial screening of titles and abstracts was conducted by one reviewer with a random 10% of the sample checked by a second reviewer. Data extraction was conducted by one reviewer and independently checked by a second reviewer. The methodological quality of the included studies was appraised independently by two reviewers. Meta-analysis and narrative synthesis were conducted focusing on the ‘best-available’ evidence for each intervention type (defined in terms of study design and quality). RESULTS: Of 56,967 papers of inequalities in obesity in children, 76 studies (85 papers) were included, and of 70,730 papers of inequalities in obesity in adults, 103 studies (103 papers) were included. These studies suggested that interventions that aim to prevent, reduce or manage obesity do not increase inequalities. For children, there was most evidence of effectiveness for targeted school-delivered, environmental and empowerment interventions. For adults, there was most evidence of effectiveness for primary care-delivered tailored weight loss and community-based weight loss interventions, at least in the short term among low-income women. There were few studies of appropriate design that could be included on societal-level interventions, a clear limitation of the evidence base found. LIMITATIONS: The reviews located few evaluations of societal-level interventions and this was probably because they included only experimental study designs. The quality assessment tool, although described as a tool for public health interventions, seemed to favour those that followed a more clinical model. The implementation tool was practical but enabled only a brief summary of implementation factors to be made. Most of the studies synthesised in the reviews were from outside the UK and related to women. CONCLUSIONS: The reviews have found some evidence of interventions with the potential to reduce SES inequalities in obesity and that obesity management interventions do not increase health inequalities. More experimental studies of the effectiveness and cost-effectiveness of interventions (particularly at the societal level) to reduce inequalities in obesity, particularly among adolescents and adult men in the UK, are needed. STUDY REGISTRATION: The studies are registered as PROSPERO CRD42011001740 and CRD42013003612. FUNDING: The National Institute for Health Research Public Health Research programme.
LA  - English
T2  - Public Health Research
PY  - 2015
DA  - 2015
U1  - 25654155[pmid]
DB  - EPISTEMONIKOS
UR  - http://www.epistemonikos.org/documents/cf9a0d73d514912d160331b36352b7830f85fe80
ER  - 


TY  - JOUR
TI  - Neurological and Psychiatric Manifestations of COVID-19 in UK Children: A Prospective National Cohort Study
AU  - Stephen  T.J. Ray
AU  - Omar Abdel-Mannan
AU  - Mario Sa
AU  - Charlotte Fuller
AU  - Greta K. Wood
AU  - Karen Psyden
AU  - Michael Yoong
AU  - S. Ramas
AU  - Helen McCullagh
AU  - D. Scott
AU  - M. McMahon
AU  - Naomi Thomas
AU  - M. Taylor
AU  - Brigitte Vollmer
AU  - Marjorie Illingworth
AU  - Nadine McCrea
AU  - Victoria Davies
AU  - William Whitehouse
AU  - S. Zuberi
AU  - Keira Guthrie
AU  - Evangeline Wassmer
AU  - N. Shah
AU  - Mark  R. Baker
AU  - Sangeeta Tiwary
AU  - Christina Petropoulos
AU  - Victoria Vlachou
AU  - Maria Kinali
AU  - H. Jeen Tan
AU  - Uma Varma
AU  - Dipak Ram
AU  - Shivaram Avula
AU  - Gerome Breen
AU  - Noelle Enright
AU  - Jane Hassell
AU  - Amy  L. Ross Russell
AU  - R. Kumar
AU  - Rachel  E. Mulholland
AU  - Sarah Pett
AU  - Ian Galea
AU  - Rhys H. Thomas
AU  - Ming Lim
AU  - Yael Hacohen
AU  - T. Solomon
AU  - Michael  John Griffiths
AU  - B.D. Michael
AU  - Rachel Kneen
AU  - CoroNerve Studies Group
AB  - Background: The spectrum of neurological and psychiatric complications associated with COVID-19 is poorly understood in children. Methods: Children and adolescents (<18 years) with neurological or psychiatric disorders were included if paediatric neurologists considered SARS-CoV-2 infection to be relevant to the presentation. Cases were classified as having either a primary COVID-19 neurological/psychiatric disorder or as being associated with Paediatric Inflammatory Multisystem Syndrome Temporally associated with SARS-CoV-2 (PIMS-TS). The denominator of all hospitalised children with COVID-19 was collated from National Health Service England data. Findings: Fifty-two cases were identified, among 1334 children hospitalised with COVID-19 giving an estimated incidence of 3.8 per 100 children. Twenty-seven (52%) had a primary neurological or psychiatric disorder, 25 (48%) had features associated with PIMS-TS. The median (range) age was 9 (1-17) years. Thirty-six (69%) were from Black or Asian backgrounds. In the primary neurology/psychiatry disorder group, diagnoses included seven with status epilepticus, five encephalitis, five Guillain-Barré syndrome, three acute demyelinating syndromes, two chorea, two psychosis, two encephalopathy, one transient ischaemic attack. The PIMS-TS neurology group more often had multiple features, which included encephalopathy (22, 88%), peripheral nervous system involvement (10, 40%), behavioural change (9, 36%), hallucinations (6, 24%). A recognised neuro-immune disorder was more common in the primary neurology than the PIMS-TS neurology group (13/27 [48%] vs 1/25 [0.04%], p=0.0003). More patients in the PIMS-TS neurology group were admitted to intensive care (20/25 [80%] vs 6/27 [22%], p=0.0001) and received immunomodulatory treatment (22/25 [88%] vs 12/27 [44%]), p=0.045). Seventeen (33%) were discharged with disability; one PIMS-TS child with stroke died. Interpretation: This first nation-wide study of the neurological and psychiatric manifestations of COVID-19 in children identified key differences between those with a primary disorder versus those with PIMS-TS. More PIMS-TS children needed intensive care, but outcomes were similar overall. Further studies must investigate underlying mechanisms and longer-term outcomes. Funding Statement: BDM and GB are supported to conduct COVID-19 neuroscience research by the UKRI/MRC (MR/V03605X/1); for additional neurological inflammation research due to viral infection BDM is also supported by grants from the MRC/UKRI (MR/V007181//1), MRC (MR/T028750/1) and Wellcome (ISSF201902/3). SR is also supported by Wellcome to conduct paediatric neuroinfectious research (203919/Z/16/Z). IG is supported by NIHR. TS is supported by the National Institute for Health Research (NIHR) Health Protection Research Unit in Emerging and Zoonotic Infections (Grant Nos. IS-HPU-1112-10117 and NIHR200907), NIHR Global Health Research Group on Brain Infections (No. 17/63/110), the UK Medical Research Council’s Global Effort on COVID-19 Programme (MR/V033441/1), and the European Union's Horizon 2020 research and innovation program ZikaPLAN (Preparedness Latin America Network), grant agreement No. 734584. MG is supported to conduct neuroscience and infection research internationally by MRC Newton Fund (MR/S019960/1), MRC DPFS (MR/R015406/1) and NIHR (153195 17/60/67, 126156 17/63/11 and 200907). Declaration of Interests: None. Ethics Approval Statement: The study was approved by the University of Liverpool Institute of Infection Veterinary and Ecological Sciences Ethics Committee (UoL #7725/2020) and the University of Southampton Faculty of Medicine Ethics Committee (ERGO #56504). The electronic CRF was hosted on ALEA (www.aleaclinical.eu) and managed by the Clinical Information Research Unit.
LA  - English
T2  - SSRN
PY  - 2021
DA  - 2021
DB  - EPISTEMONIKOS
UR  - http://www.epistemonikos.org/documents/8c6fc4b1f812c1e0d78165e2e68172b956f7fa18
ER  - 


TY  - JOUR
TI  - Neurological manifestations of SARS-CoV-2 infection in hospitalised children and adolescents in the UK: a prospective national cohort study.
AU  - Ray STJ
AU  - Abdel-Mannan O
AU  - Sa M
AU  - Fuller C
AU  - Wood GK
AU  - Pysden K
AU  - Yoong M
AU  - McCullagh H
AU  - Scott D
AU  - McMahon M
AU  - Thomas N
AU  - Taylor M
AU  - Illingworth M
AU  - McCrea N
AU  - Davies V
AU  - Whitehouse W
AU  - Zuberi S
AU  - Guthrie K
AU  - Wassmer E
AU  - Shah N
AU  - Baker MR
AU  - Tiwary S
AU  - Tan HJ
AU  - Varma U
AU  - Ram D
AU  - Avula S
AU  - Enright N
AU  - Hassell J
AU  - Ross Russell AL
AU  - Kumar R
AU  - Mulholland RE
AU  - Pett S
AU  - Galea I
AU  - Thomas RH
AU  - Lim M
AU  - Hacohen Y
AU  - Solomon T
AU  - Griffiths MJ
AU  - Michael BD
AU  - Kneen R
AU  - CoroNerve study group
AB  - BACKGROUND: The spectrum of neurological and psychiatric complications associated with paediatric SARS-CoV-2 infection is poorly understood. We aimed to analyse the range and prevalence of these complications in hospitalised children and adolescents. METHODS: We did a prospective national cohort study in the UK using an online network of secure rapid-response notification portals established by the CoroNerve study group. Paediatric neurologists were invited to notify any children and adolescents (age <18 years) admitted to hospital with neurological or psychiatric disorders in whom they considered SARS-CoV-2 infection to be relevant to the presentation. Patients were excluded if they did not have a neurological consultation or neurological investigations or both, or did not meet the definition for confirmed SARS-CoV-2 infection (a positive PCR of respiratory or spinal fluid samples, serology for anti-SARS-CoV-2 IgG, or both), or the Royal College of Paediatrics and Child Health criteria for paediatric inflammatory multisystem syndrome temporally associated with SARS-CoV-2 (PIMS-TS). Individuals were classified as having either a primary neurological disorder associated with COVID-19 (COVID-19 neurology group) or PIMS-TS with neurological features (PIMS-TS neurology group). The denominator of all hospitalised children and adolescents with COVID-19 was collated from National Health Service England data. FINDINGS: Between April 2, 2020, and Feb 1, 2021, 52 cases were identified; in England, there were 51 cases among 1334 children and adolescents hospitalised with COVID-19, giving an estimated prevalence of 3·8 (95% CI 2·9-5·0) cases per 100 paediatric patients. 22 (42%) patients were female and 30 (58%) were male; the median age was 9 years (range 1-17). 36 (69%) patients were Black or Asian, 16 (31%) were White. 27 (52%) of 52 patients were classified into the COVID-19 neurology group and 25 (48%) were classified into the PIMS-TS neurology group. In the COVID-19 neurology group, diagnoses included status epilepticus (n=7), encephalitis (n=5), Guillain-Barré syndrome (n=5), acute demyelinating syndrome (n=3), chorea (n=2), psychosis (n=2), isolated encephalopathy (n=2), and transient ischaemic attack (n=1). The PIMS-TS neurology group more often had multiple features, which included encephalopathy (n=22 [88%]), peripheral nervous system involvement (n=10 [40%]), behavioural change (n=9 [36%]), and hallucinations at presentation (n=6 [24%]). Recognised neuroimmune disorders were more common in the COVID-19 neurology group than in the PIMS-TS neurology group (13 [48%] of 27 patients vs 1 [<1%] of 25 patients, p=0·0003). Compared with the COVID-19 neurology group, more patients in the PIMS-TS neurology group were admitted to intensive care (20 [80%] of 25 patients vs six [22%] of 27 patients, p=0·0001) and received immunomodulatory treatment (22 [88%] patients vs 12 [44%] patients, p=0·045). 17 (33%) patients (10 [37%] in the COVID-19 neurology group and 7 [28%] in the PIMS-TS neurology group) were discharged with disability; one (2%) died (who had stroke, in the PIMS-TS neurology group). INTERPRETATION: This study identified key differences between those with a primary neurological disorder versus those with PIMS-TS. Compared with patients with a primary neurological disorder, more patients with PIMS-TS needed intensive care, but outcomes were similar overall. Further studies should investigate underlying mechanisms for neurological involvement in COVID-19 and the longer-term outcomes. FUNDING: UK Research and Innovation, Medical Research Council, Wellcome Trust, National Institute for Health Research.
LA  - English
T2  - The Lancet. Child & adolescent health
SN  - 2352-4650
PY  - 2021
DA  - 2021
DO  - 10.1016/S2352-4642(21)00193-0
U1  - 34273304[pmid]
DB  - EPISTEMONIKOS
UR  - http://www.epistemonikos.org/documents/342197a40f8ced152ea1818ab70d8f13329ce0ee
ER  - 


TY  - JOUR
TI  - The use of social networking sites for public health practice and research: a systematic review.
AU  - Capurro D
AU  - Cole K
AU  - Echavarría MI
AU  - Joe J
AU  - Neogi T
AU  - Turner AM
AB  - BACKGROUND: Social networking sites (SNSs) have the potential to increase the reach and efficiency of essential public health services, such as surveillance, research, and communication. OBJECTIVE: The objective of this study was to conduct a systematic literature review to identify the use of SNSs for public health research and practice and to identify existing knowledge gaps. METHODS: We performed a systematic literature review of articles related to public health and SNSs using PubMed, EMBASE, and CINAHL to search for peer-reviewed publications describing the use of SNSs for public health research and practice. We also conducted manual searches of relevant publications. Each publication was independently reviewed by 2 researchers for inclusion and extracted relevant study data. RESULTS: A total of 73 articles met our inclusion criteria. Most articles (n=50) were published in the final 2 years covered by our search. In all, 58 articles were in the domain of public health research and 15 were in public health practice. Only 1 study was conducted in a low-income country. Most articles (63/73, 86%) described observational studies involving users or usages of SNSs; only 5 studies involved randomized controlled trials. A large proportion (43/73, 59%) of the identified studies included populations considered hard to reach, such as young individuals, adolescents, and individuals at risk of sexually transmitted diseases or alcohol and substance abuse. Few articles (2/73, 3%) described using the multidirectional communication potential of SNSs to engage study populations. CONCLUSIONS: The number of publications about public health uses for SNSs has been steadily increasing in the past 5 years. With few exceptions, the literature largely consists of observational studies describing users and usages of SNSs regarding topics of public health interest. More studies that fully exploit the communication tools embedded in SNSs and study their potential to produce significant effects in the overall population's health are needed.
LA  - English
T2  - Journal of medical Internet research
VL  - 16
SP  - e79
IS  - 3
SN  - 1438-8871
PY  - 2014
DA  - 2014
DO  - 10.2196/jmir.2679
U1  - 24642014[pmid]
DB  - EPISTEMONIKOS
UR  - http://www.epistemonikos.org/documents/c9d68eb8d2d42ea1461f632769a711b855181eae
ER  - 


TY  - BOOK
TI  - Does the Royal Horticultural Society Campaign for School Gardening increase intake of fruit and vegetables in children? Results from two randomised controlled trials
AU  - Christian MS
AU  - Evans CEL
AU  - Cade JE
AB  - BACKGROUND: Children’s fruit and vegetable intake in the UK is low. Changing intake is challenging. Gardening in schools might be a vehicle for facilitating fruit and vegetable intake. OBJECTIVES: To undertake the first clustered randomised controlled trials (RCTs) of a gardening intervention. To evaluate the impact of a school gardening programme, the Royal Horticultural Society (RHS) Campaign for School Gardening, on children’s fruit and vegetable intake. METHODS: Primary school children aged 8–11 years from eight London boroughs were included in one of two related RCTs. Trial 1 consisted of 23 schools, randomised to receive either a RHS-led or teacher-led intervention. Trial 2 consisted of 31 schools, randomised to either the teacher-led intervention or a comparison group. A 24-hour food diary [the Child And Diet Evaluation Tool (CADET)] collected baseline and follow-up dietary intake. Questionnaires measured children’s knowledge and attitudes towards fruit and vegetables and assessed intervention implementation. Data were collected by fieldworkers who were blind to the original allocation of the school. The primary outcome was change in fruit and vegetable intake analysed using a random effects model, based on intention to treat. RESULTS: Total sample size at baseline for both trials (2529 children) was lower than the original aim of 2900 children. The final sample size was 1557, with 641 children completing trial 1 (RHS-led, n = 312; teacher-led, n = 329) and 916 children completing trial 2 (teacher-led, n = 488; control, n = 428). The response rate at follow-up for the two combined was 62%. Baseline analysis of children’s fruit and vegetable intake showed that eating a family meal together, cutting up fruit and vegetables, and parental modelling of fruit and vegetable intakes were all associated with higher intakes of fruit and vegetables in children. The primary trial outcome, combined fruit and vegetable intake, showed that in trial 1 the teacher-led group had a mean change in intake of 8 g [95% confidence interval (CI) –19 to 36 g], compared with a mean of –32 g (95% CI –60 to –3 g) in the RHS-led group. However, this difference was not significant (intervention effect –43 g, 95% CI –88 to 1 g; p = 0.06). In trial 2, the teacher-led group consumed 15 g (95% CI –36 to 148 g) more fruit and vegetables than the comparison group; this difference was not significant. No change was found in children’s knowledge and attitudes. However, if schools improved their RHS gardening score by three levels, children had a higher intake of 81 g of fruit and vegetables (95% CI 0 to 163 g; p = 0.05) compared with schools with no change in gardening score. CONCLUSION: Results from these trials provide little evidence that school gardening alone can improve children’s fruit and vegetable intake. In both trials, gardening levels increased across all groups from baseline to follow-up, with no statistically significant difference between groups in terms of improvement in gardening level. This lack of differentiation between groups is likely to have influenced the primary outcome. However, when the gardening intervention was implemented at the highest intensities there was a suggestion that it could improve children’s fruit and vegetable intake by a portion. Analysis of the baseline data showed that family support for fruit and vegetable intakes was associated with higher intakes of fruit and vegetables in children. This study highlights the need for more sophisticated and accurate tools to evaluate diet in children. Future intervention designs should include a greater level of parental involvement in school interventions, along with related components such as cooking, to substantially improve children’s fruit and vegetable intake. In addition, the home environment has been demonstrated to be an important focus for intervention. TRIAL REGISTRATION: Current Controlled Trials ISRCTN11396528. FUNDING: This project was funded by the National Institute for Health Research (NIHR) Public Health Research programme and will be published in full in Public Health Research; Vol. 2, No. 4. See the NIHR Journals Library website for further project information.
LA  - English
T2  - Public Health Research
PY  - 2014
DA  - 2014
U1  - 27466653[pmid]
DB  - EPISTEMONIKOS
UR  - http://www.epistemonikos.org/documents/b5daf9fae83eeec3dc80665a0d573573409e8d2e
ER  - 


TY  - BOOK
TI  - Text messaging to help women with overweight or obesity lose weight after childbirth: the intervention adaptation and SMS feasibility RCT
AU  - McGirr C
AU  - Rooney C
AU  - Gallagher D
AU  - Dombrowski SU
AU  - Anderson AS
AU  - Cardwell CR
AU  - Free C
AU  - Hoddinott P
AU  - Holmes VA
AU  - McIntosh E
AU  - Somers C
AU  - Woodside JV
AU  - Young IS
AU  - Kee F
AU  - McKinley MC
AB  - BACKGROUND: There is a need to develop weight management interventions that fit seamlessly into the busy lives of women during the postpartum period. OBJECTIVE: The objective was to develop and pilot-test an evidence- and theory-based intervention, delivered by short message service, which supported weight loss and weight loss maintenance in the postpartum period. DESIGN: Stage 1 involved the development of a library of short message service messages to support weight loss and weight loss maintenance, with personal and public involvement, focusing on diet and physical activity with embedded behaviour change techniques, and the programming of a short message service platform to allow fully automated intervention delivery. Stage 2 comprised a 12-month, single-centre, two-arm, pilot, randomised controlled trial with an active control. SETTING: This study was set in Northern Ireland; women were recruited via community-based approaches. PARTICIPANTS: A total of 100 women with overweight or obesity who had given birth in the previous 24 months were recruited. INTERVENTIONS: The intervention group received an automated short message service intervention about weight loss and weight loss maintenance for 12 months. The active control group received automated short message service messages about child health and development for 12 months. MAIN OUTCOME MEASURES: The main outcomes measured were the feasibility of recruitment and retention, acceptability of the intervention and trial procedures, and evidence of positive indicative effects on weight. Weight, waist circumference and blood pressure were measured by the researchers; participants completed a questionnaire booklet and wore a sealed pedometer for 7 days at baseline, 3, 6, 9 and 12 months. Outcome assessments were collected during home visits and women received a voucher on completion of each of the assessments. Qualitative interviews were conducted with women at 3 and 12 months, to gather feedback on the intervention and active control and the study procedures. Quantitative and qualitative data were used to inform the process evaluation and to assess fidelity, acceptability, dose, reach, recruitment, retention, contamination and context. RESULTS: The recruitment target of 100 participants was achieved (intervention, n = 51; control, n = 49); the mean age was 32.5 years (standard deviation 4.3 years); 28 (28%) participants had a household income of < £29,999 per annum. Fifteen women became pregnant during the follow-up (intervention, n = 9; control, n = 6) and withdrew from the study for this reason. At the end of the 12-month study, the majority of women remained in the study [85.7% (36/42) in the intervention group and 90.7% (39/43) in the active control group]. The research procedures were well accepted by women. Both groups indicated a high level of satisfaction with the short message service intervention that they were receiving. There was evidence to suggest that the intervention may have a positive effect on weight loss and prevention of weight gain during the postpartum period. LIMITATIONS: The interviews at 3 and 12 months were conducted by the same researchers who collected other outcome data. CONCLUSIONS: An evidence- and theory-based intervention delivered by short message service was successfully developed in conjunction with postpartum women with overweight and obesity. The intervention was acceptable to women and was feasible to implement in the 12-month pilot randomised controlled trial. The progression criteria for a full randomised controlled trial to examine effectiveness and cost-effectiveness were met. FUTURE WORK: Some minor refinements need to be made to the intervention and trial procedures based on the findings of the pilot trial in preparation for conducting a full randomised controlled trial. TRIAL REGISTRATION: Current Controlled Trial ISRCTN90393571. FUNDING: This project was funded by the National Institute for Health Research (NIHR) Public Health Research programme and will be published in full in Public Health Research; Vol. 8, No. 4. See the NIHR Journals Library website for further project information. The intervention costs were provided by the Public Health Agency, Northern Ireland.
LA  - English
T2  - Public Health Research
PY  - 2020
DA  - 2020
U1  - 32223118[pmid]
DB  - EPISTEMONIKOS
UR  - http://www.epistemonikos.org/documents/9f31cabee8aa8679dea9081af389a3f28bc78957
ER  - 


TY  - JOUR
TI  - Beginning reading interventions for children and adolescents with intellectual disability.
AU  - Reichow B
AU  - Lemons CJ
AU  - Maggin DM
AU  - Hill DR
AB  - BACKGROUND: Historically, students with intellectual disability were not expected to learn to read, and thus were excluded from reading instruction. Over the past decades, societal expectations for this group of learners have changed in that children and adolescents with intellectual disability are now expected to be provided with, and benefit from, literacy instruction. This shift in societal expectations has also led to an increase in research examining effective interventions for increasing beginning reading skills for students with intellectual disability. OBJECTIVES: To assess the effectiveness of interventions for teaching beginning reading skills to children and adolescents with intellectual disability. SEARCH METHODS: We searched the following electronic databases up to October 2019: CENTRAL; MEDLINE, including Epub Ahead of Print and In-Process and Other Non-Indexed Citations, Embase, 13 other databases, and two trials registers. We contacted authors of included studies, examined reference lists, and used Google Scholar to search for additional studies. SELECTION CRITERIA: We included randomized controlled trials (including trials that use quasi-random methods of allocation such as date of birth), involving children and adolescents with intellectual disability (defined as an intelligence quotient (IQ) two standard deviations or more below the population mean) between the ages of 4 and 21 years, that evaluated the efficacy of a beginning reading intervention compared to a control intervention, including no treatment control, wait-list control, treatment as usual, attention control, or alternate non-reading instruction control. DATA COLLECTION AND ANALYSIS: Two review authors independently screened titles and abstracts yielded by the search against the inclusion criteria, and extracted data from each trial using a piloted data extraction form to collect information about the population, intervention, randomization methods, blinding, sample size, outcome measures, follow-up duration, attrition and handling of missing data, and methods of analysis. When data were missing, one review author contacted the study authors to request additional information. Two review authors assessed the risk of bias of each included study and rated the quality of the evidence using the GRADE approach (a systematic method for rating the certainty of evidence in meta-analyses). We conducted random-effect meta-analyses, with inverse-variance weighting to combine effect sizes for each of our primary and secondary outcomes. We presented effect sizes as standardized mean differences (SMD) with 95% confidence intervals (CI). MAIN RESULTS: We identified seven studies involving 352 children and adolescents with intellectual disabilities that met the inclusion criteria. All studies provided the intervention in school settings. Four studies were conducted in the USA, one in Canada, and two in the UK. Three studies were funded by grants from the US Department of Education, Institute of Education Sciences; one study by the Canadian Language and Literacy Research Network and the Nova Scotia Health Research Foundation; and three studies did not indicate a funding source. We identified some concerns with risk of bias, mainly due to the difficulty of blinding of participants and personnel, and the lack of blinding of outcome assessors. Meta-analyses of the data demonstrated small-to-moderate effects of beginning reading interventions delivered to children and adolescents with intellectual disability across four dependent variables. We found medium effect sizes in favor of the beginning reading interventions for the primary outcomes of phonologic awareness (SMD 0.55, 95% CI 0.23 to 0.86; 4 studies, 178 participants; moderate-quality evidence), word reading (SMD 0.54, 95% CI 0.05 to 1.03; 5 studies, 220 participants; moderate-quality evidence), and decoding (SMD 0.40, 95% CI 0.12 to 0.67; 5 studies, 230 participants; low-quality evidence). The studies reported no adverse events. We also found a moderate effect for the secondary outcomes of oral reading fluency (SMD 0.65, 95% CI -0.12 to 1.42; 2 studies, 84 participants; low-quality evidence) and language skills (SMD 0.28, 95% CI 0.03 to 0.54; 3 studies, 222 participants; moderate-quality evidence). AUTHORS' CONCLUSIONS: Results from this review provide evidence that beginning reading interventions that include elements of phonologic awareness, letter sound instruction, and decoding, delivered to children and adolescents with intellectual disability, are associated with small-to-moderate improvements in phonologic awareness, word reading, decoding, expressive and receptive language, and oral reading fluency. These findings are aligned with previously conducted studies that examined the effects of reading interventions for people without intellectual disability.
LA  - English
T2  - The Cochrane database of systematic reviews
VL  - 12
SP  - CD011359
SN  - 1469-493X
PY  - 2019
DA  - 2019
DO  - 10.1002/14651858.CD011359.pub2
U1  - 31805208[pmid]
DB  - EPISTEMONIKOS
UR  - http://www.epistemonikos.org/documents/fb290e982842e7b8070972f96b1bf75a69774a29
ER  - 


TY  - JOUR
TI  - Training of Community Health Agents in health hearing children: current perspectives.
AU  - Castro TT
AU  - Zucki F
AB  - PURPOSE: To characterize the training of Community Health Workers in the field of child hearing health. RESEARCH STRATEGY: A systematic literature review on Biblioteca Virtual em Saúde (BVS) and Biblioteca Digital de Teses e Dissertações of USP databases was performed. SELECTION CRITERIA: The search strategy was oriented by the specific question: "How have the Community Health Workers been trained to work in the field of child hearing health?" The study selection criteria involved consistency with the proposed theme, belonging to the category of scientific papers, dissertation or thesis, and publication in Brazilian Portuguese. DATA ANALYSIS: A total of 2,687 studies were found. After analyzing the title and abstract, eight studies were chosen for full reading, however, only four of them met the proposed criteria and were included in the review. RESULTS: The studies indicated live and virtual classes with the use of video conferencing or CD-ROM as training strategies for Community Health Workers. Trainings were effective. Only one questionnaire about hearing and language monitoring was described. Different possibilities for the activities of Community Health Workers were identified. CONCLUSION: Different learning methodologies have been used for training the Community Health Worker in the field of child hearing health, and all of have proven effective for knowledge acquisition. Community Health Workers play an important role in promoting and monitoring child hearing health.
LA  - English
T2  - CoDAS
VL  - 27
SP  - 616-22
IS  - 6
SN  - 2317-1782
PY  - 2015
DA  - 2015
DO  - 10.1590/2317-1782/20152014223
U1  - 26691628[pmid]
DB  - EPISTEMONIKOS
UR  - http://www.epistemonikos.org/documents/8cba0ea15cf0f14c206fbd1e70c3dc4326e99698
ER  - 


TY  - BOOK
TI  - Child food insecurity in the UK: a rapid review
AU  - Aceves-Martins M
AU  - Cruickshank M
AU  - Fraser C
AU  - Brazzelli M
AB  - BACKGROUND: Food insecurity (FI) is a multifaceted, socioeconomic problem involving difficulties accessing sufficient, safe and nutritious food to meet people’s dietary requirements and preferences for a healthy life. For children experiencing FI, there are some potentially negative developmental consequences and it is, therefore, important to understand the links between FI and children’s health and well-being as well as any strategies undertaken to address FI. The overall objective of this assessment was to determine the nature, extent and consequences of FI affecting children (aged ≤ 18 years) in the UK. OBJECTIVE: To determine the nature, extent and consequences of FI affecting children (aged ≤ 18 years) in the UK. DATA SOURCES: The databases searched on 4 December 2017 included MEDLINE (including In-Process & Other Non-Indexed Citations and E-pub ahead of print files), EMBASE, the Cumulative Index to Nursing and Allied Health Literature (CINAHL), the Commonwealth Agricultural Bureaux (CAB) abstracts, The Cochrane Library, Education Resources Information Centre (ERIC), PsycINFO, the Social Science Citation Index and the Applied Social Sciences Index and Abstracts (ASSIA). METHODS: A rapid review of the current published and unpublished literature was conducted, including all study designs from specified high-income countries in children aged ≤ 18 years. Searches were conducted of major health-care, nutrition, education and social science databases from 1995 onwards, and websites of relevant UK and international organisations. Final searches were undertaken in December 2017. RESULTS: In total, 109 studies were selected. Only five studies were conducted in the UK, four of which provided qualitative data. Possible factors associated with child FI were identified, for example socioeconomic status, material deprivation, living in public housing and having unemployed or poorly educated parents. Children’s health, well-being and academic outcomes were all negatively affected by FI. The mediating effects of family stressors and parenting practices in the relationship between FI and children’s health and well-being outcomes were not clear. Food assistance programmes were generally effective in mitigating FI and improving nutritional outcomes (including hunger) in the short term, but did not eradicate FI, eliminate its effects on children’s health or have an impact on academic outcomes. No reports assessing the prevalence of child FI in the UK or the cost-effectiveness and sustainability of interventions to tackle FI were identified. LIMITATIONS: There was a lack of consistency in how FI was defined and measured across studies. Most of the studies used indirect measurements of child FI through parental reports. The majority of studies were conducted in North America. Only five studies were conducted in the UK. Thirty potentially relevant studies were not included in the review as a result of time and resource constraints. Most studies were observational and caution is advised in interpreting their results. CONCLUSIONS: A number of factors that were related to child FI were identified, as were negative associations between child FI and physical, mental and social outcomes. However, these findings should be interpreted with caution because of the correlational nature of the analyses and the fact that it is difficult to determine if some factors are predictors or consequences of FI. FUTURE RESEARCH: There is an urgent requirement for the development of a reliable instrument to measure and monitor child FI in the UK and for well-designed interventions or programmes to tackle child FI. STUDY REGISTRATION: This study is registered as PROSPERO CRD42017084818. FUNDING: The National Institute for Health Research Public Health Research programme. The Health Services Research Unit is core-funded by the Chief Scientist Office of the Scottish Government Health and Social Care Directorates.
LA  - English
T2  - Public Health Research
PY  - 2018
DA  - 2018
U1  - 30475559[pmid]
DB  - EPISTEMONIKOS
UR  - http://www.epistemonikos.org/documents/46bfdbad6922ad67a88dd3fe652ac760e095a836
ER  - 


TY  - JOUR
TI  - Impact of COVID-19 on utilization of maternal, newborn and child health services in Nigeria: protocol for a country-level mixed-methods study
AU  - Godwin Akaba
AU  - Osasuyi Dirisu
AU  - Kehinde Okunade
AU  - Eseoghene Adams
AU  - Jane Ohioghame
AU  - Obioma Obikeze
AU  - Emmanuel Izuka
AU  - Maryam Sulieman
AU  - Michael Edeh
AB  - Background: Battling with COVID-19 and providing essential services along the continuum of care could be challenging. This study will evaluate the impact of COVID-19 on utilization of maternal, newborn and child health (MNCH) services in Nigeria and explore the barriers being experienced by women and their families in getting access to MNCH services, as well as other contextual factors that may have shaped the utilization of MNCH services during the COVID-19 pandemic. Methods and analysis: The study will adopt an observational mixed-methods study design involving 18 health care facilities delivering MNCH services in six selected states across six geopolitical zones of Nigeria. We will retrieve longitudinal data on MNCH services from all selected hospitals three months before and after the first recorded case of COVID-19 in Nigeria. Qualitative data will be collected using in-depth interviews conducted via mobile phones or ZOOM meeting platforms among stakeholder participants (users of MNCH services, health workers and policymakers) to ascertain their perceptions on how COVID-19 has shaped the utilization of MNCH services. We will triangulate quantitative and qualitative data to better understand the impact of COVID-19 on the utilization of MNCH services in Nigeria. Ethics and dissemination: Ethics approvals have been obtained from the Health Research Ethics Committee of the tertiary hospitals involved in the study. Our findings will provide the first evidence from an African setting on the impact of COVID-19 on the utilization of MNCH services using a mixed-methods study design for policy formulation towards sustained MNCH service delivery.
LA  - English
T2  - F1000Research
VL  - 9
SP  - 1106
SN  - 2046-1402
PY  - 2020
DA  - 2020
DO  - 10.12688/f1000research.26283.2
U1  - 34567535[pmid]
DB  - EPISTEMONIKOS
UR  - http://www.epistemonikos.org/documents/b15af7b741afbb5778082e793c2cdf67aac94cd3
ER  - 


TY  - JOUR
TI  - A chronological map of 308 physical and mental health conditions from 4 million individuals in the English National Health Service.
AU  - Kuan V
AU  - Denaxas S
AU  - Gonzalez-Izquierdo A
AU  - Direk K
AU  - Bhatti O
AU  - Husain S
AU  - Sutaria S
AU  - Hingorani M
AU  - Nitsch D
AU  - Parisinos CA
AU  - Lumbers RT
AU  - Mathur R
AU  - Sofat R
AU  - Casas JP
AU  - Wong ICK
AU  - Hemingway H
AU  - Hingorani AD
AB  - BACKGROUND: To effectively prevent, detect, and treat health conditions that affect people during their lifecourse, health-care professionals and researchers need to know which sections of the population are susceptible to which health conditions and at which ages. Hence, we aimed to map the course of human health by identifying the 50 most common health conditions in each decade of life and estimating the median age at first diagnosis. METHODS: We developed phenotyping algorithms and codelists for physical and mental health conditions that involve intensive use of health-care resources. Individuals older than 1 year were included in the study if their primary-care and hospital-admission records met research standards set by the Clinical Practice Research Datalink and they had been registered in a general practice in England contributing up-to-standard data for at least 1 year during the study period. We used linked records of individuals from the CALIBER platform to calculate the sex-standardised cumulative incidence for these conditions by 10-year age groups between April 1, 2010, and March 31, 2015. We also derived the median age at diagnosis and prevalence estimates stratified by age, sex, and ethnicity (black, white, south Asian) over the study period from the primary-care and secondary-care records of patients. FINDINGS: We developed case definitions for 308 disease phenotypes. We used records of 2 784 138 patients for the calculation of cumulative incidence and of 3 872 451 patients for the calculation of period prevalence and median age at diagnosis of these conditions. Conditions that first gained prominence at key stages of life were: atopic conditions and infections that led to hospital admission in children (<10 years); acne and menstrual disorders in the teenage years (10-19 years); mental health conditions, obesity, and migraine in individuals aged 20-29 years; soft-tissue disorders and gastro-oesophageal reflux disease in individuals aged 30-39 years; dyslipidaemia, hypertension, and erectile dysfunction in individuals aged 40-59 years; cancer, osteoarthritis, benign prostatic hyperplasia, cataract, diverticular disease, type 2 diabetes, and deafness in individuals aged 60-79 years; and atrial fibrillation, dementia, acute and chronic kidney disease, heart failure, ischaemic heart disease, anaemia, and osteoporosis in individuals aged 80 years or older. Black or south-Asian individuals were diagnosed earlier than white individuals for 258 (84%) of the 308 conditions. Bone fractures and atopic conditions were recorded earlier in male individuals, whereas female individuals were diagnosed at younger ages with nutritional anaemias, tubulointerstitial nephritis, and urinary disorders. INTERPRETATION: We have produced the first chronological map of human health with cumulative-incidence and period-prevalence estimates for multiple morbidities in parallel from birth to advanced age. This can guide clinicians, policy makers, and researchers on how to formulate differential diagnoses, allocate resources, and target research priorities on the basis of the knowledge of who gets which diseases when. We have published our phenotyping algorithms on the CALIBER open-access Portal which will facilitate future research by providing a curated list of reusable case definitions. FUNDING: Wellcome Trust, National Institute for Health Research, Medical Research Council, Arthritis Research UK, British Heart Foundation, Cancer Research UK, Chief Scientist Office of the Scottish Government Health and Social Care Directorates, Department of Health and Social Care (England), Health and Social Care Research and Development Division (Welsh Government), Public Health Agency (Northern Ireland), Economic and Social Research Council, Engineering and Physical Sciences Research Council, National Institute for Social Care and Health Research, and The Alan Turing Institute.
LA  - English
T2  - The Lancet. Digital health
VL  - 1
SP  - e63-e77
IS  - 2
SN  - 2589-7500
PY  - 2019
DA  - 2019
DO  - 10.1016/S2589-7500(19)30012-3
U1  - 31650125[pmid]
DB  - EPISTEMONIKOS
UR  - http://www.epistemonikos.org/documents/e3f40b88a8f8f3727c07c58eb3f92d9063a32b62
ER  - 


TY  - JOUR
TI  - Clinical effectiveness and cost-effectiveness of parenting interventions for children with severe attachment problems: a systematic review and meta-analysis.
AU  - Wright B
AU  - Barry M
AU  - Hughes E
AU  - Trépel D
AU  - Ali S
AU  - Allgar V
AU  - Cottrill L
AU  - Duffy S
AU  - Fell J
AU  - Glanville J
AU  - Glaser D
AU  - Hackney L
AU  - Manea L
AU  - McMillan D
AU  - Palmer S
AU  - Prior V
AU  - Whitton C
AU  - Perry A
AU  - Gilbody S
AB  - BACKGROUND AND OBJECTIVES: Services have variable practices for identifying and providing interventions for 'severe attachment problems' (disorganised attachment patterns and attachment disorders). Several government reports have highlighted the need for better parenting interventions in at-risk groups. This report was commissioned to evaluate the clinical effectiveness and cost-effectiveness of parenting interventions for children with severe attachment problems (the main review). One supplementary review explored the evaluation of assessment tools and a second reviewed 10-year outcome data to better inform health economic aspects of the main review. DATA SOURCES: A total of 29 electronic databases were searched with additional mechanisms for identifying a wide pool of references using the Cochrane methodology. Examples of databases searched include PsycINFO (1806 to January week 1, 2012), MEDLINE and MEDLINE In-Process & Other Non-Indexed Citations (1946 to December week 4, 2011) and EMBASE (1974 to week 1, 2012). Searches were carried out between 6 and 12 January 2012. REVIEW METHODS: Papers identified were screened and data were extracted by two independent reviewers, with disagreements arbitrated by a third independent reviewer. Quality assessment tools were used, including quality assessment of diagnostic accuracy studies - version 2 and the Cochrane risk of bias tool. Meta-analysis of randomised controlled trials (RCTs) of parenting interventions was undertaken. A health economics analysis was conducted. RESULTS: The initial search returned 10,167 citations. This yielded 29 RCTs in the main review of parenting interventions to improve attachment patterns, and one involving children with reactive attachment disorder. A meta-analysis of eight studies seeking to improve outcome in at-risk populations showed statistically significant improvement in disorganised attachment. The interventions saw less disorganised attachment at outcome than the control (odds ratio 0.47, 95% confidence interval 0.34 to 0.65; p < 0.00001). Much of this focused around interventions improving maternal sensitivity, with or without video feedback. In our first supplementary review, 35 papers evaluated an attachment assessment tool demonstrating validity or psychometric data. Only five reported test-retest data. Twenty-six studies reported inter-rater reliability, with 24 reporting a level of 0.7 or above. Cronbach's alphas were reported in 12 studies for the comparative tests (11 with α > 0.7) and four studies for the reference tests (four with α > 0.7). Three carried out concurrent validity comparing the Strange Situation Procedure (SSP) with another assessment tool. These had good sensitivity but poor specificity. The Disturbances of Attachment Interview had good sensitivity and specificity with the research diagnostic criteria (RDC) for attachment disorders. In our supplementary review of 10-year outcomes in cohorts using a baseline reference standard, two studies were found with disorganised attachment at baseline, with one finding raised psychopathology in adolescence. Budget impact analysis of costs was estimated because a decision model could not be justifiably populated. This, alongside other findings, informed research priorities. LIMITATIONS: There are relatively few UK-based clinical trials. A 10-year follow-up, while necessary for our health economists for long-term sequelae, yielded a limited number of papers. CONCLUSIONS: Maternal sensitivity interventions show good outcomes in at-risk populations, but require further research with complex children. The SSP and RDC for attachment disorders remain the reference standards for identification until more concurrent and predictive validity research is conducted. A birth cohort with sequential attachment measures and outcomes across different domains is recommended with further, methodologically sound randomised controlled intervention trials. The main area identified for future work was a need for good-quality RCTs in at-risk groups such as those entering foster care or adoption. STUDY REGISTRATION: This study is registered as PROSPERO CRD42011001395. FUNDING: The National Institute for Health Research Health Technology Assessment programme.
LA  - English
T2  - Health technology assessment (Winchester, England)
VL  - 19
SP  - vii-xxviii, 1-347
IS  - 52
SN  - 2046-4924
PY  - 2015
DA  - 2015
DO  - 10.3310/hta19520
U1  - 26177494[pmid]
DB  - EPISTEMONIKOS
UR  - http://www.epistemonikos.org/documents/30802541d12f21cd3151c4b6420e63743c06c099
ER  - 


TY  - JOUR
TI  - Human Papillomavirus Vaccine Interventions in the U.S.: A Systematic Review and Meta-analysis.
AU  - Rodriguez AM
AU  - Do TQN
AU  - Goodman M
AU  - Schmeler KM
AU  - Kaul S
AU  - Kuo YF
AB  - CONTEXT: Despite current recommendations, human papillomavirus vaccine uptake remains low. A systematic review and meta-analysis assessed the effectiveness of interventions targeting human papillomavirus vaccine initiation and completion among children, adolescents, and young adults aged 9-26 years. EVIDENCE ACQUISITION: Three electronic databases (CINAHL, OVID, and Web of Science) were searched for articles published in English peer-reviewed journals between January 2006 and January 2017 of U.S. studies that evaluated intervention strategies and reported post-intervention human papillomavirus vaccine initiation or completion rates among individuals aged 9-26 years. Study characteristics and outcomes were extracted. Data were collected in 2016 and analyzed in 2017. EVIDENCE SYNTHESIS: Reviewers screened 983 unique titles and abstracts, read 241 full-text articles, and extracted data from 30 articles meeting the inclusion criteria (12 behavioral, ten environmental, four informational, and four combination strategies). Published EQUATOR (Enhancing the Quality and Transparency of Health Research) guidelines were used to assess study quality. Random effects meta-analyses were conducted. The meta-analyses included 17 RCTs and quasi-experiments involving 68,623 children, adolescents, and young adults. The pooled relative incidence estimates were 1.84 (95% CI=1.36, 2.48) for human papillomavirus vaccine initiation and 1.50 (95% CI=1.23, 1.83) for completion. Behavioral and informational interventions doubled human papillomavirus vaccine initiation (relative incidence estimate=2.04, 95% CI=1.36, 3.06 and relative incidence estimate=1.92, 95% CI=1.27, 2.91, respectively). Behavioral interventions increased completion by 68% (relative incidence estimate=1.68, 95% CI=1.25, 2.27). CONCLUSIONS: Evidence supports behavioral interventions for increasing human papillomavirus vaccine initiation and completion. Future studies are needed to assess the effectiveness of interventions in reaching diverse populations and reducing missed opportunities for human papillomavirus vaccination.
LA  - English
T2  - American journal of preventive medicine
VL  - 56
SP  - 591-602
IS  - 4
SN  - 1873-2607
PY  - 2019
DA  - 2019
DO  - 10.1016/j.amepre.2018.10.033
U1  - 30773231[pmid]
DB  - EPISTEMONIKOS
UR  - http://www.epistemonikos.org/documents/759cb210b890cdff916e6095c998537743adcea4
ER  - 


TY  - JOUR
TI  - The clinical effectiveness, cost-effectiveness and acceptability of community-based interventions aimed at improving or maintaining quality of life in children of parents with serious mental illness: a systematic review.
AU  - Bee P
AU  - Bower P
AU  - Byford S
AU  - Churchill R
AU  - Calam R
AU  - Stallard P
AU  - Pryjmachuk S
AU  - Berzins K
AU  - Cary M
AU  - Wan M
AU  - Abel K
AB  - BACKGROUND: Serious parental mental illness poses a challenge to quality of life (QoL) in a substantial number of children and adolescents. Improving the lives of these children is a political and public health concern. OBJECTIVES: To conduct an evidence synthesis of the clinical effectiveness, cost-effectiveness and acceptability of community-based interventions for improving QoL in children of parents with serious mental illness (SMI). DATA SOURCES: Nineteen health, allied health and educational databases, searched from database inception to May 2012, and supplemented with hand searches, reference checking, searches of grey literature, dissertations, ongoing research registers, forward citation tracking and key author contact. REVIEW METHODS: Inclusion criteria required >= 50% of parents to have SMI or severe depression confirmed by clinical diagnosis or baseline symptoms. Children were <= 18 years of age. Community-based interventions included any non-residential psychological/psychosocial intervention involving parents or children for the purposes of improving health or well-being. Intervention comparators were not predefined and primary outcomes were validated measures of children's QoL and emotional health. Secondary outcomes were derived from UK policy and stakeholder consultation. Data were extracted independently by two reviewers and the study quality was assessed via Cochrane criteria for randomised/non-randomised designs, Critical Appraisal Skills Programme (CASP) qualitative criteria or a standard checklist for economic evaluations. Separate syntheses were conducted for SMI and severe depression. Standardised effect size (ES) trials were pooled using random-effects modelling for which sufficient data were available. Economic data were summarised and acceptability data were synthesised via a textual narrative approach. RESULTS: Three trials targeted mothers/the children of mothers with psychotic symptoms. Children were <= 12 years of age and no primary QoL or emotional health outcomes were reported. Insufficient secondary outcome data prevented pooling and no eligible economic evaluations were found. Twenty-six trials targeted parents/children of parents with severe depression; 18 recruited mothers of infants < 2.5 years of age. Data pooling suggested no significant short-term effect on children's emotional health [standardised ES 0.06, 95% confidence interval (CI) -0.20 to 0.33] or social function (standardised ES 0.23, 95% CI 0.00 to 0.46). Medium to large effects were observed for parents' depressive symptoms (standardised ES 0.73, 95% CI 0.51 to 0.94) and parenting behaviours (standardised ES 0.67, 95% CI 0.32 to 1.02). One non-randomised economic evaluation was found. Intervention uptake and adherence were inconsistently reported. Incomplete evidence highlighted potential barriers from child custody losses and conflicting life circumstances. Qualitative data suggesting interventions to overcome social isolation and stigma are well received by parents. Limited data suggested that children may value peer interactions and normalising activities. LIMITATIONS: Included trials were of poor or unclear quality with inadequate randomisation or allocation concealment, possible attrition biases and incomplete outcome reporting. Meaningful analysis was challenged by clinical and methodological heterogeneity and insufficient data for subgroup comparisons. Children's self-reports were lacking and evidence of effect remains biased towards parent-based interventions for severely depressed mothers of infants. Generalisability to other diagnoses, older children and children of fathers with SMI is unclear. A lack of high-quality economic data prevented economic modelling. CONCLUSION: Evidence for community-based interventions to enhance QoL in children of SMI parents is lacking. The capacity to recommend evidence-based approaches is limited. Rigorous development work is needed to establish feasible and acceptable child- and family-based interventions, prior to evaluating clinical effectiveness and cost-effectiveness via a randomised controlled trial (RCT). A substantial programme of pilot work is recommended to underpin the development of feasible and acceptable interventions for this population. Evaluations should incorporate validated, child-centred QoL outcome measures, high-quality cost data and nested, in-depth acceptability studies. New age-appropriate instruments that better reflect the life priorities and unique challenges faced by children of parents with SMI may need to be developed. FUNDING: This report was commissioned by the NHS R&D Health Technology Assessment programme and funded by the National Institute for Health Research Health Technology Assessment programme.
LA  - English
T2  - Health technology assessment (Winchester, England)
VL  - 18
SP  - 1-250
IS  - 8
SN  - 2046-4924
PY  - 2014
DA  - 2014
DO  - 10.3310/hta18080
U1  - 24502767[pmid]
DB  - EPISTEMONIKOS
UR  - http://www.epistemonikos.org/documents/73f64b1fb130d7e496de2ec83577f565c5fda9a5
ER  - 


TY  - JOUR
TI  - Home-based life saving skills in Matlab, Bangladesh: a process evaluation of a community-based maternal child health programme.
AU  - Dynes M
AU  - Rahman A
AU  - Beck D
AU  - Moran A
AU  - Rahman A
AU  - Pervin J
AU  - Yunus M
AU  - Rashid MH
AU  - Gazi T
AU  - Kanti Biswas K
AU  - Buffington S
AU  - Patterson JM
AU  - Sibley L
AB  - OBJECTIVE: to conduct and describe results from a process evaluation of home-based life saving skills (HBLSS) one year post-implementation. DESIGN: a non-experimental, descriptive design was utilised employing both qualitative and quantitative techniques for data collection including: (1) key informant interviews, (2) group discussions, (3) performance testing, and (4) review of programme data. SETTING: rural Matlab, Bangladesh in the sub-district of Chandpur. PARTICIPANTS: 41 community health research workers (CHRW), five pregnant women, 14 support persons and four programme co-ordinators. INTERVENTION: HBLSS is a family-centred approach to improving recognition of and referral for potentially life-threatening maternal and newborn complications. In June 2007, four HBLSS meetings were implemented in Matlab by 41 CHRW with all pregnant women in the study area. MEASUREMENTS: (1) knowledge retention among CHRW, (2) programme coverage, and (3) strengths and challenges in HBLSS implementation. FINDINGS: results revealed rapid integration of the programme into the Matlab community with nearly 4500 HBLSS contacts with 2409 pregnant women between 15 June 2007 and 31 March 2008. Over 51% of pregnant women attended all four HBLSS meetings. Knowledge testing of CHRW showed strong retention with an increase in mean scores between immediate post-training and one-year post-training (from 78.7% to 92.7% and from 77.8% to 97.7% for two different HBLSS modules). Strengths of the HBLSS programme include high satisfaction among pregnant women, dedication of CHRW to the community, and strong organisation and supervision by programme staff. Challenges include lack of involvement of men, loss of two master trainers, and limited access to comprehensive emergency obstetric care at some referral sites. KEY CONCLUSIONS: the HBLSS programme was successfully implemented as a result of the high level of support and supervision by the maternal, newborn and child health staff at ICDDR,B. This evaluation highlights the value of community health workers in the fight against maternal and newborn mortality. Findings emphasise the strength of the HBLSS training approach in transferring knowledge from trainer to HBLSS guide.
LA  - English
T2  - Midwifery
VL  - 27
SP  - 15-22
IS  - 1
SN  - 1532-3099
PY  - 2011
DA  - 2011
DO  - 10.1016/j.midw.2009.07.009
U1  - 19783081[pmid]
DB  - EPISTEMONIKOS
UR  - http://www.epistemonikos.org/documents/2c25fe95896a4b397372e5078ff385309231a127
ER  - 


TY  - JOUR
TI  - Late outcomes of a randomized trial of high-frequency oscillation in neonates.
AU  - Zivanovic S
AU  - Peacock J
AU  - Alcazar-Paris M
AU  - Lo JW
AU  - Lunt A
AU  - Marlow N
AU  - Calvert S
AU  - Greenough A
AU  - United Kingdom Oscillation Study Group
AB  - BACKGROUND: Results from an observational study involving neonates suggested that high-frequency oscillatory ventilation (HFOV), as compared with conventional ventilation, was associated with superior small-airway function at follow-up. Data from randomized trials are needed to confirm this finding. METHODS: We studied 319 adolescents who had been born before 29 weeks of gestation and had been enrolled in a multicenter, randomized trial that compared HFOV with conventional ventilation immediately after birth. The trial involved 797 neonates, of whom 592 survived to hospital discharge. We compared follow-up data from adolescents who had been randomly assigned to HFOV with follow-up data from those who had been randomly assigned to conventional ventilation, with respect to lung function and respiratory health, health-related quality of life, and functional status, as assessed with the use of questionnaires completed when the participants were 11 to 14 years of age. The primary outcome was forced expiratory flow at 75% of the expired vital capacity (FEF75). RESULTS: The HFOV group had superior results on a test of small-airway function (z score for FEF75, -0.97 with HFOV vs. -1.19 with conventional therapy; adjusted difference, 0.23 [95% confidence interval, 0.02 to 0.45]). There were significant differences in favor of HFOV in several other measures of respiratory function, including forced expiratory volume in 1 second, forced vital capacity, peak expiratory flow, diffusing capacity, and impulse-oscillometric findings. As compared with the conventional-therapy group, the HFOV group had significantly higher ratings from teachers in three of eight school subjects assessed, but there were no other significant differences in functional outcomes. CONCLUSIONS: In a randomized trial involving children who had been born extremely prematurely, those who had undergone HFOV, as compared with those who had received conventional ventilation, had superior lung function at 11 to 14 years of age, with no evidence of poorer functional outcomes. (Funded by the National Institute for Health Research Health Technology Assessment Programme and others.).
LA  - English
T2  - The New England journal of medicine
VL  - 370
SP  - 1121-30
IS  - 12
SN  - 1533-4406
PY  - 2014
DA  - 2014
DO  - 10.1056/NEJMoa1309220
U1  - 24645944[pmid]
DB  - EPISTEMONIKOS
UR  - http://www.epistemonikos.org/documents/6beff46264662da7a52b59e392d6adc0936d9ebd
ER  - 


TY  - JOUR
TI  - A trial of sugar-free or sugar-sweetened beverages and body weight in children.
AU  - de Ruyter JC
AU  - Olthof MR
AU  - Seidell JC
AU  - Katan MB
AB  - BACKGROUND: The consumption of beverages that contain sugar is associated with overweight, possibly because liquid sugars do not lead to a sense of satiety, so the consumption of other foods is not reduced. However, data are lacking to show that the replacement of sugar-containing beverages with noncaloric beverages diminishes weight gain. METHODS: We conducted an 18-month trial involving 641 primarily normal-weight children from 4 years 10 months to 11 years 11 months of age. Participants were randomly assigned to receive 250 ml (8 oz) per day of a sugar-free, artificially sweetened beverage (sugar-free group) or a similar sugar-containing beverage that provided 104 kcal (sugar group). Beverages were distributed through schools. At 18 months, 26% of the children had stopped consuming the beverages; the data from children who did not complete the study were imputed. RESULTS: The z score for the body-mass index (BMI, the weight in kilograms divided by the square of the height in meters) increased on average by 0.02 SD units in the sugar-free group and by 0.15 SD units in the sugar group; the 95% confidence interval (CI) of the difference was -0.21 to -0.05. Weight increased by 6.35 kg in the sugar-free group as compared with 7.37 kg in the sugar group (95% CI for the difference, -1.54 to -0.48). The skinfold-thickness measurements, waist-to-height ratio, and fat mass also increased significantly less in the sugar-free group. Adverse events were minor. When we combined measurements at 18 months in 136 children who had discontinued the study with those in 477 children who completed the study, the BMI z score increased by 0.06 SD units in the sugar-free group and by 0.12 SD units in the sugar group (P=0.06). CONCLUSIONS: Masked replacement of sugar-containing beverages with noncaloric beverages reduced weight gain and fat accumulation in normal-weight children. (Funded by the Netherlands Organization for Health Research and Development and others; DRINK ClinicalTrials.gov number, NCT00893529.).
LA  - English
T2  - The New England journal of medicine
VL  - 367
SP  - 1397-406
IS  - 15
SN  - 1533-4406
PY  - 2012
DA  - 2012
DO  - 10.1056/NEJMoa1203034
U1  - 22998340[pmid]
DB  - EPISTEMONIKOS
UR  - http://www.epistemonikos.org/documents/0dfefd9cb17e62bde28b0fce6959bf4503da0fe2
ER  - 


TY  - JOUR
TI  - Knowledge translation tools for parents on child health topics: a scoping review.
AU  - Albrecht, Lauren
AU  - Scott, Shannon D.
AU  - Hartling, Lisa
AB  - BACKGROUND: An emerging field of knowledge translation (KT) research has begun to focus on health consumers, particularly in child health. KT tools provide health consumers with research knowledge to inform health decision-making and may foster 'effective consumers'. Thus, the purpose of this scoping review was to describe the state of the field of previously published effectiveness research on child health-related KT tools for parents/caregivers to understand the evidence-base, identify gaps, and guide future research efforts.METHODS: A health research librarian developed and implemented search strategies in 8 databases. One reviewer conducted screening using pre-determined criteria. A second reviewer verified 10% of screening decisions. Data extraction was performed by one reviewer. A descriptive analysis was conducted and included patient-important outcome classification, WIDER Recommendation checklist, and methodological quality assessment.RESULTS: Seven thousand nine hundred fifty two independent titles and abstracts were reviewed, 2267 full-text studies were retrieved and reviewed, and 18 articles were included in the final data set. A variety of KT tools, including single- (n = 10) and multi-component tools (n = 10), were evaluated spanning acute (n = 4), chronic (n = 5) and public/population health (n = 9) child health topics. Study designs included: cross-sectional (n = 4), before-after (n = 1), controlled before-after (n = 2), cohort (n = 1), and RCTs (n = 10). The KT tools were evaluated via single primary outcome category (n = 11) and multiple primary outcome categories (n = 7). Two studies demonstrated significant positive effects on primary outcome categories; the remaining studies demonstrated mixed effects (n = 9) and no effect (n = 3). Overall, methodological quality was poor; studies lacked a priori protocols (n = 18) and sample size calculations (n = 13). Overall, intervention reporting was also poor; KT tools lacked description of theoretical underpinnings (n = 14), end-user engagement (n = 13), and preliminary research (n = 9) to inform the current effectiveness evaluation.CONCLUSIONS: A number of child health-related knowledge translation tools have been developed for parents/caregivers. However, numerous outcomes were used to assess impact and there is limited evidence demonstrating their effectiveness. Moreover, the methodological rigor and reporting of effectiveness studies is limited. Careful tool development involving end-users and preliminary research, including usability testing and mixed methods, prior to large-scale studies may be important to advance the science of KT for health consumers.
LA  - English
T2  - BMC Health Services Research
VL  - 17
SP  - 1-12
SN  - 14726963
PY  - 2017
DA  - 2017
DO  - 10.1186/s12913-017-2632-2
U1  - 28962637[pmid]
DB  - EPISTEMONIKOS
UR  - http://www.epistemonikos.org/documents/cc8b823f2a4f01c7677e655e4d6dc0b129b38271
ER  - 


TY  - JOUR
TI  - [Protocol and feasibility of a randomized controlled study on preventing the smoking habit in adolescents].
AU  - Focarile FA
AU  - Scaffino L
AU  - Nardi A
AU  - Vaccari R
AB  - As no similar study has been conducted in Italy, the Local Health District (USL) of Rozzano (Milano), decided to carry on a randomized controlled trial on the efficacy of a Smoking Prevention Program. In this article we describe study protocol and give data related to program steps already carried out. A team of four MDs involved in school health and a Health Research consultant were in charge for the study. 1013 students from the second class of the secondary school (12y age) were stratified into four subgroups, according to their risk of becoming a smoker and their teachers smoking status. They were subsequently randomized (with blocking) to two groups: the smoking prevention (which was based on the Waterloo Smoking Program) and the cardiovascular risk prevention (based on an ad hoc program by the USL) which was the control group. Both interventions consisted in six weekly lessons which were delivered in 37 classrooms (777 students or 61% of all the eligible student population, 72% of randomized students) by an equal number of teacher who voluntarily joined the program, during school hours. A larger number of teachers (53) formerly joined the program but not all accomplished it. Problems with program planning and delivering are described, together with the criteria which guided this approach.
LA  - English
T2  - Epidemiologia e prevenzione
VL  - 11
SP  - 41-6
IS  - 38
SN  - 1120-9763
PY  - 1989
DA  - 1989
U1  - 2531676[pmid]
DB  - EPISTEMONIKOS
UR  - http://www.epistemonikos.org/documents/f83592df5f0e19212b291d00af16c1675273082d
ER  - 


TY  - BOOK
TI  - A pragmatic evaluation of a family-based intervention for childhood overweight and obesity
AU  - Law C
AU  - Cole T
AU  - Cummins S
AU  - Fagg J
AU  - Morris S
AU  - Roberts H
AB  - BACKGROUND: Childhood overweight is unequally distributed by ethnicity and socioeconomic circumstances. Weight management interventions are moderately effective under research conditions. We evaluated the Mind, Exercise, Nutrition, Do it! (MEND) 7–13 programme, a multicomponent family-based intervention for children aged 7–13 years who are overweight or obese. The programme was tested in a randomised controlled trial (RCT) and then delivered at scale under service conditions. OBJECTIVES: The aims of this study were to describe the characteristics of children who take part in MEND, when implemented at scale and under service conditions; assess how the outcomes associated with participation in MEND vary with the characteristics of children (sex, socioeconomic circumstances and ethnicity), MEND centres (type of facility, funding source and programme group size) and areas where children live (in relation to area-level deprivation and the obesogenic environment); examine the cost of providing MEND, per participant, to the NHS and personal social services, including how this varies and how variation in cost is related to variation in outcome; evaluate the salience and acceptability of MEND to those who commission it, those who participate in full, those who participate but drop out and those who might benefit but do not take up the intervention; and investigate what types of costs, if any, are borne by families (and by which members) when participating in MEND, and in sustaining a healthy lifestyle afterwards. DATA AND METHODS: We compared the sociodemographic characteristics of all children referred to MEND (‘referrals’, n = 18,289), those who started the programme (‘starters’, n = 13,998) and those who completed it (‘completers’, n = 8311) with comparable overweight children in England. Associations between participant, programme and neighbourhood characteristics and change in body mass index (BMI) and other outcomes associated with participation in MEND 7–13 were estimated using multilevel models. Economic costs were estimated using published evaluations in combination with service data. We used qualitative methods to explore salience and acceptability to commissioners (n = 27 interviews) and families (n = 23 family interviews and eight individual interviews), and costs to families. FINDINGS: Less than 0.5% of children eligible for MEND were referred to, participated in or completed the programme. Compared with the MEND-eligible population, proportionally more MEND 7–13 starters and completers were girls, Asian or from families with a lone parent, and lived in social or private rented rather than owner-occupied accommodation, in families where the primary earner was unemployed, and in urban and deprived areas. Compared with the MEND-eligible population, proportionally less MEND 7–13 starters and completers were white or from ‘other’ ethnic groups. Having started the programme, boys and participants who were psychologically distressed, lived in socioeconomically deprived circumstances, or attended large groups or groups whose managers had delivered several programmes were less likely to complete the programme. Multilevel multivariable models showed that, on average, BMI reduced by 0.76 kg/m2 over the period of the programme (10-week follow-up). BMI reduced on average in all groups, but the reduction was greater for boys, as well as children who were of higher baseline BMI, younger, white or living in less socioeconomically deprived circumstances, and for those who attended more sessions and participated in smaller programmes. BMI reductions under service and RCT conditions were of a similar order of magnitude. Reported participant self-esteem, psychological distress, physical activity and diet improved overall and were also moderated by participant-, family-, neighbourhood- and programme-level covariates. Based on previous studies the cost per programme was around £4000. The mean cost per starter is £463 and the mean cost per completer is £773. The estimated costs varied according to costs associated with local programmes and MEND Central (the organisation which sells MEND interventions to commissioners and delivery partners), and the number of participants per programme. Commissioners liked the fact that the programme was evidence-informed, involved families and was ‘implementation-ready’. However, recruitment and retention of families influenced their view on the extent to which the programme offered value for money. They wanted longer-term outcome data and had concerns in relation to skills for delivery to diverse populations with complex health and social needs. At least one individual in every family felt that participation in MEND had been beneficial, but few had managed long-term change. Most families had self-referred via the mother on the basis of weight concerns and/or bullying and anxiety about the transition to secondary school. Exercising with others of a similar build, tips for parents and cooking lessons for children were all valued. Less positively, timings could be difficult for parents and children, who reported competing after-school activities, and feeling tired and hungry. Getting to venues was sometimes difficult. Although families described liking the facilitators who delivered the programme, concerns were expressed about their skills levels. Engagement with the behaviours MEND recommends was challenging, as were the family dynamics relating to support for participants. The costs families mostly associated with the programme were for higher quality food or ‘treats’, time and transport costs, and the emotional cost of making and maintaining changes to lifestyle behaviours generally unsupported by the wider environment. CONSIDERATIONS: Further research should focus on the sustainability, costs (including emotional costs to families) and cost-effectiveness of behaviour change. However, weight management schemes are only one way that overweight and obese children can be encouraged to adopt healthier lifestyles. We situate this work within a social model of health with reference to inequalities, obesogenic environments, a lifecourse approach and frameworks of translational research. FUNDING: The National Institute for Health Research Public Health Research programme.
LA  - English
T2  - Public Health Research
PY  - 2014
DA  - 2014
U1  - 27466647[pmid]
DB  - EPISTEMONIKOS
UR  - http://www.epistemonikos.org/documents/6eb92a2317094b7d8ec7fc168d1f0c67ed8f9f66
ER  - 


TY  - JOUR
TI  - A systematic review and economic evaluation of subcutaneous and sublingual allergen immunotherapy in adults and children with seasonal allergic rhinitis.
AU  - Meadows A
AU  - Kaambwa B
AU  - Novielli N
AU  - Huissoon A
AU  - Fry-Smith A
AU  - Meads C
AU  - Barton P
AU  - Dretzke J
AB  - BACKGROUND: Severe allergic rhinitis uncontrolled by conventional medication can substantially affect quality of life. Immunotherapy involves administering increasing doses of a specific allergen, with the aim of reducing sensitivity and symptomatic reactions. Recent meta-analyses have concluded that both subcutaneous immunotherapy (SCIT) and sublingual immunotherapy (SLIT) are more effective than placebo in reducing symptoms. It is uncertain which route of administration is more effective and whether or not treatment is cost-effective. OBJECTIVE: To determine the comparative clinical effectiveness and cost-effectiveness of SCIT and SLIT for seasonal allergic rhinitis in adults and children. DATA SOURCES: Electronic databases {MEDLINE, EMBASE, The Cochrane Library [Cochrane Central Register of Controlled Trials (CENTRAL)], NHS Economic Evaluation Database (NHS EED)} and trial registries (from inception up to April 2011). REVIEW METHODS: Standard systematic review methods were used for study selection, data extraction and quality assessment. Double-blind randomised, placebo-controlled trials of SCIT or SLIT, or of SCIT compared with SLIT, and economic evaluations were included. Meta-analysis and indirect comparison meta-analysis and meta-regression were carried out. A new economic model was constructed to estimate cost-utility. RESULTS: Meta-analyses found statistically significant effects for SCIT and SLIT compared with placebo across a number of outcome measures and for the vast majority of subgroup analyses (type and amount of allergen, duration of treatment). There was less evidence for children, but some results in favour of SLIT were statistically significant. Indirect comparisons did not provide conclusive results in favour of either SCIT or SLIT. Economic modelling suggested that, when compared with symptomatic treatment (ST), both SCIT and SLIT may become cost-effective at a threshold of £20,000-30,000 per quality-adjusted life-year (QALY) from around 6 years, or 5 years for SCIT compared with SLIT (NHS and patient perspective). LIMITATIONS: It is uncertain to what extent changes in the outcome measures used in the trials translate into clinically meaningful benefits. Cost-effectiveness estimates are based on a simple model, limited data and a number of assumptions, and should be seen as indicative only. CONCLUSIONS: A benefit from both SCIT and SLIT compared with placebo has been consistently demonstrated, but the extent of this effectiveness in terms of clinical benefit is unclear. Both SCIT and SLIT may be cost-effective compared with ST from around 6 years (threshold of £20,000-30,000 per QALY). Further research is needed to establish the comparative effectiveness of SCIT compared with SLIT and to provide more robust cost-effectiveness estimates. FUNDING: The National Institute for Health Research Health Technology Assessment programme.
LA  - English
T2  - Health technology assessment (Winchester, England)
VL  - 17
SP  - vi, xi-xiv, 1-322
IS  - 27
SN  - 2046-4924
PY  - 2013
DA  - 2013
DO  - 10.3310/hta17270
U1  - 23827204[pmid]
DB  - EPISTEMONIKOS
UR  - http://www.epistemonikos.org/documents/1b8b25bca8c907eef1bc61d9fe0871e25c1f583c
ER  - 


TY  - JOUR
TI  - Association of maternal thyroid function during early pregnancy with offspring IQ and brain morphology in childhood: a population-based prospective cohort study.
AU  - Korevaar TI
AU  - Muetzel R
AU  - Medici M
AU  - Chaker L
AU  - Jaddoe VW
AU  - de Rijke YB
AU  - Steegers EA
AU  - Visser TJ
AU  - White T
AU  - Tiemeier H
AU  - Peeters RP
AB  - BACKGROUND: Thyroid hormone is involved in the regulation of early brain development. Since the fetal thyroid gland is not fully functional until week 18-20 of pregnancy, neuronal migration and other crucial early stages of intrauterine brain development largely depend on the supply of maternal thyroid hormone. Current clinical practice mostly focuses on preventing the negative consequences of low thyroid hormone concentrations, but data from animal studies have shown that both low and high concentrations of thyroid hormone have negative effects on offspring brain development. We aimed to investigate the association of maternal thyroid function with child intelligence quotient (IQ) and brain morphology. METHODS: In this population-based prospective cohort study, embedded within the Generation R Study (Rotterdam, Netherlands), we investigated the association of maternal thyroid function with child IQ (assessed by non-verbal intelligence tests) and brain morphology (assessed on brain MRI scans). Eligible women were those living in the study area at their delivery date, which had to be between April 1, 2002, and Jan 1, 2006. For this study, women with available serum samples who presented in early pregnancy (<18 weeks) were included. Data for maternal thyroid-stimulating hormone, free thyroxine, thyroid peroxidase antibodies (at weeks 9-18 of pregnancy), and child IQ (assessed at a median of 6·0 years of age [95% range 5·6-7·9 years]) or brain MRI scans (done at a median of 8·0 years of age [6·2-10·0]) were obtained. Analyses were adjusted for potential confounders including concentrations of human chorionic gonadotropin and child thyroid-stimulating hormone and free thyroxine. FINDINGS: Data for child IQ were available for 3839 mother-child pairs, and MRI scans were available from 646 children. Maternal free thyroxine concentrations showed an inverted U-shaped association with child IQ (p=0·0044), child grey matter volume (p=0·0062), and cortex volume (p=0·0011). For both low and high maternal free thyroxine concentrations, this association corresponded to a 1·4-3·8 points reduction in mean child IQ. Maternal thyroid-stimulating hormone was not associated with child IQ or brain morphology. All associations remained similar after the exclusion of women with overt hypothyroidism and overt hyperthyroidism, and after adjustment for concentrations of human chorionic gonadotropin, child thyroid-stimulating hormone and free thyroxine or thyroid peroxidase antibodies (continuous or positivity). INTERPRETATION: Both low and high maternal free thyroxine concentrations during pregnancy were associated with lower child IQ and lower grey matter and cortex volume. The association between high maternal free thyroxine and low child IQ suggests that levothyroxine therapy during pregnancy, which is often initiated in women with subclinical hypothyroidism during pregnancy, might carry the potential risk of adverse child neurodevelopment outcomes when the aim of treatment is to achieve high-normal thyroid function test results. FUNDING: The Netherlands Organisation for Health Research and Development (ZonMw) and the European Community's Seventh Framework Programme.
LA  - English
T2  - The lancet. Diabetes & endocrinology
VL  - 4
SP  - 35-43
IS  - 1
SN  - 2213-8595
PY  - 2016
DA  - 2016
DO  - 10.1016/S2213-8587(15)00327-7
U1  - 26497402[pmid]
DB  - EPISTEMONIKOS
UR  - http://www.epistemonikos.org/documents/bafaf95860991e51d8c9a6fb7a10a6fde8519b30
ER  - 


TY  - JOUR
TI  - A Social-Ecological Model of Grandparenting Experiences: A Systematic Review.
AU  - Shorey S
AU  - Ng ED
AB  - BACKGROUND AND OBJECTIVE: Grandparenting trends have been increasing due to rises in female employment, economic stressors, and single-parent families. Since, the level of grandparental involvement could either result in beneficial or adverse physical and mental health outcomes, this review aims to use a social-ecological model to compare the childcare experiences of primary and non-primary grandparent caregivers and the effects of childcare on their physical and emotional health. RESEARCH DESIGN AND METHODS: This is a systematic review. CINAHL, Embase, PsycINFO, PubMed, and Scopus were searched for qualitative papers. A thematic analysis was conducted, and data were framed using the social-ecological model. RESULTS: Seventy-four qualitative studies were included. Four themes were generated: intrapersonal: attitudes and motivations (obligation and sense of responsibility, limited physical health, and emotional resources), interpersonal: relationships with grandchildren and adult children (grandparental roles and gendered differences, forging bonds with grandchildren, role ambiguities, conflicts and drawing boundaries, and support and relationships with others), organizational: social services and educational needs, and policy: financial and legal issues. Grandparental wellbeing is likely to be dependent on the context of the childcare provided, relational bonds with adult children and grandchildren, and the availability of a community and institutional, legal, and financial support. DISCUSSION AND IMPLICATIONS: The act of grandparenting is laden with cost and reward. To ensure better quality of life in grandparents' later years, joint efforts between policy makers, educators, and organizations are required to meet their childcare support needs such that they can fulfil their grandparenting roles with ease.
LA  - English
T2  - The Gerontologist
SN  - 1758-5341
PY  - 2020
DA  - 2020
DO  - 10.1093/geront/gnaa172
U1  - 33146711[pmid]
DB  - EPISTEMONIKOS
UR  - http://www.epistemonikos.org/documents/7fb092020fedd378df9039f2645949c4d3c1714c
ER  - 


TY  - JOUR
TI  - Child, maternal, and adult mortality in Sierra Leone: nationally representative mortality survey 2018-20.
AU  - Carshon-Marsh R
AU  - Aimone A
AU  - Ansumana R
AU  - Swaray IB
AU  - Assalif A
AU  - Musa A
AU  - Meh C
AU  - Smart F
AU  - Hang Fu S
AU  - Newcombe L
AU  - Kamadod R
AU  - Saikia N
AU  - Gelband H
AU  - Jambai A
AU  - Jha P
AB  - BACKGROUND: Sierra Leone's child and maternal mortality rates are among the highest in the world. However, little is known about the causes of premature mortality in the country. To rectify this, the Ministry of Health and Sanitation of Sierra Leone launched the Sierra Leone Sample Registration System (SL-SRS) of births and deaths. Here, we report cause-specific mortality from the first SL-SRS round, representing deaths from 2018 to 2020. METHODS: The Countrywide Mortality Surveillance for Action platform established the SL-SRS, which involved conducting electronic verbal autopsies in 678 randomly selected villages and urban blocks throughout the country. 61 surveyors, in teams of four or five, enrolled people and ascertained deaths of individuals younger than 70 years in 2019-20, capturing verbal autopsies on deaths from 2018 to 2020. Centrally, two trained physicians independently assigned causes of death according to the International Classification of Diseases (tenth edition). SL-SRS death proportions were applied to 5-year mortality averages from the UN World Population Prospects (2019) to derive cause-specific death totals and risks of death nationally and in four Sierra Leone regions, with comparisons made with the Western region where Freetown, the capital, is located. We compared SL-SRS results with the cause-specific mortality estimates for Sierra Leone in the 2019 WHO Global Health Estimates. FINDINGS: Between Sept 1, 2019, and Dec 15, 2020, we enrolled 343 000 people and ascertained 8374 deaths of individuals younger than 70 years. Malaria was the leading cause of death in children and adults, nationally and in each region, representing 22% of deaths under age 70 years in 2020. Other infectious diseases accounted for an additional 16% of deaths. Overall maternal mortality ratio was 510 deaths per 100 000 livebirths (95% CI 483-538), and neonatal mortality rate was 31·1 deaths per 1000 livebirths (95% CI 30·4-31·8), both among the highest rates in the world. Haemorrhage was the major cause of maternal mortality and birth asphyxia or trauma was the major cause of neonatal mortality. Excess deaths were not detected in the months of 2020 corresponding to the peak of the COVID-19 pandemic. Half of the deaths occurred in rural areas and at home. If the Northern, Eastern, and Southern regions of Sierra Leone had the lower death rates observed in the Western region, about 20 000 deaths (just over a quarter of national total deaths in people younger than 70 years) would have been avoided. WHO model-based data vastly underestimated malaria deaths and some specific causes of injury deaths, and substantially overestimated maternal mortality. INTERPRETATION: Over 60% of individuals in Sierra Leone die prematurely, before age 70 years, most from preventable or treatable causes. Nationally representative mortality surveys such as the SL-SRS are of high value in providing reliable cause-of-death information to set public health priorities and target interventions in low-income countries. FUNDING: Bill & Melinda Gates Foundation, Canadian Institutes of Health Research, Queen Elizabeth Scholarship Program.
LA  - English
T2  - The Lancet. Global health
SN  - 2214-109X
PY  - 2021
DA  - 2021
DO  - 10.1016/S2214-109X(21)00459-9
U1  - 34838202[pmid]
DB  - EPISTEMONIKOS
UR  - http://www.epistemonikos.org/documents/da8e5fcd0d209062515e0a92fe1e0a2e5a6b13b3
ER  - 


TY  - JOUR
TI  - Improving Interpretability of Subjective Assessments About Psychological Phenomena: A Review and Cross-Cultural Meta-Analysis.
AU  - De Los Reyes, Andres
AU  - Lerner, Matthew D.
AU  - Keeley, Lauren M.
AU  - Weber, Rebecca J.
AU  - Drabick, Deborah A. G.
AU  - Rabinowitz, Jill
AU  - Goodman, Kimberly L.
AB  - Attempts to understand subjectivity have historically involved distinguishing the strengths of subjective methods (e.g., survey ratings from informants) from those of alternative methods (e.g., observational/performance-based tasks). Yet a movement is underway in Psychology that considers the merits of intersubjectivity: Understanding the space between two or more informant's subjective impressions of a common person or phenomenon. In mental health research, understanding differences between subjective impressions have less to do with informants' characteristics and more to do with the social environments or contexts germane to the people or phenomena examined. Our article focuses on one relatively understudied social environment: the cultural context. We draw from seminal work on psychological universals, as well as emerging work on cultural norms (i.e., cultural tightness) to understand intersubjectivity effects through a cross-cultural lens. We report a meta-analysis of 314 studies of intersubjectivity effects in mental health, revealing that (a) this work involves independent research teams in more than 30 countries, (b) informants rating a target person's mental health (e.g., parent and teacher ratings of a child's behavior) commonly provide diverging estimates of that person's mental health, and (c) greater convergence between subjective reports relates to a "tighter" or more norms-bound culture. Our article illustrates strategies for understanding divergence between subjective reports. In particular, we highlight theoretical and methodological frameworks for examining patterns of divergence between subjective reports in relation to data from nonsubjective methods. We also describe how research on intersubjectivity informs efforts to improve the interpretability of subjective assessments in multiple subdisciplines in Psychology.
LA  - English
T2  - Review of General Psychology
VL  - 23
SP  - 293-319
IS  - 3
SN  - 10892680
PY  - 2019
DA  - 2019
DO  - 10.1177/1089268019837645
DB  - EPISTEMONIKOS
UR  - http://www.epistemonikos.org/documents/2585e35cf6814b29551f5a546e450ce2ff12e4bd
ER  - 


TY  - BOOK
TI  - Systematic review of the effects of schools and school environment interventions on health: evidence mapping and synthesis
AU  - Bonell C
AU  - Jamal F
AU  - Harden A
AU  - Wells H
AU  - Parry W
AU  - Fletcher A
AU  - Petticrew M
AU  - Thomas J
AU  - Whitehead M
AU  - Campbell R
AU  - Murphy S
AU  - Moore L
AB  - BACKGROUND: In contrast to curriculum-based health education interventions in schools, the school environment approach promotes health by modifying schools' physical/social environment. This systematic review reports on the health effects of the school environment and processes by which these might occur. It includes theories, intervention outcome and process evaluations, quantitative studies and qualitative studies. RESEARCH QUESTIONS: Research question (RQ)1: What theories are used to inform school environment interventions or explain school-level health influences? What testable hypotheses are suggested? RQ2: What are the effects on student health/inequalities of school environment interventions addressing organisation/management; teaching/pastoral care/discipline; and the physical environment? What are the costs? RQ3: How feasible/acceptable and context dependent are such interventions? RQ4: What are the effects on student health/inequalities of school-level measures of organisation/management; teaching/pastoral care/discipline; and the physical environment? RQ5: Through what processes might such influences occur? DATA SOURCES: A total of 16 databases were searched between 30 July 2010 and 23 September 2010 to identify relevant studies, including the British Educational Index, the Cumulative Index to Nursing and Allied Health Literature, the Health Management Information Consortium, EMBASE, MEDLINE and PsycINFO. In addition, references of included studies were checked and authors contacted. REVIEW METHODS: In stage 1, we mapped references concerning how the school environment affects health and consulted stakeholders to identify stage 2 priorities. In stage 2, we undertook five reviews corresponding to our RQs. RESULTS: Stage 1: A total of 82,775 references were retrieved and 1144 were descriptively mapped. Stage 2: A total of 24 theories were identified (RQ1). The human functioning and school organisation, social capital and social development theories were judged most useful. Ten outcome evaluations were included (RQ2). Four US randomised controlled trials (RCTs) and one UK quasi-experimental study examined interventions building school community/relationships. Studies reported benefits for some, but not all outcomes (e.g. aggression, conflict resolution, emotional health). Two US RCTs assessed interventions empowering students to contribute to modifying food/physical activity environments, reporting benefits for physical activity but not for diet. Three UK quasi-experimental evaluations examined playground improvements, reporting mixed findings, with benefits being greater for younger children and longer break times. Six process evaluations (RQ3) reported positively. One study suggested that implementation was facilitated when this built on existing ethos and when senior staff were supportive. We reviewed 42 multilevel studies, confining narrative synthesis to 10 that appropriately adjusted for confounders. Four UK/US reports suggested that schools with higher value-added attainment/attendance had lower rates of substance use and fighting. Three reports from different countries examined school policies on smoking/alcohol, with mixed results. One US study found that schools with more unobservable/unsupervised places reported increased substance use. Another US study reported that school size, age structure and staffing ratio did not correlate with student drinking. Twenty-one qualitative reports from different countries (RQ5) suggested that disengagement, lack of safety and lack of participation in decisions may predispose students to engage in health risks. LIMITATIONS: We found no evidence regarding health inequalities or cost, and could not undertake meta-analysis. CONCLUSIONS: There is non-definitive evidence for the feasibility and effectiveness of school environment interventions involving community/relationship building, empowering student participation in modifying schools' food/physical activity environments, and playground improvements. Multilevel studies suggest that schools that add value educationally may promote student health. Qualitative studies suggest pathways underlying these effects. This evidence lends broad support to theories of social development, social capital and human functioning and school organisation. Further trials to examine the effects of school environment modifications on student health are recommended. FUNDING: The National Institute for Health Research Public Health Research programme.
LA  - English
T2  - Public Health Research
PY  - 2013
DA  - 2013
U1  - 25642578[pmid]
DB  - EPISTEMONIKOS
UR  - http://www.epistemonikos.org/documents/382279602ad7393f5da7e91b988e68150b9225e8
ER  - 


TY  - JOUR
TI  - Evaluation of different infant vaccination schedules incorporating pneumococcal vaccination (The Vietnam Pneumococcal Project): protocol of a randomised controlled trial
AU  - Temple, B
AU  - Toan, NT
AU  - Uyen, DY
AU  - Balloch, A
AU  - Bright, K
AU  - Cheung, YB
AU  - Licciardi, P
AU  - Nguyen, CD
AU  - Phuong, NTM
AU  - Satzke, C
AU  - et al.
AB  - Introduction WHO recommends the use of pneumococcal conjugate vaccine (PCV) as a priority. However, there are many countries yet to introduce PCV, especially in Asia. This trial aims to evaluate different PCV schedules and to provide a head‐to‐head comparison of PCV10 and PCV13 in order to generate evidence to assist with decisions regarding PCV introduction. Schedules will be compared in relation to their immunogenicity and impact on nasopharyngeal carriage of Streptococcus pneumoniae and Haemophilus influenzae. Methods and analysis This randomised, single‐blind controlled trial involves 1200 infants recruited at 2 months of age to one of six infant PCV schedules: PCV10 in a 3+1, 3+0, 2+1 or two‐dose schedule; PCV13 in a 2+1 schedule; and controls that receive two doses of PCV10 and 18 and 24 months. An additional control group of 200 children is recruited at 18 months that receive one dose of PCV10 at 24 months. All participants are followed up until 24 months of age. The primary outcome is the post‐primary series immunogenicity, expressed as the proportions of participants with serotype‐specific antibody levels >=0.35 mug/mL for each serotype in PCV10. Ethics and dissemination Ethical approval has been obtained from the Human Research Ethics Committee of the Northern Territory Department of Health and Menzies School of Health Research (EC00153) and the Vietnam Ministry of Health Ethics Committee. The results, interpretation and conclusions will be presented to parents and guardians, at national and international conferences, and published in peer‐reviewed open access journals. Trial registration number NCT01953510; Pre‐results. Copyright © Article author(s) (or their employer(s) unless otherwise stated in the text of the article) 2018.
LA  - English
VL  - 8
IS  - 6) (no pagination
PY  - 2018
DA  - 2018
DO  - 10.1136/bmjopen-2017-019795
DB  - EPISTEMONIKOS
UR  - http://www.epistemonikos.org/documents/935e31deef5832c2528b16d347f8982ee872b592
ER  - 


TY  - JOUR
TI  - Practice nurse-supported weight self-management delivered within the national child immunisation programme for postnatal women: a feasibility cluster RCT.
AU  - Daley AJ
AU  - Jolly K
AU  - Ives N
AU  - Jebb SA
AU  - Tearne S
AU  - Greenfield SM
AU  - Yardley L
AU  - Little P
AU  - Tyldesley-Marshall N
AU  - Bensoussane H
AU  - Pritchett RV
AU  - Frew E
AU  - Parretti HM
AB  - BACKGROUND: Pregnancy is a high-risk time for excessive weight gain. The rising prevalence of obesity in women, combined with excess weight gain during pregnancy, means that there are more women with obesity in the postnatal period. This can have adverse health consequences for women in later life and increases the health risks during subsequent pregnancies. OBJECTIVE: The primary aim was to produce evidence of whether or not a Phase III trial of a brief weight management intervention, in which postnatal women are encouraged by practice nurses as part of the national child immunisation programme to self-monitor their weight and use an online weight management programme, is feasible and acceptable. DESIGN: The research involved a cluster randomised controlled feasibility trial and two semistructured interview studies with intervention participants and practice nurses who delivered the intervention. Trial data were collected at baseline and 3 months later. The interview studies took place after trial follow-up. SETTING: The trial took place in Birmingham, UK. PARTICIPANTS: Twenty-eight postnatal women who were overweight/obese were recruited via Birmingham Women's Hospital or general practices. Nine intervention participants and seven nurses were interviewed. INTERVENTIONS: The intervention was delivered in the context of the national child immunisation programme. The intervention group were offered brief support that encouraged self-management of weight when they attended their practice to have their child immunised at 2, 3 and 4 months of age. The intervention involved the provision of motivation and support by nurses to encourage participants to make healthier lifestyle choices through self-monitoring of weight and signposting to an online weight management programme. The role of the nurse was to provide regular external accountability for weight loss. Women were asked to weigh themselves weekly and record this on a record card in their child's health record ('red book') or using the online programme. The behavioural goal was for women to lose 0.5-1 kg per week. The usual-care group received a healthy lifestyle leaflet. MAIN OUTCOME MEASURES: The primary outcome was the feasibility of a Phase III trial to test the effectiveness of the intervention, as assessed against three traffic-light stop-go criteria (recruitment, adherence to regular self-weighing and registration with an online weight management programme). RESULTS: The traffic-light criteria results were red for recruitment (28/80, 35% of target), amber for registration with the online weight loss programme (9/16, 56%) and green for adherence to weekly self-weighing (10/16, 63%). Nurses delivered the intervention with high fidelity. In the qualitative studies, participants indicated that the intervention was acceptable to them and they welcomed receiving support to lose weight at their child immunisation appointments. Although nurses raised some caveats to implementation, they felt that the intervention was easy to deliver and that it would motivate postnatal women to lose weight. LIMITATIONS: Fewer participants were recruited than planned. CONCLUSIONS: Although women and practice nurses responded well to the intervention and adherence to self-weighing was high, recruitment was challenging and there is scope to improve engagement with the intervention. FUTURE WORK: Future research should focus on investigating other methods of recruitment and, thereafter, testing the effectiveness of the intervention. TRIAL REGISTRATION: Current Controlled Trials ISRCTN12209332. FUNDING: This project was funded by the National Institute for Health Research (NIHR) Health Technology Assessment programme and will be published in full in Health Technology Assessment; Vol. 25, No. 49. See the NIHR Journals Library website for further project information.
LA  - English
T2  - Health technology assessment (Winchester, England)
VL  - 25
SP  - 1-130
IS  - 49
SN  - 2046-4924
PY  - 2021
DA  - 2021
DO  - 10.3310/hta25490
U1  - 34382932[pmid]
DB  - EPISTEMONIKOS
UR  - http://www.epistemonikos.org/documents/182489785e639004130df2c5b11be93cd9bb35dc
ER  - 


TY  - JOUR
TI  - Design-Stage Trial of Gentamicin in the Uniject Device: A Feasibility Study, Morang District Nepal
AU  - Sharma J
AU  - Gargi KC
AU  - Neupane D
AU  -  Dawson P & Coffey P
AB  - This design-stage trial was nonexperimental community research aimed toward assessing the feasibility of gentamicin in the Uniject®i device (hereafter referred to as gentamicin in Uniject) when used by female community health volunteers (FCHVs) in a peripheral care setting. The study was conducted in five village development committees (VDCs) of Morang district, situated in the eastern part of Nepal. The objectives of the study were to: • Explore the feasibility of gentamicin in Uniject in combination with oral pediatric cotrimoxazole (cotrimoxazole-p) for treatment of neonatal infection when administered at home by FCHVs. • Determine the level of motivation of FCHVs for the added responsibility. • Explore the acceptability of administration of gentamicin in Uniject by FCHVs as a treatment for neonatal sepsis to caretakers and community members. The study was conducted under the leadership of the Child Health Division of the Nepal Ministry of Health and Population (MOHP). It was a partnership between the Child Health Division, Nepal Family Health Program II/United States Agency for International Development (USAID), PATH, and the Morang Innovative Neonatal Intervention (MINI) program. Financial support for the program was provided by the USAID Nepal Mission, and the gentamicin in Uniject was provided by PATH. The study was approved by the Nepal MOHP, the Nepal Health Research Council, and PATH’s Research Ethics Committee. The intervention activities and tools were designed based on ongoing MINI activities in Morang district. Most of the training materials used in the MINI program were adapted by technical experts from all the organizations involved in the study. A separate training module, classification card, color-coded weighing scale, color-coded thermometer, pictorial treatment register, call form, birth record form, safe-disposal box, and standard data collection forms were used in this study.
LA  - English
T2  - Nepal Family Health Program II and PATH/Health- Tech, Kathmandu
PY  - 2010
DA  - 2010
DB  - EPISTEMONIKOS
UR  - http://www.epistemonikos.org/documents/170d02126e94028c835fa6379b00ba9580a2e08a
ER  - 


TY  - JOUR
TI  - Maternal and perinatal mortality and complications associated with caesarean section in low-income and middle-income countries: a systematic review and meta-analysis.
AU  - Sobhy S
AU  - Arroyo-Manzano D
AU  - Murugesu N
AU  - Karthikeyan G
AU  - Kumar V
AU  - Kaur I
AU  - Fernandez E
AU  - Gundabattula SR
AU  - Betran AP
AU  - Khan K
AU  - Zamora J
AU  - Thangaratinam S
AB  - BACKGROUND: Universal and timely access to a caesarean section is a key requirement for safe childbirth. We identified the burden of maternal and perinatal mortality and morbidity, and the risk factors following caesarean sections in low-income and middle-income countries (LMICs). METHODS: For this systematic review and meta-analysis, we searched electronic databases including MEDLINE and Embase (from Jan 1, 1990, to Nov 20, 2017), without language restrictions, for studies on maternal or perinatal outcomes following caesarean sections in LMICs. We excluded studies in high-income countries, those involving non-pregnant women, case reports, and studies published before 1990. Two reviewers undertook the study selection, quality assessment, and data extraction independently. The main outcome being assessed was prevalence of maternal mortality in women undergoing caesarean sections in LMICs. We used a random effects model to synthesise the rate data, and reported the association between risk factors and outcomes using odds ratios with 95% CIs. The study protocol has been registered with PROSPERO, number CRD42015029191. FINDINGS: We included 196 studies from 67 LMICs. The risk of maternal death in women who had a caesarean section (116 studies, 2 933 457 caesarean sections) was 7·6 per 1000 procedures (95% CI 6·6-8·6, τ2=0·81); the highest burden was in sub-Saharan Africa (10·9 per 1000; 9·5-12·5, τ2=0·81). A quarter of all women who died in LMICs (72 studies, 27 651 deaths) had undergone a caesarean section (23·8%, 95% CI 21·0-26·7; τ2=0·62). INTERPRETATION: Maternal deaths and perinatal deaths following caesarean sections are disproportionately high in LMICs. The timing and urgency of caesarean section pose major risks. FUNDING: Ammalife Charity and ELLY Appeal, Barts Charity, and the UK National Institute for Health Research.
LA  - English
T2  - Lancet (London, England)
VL  - 393
SP  - 1973-1982
IS  - 10184
SN  - 1474-547X
PY  - 2019
DA  - 2019
DO  - 10.1016/S0140-6736(18)32386-9
U1  - 30929893[pmid]
DB  - EPISTEMONIKOS
UR  - http://www.epistemonikos.org/documents/b8688f8962906e1cf5da9826aa4d08c5738fd48a
ER  - 


TY  - JOUR
TI  - The Path Is Made by Walking it: New Perspectives for Medical Education in the Pandemic Context
AU  - Felisberto, Laíse Carla da Costa
AU  - Giovannini, Patricia Estela
AU  - Diógenes, Isabelle Cantídio Fernandes
AU  - Carlos, Lucas Pontes Nunes
AU  - Lins, Lindercy Francisco Tomé de Souza
AB  - Abstract:  Introduction: This study reports on an experience during the COVID-19 pandemic, where in view of the suspension of face-to-face activities at the Universidade do Estado do Rio Grande do Norte (UERN), a strategy was developed using digital resources, aimed at mitigating the negative impacts on the training of future doctors and health care of women and adolescents. The work involved the participation of three professors from the Department of Biomedical Sciences (DCB - UERN), 31 medical students, 12 residents of the Medical Residency Program in Gynecology and Obstetrics (PRMGO) at UERN / Prefeitura Municipal de Mossoró (PMM), two technicians and 150 patients, in virtual spaces and in the practice scenarios of the PRMGO, the Gynecology and Obstetrics (GO) Outpatient Clinic at FACS/UERN, and the Pro-Women Outreach Program.  Experience report: 18 multi-disciplinary webinars were held; an application for monitoring prenatal care was used, as well as social networks as tools for promoting health, research development and an instrument for assessing the quality of the health information.  Discussion: Actions to support students and encourage teacher development contribute to reducing the impacts of the pandemic on aspects of education and health care. Student engagement, the development of educational products, and holding remote lectures and demonstration sessions can promote learning and the development of medical skills, but, in to guarantee the safeguarding of human rights, the use of digital technologies in medical education and health care implies great ethical, social and political responsibility, and so the appropriate and safe use of technologies must be ensured.  Conclusion: In challenging scenarios in the interior of Rio Grande do Norte, Northeast Brazil, it was possible to promote meaningful learning and contribute to the development of medical skills through genuine digital inclusion, based on integrative, interdisciplinary actions, the benefits of which can be broadened by affirmative policies that address regional characteristics and indicators, and reduce asymmetries.
LA  - English
T2  - Rev. bras. educ. méd
VL  - 44
SP  - e156-e156
IS  - supl.1
PY  - 2020
DA  - 2020
DB  - EPISTEMONIKOS
UR  - http://www.epistemonikos.org/documents/f1a9467be1babb59de7c7a919015b4a3bd365949
ER  - 


TY  - JOUR
TI  - Translating an early childhood obesity prevention program for local community implementation: a case study of the Melbourne InFANT Program.
AU  - Laws R
AU  - Hesketh KD
AU  - Ball K
AU  - Cooper C
AU  - Vrljic K
AU  - Campbell KJ
AB  - BACKGROUND: While there is a growing interest in the field of research translation, there are few published examples of public health interventions that have been effectively scaled up and implemented in the community. This paper provides a case study of the community-wide implementation of the Melbourne Infant, Feeding, Activity and Nutrition Trial (InFANT), an obesity prevention program for parents with infants aged 3-18 months. The study explored key factors influencing the translation of the Program into routine practice and the respective role of policy makers, researchers and implementers. METHODS: Case studies were conducted of five of the eight prevention areas in Victoria, Australia who implemented the Program. Cases were selected on the basis of having implemented the Program for 6 months or more. Data were collected from January to June 2015 and included 18 individual interviews, one focus group and observation of two meetings. A total of 28 individuals, including research staff (n = 4), policy makers (n = 2) and implementers (n = 22), contributed to the data collected. Thematic analysis was conducted using cross case comparisons and key themes were verified through member checking. RESULTS: Key facilitators of implementation included availability of a pre-packaged evidence based program addressing a community need, along with support and training provided by research staff to local implementers. Partnerships between researchers and policy makers facilitated initial program adoption, while local partnerships supported community implementation. Community partnerships were facilitated by local coordinators through alignment of program goals with existing policies and services. Workforce capacity for program delivery and administration was a challenge, largely overcome by embedding the Program into existing roles. Adapting the Program to fit local circumstance was critical for feasible and sustainable delivery, however balancing this with program fidelity was a critical issue. The lack of ongoing funding to support translation activities was a barrier for researchers continued involvement in community implementation. CONCLUSION: Policy makers, researchers and practitioners have important and complementary roles to play in supporting the translation of effective research interventions into practice. New avenues need to be explored to strengthen partnerships between researchers and end users to support the integration of effective public health research interventions into practice.
LA  - English
T2  - BMC public health
VL  - 16
SP  - 748
SN  - 1471-2458
PY  - 2016
DA  - 2016
DO  - 10.1186/s12889-016-3361-x
U1  - 27502184[pmid]
DB  - EPISTEMONIKOS
UR  - http://www.epistemonikos.org/documents/798b9143501369f9dfbc35edb30d45d6e7a300fa
ER  - 


TY  - JOUR
TI  - Effectiveness of web-based and mobile-based psychological interventions to prevent perinatal depression: Study protocol for a systematic review and meta-analysis of randomized controlled trials.
AU  - Motrico E
AU  - Conejo-Cerón S
AU  - Martín-Gómez C
AU  - Gómez I
AU  - Fonseca A
AU  - Moreno-Peral P
AB  - INTRODUCTION: Perinatal depression is one of the most common complications during pregnancy and one year following childbirth. A negative impact on the mental and physical health of women, their children, partners, or significant others has been associated with this disease. Web-based and Mobile-based psychological interventions can reduce the burden of the disease through prevention of new cases of depression. It is crucial to know the effectiveness of these interventions to implement them around the globe. This systematic review and meta-analysis aims to assess the effectiveness of Web-based and Mobile-based psychological interventions to prevent depression during the perinatal period. METHOD AND ANALYSIS: A systematic review and meta-analysis will adhere to the PRISMA guidelines. Studies will be identified through MEDLINE, PsycINFO, Web of Science, Scopus, CINAHL, CENTRAL, Opengrey, Australian New Zealand Clinical Trial Registry, National Institute for Mental Health Research at the Australian National University, clinicaltrial.gov, beacon.anu.edu.au, and evidencebasedpsychotherapies.org from inception until 31 March 2021. We will also search the reference lists provided in relevant studies and reviews. The selection criteria will be as follows: 1) pregnant women or women who have given birth in the last 12 months and who were non-depressive at baseline; 2) Web-based and Mobile-Based psychological interventions; 3) comparators will be usual care, attention control, waiting list or no intervention; 4) outcomes will be the incidence of new cases of perinatal depression and/or the reduction of depressive symptoms as measured by validated instruments; and 5) the design of the studies will be randomized controlled trials. No restrictions regarding the year or language of publication will be considered. Pooled standardized mean differences and 95% confidence intervals will be calculated. The risk of bias of the studies will be assessed through the Cochrane Collaboration risk of bias 2.0 tool. Heterogeneity and publication bias will be estimated. Sensitivity and sub-group analyses will also be conducted. Random effects meta-regression will be performed. ETHICS AND DISSEMINATION: As a systematic review, ethical approval is not required. The results from this study will be presented at international conferences and disseminated through peer-reviewed publications. Patients and the public will be involved in the dissemination plans. PROSPERO REGISTRATION NUMBER: 230,089 (submitted).
LA  - English
T2  - Internet interventions
VL  - 26
SP  - 100471
SN  - 2214-7829
PY  - 2021
DA  - 2021
DO  - 10.1016/j.invent.2021.100471
U1  - 34754756[pmid]
DB  - EPISTEMONIKOS
UR  - http://www.epistemonikos.org/documents/6a88f9f6e91022e67f0040d4a2b179641bd6429f
ER  - 


TY  - JOUR
TI  - SARS-CoV-2 Antibody Prevalence in India: Findings from the Second Nationwide Household Serosurvey, August - September 2020
AU  - Manoj Murhekar
AU  - Tarun Bhatnagar
AU  - Sriram Selvaraju
AU  - V. Saravana Kumar
AU  - Jeromie Wesley Vivian Thangaraj
AU  - Naman Shah
AU  - Muthusamy Santhosh Kumar
AU  - Kiran Rade
AU  - R. Sabarinathan
AU  - Smita Asthana
AU  - Rakesh Balachandar
AU  - Sampada Dipak Bangar
AU  - Avi Kumar Bansal
AU  - Jyothi Bhat
AU  - Vishal Chopra
AU  - Dasarathi Das
AU  - Alok Kumar Deb
AU  - Kangjam Rekha Devi
AU  - Gaurav Raj Dwivedi
AU  - S. Muhammad Salim Khan
AU  - CP Girish Kumar
AU  - M. Sunil Kumar
AU  - Avula Laxmaiah
AU  - Major Madhukar
AU  - Amarendra Mahapatra
AU  - Suman Sundar Mohanty
AU  - Chethana Rangaraju
AU  - Alka Turuk
AU  - Dinesh Kumar Baradwaj
AU  - Ashrafjit S. Chahal
AU  - Falguni Debnath
AU  - Inaamul Haq
AU  - Arshad Kalliath
AU  - Srikanta Kanungo
AU  - Jaya Kshatri
AU  - Gangeti Gandhi Jayanthi Naga Lakshmi
AU  - Anindya Mitra
AU  - AR Nirmala
AU  - Ganta Venkata Prasad
AU  - Mariya Amin Qurieshi
AU  - Seema Sahay
AU  - Ramesh Kumar Sangwan
AU  - Krithikaa Sekar
AU  - Vijay Kumar Shukla
AU  - Prashant Kumar Singh
AU  - Pushpendra Singh
AU  - Rajeev Singh
AU  - Dantuluri Sheethal Varma
AU  - Ankit Viramgami
AU  - Samiran Panda
AU  - DCS Reddy
AU  - Balram Bhargava
AU  - ICMR Serosurveillance Group
AB  - Background: The first round of national serosurvey in India was conducted in May-June 2020 among adults from 21 States. The second serosurvey was conducted in August-September 2020 to estimate the nationwide seroprevalence for SARS-CoV-2 infection in the general population aged ten years and above.  Methods: The household serosurvey was conducted among individuals aged ten years and above in the same 700 villages and wards from 70 districts selected during the first serosurvey. Blood samples were tested using the Abbott SARS-CoV-2 IgG assay. Seroprevalence was estimated after applying the sampling weights and adjusting for clustering and assay characteristics.  In order to compare the adult seroprevalence between the two surveys, we randomly selected one adult serum sample from each household.   Findings: The weighted and adjusted prevalence of infection among 29,082 individuals aged ten years and above was 6·6% (95% CI: 5·8% - 7·4%).  The seroprevalence among adults was 7·1%  (95% CI: 6·2% – 8·2%). Seroprevalence was similar across age groups, sex, and occupation. Seroprevalence was highest in urban slum areas followed by urban non-slum and rural areas. We estimated a cumulative 74·3 million infections in the country, with 26 – 32 infections for every reported COVID-19 case by August 2020. Interpretation: Nearly one in 15 individuals aged ten years and above had SARS-CoV-2 infection by August 2020. The adult seroprevalence increased ten times between May and August 2020. Lower infection to case ratio in August compared to May reflects a substantial increase in testing across the country. Funding: The study was funded by the Indian Council of Medical Research, New Delhi, India. The study sponsor was involved in reviewing the study design, writing of the manuscript and the decision to submit the paper for publication. Declaration of Interests: The authors declare no competing interests. Ethics Approval Statement: The authors obtained written informed consent from individuals aged 18 years and older. We obtained assent from children aged between 10–17 years, and written informed consent from their parents or guardians prior to the survey. The Central Ethics Committee of Health Research of Indian Council of Medical Research and the Institutional Human Ethics Committee of ICMR-National Institute of Epidemiology, Chennai approved the study protocol.
LA  - English
T2  - SSRN
PY  - 2020
DA  - 2020
DO  - 10.2139/ssrn.3715460
DB  - EPISTEMONIKOS
UR  - http://www.epistemonikos.org/documents/98904376b2372ae8f2561a580179f34f49c6fb45
ER  - 


TY  - JOUR
TI  - Quality of Primary Care for the Adult Population With Autism Spectrum Disorder: Protocol for a Scoping Review.
AU  - Aylward SM
AU  - Farrell A
AU  - Walsh A
AU  - Godwin M
AU  - Chafe R
AU  - Asghari S
AB  - BACKGROUND: A strong primary care system is vital to overall health. Research on the primary care of people with autism spectrum disorder (ASD) has mostly focused on children. A synthesis of the existing literature related to the quality of primary care for the adult population with ASD would elucidate what is known about the topic as well as inform future research and clinical practice. OBJECTIVE: The purpose of our scoping review is to describe what is known about the quality of primary care for adults with ASD and identify knowledge gaps. METHODS: Prior to beginning the literature search, we reviewed literature related to defining both primary care and primary care quality to establish the context and concept of the research question. The search strategy was designed and executed by a research librarian. The MEDLINE, CINAHL, EMBASE, PsycINFO, and ProQuest Dissertations and Theses databases were searched for relevant literature. Grey literature will include relevant reports from government websites and associations with a focus on ASD. Two members of the research team will independently screen the academic and grey literature. Quantitative, qualitative, or mixed methods study designs involving the quality of primary care services or patient-centered care for adults with ASD are eligible for inclusion in our scoping review. Studies that make it past the full-text review will undergo data extraction and quality appraisal by 2 independent reviewers. The data extraction results will be presented in a tabular format to clearly present what is known about the quality of primary care for adults with ASD; this table will be accompanied by a narrative synthesis. Literature selected for extraction will be coded for themes, which will form the basis of a thematic synthesis. The scoping review will follow the guidance proposed by the Joanna Briggs Institute. RESULTS: The search of electronic databases was conducted in October 2020, and it returned 2820 results. This research is still in progress. The results from our scoping review are expected to be available by fall 2021. CONCLUSIONS: The results from our scoping review will be useful for guiding future research on the quality of primary care for adults with ASD. INTERNATIONAL REGISTERED REPORT IDENTIFIER (IRRID): PRR1-10.2196/28196.
LA  - English
T2  - JMIR research protocols
VL  - 10
SP  - e28196
IS  - 11
SN  - 1929-0748
PY  - 2021
DA  - 2021
DO  - 10.2196/28196
U1  - 34806989[pmid]
DB  - EPISTEMONIKOS
UR  - http://www.epistemonikos.org/documents/34e4a2208048ebc656c00dba4b7bce44f78d66d5
ER  - 


TY  - JOUR
TI  - Psychological interventions to improve self-management of type 1 and type 2 diabetes: a systematic review.
AU  - Winkley K
AU  - Upsher R
AU  - Stahl D
AU  - Pollard D
AU  - Kasera A
AU  - Brennan A
AU  - Heller S
AU  - Ismail K
AB  - BACKGROUND: For people with diabetes mellitus to achieve optimal glycaemic control, motivation to perform self-management is important. The research team wanted to determine whether or not psychological interventions are clinically effective and cost-effective in increasing self-management and improving glycaemic control. OBJECTIVES: The first objective was to determine the clinical effectiveness of psychological interventions for people with type 1 diabetes mellitus and people with type 2 diabetes mellitus so that they have improved (1) glycated haemoglobin levels, (2) diabetes self-management and (3) quality of life, and fewer depressive symptoms. The second objective was to determine the cost-effectiveness of psychological interventions. DATA SOURCES: The following databases were accessed (searches took place between 2003 and 2016): MEDLINE, Cumulative Index to Nursing and Allied Health Literature (CINAHL), Cochrane Library, PsycINFO, EMBASE, Cochrane Controlled Trials Register, Web of Science, and Dissertation Abstracts International. Diabetes conference abstracts, reference lists of included studies and Clinicaltrials.gov trial registry were also searched. REVIEW METHODS: Systematic review, aggregate meta-analysis, network meta-analysis, individual patient data meta-analysis and cost-effectiveness modelling were all used. Risk of bias of randomised and non-randomised controlled trials was assessed using the Cochrane Handbook (Higgins JP, Altman DG, Gøtzsche PC, Jüni P, Moher D, Oxman AD, et al. The Cochrane Collaboration's tool for assessing risk of bias in randomised trials. BMJ 2011;343:d5928). DESIGN: Systematic review, meta-analysis, cost-effectiveness analysis and patient and public consultation were all used. SETTING: Settings in primary or secondary care were included. PARTICIPANTS: Adolescents and children with type 1 diabetes mellitus and adults with types 1 and 2 diabetes mellitus were included. INTERVENTIONS: The interventions used were psychological treatments, including and not restricted to cognitive-behavioural therapy, counselling, family therapy and psychotherapy. MAIN OUTCOME MEASURES: Glycated haemoglobin levels, self-management behaviours, body mass index, blood pressure levels, depressive symptoms and quality of life were all used as outcome measures. RESULTS: A total of 96 studies were included in the systematic review (n = 18,659 participants). In random-effects meta-analysis, data on glycated haemoglobin levels were available for seven studies conducted in adults with type 1 diabetes mellitus (n = 851 participants) that demonstrated a pooled mean difference of -0.13 (95% confidence interval -0.33 to 0.07), a non-significant decrease in favour of psychological treatment; 18 studies conducted in adolescents/children with type 1 diabetes mellitus (n = 2583 participants) that demonstrated a pooled mean difference of 0.00 (95% confidence interval -0.18 to 0.18), indicating no change; and 49 studies conducted in adults with type 2 diabetes mellitus (n = 12,009 participants) that demonstrated a pooled mean difference of -0.21 (95% confidence interval -0.31 to -0.10), equivalent to reduction in glycated haemoglobin levels of -0.33% or ≈3.5 mmol/mol. For type 2 diabetes mellitus, there was evidence that psychological interventions improved dietary behaviour and quality of life but not blood pressure, body mass index or depressive symptoms. The results of the network meta-analysis, which considers direct and indirect effects of multiple treatment comparisons, suggest that, for adults with type 1 diabetes mellitus (7 studies; 968 participants), attention control and cognitive-behavioural therapy are clinically effective and cognitive-behavioural therapy is cost-effective. For adults with type 2 diabetes mellitus (49 studies; 12,409 participants), cognitive-behavioural therapy and counselling are effective and cognitive-behavioural therapy is potentially cost-effective. The results of the individual patient data meta-analysis for adolescents/children with type 1 diabetes mellitus (9 studies; 1392 participants) suggest that there were main effects for age and diabetes duration. For adults with type 2 diabetes mellitus (19 studies; 3639 participants), baseline glycated haemoglobin levels moderated treatment outcome. LIMITATIONS: Aggregate meta-analysis was limited to glycaemic control for type 1 diabetes mellitus. It was not possible to model cost-effectiveness for adolescents/children with type 1 diabetes mellitus and modelling for type 2 diabetes mellitus involved substantial uncertainty. The individual patient data meta-analysis included only 40-50% of studies. CONCLUSIONS: This review suggests that psychological treatments offer minimal clinical benefit in improving glycated haemoglobin levels for adults with type 2 diabetes mellitus. However, there was no evidence of benefit compared with control interventions in improving glycated haemoglobin levels for people with type 1 diabetes mellitus. FUTURE WORK: Future work should consider the competency of the interventionists delivering a therapy and psychological approaches that are matched to a person and their life course. STUDY REGISTRATION: This study is registered as PROSPERO CRD42016033619. FUNDING: This project was funded by the National Institute for Health Research (NIHR) Health Technology Assessment programme and will be published in full in Health Technology Assessment; Vol. 24, No. 28. See the NIHR Journals Library website for further project information.
LA  - English
T2  - Health technology assessment (Winchester, England)
VL  - 24
SP  - 1-232
IS  - 28
SN  - 2046-4924
PY  - 2020
DA  - 2020
DO  - 10.3310/hta24280
U1  - 32568666[pmid]
DB  - EPISTEMONIKOS
UR  - http://www.epistemonikos.org/documents/f382788bcbb5fdc32f5d17d87a405d160b7c5c91
ER  - 


TY  - JOUR
TI  - The clinical effectiveness and cost-effectiveness of primary stroke prevention in children with sickle cell disease: a systematic review and economic evaluation.
AU  - Cherry MG
AU  - Greenhalgh J
AU  - Osipenko L
AU  - Venkatachalam M
AU  - Boland A
AU  - Dundar Y
AU  - Marsh K
AU  - Dickson R
AU  - Rees DC
AB  - BACKGROUND: Sickle cell disease (SCD) is a recessive genetic blood disorder, caused by a mutation in the [beta]-globin gene. For children with SCD, the risk of stroke is estimated to be up to 250 times higher than in the general childhood population. Transcranial Doppler (TCD) ultrasonography is a non-invasive technique which measures local blood velocity in the proximal portions of large intracranial arteries. Screening with TCD ultrasonography identifies individuals with high cerebral blood velocity; these children are at the highest risk of stroke. A number of primary stroke prevention strategies are currently used in clinical practice in the UK including blood transfusion, treatment with hydroxycarbamide and bone marrow transplantation (BMT). No reviews have yet assessed the clinical effectiveness and cost effectiveness of primary stroke prevention strategies in children with SCD identified to be at high risk of stroke using TCD ultrasonography. OBJECTIVE: To assess the clinical effectiveness and cost-effectiveness of primary stroke prevention treatments for children with SCD who are identified (using TCD ultrasonography) to be at high risk of stroke. DATA SOURCES: Electronic databases were searched from inception up to May 2011, including the Cochrane Database of Systematic Reviews (CDSR), the Cochrane Central Register of Controlled Trials (CENTRAL), the Database of Abstracts of Reviews of Effects (DARE), EMBASE, the Health Technology Assessment (HTA) database, ISI Web of Science Proceedings, ISI Web of Science Citation Index, the NHS Economic Evaluation Database (NHS EED) and MEDLINE. REVIEW METHODS: The assessment was conducted according to accepted procedures for conducting and reporting systematic reviews and economic evaluations. A de novo Markov model was developed to determine the cost-effectiveness of TCD ultrasonography and blood transfusion, where clinically appropriate, in patients with SCD. RESULTS: Two randomised controlled trials met the inclusion criteria involving a study population of 209 participants. One compared blood transfusion with standard care for children who are identified as being at high risk of stroke using TCD ultrasonography. In this trial, one patient in the transfusion group had a stroke (1/63) compared with 11 children in the standard care group (11/67). The other trial assessed the impact of halting chronic transfusion in patients with SCD. Sixteen patients in the transfusion-halted group had an event (16/41) (two patients experienced stroke and 14 reverted to abnormal TCD velocity); there were no events in the continued-transfusion group (0/38). No meta-analyses of these trials were undertaken. No relevant economic evaluations were identified for inclusion in the review. The de novo modelling suggests that blood transfusions plus TCD scans (compared with just TCD scans) for patients with SCD at high risk of stroke, aged >= 2 years, may be good value for money. The intervention has an incremental cost-effectiveness ratio of £24,075 per quality-adjusted life-year gained, and helps avoid 68 strokes over the lifetime of a population of 1000 patients. The intervention costs an additional £13,751 per patient and generates 0.6 extra years of life in full health per patient. The data available for the economic analysis are limited. Sensitivity analyses and validation against existing data and expert opinion provide some reassurance that the conclusion of the model is reliable but further research is required to validate these findings. LIMITATIONS: The main limitations relate to the availability of published clinical data; no completed randomised controlled trials were identified which evaluated the efficacy of either BMT or hydroxycarbamide for primary stroke prevention. Both the clinical and cost data available for use in the economic analysis are limited. Sensitivity analyses and validation against existing data and expert opinion provide some reassurance that the conclusions of the model are reliable, but further research is required to validate these findings. CONCLUSIONS: The use of TCD ultrasonography to identify children at high risk of stroke, and treating these children with prophylactic blood transfusions, appears to be both clinically effective and cost-effective compared with TCD ultrasonography only. However, given the limitations in the data available, further research is required to verify this conclusion. Several research recommendations can be proposed from this review. Clinically, more research is needed to assess the effects and optimal duration of long-term blood transfusion and the potential role of hydroxycarbamide in primary stroke prevention. From an economics perspective, further research is required to generate more robust data on which to base estimates of cost-effectiveness or against which model outputs can be calibrated. More data are required to explain how utility weights vary with age, transfusions and strokes. Research is also needed around the cost of paediatric stroke in the UK. STUDY REGISTRATION: PROSPERO CRD42011001496. FUNDING: The National Institute for Health Research Health Technology Assessment programme.
LA  - English
T2  - Health technology assessment (Winchester, England)
VL  - 16
SP  - 1-129
IS  - 43
SN  - 2046-4924
PY  - 2012
DA  - 2012
DO  - 10.3310/hta16430
U1  - 23140544[pmid]
DB  - EPISTEMONIKOS
UR  - http://www.epistemonikos.org/documents/374fe5c31719677c564042bbb291a8da3535b616
ER  - 


TY  - JOUR
TI  - Cultural and religious considerations in pediatric palliative care.
AU  - Wiener L
AU  - McConnell DG
AU  - Latella L
AU  - Ludi E
AB  - OBJECTIVE: A growing multicultural society presents healthcare providers with a difficult task of providing appropriate care for individuals who have different life experiences, beliefs, value systems, religions, languages, and notions of healthcare. This is especially vital when end-of-life care is needed during childhood. There is a dearth of literature addressing cultural considerations in the pediatric palliative care field. As members of a specific culture often do not ascribe to the same religious traditions, the purpose of this article was to explore and review how culture and religion informs and shapes pediatric palliative care. METHOD: Comprehensive literature searches were completed through an online search of nine databases for articles published between 1980 and 2011: PsychINFO, MEDLINE®, Journal of Citation Reports-Science Edition, Embase, Scopus, CINAHL®, Social Sciences Citation Index (SSCI), EBSCO, and Ovid. Key terms included: culture, transcultural, spiritual, international, ethnic, customs or religion AND end-of-life, palliative care, death, dying, cancer, or hospice, and children, pediatrics, or pediatric oncology. Reference lists in the retrieved articles were examined for additional studies that fit the inclusion criteria, and relevant articles were included for review. In addition, web-based searches of specific journals were conducted. These included, but were not limited to: Qualitative Health Research, Psycho-Oncology, Journal of Psychosocial Oncology, Journal of Pediatric Psychology, Journal of Pediatric Health Care, Journal of Pediatric Oncology Nursing, Omega, Social Work in Health Care, and Journal of Palliative Medicine. RESULTS: Thirty-seven articles met eligibility criteria. From these, seven distinct themes emerged that have implications for pediatric palliative care. These include the role of culture in decision-making, faith and the involvement of clergy, communication (spoken and unspoken language), communicating to children about death (truth telling), the meaning of pain and suffering, the meaning of death and dying, and location of end-of-life care. SIGNIFICANCE OF RESULTS: The review of the literature provides insight into the influence of religion and how culture informs lifestyle and shapes the experiences of illness, pain, and end-of-life care. Recommendations for providing culturally sensitive end-of-life care are offered through the framework outlined in the Initiative for Pediatric Palliative Care Quality Improvement Project of 2002. Cultural traditions are dynamic, never static, and cannot be generalized to all families. Guidelines to aid in approaches to palliative care are provided, and providers are encouraged to define these important differences for each family under their care.
LA  - English
T2  - Palliative & supportive care
VL  - 11
SP  - 47-67
IS  - 1
SN  - 1478-9523
PY  - 2013
DA  - 2013
DO  - 10.1017/S1478951511001027
U1  - 22617619[pmid]
DB  - EPISTEMONIKOS
UR  - http://www.epistemonikos.org/documents/dbd5abcac638e5aca6d2a3ae021997cbecb1679b
ER  - 


TY  - JOUR
TI  - Diagnostic management strategies for adults and children with minor head injury: a systematic review and an economic evaluation.
AU  - Pandor A
AU  - Goodacre S
AU  - Harnan S
AU  - Holmes M
AU  - Pickering A
AU  - Fitzgerald P
AU  - Rees A
AU  - Stevenson M
AB  - BACKGROUND: Patients with minor head injury [Glasgow Coma Scale (GCS) score 13-15] have a small but important risk of intracranial injury (ICI) that requires early identification and neurosurgical treatment. Diagnostic assessment can use either a clinical decision rule or unstructured assessment of individual clinical features to identify those who are at risk of ICI and in need of computerised tomography (CT) scanning and/or hospital admission. Selective use of CT investigations helps minimise unnecessary radiation exposure and resource use, but can lead to missed opportunities to provide early treatment for ICI. OBJECTIVES: To determine the diagnostic accuracy of decision rules, individual clinical characteristics, skull radiography and biomarkers, and the clinical effectiveness and cost-effectiveness of diagnostic management strategies for minor head injury (MHI). DATA SOURCES: Several electronic databases [including MEDLINE, MEDLINE In-Process & Other Non-Indexed Citations, Cumulative Index to Nursing and Allied Health Literature (CINAHL), EMBASE and The Cochrane Library] were searched from inception to April 2009 (updated searches to March 2010 were conducted on the MEDLINE databases only). Searches were supplemented by hand-searching relevant articles (including citation searching) and contacting experts in the field. For each of the systematic reviews the following studies were included (1) cohort studies of patients with MHI in which a clinical decision rule or individual clinical characteristics (including biomarkers and skull radiography) were compared with a reference standard test for ICI or need for neurosurgical intervention and (2) controlled trials comparing alternative management strategies for MHI. REVIEW METHODS: Study quality was assessed using the Quality Assessment of Diagnostic Accuracy Studies (QUADAS) tool (for the assessment of diagnostic accuracy) or criteria recommended by the Effective Practice and Organisation of Care Review Group (for the assessment of management practices). Where sufficient data existed, a meta-analysis was undertaken to generate pooled estimates of diagnostic parameters. A decision-analysis model was developed using Simul8 2008 Professional software (Simul8 Corporation, Boston, MA, USA) to estimate the costs and quality-adjusted life-years (QALYs) accrued by management strategies for MHI. The model took a lifetime horizon and NHS perspective. Estimates of the benefits of early treatment, harm of radiation exposure and long-term costs were obtained through literature reviews. Initial analysis was deterministic, but probabilistic sensitivity analysis was also performed. Secondary analyses were undertaken to explore the trade-off between sensitivity and specificity in diagnostic strategies and to determine the cost-effectiveness of scenarios involving hospital admission. RESULTS: The literature searches identified 8003 citations. Of these, 93 full-text papers were included for the assessment of diagnostic accuracy and one for the assessment of management practices. The quality of studies and reporting was generally poor. The Canadian CT Head Rule (CCHR) was the most widely validated adult rule, with sensitivity of 99-100% and 80-100% for neurosurgical and any ICI, respectively (high- or medium-risk criteria), and specificity of 39-51%. Rules for children had high sensitivity and acceptable specificity in derivation cohorts, but limited validation. Depressed, basal or radiological skull fracture and post-traumatic seizure (PTS) [positive likelihood ratio (PLR) > 10]; focal neurological deficit, persistent vomiting, decrease in GCS and previous neurosurgery (PLR 5-10); and fall from a height, coagulopathy, chronic alcohol use, age > 60 years, pedestrian motor vehicle accident (MVA), any seizure, undefined vomiting, amnesia, GCS < 14 and GCS < 15 (PLR 2-5) increased the likelihood of ICI in adults. Depressed or basal skull fracture and focal neurological deficit (PLR > 10), coagulopathy, PTS and previous neurosurgery (PLR 5-10), visual symptoms, bicycle and pedestrian MVA, any seizure, loss of consciousness, vomiting, severe or persistent headache, amnesia, GCS < 14, GCS < 15, intoxication and radiological skull fracture (PLR 2-5) increased the likelihood of ICI in children. S100 calcium-binding protein B had pooled sensitivity of 96.8% [95% highest-density region (HDR) 93.8% to 98.6%] and specificity of 42.5% (95% HDR 31.0% to 54.2%). The only controlled trial showed that early CT and discharge is cheaper and at least as effective as hospital admission. Economic analysis showed that selective CT use dominated 'CT all' and 'discharge all' strategies. The optimal strategies were the CCHR (adults) and the CHALICE (Children's Head injury Algorithm for the prediction of Important Clinical Events) or NEXUS II (National Emergency X-Radiography Utilization Study II) rule (children). The sensitivity and specificity of the CCHR (99% and 47%, respectively) represented an appropriate trade-off of these parameters. Hospital admission dominated discharge home for patients with non-neurosurgical injury, but cost £39 M per QALY for clinically normal patients with a normal CT. CONCLUSIONS: The CCHR is widely validated and cost-effective for adults. Decision rules for children appear cost-effective, but need further validation. Hospital admission is cost-effective for patients with abnormal, but not normal, CT. The main research priorities are to (1) validate decision rules for children; (2) determine the prognosis and treatment benefit for non-neurosurgical injuries; (3) evaluate the use of S100B alongside a validated decision rule; (4) evaluate the diagnosis and outcomes of anticoagulated patients with MHI; and (5) evaluate the implementation of guidelines, clinical decision rules and diagnostic strategies. Formal expected value of sample information analysis would be recommended to appraise the cost-effectiveness of future studies. FUNDING: The National Institute for Health Research Health Technology Assessment programme.
LA  - English
T2  - Health technology assessment (Winchester, England)
VL  - 15
SP  - 1-202
IS  - 27
SN  - 1366-5278
PY  - 2011
DA  - 2011
DO  - 10.3310/hta15270
U1  - 21806873[pmid]
DB  - EPISTEMONIKOS
UR  - http://www.epistemonikos.org/documents/0e115b612f0c9fd43679e908ea0cea0719505c4e
ER  - 


TY  - JOUR
TI  - Long-Term Follow-Up of a Randomized Controlled Trial to Reduce Excessive Weight Gain in Infancy: Protocol for the Prevention of Overweight in Infancy (POI) Follow-Up Study at 11 Years.
AU  - Adebowale TO
AU  - Taylor BJ
AU  - Gray AR
AU  - Galland BC
AU  - Heath AM
AU  - Fortune S
AU  - Meredith-Jones KA
AU  - Sullivan T
AU  - McIntosh D
AU  - Brosnan B
AU  - Taylor RW
AB  - BACKGROUND: The Prevention of Overweight in Infancy (POI) randomized controlled trial assessed the effect of a more conventional food, physical activity, and breastfeeding intervention, with a more novel sleep intervention on weight outcomes at 2 years of age. The trial had 58% uptake at recruitment, and retention was 86% at age 2 years, 77% at age 3.5 years, and 69% at age 5 years. Children who received the brief sleep intervention in infancy had just half the risk of obesity at 2 years of age compared to those who did not receive the sleep intervention. Importantly, this substantially reduced risk was still apparent at our follow-up at 5 years of age. OBJECTIVE: The primary aim of this follow-up at age 11 years is to determine whether differences in BMI z-score and obesity risk remain apparent now that it is at least 9 years since cessation of the sleep intervention. Several secondary outcomes of interest will also be examined including 24-hour movement patterns, mental health and wellbeing, and use of electronic media, particularly prior to sleep. METHODS: We will seek renewed consent from all 734 of the original 802 POI families who expressed interest in further involvement. Children and parent(s) will attend 2 clinics and 1 home appointment to obtain measures of anthropometry and body composition (dual-energy x-ray absorptiometry scan), 24-hour movement patterns (sleep, sedentary time, and physical activity measured using an AX3 accelerometer), mental health and wellbeing (validated questionnaires), family functioning (validated questionnaires), use of electronic media (wearable and stationary cameras, questionnaires), and diet and eating behaviors (24-hour recall, questionnaires). RESULTS: This follow-up study has full ethical approval from the University of Otago Human Ethics Committee (H19/109) and was funded in May 2019 by the Health Research Council of New Zealand (grant 19/346). Data collection commenced in June 2020, and first results are expected to be submitted for publication in 2022. CONCLUSIONS: Long-term outcomes of early obesity intervention are rare. Despite the growing body of evidence linking insufficient sleep with an increased risk of obesity in children, interventions targeting improvements in sleep have been insufficiently explored. Our initial follow-up at 5 years of age suggested that an early sleep intervention may have long-term benefits for effective weight management in children. Further analysis in our now preteen population will provide much-needed evidence regarding the long-term effectiveness of sleep interventions in infancy as an obesity prevention approach. TRIAL REGISTRATION: ClinicalTrials.gov NCT00892983; https://tinyurl.com/y3xepvxf. INTERNATIONAL REGISTERED REPORT IDENTIFIER (IRRID): DERR1-10.2196/24968.
LA  - English
T2  - JMIR research protocols
VL  - 9
SP  - e24968
IS  - 11
SN  - 1929-0748
PY  - 2020
DA  - 2020
DO  - 10.2196/24968
U1  - 33252344[pmid]
DB  - EPISTEMONIKOS
UR  - http://www.epistemonikos.org/documents/4ce83b99f398a559b97c64fbceeaf02bf96e4988
ER  - 


TY  - JOUR
TI  - Serum or plasma ferritin concentration as an index of iron deficiency and overload.
AU  - Garcia-Casal MN
AU  - Pasricha SR
AU  - Martinez RX
AU  - Lopez-Perez L
AU  - Peña-Rosas JP
AB  - BACKGROUND: Reference standard indices of iron deficiency and iron overload are generally invasive, expensive, and can be unpleasant or occasionally risky. Ferritin is an iron storage protein and its concentration in the plasma or serum reflects iron stores; low ferritin indicates iron deficiency, while elevated ferritin reflects risk of iron overload. However, ferritin is also an acute-phase protein and its levels are elevated in inflammation and infection. The use of ferritin as a diagnostic test of iron deficiency and overload is a common clinical practice. OBJECTIVES: To determine the diagnostic accuracy of ferritin concentrations (serum or plasma) for detecting iron deficiency and risk of iron overload in primary and secondary iron-loading syndromes. SEARCH METHODS: We searched the following databases (10 June 2020): DARE (Cochrane Library) Issue 2 of 4 2015, HTA (Cochrane Library) Issue 4 of 4 2016, CENTRAL (Cochrane Library) Issue 6 of 12 2020, MEDLINE (OVID) 1946 to 9 June 2020, Embase (OVID) 1947 to week 23 2020, CINAHL (Ebsco) 1982 to June 2020, Web of Science (ISI) SCI, SSCI, CPCI-exp & CPCI-SSH to June 2020, POPLINE 16/8/18, Open Grey (10/6/20), TRoPHI (10/6/20), Bibliomap (10/6/20), IBECS (10/6/20), SCIELO (10/6/20), Global Index Medicus (10/6/20) AIM, IMSEAR, WPRIM, IMEMR, LILACS (10/6/20), PAHO (10/6/20), WHOLIS 10/6/20, IndMED (16/8/18) and Native Health Research Database (10/6/20). We also searched two trials registers and contacted relevant organisations for unpublished studies. SELECTION CRITERIA: We included all study designs seeking to evaluate serum or plasma ferritin concentrations measured by any current or previously available quantitative assay as an index of iron status in individuals of any age, sex, clinical and physiological status from any country. DATA COLLECTION AND ANALYSIS: We followed standard Cochrane methods. We designed the data extraction form to record results for ferritin concentration as the index test, and bone marrow iron content for iron deficiency and liver iron content for iron overload as the reference standards. Two other authors further extracted and validated the number of true positive, true negative, false positive, false negative cases, and extracted or derived the sensitivity, specificity, positive and negative predictive values for each threshold presented for iron deficiency and iron overload in included studies. We assessed risk of bias and applicability using the Quality Assessment of Diagnostic Accuracy Studies (QUADAS)-2 tool. We used GRADE assessment to enable the quality of evidence and hence strength of evidence for our conclusions. MAIN RESULTS: Our search was conducted initially in 2014 and updated in 2017, 2018 and 2020 (10 June). We identified 21,217 records and screened 14,244 records after duplicates were removed. We assessed 316 records in full text. We excluded 190 studies (193 records) with reasons and included 108 studies (111 records) in the qualitative and quantitative analysis. There were 11 studies (12 records) that we screened from the last search update and appeared eligible for a future analysis. We decided to enter these as awaiting classification. We stratified the analysis first by participant clinical status: apparently healthy and non-healthy populations. We then stratified by age and pregnancy status as: infants and children, adolescents, pregnant women, and adults. Iron deficiency We included 72 studies (75 records) involving 6059 participants. Apparently healthy populations Five studies screened for iron deficiency in people without apparent illness. In the general adult population, three studies reported sensitivities of 63% to 100% at the optimum cutoff for ferritin, with corresponding specificities of 92% to 98%, but the ferritin cutoffs varied between studies. One study in healthy children reported a sensitivity of 74% and a specificity of 77%. One study in pregnant women reported a sensitivity of 88% and a specificity of 100%. Overall confidence in these estimates was very low because of potential bias, indirectness, and sparse and heterogenous evidence. No studies screened for iron overload in apparently healthy people. People presenting for medical care There were 63 studies among adults presenting for medical care (5042 participants). For a sample of 1000 subjects with a 35% prevalence of iron deficiency (of the included studies in this category) and supposing a 85% specificity, there would be 315 iron-deficient subjects correctly classified as having iron deficiency and 35 iron-deficient subjects incorrectly classified as not having iron deficiency, leading to a 90% sensitivity. Thresholds proposed by the authors of the included studies ranged between 12 to 200 µg/L. The estimated diagnostic odds ratio was 50. Among non-healthy adults using a fixed threshold of 30 μg/L (nine studies, 512 participants, low-certainty evidence), the pooled estimate for sensitivity was 79% with a 95% confidence interval of (58%, 91%) and specificity of 98%, with a 95% confidence interval of (91%, 100%). The estimated diagnostic odds ratio was 140, a relatively highly informative test. Iron overload We included 36 studies (36 records) involving 1927 participants. All studies concerned non-healthy populations. There were no studies targeting either infants, children, or pregnant women. Among all populations (one threshold for males and females; 36 studies, 1927 participants, very low-certainty evidence): for a sample of 1000 subjects with a 42% prevalence of iron overload (of the included studies in this category) and supposing a 65% specificity, there would be 332 iron-overloaded subjects correctly classified as having iron overload and 85 iron-overloaded subjects incorrectly classified as not having iron overload, leading to a 80% sensitivity. The estimated diagnostic odds ratio was 8. AUTHORS' CONCLUSIONS: At a threshold of 30 micrograms/L, there is low-certainty evidence that blood ferritin concentration is reasonably sensitive and a very specific test for iron deficiency in people presenting for medical care. There is very low certainty that high concentrations of ferritin provide a sensitive test for iron overload in people where this condition is suspected. There is insufficient evidence to know whether ferritin concentration performs similarly when screening asymptomatic people for iron deficiency or overload.
LA  - English
T2  - The Cochrane database of systematic reviews
VL  - 5
SP  - CD011817
SN  - 1469-493X
PY  - 2021
DA  - 2021
DO  - 10.1002/14651858.CD011817.pub2
U1  - 34028001[pmid]
DB  - EPISTEMONIKOS
UR  - http://www.epistemonikos.org/documents/18e6e9995faf2850a69cb0a1bb818ca7260f4d23
ER  - 


TY  - JOUR
TI  - Effectiveness and cost-effectiveness of a health systems intervention for latent tuberculosis infection management (ACT4): a cluster-randomised trial.
AU  - Oxlade O
AU  - Benedetti A
AU  - Adjobimey M
AU  - Alsdurf H
AU  - Anagonou S
AU  - Cook VJ
AU  - Fisher D
AU  - Fox GJ
AU  - Fregonese F
AU  - Hadisoemarto P
AU  - Hill PC
AU  - Johnston J
AU  - Khan FA
AU  - Long R
AU  - Nguyen NV
AU  - Nguyen TA
AU  - Obeng J
AU  - Ruslami R
AU  - Schwartzman K
AU  - Trajman A
AU  - Valiquette C
AU  - Menzies D
AB  - BACKGROUND: Reaching the UN General Assembly High-Level Meeting on Tuberculosis target of providing tuberculosis preventive treatment to at least 30 million people by 2022, including 4 million children under the age of 5 years and 20 million other household contacts, will require major efforts to strengthen health systems. The aim of this study was to evaluate the effectiveness and cost-effectiveness of a health systems intervention to strengthen management for latent tuberculosis infection (LTBI) in household contacts of confirmed tuberculosis cases. METHODS: ACT4 was a cluster-randomised, open-label trial involving 24 health facilities in Benin, Canada, Ghana, Indonesia, and Vietnam randomly assigned to either a three-phase intervention (LTBI programme evaluation, local decision making, and strengthening activities) or control (standard LTBI care). Tuberculin and isoniazid were provided to control and intervention sites if not routinely available. Randomisation was stratified by country and restricted to ensure balance of index patients with tuberculosis by arm and country. The primary outcome was the number of household contacts who initiated tuberculosis preventive treatment at each health facility within 4 months of the diagnosis of the index case, recorded in the first or last 6 months of our 20-month study. To ease interpretation, this number was standardised per 100 newly diagnosed index patients with tuberculosis. Analysis was by intention to treat. Masking of staff at the coordinating centre and sites was not possible; however, those analysing data were masked to assignment of intervention or control. An economic analysis of the intervention was done in parallel with the trial. ACT4 is registered at ClinicalTrials.gov, NCT02810678. FINDINGS: The study was done between Aug 1, 2016, and March 31, 2019. During the first 6 months of the study the crude overall proportion of household contacts initiating tuberculosis preventive treatment out of those eligible at intervention sites was 0·21. After the implementation of programme strengthening activities, the proportion initiating tuberculosis preventive treatment increased to 0·35. Overall, the number of household contacts initiating tuberculosis preventive treatment per 100 index patients with tuberculosis increased between study phases in intervention sites (adjusted rate difference 60, 95% CI 4 to 116), while control sites showed no statistically significant change (-12, -33 to 10). There was a difference in rate differences of 72 (95% CI 10 to 134) contacts per 100 index patients with tuberculosis initiating preventive treatment associated with the intervention. The total cost for the intervention, plus LTBI clinical care per additional contact initiating treatment was estimated to be CA$1348 (range 724 to 9708). INTERPRETATION: A strategy of standardised evaluation, local decision making, and implementation of health systems strengthening activities can provide a mechanism for scale-up of tuberculosis prevention, particularly in low-income and middle-income countries. FUNDING: Canadian Institutes of Health Research.
LA  - English
T2  - The Lancet. Public health
VL  - 6
SP  - e272-e282
IS  - 5
SN  - 2468-2667
PY  - 2021
DA  - 2021
DO  - 10.1016/S2468-2667(20)30261-9
U1  - 33765453[pmid]
DB  - EPISTEMONIKOS
UR  - http://www.epistemonikos.org/documents/7a771b159194d648155f2a6761f67da0c0a8a848
ER  - 


TY  - JOUR
TI  - Growth monitoring for short stature: update of a systematic review and economic model.
AU  - Craig D
AU  - Fayter D
AU  - Stirk L
AU  - Crott R
AB  - OBJECTIVES: The aim of the project was to compare different screening rules and/or referral cut-offs for the identification of children with disorders of short stature. We undertook an update of a previous systematic review and economic model that addressed the same question. DATA SOURCES: Sources searched included MEDLINE, EMBASE, Science Citation Index, Social Science Citation Index, Conference Proceedings Citation Index - Science/Social Science & Humanities, Cochrane Library 2009 Issue 4, Office of Health Economics Health Economic Evaluations Database, and the NHS Economic Evaluation Database. REVIEW METHODS: The review was conducted as an update to our previous assessment in 2007. Searching covered January 2005 to November 2009 with no language or publication restrictions. Two reviewers examined full papers for relevance. Data extraction was conducted by one reviewer and independently checked by a second. In addition, searches were conducted to identify quality of life or utility papers to inform the economic evaluation. We developed a probabilistic decision analytic model to estimate the costs and quality-adjusted life-year (QALY) gains from the perspective of the UK NHS and personal social services. The model was a cohort model, assuming a homogeneous population of 5-year-olds at baseline. RESULTS: One study was included in the systematic review. The study was not UK based, but had been identified in the brief as relevant to the UK setting. The study's authors examined the performance of a number of rules to determine sensitivity and specificity of referral for short stature in four patient groups and three reference groups in the Netherlands. They derived an algorithm for referral based on the optimal rules. No new studies were located that provided appropriate quality of life or utilities data for the economic model. The model was based on the previous assessment which was updated to better reflect current UK clinical practice. We compared two alternative monitoring strategies, one of which was based on the study identified in our systematic review (Grote strategy); the other was based on UK consensus (UK strategy). We identified that the UK strategy was the least effective and least costly, with a mean gain of 0.001 QALYs at a mean cost of £21. The Grote strategy was both more expensive and more effective, with a mean cost of £68 and a mean QALY gain of 0.042. The incremental cost-effectiveness ratio was £1144 per QALY gained. CONCLUSIONS: This assessment contributes further knowledge, but does not provide definitive answers on how to deliver growth monitoring. In particular, we were unable to ascertain current practice in the UK for growth screening. Further, we were unable to evaluate through the use of identified studies and modelling an optimal referral cut-off and age at which to screen. We identified a number of research questions that would further inform referral strategies, which in summary would involve further primary and secondary data collection. FUNDING: The National Institute for Health Research Health Technology Assessment programme.
LA  - English
T2  - Health technology assessment (Winchester, England)
VL  - 15
SP  - iii-iv, 1-64
IS  - 11
SN  - 2046-4924
PY  - 2011
DA  - 2011
DO  - 10.3310/hta15110
U1  - 21356163[pmid]
DB  - EPISTEMONIKOS
UR  - http://www.epistemonikos.org/documents/50d20117c533f24f73f80fa80dc65ba481d36273
ER  - 


TY  - JOUR
TI  - Vaginal progesterone prophylaxis for preterm birth (the OPPTIMUM study): a multicentre, randomised, double-blind trial.
AU  - Norman JE
AU  - Marlow N
AU  - Messow CM
AU  - Shennan A
AU  - Bennett PR
AU  - Thornton S
AU  - Robson SC
AU  - McConnachie A
AU  - Petrou S
AU  - Sebire NJ
AU  - Lavender T
AU  - Whyte S
AU  - Norrie J
AU  - OPPTIMUM study group
AB  - BACKGROUND: Progesterone administration has been shown to reduce the risk of preterm birth and neonatal morbidity in women at high risk, but there is uncertainty about longer term effects on the child. METHODS: We did a double-blind, randomised, placebo-controlled trial of vaginal progesterone, 200 mg daily taken from 22-24 to 34 weeks of gestation, on pregnancy and infant outcomes in women at risk of preterm birth (because of previous spontaneous birth at ≤34 weeks and 0 days of gestation, or a cervical length ≤25 mm, or because of a positive fetal fibronectin test combined with other clinical risk factors for preterm birth [any one of a history in a previous pregnancy of preterm birth, second trimester loss, preterm premature fetal membrane rupture, or a history of a cervical procedure to treat abnormal smears]). The objective of the study was to determine whether vaginal progesterone prophylaxis given to reduce the risk of preterm birth affects neonatal and childhood outcomes. We defined three primary outcomes: fetal death or birth before 34 weeks and 0 days gestation (obstetric), a composite of death, brain injury, or bronchopulmonary dysplasia (neonatal), and a standardised cognitive score at 2 years of age (childhood), imputing values for deaths. Randomisation was done through a web portal, with participants, investigators, and others involved in giving the intervention, assessing outcomes, or analysing data masked to treatment allocation until the end of the study. Analysis was by intention to treat. This trial is registered at ISRCTN.com, number ISRCTN14568373. FINDINGS: Between Feb 2, 2009, and April 12, 2013, we randomly assigned 1228 women to the placebo group (n=610) and the progesterone group (n=618). In the placebo group, data from 597, 587, and 439 women or babies were available for analysis of obstetric, neonatal, and childhood outcomes, respectively; in the progesterone group the corresponding numbers were 600, 589, and 430. After correction for multiple outcomes, progesterone had no significant effect on the primary obstetric outcome (odds ratio adjusted for multiple comparisons [OR] 0·86, 95% CI 0·61-1·22) or neonatal outcome (OR 0·62, 0·38-1·03), nor on the childhood outcome (cognitive score, progesterone group vs placebo group, 97·3 [SD 17·9] vs 97·7 [17·5]; difference in means -0·48, 95% CI -2·77 to 1·81). Maternal or child serious adverse events were reported in 70 (11%) of 610 patients in the placebo group and 59 (10%) of 616 patients in the progesterone group (p=0·27). INTERPRETATION: Vaginal progesterone was not associated with reduced risk of preterm birth or composite neonatal adverse outcomes, and had no long-term benefit or harm on outcomes in children at 2 years of age. FUNDING: Efficacy and Mechanism Evaluation (EME) Programme, a Medical Research Council (MRC) and National Institute for Health Research (NIHR) partnership. The EME Programme is funded by the MRC and NIHR, with contributions from the Chief Scientist Office in Scotland and National Institute for Social Care and Research in Wales.
LA  - English
T2  - Lancet (London, England)
VL  - 387
SP  - 2106-2116
IS  - 10033
SN  - 1474-547X
PY  - 2016
DA  - 2016
DO  - 10.1016/S0140-6736(16)00350-0
U1  - 26921136[pmid]
DB  - EPISTEMONIKOS
UR  - http://www.epistemonikos.org/documents/cd9bc30033927c2b6683a754e36fe342cf8dd920
ER  - 


TY  - JOUR
TI  - A systematic review, evidence synthesis and meta-analysis of quantitative and qualitative studies evaluating the clinical effectiveness, the cost-effectiveness, safety and acceptability of interventions to prevent postnatal depression.
AU  - Morrell CJ
AU  - Sutcliffe P
AU  - Booth A
AU  - Stevens J
AU  - Scope A
AU  - Stevenson M
AU  - Harvey R
AU  - Bessey A
AU  - Cantrell A
AU  - Dennis CL
AU  - Ren S
AU  - Ragonesi M
AU  - Barkham M
AU  - Churchill D
AU  - Henshaw C
AU  - Newstead J
AU  - Slade P
AU  - Spiby H
AU  - Stewart-Brown S
AB  - BACKGROUND: Postnatal depression (PND) is a major depressive disorder in the year following childbirth, which impacts on women, their infants and their families. A range of interventions has been developed to prevent PND. OBJECTIVES: To (1) evaluate the clinical effectiveness, cost-effectiveness, acceptability and safety of antenatal and postnatal interventions for pregnant and postnatal women to prevent PND; (2) apply rigorous methods of systematic reviewing of quantitative and qualitative studies, evidence synthesis and decision-analytic modelling to evaluate the preventive impact on women, their infants and their families; and (3) estimate cost-effectiveness. DATA SOURCES: We searched MEDLINE, EMBASE, Science Citation Index and other databases (from inception to July 2013) in December 2012, and we were updated by electronic alerts until July 2013. REVIEW METHODS: Two reviewers independently screened titles and abstracts with consensus agreement. We undertook quality assessment. All universal, selective and indicated preventive interventions for pregnant women and women in the first 6 postnatal weeks were included. All outcomes were included, focusing on the Edinburgh Postnatal Depression Scale (EPDS), diagnostic instruments and infant outcomes. The quantitative evidence was synthesised using network meta-analyses (NMAs). A mathematical model was constructed to explore the cost-effectiveness of interventions contained within the NMA for EPDS values. RESULTS: From 3072 records identified, 122 papers (86 trials) were included in the quantitative review. From 2152 records, 56 papers (44 studies) were included in the qualitative review. The results were inconclusive. The most beneficial interventions appeared to be midwifery redesigned postnatal care [as shown by the mean 12-month EPDS score difference of -1.43 (95% credible interval -4.00 to 1.36)], person-centred approach (PCA)-based and cognitive-behavioural therapy (CBT)-based intervention (universal), interpersonal psychotherapy (IPT)-based intervention and education on preparing for parenting (selective), promoting parent-infant interaction, peer support, IPT-based intervention and PCA-based and CBT-based intervention (indicated). Women valued seeing the same health worker, the involvement of partners and access to several visits from a midwife or health visitor trained in person-centred or cognitive-behavioural approaches. The most cost-effective interventions were estimated to be midwifery redesigned postnatal care (universal), PCA-based intervention (indicated) and IPT-based intervention in the sensitivity analysis (indicated), although there was considerable uncertainty. Expected value of partial perfect information (EVPPI) for efficacy data was in excess of £150M for each population. Given the EVPPI values, future trials assessing the relative efficacies of promising interventions appears to represent value for money. LIMITATIONS: In the NMAs, some trials were omitted because they could not be connected to the main network of evidence or did not provide EPDS scores. This may have introduced reporting or selection bias. No adjustment was made for the lack of quality of some trials. Although we appraised a very large number of studies, much of the evidence was inconclusive. CONCLUSIONS: Interventions warrant replication within randomised controlled trials (RCTs). Several interventions appear to be cost-effective relative to usual care, but this is subject to considerable uncertainty. FUTURE WORK RECOMMENDATIONS: Several interventions appear to be cost-effective relative to usual care, but this is subject to considerable uncertainty. Future research conducting RCTs to establish which interventions are most clinically effective and cost-effective should be considered. STUDY REGISTRATION: This study is registered as PROSPERO CRD42012003273. FUNDING: The National Institute for Health Research Health Technology Assessment programme.
LA  - English
T2  - Health technology assessment (Winchester, England)
VL  - 20
SP  - 1-414
IS  - 37
SN  - 2046-4924
PY  - 2016
DA  - 2016
DO  - 10.3310/hta20370
U1  - 27184772[pmid]
DB  - EPISTEMONIKOS
UR  - http://www.epistemonikos.org/documents/6a3cc9b02c5b79c6b234dd4822be2e92fe0987ca
ER  - 


TY  - BOOK
TI  - REACH: a mixed-methods study to investigate the measurement, prediction and improvement of retention and engagement in outpatient HIV care
AU  - Howarth A
AU  - Apea V
AU  - Michie S
AU  - Morris S
AU  - Sachikonye M
AU  - Mercer C
AU  - Evans A
AU  - Delpech V
AU  - Sabin C
AU  - Burns F
AB  - BACKGROUND: Antiretroviral therapy (ART) benefits individuals living with human immunodeficiency virus (HIV) through reduced morbidity and mortality, and brings public health gains through a reduction in HIV transmission. People living with human immunodeficiency virus (PLWH) need to know their HIV status and engage in HIV care in order for these individual and public health benefits to be realised. OBJECTIVE: To explore, describe and understand HIV outpatient attendance in PLWH, in order to develop cost-effective interventions to optimise engagement in care. DESIGN: A mixed-methods study incorporating secondary analysis of data from the UK Collaborative HIV Cohort (UK CHIC) study and primary data collection. METHODS: Phase 1 – an engagement-in-care (EIC) algorithm was developed to categorise patients as in care or out of care for each month of follow-up. The algorithm was used in group-based trajectory analysis to examine patterns of attendance over time and of the association between the proportion of months in care before ART initiation and post-ART mortality and laboratory test costs. Phase 2 – a cross-sectional survey was conducted among patients attending seven London HIV clinics. Regular attenders (all appointments attended in past year), irregular attenders (one or more appointments missed in past year) and non-attenders (recent absence of ≥ 1 year) were recruited. A ‘retention risk tool’ was developed to identify those at risk of disengaging from care. Individual in-depth interviews and focus groups were conducted with PLWH. Phase 3 – key informant interviews were conducted with HIV service providers. Interventions were developed from the findings of phases 2 and 3. RESULTS: Plots from group-based trajectory analysis indicated that four trajectories best fitted the data. Higher EIC is associated with reduced mortality but the association between EIC before starting ART, and post-ART mortality [relative hazard (RH) per 10% increase in EIC 0.29, 95% confidence interval (CI) 0.18 to 0.47] was attenuated after adjustment for fixed covariates and post-ART cluster of differentiation 4 counts and viral loads (RH 0.74, 95% CI 0.42 to 1.30). Small differences were found in pre-ART EIC and the costs of post-ART lab tests. The final model for the retention risk tool included age at diagnosis, having children, recreational drug use, drug/alcohol dependency, insufficient money for basic needs and use of public transport to get to the clinic. Quantitative and qualitative data showed that a range of psychological, social and economic issues were associated with disengagement from care. The negative impact of stigma on attendance was highlighted. Interventions were proposed that support a holistic approach to care including peer support, address stigma by holding clinics in alternative locations and involve training staff to encourage attendance. CONCLUSIONS: The study shows the adverse health impacts of disengaging from HIV care and demonstrates the importance of the wider health and social context in managing HIV effectively. Although phase 1 analysis was based on UK data, phases 2 and 3 were limited to London. The interventions proposed are supported by the data but their cost-effectiveness requires testing. Future research is needed to evaluate the interventions, to validate our retention risk tool across populations and settings, and to fully analyse the economic costs of disengaging from HIV care. FUNDING: The National Institute for Health Research Health Services and Delivery Research programme. The UK CHIC study is funded by the Medical Research Council UK (grant numbers G0000199, G0600337, G0900274 and M004236).
LA  - English
T2  - Health Services and Delivery Research
PY  - 2017
DA  - 2017
U1  - 28368560[pmid]
DB  - EPISTEMONIKOS
UR  - http://www.epistemonikos.org/documents/e635251cdd63bb2deee480b73d86251d83a0b51a
ER  - 


TY  - JOUR
TI  - Three biomarker tests to help diagnose preterm labour: a systematic review and economic evaluation.
AU  - Varley-Campbell J
AU  - Mújica-Mota R
AU  - Coelho H
AU  - Ocean N
AU  - Barnish M
AU  - Packman D
AU  - Dodman S
AU  - Cooper C
AU  - Snowsill T
AU  - Kay T
AU  - Liversedge N
AU  - Parr M
AU  - Knight L
AU  - Hyde C
AU  - Shennan A
AU  - Hoyle M
AB  - BACKGROUND: Preterm birth may result in short- and long-term health problems for the child. Accurate diagnoses of preterm births could prevent unnecessary (or ensure appropriate) admissions into hospitals or transfers to specialist units. OBJECTIVES: The purpose of this report is to assess the test accuracy, clinical effectiveness and cost-effectiveness of the diagnostic tests PartoSure™ (Parsagen Diagnostics Inc., Boston, MA, USA), Actim® Partus (Medix Biochemica, Espoo, Finland) and the Rapid Fetal Fibronectin (fFN)® 10Q Cassette Kit (Hologic, Inc., Marlborough, MA, USA) at thresholds ≠50 ng/ml [quantitative fFN (qfFN)] for women presenting with signs and symptoms of preterm labour relative to fFN at 50 ng/ml. METHODS: Systematic reviews of the published literature were conducted for diagnostic test accuracy (DTA) studies of PartoSure, Actim Partus and qfFN for predicting preterm birth, the clinical effectiveness following treatment decisions informed by test results and economic evaluations of the tests. A model-based economic evaluation was also conducted to extrapolate long-term outcomes from the results of the diagnostic tests. The model followed the structure of the model that informed the 2015 National Institute for Health and Care Excellence guidelines on preterm labour diagnosis and treatment, but with antenatal steroids use, as opposed to tocolysis, driving health outcomes. RESULTS: Twenty studies were identified evaluating DTA against the reference standard of delivery within 7 days and seven studies were identified evaluating DTA against the reference standard of delivery within 48 hours. Two studies assessed two of the index tests within the same population. One study demonstrated that depending on the threshold used, qfFN was more or less accurate than Actim Partus, whereas the other indicated little difference between PartoSure and Actim Partus. No study assessing qfFN and PartoSure in the same population was identified. The test accuracy results from the other included studies revealed a high level of uncertainty, primarily attributable to substantial methodological, clinical and statistical heterogeneity between studies. No study compared all three tests simultaneously. No clinical effectiveness studies evaluating any of the three biomarker tests were identified. One partial economic evaluation was identified for predicting preterm birth. It assessed the number needed to treat to prevent a respiratory distress syndrome case with a 'treat-all' strategy, relative to testing with qualitative fFN. Because of the lack of data, our de novo model involved the assumption that management of pregnant women fully adhered to the results of the tests. In the base-case analysis for a woman at 30 weeks' gestation, Actim Partus had lower health-care costs and fewer quality-adjusted life-years (QALYs) than qfFN at 50 ng/ml, reducing costs at a rate of £56,030 per QALY lost compared with qfFN at 50 ng/ml. PartoSure is less costly than Actim Partus while being equally effective, but this is based on diagnostic accuracy data from a small study. Treatment with qfFN at 200 ng/ml and 500 ng/ml resulted in lower cost savings per QALY lost relative to fFN at 50 ng/ml than treatment with Actim Partus. In contrast, qfFN at 10 ng/ml increased QALYs, by 0.002, and had a cost per QALY gained of £140,267 relative to fFN at 50 ng/ml. Similar qualitative results were obtained for women presenting at different gestational ages. CONCLUSION: There is a high degree of uncertainty surrounding the test accuracy and cost-effectiveness results. We are aware of four ongoing UK trials, two of which plan to enrol > 1000 participants. The results of these trials may significantly alter the findings presented here. STUDY REGISTRATION: The study is registered as PROSPERO CRD42017072696. FUNDING: The National Institute for Health Research Health Technology Assessment programme.
LA  - English
T2  - Health technology assessment (Winchester, England)
VL  - 23
SP  - 1-226
IS  - 13
SN  - 2046-4924
PY  - 2019
DA  - 2019
DO  - 10.3310/hta23130
U1  - 30917097[pmid]
DB  - EPISTEMONIKOS
UR  - http://www.epistemonikos.org/documents/3b4350de5e996e1ef7cf8147393d92668d7f9e98
ER  - 


TY  - JOUR
TI  - Interventions to reduce or prevent obesity in pregnant women: a systematic review.
AU  - Thangaratinam S
AU  - Rogozińska E
AU  - Jolly K
AU  - Glinkowski S
AU  - Duda W
AU  - Borowiack E
AU  - Roseboom T
AU  - Tomlinson J
AU  - Walczak J
AU  - Kunz R
AU  - Mol BW
AU  - Coomarasamy A
AU  - Khan KS
AB  - BACKGROUND: Around 50% of women of childbearing age are either overweight [body mass index (BMI) 25-29.9 kg/m(2)] or obese (BMI >= 30 kg/m(2)). The antenatal period provides an opportunity to manage weight in pregnancy. This has the potential to reduce maternal and fetal complications associated with excess weight gain and obesity. OBJECTIVES: To evaluate the effectiveness of dietary and lifestyle interventions in reducing or preventing obesity in pregnancy and to assess the beneficial and adverse effects of the interventions on obstetric, fetal and neonatal outcomes. DATA SOURCES: Major electronic databases including MEDLINE, EMBASE, BIOSIS and Science Citation Index were searched (1950 until March 2011) to identify relevant citations. Language restrictions were not applied. REVIEW METHODS: Systematic reviews of the effectiveness and harm of the interventions were carried out using a methodology in line with current recommendations. Studies that evaluated any dietary, physical activity or mixed approach intervention with the potential to influence weight change in pregnancy were included. The quality of the studies was assessed using accepted contemporary standards. Results were summarised as pooled relative risks (RRs) with 95% confidence intervals (CIs) for dichotomous data. Continuous data were summarised as mean difference (MD) with standard deviation. The quality of the overall evidence synthesised for each outcome was summarised using GRADE (Grading of Recommendations Assessment, Development, and Evaluation) methodology and reported graphically as a two-dimensional chart. RESULTS: A total of 88 studies (40 randomised and 48 non-randomised and observational studies, involving 182,139 women) evaluated the effect of weight management interventions in pregnancy on maternal and fetal outcomes. Twenty-six studies involving 468,858 women reported the adverse effect of the interventions. Meta-analysis of 30 RCTs (4503 women) showed a reduction in weight gain in the intervention group of 0.97 kg compared with the control group (95% CI -1.60 kg to -0.34 kg; p = 0.003). Weight management interventions overall in pregnancy resulted in a significant reduction in the incidence of pre-eclampsia (RR 0.74, 95% CI 0.59 to 0.92; p = 0.008) and shoulder dystocia (RR 0.39, 95% CI 0.22 to 0.70; p = 0.02). Dietary interventions in pregnancy resulted in a significant decrease in the risk of pre-eclampsia (RR 0.67, 95% CI 0.53 to 0.85; p = 0.0009), gestational hypertension (RR 0.30, 95% CI 0.10 to 0.88; p = 0.03) and preterm birth (RR 0.68, 95% CI 0.48 to 0.96; p = 0.03) and showed a trend in reducing the incidence of gestational diabetes (RR 0.52, 95% CI 0.27 to 1.03). There were no differences in the incidence of small-for-gestational-age infants between the groups (RR 0.99, 95% CI 0.76 to 1.29). There were no significant maternal or fetal adverse effects observed for the interventions in the included trials. The overall strength of evidence for weight gain in pregnancy and birthweight was moderate for all interventions considered together. There was high-quality evidence for small-for-gestational-age infants as an outcome. The quality of evidence for all interventions on pregnancy outcomes was very low to moderate. The quality of evidence for all adverse outcomes was very low. LIMITATIONS: The included studies varied in the reporting of population, intensity, type and frequency of intervention and patient complience, limiting the interpretation of the findings. There was significant heterogeneity for the beneficial effect of diet on gestational weight gain. CONCLUSIONS: Interventions in pregnancy to manage weight result in a significant reduction in weight gain in pregnancy (evidence quality was moderate). Dietary interventions are the most effective type of intervention in pregnancy in reducing gestational weight gain and the risks of pre-eclampsia, gestational hypertension and shoulder dystocia. There is no evidence of harm as a result of the dietary and physical activity-based interventions in pregnancy. Individual patient data meta-analysis is needed to provide robust evidence on the differential effect of intervention in various groups based on BMI, age, parity, socioeconomic status and medical conditions in pregnancy. FUNDING: The National Institute for Health Research Health Technology Assessment programme. (HTA no. 09/27/06).
LA  - English
T2  - Health technology assessment (Winchester, England)
VL  - 16
SP  - iii-iv, 1-191
IS  - 31
SN  - 2046-4924
PY  - 2012
DA  - 2012
DO  - 10.3310/hta16310
U1  - 22814301[pmid]
DB  - EPISTEMONIKOS
UR  - http://www.epistemonikos.org/documents/a56530d311421b6e1aed329ee6a31d677b9bb3cd
ER  - 


TY  - JOUR
TI  - Periodic health examination, 1996 update: 1. Prenatal screening for and diagnosis of Down syndrome. Canadian Task Force on the Periodic Health Examination.
AU  - Dick PT
AB  - OBJECTIVE: To make recommendations to physicians providing prenatal care on (1) whether prenatal screening for and diagnosis of Down syndrome (DS) is advisable and (2) alternative screening and diagnosis manoeuvres. OPTIONS: "Triple-marker" screening of maternal serum levels of alpha-fetoprotein, human chorionic gonadotropin and unconjugated estriol; fetal ultrasonographic examination; amniocentesis; and chorionic villus sampling (CVS). OUTCOMES: Accuracy of detection of DS in fetuses, and risks to the mother, including psychologic distress, and to the fetus from the screening and diagnostic interventions. EVIDENCE: A MEDLINE search for relevant articles published from Jan. 1, 1966, to Mar. 31, 1994, with the use of MeSH terms "Down syndrome," "prenatal diagnosis," "screening," "prevention," "amniocentesis," "chorionic villus sampling," "ultrasonography," "anxiety," "depression" and "psychological stress" and a manual search of bibliographies, recent issues of key journals and Current Contents. VALUES: The evidence-based methods and values of the Canadian Task Force on the Periodic Health Examination were used. A high value was placed on providing pregnant women with the opportunity to determine whether they are carrying a fetus with DS and to make choices concerning the termination of the pregnancy. The economic issues involved are complex and were not considered. BENEFITS, HARMS AND COSTS: Triple-marker screening identifies an estimated 58% of fetuses with DS, but it has an estimated rate of true-positive results of 0.1% and of false-positive results of 3.7% (given a risk cut-off of one chance in 190 of DS). These rates vary with maternal age and the risk cut-off chosen. Women with a known risk of having a fetus with DS (e.g., those who have had a previous child with DS) may benefit from a reduction in anxiety after confirmation that their fetus does not have DS. Screening allows women at low risk of having a child with DS to detect fetuses with the syndrome, but may cause psychologic distress if there is a false-positive screening test result. Up to 20% of women with positive results of screening tests may decline to undergo a subsequent amniocentesis. Amniocentesis and CVS are very accurate in diagnosing DS in fetuses and have a very low rate of serious complications for the mother. Amniocentesis is associated with a 1.7% rate of fetal loss when it is performed after 16 weeks' gestation, whereas the rate among controls is 0.7% (for a difference of 1%, 95% confidence interval 0.3% to 1.5%). CVS entails a greater risk of fetal loss than amniocentesis (odds ratio 1.32, 95% confidence interval 1.11 to 1.57). There is little evidence from controlled trials of significant associations between amniocentesis or CVS and neonatal morbidity or malformations; however, samples have been too small to show differences in rare outcomes. Results from some case-control studies suggest that CVS increases the risk of transverse limb deficiency. Costs were not considered because they are beyond the scope of this review. RECOMMENDATIONS: There is fair evidence to offer triple-marker screening through a comprehensive program to pregnant women under 35 years of age (grade B recommendation). Women given detailed information about serum-marker screening show more satisfaction with the screening than those not given this information. There is fair evidence to offer amniocentesis or CVS to pregnant women 35 years of age and older and to women with a history of a fetus with DS or of a chromosome 21 anomaly (grade B recommendation). Information on the limitations and advantages of each procedure should be offered. Triple-marker screening may be offered as an alternative to CVS or amniocentesis to pregnant women over 35. VALIDATION: Recommendations concerning prenatal diagnosis are similar to those of the US Preventive Services Task Force, the Society of Obstetricians and Gynaecologists of Canada, the Canadian College of Medical Geneticists and the Cochrane Pregnancy and Childbirth Group. No previous specific recommendations concerning triple-maker screening exist. SPONSORS: These guidelines were developed and endorsed by the Canadian Task Force on the Periodic Health Examination, which is funded by Health Canada and the National Health Research and Development Program.
LA  - English
T2  - CMAJ : Canadian Medical Association journal = journal de l'Association medicale canadienne
VL  - 154
SP  - 465-79
IS  - 4
SN  - 0820-3946
PY  - 1996
DA  - 1996
U1  - 8630836[pmid]
DB  - EPISTEMONIKOS
UR  - http://www.epistemonikos.org/documents/3f87856acfffbc38dad4d682fa084c4fdae6c73d
ER  - 


TY  - JOUR
TI  - Integrated health and Social Care Project - Mental Health.
AU  - Lilo, Emad
AB  - Project Title: Integrated Care Models in Mental Health Research Project: Self assessment of an Integrated NHS Trust; National Perspective Challenges and Opportunities survey; & Small Scale Front Line Practitioners' Research Projects. Mersey Care NHS Trust has been successful in becoming an NHS North West Education Integrated Care Demonstrator site. The project considered the effectiveness of social care values, principles, role, functions, and delivery within an integrated Mental Health setting by engaging the workforce, partners, commissioners and service user/carers. The aim of the project was to elicit a considered, informed and collective value judgement from participants (here service users, carers, social workers, other professionals and managers) on the effectiveness of mental health social work in an integrated setting. The project ran between April to November 2015 and aimed to capture confidence in the role of mental health social work interventions, thinking and approaches in integrated settings, including understanding and working with social networks and communities. The project objectives included strengthening the evaluation which has already been started in the Trust, from an objective viewpoint and to explore and build an evidence base for integrated working which is then to be disseminated across other integrated mental health services. Also considered was the effectiveness of social care values, principles and delivery within an integrated mental health setting by engaging the workforce, partners, third sector, commissioners and service users. The Project has three research project activities: Research Activity One: Evaluating Mersey Care NHS Trust's Mental Health Social Work Integrated Support & Development programme 1. To complete a review of the literature in relation to mental health social work in integrated settings in the context of development and training needs 2. Review and compare local policies, standards and social work workforce developments with the current literature in relation to mental health social work in integrated settings 3. Compare the views of practitioners and people who access services with what is found in the literature to evaluate the effectiveness of Mersey Care's model Five deliberative sessions were held; three with professionals and two service users and carers. Each group was provided with a summary of what had been found in the literature review about what constitutes 'good' mental health social work in integrated setting which was. Research Activity 2: Small Scale Frontline Research Projects In additional to the main body of the learning, the project also supported a number of small scale practitioner research projects. Seven studies were undertaken to provide contemporary evidence based and practitioners led. Topics included: Parity between physical & mental health; safeguarding adults/children; multidisciplinary working with asylum seekers; and whole system approach to trauma informed care. Research Activity 3: National Survey What Makes Integration Sustainable In Mental Health The aim of this strand of the project was to explore why integration within mental health services between health and social care has been sustained in certain mental health trusts whilst in others integration has not. The learning from each of the three research activities formed the basis of a portfolio containing reports and recommendations that provided a detailed understanding of best practice in relation to integrated working in mental health. The process provided learning that was able to identify good practice in the existing models of integration in the context of current policies and identify gaps and develop strategies for strengthening the integration model in Mental Health. Community Care Magazine has already published an article about the project findings and their significant relevance to professional and organisational development and practice. Link below: http://www.communitycare.co.uk/2016/02/05/care-act-increasing-tensions-nhs-trustssocial- worker-integration/Mersey Care is now a pilot site to test out a number of products developed by the Department of Health and the College of Social Work. Details below: Three resources were released together in February 2016 - 'Social work for better mental health' The Strategic Statement - 'How are we doing?' An organisational and workforce self-assessment resource for implementation of the College role categories - 'Making the difference': A framework for direct service user and carer feedback and collaboration to promote high quality social work in mental health. Finally the project findings will support the government national integration policy including the Healthy Liverpool Scheme which is an excellent programme bringing clinical commissioners, providers and the Local Authority to work hard together to rebalance the healthcare system in Liverpool with greater focus on prevention, proactive care in community settings and integrated delivery across providers, with patients actively involved in their care (Panorama documentary, NHS - The Perfect Storm, July 2015).
LA  - English
T2  - International Journal of Integrated Care (IJIC)
VL  - 16
SP  - 1-3
IS  - 6
SN  - 15684156
PY  - 2016
DA  - 2016
DO  - 10.5334/ijic.2691
DB  - EPISTEMONIKOS
UR  - http://www.epistemonikos.org/documents/4759de447afdc60874c83f2a40fb1e2184ea9bf8
ER  - 


TY  - JOUR
TI  - Parent training interventions for parents with intellectual disability
AU  - Coren, Esther
AU  - Ramsbotham, Kerry
AU  - Gschwandtner, Manfred
AB  - BACKGROUND: Research suggests that the number of intellectually disabled people with children is increasing. Intellectual disabilities do not inevitably cause parenting difficulties, but it may impact on an individual's capacity to parent a child effectively. Children of parents with intellectual disabilities may be at increased risk of neglectful care, which could lead to health, developmental and behavioural problems, or increased risk of intellectual disability. Compared with other parents, those with intellectual disabilities are more likely to be involved in care proceedings. OBJECTIVES: To assess the effectiveness of parent training interventions for parents with intellectual disabilities designed to support parenting, parent-child relations, safe parenting or family environments, or to develop parenting skills. SEARCH METHODS: In July 2017, we searched CENTRAL, Ovid MEDLINE, Embase, CINAHL and six other databases as well as two trials registers. We also searched reference lists of included studies and contacted experts in the field to identify additional ongoing and unpublished studies. SELECTION CRITERIA: Randomised controlled trials (RCTs) and quasi-RCTs comparing parent training interventions for parents with intellectual disabilities with treatment as usual or a control group. DATA COLLECTION AND ANALYSIS: We used standardised Cochrane methods. MAIN RESULTS: As of July 2017, we identified four trials with 192 participants that met the review inclusion criteria. Participating parents were mostly mothers (seven fathers were included in two studies), and children's ages ranged from one month to six years and five months.One study was conducted in Australia, one in Canada, one in the Netherlands, and one in the USA. Each studied a different intervention and considered different outcomes. Three interventions were delivered at home, and one in a community venue (e.g. a church). Interventions varied in duration from seven weeks to 12 months. They included a range of practical childcare skills, home safety and developing parents' ability to respond sensitively to their children. Parents in the comparison groups included in the review received treatment as usual and most of these received the index intervention after the study was complete.One study was funded by the Ontario Mental Health Foundation and the Ontario Ministry of Community and Social Services Research Grants Program; one by the Alabama Development Disabilities Council; one by the Best Practice Parenting Education Initiative of the Commonwealth Department of Family and Community Services and the New South Wales Aging and Disability Department; and one by ZonMw, The Netherlands Organisation for Health Research and Development.It was not possible for us to conduct a meta-analysis. The GRADE quality assessment varied from very low to moderate across the studies.Primary outcomesNo study reported on the 'attainment of specific parenting skill targets'.'Safe home practices' and 'understanding of child health': one study (30 parents, very low-quality evidence) reported some improvements in parents' knowledge of life-threatening emergencies, ability to recognise dangers, and identify precautions, in favour of the intervention group. It also found limited, very low-quality evidence that parent training improved parents' ability to understand child health, implement precautions, use medicines safely, recognise child illness and symptoms, and seek medical advice (i.e. visit the doctor). Another study (22 mothers, very low-quality evidence) reported improved attainment of skills related to childcare and safety, in favour of the intervention group.Secondary outcomes'Parent-child interaction': one study (40 mothers, very low-quality evidence) reported improved maternal-child interaction following parent training at 12 months follow-up. Another study (83 mothers, 2 fathers, moderate-quality evidence) reported that inclusion in the intervention group led to a steeper decline in parenting stress related to the child compared to the control group.'Parents' retention of child': one study (22 participants; very low-quality evidence) reported that before joining the programme nine of 11 (82%) families with a previous child had had the child removed from their care by child protection authorities due to maternal maltreatment, compared with only four of 22 (19%) families after participating in the programme (only one of these four mothers had also had a previous child removed).No study reported data on: 'return to independent care of child' or 'lifting of child-related court order'. AUTHORS' CONCLUSIONS: There is some very low-quality evidence that some parents, mainly mothers, with intellectual disabilities are able to provide adequate parenting if they are given appropriate training and support to learn the parenting skills they need. However, there are few studies exploring how interventions might work, for whom and in what circumstances. In particular, there have been few studies that include fathers with intellectual disabilities, or that explore the views of parents themselves.There is a need for larger RCTs of parenting interventions, with longer follow-up, before conclusions can be drawn about the effectiveness of parent training for this group of parents.
LA  - English
T2  - Cochrane Database of Systematic Reviews
VL  - 7
SP  - CD007987
SN  - 1465-1858
PY  - 2018
DA  - 2018
DO  - 10.1002/14651858.CD007987.pub3
U1  - 30004571[pmid]
DB  - EPISTEMONIKOS
UR  - http://www.epistemonikos.org/documents/8385d3e522aeab5bc0f915eb4eb7017aab0daf22
ER  - 


TY  - JOUR
TI  - The clinical effectiveness and cost-effectiveness of low-intensity psychological interventions for the secondary prevention of relapse after depression: a systematic review.
AU  - Rodgers M
AU  - Asaria M
AU  - Walker S
AU  - McMillan D
AU  - Lucock M
AU  - Harden M
AU  - Palmer S
AU  - Eastwood A
AB  - BACKGROUND: Depression is the most common mental disorder in community settings and a major cause of disability across the world. The objective of treatment is to achieve remission or at least adequate control of depressive symptoms; however, even after successful treatment, the risk of relapse after remission is significant. Although the effectiveness of low-intensity interventions has been extensively evaluated to treat primary symptoms of psychological difficulties, there has been substantially less research examining the use of these interventions as a relapse prevention strategy. OBJECTIVE: To systematically review the clinical effectiveness and cost-effectiveness of low-intensity psychological or psychosocial interventions to prevent relapse or recurrence in patients with depression. As the broader definition of 'low-intensity' psychological intervention is somewhat contested, the review was conducted in two parts: A, a systematic review of all evaluations of 'low-intensity' interventions that were delivered by para-professionals, peer supporters or psychological well-being practitioners as defined by the Improving Access to Psychological Therapies programme; and B, a scoping review of relevant evaluations of interventions involving qualified mental health professionals (e.g. psychiatrists, clinical psychologists, cognitive behavioural therapists) involving < 6 hours of contact per patient. DATA SOURCES: Comprehensive literature searches were developed; electronic databases were searched from inception until September 2010 (including MEDLINE, MEDLINE In-Process & Other Non-Indexed Citations, PsycINFO, EMBASE, The Cochrane Library), internet resources were used to identify guidelines on the treatment of depression, and the bibliographies of relevant reviews, guidelines and included studies were scrutinised. REVIEW METHODS: Two reviewers independently screened titles and abstracts; data were extracted independently by one reviewer using a standardised data extraction form and checked by another. Discrepancies were resolved by consensus, with involvement of a third reviewer when necessary. The inclusion criteria were population - adults or adolescents who had received treatment for depression; intervention - part A, low-intensity interventions, specifically any unsupported psychological/psychosocial interventions or any supported interventions that did not involve highly qualified mental health professionals, and, part B, interventions carried out by qualified mental health professionals that involved < 6 hours of contact per patient; comparator - any, including no treatment, placebo, psychological or pharmacological interventions; outcomes - relapse or recurrence, other outcomes (e.g. social function, quality of life) were recorded where reported; and study design - for clinical effectiveness, randomised, quasi-randomised and non-randomised studies with concurrent control patients. For cost-effectiveness, full economic evaluations that compared two or more treatment options and considered both costs and consequences. No studies met the main part A inclusion criteria. RESULTS: For the clinical effectiveness review, 17 studies (14 completed, three ongoing), reported in 27 publications, met the part B inclusion criteria. These studies were clinically and methodologically diverse, and reported differing degrees of efficacy for the evaluated interventions. One randomised controlled trial (RCT), which evaluated a collaborative care-type programme, was potentially relevant to part A; this study reported no difference between patients receiving the intervention and those receiving usual care in terms of relapse of depression over 12 months. For the cost-effectiveness review, two studies met the criteria for part B. One of these was an economic evaluation of the RCT above, which was potentially relevant to part A. This evaluation found that the intervention may be a cost-effective use of resources when compared with usual care; however, it was unclear how valid these estimates were for the NHS. LIMITATIONS: Although any definition of 'brief' is likely to be somewhat arbitrary, an inclusion threshold of 6 hours contact per patient was used to select brief high-intensity intervention studies. Most excluded studies evaluated clearly resource-intensive interventions, though occasionally, studies were excluded on the basis of having only slightly more than 6 hours contact per patient. CONCLUSIONS: There is inadequate evidence to determine the clinical effectiveness or cost-effectiveness of low-intensity interventions for the prevention of relapse or recurrence of depression. A scoping review of brief high-intensity therapies indicates that some approaches have shown promise in some studies, but findings have not been consistent. Many uncertainties remain and further primary research is required. Careful consideration should be given to the scope of such research; it is important to evaluate the broader patient pathway accounting for the heterogeneous patient groups of interest. Future RCTs conducted in a UK primary care setting should include adult participants in remission or recovery from depression, and evaluate the quality of the intervention and consistency of delivery across practitioners where appropriate. The occurrence of relapse or recurrence should be measured using established methods, and functional outcomes as well as symptoms should be measured; data on quality of life using a generic instrument, such as the European Quality of Life-5 Dimensions (EQ-5D), should be collected. FUNDING: The National Institute for Health Research Health Technology Assessment programme.
LA  - English
T2  - Health technology assessment (Winchester, England)
VL  - 16
SP  - 1-130
IS  - 28
SN  - 2046-4924
PY  - 2012
DA  - 2012
DO  - 10.3310/hta16280
U1  - 22642789[pmid]
DB  - EPISTEMONIKOS
UR  - http://www.epistemonikos.org/documents/4922566741f328c42ae43faddc4d0064ef63a3e2
ER  - 


TY  - JOUR
TI  - Fortification of maize flour with iron for controlling anaemia and iron deficiency in populations.
AU  - Garcia-Casal MN
AU  - Peña-Rosas JP
AU  - De-Regil LM
AU  - Gwirtz JA
AU  - Pasricha SR
AB  - BACKGROUND: Approximately 800 million women and children have anaemia, a condition thought to cause almost 9% of the global burden of years lived with disability. Around half this burden could be amenable to interventions that involve the provision of iron. Maize (corn) is one of the world's most important cereal grains and is cultivated across most of the globe. Several programmes around the world have fortified maize flour and other maize-derived foodstuffs with iron and other vitamins and minerals to combat anaemia and iron deficiency. OBJECTIVES: To assess the effects of iron fortification of maize flour, corn meal and fortified maize flour products for anaemia and iron status in the general population. SEARCH METHODS: We searched the following international and regional sources in December 2017 and January 2018: Cochrane Central Register of Controlled Trials (CENTRAL); MEDLINE; MEDLINE (R) In Process; Embase; Web of Science (both the Social Science Citation Index and the Science Citation Index); CINAHL Ebsco; POPLINE; AGRICOLA (agricola.nal.usda.gov); BIOSIS (ISI); Bibliomap and TRoPHI; IBECS; Scielo; Global Index Medicus - AFRO (includes African Index Medicus); EMRO (includes Index Medicus for the Eastern Mediterranean Region); LILACS; PAHO (Pan American Health Library); WHOLIS (WHO Library); WPRO (includes Western Pacific Region Index Medicus); IMSEAR, Index Medicus for the South-East Asian Region; IndMED, Indian medical journals; and the Native Health Research Database. We searched clinicaltrials.gov and the International Clinical Trials Registry Platform (ICTRP) for any ongoing or planned studies on 17 January 2018 and contacted authors of such studies to obtain further information or eligible data if available.For assistance in identifying ongoing or unpublished studies, we also contacted relevant international organisations and agencies working in food fortification on 9 August 2016. SELECTION CRITERIA: We included cluster- or individually randomised controlled trials and observational studies. Interventions included (central/industrial) fortification of maize flour or corn meal with iron alone or with other vitamins and minerals and provided to individuals over 2 years of age (including pregnant and lactating women) from any country. DATA COLLECTION AND ANALYSIS: Two review authors independently assessed the eligibility of studies for inclusion, extracted data from included studies and assessed the risk of bias of the included studies. Trial designs with a comparison group were included to assess the effects of interventions. Trial designs without a control or comparison group (uncontrolled before-and-after studies) were included for completeness but were not considered in assessments of the overall effectiveness of interventions or used to draw conclusions regarding the effects of interventions in the review. MAIN RESULTS: Our search yielded 4529 records. After initial screening of titles and abstracts, we reviewed the full text of 75 studies (80 records). We included 5 studies and excluded 70. All the included studies assessed the effects of providing maize products fortified with iron plus other vitamins and minerals versus unfortified maize flour. No studies compared this intervention to no intervention or looked at the relative effect of flour and products fortified with iron alone (without other vitamins and minerals). Three were randomised trials involving 2610 participants, and two were uncontrolled before-and-after studies involving 849 participants.Only three studies contributed data for the meta-analysis and included children aged 2 to 11.9 years and women. Compared to unfortified maize flour, it is uncertain whether fortifying maize flour or corn meal with iron and other vitamins and minerals has any effect on anaemia (risk ratio (RR) 0.90, 95% confidence interval (CI) 0.58 to 1.40; 2 studies; 1027 participants; very low-certainty evidence), or on the risk of iron deficiency (RR 0.75, 95% CI 0.49 to 1.15; 2 studies; 1102 participants; very low-certainty evidence), haemoglobin concentration (mean difference (MD) 1.25 g/L, 95% CI -2.36 to 4.86 g/L; 3 studies; 1144 participants; very low-certainty evidence) or ferritin concentrations (MD 0.48 µg/L, 95% CI -0.37 to 1.33 µg/L; 1 study; 584 participants; very low-certainty evidence).None of the studies reported on any adverse effects. We judged the certainty of the evidence to be very low based on GRADE, so we are uncertain whether the results reflect the true effect of the intervention. We downgraded evidence due to high risk of selection bias and unclear risk of performance bias in one of two included studies, high heterogeneity and wide CIs crossing the line of no effect for anaemia prevalence and haemoglobin concentration. AUTHORS' CONCLUSIONS: It is uncertain whether fortifying maize flour with iron and other vitamins and minerals reduces the risk of anaemia or iron deficiency in children aged over 2 years or in adults. Moreover, the evidence is too uncertain to conclude whether iron-fortified maize flour, corn meal or fortified maize flour products have any effect on reducing the risk of anaemia or on improving haemoglobin concentration in the population.We are uncertain whether fortification of maize flour with iron reduces anaemia among the general population, as the certainty of the evidence is very low. No studies reported on any adverse effects.Public organisations funded three of the five included studies, while the private sector gave grants to universities to perform the other two. The presence of industry funding for some of these trials did not appear to positively influence results from these studies.The reduced number of studies, including only two age groups (children and women of reproductive age), as well as the limited number of comparisons (only one out of the four planned) constitute the main limitations of this review.
LA  - English
T2  - The Cochrane database of systematic reviews
VL  - 12
SP  - CD010187
SN  - 1469-493X
PY  - 2018
DA  - 2018
DO  - 10.1002/14651858.CD010187.pub2
U1  - 30577080[pmid]
DB  - EPISTEMONIKOS
UR  - http://www.epistemonikos.org/documents/3f579d4aca251295d3cb3d290441f6369fee24ed
ER  - 


TY  - BOOK
TI  - Improving quality of care and outcome at very preterm birth: the Preterm Birth research programme, including the Cord pilot RCT
AU  - Duley L
AU  - Dorling J
AU  - Ayers S
AU  - Oliver S
AU  - Yoxall CW
AU  - Weeks A
AU  - Megone C
AU  - Oddie S
AU  - Gyte G
AU  - Chivers Z
AU  - Thornton J
AU  - Field D
AU  - Sawyer A
AU  - McGuire W
AB  - BACKGROUND: Being born very premature (i.e. before 32 weeks’ gestation) has an impact on survival and quality of life. Improving care at birth may improve outcomes and parents’ experiences. OBJECTIVES: To improve the quality of care and outcomes following very preterm birth. DESIGN: We used mixed methods, including a James Lind Alliance prioritisation, a systematic review, a framework synthesis, a comparative review, qualitative studies, development of a questionnaire tool and a medical device (a neonatal resuscitation trolley), a survey of practice, a randomised trial and a protocol for a prospective meta-analysis using individual participant data. SETTING: For the prioritisation, this included people affected by preterm birth and health-care practitioners in the UK relevant to preterm birth. The qualitative work on preterm birth and the development of the questionnaire involved parents of infants born at three maternity hospitals in southern England. The medical device was developed at Liverpool Women’s Hospital. The survey of practice involved UK neonatal units. The randomised trial was conducted at eight UK tertiary maternity hospitals. PARTICIPANTS: For prioritisation, 26 organisations and 386 individuals; for the interviews and questionnaire tool, 32 mothers and seven fathers who had a baby born before 32 weeks’ gestation for interviews evaluating the trolley, 30 people who had experienced it being used at the birth of their baby (19 mothers, 10 partners and 1 grandmother) and 20 clinicians who were present when it was being used; for the trial, 261 women expected to have a live birth before 32 weeks’ gestation, and their 276 babies. INTERVENTIONS: Providing neonatal care at very preterm birth beside the mother, and with the umbilical cord intact; timing of cord clamping at very preterm birth. MAIN OUTCOME MEASURES: Research priorities for preterm birth; feasibility and acceptability of the trolley; feasibility of a randomised trial, death and intraventricular haemorrhage. REVIEW METHODS: Systematic review of Cochrane reviews (umbrella review); framework synthesis of ethics aspects of consent, with conceptual framework to inform selection criteria for empirical and analytical studies. The comparative review included studies using a questionnaire to assess satisfaction with care during childbirth, and provided psychometric information. RESULTS: Our prioritisation identified 104 research topics for preterm birth, with the top 30 ranked. An ethnographic analysis of decision-making during this process suggested ways that it might be improved. Qualitative interviews with parents about their experiences of very preterm birth identified two differences with term births: the importance of the staff appearing calm and of staff taking control. Following a comparative review, this led to the development of a questionnaire to assess parents’ views of care during very preterm birth. A systematic overview summarised evidence for delivery room neonatal care and revealed significant evidence gaps. The framework synthesis explored ethics issues in consent for trials involving sick or preterm infants, concluding that no existing process is ideal and identifying three important gaps. This led to the development of a two-stage consent pathway (oral assent followed by written consent), subsequently evaluated in our randomised trial. Our survey of practice for care at the time of birth showed variation in approaches to cord clamping, and that no hospitals were providing neonatal care with the cord intact. We showed that neonatal care could be provided beside the mother using either the mobile neonatal resuscitation trolley we developed or existing equipment. Qualitative interviews suggested that neonatal care beside the mother is valued by parents and acceptable to clinicians. Our pilot randomised trial compared cord clamping after 2 minutes and initial neonatal care, if needed, with the cord intact, with clamping within 20 seconds and initial neonatal care after clamping. This study demonstrated feasibility of a large UK randomised trial. Of 135 infants allocated to cord clamping ≥ 2 minutes, 7 (5.2%) died and, of 135 allocated to cord clamping ≤ 20 seconds, 15 (11.1%) died (risk difference –5.9%, 95% confidence interval –12.4% to 0.6%). Of live births, 43 out of 134 (32%) allocated to cord clamping ≥ 2 minutes had intraventricular haemorrhage compared with 47 out of 132 (36%) allocated to cord clamping ≤ 20 seconds (risk difference –3.5%, 95% CI –14.9% to 7.8%). LIMITATIONS: Small sample for the qualitative interviews about preterm birth, single-centre evaluation of neonatal care beside the mother, and a pilot trial. CONCLUSIONS: Our programme of research has improved understanding of parent experiences of very preterm birth, and informed clinical guidelines and the research agenda. Our two-stage consent pathway is recommended for intrapartum clinical research trials. Our pilot trial will contribute to the individual participant data meta-analysis, results of which will guide design of future trials. FUTURE WORK: Research in preterm birth should take account of the top priorities. Further evaluation of neonatal care beside the mother is merited, and future trial of alternative policies for management of cord clamping should take account of the meta-analysis. STUDY REGISTRATION: This study is registered as PROSPERO CRD42012003038 and CRD42013004405. In addition, Current Controlled Trials ISRCTN21456601. FUNDING: This project was funded by the National Institute for Health Research (NIHR) Programme Grants for Applied Research programme and will be published in full in Programme Grants for Applied Research; Vol. 7, No. 8. See the NIHR Journals Library website for further project information.
LA  - English
T2  - Programme Grants for Applied Research
PY  - 2019
DA  - 2019
U1  - 31566938[pmid]
DB  - EPISTEMONIKOS
UR  - http://www.epistemonikos.org/documents/cf746dbd7ec48fb329c1748f430ba9bc74313ef0
ER  - 


TY  - JOUR
TI  - Inhaled nitric oxide for treating pain crises in people with sickle cell disease.
AU  - Aboursheid T
AU  - Albaroudi O
AU  - Alahdab F
AB  - BACKGROUND: In people with sickle cell disease, sickled red blood cells cause the occlusion of small blood vessels which presents as episodes of severe pain known as pain crises or vaso-occlusive crises. The pain can occur in the bones, chest, or other parts of the body, and may last several hours to days. Pain relief during crises includes both pharmacologic and non-pharmacologic treatments. The efficacy of inhaled nitric oxide in pain crises has been a controversial issue and hypotheses have been made suggesting a beneficial response due to its vasodilator properties. Yet no conclusive evidence has been presented.This review aims to evaluate the available randomised controlled studies which address this topic. OBJECTIVES: To capture the available body of evidence evaluating the efficacy and safety of the use of inhaled nitric oxide in treating pain crises in people with sickle cell disease; and to assess the treatment's relevance, robustness, and validity, in order to better guide medical practice in the fields of haematology and palliative care (since recent literature seems to favour the involvement of palliative care for those people). SEARCH METHODS: We searched the Cochrane Cystic Fibrosis and Genetic Disorders Group's Haemoglobinopathies Trials Register. Unpublished work is identified by searching the abstract books of the European Haematology Association conference; the American Society of Hematology conference; the British Society for Haematology Annual Scientific Meeting; the Caribbean Health Research Council Meetings; and the National Sickle Cell Disease Program Annual Meeting.Date of most recent search: 19 September 2019.We also searched ongoing study registries, date of most recent search: 26 September 2019. SELECTION CRITERIA: Randomised and quasi-randomised trials comparing inhaled nitric oxide with placebo, or standardized way of treatment of pain crises in people with sickle cell disease. DATA COLLECTION AND ANALYSIS: Two authors independently assessed trial quality and extracted data (including adverse event data). A third author helped clarify any disagreement. When the data were not reported in the text, we attempted to extract the data from any table or figure available. We contacted trial authors for additional information. We assessed the quality of the evidence using the GRADE criteria MAIN RESULTS: We identified six trials, three of which (188 participants) were eligible for inclusion in the review. There were equal numbers of males and females; and most participants were adults, although one small trial was conducted in a children's hospital and recruited children over the age of 10 years. All three parallel trials compared inhaled nitric oxygen (80 ppm) to placebo (room air) for four hours; one trial continued administering nitric oxide (40 ppm) for a further four hours. This extended trial had an overall low risk of bias; however, in the remaining two trials we had concerns about the risk of bias from the small sample size and additionally a high risk of bias due to financial conflicts of interest in one of these smaller trials. We were only able to analyse some limited data from the eight-hour trial and report the remaining results narratively.The time to pain resolution was only reported in one trial (150 participants), showing there may be little or no difference between the two groups: with inhaled nitric oxide median 73.0 hours (95% confidence interval (CI) 46.0 to 91.0) and with placebo median 65.5 hours (95% CI 48.1 to 84.0) (low-quality evidence). No trial reported on the duration of the initial pain crisis. Only one large trial reported on the frequency of pain crises in the follow-up period and found there may be little or no difference between the inhaled nitric oxide and placebo groups for a return to the ED, risk ratio 0.73 (95% CI 0.31 to 1.71) or for re-hospitalisation, risk ratio 0.53 (95% CI 0.25 to 1.11) (150 participants; low-quality evidence).There may be little or no difference between treatment and placebo in terms of reduction in pain score at any time point up to eight hours (150 participants). The two smaller trials reported a beneficial effect of inhaled nitric oxide in reducing the visual analogue pain score after four hours of the intervention, but these trials were small and limited compared to the first trial.Analgesic use was reported not to differ greatly between the inhaled nitric oxide group and placebo group in any of the three trials, but no analysable data were provided. The median duration of hospitalisation was reported by two trials, in the largest trial the placebo group had the shorter duration and in the second smaller (paediatric) trial hospitalisation was shorter in the treatment group.Only the largest trial (150 participants) reported serious adverse events, with no increase in the inhaled nitric oxide group during or after the intervention compared to the control group (acute chest syndrome occurred in 5 out of 75 participants from each group, pyrexia in 1 out of 75 participants from each group, dysphagia and a drop in haemoglobin were each reported in 1 out of 75 participants in the inhaled nitric oxide group, but not in the placebo group) (low-quality evidence). AUTHORS' CONCLUSIONS: The currently available trials do not provide sufficient evidence to determine the effects (benefits or harms) of using inhaled nitric oxide to treat pain (vaso-occlusive) crises in people with sickle cell disease. Large-scale, long-term trials are needed to provide more robust data in this area. Patient-important outcomes (e.g. measures of pain and time to pain resolution and amounts of analgesics used), as well as use of healthcare services should be measured and reported in a standardized form.
LA  - English
T2  - The Cochrane database of systematic reviews
VL  - 10
SP  - CD011808
SN  - 1469-493X
PY  - 2019
DA  - 2019
DO  - 10.1002/14651858.CD011808.pub2
U1  - 31603241[pmid]
DB  - EPISTEMONIKOS
UR  - http://www.epistemonikos.org/documents/6b35250bc80b6de90a31eed006ee152ff9ac3db2
ER  - 


TY  - RPRT
TI  - Self-care for minor ailments
AU  - Richardson M
AU  - Khouja C
AU  - Sutcliffe K
AU  - Hinds K
AU  - Brunton G
AU  - Stansfield C
AU  - Thomas J
AB  - WHAT DO WE WANT TO KNOW?: Minor ailments have been defined as non-complicated medical conditions which can be self-diagnosed and managed, with or without the support of a healthcare professional. Some minor ailments, however, consume significant numbers of appointments with general practitioners (GPs) and attendances at accident and emergency (A&E) departments, which places an unnecessary strain on these overstretched services. People can often take care of their minor ailments themselves (such as a sore throat or cough). For example, in the UK, self-care ranges from consultation with friends, associates and family, internet searching/ digital applications and the purchase of over the counter medicines to minor ailment advice in community pharmacies, walk in/urgent care centres, NHS111 and support from non-GP and non-A&E healthcare professionals. The broad aim of this review, is to explore the factors that may enhance, or limit, the effectiveness of interventions or services designed to promote self-care for minor ailments and to synthesise evaluations of existing interventions/services to estimate their effectiveness. Four reviews were conducted. Review 1 synthesised interview studies that explored service-users attitudes towards and experiences of self-care for minor ailments. Review 2 also explored service-users’ attitudes towards, and experiences of, self-care for minor ailments but examined quantitative survey data. Review 3 synthesised the effectiveness of behavioural interventions or services for minor ailments. All these reviews are brought together in an overarching synthesis (Review 4) to explore contradictions and gaps between the reviews. WHO WANTS TO KNOW?: This project was commissioned by the Department of Health in England, and will be of interest to a range of stakeholders involved in the self-care of minor ailments including GPs, community pharmacists and other public health practitioners; researchers; health research commissioners and funders; and policymakers and regulators. WHAT DID WE FIND?: We found 58 studies conducted in the UK including evidence from 20 interviews, 13 surveys and 26 interventions. Interviews (review 1) and surveys (review 2) led to the identification of multiple influences on self-care behaviour including: Lack of knowledge/skills about available self-care services and management of minor symptoms. Failure to consider alternatives to GP and A&E care. Anxiety that minor symptoms are due to some serious perceived health threat  Provision of antibiotics in the past when they are not needed (thereby strengthening the connection between antibiotics and minor symptoms).  Beliefs that the perceived severity of symptoms and susceptibility to illness posed a serious health threat with children being seen as especially vulnerable. Lack of appropriate social support from peers or relatives.  Resource barriers relating to access (e.g. time to access care), cost of over-the-counter medications, and limited professional roles (such as inability to prescribe or physically examine) Flagging to people when their care seeking is inappropriate helped them to learn when it is appropriate to self-care. Six intervention types were identified (review 3): education, NHS walk-in, telephone triage, practice nursing, GP antibiotic prescribing, and advanced paramedic roles. Of these, only one approach was shown to reduce GP attendances. There was also some evidence to suggest that advanced paramedic roles are effective in reducing A&E attendances among older people, though this intervention was evaluated in one study only. The overarching synthesis (review 4) showed that with exception of knowledge/skills and inappropriate prescribing of antibiotics the influences identified as important to self-care (reviews 1 and 2) were not directly targeted in intervention studies (review 3). We therefore suggest a range of interventions based on the key influences of self-care that could be implemented and tested for effectiveness in practice. For example, persuade service-users from being overwhelmed by anxiety (such as enabling service users to identify anxiety triggers that drive the urge to attend GP/A&E and develop strategies for managing them). See table 0.1 (executive summary) for a complete list of suggested strategies. WHAT ARE THE CONCLUSIONS?: The review findings suggest the following implications for policy and practice. Interventions should target a multitude of potentially modifiable influences that underpin decision-making for self-care; educational interventions on their own are unlikely to beeffective.  The range of salient influences on self-care (indentified in the interviews and surveys) suggest a need to consider co-ordinated approach to intervention that span the individual, social and environmental aspects of care-seeking behaviours. The issuing of  back-up (delayed) antibiotic prescriptions for minor conditions should continue to be supported A range of interventions, that target the salient precursors to self-care could be implemented and tested for effectiveness in practice. HOW DID WE GET THESE RESULTS?: We searched 17 electronic databases supplemented with backward (searching the references of included articles) and forward (searching articles citing included articles, using Web of Knowledge) searches of the included articles and search of topic-relevant websites.  Papers on self-care of minor ailments in the UK published from 2000 onwards were included. Three systematic reviews, and an overarching synthesis were conducted. The Behaviour change wheel (Michie et al. 2005, Michie et al. 2011) including the Theoretical Domains Framework (TDF) and   COM-B model were utilised to provide  a systematic, comprehensive, and theory-based method to identify barriers to self-care and potential strategies to overcome them. Reviews 1 and 2  synthesised interview (review 1) and survey (review 2) studies  that explored service-users attitudes towards and experiences of self-care for minor ailments and used the TDF to characterise their potential theoretical mechanisms of action. Review 3 synthesised the effectiveness of behavioural interventions or services for minor ailments narratively. These three reviews were brought together in an overarching synthesis using the BCW to explore similarities, contradictions and gaps and to suggest possible approaches to intervention. These reports should be cited as: Richardson M, Khouja C, Sutcliffe K, Hinds K, Brunton G, Stansfield C, Thomas J (2018). Self-care for minor ailments: systematic reviews of qualitative and quantitative research. London: EPPI-Centre, Social Science Research Unit, UCL Institute of Education, University College London. ISBN: 978-1-911605-04-1
LA  - English
T2  - London: EPPI-Centre, Social Science Research Unit, Institute of Education, University of London.
PY  - 2018
DA  - 2018
DB  - EPISTEMONIKOS
UR  - http://www.epistemonikos.org/documents/23d15c5d38d850912e1c84fb8ccaeafadb3ed9fa
ER  - 


TY  - JOUR
TI  - Randomized Controlled Trial of LAIV vs TIV Vaccines in Schools
AB  - Our study partnership (Public Health Agency of Canada [PHAC] / Canadian Institutes of Health Research [CIHR] Influenza Research Network [PCIRN], Public Health Ontario [PHO], and PCCHU), with the support of Ontario's Ministry of Health and Long‐Term Care [MOHLTC], will conduct an open‐label randomized trial in elementary schools within the geographic boundaries of PCCHU during the 2013‐14 influenza vaccination campaign. In order to address the four study objectives in our comparison of LAIV vs. TIV via SBII, we will use multiple methodologies: questionnaires, interviews, and household surveillance. Overall study design PCCHU implemented SBII in elementary schools from 2000 to 2010, and we have approval from the Kawartha Pine Ridge District School Board (KPRDSB) to renew this program for the upcoming influenza season (2013‐14). Ten schools (each school having an average of 300 students) will be recruited to participate in this study. The schools will be randomized on a 1:1 basis (i.e., five schools in each arm) to having its students offered (at no cost) 0.2 mL of LAIV or 0.5 mL of TIV at SBII clinics organized by PCCHU. Intervention (LAIV): Healthy children and adolescents between Junior Kindergarten (JK) and Grade 8 in the intervention schools will be immunized with LAIV (FluMist influenza vaccine) recommended for the 2013‐14 the influenza season. A 0.2 ml dose of the vaccine will be administered intranasally. TIV will also be available for children whose parents decline LAIV but would still like their child immunized against influenza, and for children who, according to 2012‐13 NACI recommendations, have contraindications for LAIV: severe asthma (defined as currently on oral or high‐dose inhaled glucocorticosteroids or active wheezing) or medically attended wheezing in the 7 days prior to vaccination; receiving aspirin or aspirin‐containing therapy because of the association of Reye's syndrome with aspirin and wild‐type influenza infection; and immune‐compromising conditions due to underlying disease and/or therapy, as the vaccine contains live attenuated virus. Control (TIV): Healthy children and adolescents between JK and Grade 8 in schools assigned to TIV will be immunized with inactivated influenza vaccine (Vaxigrip vaccine) recommended for the 2013‐14 influenza season. A 0.5 ml dose of the vaccine will be administered intramuscularly. Children with one or more of the following contraindications, according to NACI recommendations, will not be eligible for vaccination with TIV: an anaphylactic reaction to a previous dose; an anaphylactic reaction to any of the vaccine components, with the exception of egg; or Guillain‐Barré Syndrome (GBS) within six weeks of a previous influenza vaccination. Children in either arm of the study who are younger than 9 years of age and have not previously received influenza vaccines require two doses; following the dose administered at school, they will be given a reminder letter to inform their parent/guardian that a second dose can be received at healthcare settings including their family physician's office or a community‐based public health clinic, four weeks after the first dose as per influenza immunization recommendations. For the purpose of this study, the vaccines will only be offered to children enrolled at participating schools; other groups such as school staff, and students' parents and siblings may obtain TIV at no cost at the settings listed above or LAIV from a physician or pharmacy (paid for privately). Objective 1: To determine whether offering LAIV vs. TIV via SBII leads to higher vaccine coverage Study design: A web‐based questionnaire will be sent to all parents/guardians of students in participating schools for whom we have contact information, to ask, among other questions, about vaccination status of their child, and if the child was vaccinated, where this occurred. Study procedures: All parents/guardians who provided an email address will be contacted in January 2014 via email with an invitation to complete an online (or paper‐based, if preferable) Parents' Vaccination Questionnaire on behalf of their child. Prior to beginning the questionnaire, the parent/guardian will access a screen which describes the purpose of the questionnaire, which data are being collected, and why. They will also be informed that all questions (except for whether or not their child was vaccinated, and with which influenza vaccine) are optional, and that completion of the questionnaire implies consent. The questionnaire will include questions about student demographics, presence of chronic conditions and other important risk factors for influenza, receipt of influenza vaccines during previous influenza seasons, and receipt of influenza vaccines outside of the school setting (e.g., doctor's office, pharmacy, PCCHU community‐based clinic) during the current influenza season. We will also request health card numbers and permission for future linkage to provincial health administrative data sets housed at the Institute for Clinical Evaluative Sciences (ICES) to assess healthcare utilization, in order to determine which of TIV and LAIV is associated with fewer physician and emergency room visits. In cases where the health card number is not provided or is incorrect, the first and last name, sex, and birthdate of the student will be used for linkage. In April 2014, the questionnaire will be sent out again to parents/guardians of children who, based on the questionnaire sent in January, had not received influenza vaccine, to capture anyone whose vaccination status changed between January and April, and to also provide another opportunity for parents who did not yet complete the questionnaire. After the email with the questionnaire web link is sent out in both January and April 2014, two email reminders will be sent over the next three weeks. For parents/guardians who provide their phone number to the study team, an RA will also remind them by telephone to complete the questionnaire. Outcome: The number of students at each school for whom the Parents' Vaccination Questionnaire is completed will serve as the denominator for the vaccine coverage measurement, and the number of students who receive LAIV or TIV and have the questionnaire completed by their parent/guardian will serve as the numerator. Separate estimates of vaccine coverage will be calculated for healthy children and those with chronic conditions that place them at elevated risk of serious influenza infection. As a secondary measure of immunization rates, we will use vaccination data obtained by PCCHU at the beginning of January 2014, of the number of doses (by vaccine type) given during the school‐based clinics (numerator). We will ask each principal for the number of students at their school as of November 1, 2013, to use as the denominator. Sample size: To calculate the sample size required to detect a 10% increase in coverage with LAIV compared to TIV (i.e., primary outcome), we used the sample size calculation for two proportions based on 80% power and an alpha level of 0.05 (two‐sided). The unit of randomization will be the school level while the unit of analysis will be the individual students in the schools. To account for the clustering effect of schools, we inflated the sample size by 20% (i.e., variance inflation factor), resulting in a sample size of 451 students/group. We anticipate that we should have an adequate sample size since we only need a response rate of 30% (902/3000), and we hope that with the incentives that we will have a response rate of over 70%. Data analysis: Bivariate analysis of statistical significance of continuous variables will be performed using two‐tailed Student's t‐tests. Proportions will be compared using Chi‐Square tests or Fisher's exact tests. We will identify predictors of the outcome (vaccinated or not) using stepwise regression methods. To account for the clustering effect in schools, we will use generalized estimating equations or mixed models to determine statistical significance of continuous or dichotomous variables adjusted for covariates and interaction terms. The exposure of interest will be the vaccine type (LAIV or TIV). The null hypothesis will be rejected fixing the probability of type I error at 0.05 and a type II error at 0.20. Two‐tailed probability distributions will be used for all statistical analyses unless specified. Variables will be excluded from the model if they lead to complete separation of data, have >10% missing values, exhibit collinearity, or have no observations in one group. We will also examine the residuals to identify if model assumptions are invalid or are affected by influential observations. We will use STATA version 10.0 (2007, StataCorp, LP, College Station, TX) to analyze the data. Objective 2: To assess the acceptance of administering LAIV vs. TIV via SBII based on school administrator, public health, and parent/guardian perceptions Study design: In order to assess perceptions of the LAIV and TIV SBII programs, we will interview school management staff, and public health managers, and administer questionnaires to parents/guardians of students in the participating schools. Inclusion/exclusion criteria: Interviewees must be members of the management staff (principal, vice principal) of the participating schools, or PCCHU manager or immunization nurse, and have been involved in some aspect of the coordination of the SBII clinic. The Parents' Vaccination Questionnaire will be used to gauge parental perceptions of the different vaccine types, and will be administered to all parents/guardians for whom we have contact information, regardless of whether or not their child was vaccinated. Study procedures: ‐ Interviews with school management staff immediately following the SBII clinic days to understand their experiences with coordinating the program, any facilitators/barriers to its continued existence, and also experiences/interactions with parents regarding this program. The Information Letter and preliminary interview guide are outlined in Appendices H and I. These interviews will take place over the telephone in November or December, 2013. ‐ Interviews with public health immunization staff (manager(s) and nurses) to gauge perceptions of the program, and of administration of LAIV vs. TIV, based on logistical factors including time to coordinate the program, communication with parents, and staff time. These interviews are scheduled to take place in November or December, 2013; however, if the public health staff are unavailable at this time due to conducting vaccination clinics, we will conduct these telephone interviews in January 2014 instead. ‐ Questions related to parent/guardian experiences with SBII clinics, as well as their perceptions of LAIV vs. TIV, specifically regarding safety, effectiveness, and acceptability (invasiveness, concerns about administration, adverse events, etc.), will be included in the Parents' Vaccination Questionnaire. Outcome: The outcome of this study component is stakeholder (school staff, public health, and parents) perceptions of the LAIV and TIV SBII programs, specific to coordination, facilitators/barriers, and overall experiences. Sample size: We anticipate that we will interview approximately one principal or vice‐principal from each of the 10 schools, as well as five PCCHU managers or staff members. However, the number of interviews conducted with each of these stakeholder groups will ultimately be based on the number of individuals who were involved in planning of the SBII clinics; therefore, fewer or more interviews may be conducted, as appropriate. The Parents' Vaccination Questionnaire will be used to gauge parental perceptions of the different vaccine types, and will be administered to all parents/guardians for whom we have contact information. Data analysis: The interviews will be imported into qualitative analysis software (N‐Vivo Version 10.0) to aid in data organization, review, coding, and analysis, and to facilitate an exploration of themes that emerge from the data. Themes will be analyzed by type of vaccine given, and other factors including the school's population size. At least two team members will read each transcript once to get an overall sense of the data, and then again to identify major topics or issues in the data. Consensus decision‐making will be used when needed to arrive at mutually agreed‐upon coding. We will use the two‐proportion z‐test to compare the proportion of parents/guardians with children in the LAIV group and those with children in the TIV group, based on perceptions of vaccine safety and effectiveness, and overall preference for vaccine type. We will also assess these outcomes for parents/guardians who did not vaccinate their children this season. To account for multiple comparisons, we will adjust the p values using Benjamini‐Hochberg's method for controlling false discovery rates (FDR), which controls for the number of comparisons falsely declared significant. Objective 3: To compare the costs associated with delivering LAIV vs. TIV via SBII Study design: To obtain costing data associated with coordination of the LAIV and TIV SBII programs, principals at participating schools and immunization program managers at PCCHU will be interviewed. Inclusion/exclusion criteria: We will use the same criteria, as for Objective 2, since the cost data will be obtained during interviews. Study process: During the interviews with school board and school management staff, and public health managers, we will ask about the costs associated with administering LAIV and TIV, including but not limited to training costs, equipment costs, and staff resource use (nursing time for coordinating the campaign, communication with parents/guardians, delivery of vaccine and post‐vaccination monitoring, as well as data entry clerk time, where appropriate). Outcome: The outcome of this component of the study is the costs that PCCHU, participating schools, and the MOHLTC incurred in order to deliver LAIV and TIV through SBII programs. Sample size: We anticipate that we will interview approximately one principal or vice‐principal from each of the 10 schools, as well as the immunization program manager at PCCHU. However, we may need to conduct additional or fewer interviews, depending on how many individuals are able to provide us with costing data. Objective 4: To inform a future RCT to evaluate the direct and indirect benefits (protection against influenza) of LAIV vs. TIV via SBII Study design: From each of the 10 study schools, 25 vaccinated students and their households will participate in the Household Surveillance Study, involving surveillance for laboratory‐confirmed influenza during the 2013‐2014 influenza season, to assess the effect of LAIV and TIV on influenza incidence. The purpose of this component is to generate parameter estimates (e.g., incidence of laboratory‐confirmed influenza, intraclass correlations) to inform a future RCT. Inclusion/exclusion criteria: Households will be eligible for the Household Surveillance Study if: i) they include a child who was vaccinated against influenza at one of the 10 school‐based clinics; and (ii) all household members consent/assent to participating. However, as stated above, we will only maintain inclusion criterion (ii) if feasible. Additionally, the students selected from each school must have received the vaccine to which their school was assigned (e.g., a student at an LAIV‐assigned school must have received LAIV). Study procedures: Once consent/assent has been obtained for the household, the HRA will also collect and record baseline data from each household member, including demographics, risk factor status, and current influenza vaccination status. We are collecting this information to be able to describe the baseline characteristics of our population, as is reported on a standard basis in scientific publications. In addition, we will need to control for demographic and risk factor variables when we are analyzing trends in the data, to better compare the effects of each type of vaccine. Each individual will be asked the baseline questions in turn, and in private, to help encourage honesty. Each household will be provided with either paper or electronic diaries for recording daily symptoms as well as a digital thermometer (which they will be taught to use). They will also be supplied with Copan flocked nasal swabs, and will be taught by the HRA how to self‐swab nasally. Participating households will be asked to: i. Complete the daily diary to record whether any household member has cold, influenza, or acute respiratory illness symptoms, illness history (e.g., hospitalizations related to lower respiratory tract infections and pneumonia, physician visits for respiratory illness), medical history (e.g., medication use), and missed days of school or work due to acute respiratory infection. The diary will be available in both paper and electronic form. ii. Have any household member exhibiting any one of the three symptoms for influenza (cough, sore throat, fever) or at least two other related symptoms perform an intranasal self‐swab as soon as symptoms appear (within 48 hours), and call a Research Assistant (RA). Data collection for the Household Surveillance study will begin when the weekly percentage of tests positive for influenza from the Peterborough area (tested via PHO) exceeds 5%, while the end date will be when the weekly percentage of tests positive for influenza from the Peterborough area falls below 5%, indicating the end of the 2013‐14 influenza season. Once the study begins, an RA will contact each household to let them know to start recording their data daily in the symptom diaries. For households who opt for paper diaries, the RA will provide them with paper copies of the symptom diary to complete on a daily basis. The RA will contact each of these households twice weekly by telephone to obtain the data for each household member, and will record this directly into FluidSurveys. Weekly emailed reminders will also be sent to these participating households. Those households who opt for electronic diaries will receive a daily link to the patient diary in FluidSurveys. This email will be sent to the main contact of each household, who will fill out the form for each household member. The SRC will monitor diary entries, and if no entries are submitted for a household for three consecutive days, an RA will call that household to remind them to complete the diary. If any individual is experiencing at least two cold or influenza symptoms or any one of the three specific symptoms for influenza [cough, sore throat, fever]), the SRC will let the RA know to contact the individual to: i) remind them to self‐swab; and ii) arrange a household visit to take a nasal swab of that individual within 48 hours of the symptom onset (as reported by the individual). Thus there should be two swabs per episode. A repeat swab will be collected 7 days after the collection of the initial swab (indicating a new episode) if the individual has at least one additional symptom, as well as the initial 2 symptoms; or if the individual has at least two new symptoms (different from the initial two symptoms and the first two have resolved). The RAs will collect all nasal swabs during household visits, and transport them to the regional laboratory in Peterborough, where they will be stored in a freezer until transported to the central laboratory in Toronto where testing will take place. At the end of the study, the RA will request that the parent/guardian for each participating household complete the Parents' Vaccination Questionnaire for their child, if they have not yet done so. Sample size: The Household Surveillance study will include 25 vaccinated students and their households, from each of the 10 participating schools. The students must have been vaccinated during the SBII clinic at their school. Laboratory testing: The specimens will be tested by means of a reverse‐transcriptase polymerase chain reaction (RT‐PCR) assay to detect the presence of influenza A or B virus. We will estimate primary and secondary attack rates, based on the proportion of household contacts in whom influenza developed (as determined by RT‐PCR assay), as well as rates of acute respiratory illness. PHO has a regional laboratory in Peterborough so all the specimens will be dropped off there and sent along with the routine clinical specimens to the central laboratory in Toronto for PCR testing. We will test the specimens in batches since real‐time results are not required for the purposes of this study. We will culture the specimens that test positive for influenza on PCR and explore strain identification by the National Microbiological Laboratory at a future date. Data analysis: To calculate influenza incidence among household members, we will count only the first infection by a specific influenza type/subtype (i.e., A/H3N2, A/H1N1, B) as the numerator (age‐specific), while the denominator is age‐specific uninfected person‐days. If a participant is swabbed more than once within 14 days, and if the same virus is detected on more than one occasion in this time frame, only the first episode detected will be used in the analysis. This will be calculated for both influenza and non‐influenza viruses. We will calculate incidence using events per 1000 person‐days and estimate differences in rates assuming a Poisson distribution.
LA  - English
PY  - 2013
DA  - 2013
DB  - EPISTEMONIKOS
UR  - http://www.epistemonikos.org/documents/66701fd2b34dea0fa3659235804780fa22d3fcb5
ER  - 


TY  - JOUR
TI  - Oral galactagogues (natural therapies or drugs) for increasing breast milk production in mothers of non-hospitalised term infants.
AU  - Foong SC
AU  - Tan ML
AU  - Foong WC
AU  - Marasco LA
AU  - Ho JJ
AU  - Ong JH
[truncated: 42,374 more chars]
