# Supplementary material for: An umbrella review of reviews on challenges to meaningful adolescent involvement in health research
Source: Health Expect. 2024 Jan 27;27(1):e13980. doi: 10.1111/hex.13980 (PMC10821743; doi:10.1111/hex.13980)
Supplement: Supplementary file 1 — Supporting information. [file HEX-27-e13980-s001.zip › Search record and results/Academic databases and search engines/Health Systems Evidence/Health systems evidence xml.xml]

<?xml version="1.0" encoding="UTF-8" ?><xml><records><record><database name="testttt.enl" path="C:\Users\Hp\Documents\testttt.enl">testttt.enl</database><source-app name="EndNote" version="20.1">EndNote</source-app><rec-number>113</rec-number><foreign-keys><key app="EN" db-id="fav9pxewcrztw3edv0l59p00rde5wrd0x0fx">113</key></foreign-keys><ref-type name="Generic">13</ref-type><contributors><authors><author><style face="normal" font="default" size="100%">&quot;Slade SC, Philip K, Morris ME&quot;</style></author></authors></contributors><titles><title><style face="normal" font="default" size="100%">Frameworks for embedding a research culture in allied health practice: A rapid review</style></title></titles><volume><style face="normal" font="default" size="100%">None</style></volume><dates><year><style face="normal" font="default" size="100%">Health Research Policy and Systems. 2018</style></year></dates><urls></urls></record><record><database name="testttt.enl" path="C:\Users\Hp\Documents\testttt.enl">testttt.enl</database><source-app name="EndNote" version="20.1">EndNote</source-app><rec-number>1</rec-number><foreign-keys><key app="EN" db-id="fav9pxewcrztw3edv0l59p00rde5wrd0x0fx">1</key></foreign-keys><ref-type name="Generic">13</ref-type><contributors><authors><author><style face="normal" font="default" size="100%">The Netherlands Organisation for Health Research and Development (ZonMw)</style></author></authors></contributors><titles><title><style face="normal" font="default" size="100%">The effects of involving a nurse practitioner in primary care for adult patients with urinary incontinence</style></title></titles><volume><style face="normal" font="default" size="100%">None</style></volume><dates><year><style face="normal" font="default" size="100%">. 2000</style></year></dates><urls></urls></record><record><database name="testttt.enl" path="C:\Users\Hp\Documents\testttt.enl">testttt.enl</database><source-app name="EndNote" version="20.1">EndNote</source-app><rec-number>2</rec-number><foreign-keys><key app="EN" db-id="fav9pxewcrztw3edv0l59p00rde5wrd0x0fx">2</key></foreign-keys><ref-type name="Generic">13</ref-type><contributors><authors><author><style face="normal" font="default" size="100%">The Netherlands Organisation for Health Research and Development (ZonMw)</style></author></authors></contributors><titles><title><style face="normal" font="default" size="100%">What is the (cost-) effectiveness of a multidisciplinary treatment program for patients with clinically manifest vascular disease or at high risk for atherosclerosis on risk factor reduction?</style></title></titles><volume><style face="normal" font="default" size="100%">None</style></volume><dates><year><style face="normal" font="default" size="100%">. 2000</style></year></dates><urls></urls></record><record><database name="testttt.enl" path="C:\Users\Hp\Documents\testttt.enl">testttt.enl</database><source-app name="EndNote" version="20.1">EndNote</source-app><rec-number>71</rec-number><foreign-keys><key app="EN" db-id="fav9pxewcrztw3edv0l59p00rde5wrd0x0fx">71</key></foreign-keys><ref-type name="Generic">13</ref-type><contributors><authors><author><style face="normal" font="default" size="100%">Bhui K Aslam RW Palinski A McCabe R Johnson MR Weich S Singh SP Knapp M Ardino V Szczepura A</style></author></authors></contributors><titles><title><style face="normal" font="default" size="100%">Interventions designed to improve therapeutic communications between black and minority ethnic people and professionals working in psychiatric services: A systematic review of the evidence for their effectiveness</style></title></titles><volume><style face="normal" font="default" size="100%">None</style></volume><dates><year><style face="normal" font="default" size="100%">Health Technology Assessment. 2015</style></year></dates><urls></urls></record><record><database name="testttt.enl" path="C:\Users\Hp\Documents\testttt.enl">testttt.enl</database><source-app name="EndNote" version="20.1">EndNote</source-app><rec-number>123</rec-number><foreign-keys><key app="EN" db-id="fav9pxewcrztw3edv0l59p00rde5wrd0x0fx">123</key></foreign-keys><ref-type name="Generic">13</ref-type><contributors><authors><author><style face="normal" font="default" size="100%">Baxter S Johnson M Chambers D Sutton A Goyder E Booth A</style></author></authors></contributors><titles><title><style face="normal" font="default" size="100%">Understanding new models of integrated care in developed countries: A systematic review</style></title></titles><volume><style face="normal" font="default" size="100%">None</style></volume><dates><year><style face="normal" font="default" size="100%">Health Services and Delivery Research. 2018</style></year></dates><urls></urls></record><record><database name="testttt.enl" path="C:\Users\Hp\Documents\testttt.enl">testttt.enl</database><source-app name="EndNote" version="20.1">EndNote</source-app><rec-number>5</rec-number><foreign-keys><key app="EN" db-id="fav9pxewcrztw3edv0l59p00rde5wrd0x0fx">5</key></foreign-keys><ref-type name="Generic">13</ref-type><contributors><authors><author><style face="normal" font="default" size="100%">Catty J Burns T Knapp M Watt H Wright C Henderson J Healey A</style></author></authors></contributors><titles><title><style face="normal" font="default" size="100%">Home treatment for mental health problems: A systematic review</style></title></titles><volume><style face="normal" font="default" size="100%">None</style></volume><dates><year><style face="normal" font="default" size="100%">Psychological Medicine. 2002</style></year></dates><urls></urls></record><record><database name="testttt.enl" path="C:\Users\Hp\Documents\testttt.enl">testttt.enl</database><source-app name="EndNote" version="20.1">EndNote</source-app><rec-number>9</rec-number><foreign-keys><key app="EN" db-id="fav9pxewcrztw3edv0l59p00rde5wrd0x0fx">9</key></foreign-keys><ref-type name="Generic">13</ref-type><contributors><authors><author><style face="normal" font="default" size="100%">Carr SM Lhussier M Forster N Geddes L Deane K Pennington M Visram S White M Michie S Donaldson C Hildreth A</style></author></authors></contributors><titles><title><style face="normal" font="default" size="100%">&quot;An evidence synthesis of qualitative and quantitative research on component intervention techniques, effectiveness, cost-effectiveness, equity and acceptability of different versions of health-related lifestyle advisor role in improving health&quot;</style></title></titles><volume><style face="normal" font="default" size="100%">None</style></volume><dates><year><style face="normal" font="default" size="100%">Health Technology Assessment. 2011</style></year></dates><urls></urls></record><record><database name="testttt.enl" path="C:\Users\Hp\Documents\testttt.enl">testttt.enl</database><source-app name="EndNote" version="20.1">EndNote</source-app><rec-number>77</rec-number><foreign-keys><key app="EN" db-id="fav9pxewcrztw3edv0l59p00rde5wrd0x0fx">77</key></foreign-keys><ref-type name="Generic">13</ref-type><contributors><authors><author><style face="normal" font="default" size="100%">Koon A Rao K Tran N Ghaffar A</style></author></authors></contributors><titles><title><style face="normal" font="default" size="100%">Embedding health policy and systems research into decision-making processes in low- and middle-income countries</style></title></titles><volume><style face="normal" font="default" size="100%">None</style></volume><dates><year><style face="normal" font="default" size="100%">Health Research Policy and Systems. 2013</style></year></dates><urls></urls></record><record><database name="testttt.enl" path="C:\Users\Hp\Documents\testttt.enl">testttt.enl</database><source-app name="EndNote" version="20.1">EndNote</source-app><rec-number>29</rec-number><foreign-keys><key app="EN" db-id="fav9pxewcrztw3edv0l59p00rde5wrd0x0fx">29</key></foreign-keys><ref-type name="Generic">13</ref-type><contributors><authors><author><style face="normal" font="default" size="100%">Kokkonen K Rissanen S Hujala A</style></author></authors></contributors><titles><title><style face="normal" font="default" size="100%">The match between institutional elderly care management research and management challenges - A systematic literature review</style></title></titles><volume><style face="normal" font="default" size="100%">None</style></volume><dates><year><style face="normal" font="default" size="100%">Health Research Policy and Systems. 2012</style></year></dates><urls></urls></record><record><database name="testttt.enl" path="C:\Users\Hp\Documents\testttt.enl">testttt.enl</database><source-app name="EndNote" version="20.1">EndNote</source-app><rec-number>6</rec-number><foreign-keys><key app="EN" db-id="fav9pxewcrztw3edv0l59p00rde5wrd0x0fx">6</key></foreign-keys><ref-type name="Generic">13</ref-type><contributors><authors><author><style face="normal" font="default" size="100%">Lovemen E Frampton GK Shepherd J Picot J Cooper K Bryant J Welch K Clegg A</style></author></authors></contributors><titles><title><style face="normal" font="default" size="100%">The clinical effectiveness and cost-effectiveness of long-term weight management schemes for adults: A systematic review</style></title></titles><volume><style face="normal" font="default" size="100%">None</style></volume><dates><year><style face="normal" font="default" size="100%">Health Technology Assessment. 2011</style></year></dates><urls></urls></record><record><database name="testttt.enl" path="C:\Users\Hp\Documents\testttt.enl">testttt.enl</database><source-app name="EndNote" version="20.1">EndNote</source-app><rec-number>139</rec-number><foreign-keys><key app="EN" db-id="fav9pxewcrztw3edv0l59p00rde5wrd0x0fx">139</key></foreign-keys><ref-type name="Generic">13</ref-type><contributors><authors><author><style face="normal" font="default" size="100%">Lam R Murphy J Michalak E Khan A</style></author></authors></contributors><titles><title><style face="normal" font="default" size="100%">&quot;Harnessing digital mental health to improve equity in mental health care in the context of COVID-19: Needs, best-practices and opportunities in the Asia Pacific region&quot;</style></title></titles><volume><style face="normal" font="default" size="100%">None</style></volume><dates><year><style face="normal" font="default" size="100%">Not available. 2020</style></year></dates><urls></urls></record><record><database name="testttt.enl" path="C:\Users\Hp\Documents\testttt.enl">testttt.enl</database><source-app name="EndNote" version="20.1">EndNote</source-app><rec-number>132</rec-number><foreign-keys><key app="EN" db-id="fav9pxewcrztw3edv0l59p00rde5wrd0x0fx">132</key></foreign-keys><ref-type name="Generic">13</ref-type><contributors><authors><author><style face="normal" font="default" size="100%">Rodgers M Raine G Thomas S Harden M Eastwood A</style></author></authors></contributors><titles><title><style face="normal" font="default" size="100%">Informing NHS policy in &apos;digital-first primary care&apos;: A rapid evidence synthesis</style></title></titles><volume><style face="normal" font="default" size="100%">None</style></volume><dates><year><style face="normal" font="default" size="100%">Health Services and Delivery Research. 2019</style></year></dates><urls></urls></record><record><database name="testttt.enl" path="C:\Users\Hp\Documents\testttt.enl">testttt.enl</database><source-app name="EndNote" version="20.1">EndNote</source-app><rec-number>59</rec-number><foreign-keys><key app="EN" db-id="fav9pxewcrztw3edv0l59p00rde5wrd0x0fx">59</key></foreign-keys><ref-type name="Generic">13</ref-type><contributors><authors><author><style face="normal" font="default" size="100%">Street J Duszynski K Krawczyk S Braunack-Mayer A</style></author></authors></contributors><titles><title><style face="normal" font="default" size="100%">The use of citizens&apos; juries in health policy decision-making: A systematic review</style></title></titles><volume><style face="normal" font="default" size="100%">None</style></volume><dates><year><style face="normal" font="default" size="100%">Social Science &amp; Medicine. 2014</style></year></dates><urls></urls></record><record><database name="testttt.enl" path="C:\Users\Hp\Documents\testttt.enl">testttt.enl</database><source-app name="EndNote" version="20.1">EndNote</source-app><rec-number>66</rec-number><foreign-keys><key app="EN" db-id="fav9pxewcrztw3edv0l59p00rde5wrd0x0fx">66</key></foreign-keys><ref-type name="Generic">13</ref-type><contributors><authors><author><style face="normal" font="default" size="100%">Taylor SJC Pinnock H Epiphaniou E Pearce G Parke HL Schwappach A Purushotham N Jacob S Griffiths CJ Greenhalgh T Sheikh A</style></author></authors></contributors><titles><title><style face="normal" font="default" size="100%">A rapid synthesis of the evidence on interventions supporting self-management for people with long-term conditions: PRISMS - Practical systematic Review of Self-Management Support for long-term conditions</style></title></titles><volume><style face="normal" font="default" size="100%">None</style></volume><dates><year><style face="normal" font="default" size="100%">Health Services and Delivery Research. 2014</style></year></dates><urls></urls></record><record><database name="testttt.enl" path="C:\Users\Hp\Documents\testttt.enl">testttt.enl</database><source-app name="EndNote" version="20.1">EndNote</source-app><rec-number>88</rec-number><foreign-keys><key app="EN" db-id="fav9pxewcrztw3edv0l59p00rde5wrd0x0fx">88</key></foreign-keys><ref-type name="Generic">13</ref-type><contributors><authors><author><style face="normal" font="default" size="100%">Taylor S Pinnock H Epiphanou E Pearce G Parke H Schwappach A Purushotham N Jacob S Griffiths C Greenhalgh T Sheikh A</style></author></authors></contributors><titles><title><style face="normal" font="default" size="100%">A rapid synthesis of the evidence on interventions supporting self-management for people with long-term conditions: PRISMS - practical systematic review of self-management support for long-term conditions</style></title></titles><volume><style face="normal" font="default" size="100%">None</style></volume><dates><year><style face="normal" font="default" size="100%">Health Services and Delivery Research. 2014</style></year></dates><urls></urls></record><record><database name="testttt.enl" path="C:\Users\Hp\Documents\testttt.enl">testttt.enl</database><source-app name="EndNote" version="20.1">EndNote</source-app><rec-number>137</rec-number><foreign-keys><key app="EN" db-id="fav9pxewcrztw3edv0l59p00rde5wrd0x0fx">137</key></foreign-keys><ref-type name="Generic">13</ref-type><contributors><authors><author><style face="normal" font="default" size="100%">Goodarzi Z Watt J Kirkham J Seitz D Ismail Z Tricco A Straus S Veroniki AA</style></author></authors></contributors><titles><title><style face="normal" font="default" size="100%">Depression in community residing elders (DIRE): A rapid review of depression telemedicine interventions for older adults living in the community</style></title></titles><volume><style face="normal" font="default" size="100%">None</style></volume><dates><year><style face="normal" font="default" size="100%">Not available. 2020</style></year></dates><urls></urls></record><record><database name="testttt.enl" path="C:\Users\Hp\Documents\testttt.enl">testttt.enl</database><source-app name="EndNote" version="20.1">EndNote</source-app><rec-number>109</rec-number><foreign-keys><key app="EN" db-id="fav9pxewcrztw3edv0l59p00rde5wrd0x0fx">109</key></foreign-keys><ref-type name="Generic">13</ref-type><contributors><authors><author><style face="normal" font="default" size="100%">Tetui M Zulu JM Hurtig AK Ekirapa-Kiracho E Kiwanuka SN Coe AB</style></author></authors></contributors><titles><title><style face="normal" font="default" size="100%">Elements for harnessing participatory action research to strengthen health managers&apos; capacity: A critical interpretative synthesis</style></title></titles><volume><style face="normal" font="default" size="100%">None</style></volume><dates><year><style face="normal" font="default" size="100%">Health Research Policy and Systems. 2018</style></year></dates><urls></urls></record><record><database name="testttt.enl" path="C:\Users\Hp\Documents\testttt.enl">testttt.enl</database><source-app name="EndNote" version="20.1">EndNote</source-app><rec-number>98</rec-number><foreign-keys><key app="EN" db-id="fav9pxewcrztw3edv0l59p00rde5wrd0x0fx">98</key></foreign-keys><ref-type name="Generic">13</ref-type><contributors><authors><author><style face="normal" font="default" size="100%">Bradford NK Caffery LJ Smith AC</style></author></authors></contributors><titles><title><style face="normal" font="default" size="100%">Telehealth services in rural and remote Australia: A systematic review of models of care and factors influencing success and sustainability</style></title></titles><volume><style face="normal" font="default" size="100%">None</style></volume><dates><year><style face="normal" font="default" size="100%">&quot;The International Electronic Journal of Rural and Remote Health Research, Education, Practice and Po. 2016&quot;</style></year></dates><urls></urls></record><record><database name="testttt.enl" path="C:\Users\Hp\Documents\testttt.enl">testttt.enl</database><source-app name="EndNote" version="20.1">EndNote</source-app><rec-number>83</rec-number><foreign-keys><key app="EN" db-id="fav9pxewcrztw3edv0l59p00rde5wrd0x0fx">83</key></foreign-keys><ref-type name="Generic">13</ref-type><contributors><authors><author><style face="normal" font="default" size="100%">Akobeng AK O&apos;Leary N Vail A Brown N Widiatmoko D Fagbemi A Thomas AG</style></author></authors></contributors><titles><title><style face="normal" font="default" size="100%">Telephone consultation as a substitute for routine out-patient face-to-face consultation for children with inflammatory bowel disease: Randomised controlled trial and economic evaluation</style></title></titles><volume><style face="normal" font="default" size="100%">None</style></volume><dates><year><style face="normal" font="default" size="100%">EBioMedicine. 2015</style></year></dates><urls></urls></record><record><database name="testttt.enl" path="C:\Users\Hp\Documents\testttt.enl">testttt.enl</database><source-app name="EndNote" version="20.1">EndNote</source-app><rec-number>103</rec-number><foreign-keys><key app="EN" db-id="fav9pxewcrztw3edv0l59p00rde5wrd0x0fx">103</key></foreign-keys><ref-type name="Generic">13</ref-type><contributors><authors><author><style face="normal" font="default" size="100%">Iacono T  Stagg K  Pearce N  Chambers AH</style></author></authors></contributors><titles><title><style face="normal" font="default" size="100%">A scoping review of Australian allied health research in ehealth</style></title></titles><volume><style face="normal" font="default" size="100%">None</style></volume><dates><year><style face="normal" font="default" size="100%">BMC Health Services Research. 2016</style></year></dates><urls></urls></record><record><database name="testttt.enl" path="C:\Users\Hp\Documents\testttt.enl">testttt.enl</database><source-app name="EndNote" version="20.1">EndNote</source-app><rec-number>26</rec-number><foreign-keys><key app="EN" db-id="fav9pxewcrztw3edv0l59p00rde5wrd0x0fx">26</key></foreign-keys><ref-type name="Generic">13</ref-type><contributors><authors><author><style face="normal" font="default" size="100%">Singh S Nosyk B Sun H Christenson JM Innes G Anis AH</style></author></authors></contributors><titles><title><style face="normal" font="default" size="100%">Value of information of a clinical prediction rule: Informing the efficient use of healthcare and health research resources</style></title></titles><volume><style face="normal" font="default" size="100%">None</style></volume><dates><year><style face="normal" font="default" size="100%">International Journal of Technology Assessment in Health Care. 2008</style></year></dates><urls></urls></record><record><database name="testttt.enl" path="C:\Users\Hp\Documents\testttt.enl">testttt.enl</database><source-app name="EndNote" version="20.1">EndNote</source-app><rec-number>3</rec-number><foreign-keys><key app="EN" db-id="fav9pxewcrztw3edv0l59p00rde5wrd0x0fx">3</key></foreign-keys><ref-type name="Generic">13</ref-type><contributors><authors><author><style face="normal" font="default" size="100%">Bywood PT Lunnay B Roche AM</style></author></authors></contributors><titles><title><style face="normal" font="default" size="100%">Strategies for facilitating change in alcohol and other drugs (AOD) professional practice: A systematic review of the effectiveness of reminders and feedback</style></title></titles><volume><style face="normal" font="default" size="100%">None</style></volume><dates><year><style face="normal" font="default" size="100%">Drug and Alcohol Review. 2008</style></year></dates><urls></urls></record><record><database name="testttt.enl" path="C:\Users\Hp\Documents\testttt.enl">testttt.enl</database><source-app name="EndNote" version="20.1">EndNote</source-app><rec-number>58</rec-number><foreign-keys><key app="EN" db-id="fav9pxewcrztw3edv0l59p00rde5wrd0x0fx">58</key></foreign-keys><ref-type name="Generic">13</ref-type><contributors><authors><author><style face="normal" font="default" size="100%">Capurro D Cole K Ehavarria MI Joe J Neogi T Turner AM</style></author></authors></contributors><titles><title><style face="normal" font="default" size="100%">The use of social networking sites for public health practice and research: A systematic review</style></title></titles><volume><style face="normal" font="default" size="100%">None</style></volume><dates><year><style face="normal" font="default" size="100%">Journal of Medical Internet Research. 2014</style></year></dates><urls></urls></record><record><database name="testttt.enl" path="C:\Users\Hp\Documents\testttt.enl">testttt.enl</database><source-app name="EndNote" version="20.1">EndNote</source-app><rec-number>38</rec-number><foreign-keys><key app="EN" db-id="fav9pxewcrztw3edv0l59p00rde5wrd0x0fx">38</key></foreign-keys><ref-type name="Generic">13</ref-type><contributors><authors><author><style face="normal" font="default" size="100%">Angus JE Lombardo AP Lowndes RH Cechetto N Ahmad F Bierman AS</style></author></authors></contributors><titles><title><style face="normal" font="default" size="100%">&quot;Beyond barriers in studying disparities in women&apos;s access to health services in Ontario, Canada: A qualitative metasynthesis&quot;</style></title></titles><volume><style face="normal" font="default" size="100%">None</style></volume><dates><year><style face="normal" font="default" size="100%">Qualitative Health Research. 2013</style></year></dates><urls></urls></record><record><database name="testttt.enl" path="C:\Users\Hp\Documents\testttt.enl">testttt.enl</database><source-app name="EndNote" version="20.1">EndNote</source-app><rec-number>119</rec-number><foreign-keys><key app="EN" db-id="fav9pxewcrztw3edv0l59p00rde5wrd0x0fx">119</key></foreign-keys><ref-type name="Generic">13</ref-type><contributors><authors><author><style face="normal" font="default" size="100%">Huang W Long H Li J Tao S Zheng P Tang S Abdullah AS</style></author></authors></contributors><titles><title><style face="normal" font="default" size="100%">Delivery of public health services by community health workers (CHWs) in primary health care settings in China: A systematic review (1996-2016)</style></title></titles><volume><style face="normal" font="default" size="100%">None</style></volume><dates><year><style face="normal" font="default" size="100%">Global Health Research and Policy. 2018</style></year></dates><urls></urls></record><record><database name="testttt.enl" path="C:\Users\Hp\Documents\testttt.enl">testttt.enl</database><source-app name="EndNote" version="20.1">EndNote</source-app><rec-number>37</rec-number><foreign-keys><key app="EN" db-id="fav9pxewcrztw3edv0l59p00rde5wrd0x0fx">37</key></foreign-keys><ref-type name="Generic">13</ref-type><contributors><authors><author><style face="normal" font="default" size="100%">Prost A  Colbourn T  Seward N  Azad K  Coomarasamy A  Copas A  Houweling TA  Fottrell E  Kuddus A  Lewycka S  MacArthur C  Manandhar D  Morrison J  Mwansambo C  Nair N  Nambiar B  Osrin D  Pagel C  Phiri T  Pulkki-Brannstrom AM  Rosato M  Skordis-Worral J  Saville N  More NS  Shrestha B  Tripathy P  Wilson A  Costello A</style></author></authors></contributors><titles><title><style face="normal" font="default" size="100%">Women&apos;s groups practising participatory learning and action to improve maternal and newborn health in low-resource settings: A systematic review and meta-analysis</style></title></titles><volume><style face="normal" font="default" size="100%">None</style></volume><dates><year><style face="normal" font="default" size="100%">Lancet. 2013</style></year></dates><urls></urls></record><record><database name="testttt.enl" path="C:\Users\Hp\Documents\testttt.enl">testttt.enl</database><source-app name="EndNote" version="20.1">EndNote</source-app><rec-number>46</rec-number><foreign-keys><key app="EN" db-id="fav9pxewcrztw3edv0l59p00rde5wrd0x0fx">46</key></foreign-keys><ref-type name="Generic">13</ref-type><contributors><authors><author><style face="normal" font="default" size="100%">Waugh NR Shyangdan D Taylor-Phillips S Suri G Hall B</style></author></authors></contributors><titles><title><style face="normal" font="default" size="100%">Screening for type 2 diabetes: A short report for the National Screening Committee</style></title></titles><volume><style face="normal" font="default" size="100%">None</style></volume><dates><year><style face="normal" font="default" size="100%">Health Technology Assessment. 2013</style></year></dates><urls></urls></record><record><database name="testttt.enl" path="C:\Users\Hp\Documents\testttt.enl">testttt.enl</database><source-app name="EndNote" version="20.1">EndNote</source-app><rec-number>7</rec-number><foreign-keys><key app="EN" db-id="fav9pxewcrztw3edv0l59p00rde5wrd0x0fx">7</key></foreign-keys><ref-type name="Generic">13</ref-type><contributors><authors><author><style face="normal" font="default" size="100%">Wilson NW Couper ID De Vries E Reid S Fish T Marais BJ</style></author></authors></contributors><titles><title><style face="normal" font="default" size="100%">A critical review of interventions to redress the inequitable distribution of healthcare professionals to rural and remote areas</style></title></titles><volume><style face="normal" font="default" size="100%">None</style></volume><dates><year><style face="normal" font="default" size="100%">&quot;The International Electronic Journal of Rural and Remote Health Research, Education, Practice and Po. 2009&quot;</style></year></dates><urls></urls></record><record><database name="testttt.enl" path="C:\Users\Hp\Documents\testttt.enl">testttt.enl</database><source-app name="EndNote" version="20.1">EndNote</source-app><rec-number>116</rec-number><foreign-keys><key app="EN" db-id="fav9pxewcrztw3edv0l59p00rde5wrd0x0fx">116</key></foreign-keys><ref-type name="Generic">13</ref-type><contributors><authors><author><style face="normal" font="default" size="100%">Atherton H  Brant H  Ziebland S  Bikker A  Campbell J  Gibson A  McKinstry B  Porqueddu T  Salisbury C</style></author></authors></contributors><titles><title><style face="normal" font="default" size="100%">&quot;The potential of alternatives to face-to-face consultation in general practice, and the impact on different patient groups: A mixed-methods case study&quot;</style></title></titles><volume><style face="normal" font="default" size="100%">None</style></volume><dates><year><style face="normal" font="default" size="100%">Health Services and Delivery Research. 2018</style></year></dates><urls></urls></record><record><database name="testttt.enl" path="C:\Users\Hp\Documents\testttt.enl">testttt.enl</database><source-app name="EndNote" version="20.1">EndNote</source-app><rec-number>128</rec-number><foreign-keys><key app="EN" db-id="fav9pxewcrztw3edv0l59p00rde5wrd0x0fx">128</key></foreign-keys><ref-type name="Generic">13</ref-type><contributors><authors><author><style face="normal" font="default" size="100%">Ewen SC Ryan T Platania-Phung C</style></author></authors></contributors><titles><title><style face="normal" font="default" size="100%">Capacity building of the Australian Aboriginal and Torres Strait Islander health researcher workforce: A narrative review</style></title></titles><volume><style face="normal" font="default" size="100%">None</style></volume><dates><year><style face="normal" font="default" size="100%">Human Resources for Health. 2019</style></year></dates><urls></urls></record><record><database name="testttt.enl" path="C:\Users\Hp\Documents\testttt.enl">testttt.enl</database><source-app name="EndNote" version="20.1">EndNote</source-app><rec-number>68</rec-number><foreign-keys><key app="EN" db-id="fav9pxewcrztw3edv0l59p00rde5wrd0x0fx">68</key></foreign-keys><ref-type name="Generic">13</ref-type><contributors><authors><author><style face="normal" font="default" size="100%">Gott M Ingleton C Gardiner C Richards N Cobb M Ryan T Noble B Bennett M Seymour J Ward S Parker C</style></author></authors></contributors><titles><title><style face="normal" font="default" size="100%">Transitions to palliative care for older people in acute hospitals: A mixed-methods study</style></title></titles><volume><style face="normal" font="default" size="100%">None</style></volume><dates><year><style face="normal" font="default" size="100%">Health Services and Delivery Research. 2013</style></year></dates><urls></urls></record><record><database name="testttt.enl" path="C:\Users\Hp\Documents\testttt.enl">testttt.enl</database><source-app name="EndNote" version="20.1">EndNote</source-app><rec-number>79</rec-number><foreign-keys><key app="EN" db-id="fav9pxewcrztw3edv0l59p00rde5wrd0x0fx">79</key></foreign-keys><ref-type name="Generic">13</ref-type><contributors><authors><author><style face="normal" font="default" size="100%">Livingston G Barber J Rapaport P Knapp M Griffin M King D Romeo R Livingston D Mummery C Walker Z Hoe J Cooper C</style></author></authors></contributors><titles><title><style face="normal" font="default" size="100%">&quot;Long-term clinical and cost-effectiveness of psychological intervention for family carers of people with dementia: A single-blind, randomised, controlled trial&quot;</style></title></titles><volume><style face="normal" font="default" size="100%">None</style></volume><dates><year><style face="normal" font="default" size="100%">Lancet Psychiatry. 2014</style></year></dates><urls></urls></record><record><database name="testttt.enl" path="C:\Users\Hp\Documents\testttt.enl">testttt.enl</database><source-app name="EndNote" version="20.1">EndNote</source-app><rec-number>87</rec-number><foreign-keys><key app="EN" db-id="fav9pxewcrztw3edv0l59p00rde5wrd0x0fx">87</key></foreign-keys><ref-type name="Generic">13</ref-type><contributors><authors><author><style face="normal" font="default" size="100%">Powell M Dawson J Topakas A Durose J Fewtrell C</style></author></authors></contributors><titles><title><style face="normal" font="default" size="100%">Staff satisfaction and organisational performance: Evidence from a longitudinal secondary analysis of the NHS staff survey and outcome data</style></title></titles><volume><style face="normal" font="default" size="100%">None</style></volume><dates><year><style face="normal" font="default" size="100%">Health Services and Delivery Research. 2014</style></year></dates><urls></urls></record><record><database name="testttt.enl" path="C:\Users\Hp\Documents\testttt.enl">testttt.enl</database><source-app name="EndNote" version="20.1">EndNote</source-app><rec-number>104</rec-number><foreign-keys><key app="EN" db-id="fav9pxewcrztw3edv0l59p00rde5wrd0x0fx">104</key></foreign-keys><ref-type name="Generic">13</ref-type><contributors><authors><author><style face="normal" font="default" size="100%">Prost A  Colbourn T  Seward N  Azad K  Coomarasamy A  Copas A  Houweling TA  Fottrell E  Kuddus A  Lewycka S  MacArthur C  Manandhar D  Morrison J  Mwansambo C  Nambiar B  Osrin D  Pagel C  Phiri T  Pulkki-Brannstrom AM  Rosato M  Skordis-Worrall J  Saville N  More NS  Shrestha B  Tripathy P  Wilson A  Costello A</style></author></authors></contributors><titles><title><style face="normal" font="default" size="100%">Women&apos;s groups practicing participatory learning and action to improve maternal and newborn health in low-resource settings: A systematic review and meta-analysis</style></title></titles><volume><style face="normal" font="default" size="100%">None</style></volume><dates><year><style face="normal" font="default" size="100%">Lancet. 2013</style></year></dates><urls></urls></record><record><database name="testttt.enl" path="C:\Users\Hp\Documents\testttt.enl">testttt.enl</database><source-app name="EndNote" version="20.1">EndNote</source-app><rec-number>36</rec-number><foreign-keys><key app="EN" db-id="fav9pxewcrztw3edv0l59p00rde5wrd0x0fx">36</key></foreign-keys><ref-type name="Generic">13</ref-type><contributors><authors><author><style face="normal" font="default" size="100%">McPherson S Armstrong D</style></author></authors></contributors><titles><title><style face="normal" font="default" size="100%">General practitioner management of depression: A systematic review</style></title></titles><volume><style face="normal" font="default" size="100%">None</style></volume><dates><year><style face="normal" font="default" size="100%">Qualitative Health Research. 2012</style></year></dates><urls></urls></record><record><database name="testttt.enl" path="C:\Users\Hp\Documents\testttt.enl">testttt.enl</database><source-app name="EndNote" version="20.1">EndNote</source-app><rec-number>20</rec-number><foreign-keys><key app="EN" db-id="fav9pxewcrztw3edv0l59p00rde5wrd0x0fx">20</key></foreign-keys><ref-type name="Generic">13</ref-type><contributors><authors><author><style face="normal" font="default" size="100%">McPherson S Armstrong D</style></author></authors></contributors><titles><title><style face="normal" font="default" size="100%">General practitioner management of depression: A systematic review</style></title></titles><volume><style face="normal" font="default" size="100%">None</style></volume><dates><year><style face="normal" font="default" size="100%">Qualitative Health Research. 2012 Jun 6</style></year></dates><urls></urls></record><record><database name="testttt.enl" path="C:\Users\Hp\Documents\testttt.enl">testttt.enl</database><source-app name="EndNote" version="20.1">EndNote</source-app><rec-number>52</rec-number><foreign-keys><key app="EN" db-id="fav9pxewcrztw3edv0l59p00rde5wrd0x0fx">52</key></foreign-keys><ref-type name="Generic">13</ref-type><contributors><authors><author><style face="normal" font="default" size="100%">Vundamina NK Mwape L Kasonde JM Nambao M Hazemba A Maimbolwa M Chanda D</style></author></authors></contributors><titles><title><style face="normal" font="default" size="100%">Reducing deaths due to postpartum haemorrhage in homebirths in Zambia</style></title></titles><volume><style face="normal" font="default" size="100%">None</style></volume><dates><year><style face="normal" font="default" size="100%">. 2013</style></year></dates><urls></urls></record><record><database name="testttt.enl" path="C:\Users\Hp\Documents\testttt.enl">testttt.enl</database><source-app name="EndNote" version="20.1">EndNote</source-app><rec-number>57</rec-number><foreign-keys><key app="EN" db-id="fav9pxewcrztw3edv0l59p00rde5wrd0x0fx">57</key></foreign-keys><ref-type name="Generic">13</ref-type><contributors><authors><author><style face="normal" font="default" size="100%">Vundamina NK Mwape L Kasonde JM Nambao M Hazemba A Maimbolwa M Chanda D</style></author></authors></contributors><titles><title><style face="normal" font="default" size="100%">Reducing deaths due to postpartum haemorrhage in homebirths in Zambia (SURE policy brief)</style></title></titles><volume><style face="normal" font="default" size="100%">None</style></volume><dates><year><style face="normal" font="default" size="100%">. 2013</style></year></dates><urls></urls></record><record><database name="testttt.enl" path="C:\Users\Hp\Documents\testttt.enl">testttt.enl</database><source-app name="EndNote" version="20.1">EndNote</source-app><rec-number>23</rec-number><foreign-keys><key app="EN" db-id="fav9pxewcrztw3edv0l59p00rde5wrd0x0fx">23</key></foreign-keys><ref-type name="Generic">13</ref-type><contributors><authors><author><style face="normal" font="default" size="100%">Walsh D Devane D</style></author></authors></contributors><titles><title><style face="normal" font="default" size="100%">A metasynthesis of midwife-led care</style></title></titles><volume><style face="normal" font="default" size="100%">None</style></volume><dates><year><style face="normal" font="default" size="100%">Qualitative Health Research. 2012</style></year></dates><urls></urls></record><record><database name="testttt.enl" path="C:\Users\Hp\Documents\testttt.enl">testttt.enl</database><source-app name="EndNote" version="20.1">EndNote</source-app><rec-number>74</rec-number><foreign-keys><key app="EN" db-id="fav9pxewcrztw3edv0l59p00rde5wrd0x0fx">74</key></foreign-keys><ref-type name="Generic">13</ref-type><contributors><authors><author><style face="normal" font="default" size="100%">Yost J Ganann R Thompson D Aloweni F Newman K Hazzan A McKibbon A Dobbins M Ciliska D</style></author></authors></contributors><titles><title><style face="normal" font="default" size="100%">The effectiveness of knowledge translation interventions for promoting evidence-informed decision-making among nurses in tertiary care: A systematic review and meta-analysis</style></title></titles><volume><style face="normal" font="default" size="100%">None</style></volume><dates><year><style face="normal" font="default" size="100%">Implementation Science. 2015</style></year></dates><urls></urls></record><record><database name="testttt.enl" path="C:\Users\Hp\Documents\testttt.enl">testttt.enl</database><source-app name="EndNote" version="20.1">EndNote</source-app><rec-number>135</rec-number><foreign-keys><key app="EN" db-id="fav9pxewcrztw3edv0l59p00rde5wrd0x0fx">135</key></foreign-keys><ref-type name="Generic">13</ref-type><contributors><authors><author><style face="normal" font="default" size="100%">Correa VC Lugo-Agudelo LH Aguirre-Acevedo DC Contreras JAP Borrero AMP Patino-Lugo DF Valencia DAC</style></author></authors></contributors><titles><title><style face="normal" font="default" size="100%">&quot;Individual, health system, and contextual barriers and facilitators for the implementation of clinical practice guidelines: A systematic metareview&quot;</style></title></titles><volume><style face="normal" font="default" size="100%">None</style></volume><dates><year><style face="normal" font="default" size="100%">Health Research Policy and Systems. 2020</style></year></dates><urls></urls></record><record><database name="testttt.enl" path="C:\Users\Hp\Documents\testttt.enl">testttt.enl</database><source-app name="EndNote" version="20.1">EndNote</source-app><rec-number>21</rec-number><foreign-keys><key app="EN" db-id="fav9pxewcrztw3edv0l59p00rde5wrd0x0fx">21</key></foreign-keys><ref-type name="Generic">13</ref-type><contributors><authors><author><style face="normal" font="default" size="100%">Scott SD Albrecht L O&apos;Leary K Ball GD Hartling L Hofmeyer A Jones C Klassen TP Kovacs Burns K Newton AS Thompson D Dryden DM</style></author></authors></contributors><titles><title><style face="normal" font="default" size="100%">Systematic review of knowledge translation strategies in the allied health professions</style></title></titles><volume><style face="normal" font="default" size="100%">None</style></volume><dates><year><style face="normal" font="default" size="100%">Implementation Science. 2012</style></year></dates><urls></urls></record><record><database name="testttt.enl" path="C:\Users\Hp\Documents\testttt.enl">testttt.enl</database><source-app name="EndNote" version="20.1">EndNote</source-app><rec-number>27</rec-number><foreign-keys><key app="EN" db-id="fav9pxewcrztw3edv0l59p00rde5wrd0x0fx">27</key></foreign-keys><ref-type name="Generic">13</ref-type><contributors><authors><author><style face="normal" font="default" size="100%">Scott SD Albrecht L O&apos;Leary K Ball GD Harting L Hofmeyer A Jones CA Klassen TP Kovacs Burns K Newton AS Thompson D Dryden DM</style></author></authors></contributors><titles><title><style face="normal" font="default" size="100%">Systematic review of knowledge translation strategies in the allied health professions</style></title></titles><volume><style face="normal" font="default" size="100%">None</style></volume><dates><year><style face="normal" font="default" size="100%">Implementation Science. 2012</style></year></dates><urls></urls></record><record><database name="testttt.enl" path="C:\Users\Hp\Documents\testttt.enl">testttt.enl</database><source-app name="EndNote" version="20.1">EndNote</source-app><rec-number>13</rec-number><foreign-keys><key app="EN" db-id="fav9pxewcrztw3edv0l59p00rde5wrd0x0fx">13</key></foreign-keys><ref-type name="Generic">13</ref-type><contributors><authors><author><style face="normal" font="default" size="100%">Abelson J Montesanti S Li K Gauvin F Martin E</style></author></authors></contributors><titles><title><style face="normal" font="default" size="100%">Effective strategies for interactive public engagement in the development of healthcare policies and programs</style></title></titles><volume><style face="normal" font="default" size="100%">None</style></volume><dates><year><style face="normal" font="default" size="100%">. 2010</style></year></dates><urls></urls></record><record><database name="testttt.enl" path="C:\Users\Hp\Documents\testttt.enl">testttt.enl</database><source-app name="EndNote" version="20.1">EndNote</source-app><rec-number>129</rec-number><foreign-keys><key app="EN" db-id="fav9pxewcrztw3edv0l59p00rde5wrd0x0fx">129</key></foreign-keys><ref-type name="Generic">13</ref-type><contributors><authors><author><style face="normal" font="default" size="100%">Booth A Cantrell A Preston L Chambers D Goyder E</style></author></authors></contributors><titles><title><style face="normal" font="default" size="100%">&quot;What is the evidence for the effectiveness, appropriateness and feasibility of group clinics for patients with chronic conditions? A systematic review&quot;</style></title></titles><volume><style face="normal" font="default" size="100%">None</style></volume><dates><year><style face="normal" font="default" size="100%">Health Services and Delivery Research. 2015</style></year></dates><urls></urls></record><record><database name="testttt.enl" path="C:\Users\Hp\Documents\testttt.enl">testttt.enl</database><source-app name="EndNote" version="20.1">EndNote</source-app><rec-number>124</rec-number><foreign-keys><key app="EN" db-id="fav9pxewcrztw3edv0l59p00rde5wrd0x0fx">124</key></foreign-keys><ref-type name="Generic">13</ref-type><contributors><authors><author><style face="normal" font="default" size="100%">Brooks LA Bloomer MJ Manias E</style></author></authors></contributors><titles><title><style face="normal" font="default" size="100%">Culturally sensitive communication at the end-of-life in the intensive care unit: A systematic review</style></title></titles><volume><style face="normal" font="default" size="100%">None</style></volume><dates><year><style face="normal" font="default" size="100%">Australian Critical Care. 2019</style></year></dates><urls></urls></record><record><database name="testttt.enl" path="C:\Users\Hp\Documents\testttt.enl">testttt.enl</database><source-app name="EndNote" version="20.1">EndNote</source-app><rec-number>80</rec-number><foreign-keys><key app="EN" db-id="fav9pxewcrztw3edv0l59p00rde5wrd0x0fx">80</key></foreign-keys><ref-type name="Generic">13</ref-type><contributors><authors><author><style face="normal" font="default" size="100%">Campbell F Holmes M Everson-Hock E Davis S Buckley Woods H Anokye N Tappenden P Kaltenhaler E</style></author></authors></contributors><titles><title><style face="normal" font="default" size="100%">A systematic review and economic evaluation of exercise referral schemes in primary care: A short report</style></title></titles><volume><style face="normal" font="default" size="100%">None</style></volume><dates><year><style face="normal" font="default" size="100%">Health Technology Assessment. 2015</style></year></dates><urls></urls></record><record><database name="testttt.enl" path="C:\Users\Hp\Documents\testttt.enl">testttt.enl</database><source-app name="EndNote" version="20.1">EndNote</source-app><rec-number>56</rec-number><foreign-keys><key app="EN" db-id="fav9pxewcrztw3edv0l59p00rde5wrd0x0fx">56</key></foreign-keys><ref-type name="Generic">13</ref-type><contributors><authors><author><style face="normal" font="default" size="100%">Crilly T Jashapara A Trenholm S Peckham A Currie G Ferlie E</style></author></authors></contributors><titles><title><style face="normal" font="default" size="100%">&quot;Knowledge mobilisation in healthcare organisations: Synthesising evidence and theory using perspectives of organisational form, resource based view of the firm and critical theory&quot;</style></title></titles><volume><style face="normal" font="default" size="100%">None</style></volume><dates><year><style face="normal" font="default" size="100%">. 2013</style></year></dates><urls></urls></record><record><database name="testttt.enl" path="C:\Users\Hp\Documents\testttt.enl">testttt.enl</database><source-app name="EndNote" version="20.1">EndNote</source-app><rec-number>67</rec-number><foreign-keys><key app="EN" db-id="fav9pxewcrztw3edv0l59p00rde5wrd0x0fx">67</key></foreign-keys><ref-type name="Generic">13</ref-type><contributors><authors><author><style face="normal" font="default" size="100%">Miani C Ball S Pitchforth E Exley J King S Roland M Fuld J Nolte E</style></author></authors></contributors><titles><title><style face="normal" font="default" size="100%">Organisational interventions to reduce length of stay in hospital: A rapid evidence assessment</style></title></titles><volume><style face="normal" font="default" size="100%">None</style></volume><dates><year><style face="normal" font="default" size="100%">Health Services and Delivery Research. 2014</style></year></dates><urls></urls></record><record><database name="testttt.enl" path="C:\Users\Hp\Documents\testttt.enl">testttt.enl</database><source-app name="EndNote" version="20.1">EndNote</source-app><rec-number>134</rec-number><foreign-keys><key app="EN" db-id="fav9pxewcrztw3edv0l59p00rde5wrd0x0fx">134</key></foreign-keys><ref-type name="Generic">13</ref-type><contributors><authors><author><style face="normal" font="default" size="100%">Paige E Jenkins LO Agostino J Pennings S Wade V Lovett R Daluwatta A McLoughlin K Banks E</style></author></authors></contributors><titles><title><style face="normal" font="default" size="100%">Aboriginal and Torres Strait Islander absolute cardiovascular risk assessment and management: Systematic review of evidence to inform national guidelines</style></title></titles><volume><style face="normal" font="default" size="100%">None</style></volume><dates><year><style face="normal" font="default" size="100%">Public Health Research and Practice. 2020</style></year></dates><urls></urls></record><record><database name="testttt.enl" path="C:\Users\Hp\Documents\testttt.enl">testttt.enl</database><source-app name="EndNote" version="20.1">EndNote</source-app><rec-number>136</rec-number><foreign-keys><key app="EN" db-id="fav9pxewcrztw3edv0l59p00rde5wrd0x0fx">136</key></foreign-keys><ref-type name="Generic">13</ref-type><contributors><authors><author><style face="normal" font="default" size="100%">Shrivastava R Couturier Y Girard F Papineau L Emami E</style></author></authors></contributors><titles><title><style face="normal" font="default" size="100%">Two-eyed seeing of the integration of oral health in primary health care in Indigenous populations: A scoping review</style></title></titles><volume><style face="normal" font="default" size="100%">None</style></volume><dates><year><style face="normal" font="default" size="100%">International Journal for Equity in Health. 2020</style></year></dates><urls></urls></record><record><database name="testttt.enl" path="C:\Users\Hp\Documents\testttt.enl">testttt.enl</database><source-app name="EndNote" version="20.1">EndNote</source-app><rec-number>102</rec-number><foreign-keys><key app="EN" db-id="fav9pxewcrztw3edv0l59p00rde5wrd0x0fx">102</key></foreign-keys><ref-type name="Generic">13</ref-type><contributors><authors><author><style face="normal" font="default" size="100%">Turner J Coster J Chambers D Cantrell A Phung VH Knowles E Bradbury D Goyder E</style></author></authors></contributors><titles><title><style face="normal" font="default" size="100%">What evidence is there on the effectiveness of different models of delivering urgent care? A rapid review</style></title></titles><volume><style face="normal" font="default" size="100%">None</style></volume><dates><year><style face="normal" font="default" size="100%">Health Services and Delivery Research. 2015</style></year></dates><urls></urls></record><record><database name="testttt.enl" path="C:\Users\Hp\Documents\testttt.enl">testttt.enl</database><source-app name="EndNote" version="20.1">EndNote</source-app><rec-number>64</rec-number><foreign-keys><key app="EN" db-id="fav9pxewcrztw3edv0l59p00rde5wrd0x0fx">64</key></foreign-keys><ref-type name="Generic">13</ref-type><contributors><authors><author><style face="normal" font="default" size="100%">Turner J Preston L Booth A O&apos;Keeffe C Campbell F Jesurasa A Cooper K Goyder E</style></author></authors></contributors><titles><title><style face="normal" font="default" size="100%">What evidence is there for a relationship between organisational features and patient outcomes in congenital heart disease services? A rapid review</style></title></titles><volume><style face="normal" font="default" size="100%">None</style></volume><dates><year><style face="normal" font="default" size="100%">Health Services and Delivery Research. 2014</style></year></dates><urls></urls></record><record><database name="testttt.enl" path="C:\Users\Hp\Documents\testttt.enl">testttt.enl</database><source-app name="EndNote" version="20.1">EndNote</source-app><rec-number>110</rec-number><foreign-keys><key app="EN" db-id="fav9pxewcrztw3edv0l59p00rde5wrd0x0fx">110</key></foreign-keys><ref-type name="Generic">13</ref-type><contributors><authors><author><style face="normal" font="default" size="100%">Sam-Agudu NA Aliyu MH Adeyemi OA Oronsaye F Oyeledun B Ogidi AG Ezeanolue EE</style></author></authors></contributors><titles><title><style face="normal" font="default" size="100%">Generating evidence for health policy in challenging settings: Lessons learned from four prevention of mother-to-child transmission of HIV implementation research studies in Nigeria</style></title></titles><volume><style face="normal" font="default" size="100%">None</style></volume><dates><year><style face="normal" font="default" size="100%">Health Research Policy and Systems. 2018</style></year></dates><urls></urls></record><record><database name="testttt.enl" path="C:\Users\Hp\Documents\testttt.enl">testttt.enl</database><source-app name="EndNote" version="20.1">EndNote</source-app><rec-number>54</rec-number><foreign-keys><key app="EN" db-id="fav9pxewcrztw3edv0l59p00rde5wrd0x0fx">54</key></foreign-keys><ref-type name="Generic">13</ref-type><contributors><authors><author><style face="normal" font="default" size="100%">Cui Y Doupe M Katz A Nyhof P Forget EL</style></author></authors></contributors><titles><title><style face="normal" font="default" size="100%">Economic evaluation of Manitoba health lines in the management of congestive heart failure</style></title></titles><volume><style face="normal" font="default" size="100%">None</style></volume><dates><year><style face="normal" font="default" size="100%">Healthcare Policy. 2013</style></year></dates><urls></urls></record><record><database name="testttt.enl" path="C:\Users\Hp\Documents\testttt.enl">testttt.enl</database><source-app name="EndNote" version="20.1">EndNote</source-app><rec-number>133</rec-number><foreign-keys><key app="EN" db-id="fav9pxewcrztw3edv0l59p00rde5wrd0x0fx">133</key></foreign-keys><ref-type name="Generic">13</ref-type><contributors><authors><author><style face="normal" font="default" size="100%">EVIPNet Europe</style></author></authors></contributors><titles><title><style face="normal" font="default" size="100%">Evidence brief for policy. Number 6: Strengthening Romania&apos;s health system to address antimicrobial resistance</style></title></titles><volume><style face="normal" font="default" size="100%">None</style></volume><dates><year><style face="normal" font="default" size="100%">N/A. 2020</style></year></dates><urls></urls></record><record><database name="testttt.enl" path="C:\Users\Hp\Documents\testttt.enl">testttt.enl</database><source-app name="EndNote" version="20.1">EndNote</source-app><rec-number>84</rec-number><foreign-keys><key app="EN" db-id="fav9pxewcrztw3edv0l59p00rde5wrd0x0fx">84</key></foreign-keys><ref-type name="Generic">13</ref-type><contributors><authors><author><style face="normal" font="default" size="100%">Castro TT Zucki F</style></author></authors></contributors><titles><title><style face="normal" font="default" size="100%">Training of community health agents in health hearing children: Current perspectives</style></title></titles><volume><style face="normal" font="default" size="100%">None</style></volume><dates><year><style face="normal" font="default" size="100%">CoDAS. 2015</style></year></dates><urls></urls></record><record><database name="testttt.enl" path="C:\Users\Hp\Documents\testttt.enl">testttt.enl</database><source-app name="EndNote" version="20.1">EndNote</source-app><rec-number>75</rec-number><foreign-keys><key app="EN" db-id="fav9pxewcrztw3edv0l59p00rde5wrd0x0fx">75</key></foreign-keys><ref-type name="Generic">13</ref-type><contributors><authors><author><style face="normal" font="default" size="100%">Larye S Goede H Barten F</style></author></authors></contributors><titles><title><style face="normal" font="default" size="100%">Moving toward universal access to health and universal health coverage: A review of comprehensive primary health care in Suriname</style></title></titles><volume><style face="normal" font="default" size="100%">None</style></volume><dates><year><style face="normal" font="default" size="100%">Revista Panamericana de Salud Pública. 2015</style></year></dates><urls></urls></record><record><database name="testttt.enl" path="C:\Users\Hp\Documents\testttt.enl">testttt.enl</database><source-app name="EndNote" version="20.1">EndNote</source-app><rec-number>141</rec-number><foreign-keys><key app="EN" db-id="fav9pxewcrztw3edv0l59p00rde5wrd0x0fx">141</key></foreign-keys><ref-type name="Generic">13</ref-type><contributors><authors><author><style face="normal" font="default" size="100%">Klingberg S Adhikari B Draper CE Bosire EN Tiigah P Nyirenda D Mukumbang FC</style></author></authors></contributors><titles><title><style face="normal" font="default" size="100%">Engaging communities in non-communicable disease research and interventions in low- and middle-income countries: A realist review protocol</style></title></titles><volume><style face="normal" font="default" size="100%">None</style></volume><dates><year><style face="normal" font="default" size="100%">BMJ Open. 2021</style></year></dates><urls></urls></record><record><database name="testttt.enl" path="C:\Users\Hp\Documents\testttt.enl">testttt.enl</database><source-app name="EndNote" version="20.1">EndNote</source-app><rec-number>127</rec-number><foreign-keys><key app="EN" db-id="fav9pxewcrztw3edv0l59p00rde5wrd0x0fx">127</key></foreign-keys><ref-type name="Generic">13</ref-type><contributors><authors><author><style face="normal" font="default" size="100%">Campbell DM Moore G</style></author></authors></contributors><titles><title><style face="normal" font="default" size="100%">Increasing the use of research in population health policies and programs: A rapid review</style></title></titles><volume><style face="normal" font="default" size="100%">None</style></volume><dates><year><style face="normal" font="default" size="100%">Public Health Research &amp; Practice. 2018</style></year></dates><urls></urls></record><record><database name="testttt.enl" path="C:\Users\Hp\Documents\testttt.enl">testttt.enl</database><source-app name="EndNote" version="20.1">EndNote</source-app><rec-number>30</rec-number><foreign-keys><key app="EN" db-id="fav9pxewcrztw3edv0l59p00rde5wrd0x0fx">30</key></foreign-keys><ref-type name="Generic">13</ref-type><contributors><authors><author><style face="normal" font="default" size="100%">Purdy S Paranjothy S Huntley A Thomas R Mann M Huws D Brindle P Elwyn G</style></author></authors></contributors><titles><title><style face="normal" font="default" size="100%">Interventions to reduce unplanned hospital admission: A series of systematic reviews</style></title></titles><volume><style face="normal" font="default" size="100%">None</style></volume><dates><year><style face="normal" font="default" size="100%">. 2012</style></year></dates><urls></urls></record><record><database name="testttt.enl" path="C:\Users\Hp\Documents\testttt.enl">testttt.enl</database><source-app name="EndNote" version="20.1">EndNote</source-app><rec-number>122</rec-number><foreign-keys><key app="EN" db-id="fav9pxewcrztw3edv0l59p00rde5wrd0x0fx">122</key></foreign-keys><ref-type name="Generic">13</ref-type><contributors><authors><author><style face="normal" font="default" size="100%">Votruba N Ziemann A Grant J Thornicroft G</style></author></authors></contributors><titles><title><style face="normal" font="default" size="100%">A systematic review of frameworks for the interrelationships of mental health evidence and policy in low- and middle-income countries</style></title></titles><volume><style face="normal" font="default" size="100%">None</style></volume><dates><year><style face="normal" font="default" size="100%">Health Research Policy and Systems. 2018</style></year></dates><urls></urls></record><record><database name="testttt.enl" path="C:\Users\Hp\Documents\testttt.enl">testttt.enl</database><source-app name="EndNote" version="20.1">EndNote</source-app><rec-number>40</rec-number><foreign-keys><key app="EN" db-id="fav9pxewcrztw3edv0l59p00rde5wrd0x0fx">40</key></foreign-keys><ref-type name="Generic">13</ref-type><contributors><authors><author><style face="normal" font="default" size="100%">Conry MC Humphries N Morgan K McGowan Y Montgomery A Vedhara K Panagopoulou E Mc GH</style></author></authors></contributors><titles><title><style face="normal" font="default" size="100%">A 10 year (2000-2010) systematic review of interventions to improve quality of care in hospitals</style></title></titles><volume><style face="normal" font="default" size="100%">None</style></volume><dates><year><style face="normal" font="default" size="100%">BMC Health Services Research. 2012</style></year></dates><urls></urls></record><record><database name="testttt.enl" path="C:\Users\Hp\Documents\testttt.enl">testttt.enl</database><source-app name="EndNote" version="20.1">EndNote</source-app><rec-number>4</rec-number><foreign-keys><key app="EN" db-id="fav9pxewcrztw3edv0l59p00rde5wrd0x0fx">4</key></foreign-keys><ref-type name="Generic">13</ref-type><contributors><authors><author><style face="normal" font="default" size="100%">Dieleman M Gerretsen B van der Wilt GJ</style></author></authors></contributors><titles><title><style face="normal" font="default" size="100%">Human resource management interventions to improve health workers&apos; performance in low and middle income countries: A realist review</style></title></titles><volume><style face="normal" font="default" size="100%">None</style></volume><dates><year><style face="normal" font="default" size="100%">Health Research Policy and Systems. 2009</style></year></dates><urls></urls></record><record><database name="testttt.enl" path="C:\Users\Hp\Documents\testttt.enl">testttt.enl</database><source-app name="EndNote" version="20.1">EndNote</source-app><rec-number>101</rec-number><foreign-keys><key app="EN" db-id="fav9pxewcrztw3edv0l59p00rde5wrd0x0fx">101</key></foreign-keys><ref-type name="Generic">13</ref-type><contributors><authors><author><style face="normal" font="default" size="100%">Kingod N Cleal B Wahlberg A Husted GR</style></author></authors></contributors><titles><title><style face="normal" font="default" size="100%">Online peer-to-peer communities in the daily lives of people with chronic illness: A qualitative systematic review</style></title></titles><volume><style face="normal" font="default" size="100%">None</style></volume><dates><year><style face="normal" font="default" size="100%">Qualitative Health Research. 2017</style></year></dates><urls></urls></record><record><database name="testttt.enl" path="C:\Users\Hp\Documents\testttt.enl">testttt.enl</database><source-app name="EndNote" version="20.1">EndNote</source-app><rec-number>19</rec-number><foreign-keys><key app="EN" db-id="fav9pxewcrztw3edv0l59p00rde5wrd0x0fx">19</key></foreign-keys><ref-type name="Generic">13</ref-type><contributors><authors><author><style face="normal" font="default" size="100%">Callaghan M Ford N Schneider H</style></author></authors></contributors><titles><title><style face="normal" font="default" size="100%">A systematic review of task-shifting for HIV treatment and care in Africa</style></title></titles><volume><style face="normal" font="default" size="100%">None</style></volume><dates><year><style face="normal" font="default" size="100%">Human Resources for Health [Electronic Resource]. 2010</style></year></dates><urls></urls></record><record><database name="testttt.enl" path="C:\Users\Hp\Documents\testttt.enl">testttt.enl</database><source-app name="EndNote" version="20.1">EndNote</source-app><rec-number>78</rec-number><foreign-keys><key app="EN" db-id="fav9pxewcrztw3edv0l59p00rde5wrd0x0fx">78</key></foreign-keys><ref-type name="Generic">13</ref-type><contributors><authors><author><style face="normal" font="default" size="100%">Nicholas J Larsen ME Proudfoot J Christensen H</style></author></authors></contributors><titles><title><style face="normal" font="default" size="100%">Mobile apps for bipolar disorder: A systematic review of features and content quality</style></title></titles><volume><style face="normal" font="default" size="100%">None</style></volume><dates><year><style face="normal" font="default" size="100%">Journal of Medical Internet Research. 2015</style></year></dates><urls></urls></record><record><database name="testttt.enl" path="C:\Users\Hp\Documents\testttt.enl">testttt.enl</database><source-app name="EndNote" version="20.1">EndNote</source-app><rec-number>130</rec-number><foreign-keys><key app="EN" db-id="fav9pxewcrztw3edv0l59p00rde5wrd0x0fx">130</key></foreign-keys><ref-type name="Generic">13</ref-type><contributors><authors><author><style face="normal" font="default" size="100%">Canadian Institutes of Health Research Institute of Aboriginal Peoples’ Health</style></author></authors></contributors><titles><title><style face="normal" font="default" size="100%">&quot;CIHR Institute of Aboriginal Peoples&apos; Health Strategic Plan 2014-18: Wellness, strength and resilience of First Nations, Inuit and Métis Peoples: Moving beyond health equity&quot;</style></title></titles><volume><style face="normal" font="default" size="100%">None</style></volume><dates><year><style face="normal" font="default" size="100%">. 2015</style></year></dates><urls></urls></record><record><database name="testttt.enl" path="C:\Users\Hp\Documents\testttt.enl">testttt.enl</database><source-app name="EndNote" version="20.1">EndNote</source-app><rec-number>32</rec-number><foreign-keys><key app="EN" db-id="fav9pxewcrztw3edv0l59p00rde5wrd0x0fx">32</key></foreign-keys><ref-type name="Generic">13</ref-type><contributors><authors><author><style face="normal" font="default" size="100%">Sketris IS Langille Ingram EM Lummis HL</style></author></authors></contributors><titles><title><style face="normal" font="default" size="100%">Strategic opportunities for effective optimal prescribing and medication management</style></title></titles><volume><style face="normal" font="default" size="100%">None</style></volume><dates><year><style face="normal" font="default" size="100%">Canadian Journal of Clinical Pharmacology. 2008</style></year></dates><urls></urls></record><record><database name="testttt.enl" path="C:\Users\Hp\Documents\testttt.enl">testttt.enl</database><source-app name="EndNote" version="20.1">EndNote</source-app><rec-number>92</rec-number><foreign-keys><key app="EN" db-id="fav9pxewcrztw3edv0l59p00rde5wrd0x0fx">92</key></foreign-keys><ref-type name="Generic">13</ref-type><contributors><authors><author><style face="normal" font="default" size="100%">Vargas G Cajita MI Whitehouse E Han HR</style></author></authors></contributors><titles><title><style face="normal" font="default" size="100%">Use of short messaging service for hypertension management: A systematic review</style></title></titles><volume><style face="normal" font="default" size="100%">None</style></volume><dates><year><style face="normal" font="default" size="100%">Journal of Cardiovascular Nursing. 2016</style></year></dates><urls></urls></record><record><database name="testttt.enl" path="C:\Users\Hp\Documents\testttt.enl">testttt.enl</database><source-app name="EndNote" version="20.1">EndNote</source-app><rec-number>107</rec-number><foreign-keys><key app="EN" db-id="fav9pxewcrztw3edv0l59p00rde5wrd0x0fx">107</key></foreign-keys><ref-type name="Generic">13</ref-type><contributors><authors><author><style face="normal" font="default" size="100%">van Stenis AR van Wingerden J Kolkhuis Tanke I</style></author></authors></contributors><titles><title><style face="normal" font="default" size="100%">The changing role of health care professionals in nursing homes: A systematic literature review of a decade of change</style></title></titles><volume><style face="normal" font="default" size="100%">None</style></volume><dates><year><style face="normal" font="default" size="100%">Frontiers in Psychology. 2017</style></year></dates><urls></urls></record><record><database name="testttt.enl" path="C:\Users\Hp\Documents\testttt.enl">testttt.enl</database><source-app name="EndNote" version="20.1">EndNote</source-app><rec-number>86</rec-number><foreign-keys><key app="EN" db-id="fav9pxewcrztw3edv0l59p00rde5wrd0x0fx">86</key></foreign-keys><ref-type name="Generic">13</ref-type><contributors><authors><author><style face="normal" font="default" size="100%">Currie G Burgess N White L Lockett A Gladman J Waring J</style></author></authors></contributors><titles><title><style face="normal" font="default" size="100%">A qualitative study of the knowledge-brokering role of middle-level managers in service innovation: Managing the translation gap in patient safety for older persons care</style></title></titles><volume><style face="normal" font="default" size="100%">None</style></volume><dates><year><style face="normal" font="default" size="100%">Health Services and Delivery Research. 2014</style></year></dates><urls></urls></record><record><database name="testttt.enl" path="C:\Users\Hp\Documents\testttt.enl">testttt.enl</database><source-app name="EndNote" version="20.1">EndNote</source-app><rec-number>49</rec-number><foreign-keys><key app="EN" db-id="fav9pxewcrztw3edv0l59p00rde5wrd0x0fx">49</key></foreign-keys><ref-type name="Generic">13</ref-type><contributors><authors><author><style face="normal" font="default" size="100%">O&apos;Mara-Eves A Brunton G McDaid D Oliver S Kavanagh J Jamal F Matosevic T Harden A Thomas J</style></author></authors></contributors><titles><title><style face="normal" font="default" size="100%">&quot;Community engagement to reduce inequalities in health: A systematic review, meta-analysis and economic analysis&quot;</style></title></titles><volume><style face="normal" font="default" size="100%">None</style></volume><dates><year><style face="normal" font="default" size="100%">Public Health Research. 2013</style></year></dates><urls></urls></record><record><database name="testttt.enl" path="C:\Users\Hp\Documents\testttt.enl">testttt.enl</database><source-app name="EndNote" version="20.1">EndNote</source-app><rec-number>65</rec-number><foreign-keys><key app="EN" db-id="fav9pxewcrztw3edv0l59p00rde5wrd0x0fx">65</key></foreign-keys><ref-type name="Generic">13</ref-type><contributors><authors><author><style face="normal" font="default" size="100%">O&apos;Mara-Eves A Brunton G McDaid D Oliver S Kavanagh J Jamal F Matosevic T Harden A Thomas J</style></author></authors></contributors><titles><title><style face="normal" font="default" size="100%">&quot;Community engagement to reduce inequalities in health: A systematic review, meta-analysis and economic analysis&quot;</style></title></titles><volume><style face="normal" font="default" size="100%">None</style></volume><dates><year><style face="normal" font="default" size="100%">Public Health Research. 2013</style></year></dates><urls></urls></record><record><database name="testttt.enl" path="C:\Users\Hp\Documents\testttt.enl">testttt.enl</database><source-app name="EndNote" version="20.1">EndNote</source-app><rec-number>76</rec-number><foreign-keys><key app="EN" db-id="fav9pxewcrztw3edv0l59p00rde5wrd0x0fx">76</key></foreign-keys><ref-type name="Generic">13</ref-type><contributors><authors><author><style face="normal" font="default" size="100%">Pandor A Thokala P Goodacre S Poku E Stevens JW Ren S Cantrell A Perkins GD Ward M Penn-Ashman J</style></author></authors></contributors><titles><title><style face="normal" font="default" size="100%">Pre-hospital non-invasive ventilation for acute respiratory failure: A systematic review and cost-effectiveness evaluation</style></title></titles><volume><style face="normal" font="default" size="100%">None</style></volume><dates><year><style face="normal" font="default" size="100%">Health Technology Assessment. 2015</style></year></dates><urls></urls></record><record><database name="testttt.enl" path="C:\Users\Hp\Documents\testttt.enl">testttt.enl</database><source-app name="EndNote" version="20.1">EndNote</source-app><rec-number>82</rec-number><foreign-keys><key app="EN" db-id="fav9pxewcrztw3edv0l59p00rde5wrd0x0fx">82</key></foreign-keys><ref-type name="Generic">13</ref-type><contributors><authors><author><style face="normal" font="default" size="100%">Pickett K Loveman E Kalita N Frampton GK Jones J</style></author></authors></contributors><titles><title><style face="normal" font="default" size="100%">Educational interventions to improve quality of life in people with chronic inflammatory skin diseases: Systematic reviews of clinical effectiveness and cost-effectiveness</style></title></titles><volume><style face="normal" font="default" size="100%">None</style></volume><dates><year><style face="normal" font="default" size="100%">Health Technology Assessment. 2015</style></year></dates><urls></urls></record><record><database name="testttt.enl" path="C:\Users\Hp\Documents\testttt.enl">testttt.enl</database><source-app name="EndNote" version="20.1">EndNote</source-app><rec-number>95</rec-number><foreign-keys><key app="EN" db-id="fav9pxewcrztw3edv0l59p00rde5wrd0x0fx">95</key></foreign-keys><ref-type name="Generic">13</ref-type><contributors><authors><author><style face="normal" font="default" size="100%">Antonio MC Chung-Do JJ</style></author></authors></contributors><titles><title><style face="normal" font="default" size="100%">Systematic review of interventions focusing on Indigenous adolescent mental health and substance use</style></title></titles><volume><style face="normal" font="default" size="100%">None</style></volume><dates><year><style face="normal" font="default" size="100%">American Indian and Alaska Native Mental Health Research. 2016</style></year></dates><urls></urls></record><record><database name="testttt.enl" path="C:\Users\Hp\Documents\testttt.enl">testttt.enl</database><source-app name="EndNote" version="20.1">EndNote</source-app><rec-number>108</rec-number><foreign-keys><key app="EN" db-id="fav9pxewcrztw3edv0l59p00rde5wrd0x0fx">108</key></foreign-keys><ref-type name="Generic">13</ref-type><contributors><authors><author><style face="normal" font="default" size="100%">Cunningham NA Cunningham TR Roberston JM</style></author></authors></contributors><titles><title><style face="normal" font="default" size="100%">Understanding and measuring the wellbeing of carers of people with dementia</style></title></titles><volume><style face="normal" font="default" size="100%">None</style></volume><dates><year><style face="normal" font="default" size="100%">The Gerontologist. 2018</style></year></dates><urls></urls></record><record><database name="testttt.enl" path="C:\Users\Hp\Documents\testttt.enl">testttt.enl</database><source-app name="EndNote" version="20.1">EndNote</source-app><rec-number>114</rec-number><foreign-keys><key app="EN" db-id="fav9pxewcrztw3edv0l59p00rde5wrd0x0fx">114</key></foreign-keys><ref-type name="Generic">13</ref-type><contributors><authors><author><style face="normal" font="default" size="100%">Lawrenson JG  Graham-Rowe E  Lorencatto F  Rice S  Bunce C  Francis JJ  Burr JM  Aluko P  Vale L  Peto T  Presseau J  Ivers NM  Grimshaw JM</style></author></authors></contributors><titles><title><style face="normal" font="default" size="100%">What works to increase attendance for diabetic retinopathy screening? An evidence synthesis and economic analysis</style></title></titles><volume><style face="normal" font="default" size="100%">None</style></volume><dates><year><style face="normal" font="default" size="100%">Health Technology Assessment. 2018</style></year></dates><urls></urls></record><record><database name="testttt.enl" path="C:\Users\Hp\Documents\testttt.enl">testttt.enl</database><source-app name="EndNote" version="20.1">EndNote</source-app><rec-number>53</rec-number><foreign-keys><key app="EN" db-id="fav9pxewcrztw3edv0l59p00rde5wrd0x0fx">53</key></foreign-keys><ref-type name="Generic">13</ref-type><contributors><authors><author><style face="normal" font="default" size="100%">Bee P Bower P Byford S Churchill R Calam R Stallard P Pryjmachuk S Berzins K Cary M Wan M Abel K</style></author></authors></contributors><titles><title><style face="normal" font="default" size="100%">&quot;The clinical effectiveness, cost-effectiveness and acceptability of community-based interventions aimed at improving or maintaining quality of life in children of parents with serious mental illness: A systematic review&quot;</style></title></titles><volume><style face="normal" font="default" size="100%">None</style></volume><dates><year><style face="normal" font="default" size="100%">Health Technology Assessment. 2014</style></year></dates><urls></urls></record><record><database name="testttt.enl" path="C:\Users\Hp\Documents\testttt.enl">testttt.enl</database><source-app name="EndNote" version="20.1">EndNote</source-app><rec-number>70</rec-number><foreign-keys><key app="EN" db-id="fav9pxewcrztw3edv0l59p00rde5wrd0x0fx">70</key></foreign-keys><ref-type name="Generic">13</ref-type><contributors><authors><author><style face="normal" font="default" size="100%">Jordan RE Majothi S Heneghan NR Blissett DB Riley RD Sitch AJ Price MJ Bates EJ Turner AM Bayliss S Moore D Singh S Adab P Fitzmaurice DA Jowett S Jolly K</style></author></authors></contributors><titles><title><style face="normal" font="default" size="100%">Supported self-management for patients with moderate to severe chronic obstructive pulmonary disease (COPD): An evidence synthesis and economic analysis</style></title></titles><volume><style face="normal" font="default" size="100%">None</style></volume><dates><year><style face="normal" font="default" size="100%">Health Technology Assessment. 2015</style></year></dates><urls></urls></record><record><database name="testttt.enl" path="C:\Users\Hp\Documents\testttt.enl">testttt.enl</database><source-app name="EndNote" version="20.1">EndNote</source-app><rec-number>72</rec-number><foreign-keys><key app="EN" db-id="fav9pxewcrztw3edv0l59p00rde5wrd0x0fx">72</key></foreign-keys><ref-type name="Generic">13</ref-type><contributors><authors><author><style face="normal" font="default" size="100%">Jordan RE Majothi S Heneghan NR Blissett DB Riley RD Sitch AJ Price MJ Bates EJ Turner AM Bayliss S Moore D Singh S Adab P Fitzmaurice DA Jowett S Jolly K</style></author></authors></contributors><titles><title><style face="normal" font="default" size="100%">Supported self-management for patients with moderate to severe chronic obstructive pulmonary disease (COPD): An evidence synthesis and economic analysis</style></title></titles><volume><style face="normal" font="default" size="100%">None</style></volume><dates><year><style face="normal" font="default" size="100%">Health Technology Assessment. 2015</style></year></dates><urls></urls></record><record><database name="testttt.enl" path="C:\Users\Hp\Documents\testttt.enl">testttt.enl</database><source-app name="EndNote" version="20.1">EndNote</source-app><rec-number>61</rec-number><foreign-keys><key app="EN" db-id="fav9pxewcrztw3edv0l59p00rde5wrd0x0fx">61</key></foreign-keys><ref-type name="Generic">13</ref-type><contributors><authors><author><style face="normal" font="default" size="100%">Oliver S Clarke-Jones L Rees R Milne R Buchanan P Gabbay J Gyte G Oakley A Stein K</style></author></authors></contributors><titles><title><style face="normal" font="default" size="100%">Involving consumers in research and development agenda setting for the NHS: Developing an evidence-based approach</style></title></titles><volume><style face="normal" font="default" size="100%">None</style></volume><dates><year><style face="normal" font="default" size="100%">Health Technology Assessment. 2004</style></year></dates><urls></urls></record><record><database name="testttt.enl" path="C:\Users\Hp\Documents\testttt.enl">testttt.enl</database><source-app name="EndNote" version="20.1">EndNote</source-app><rec-number>8</rec-number><foreign-keys><key app="EN" db-id="fav9pxewcrztw3edv0l59p00rde5wrd0x0fx">8</key></foreign-keys><ref-type name="Generic">13</ref-type><contributors><authors><author><style face="normal" font="default" size="100%">van Gool K</style></author></authors></contributors><titles><title><style face="normal" font="default" size="100%">The 2020 Summit: Ideas for a health strategy</style></title></titles><volume><style face="normal" font="default" size="100%">None</style></volume><dates><year><style face="normal" font="default" size="100%">. 2008</style></year></dates><urls></urls></record><record><database name="testttt.enl" path="C:\Users\Hp\Documents\testttt.enl">testttt.enl</database><source-app name="EndNote" version="20.1">EndNote</source-app><rec-number>115</rec-number><foreign-keys><key app="EN" db-id="fav9pxewcrztw3edv0l59p00rde5wrd0x0fx">115</key></foreign-keys><ref-type name="Generic">13</ref-type><contributors><authors><author><style face="normal" font="default" size="100%">Ellen ME Wilson MG Vélez M Shach R Lavis JN Grimshaw JM Moat KA</style></author></authors></contributors><titles><title><style face="normal" font="default" size="100%">Addressing overuse of health services in health systems: A critical interpretive synthesis</style></title></titles><volume><style face="normal" font="default" size="100%">None</style></volume><dates><year><style face="normal" font="default" size="100%">Health Research Policy and Systems. 2018</style></year></dates><urls></urls></record><record><database name="testttt.enl" path="C:\Users\Hp\Documents\testttt.enl">testttt.enl</database><source-app name="EndNote" version="20.1">EndNote</source-app><rec-number>73</rec-number><foreign-keys><key app="EN" db-id="fav9pxewcrztw3edv0l59p00rde5wrd0x0fx">73</key></foreign-keys><ref-type name="Generic">13</ref-type><contributors><authors><author><style face="normal" font="default" size="100%">Kok MC Kane SS Tulloch O Ormel H Theobald S Dieleman M Taegtmeyer M Broerse JE de Koning KA</style></author></authors></contributors><titles><title><style face="normal" font="default" size="100%">How does context influence performance of community health workers in low- and middle-income countries? Evidence from the literature</style></title></titles><volume><style face="normal" font="default" size="100%">None</style></volume><dates><year><style face="normal" font="default" size="100%">Health Research Policy and Systems. 2015</style></year></dates><urls></urls></record><record><database name="testttt.enl" path="C:\Users\Hp\Documents\testttt.enl">testttt.enl</database><source-app name="EndNote" version="20.1">EndNote</source-app><rec-number>62</rec-number><foreign-keys><key app="EN" db-id="fav9pxewcrztw3edv0l59p00rde5wrd0x0fx">62</key></foreign-keys><ref-type name="Generic">13</ref-type><contributors><authors><author><style face="normal" font="default" size="100%">Scott SD Rotter T Hartling L Chambers T Bannar-Martin KH</style></author></authors></contributors><titles><title><style face="normal" font="default" size="100%">A protocol for a systematic review of the use of process evaluations in knowledge translation research</style></title></titles><volume><style face="normal" font="default" size="100%">None</style></volume><dates><year><style face="normal" font="default" size="100%">Syst Rev. 2014</style></year></dates><urls></urls></record><record><database name="testttt.enl" path="C:\Users\Hp\Documents\testttt.enl">testttt.enl</database><source-app name="EndNote" version="20.1">EndNote</source-app><rec-number>85</rec-number><foreign-keys><key app="EN" db-id="fav9pxewcrztw3edv0l59p00rde5wrd0x0fx">85</key></foreign-keys><ref-type name="Generic">13</ref-type><contributors><authors><author><style face="normal" font="default" size="100%">Bornbaum CC Kornas K Peirson L Rosella LC</style></author></authors></contributors><titles><title><style face="normal" font="default" size="100%">Exploring the function and effectiveness of knowledge brokers as facilitators of knowledge translation in health-related settings: A systematic review and thematic analysis</style></title></titles><volume><style face="normal" font="default" size="100%">None</style></volume><dates><year><style face="normal" font="default" size="100%">Implementation Science. 2015</style></year></dates><urls></urls></record><record><database name="testttt.enl" path="C:\Users\Hp\Documents\testttt.enl">testttt.enl</database><source-app name="EndNote" version="20.1">EndNote</source-app><rec-number>11</rec-number><foreign-keys><key app="EN" db-id="fav9pxewcrztw3edv0l59p00rde5wrd0x0fx">11</key></foreign-keys><ref-type name="Generic">13</ref-type><contributors><authors><author><style face="normal" font="default" size="100%">Gomersall T Madill A Summers LK</style></author></authors></contributors><titles><title><style face="normal" font="default" size="100%">A metasynthesis of the self-management of type 2 diabetes</style></title></titles><volume><style face="normal" font="default" size="100%">None</style></volume><dates><year><style face="normal" font="default" size="100%">Qualitative Health Research. 2011</style></year></dates><urls></urls></record><record><database name="testttt.enl" path="C:\Users\Hp\Documents\testttt.enl">testttt.enl</database><source-app name="EndNote" version="20.1">EndNote</source-app><rec-number>106</rec-number><foreign-keys><key app="EN" db-id="fav9pxewcrztw3edv0l59p00rde5wrd0x0fx">106</key></foreign-keys><ref-type name="Generic">13</ref-type><contributors><authors><author><style face="normal" font="default" size="100%">Lewis ME Myhra LL</style></author></authors></contributors><titles><title><style face="normal" font="default" size="100%">Integrated care with Indigenous populations: A systematic review of the literature</style></title></titles><volume><style face="normal" font="default" size="100%">None</style></volume><dates><year><style face="normal" font="default" size="100%">American Indian and Alaska Native Mental Health Research. 2017</style></year></dates><urls></urls></record><record><database name="testttt.enl" path="C:\Users\Hp\Documents\testttt.enl">testttt.enl</database><source-app name="EndNote" version="20.1">EndNote</source-app><rec-number>140</rec-number><foreign-keys><key app="EN" db-id="fav9pxewcrztw3edv0l59p00rde5wrd0x0fx">140</key></foreign-keys><ref-type name="Generic">13</ref-type><contributors><authors><author><style face="normal" font="default" size="100%">Birnie KA Noel M Stinson J Bloomberg LS Jordan I Jordan E Marianayagam J Lorenzetti D Killackey T Campbell F Arnold P Lalloo C Neville A Pavlova M</style></author></authors></contributors><titles><title><style face="normal" font="default" size="100%">&quot;Rapid evidence and gap map of virtual care solutions for youth and families to mitigate the impact of the COVID-19 pandemic on pain, mental health and substance use&quot;</style></title></titles><volume><style face="normal" font="default" size="100%">None</style></volume><dates><year><style face="normal" font="default" size="100%">Not available. 2020</style></year></dates><urls></urls></record><record><database name="testttt.enl" path="C:\Users\Hp\Documents\testttt.enl">testttt.enl</database><source-app name="EndNote" version="20.1">EndNote</source-app><rec-number>118</rec-number><foreign-keys><key app="EN" db-id="fav9pxewcrztw3edv0l59p00rde5wrd0x0fx">118</key></foreign-keys><ref-type name="Generic">13</ref-type><contributors><authors><author><style face="normal" font="default" size="100%">Coren E Ramsbotham K Gschwandtner M</style></author></authors></contributors><titles><title><style face="normal" font="default" size="100%">Parent training interventions for parents with intellectual disability</style></title></titles><volume><style face="normal" font="default" size="100%">None</style></volume><dates><year><style face="normal" font="default" size="100%">Cochrane Database of Systematic Reviews. 2018</style></year></dates><urls></urls></record><record><database name="testttt.enl" path="C:\Users\Hp\Documents\testttt.enl">testttt.enl</database><source-app name="EndNote" version="20.1">EndNote</source-app><rec-number>35</rec-number><foreign-keys><key app="EN" db-id="fav9pxewcrztw3edv0l59p00rde5wrd0x0fx">35</key></foreign-keys><ref-type name="Generic">13</ref-type><contributors><authors><author><style face="normal" font="default" size="100%">Kosimbei G Hanson K English M</style></author></authors></contributors><titles><title><style face="normal" font="default" size="100%">Do clinical guidelines reduce clinician dependent costs?</style></title></titles><volume><style face="normal" font="default" size="100%">None</style></volume><dates><year><style face="normal" font="default" size="100%">Health Research Policy &amp; Systems. 2011</style></year></dates><urls></urls></record><record><database name="testttt.enl" path="C:\Users\Hp\Documents\testttt.enl">testttt.enl</database><source-app name="EndNote" version="20.1">EndNote</source-app><rec-number>17</rec-number><foreign-keys><key app="EN" db-id="fav9pxewcrztw3edv0l59p00rde5wrd0x0fx">17</key></foreign-keys><ref-type name="Generic">13</ref-type><contributors><authors><author><style face="normal" font="default" size="100%">Pandor A Goodacre S Harnan S Holmes M Pickering A Fitzgerald P Rees A Stevenson M</style></author></authors></contributors><titles><title><style face="normal" font="default" size="100%">Diagnostic management strategies for adults and children with minor head injury: A systematic review and an economic evaluation [Systematic Review]</style></title></titles><volume><style face="normal" font="default" size="100%">None</style></volume><dates><year><style face="normal" font="default" size="100%">Health Technology Assessment. 2011</style></year></dates><urls></urls></record><record><database name="testttt.enl" path="C:\Users\Hp\Documents\testttt.enl">testttt.enl</database><source-app name="EndNote" version="20.1">EndNote</source-app><rec-number>18</rec-number><foreign-keys><key app="EN" db-id="fav9pxewcrztw3edv0l59p00rde5wrd0x0fx">18</key></foreign-keys><ref-type name="Generic">13</ref-type><contributors><authors><author><style face="normal" font="default" size="100%">Pandor A Goodacre S Harnan S Holmes M Pickering A Fitzgerald P Rees A Stevenson M</style></author></authors></contributors><titles><title><style face="normal" font="default" size="100%">Diagnostic management strategies for adults and children with minor head injury: A systematic review and an economic evaluation</style></title></titles><volume><style face="normal" font="default" size="100%">None</style></volume><dates><year><style face="normal" font="default" size="100%">Health Technology Assessment. 2011</style></year></dates><urls></urls></record><record><database name="testttt.enl" path="C:\Users\Hp\Documents\testttt.enl">testttt.enl</database><source-app name="EndNote" version="20.1">EndNote</source-app><rec-number>96</rec-number><foreign-keys><key app="EN" db-id="fav9pxewcrztw3edv0l59p00rde5wrd0x0fx">96</key></foreign-keys><ref-type name="Generic">13</ref-type><contributors><authors><author><style face="normal" font="default" size="100%">Winpenny E Miani C Pitchforth E Ball S Nolte E King S Greenhalgh J Roland M</style></author></authors></contributors><titles><title><style face="normal" font="default" size="100%">&quot;Outpatient services and primary care: Scoping review, substudies and international comparisons&quot;</style></title></titles><volume><style face="normal" font="default" size="100%">None</style></volume><dates><year><style face="normal" font="default" size="100%">. 2016</style></year></dates><urls></urls></record><record><database name="testttt.enl" path="C:\Users\Hp\Documents\testttt.enl">testttt.enl</database><source-app name="EndNote" version="20.1">EndNote</source-app><rec-number>24</rec-number><foreign-keys><key app="EN" db-id="fav9pxewcrztw3edv0l59p00rde5wrd0x0fx">24</key></foreign-keys><ref-type name="Generic">13</ref-type><contributors><authors><author><style face="normal" font="default" size="100%">Neves J Lavis JN Ranson MK</style></author></authors></contributors><titles><title><style face="normal" font="default" size="100%">A scoping review about conference objectives and evaluative practices: How do we get more out of them?</style></title></titles><volume><style face="normal" font="default" size="100%">None</style></volume><dates><year><style face="normal" font="default" size="100%">Health Research Policy and Systems. 2012</style></year></dates><urls></urls></record><record><database name="testttt.enl" path="C:\Users\Hp\Documents\testttt.enl">testttt.enl</database><source-app name="EndNote" version="20.1">EndNote</source-app><rec-number>105</rec-number><foreign-keys><key app="EN" db-id="fav9pxewcrztw3edv0l59p00rde5wrd0x0fx">105</key></foreign-keys><ref-type name="Generic">13</ref-type><contributors><authors><author><style face="normal" font="default" size="100%">Farnbach S Eades AM Fernando JK Gwynn JD Glozier N Hackett ML</style></author></authors></contributors><titles><title><style face="normal" font="default" size="100%">The quality of Australian Indigenous primary health care research focusing on social and emotional wellbeing: A systematic review</style></title></titles><volume><style face="normal" font="default" size="100%">None</style></volume><dates><year><style face="normal" font="default" size="100%">Public Health Research and Practice. 2017</style></year></dates><urls></urls></record><record><database name="testttt.enl" path="C:\Users\Hp\Documents\testttt.enl">testttt.enl</database><source-app name="EndNote" version="20.1">EndNote</source-app><rec-number>41</rec-number><foreign-keys><key app="EN" db-id="fav9pxewcrztw3edv0l59p00rde5wrd0x0fx">41</key></foreign-keys><ref-type name="Generic">13</ref-type><contributors><authors><author><style face="normal" font="default" size="100%">Fuentes D Aranda MP</style></author></authors></contributors><titles><title><style face="normal" font="default" size="100%">Depression interventions among racial and ethnic minority older adults: A systematic review across 20 years</style></title></titles><volume><style face="normal" font="default" size="100%">None</style></volume><dates><year><style face="normal" font="default" size="100%">The American Journal of Geriatric Psychiatry. 2012</style></year></dates><urls></urls></record><record><database name="testttt.enl" path="C:\Users\Hp\Documents\testttt.enl">testttt.enl</database><source-app name="EndNote" version="20.1">EndNote</source-app><rec-number>31</rec-number><foreign-keys><key app="EN" db-id="fav9pxewcrztw3edv0l59p00rde5wrd0x0fx">31</key></foreign-keys><ref-type name="Generic">13</ref-type><contributors><authors><author><style face="normal" font="default" size="100%">Chen YF Madan J Welton N Yahaya I Aveyard P Bauld L Wang D Fry-Smith A Munafo MR</style></author></authors></contributors><titles><title><style face="normal" font="default" size="100%">Effectiveness and cost-effectiveness of computer and other electronic aids for smoking cessation: A systematic review and network meta-analysis</style></title></titles><volume><style face="normal" font="default" size="100%">None</style></volume><dates><year><style face="normal" font="default" size="100%">Health Technology Assessment. 2012</style></year></dates><urls></urls></record><record><database name="testttt.enl" path="C:\Users\Hp\Documents\testttt.enl">testttt.enl</database><source-app name="EndNote" version="20.1">EndNote</source-app><rec-number>33</rec-number><foreign-keys><key app="EN" db-id="fav9pxewcrztw3edv0l59p00rde5wrd0x0fx">33</key></foreign-keys><ref-type name="Generic">13</ref-type><contributors><authors><author><style face="normal" font="default" size="100%">Chen YF Madan J Welton N Yahaya I Aveyard P Bauld L Wang D Fry-Smith A Munafo MR</style></author></authors></contributors><titles><title><style face="normal" font="default" size="100%">Effectiveness and cost-effectiveness of computer and other electronic aids for smoking cessation: A systematic review and network meta-analysis</style></title></titles><volume><style face="normal" font="default" size="100%">None</style></volume><dates><year><style face="normal" font="default" size="100%">Health Technology Assessment. 2012</style></year></dates><urls></urls></record><record><database name="testttt.enl" path="C:\Users\Hp\Documents\testttt.enl">testttt.enl</database><source-app name="EndNote" version="20.1">EndNote</source-app><rec-number>51</rec-number><foreign-keys><key app="EN" db-id="fav9pxewcrztw3edv0l59p00rde5wrd0x0fx">51</key></foreign-keys><ref-type name="Generic">13</ref-type><contributors><authors><author><style face="normal" font="default" size="100%">Althaus CL Turner KM Mercer CH Auguste P Roberts TE Bell G Herzog SA Cassell JA Edmunds WJ White PJ Ward H Low N</style></author></authors></contributors><titles><title><style face="normal" font="default" size="100%">&quot;Effectiveness and cost-effectiveness of traditional and new partner notification technologies for curable sexually transmitted infections: Observational study, systematic reviews and mathematical modelling&quot;</style></title></titles><volume><style face="normal" font="default" size="100%">None</style></volume><dates><year><style face="normal" font="default" size="100%">Health Technology Assess. 2014</style></year></dates><urls></urls></record><record><database name="testttt.enl" path="C:\Users\Hp\Documents\testttt.enl">testttt.enl</database><source-app name="EndNote" version="20.1">EndNote</source-app><rec-number>39</rec-number><foreign-keys><key app="EN" db-id="fav9pxewcrztw3edv0l59p00rde5wrd0x0fx">39</key></foreign-keys><ref-type name="Generic">13</ref-type><contributors><authors><author><style face="normal" font="default" size="100%">Baker GR Norton P</style></author></authors></contributors><titles><title><style face="normal" font="default" size="100%">Patient safety and healthcare error in the Canadian healthcare system: A systematic review and analysis of leading practices in Canada with reference to key initiatives elsewhere</style></title></titles><volume><style face="normal" font="default" size="100%">None</style></volume><dates><year><style face="normal" font="default" size="100%">Longwoods. 2002</style></year></dates><urls></urls></record><record><database name="testttt.enl" path="C:\Users\Hp\Documents\testttt.enl">testttt.enl</database><source-app name="EndNote" version="20.1">EndNote</source-app><rec-number>112</rec-number><foreign-keys><key app="EN" db-id="fav9pxewcrztw3edv0l59p00rde5wrd0x0fx">112</key></foreign-keys><ref-type name="Generic">13</ref-type><contributors><authors><author><style face="normal" font="default" size="100%">Bee P Pedley R Rithalia A Richardson G Pryjmachuk S Kirk S Bower P</style></author></authors></contributors><titles><title><style face="normal" font="default" size="100%">Self-care support for children and adolescents with long-term conditions: The REfOCUS evidence synthesis</style></title></titles><volume><style face="normal" font="default" size="100%">None</style></volume><dates><year><style face="normal" font="default" size="100%">Health Services and Delivery Research. 2018</style></year></dates><urls></urls></record><record><database name="testttt.enl" path="C:\Users\Hp\Documents\testttt.enl">testttt.enl</database><source-app name="EndNote" version="20.1">EndNote</source-app><rec-number>60</rec-number><foreign-keys><key app="EN" db-id="fav9pxewcrztw3edv0l59p00rde5wrd0x0fx">60</key></foreign-keys><ref-type name="Generic">13</ref-type><contributors><authors><author><style face="normal" font="default" size="100%">Grimmer K Lizarondo L Kumar S Bell E Buist M Weinstein P</style></author></authors></contributors><titles><title><style face="normal" font="default" size="100%">An evidence-based framework to measure quality of allied health care</style></title></titles><volume><style face="normal" font="default" size="100%">None</style></volume><dates><year><style face="normal" font="default" size="100%">Health Research Policy and Systems. 2014</style></year></dates><urls></urls></record><record><database name="testttt.enl" path="C:\Users\Hp\Documents\testttt.enl">testttt.enl</database><source-app name="EndNote" version="20.1">EndNote</source-app><rec-number>120</rec-number><foreign-keys><key app="EN" db-id="fav9pxewcrztw3edv0l59p00rde5wrd0x0fx">120</key></foreign-keys><ref-type name="Generic">13</ref-type><contributors><authors><author><style face="normal" font="default" size="100%">Hartmann-Boyce J Boylan AM Jebb SA Aveyard P</style></author></authors></contributors><titles><title><style face="normal" font="default" size="100%">Experiences of self-monitoring in self-directed weight loss and weight loss maintenance: Systematic review of qualitative studies</style></title></titles><volume><style face="normal" font="default" size="100%">None</style></volume><dates><year><style face="normal" font="default" size="100%">Qualitative Health Research. 2018</style></year></dates><urls></urls></record><record><database name="testttt.enl" path="C:\Users\Hp\Documents\testttt.enl">testttt.enl</database><source-app name="EndNote" version="20.1">EndNote</source-app><rec-number>15</rec-number><foreign-keys><key app="EN" db-id="fav9pxewcrztw3edv0l59p00rde5wrd0x0fx">15</key></foreign-keys><ref-type name="Generic">13</ref-type><contributors><authors><author><style face="normal" font="default" size="100%">Harris J Felix L Miners A Murray E Michie S Ferguson E Free C Lock K Landon J Edwards P</style></author></authors></contributors><titles><title><style face="normal" font="default" size="100%">Adaptive e-learning to improve dietary behaviour: A systematic review and cost-effectiveness analysis</style></title></titles><volume><style face="normal" font="default" size="100%">None</style></volume><dates><year><style face="normal" font="default" size="100%">Health Technology Assessment. 2011</style></year></dates><urls></urls></record><record><database name="testttt.enl" path="C:\Users\Hp\Documents\testttt.enl">testttt.enl</database><source-app name="EndNote" version="20.1">EndNote</source-app><rec-number>45</rec-number><foreign-keys><key app="EN" db-id="fav9pxewcrztw3edv0l59p00rde5wrd0x0fx">45</key></foreign-keys><ref-type name="Generic">13</ref-type><contributors><authors><author><style face="normal" font="default" size="100%">Harris J Felix L Miners A Murray E Michie S Ferguson E Free C Lock K Landon J Edwards P</style></author></authors></contributors><titles><title><style face="normal" font="default" size="100%">Adaptive e-learning to improve dietary behaviour: A systematic review and cost-effectiveness analysis</style></title></titles><volume><style face="normal" font="default" size="100%">None</style></volume><dates><year><style face="normal" font="default" size="100%">Health Technology Assessment. 2011</style></year></dates><urls></urls></record><record><database name="testttt.enl" path="C:\Users\Hp\Documents\testttt.enl">testttt.enl</database><source-app name="EndNote" version="20.1">EndNote</source-app><rec-number>121</rec-number><foreign-keys><key app="EN" db-id="fav9pxewcrztw3edv0l59p00rde5wrd0x0fx">121</key></foreign-keys><ref-type name="Generic">13</ref-type><contributors><authors><author><style face="normal" font="default" size="100%">Mallidou AA Frisch N Doyle-Waters MM MacLeod MLP Ward J Atherton P</style></author></authors></contributors><titles><title><style face="normal" font="default" size="100%">&quot;Patient-Oriented Research Competencies in Health (PORCH) for patients, healthcare providers, decision-makers and researchers: Protocol of a scoping review&quot;</style></title></titles><volume><style face="normal" font="default" size="100%">None</style></volume><dates><year><style face="normal" font="default" size="100%">Systematic Reviews. 2018</style></year></dates><urls></urls></record><record><database name="testttt.enl" path="C:\Users\Hp\Documents\testttt.enl">testttt.enl</database><source-app name="EndNote" version="20.1">EndNote</source-app><rec-number>22</rec-number><foreign-keys><key app="EN" db-id="fav9pxewcrztw3edv0l59p00rde5wrd0x0fx">22</key></foreign-keys><ref-type name="Generic">13</ref-type><contributors><authors><author><style face="normal" font="default" size="100%">Moran R Davidson P</style></author></authors></contributors><titles><title><style face="normal" font="default" size="100%">An uneven spread: A review of public involvement in the National Institute of Health Research&apos;s Health Technology assessment program</style></title></titles><volume><style face="normal" font="default" size="100%">None</style></volume><dates><year><style face="normal" font="default" size="100%">International Journal of Technology Assessment in Health Care. 2011</style></year></dates><urls></urls></record><record><database name="testttt.enl" path="C:\Users\Hp\Documents\testttt.enl">testttt.enl</database><source-app name="EndNote" version="20.1">EndNote</source-app><rec-number>10</rec-number><foreign-keys><key app="EN" db-id="fav9pxewcrztw3edv0l59p00rde5wrd0x0fx">10</key></foreign-keys><ref-type name="Generic">13</ref-type><contributors><authors><author><style face="normal" font="default" size="100%">Mickan S Burls A Glasziou P</style></author></authors></contributors><titles><title><style face="normal" font="default" size="100%">Patterns of &apos;leakage&apos; in the utilisation of clinical guidelines: A systematic review</style></title></titles><volume><style face="normal" font="default" size="100%">None</style></volume><dates><year><style face="normal" font="default" size="100%">Postgraduate Medical Journal. 2011</style></year></dates><urls></urls></record><record><database name="testttt.enl" path="C:\Users\Hp\Documents\testttt.enl">testttt.enl</database><source-app name="EndNote" version="20.1">EndNote</source-app><rec-number>47</rec-number><foreign-keys><key app="EN" db-id="fav9pxewcrztw3edv0l59p00rde5wrd0x0fx">47</key></foreign-keys><ref-type name="Generic">13</ref-type><contributors><authors><author><style face="normal" font="default" size="100%">Pandor A Thokala P Gomersall T Baalbaki H Stevens JW Wang J Wong R Brennan A Fitzgerald P</style></author></authors></contributors><titles><title><style face="normal" font="default" size="100%">Home telemonitoring or structured telephone support programmes after recent discharge in patients with heart failure: Systematic review and economic evaluation</style></title></titles><volume><style face="normal" font="default" size="100%">None</style></volume><dates><year><style face="normal" font="default" size="100%">Health Technology Assessment. 2013</style></year></dates><urls></urls></record><record><database name="testttt.enl" path="C:\Users\Hp\Documents\testttt.enl">testttt.enl</database><source-app name="EndNote" version="20.1">EndNote</source-app><rec-number>48</rec-number><foreign-keys><key app="EN" db-id="fav9pxewcrztw3edv0l59p00rde5wrd0x0fx">48</key></foreign-keys><ref-type name="Generic">13</ref-type><contributors><authors><author><style face="normal" font="default" size="100%">Pandor A Thokala P Gomersall T Baalbaki H Stevens JW Wang J Wong R Brennan A Fitzgerald P</style></author></authors></contributors><titles><title><style face="normal" font="default" size="100%">Home telemonitoring or structured telephone support programmes after recent discharge in patients with heart failure: Systematic review and economic evaluation</style></title></titles><volume><style face="normal" font="default" size="100%">None</style></volume><dates><year><style face="normal" font="default" size="100%">Health Technology Assessment. 2013</style></year></dates><urls></urls></record><record><database name="testttt.enl" path="C:\Users\Hp\Documents\testttt.enl">testttt.enl</database><source-app name="EndNote" version="20.1">EndNote</source-app><rec-number>63</rec-number><foreign-keys><key app="EN" db-id="fav9pxewcrztw3edv0l59p00rde5wrd0x0fx">63</key></foreign-keys><ref-type name="Generic">13</ref-type><contributors><authors><author><style face="normal" font="default" size="100%">Panagioti M Richardson G Murray E Rogers A Kennedy A Newman S Small N Bower P</style></author></authors></contributors><titles><title><style face="normal" font="default" size="100%">Reducing care utilisation through self-management interventions (RECURSIVE): A systematic review and meta-analysis</style></title></titles><volume><style face="normal" font="default" size="100%">None</style></volume><dates><year><style face="normal" font="default" size="100%">Health Services and Delivery Research. 2014</style></year></dates><urls></urls></record><record><database name="testttt.enl" path="C:\Users\Hp\Documents\testttt.enl">testttt.enl</database><source-app name="EndNote" version="20.1">EndNote</source-app><rec-number>16</rec-number><foreign-keys><key app="EN" db-id="fav9pxewcrztw3edv0l59p00rde5wrd0x0fx">16</key></foreign-keys><ref-type name="Generic">13</ref-type><contributors><authors><author><style face="normal" font="default" size="100%">Robert E Ridde V Marchal B Fournier P</style></author></authors></contributors><titles><title><style face="normal" font="default" size="100%">Protocol: A realist review of user fee exemption policies for health services in Africa</style></title></titles><volume><style face="normal" font="default" size="100%">None</style></volume><dates><year><style face="normal" font="default" size="100%">BMJ. 2012</style></year></dates><urls></urls></record><record><database name="testttt.enl" path="C:\Users\Hp\Documents\testttt.enl">testttt.enl</database><source-app name="EndNote" version="20.1">EndNote</source-app><rec-number>28</rec-number><foreign-keys><key app="EN" db-id="fav9pxewcrztw3edv0l59p00rde5wrd0x0fx">28</key></foreign-keys><ref-type name="Generic">13</ref-type><contributors><authors><author><style face="normal" font="default" size="100%">Wilson DL Beyth RJ Linn P Berger P</style></author></authors></contributors><titles><title><style face="normal" font="default" size="100%">Systematic review of public education and policy for stroke prevention</style></title></titles><volume><style face="normal" font="default" size="100%">None</style></volume><dates><year><style face="normal" font="default" size="100%">Current Drug Targets. 2007 Jul</style></year></dates><urls></urls></record><record><database name="testttt.enl" path="C:\Users\Hp\Documents\testttt.enl">testttt.enl</database><source-app name="EndNote" version="20.1">EndNote</source-app><rec-number>111</rec-number><foreign-keys><key app="EN" db-id="fav9pxewcrztw3edv0l59p00rde5wrd0x0fx">111</key></foreign-keys><ref-type name="Generic">13</ref-type><contributors><authors><author><style face="normal" font="default" size="100%">Mulvale G Kutcher SK Meade PP</style></author></authors></contributors><titles><title><style face="normal" font="default" size="100%">Developing a child and youth mental health and addictions framework for Yukon as a foundation for policy reform: Engaging stakeholders through a policy and research partnership</style></title></titles><volume><style face="normal" font="default" size="100%">None</style></volume><dates><year><style face="normal" font="default" size="100%">Health Reform Observer. 2016</style></year></dates><urls></urls></record><record><database name="testttt.enl" path="C:\Users\Hp\Documents\testttt.enl">testttt.enl</database><source-app name="EndNote" version="20.1">EndNote</source-app><rec-number>50</rec-number><foreign-keys><key app="EN" db-id="fav9pxewcrztw3edv0l59p00rde5wrd0x0fx">50</key></foreign-keys><ref-type name="Generic">13</ref-type><contributors><authors><author><style face="normal" font="default" size="100%">Anholt RM Stephen C Copes R</style></author></authors></contributors><titles><title><style face="normal" font="default" size="100%">Strategies for collaboration in the interdisciplinary field of emerging zoonotic diseases</style></title></titles><volume><style face="normal" font="default" size="100%">None</style></volume><dates><year><style face="normal" font="default" size="100%">Zoonoses and Public Health. 2012</style></year></dates><urls></urls></record><record><database name="testttt.enl" path="C:\Users\Hp\Documents\testttt.enl">testttt.enl</database><source-app name="EndNote" version="20.1">EndNote</source-app><rec-number>126</rec-number><foreign-keys><key app="EN" db-id="fav9pxewcrztw3edv0l59p00rde5wrd0x0fx">126</key></foreign-keys><ref-type name="Generic">13</ref-type><contributors><authors><author><style face="normal" font="default" size="100%">Badu E O&apos;Brien AP Mitchell R</style></author></authors></contributors><titles><title><style face="normal" font="default" size="100%">An integrative review of potential enablers and barriers to accessing mental health services in Ghana</style></title></titles><volume><style face="normal" font="default" size="100%">None</style></volume><dates><year><style face="normal" font="default" size="100%">Health Research Policy and Systems. 2018</style></year></dates><urls></urls></record><record><database name="testttt.enl" path="C:\Users\Hp\Documents\testttt.enl">testttt.enl</database><source-app name="EndNote" version="20.1">EndNote</source-app><rec-number>12</rec-number><foreign-keys><key app="EN" db-id="fav9pxewcrztw3edv0l59p00rde5wrd0x0fx">12</key></foreign-keys><ref-type name="Generic">13</ref-type><contributors><authors><author><style face="normal" font="default" size="100%">Heneghan C Ward A Perera R</style></author></authors></contributors><titles><title><style face="normal" font="default" size="100%">Self monitoring of oral anticoagulation: Systematic review and meta-analysis of individual patient data</style></title></titles><volume><style face="normal" font="default" size="100%">None</style></volume><dates><year><style face="normal" font="default" size="100%">Lancet. 2011</style></year></dates><urls></urls></record><record><database name="testttt.enl" path="C:\Users\Hp\Documents\testttt.enl">testttt.enl</database><source-app name="EndNote" version="20.1">EndNote</source-app><rec-number>69</rec-number><foreign-keys><key app="EN" db-id="fav9pxewcrztw3edv0l59p00rde5wrd0x0fx">69</key></foreign-keys><ref-type name="Generic">13</ref-type><contributors><authors><author><style face="normal" font="default" size="100%">Pryjmachuk S Elvey R Kirk S Kendal S Bower P Catchpole R</style></author></authors></contributors><titles><title><style face="normal" font="default" size="100%">&quot;Developing a model of mental health self-care support for children and young people through an integrated evaluation of available types of provision involving systematic review, meta-analysis and case study&quot;</style></title></titles><volume><style face="normal" font="default" size="100%">None</style></volume><dates><year><style face="normal" font="default" size="100%">Health Services and Delivery Research. 2014</style></year></dates><urls></urls></record><record><database name="testttt.enl" path="C:\Users\Hp\Documents\testttt.enl">testttt.enl</database><source-app name="EndNote" version="20.1">EndNote</source-app><rec-number>117</rec-number><foreign-keys><key app="EN" db-id="fav9pxewcrztw3edv0l59p00rde5wrd0x0fx">117</key></foreign-keys><ref-type name="Generic">13</ref-type><contributors><authors><author><style face="normal" font="default" size="100%">Watson SI Sahota H Taylor CA Chen Y Lilford RJ</style></author></authors></contributors><titles><title><style face="normal" font="default" size="100%">Cost-effectiveness of health care service delivery interventions in low and middle income countries: A systematic review</style></title></titles><volume><style face="normal" font="default" size="100%">None</style></volume><dates><year><style face="normal" font="default" size="100%">Global Health Research and Policy. 2018</style></year></dates><urls></urls></record><record><database name="testttt.enl" path="C:\Users\Hp\Documents\testttt.enl">testttt.enl</database><source-app name="EndNote" version="20.1">EndNote</source-app><rec-number>14</rec-number><foreign-keys><key app="EN" db-id="fav9pxewcrztw3edv0l59p00rde5wrd0x0fx">14</key></foreign-keys><ref-type name="Generic">13</ref-type><contributors><authors><author><style face="normal" font="default" size="100%">Pavey TG Anokye N Taylor AH Trueman P Moxham T Fox KR Hillsdon M Green C Campbell JL Foster C Mutrie N Searle J Taylor RS</style></author></authors></contributors><titles><title><style face="normal" font="default" size="100%">The clinical effectiveness and cost-effectiveness of exercise referral schemes: A systematic review and economic evaluation</style></title></titles><volume><style face="normal" font="default" size="100%">None</style></volume><dates><year><style face="normal" font="default" size="100%">Health Technology Assessment. 2011</style></year></dates><urls></urls></record><record><database name="testttt.enl" path="C:\Users\Hp\Documents\testttt.enl">testttt.enl</database><source-app name="EndNote" version="20.1">EndNote</source-app><rec-number>44</rec-number><foreign-keys><key app="EN" db-id="fav9pxewcrztw3edv0l59p00rde5wrd0x0fx">44</key></foreign-keys><ref-type name="Generic">13</ref-type><contributors><authors><author><style face="normal" font="default" size="100%">Pavey TG Anokye N Taylor AH Trueman P Moxham T Fox KR Hillsdon M Green C Campbell JL Foster C Mutrie N Searle J Taylor RS</style></author></authors></contributors><titles><title><style face="normal" font="default" size="100%">The clinical effectiveness and cost-effectiveness of exercise referral schemes: A systematic review and economic evaluation</style></title></titles><volume><style face="normal" font="default" size="100%">None</style></volume><dates><year><style face="normal" font="default" size="100%">Health Technology Assessment. 2011</style></year></dates><urls></urls></record><record><database name="testttt.enl" path="C:\Users\Hp\Documents\testttt.enl">testttt.enl</database><source-app name="EndNote" version="20.1">EndNote</source-app><rec-number>125</rec-number><foreign-keys><key app="EN" db-id="fav9pxewcrztw3edv0l59p00rde5wrd0x0fx">125</key></foreign-keys><ref-type name="Generic">13</ref-type><contributors><authors><author><style face="normal" font="default" size="100%">Barnett P Matthews H Lloyd-Evans B Mackay E Pilling S Johnson S</style></author></authors></contributors><titles><title><style face="normal" font="default" size="100%">Compulsory community treatment to reduce readmission to hospital and increase engagement with community care in people with mental illness: A systematic review and meta-analysis</style></title></titles><volume><style face="normal" font="default" size="100%">None</style></volume><dates><year><style face="normal" font="default" size="100%">The Lancet Psychiatry. 2018</style></year></dates><urls></urls></record><record><database name="testttt.enl" path="C:\Users\Hp\Documents\testttt.enl">testttt.enl</database><source-app name="EndNote" version="20.1">EndNote</source-app><rec-number>90</rec-number><foreign-keys><key app="EN" db-id="fav9pxewcrztw3edv0l59p00rde5wrd0x0fx">90</key></foreign-keys><ref-type name="Generic">13</ref-type><contributors><authors><author><style face="normal" font="default" size="100%">Carr S Lhussier M Forster N Goodall D Geddes L Pennington M Bancroft A Adams J Michie S</style></author></authors></contributors><titles><title><style face="normal" font="default" size="100%">Outreach programmes for health improvement of traveller communities: A synthesis of evidence</style></title></titles><volume><style face="normal" font="default" size="100%">None</style></volume><dates><year><style face="normal" font="default" size="100%">Public Health Research. 2014</style></year></dates><urls></urls></record><record><database name="testttt.enl" path="C:\Users\Hp\Documents\testttt.enl">testttt.enl</database><source-app name="EndNote" version="20.1">EndNote</source-app><rec-number>81</rec-number><foreign-keys><key app="EN" db-id="fav9pxewcrztw3edv0l59p00rde5wrd0x0fx">81</key></foreign-keys><ref-type name="Generic">13</ref-type><contributors><authors><author><style face="normal" font="default" size="100%">Milat AJ Bauman A Redman S</style></author></authors></contributors><titles><title><style face="normal" font="default" size="100%">Narrative review of models and success factors for scaling up public health interventions</style></title></titles><volume><style face="normal" font="default" size="100%">None</style></volume><dates><year><style face="normal" font="default" size="100%">Implementation Science. 2015</style></year></dates><urls></urls></record><record><database name="testttt.enl" path="C:\Users\Hp\Documents\testttt.enl">testttt.enl</database><source-app name="EndNote" version="20.1">EndNote</source-app><rec-number>142</rec-number><foreign-keys><key app="EN" db-id="fav9pxewcrztw3edv0l59p00rde5wrd0x0fx">142</key></foreign-keys><ref-type name="Generic">13</ref-type><contributors><authors><author><style face="normal" font="default" size="100%">Mcharo SK Bally J Spurr S</style></author></authors></contributors><titles><title><style face="normal" font="default" size="100%">Nursing presence in pediatric oncology: A scoping review</style></title></titles><volume><style face="normal" font="default" size="100%">None</style></volume><dates><year><style face="normal" font="default" size="100%">Journal of Pediatric Oncology Nursing. 2021</style></year></dates><urls></urls></record><record><database name="testttt.enl" path="C:\Users\Hp\Documents\testttt.enl">testttt.enl</database><source-app name="EndNote" version="20.1">EndNote</source-app><rec-number>131</rec-number><foreign-keys><key app="EN" db-id="fav9pxewcrztw3edv0l59p00rde5wrd0x0fx">131</key></foreign-keys><ref-type name="Generic">13</ref-type><contributors><authors><author><style face="normal" font="default" size="100%">Orlando JF Beard M Kumar S</style></author></authors></contributors><titles><title><style face="normal" font="default" size="100%">Systematic review of patient and caregivers&apos; satisfaction with telehealth videoconferencing as a mode of service delivery in managing patients&apos; health</style></title></titles><volume><style face="normal" font="default" size="100%">None</style></volume><dates><year><style face="normal" font="default" size="100%">PLoS One. 2019</style></year></dates><urls></urls></record><record><database name="testttt.enl" path="C:\Users\Hp\Documents\testttt.enl">testttt.enl</database><source-app name="EndNote" version="20.1">EndNote</source-app><rec-number>89</rec-number><foreign-keys><key app="EN" db-id="fav9pxewcrztw3edv0l59p00rde5wrd0x0fx">89</key></foreign-keys><ref-type name="Generic">13</ref-type><contributors><authors><author><style face="normal" font="default" size="100%">Tuffrey-Wijne I Giatras N Goulding L Abraham E Fenwick L Edwards C Hollins S</style></author></authors></contributors><titles><title><style face="normal" font="default" size="100%">Identifying the factors affecting the implementation of strategies to promote a safer environment for patients with learning disabilities in NHS hospitals: A mixed-methods study</style></title></titles><volume><style face="normal" font="default" size="100%">None</style></volume><dates><year><style face="normal" font="default" size="100%">Health Services and Delivery Research. 2013</style></year></dates><urls></urls></record><record><database name="testttt.enl" path="C:\Users\Hp\Documents\testttt.enl">testttt.enl</database><source-app name="EndNote" version="20.1">EndNote</source-app><rec-number>94</rec-number><foreign-keys><key app="EN" db-id="fav9pxewcrztw3edv0l59p00rde5wrd0x0fx">94</key></foreign-keys><ref-type name="Generic">13</ref-type><contributors><authors><author><style face="normal" font="default" size="100%">Wenke R Mickan S</style></author></authors></contributors><titles><title><style face="normal" font="default" size="100%">The role and impact of research positions within health care settings in allied health: A systematic review</style></title></titles><volume><style face="normal" font="default" size="100%">None</style></volume><dates><year><style face="normal" font="default" size="100%">BMC Health Services Research. 2016</style></year></dates><urls></urls></record><record><database name="testttt.enl" path="C:\Users\Hp\Documents\testttt.enl">testttt.enl</database><source-app name="EndNote" version="20.1">EndNote</source-app><rec-number>93</rec-number><foreign-keys><key app="EN" db-id="fav9pxewcrztw3edv0l59p00rde5wrd0x0fx">93</key></foreign-keys><ref-type name="Generic">13</ref-type><contributors><authors><author><style face="normal" font="default" size="100%">Archibald D Patterson R Haraldsdottir E Hazelwood M Fife S Murray SA</style></author></authors></contributors><titles><title><style face="normal" font="default" size="100%">Mapping the progress and impacts of public health approaches to palliative care: A scoping review protocol</style></title></titles><volume><style face="normal" font="default" size="100%">None</style></volume><dates><year><style face="normal" font="default" size="100%">BMJ Open. 2016</style></year></dates><urls></urls></record><record><database name="testttt.enl" path="C:\Users\Hp\Documents\testttt.enl">testttt.enl</database><source-app name="EndNote" version="20.1">EndNote</source-app><rec-number>100</rec-number><foreign-keys><key app="EN" db-id="fav9pxewcrztw3edv0l59p00rde5wrd0x0fx">100</key></foreign-keys><ref-type name="Generic">13</ref-type><contributors><authors><author><style face="normal" font="default" size="100%">Seo HJ Park JJ Lee SH</style></author></authors></contributors><titles><title><style face="normal" font="default" size="100%">A systematic review on current status of health technology reassessment: Insights for South Korea</style></title></titles><volume><style face="normal" font="default" size="100%">None</style></volume><dates><year><style face="normal" font="default" size="100%">Health Research Policy and Systems. 2016</style></year></dates><urls></urls></record><record><database name="testttt.enl" path="C:\Users\Hp\Documents\testttt.enl">testttt.enl</database><source-app name="EndNote" version="20.1">EndNote</source-app><rec-number>43</rec-number><foreign-keys><key app="EN" db-id="fav9pxewcrztw3edv0l59p00rde5wrd0x0fx">43</key></foreign-keys><ref-type name="Generic">13</ref-type><contributors><authors><author><style face="normal" font="default" size="100%">Underwood M Lamb SE Eldridge S Sheehan B Slowther A Spencer A Thorogood M Atherton N Bremner SA Devine A Diaz-Ordaz K Ellard DR Potter R Spanjers K Taylor SJ</style></author></authors></contributors><titles><title><style face="normal" font="default" size="100%">Exercise for depression in care home residents: A randomised controlled trial with cost-effectiveness analysis (OPERA)</style></title></titles><volume><style face="normal" font="default" size="100%">None</style></volume><dates><year><style face="normal" font="default" size="100%">Health Technol Assess. 2013</style></year></dates><urls></urls></record><record><database name="testttt.enl" path="C:\Users\Hp\Documents\testttt.enl">testttt.enl</database><source-app name="EndNote" version="20.1">EndNote</source-app><rec-number>91</rec-number><foreign-keys><key app="EN" db-id="fav9pxewcrztw3edv0l59p00rde5wrd0x0fx">91</key></foreign-keys><ref-type name="Generic">13</ref-type><contributors><authors><author><style face="normal" font="default" size="100%">McDonald ME Papadopoulos A Edge VL Ford J Sumner A Harper SL</style></author></authors></contributors><titles><title><style face="normal" font="default" size="100%">What do we know about health-related knowledge translation in the Circumpolar North? Results from a scoping review</style></title></titles><volume><style face="normal" font="default" size="100%">None</style></volume><dates><year><style face="normal" font="default" size="100%">International Journal of Circumpolar Health. 2016</style></year></dates><urls></urls></record><record><database name="testttt.enl" path="C:\Users\Hp\Documents\testttt.enl">testttt.enl</database><source-app name="EndNote" version="20.1">EndNote</source-app><rec-number>138</rec-number><foreign-keys><key app="EN" db-id="fav9pxewcrztw3edv0l59p00rde5wrd0x0fx">138</key></foreign-keys><ref-type name="Generic">13</ref-type><contributors><authors><author><style face="normal" font="default" size="100%">Best MW Grossman M Bowie C Wang L Cooper A Arbour S Pauley T</style></author></authors></contributors><titles><title><style face="normal" font="default" size="100%">Examining the efficacy of evidence-based psychosocial interventions for schizophrenia-spectrum disorders delivered through virtual care</style></title></titles><volume><style face="normal" font="default" size="100%">None</style></volume><dates><year><style face="normal" font="default" size="100%">Not available. 2020</style></year></dates><urls></urls></record><record><database name="testttt.enl" path="C:\Users\Hp\Documents\testttt.enl">testttt.enl</database><source-app name="EndNote" version="20.1">EndNote</source-app><rec-number>97</rec-number><foreign-keys><key app="EN" db-id="fav9pxewcrztw3edv0l59p00rde5wrd0x0fx">97</key></foreign-keys><ref-type name="Generic">13</ref-type><contributors><authors><author><style face="normal" font="default" size="100%">Priebe S Bremner SA Lauber C Henderson C Burns T</style></author></authors></contributors><titles><title><style face="normal" font="default" size="100%">Financial incentives to improve adherence to antipsychotic maintenance medication in non-adherent patients: A cluster randomised controlled trial</style></title></titles><volume><style face="normal" font="default" size="100%">None</style></volume><dates><year><style face="normal" font="default" size="100%">Health Technology Assessment. 2016</style></year></dates><urls></urls></record><record><database name="testttt.enl" path="C:\Users\Hp\Documents\testttt.enl">testttt.enl</database><source-app name="EndNote" version="20.1">EndNote</source-app><rec-number>42</rec-number><foreign-keys><key app="EN" db-id="fav9pxewcrztw3edv0l59p00rde5wrd0x0fx">42</key></foreign-keys><ref-type name="Generic">13</ref-type><contributors><authors><author><style face="normal" font="default" size="100%">Salvo N Bennett K Cheung A Chen Y Rice M Rush B Bullock H Bowlby A Evidence on Tap Concurrent Disorders Collaborative Team</style></author></authors></contributors><titles><title><style face="normal" font="default" size="100%">Prevention of substance use in children/adolescents with mental disorders: A systematic review</style></title></titles><volume><style face="normal" font="default" size="100%">None</style></volume><dates><year><style face="normal" font="default" size="100%">Journal of the Canadian Academy of Child and Adolescent Psychiatry. 2012</style></year></dates><urls></urls></record><record><database name="testttt.enl" path="C:\Users\Hp\Documents\testttt.enl">testttt.enl</database><source-app name="EndNote" version="20.1">EndNote</source-app><rec-number>25</rec-number><foreign-keys><key app="EN" db-id="fav9pxewcrztw3edv0l59p00rde5wrd0x0fx">25</key></foreign-keys><ref-type name="Generic">13</ref-type><contributors><authors><author><style face="normal" font="default" size="100%">Robertson C Arcot Ragupathy SK Boachie C Dixon JM Fraser C Hernandez R Heys S Jack W Kerr GR Lawrence G MacLennan G Maxwell A McGregor J Mowatt G Pinder S Ternent L Thomas RE Vale L Wilson R Zhu S Gilbert FJ</style></author></authors></contributors><titles><title><style face="normal" font="default" size="100%">&quot;The clinical effectiveness and cost-effectiveness of different surveillance mammography regimens after the treatment for primary breast cancer: Systematic reviews, registry database analyses and economic evaluation&quot;</style></title></titles><volume><style face="normal" font="default" size="100%">None</style></volume><dates><year><style face="normal" font="default" size="100%">Health Technology Assessment. 2011</style></year></dates><urls></urls></record><record><database name="testttt.enl" path="C:\Users\Hp\Documents\testttt.enl">testttt.enl</database><source-app name="EndNote" version="20.1">EndNote</source-app><rec-number>55</rec-number><foreign-keys><key app="EN" db-id="fav9pxewcrztw3edv0l59p00rde5wrd0x0fx">55</key></foreign-keys><ref-type name="Generic">13</ref-type><contributors><authors><author><style face="normal" font="default" size="100%">Bender MS Choi J Won GY Fukuoka Y</style></author></authors></contributors><titles><title><style face="normal" font="default" size="100%">Randomized controlled trial lifestyle interventions for Asian Americans: A systematic review</style></title></titles><volume><style face="normal" font="default" size="100%">None</style></volume><dates><year><style face="normal" font="default" size="100%">Preventive Medicine. 2014</style></year></dates><urls></urls></record><record><database name="testttt.enl" path="C:\Users\Hp\Documents\testttt.enl">testttt.enl</database><source-app name="EndNote" version="20.1">EndNote</source-app><rec-number>99</rec-number><foreign-keys><key app="EN" db-id="fav9pxewcrztw3edv0l59p00rde5wrd0x0fx">99</key></foreign-keys><ref-type name="Generic">13</ref-type><contributors><authors><author><style face="normal" font="default" size="100%">Emami E Harnagea H Girard F Charbonneau A Voyer R Bedos CP Chartier M Wootton J Couturier Y</style></author></authors></contributors><titles><title><style face="normal" font="default" size="100%">Integration of oral health into primary care: A scoping review protocol</style></title></titles><volume><style face="normal" font="default" size="100%">None</style></volume><dates><year><style face="normal" font="default" size="100%">BMJ Open. 2016</style></year></dates><urls></urls></record><record><database name="testttt.enl" path="C:\Users\Hp\Documents\testttt.enl">testttt.enl</database><source-app name="EndNote" version="20.1">EndNote</source-app><rec-number>34</rec-number><foreign-keys><key app="EN" db-id="fav9pxewcrztw3edv0l59p00rde5wrd0x0fx">34</key></foreign-keys><ref-type name="Generic">13</ref-type><contributors><authors><author><style face="normal" font="default" size="100%">Pattanaphesaj J Teerawattananon Y</style></author></authors></contributors><titles><title><style face="normal" font="default" size="100%">Reviewing the evidence on effectiveness and cost-effectiveness of HIV prevention strategies in Thailand</style></title></titles><volume><style face="normal" font="default" size="100%">None</style></volume><dates><year><style face="normal" font="default" size="100%">BMC Public Health. 2010</style></year></dates><urls></urls></record></records></xml>
