# Supplementary material for: An umbrella review of reviews on challenges to meaningful adolescent involvement in health research
Source: Health Expect. 2024 Jan 27;27(1):e13980. doi: 10.1111/hex.13980 (PMC10821743; doi:10.1111/hex.13980)
Supplement: Supplementary file 1 — Supporting information. [file HEX-27-e13980-s001.zip › Search record and results/Academic databases and search engines/MEDLINE/Medline.ris]

TY  - JOUR
AU  - Sales, Célia M D
AU  - Martins, Filipa
AU  - Alves, Marisa M
AU  - Carletto, Sara
AU  - Conejo-Cerón, Sonia
AU  - da Silva, Luis Costa
AU  - Čuš, Anja
AU  - Edridge, Chloe
AU  - Ferreira, Nuno
AU  - Hancheva, Camellia
AU  - Lima, Esperanca M A
AU  - Liverpool, Shaun
AU  - Midgley, Nick
AU  - Moltrecht, Bettina
AU  - Moreno-Peral, Patricia
AU  - Morgan, Nicholas
AU  - Mortimer, Rose
AU  - Mota, Catarina Pinheiro
AU  - Pietrabissa, Giada
AU  - Sousa, Sonia
AU  - Ulberg, Randi
AU  - Edbrooke-Childs, Julian
AN  - 34803797
ID  - 34803797
T1  - Patient and Public Involvement in Youth Mental Health Research: Protocol for a Systematic Review of Practices and Impact.
JO  - Frontiers in psychology
JF  - Frontiers in psychology
JA  - Front Psychol
Y1  - 2021/11/05/
VL  - 12
SP  - 703624
CY  - Switzerland
PB  - Frontiers Research Foundation
SN  - 1664-1078
AD  - Faculty of Psychology and Education Science, University of Porto, Porto, Portugal.; Center for Psychology, University of Porto (CPUP), Porto, Portugal.
AD  - Faculty of Psychology and Education Science, University of Porto, Porto, Portugal.
AD  - Faculty of Psychology and Education Science, University of Porto, Porto, Portugal.
AD  - Department of Neuroscience 'Rita Levi Montalcini', University of Torino, Turin, Italy.
AD  - Biomedical Research Institute of Malaga (IBIMA), Málaga, Spain.
AD  - Evidence Based Practice Unit, University College London and Anna Freud National Centre for Children and Families, Clinical, Educational and Health Psychology, London, United Kingdom.; Child Outcomes Research Consortium, Anna Freud National Centre for Children and Families, London, United Kingdom.
AD  - Department of Child and Adolescent Psychiatry, Medical University of Vienna, Vienna, Austria.
AD  - Evidence Based Practice Unit, University College London and Anna Freud National Centre for Children and Families, Clinical, Educational and Health Psychology, London, United Kingdom.; Child Outcomes Research Consortium, Anna Freud National Centre for Children and Families, London, United Kingdom.
AD  - Department of Social Sciences, University of Nicosia, Nicosia, Cyprus.
AD  - Sofia University St. Kliment Ohridski, Sofia, Bulgaria.
AD  - Faculty of Psychology and Education Science, University of Porto, Porto, Portugal.
AD  - Evidence Based Practice Unit, University College London and Anna Freud National Centre for Children and Families, Clinical, Educational and Health Psychology, London, United Kingdom.; Faculty of Health, Social Care and Medicine, Edge Hill University, Ormskirk, United Kingdom.
AD  - Evidence Based Practice Unit, University College London and Anna Freud National Centre for Children and Families, Clinical, Educational and Health Psychology, London, United Kingdom.
AD  - Evidence Based Practice Unit, University College London and Anna Freud National Centre for Children and Families, Clinical, Educational and Health Psychology, London, United Kingdom.
AD  - Biomedical Research Institute of Malaga (IBIMA), Málaga, Spain.
AD  - Child Outcomes Research Consortium, Anna Freud National Centre for Children and Families, London, United Kingdom.
AD  - Evidence Based Practice Unit, University College London and Anna Freud National Centre for Children and Families, Clinical, Educational and Health Psychology, London, United Kingdom.
AD  - Evidence Based Practice Unit, University College London and Anna Freud National Centre for Children and Families, Clinical, Educational and Health Psychology, London, United Kingdom.; University of Trás-os-Montes and Alto Douro, Vila Real, Portugal.
AD  - Department of Psychology, Catholic University of Milan, Milan, Italy.; Istituto Auxologico Italiano IRCCS, Psychology Research Laboratory, Milan, Italy.
AD  - School of Digital Technologies, Tallinn University, Tallinn, Estonia.
AD  - Division of Mental Health and Addiction, Institute of Clinical Medicine, University of Oslo, Oslo, Norway.; Department of Psychiatry at Diakonhjemmet Hospital, Oslo, Norway.
AD  - Evidence Based Practice Unit, University College London and Anna Freud National Centre for Children and Families, Clinical, Educational and Health Psychology, London, United Kingdom.; Child Outcomes Research Consortium, Anna Freud National Centre for Children and Families, London, United Kingdom.
N1  - Accession Number: 34803797. Language: English. Date Revised: 20211123. Date Created: 20211122. Update Code: 20211124. Publication Type: Journal Article. Journal ID: 101550902. Publication Model: Electronic-eCollection; eCollection. Cited Medium: Print. NLM ISO Abbr: Front Psychol. PubMed Central ID: PMC8603822. Linked References: J Ment Health. 2015;24(5):271-5. (PMID: 26193175); Res Involv Engagem. 2021 Jul 22;7(1):52. (PMID: 34294148); Qual Saf Health Care. 2010 Oct;19(5):e22. (PMID: 20427302); Arch Dis Child Educ Pract Ed. 2019 Aug;104(4):195-200. (PMID: 29440127); BMJ. 2017 Aug 2;358:j3453. (PMID: 28768629); Bioethics. 2019 Jul;33(6):708-715. (PMID: 30957902); Patient. 2014;7(4):387-95. (PMID: 25034612); Evid Based Nurs. 2013 Jul;16(3):69. (PMID: 23749800); Front Public Health. 2021 Apr 01;9:587459. (PMID: 33869124); Health Expect. 2001 Sep;4(3):144-50. (PMID: 11493320); BMC Med Res Methodol. 2009 Aug 11;9:59. (PMID: 19671152); Health Expect. 2020 Aug;23(4):789-801. (PMID: 32372423); Child Care Health Dev. 2015 Jul;41(4):505-14. (PMID: 25323964); BMJ. 2018 Nov 28;363:k4738. (PMID: 30487232); Health Expect. 2014 Oct;17(5):637-50. (PMID: 22809132); BMJ. 2021 Mar 29;372:n160. (PMID: 33781993); BMC Health Serv Res. 2018 Jun 28;18(1):507. (PMID: 29954392). Linking ISSN: 16641078. Subset: PubMed not MEDLINE; Date of Electronic Publication: 2021 Nov 05. ; Original Imprints: Publication: Pully, Switzerland : Frontiers Research Foundation
AB  - Various health settings have advocated for involving patients and members of the public (PPI) in research as a means to increase quality and relevance of the produced knowledge. However, youth PPI has been an understudied area. This protocol paper describes a new project that aims to summarize what is known about PPI with young people in mental health research. In line with the Preferred Reporting Items for Systematic reviews and Meta-Analyses Statement guidelines we will identify and appraise suitable articles and extract and synthesize relevant information including at least two reviewers at each stage of the process. Results will be presented in two systematic reviews that will describe (a) how youth PPI has been conducted (Review1) and (b) what impact youth PPI had on the subsequent research and on stakeholders (Review2). To our knowledge, this is the first set of reviews that uses a critical appraisal tool, which is co-developed with children and young people. Findings from this project will provide valuable insights and set out the key steps to adopting adequate PPI methods when involving children and young people in mental health research. (Copyright © 2021 Sales, Martins, Alves, Carletto, Conejo-Cerón, da Silva, Čuš, Edridge, Ferreira, Hancheva, Lima, Liverpool, Midgley, Moltrecht, Moreno-Peral, Morgan, Mortimer, Mota, Pietrabissa, Sousa, Ulberg and Edbrooke-Childs.)
KW  - adolescents
KW  - involvement in research
KW  - mental health
KW  - patient and public involvement
KW  - young people
DO  - 10.3389/fpsyg.2021.703624
UR  - https://elib.tcd.ie/login?url=https://search.ebscohost.com/login.aspx?direct=true&db=cmedm&AN=34803797&site=ehost-live
DP  - EBSCOhost
DB  - cmedm
ER  - 

TY  - JOUR
AU  - Fountain, Sarah
AU  - Hale, Rachel
AU  - Spencer, Nicola
AU  - Morgan, Jinger
AU  - James, Laura
AU  - Stewart, M Kathryn
AN  - 34269073
ID  - 34269073
T1  - A 10-Year Systematic Review of Photovoice Projects With Youth in the United States.
JO  - Health promotion practice
JF  - Health promotion practice
JA  - Health Promot Pract
Y1  - 2021/11//
VL  - 22
IS  - 6
SP  - 767
EP  - 777
CY  - United States
PB  - Sage Publications
SN  - 1524-8399
AD  - University of Arkansas for Medical Sciences, Little Rock, AR, USA.
AD  - University of Arkansas for Medical Sciences, Little Rock, AR, USA.
AD  - University of Arkansas for Medical Sciences, Little Rock, AR, USA.
AD  - University of Arkansas for Medical Sciences, Little Rock, AR, USA.
AD  - University of Arkansas for Medical Sciences, Little Rock, AR, USA.
AD  - University of Arkansas for Medical Sciences, Little Rock, AR, USA.
N1  - Accession Number: 34269073. Language: English. Date Revised: 20211124. Date Created: 20210716. Date Completed: 20211124. Update Code: 20211126. Publication Type: Journal Article, Review. Journal ID: 100890609. Publication Model: Print-Electronic. Cited Medium: Internet. NLM ISO Abbr: Health Promot Pract. Linking ISSN: 15248399. Subset: MEDLINE; Date of Electronic Publication: 2021 Jul 16. ; Original Imprints: Publication: Thousand Oaks, CA : Sage Publications, c2000-
AB  - Introduction: Photovoice is a method used in community-based participatory research that places cameras in the hands of people and invites them to record their lives, engage in critical dialogue, and advocate for changes needed in their communities. This article presents a review of the literature from 2010 to 2019 on photovoice projects implemented with U.S. youth informed by an emancipatory research conceptual framework.; Method: Information on 30 project elements was extracted from each of the 47 publications, representing 39 unique projects that met our inclusion criteria. Projects were also assessed for whether they met the goals of photovoice as originally conceptualized by Wang and Burris in 1997.; Results: Participants, policy makers, and community members were affected by photovoice projects. Outcomes ranged from researcher specific needs to community change and policy awareness and changes. Common outcomes included (1) gaining knowledge, (2) participant empowerment, (3) community change/action, (4) new partnerships, and (5) reaching policy makers. Of the 39 unique projects, 17 addressed all three photovoice goals, 12 addressed two, and 10 addressed only one. All the projects met the goal of enabling participants to record and reflect their community's strengths and concerns. Twenty-four were aligned with all three principles of emancipatory research.; Discussion: Photovoice is a valuable, flexible tool that can enable participants to play an active, guiding role in assessing the needs and assets of their community. Through critical reflection and dialogue, youth can become change agents in their communities. No single set of strategies will work best for every project.
KW  - Community-Based Participatory Research*
KW  - Photography*
KW  - Adolescent
KW  - Community Participation
KW  - Humans
KW  - Research Design
KW  - United States
KW  - community-based participatory research*
KW  - health disparities*
KW  - health research*
KW  - photovoice*
DO  - 10.1177/15248399211019978
UR  - https://elib.tcd.ie/login?url=https://search.ebscohost.com/login.aspx?direct=true&db=cmedm&AN=34269073&site=ehost-live
DP  - EBSCOhost
DB  - cmedm
ER  - 

TY  - JOUR
AU  - Ozer, Emily J
AU  - Abraczinskas, Michelle
AU  - Duarte, Catherine
AU  - Mathur, Ruchika
AU  - Ballard, Parissa Jahromi
AU  - Gibbs, Lisa
AU  - Olivas, Elijah T
AU  - Bewa, Marlene Joannie
AU  - Afifi, Rima
AN  - 32969506
ID  - 32969506
T1  - Youth Participatory Approaches and Health Equity: Conceptualization and Integrative Review.
JO  - American journal of community psychology
JF  - American journal of community psychology
JA  - Am J Community Psychol
Y1  - 2020/12//
VL  - 66
IS  - 3-4
SP  - 267
EP  - 278
CY  - England
PB  - Wiley
SN  - 1573-2770
AD  - School of Public Health and Innovations for Youth (I4Y) Center, University of California-Berkeley, Berkeley, CA, USA.
AD  - Department of Family, Youth, and Community Sciences, Institute of Food & Agricultural Sciences, University of Florida, Gainesville, FL, USA.
AD  - School of Public Health and Innovations for Youth (I4Y) Center, University of California-Berkeley, Berkeley, CA, USA.
AD  - Population Council, New Delhi, India.
AD  - Wake Forest School of Medicine, Winston-Salem, NC, USA.
AD  - Center for Health Equity, Melbourne School of Population and Global Health, University of Melbourne, Parkville, Vic, Australia.
AD  - College of Public Health, Community and Behavioral Health Department, University of Iowa, Iowa City, IA, USA.
AD  - College of Public Health, University of South Florida, Tampa, FL, USA.
AD  - College of Public Health, Community and Behavioral Health Department, University of Iowa, Iowa City, IA, USA.
N1  - Accession Number: 32969506. Language: English. Date Revised: 20210909. Date Created: 20200924. Date Completed: 20210909. Update Code: 20211105. Publication Type: Journal Article, Research Support, N.I.H., Extramural, Research Support, Non-U.S. Gov't, Review. Journal ID: 0364535. Publication Model: Print-Electronic. Cited Medium: Internet. NLM ISO Abbr: Am J Community Psychol. Linked References: Abdou, E. D., & Skalli, L. H. (2017).Egyptian youth-led civil society organizations: Alternative spaces for civic engagement? In E. Oinas, H. Onodera, & L. Suurpää (Eds.), What politics? (pp. 75-94). Leiden, The Netherlands: Brill.; *Anderson, A. J. (2019). A qualitative systematic review of Youth Participatory Action Research implementation in US high schools. American Journal of Community Psychology, 2020, 1-16.; *Anyon, Y., Bender, K., Kennedy, H., & Dechants, J. (2018). A systematic review of youth participatory action research (YPAR) in the United States: Methodologies, youth outcomes, and future directions. Health Education and Behavior, 45, 865-878.; Bakker, F., Handayani, N., Minnick, E., & Syafitri, R. (2018). Human centered design to prevent child marriage in Indonesia. The Journal of Development Communication, 29, 4-15.; Bartunek, J. M., & Moch, M. K. (1987). First-order, second-order, and third-order change and organization development interventions: A cognitive approach. The Journal of Applied Behavioral Science, 23, 483-500.; Berg, M., Coman, E., & Schensul, J. J. (2009). Youth action research for prevention: A multi-level intervention designed to increase efficacy and empowerment among urban youth. American Journal of Community Psychology, 43, 345-359.; *Botfield, J. R., Newman, C. E., Lenette, C., Albury, K., & Zwi, A. B. (2018). Using digital storytelling to promote the sexual health and well-being of migrant and refugee young people: A scoping review. Health Education Journal, 77, 735-748.; *Boydell, K. M., Gladstone, B. M., Volpe, T., Allemang, B., & Stasiulis, E. (2012). The production and dissemination of knowledge: A scoping review of arts-based health research. Forum: Qualitative Social Research, 13, 1-30.; *Bradbury-Jones, C., Isham, L., & Taylor, J. (2018). The complexities and contradictions in participatory research with vulnerable children and young people: A qualitative systematic review. Social Science and Medicine, 215, 80-91.; Bulanda, J., & Johnson, T. B. (2016). A trauma-informed model for empowerment programs targeting vulnerable youth. Child and Adolescent Social Work, 33, 303-312.; Cammarota, J., & Fine, M. (2010). Revolutionizing education: Youth participatory action research in motion. New York: Routledge.; Cammarota, J., & Romero, A. F. (2009). A social justice epistemology and pedagogy for Latina/o students: Transforming public education with participatory action research. New Directions for Youth Development, 2009, 53-65.; *Catalani, C., & Minkler, M. (2010). Photovoice: A review of the literature in health and public health. Health Education and Behavior, 37, 424-451.; Checkoway, B. (2011). What is youth participation? Children and Youth Services Review, 33, 340-345.; Christens, B. D., & Dolan, T. (2011). Interweaving youth development, community development, and social change through youth organizing. Youth and Society, 43(2), 528-548.; Christens, B. D., & Kirshner, B. (2011). Taking stock of youth organizing: An interdisciplinary perspective. New Directions for Child and Adolescent Development, 2011, 27-41.; *Coemans, S., & Hannes, K. (2017). Researchers under the spell of the arts: Two decades of using arts-based methods in community-based inquiry with vulnerable populations. Educational Research Review, 22, 34-49.; Cohen, A. K., & Syme, S. L. (2013). Education: A missed opportunity for public health intervention. American Journal of Public Health, 103, 997-1001.; Conner, J. (2012). The value of youth organizing. Cambridge, MA: Berkman Center Research Publication.; Conrad, D. (2004a). Exploring risky youth experiences: Popular theatre as a participatory, performative research method. International Journal of Qualitative Methods, 3, 12-25.; Conrad, D. (2004b). Popular theatre: Empowering pedagogy for youth. Youth Theatre Journal, 18, 87-106.; Fine, M. (2008). An epilogue, of sorts. In J. Cammarota & M. Fine (Eds.), Revolutionizing education: Youth participatory action research in motion (pp. 213-234). New York: Routledge.; Flores, K. S. (2008). Youth participatory evaluation: Strategies for engaging young people. San Francisco: Jossey-Bass.; Forenza, B., & Happonen, R. G. (2016). A critical analysis of foster youth advisory boards in the United States. Child and Youth Care Forum, 45, 107-121.; Frasquilho, D., Ozer, E. J., Ozer, E. M., Branquinho, C., Camacho, I., Reis, M., … & Cruz, J. (2018). Dream teens: Adolescents-led participatory project in Portugal in the context of the economic recession. Health Promotion Practice, 19(1), 51-59.; Gambone, M. A., & Connell, J. P. (2004). The community action framework for youth development. The Prevention Researcher, 11(2), 17-20.; Gambone, M. A., Yu, H. C., Lewis-Charp, H., Sipe, C. L., & Lacoe, J. (2006). Youth organizing, identity-support, and youth development agencies as avenues for involvement. Journal of Community Practice, 14, 235-253.; Garcia, A. P., Minkler, M., Cardenas, Z., Grills, C., & Porter, C. (2014). Engaging homeless youth in community-based participatory research: A case study from Skid Row, Los Angeles. Health Promotion Practice, 15, 18-27.; Grewe, M. E., Taboada, A., Dennis, A., Chen, E., Stein, K., Watson, S., … & Lightfoot, A. F. (2015). ‘I learned to accept every part of myself’: The transformative impact of a theatre-based sexual health and HIV prevention programme. Sex Education, 15(3), 303-317.; Halaseh, R. (2012). Civil society, youth and the Arab Spring. In S. Calleya & M. Wohlfeld (Eds.), Change and opportunities in the emerging Mediterranean (pp. 254-273). Malta: Mediterranean Academy of Diplomatic Studies.; Hart, R. (1992). Children’s participation: From tokenism to citizenship (no. 4). Florence, Italy: UNICEF International Child Development Centre.; He, S. (2018). At a glance, youth in the Lancet standing commission. Available from: http://adolescentsourfuture.com/2018/05/at-a-glance-youth-in-the-lancet-standing-commission/ [last accessed August 12 2019].; HIV Young Leaders Fund Born (2019). Partnership for Maternal New Born and Child Health (PMNCH). Available from: http:////www.unfpa.org/news/young-leaders-fund-supporting-youth-led-hiv-prevention-initiatives [last accessed August 12 2019].; Israel, B. A., Parker, E. A., Rowe, Z., Salvatore, A., Minkler, M., López, J., … & Lambert, G. (2005). Community-based participatory research: Lessons learned from the Centers for Children’s Environmental Health and Disease Prevention Research. Environmental Health Perspectives, 113, 1463-1471.; *Jacquez, F., Vaughn, L. M., & Wagner, E. (2013). Youth as partners, participants or passive recipients: A review of children and adolescents in community-based participatory research (CBPR). American Journal of Community Psychology, 51, 176-189.; Jamal, F., Langford, R., Daniels, P., Thomas, J., Harden, A., & Bonell, C. (2014). Consulting with young people to inform systematic reviews: An example from a review on the effects of schools on health. Health Expectations, 18(6), 3225-3235.; *Jenkins, E., McGuinness, L., Haines-Saah, R., Andres, C., Ziemann, M. J., Morris, J., & Waddell, C. (2019). Equipping youth for meaningful policy engagement: An environmental scan. Health Promotion International, 1-14.; Johns Hopkins Center for Adolescent Health (n.d.). Center for Adolescent Health. Available from: https://source.jhu.edu/volunteer-agencies/youth-organizations/center-for-adolescent-health.html [last accessed August 12 2019].; *Kennedy, H., DeChants, J., Bender, K., & Anyon, Y. (2019). More than data collectors: A systematic review of the environmental outcomes of youth inquiry approaches in the United States. American Journal of Community Psychology, 63, 208-226.; Kidd, S., Davidson, L., Frederick, T., & Kral, M. J. (2018). Reflecting on participatory, action-oriented research methods in community psychology: Progress, problems, and paths forward. American Journal of Community Psychology, 61, 76-87.; Kirshner, B., & Ginwright, S. (2012). Youth organizing as a developmental context for African American and Latino adolescents. Child Development Perspectives, 6, 288-294.; Krieger, N. (2001). A glossary for social epidemiology. Journal of Epidemiology and Community Health, 55, 693-700.; Krieger, N. (2012). Methods for the scientific study of discrimination and health: An ecosocial approach. American Journal of Public Health, 102, 936-944.; Lal, A., Bulc, B., Bewa, M. J., Cassim, M. Y., Choonara, S., Efendioglu, E., … & Walji, S. (2019). Changing the narrative: Responsibility for youth engagement is a two-way street. The Lancet Child and Adolescent Health, 3, 673-675.; *Levac, L., Ronis, S., Cowper-Smith, Y., & Vaccarino, O. (2019). A scoping review: The utility of participatory research approaches in psychology. Journal of Community Psychology, 47, 1865-1892.; Lindquist-Grantz, R., & Abraczinskas, M. (2020). Using youth participatory action research as a health intervention in community settings. Health Promotion Practice, 21(4), 573-581.; Link, B. G., & Phelan, J. (1995). Social conditions as fundamental causes of disease. Journal of Health and Social Behavior, 35, 80-94.; Madrigal, D., Minkler, M., Parra, K., Mundo, C., Gonzalez, J., Jimenez, R., … & Harley, K. (2016). Improving Latino youths' environmental health literacy and leadership skills through participatory research on chemical exposures in cosmetics: The HERMOSA study. International Quarterly of Community Health Education, 36, 231-240.; Marmot, M. (2017). Commentary: Social determinants and the health gap: Creating a social movement. International Journal of Epidemiology, 46, 1335-1339.; McGill, N. (2016). Education attainment linked to health throughout lifespan: Exploring social determinants of health. The Nation’s Health, 46, 1-19.; McKoy, D. L., & Vincent, J. M. (2007). Engaging schools in urban revitalization: The Y-PLAN. Journal of Planning Education and Research, 26, 389-403.; McLean, J. (2019). Youth civic engagement for health equity & community safety: How funders can embrace the power of young people to advance healthier, safer communities for all. Available from: http://www.pacefunders.org/wp-content/uploads/2019/03/mesuLLC_PACE_YCEveryfinalformat3-2019.pdf [last accessed August 12 2019].; Mediratta, K., Shah, S., & McAlister, S. (2009). Community organizing for stronger schools: Strategies and successes (Vol. 8). Cambridge, MA: Harvard Education Press.; Melles, M. O., & Ricker, C. L. (2018). Youth participation in HIV and sexual and reproductive health decision-making, policies, programmes: Perspectives from the field. International Journal of Adolescence and Youth, 23, 159-167.; Mirra, N., Garcia, A., & Morrell, E. (2015). Doing youth participatory action research: Transforming inquiry with researchers, educators, and students. New York: Routledge.; Moore, J. (2011). No transportation, no education. Voices in Urban Education, 30, 5-12.; Mulderig, M. C. (2013). An uncertain future: Youth frustration and the Arab Spring (The Pardee Papers No. 16). Boston: Boston University.; Newman, S. D., Andrews, J. O., Magwood, G. S., Jenkins, C., Cox, M. J., & Williamson, D. C. (2011). Community advisory boards in community-based participatory research: A synthesis of best processes. Preventing Chronic Disease, 8, A70.; Northwestern University Center for Community Health (2016). Guidance for forming/supporting on community advisory boards for research. Available from: http://arccresources.net/wp-content/uploads/2014/09/Forming.Supporting-Community-Advisory-Board-CAB1.pdf [last accessed August 12 2019].; *Orlowski, S. K., Lawn, S., Venning, A., Winsall, M., Jones, G. M., Wyld, K., … & Smith, D. (2015). Participatory research as one piece of the puzzle: A systematic review of consumer involvement in design of technology-based youth mental health and well-being interventions. JMIR Human Factors, 2, e12.; Ozer, E. J. (2017). Youth-led participatory action research: Overview and potential for enhancing adolescent development. Child Development Perspectives, 11, 173-177.; Ozer, E. J., Afifi, R., Gibbs, L., & Mathur, R. T. (2018). Youth engagement and participation: Field-building across research and practice. Journal of Adolescent Health, 63, 671-672.; Ozer, E. J., & Douglas, L. (2013). The impact of participatory research on urban teens: An experimental evaluation. American Journal of Community Psychology, 51, 66-75.; Ozer, E. J., & Douglas, L. (2015). Assessing the key processes of youth-led participatory research: Psychometric analysis and application of an observational rating scale. Youth and Society, 47, 29-50.; Ozer, E. J., Newlan, S., Douglas, L., & Hubbard, E. (2013). “Bounded” empowerment: Analyzing tensions in the practice of youth-led participatory research in urban public schools. American Journal of Community Psychology, 52, 13-26.; Ozer, E. J., & Piatt, A. A. (2018). Youth-led participatory action research (YPAR): Principles applied to the US and diverse global settings. In N. Wallerstein, B. Duran, J. G. Oetzel & M. Minkler (Eds.), Community-based participatory research for health: Advancing social and health equity (pp. 95-106). San Francisco: John Wiley and Sons.; Ozer, E. J., Piatt, A. A., Holsen, I., Larsen, T., Lester, J., Ozer, E. M., … & Verma, S. (2016). Innovative approaches to promoting positive youth development in diverse contexts. In A. C. Petersen, S. H. Koller, F. Motti-Stefanidi & S. Verma (Eds.), Positive youth development in global contexts of social and economic change (pp. 201-221). New York: Routledge.; Ozer, E. J., Ritterman, M. L., & Wanis, M. G. (2010). Participatory action research (PAR) in middle school: Opportunities, constraints, and key processes. American Journal of Community Psychology, 46, 152-166.; Partnership for Maternal, Newborn, and Child Health & the International Youth Alliance for Family Planning (2020). The global consensus statement on meaningful adolescent and youth engagement. Available from: https://www.who.int/pmnch/mye-statement.pdf [last accessed August 12 2019].; Patton, G. C., Sawyer, S. M., Santelli, J. S., Ross, D. A., Afifi, R., Allen, N. B., … & Bonell, C. (2016). Our future: A Lancet commission on adolescent health and wellbeing. The Lancet, 387, 2423-2478.; *Primeau, C., Giddings, C., & Cheeseman, K. (2019). Annotated bibliography: Participatory action research (PAR) and community engaged research (CER) with youth. Guelph, ON: Community Engaged Scholarship Institute.; Rappaport, J. (1987). Terms of empowerment/exemplars of prevention: Toward a theory for community psychology. American Journal of Community Psychology, 15, 121-148.; Richards-Schuster, K., & Plachta, E. S. (2019). A practice matrix for involving young people in evaluation: Possibilities and considerations. American Journal of Evaluation, 40, 533-547.; Robinson, W. L., Brown, M., Beasley, C. R., & Jason, L. A. (2017). Advancing prevention intervention from theory to application: Challenges and contributions of community psychology. In M. A. Bond, I. Serrano-García, C. B. Keys & M. Shinn (Eds.), APA handbook of community psychology: Methods for community research and action for diverse groups and issues (Vol. 2, pp. 193-213). Washington, DC: American Psychological Association.; Rodríguez, L. F., & Brown, T. M. (2009). From voice to agency: Guiding principles for participatory action research with youth. New Directions for Youth Development, 2009, 19-34.; Rogers, J., & Terriquez, V. (2016). “It shaped who I am as a person”: Youth organizing and the educational and civic trajectories of low-income youth. In J. Conner & S. M. Rosen (Eds.), Contemporary youth activism: Advancing social justice in the United States (pp. 141-161). Santa Barbara, CA: Praeger.; Rubin, B. C., Abu El-Haj, T. R., Graham, E., & Clay, K. (2016). Confronting the urban civic opportunity gap: Integrating youth participatory action research into teacher education. Journal of Teacher Education, 67, 424-436.; *Shamrova, D. P., & Cummings, C. E. (2017). Participatory action research (PAR) with children and youth: An integrative review of methodology and PAR outcomes for participants, organizations, and communities. Children and Youth Services Review, 81, 400-412.; Shier, H. (2001). Pathways to participation: Openings, opportunities and obligations. Children and Society, 15, 107-117.; Sloman, A. (2011). Using participatory theatre in international community development. Community Development Journal, 47, 42-57.; Student Volunteer Army (2018). Student Volunteer Army. Available from: http://sva.org.nz/ [last accessed August 12 2019].; Suleiman, A. B., Ballard, P. J., Hoyt, L. T., & Ozer, E. J. (2019). Applying a developmental lens to youth-led participatory action research: A critical examination and integration of existing evidence. Youth and Society, 30(3), 1-28.; Terriquez, V. (2015). Training young activists: Grassroots organizing and youths’ civic and political trajectories. Sociological perspectives, 58, 223-242.; The United Nations (1989). Convention on the rights of the child. Treaty Series, 1577, 3.; *Torres-Fleming, A., Valdes, P., & Pillai, S. (2010). 2010 Youth Organizing Field Scan. Brooklyn, NY: Funders Collaborative on Youth Organizing.; Treseder, P. (1997). Empowering children & young people: Training manual. London: Save the Children.; UCLA Center for Prevention Research (2019). Youth Community Advisory Board. Available from: https://prc.ph.ucla.edu/youth-community-advisory-board [last accessed August 12 2019].; *Vaughn, L. M., Wagner, E., & Jacquez, F. (2013). A review of community-based participatory research in child health. The American Journal of Maternal/child Nursing, 38, 48-53.; *Villa-Torres, L., & Svanemyr, J. (2015). Ensuring youth's right to participation and promotion of youth leadership in the development of sexual and reproductive health policies and programs. Journal of Adolescent Health, 56(Suppl. 1), S51-S57.; Voight, A., & Velez, V. (2018). Youth participatory action research in the high school curriculum: Education outcomes for student participants in a district-wide initiative. Journal of Research on Educational Effectiveness, 11, 433-451.; Wallerstein, N., Duran, B., Minkler, M., & Oetzel, J. G. (2017). Community-based participatory research for health: Advancing social and health equity. Hoboken, NJ: John Wiley & Sons.; *Wang, C. C. (2006). Youth participation in photovoice as a strategy for community change. Journal of Community Practice, 14, 147-161.; Wang, C. C., & Burris, M. A. (1997). Photovoice: Concept, methodology, and use for participatory needs assessment. Health Education and Behavior, 24, 369-387.; Wang, Q., Coemans, S., Siegesmund, R., & Hannes, K. (2017). Arts-based methods in socially engaged research practice: A classification framework. Art/Research International: A Transdisciplinary Journal, 2, 5-39.; Watts, R. J., Diemer, M. A., & Voight, A. M. (2011). Critical consciousness: Current status and future directions. New Directions for Child and Adolescent Development, 2011, 43-57.; Watzlawick, P., Weakland, J. H., & Fisch, R. (1974). Change: Principles of problem formation and problem resolution. New York: W. W. Norton & Company.; Wernick, L. J., Kulick, A., & Woodford, M. R. (2014). How theater within a transformative organizing framework cultivates individual and collective empowerment among LGBTQQ youth. Journal of Community Psychology, 42(7), 838-853.; William T. Grant Foundation (2018). Research-practice partnerships: Working together to improve outcomes for youth. Available from: http://rpp.wtgrantfoundation.org/ [last accessed August 12 2019].; Wong, N. T., Zimmerman, M. A., & Parker, E. A. (2010). A typology of youth participation and empowerment for child and adolescent health promotion. American Journal of Community Psychology, 46, 100-114.; World Health Organization [WHO] (2014). Recognizing adolescence. Available from: http://apps.who.int/adolescent/second-decade/section2/page1/recognizing-adolescence.html [last accessed August 12 2019].; Yee, V., & Blinder, A. (2018). National school walkout: Thousands protest against gun violence across the U.S. The New York Times, 1A.; Young Feminist Fund (2019). The Young Feminist Fund. Available from: www.youngfeministfund.org/our-team/ [last accessed August 12 2019].; Youth-Plan Learn Act Now [Y-PLAN] (2019). Y-PLAN. Available from: https://y-plan.berkeley.edu/ [last accessed August 12 2019].; YouthPower (2020). Youth advisory councils: Eight steps to consider before you engage. Available from: https://www.youthpower.org/resources/youth-advisory-councils-eight-steps-consider-you-engage [last accessed August 12 2019].; Zarobe, L., & Bungay, H. (2017). The role of arts activities in developing resilience and mental wellbeing in children and young people a rapid review of the literature. Perspectives in Public Health, 137, 337-347.; Zimmerman, M. A. (2000). Empowerment theory. In J. Rappaport & E. Seidman (Eds.), Handbook of community psychology (pp. 43-63). Boston: Springer.; Zimmerman, M. A., & Eisman, A. B. (2017). Empowering interventions: Strategies for addressing health inequities across levels of analysis. In M. A. Bond, I. Serrano-García, C. B. Keys & M. Shinn (Eds.), APA handbook of community psychology: Methods for community research and action for diverse groups and issues (pp. 173-191). Washington, DC: American Psychological Association.. Linking ISSN: 00910562. Subset: MEDLINE; Grant Information: T32DA039772 United States DA NIDA NIH HHS Date of Electronic Publication: 2020 Sep 24. Current Imprints: Publication: 2016- : Chichester : Wiley; Original Imprints: Publication: Washington, Winston.
AB  - There is an array of youth participatory approaches relevant to health equity efforts in community psychology, adolescent health, youth development, and education. While they share some commonalities, they also reflect important distinctions regarding key processes and intended level of impact. Here, we consider the following: (a) youth-led participatory action research (YPAR), (b) youth organizing (YO), (c) youth-led planning, (d) human-centered design, (e) participatory arts, and (f) youth advisory boards. Informed by community psychology theories on empowerment and levels of change and social epidemiology frameworks that focus on the social determinants of health inequities, we aim to promote greater clarity in the conceptualization, implementation, and evaluation of youth participatory approaches; frame the "landscape" of youth participatory approaches and their similarities and differences; present an integrative review of the evidence regarding the impact of youth participatory approaches; and describe several illustrative cases so as to consider more deeply how some youth participatory approaches aim to influence the social determinants of health that lead to the physical embodiment of health inequities. We conclude by identifying areas of future policy- and practice-relevant research for advancing youth participation and health equity. (© 2020 Society for Community Research and Action.)
KW  - Community-Based Participatory Research*
KW  - Concept Formation*
KW  - Health Equity*
KW  - Adolescent
KW  - Health Services Research
KW  - Humans
KW  - Young Adult
KW  - Health equity*
KW  - Participatory arts*
KW  - Youth organizing*
KW  - Youth participation*
KW  - Youth-led participatory action research*
DO  - 10.1002/ajcp.12451
UR  - https://elib.tcd.ie/login?url=https://search.ebscohost.com/login.aspx?direct=true&db=cmedm&AN=32969506&site=ehost-live
DP  - EBSCOhost
DB  - cmedm
ER  - 

TY  - JOUR
AU  - Sellars, Elise
AU  - Pavarini, Gabriela
AU  - Michelson, Daniel
AU  - Creswell, Cathy
AU  - Fazel, Mina
AN  - 33208398
ID  - 33208398
T1  - Young people's advisory groups in health research: scoping review and mapping of practices.
JO  - Archives of disease in childhood
JF  - Archives of disease in childhood
JA  - Arch Dis Child
Y1  - 2021/07//
VL  - 106
IS  - 7
SP  - 698
EP  - 704
CY  - England
PB  - BMJ Pub. Group [etc.]
SN  - 1468-2044
AD  - Department of Psychiatry, University of Oxford, Oxford, UK.
AD  - Department of Psychiatry, University of Oxford, Oxford, UK.
AD  - School of Psychology, University of Sussex, Brighton, UK.
AD  - Department of Psychiatry, University of Oxford, Oxford, UK.
AD  - Department of Psychiatry, University of Oxford, Oxford, UK mina.fazel@psych.ox.ac.uk.
N1  - Accession Number: 33208398. Language: English. Date Revised: 20210913. Date Created: 20201119. Date Completed: 20210913. Update Code: 20211105. Publication Type: Journal Article, Research Support, Non-U.S. Gov't, Review. Journal ID: 0372434. Publication Model: Print-Electronic. Cited Medium: Internet. NLM ISO Abbr: Arch Dis Child. Linking ISSN: 00039888. Subset: Core Clinical (AIM); MEDLINE; Grant Information: 104825/Z/14/Z United Kingdom WT_ Wellcome Trust Date of Electronic Publication: 2020 Nov 18. Current Imprints: Publication: London :, BMJ Pub. Group [etc.]; Original Imprints: Publication: London : British Medical Association
AB  - Background: Young people's advisory groups (YPAGs) for research are comprised of children or adolescents who work with researchers to shape different stages of the research process. Their involvement is expected to ensure studies better reflect the preferences and needs of targeted youth populations. However, despite their increasing use in health research, there is little systematic evidence on the methods and impacts associated with YPAGs.; Method: To address this gap, we conducted a scoping review of YPAGs in youth-focused health studies. We systematically searched MEDLINE for empirical studies in populations between 12 years and 18 years of age published in 2019. If a potential YPAG was identified, authors were contacted for additional information about the activities and level of involvement of the YPAG.; Findings: Of all studies that collected primary data from persons aged 12-18 years, only 21 studies reported using youth advice during their research. This represents less than 1% of all published empirical child and adolescent studies. There was variation in the type of research activity undertaken by YPAGs and their level of involvement. Most studies involved YPAGs in co-production of research design and/or in dissemination activities. The majority of authors that responded were positive about the impact of YPAGs.; Interpretation: Recommendations for consistent reporting of YPAG involvement in empirical studies include reporting on the match between YPAG and study populations, frequency/format of meetings, and the nature and level of involvement. (© Author(s) (or their employer(s)) 2021. No commercial re-use. See rights and permissions. Published by BMJ.)
KW  - Consultants/*statistics & numerical data
KW  - Data Collection/*methods
KW  - Health Services Needs and Demand/*statistics & numerical data
KW  - Health Services Research/*methods
KW  - Adolescent
KW  - Child
KW  - Community-Based Participatory Research/organization & administration
KW  - Data Collection/statistics & numerical data
KW  - Health Services Research/trends
KW  - Humans
KW  - Publications
KW  - Research Personnel/organization & administration
KW  - adolescent health*
KW  - psychology*
DO  - 10.1136/archdischild-2020-320452
UR  - https://elib.tcd.ie/login?url=https://search.ebscohost.com/login.aspx?direct=true&db=cmedm&AN=33208398&site=ehost-live
DP  - EBSCOhost
DB  - cmedm
ER  - 

TY  - JOUR
AU  - Rouncefield-Swales, Alison
AU  - Harris, Jane
AU  - Carter, Bernie
AU  - Bray, Lucy
AU  - Bewley, Toni
AU  - Martin, Rachael
AN  - 34106978
ID  - 34106978
T1  - Children and young people's contributions to public involvement and engagement activities in health-related research: A scoping review.
JO  - PloS one
JF  - PloS one
JA  - PLoS One
Y1  - 2021/06/09/
VL  - 16
IS  - 6
SP  - e0252774
CY  - United States
PB  - Public Library of Science
SN  - 1932-6203
AD  - Faculty of Health, Social Care and Medicine, Edge Hill University, Ormskirk, United Kingdom.
AD  - Faculty of Health, Public Health Institute, Liverpool John Moores University, Liverpool, United Kingdom.
AD  - Faculty of Health, Social Care and Medicine, Edge Hill University, Ormskirk, United Kingdom.
AD  - Faculty of Health, Social Care and Medicine, Edge Hill University, Ormskirk, United Kingdom.
AD  - Faculty of Health, Social Care and Medicine, Edge Hill University, Ormskirk, United Kingdom.
AD  - Faculty of Health, Social Care and Medicine, Edge Hill University, Ormskirk, United Kingdom.
N1  - Accession Number: 34106978. Language: English. Date Revised: 20211108. Date Created: 20210609. Date Completed: 20211108. Update Code: 20211120. Publication Type: Journal Article, Review. Journal ID: 101285081. Publication Model: Electronic-eCollection; eCollection. Cited Medium: Internet. NLM ISO Abbr: PLoS One. PubMed Central ID: PMC8189547. Linked References: Arch Pediatr Adolesc Med. 2003 Sep;157(9):867-74. (PMID: 12963591); J Fam Violence. 2018 Nov;33(8):563-578. (PMID: 31341349); J Adolesc Health. 2018 Apr;62(4):365-381. (PMID: 29429819); Arch Dis Child Educ Pract Ed. 2019 Aug;104(4):195-200. (PMID: 29440127); Fundam Clin Pharmacol. 2018 Aug;32(4):357-362. (PMID: 29457267); Nurs Crit Care. 2016 May;21(3):e10-8. (PMID: 26486094); Prim Health Care Res Dev. 2016 Nov;17(6):536-548. (PMID: 26856306); Nurse Res. 2012;19(2):11-6. (PMID: 22338803); Implement Sci. 2010 Sep 20;5:69. (PMID: 20854677); Nurse Res. 2017 Sep 19;25(2):39-43. (PMID: 29115754); J Particip Med. 2018 May 10;10(2):e8. (PMID: 33052121); Health Policy. 2010 Apr;95(1):10-23. (PMID: 19963299); Soc Sci Med. 2002 Apr;54(8):1267-79. (PMID: 11989962); Res Involv Engagem. 2019 Jan 3;5:1. (PMID: 30788147); J Eval Clin Pract. 2018 Feb;24(1):240-253. (PMID: 29076631); J Child Health Care. 2015 Sep;19(3):320-33. (PMID: 24270996); J Psychiatr Ment Health Nurs. 2017 Jun;24(5):263-271. (PMID: 28170132); Arch Dis Child. 2019 Apr;104(4):385-388. (PMID: 30902887); Health Expect. 2017 Jun;20(3):519-528. (PMID: 27338242); Lancet. 2014 Jan 11;383(9912):156-65. (PMID: 24411644); Pediatr Res. 2019 Jan;85(1):2-3. (PMID: 30531982); Health Expect. 2019 Aug;22(4):743-751. (PMID: 31095837); HRB Open Res. 2018 Feb 28;1:8. (PMID: 32002502); Global Health. 2018 May 16;14(1):52. (PMID: 29769091); Nurs Outlook. 2013 Sep-Oct;61(5):311-36. (PMID: 23876260); Res Involv Engagem. 2019 Nov 4;5:32. (PMID: 31700676); Health Expect. 2014 Dec;17(6):755-64. (PMID: 23107054); Res Involv Engagem. 2019 Mar 12;5:13. (PMID: 30915233); Digit Health. 2015 Jun 29;1:2055207615593698. (PMID: 29942543); BMC Med Res Methodol. 2018 Nov 19;18(1):143. (PMID: 30453902); Orphanet J Rare Dis. 2019 Jan 24;14(1):21. (PMID: 30678705); J Pediatr Nurs. 2015 Sep-Oct;30(5):e19-27. (PMID: 26209872); Nurs Crit Care. 2018 Mar;23(2):68-74. (PMID: 28516470); Palliat Med. 2019 Sep;33(8):969-984. (PMID: 31250702); Arch Dis Child. 2019 May;104(5):494-500. (PMID: 31000534); BMJ Open. 2017 Jan 13;7(1):e013340. (PMID: 28087549); BMJ. 2017 Aug 2;358:j3453. (PMID: 28768629); Trials. 2017 Nov 23;18(1):559. (PMID: 29169378); Res Involv Engagem. 2015 Jul 31;1:6. (PMID: 29062495); Res Synth Methods. 2015 Jun;6(2):206-17. (PMID: 26099487); Health Res Policy Syst. 2020 Feb 11;18(1):17. (PMID: 32046728); BMC Public Health. 2018 Jun 8;18(1):712. (PMID: 29884146); Health Psychol. 2019 Apr;38(4):290-296. (PMID: 30896215); Health Expect. 2020 Aug;23(4):789-801. (PMID: 32372423); Ann Surg. 2015 Feb;261(2):243-50. (PMID: 24950279); BMJ Open. 2018 Mar 23;8(3):e020452. (PMID: 29572398); Child Care Health Dev. 2015 Jul;41(4):505-14. (PMID: 25323964); Health Expect. 2014 Oct;17(5):637-50. (PMID: 22809132); Res Involv Engagem. 2018 May 24;4:16. (PMID: 29850029); BMC Med Inform Decis Mak. 2019 Apr 25;19(1):90. (PMID: 31023321); Can J Public Health. 2012 May 24;103(4):e288-92. (PMID: 23618643); BMC Health Serv Res. 2018 Jun 28;18(1):507. (PMID: 29954392); Health Expect. 2019 Jun;22(3):465-474. (PMID: 30770609); BMJ Open. 2018 Jan 21;8(1):e018266. (PMID: 29358429); Health Expect. 2020 Feb;23(1):96-105. (PMID: 31625656); BMC Med Res Methodol. 2015 Mar 14;15:20. (PMID: 25888163). Linking ISSN: 19326203. Subset: MEDLINE; Date of Electronic Publication: 2021 Jun 09. ; Original Imprints: Publication: San Francisco, CA : Public Library of Science
AB  - Background: There has been an increasing interest in how children and young people can be involved in patient and public involvement and engagement (PPIE) in health research. However, relatively little robust evidence exists about which children and young people are reported as being involved or excluded from PPIE; the methods reported as being used to involve them in PPIE; and the reasons presented for their involvement in PPIE and what happens as a result. We performed a scoping review to identify, synthesise and present what is known from the literature about patient and public involvement and engagement activities with children and young people in health related research.; Methods: Relevant studies were identified by searches in Scopus, Medline, CINAHL, Cochrane and PsychInfo databases, and hand checking of reference lists and grey literature. An adapted version of the Guidance for Reporting Involvement of Patients and the Public (GRIPP2) was used as a framework to collate the data. Two reviewers independently screened articles and decisions were consensually made.; Main Findings: A total of 9805 references were identified (after duplicates were removed) through the literature search, of which 233 full-text articles were assessed for eligibility. Forty studies published between 2000 and 2019 were included in the review. The review reveals ambiguities in the quality of reporting of PPIE with children with clear reporting on demographics and health conditions. The review found that children and young people were commonly involved in multiple stages of research but there was also significant variation in the level at which children and young people were involved in PPIE. Evaluation of the impact of children and young people's involvement in PPIE was limited.; Conclusions: Consultation, engagement and participation can all offer children and young people worthwhile ways of contributing to research with the level, purpose and impact of involvement determined by the children and young people themselves. However, careful decisions need to be made to ensure that it is suited to the context, setting and focus so that the desired PPIE impacts are achieved. Improvements should be made to the evaluation and reporting of PPIE in research. This will help researchers and funders to better understand the benefits, challenges and impact of PPIE with children and young people on health research.
KW  - Biomedical Research/*methods
KW  - Citizen Science/*methods
KW  - Adolescent
KW  - Child
KW  - Humans
KW  - Patient Participation
KW  - Stakeholder Participation
KW  - Young Adult
DO  - 10.1371/journal.pone.0252774
UR  - https://elib.tcd.ie/login?url=https://search.ebscohost.com/login.aspx?direct=true&db=cmedm&AN=34106978&site=ehost-live
DP  - EBSCOhost
DB  - cmedm
ER  - 

TY  - JOUR
AU  - Willis, Jessica
AU  - Zeratkaar, Dena
AU  - Ten Hove, Julia
AU  - Rosenbaum, Peter
AU  - Ronen, Gabriel M
AN  - 33840434
ID  - 33840434
T1  - Engaging the Voices of Children: A Scoping Review of How Children and Adolescents Are Involved in the Development of Quality-of-Life-Related Measures.
JO  - Value in health : the journal of the International Society for Pharmacoeconomics and Outcomes Research
JF  - Value in health : the journal of the International Society for Pharmacoeconomics and Outcomes Research
JA  - Value Health
Y1  - 2021/04//
VL  - 24
IS  - 4
SP  - 556
EP  - 567
CY  - United States
PB  - Elsevier
SN  - 1524-4733
AD  - Department of Pediatrics, Western University, London, Ontario, Canada. Electronic address: jessica.willis@lhsc.on.ca.
AD  - Faculty of Health Sciences, McMaster University, Hamilton, Ontario, Canada. Electronic address: dena.zera@gmail.com.
AD  - University of Waterloo, Department of Kinesiology, Warerloo, Ontario, Canada. Electronic address: juliatenhove@gmail.com.
AD  - Department of Pediatrics, McMaster University, Hamilton, Ontario, Canada. Electronic address: rosenbau@mcmaster.ca.
AD  - Department of Pediatrics, McMaster University, Hamilton, Ontario, Canada. Electronic address: roneng@mcmaster.ca.
N1  - Accession Number: 33840434. Language: English. Date Revised: 20210922. Date Created: 20210412. Date Completed: 20210922. Update Code: 20211106. Publication Type: Journal Article, Research Support, Non-U.S. Gov't, Review. Journal ID: 100883818. Publication Model: Print-Electronic. Cited Medium: Internet. NLM ISO Abbr: Value Health. Linking ISSN: 10983015. Subset: MEDLINE; Date of Electronic Publication: 2020 Dec 29. Current Imprints: Publication: Jan./Feb. 2011- : New York : Elsevier; Original Imprints: Publication: Malden, MA : Blackwell Science, c1998-
AB  - Objectives: Patient-reported outcomes are increasingly recommended to guide patient care, develop and evaluate interventions, and modify health systems. However, not enough is known about whether and how children and adolescents, as "experts" in their own health and quality of life (QoL), are being engaged in the development of instruments. Our goals in this review were (1) to identify all QoL-related instruments that have included children and/or adolescents in the development of questionnaire content, including identification of themes and items; and (2) to report how this was done; and (3) to highlight those that used qualitative methods.; Methods: MEDLINE and Embase were searched for child- or adolescent-completed QoL-related instruments, supplemented by hand-searching of relevant reviews until 2020. Original development papers were identified and retrieved when possible, from which instrument characteristics and details of qualitative development methods were extracted.; Results: We identified 445 instruments, of which 88 used qualitative methods for content development. Interviews and focus groups were the most common methods. A variety of play techniques were used to engage the child and adolescent participants. The specific criteria for the inclusion of children and adolescents (age, developmental stage, duration, and nonclinical location) varied considerably.; Conclusions: Researchers frequently involve children and adolescents in qualitative methods when developing QoL-related measures; however, there is little information about the methods used. Better reporting of methodology, improved dissemination of methods guidelines, and research into optimal ways of including children and adolescents in the process of instrument development would be useful. (Copyright © 2020 ISPOR–The Professional Society for Health Economics and Outcomes Research. Published by Elsevier Inc. All rights reserved.)
KW  - Patient Reported Outcome Measures*
KW  - Quality of Life*
KW  - Patient Participation/*methods
KW  - Surveys and Questionnaires/*statistics & numerical data
KW  - Adolescent
KW  - Child
KW  - Female
KW  - Focus Groups
KW  - Humans
KW  - Male
KW  - Qualitative Research
KW  - adolescent*
KW  - child*
KW  - content validity*
KW  - patient-reported outcome measures (PROMs)*
KW  - qualitative methods*
KW  - quality of life (QoL)*
DO  - 10.1016/j.jval.2020.11.007
UR  - https://elib.tcd.ie/login?url=https://search.ebscohost.com/login.aspx?direct=true&db=cmedm&AN=33840434&site=ehost-live
DP  - EBSCOhost
DB  - cmedm
ER  - 

TY  - JOUR
AU  - Padrez, Kevin A
AU  - Brown, John
AU  - Zanoff, Andy
AU  - Chen, Carol C
AU  - Glomb, Nicolaus
AN  - 34563131
ID  - 34563131
T1  - Development of a simulation-based curriculum for Pediatric prehospital skills: a mixed-methods needs assessment.
JO  - BMC emergency medicine
JF  - BMC emergency medicine
JA  - BMC Emerg Med
Y1  - 2021/09/25/
VL  - 21
IS  - 1
SP  - 107
CY  - England
PB  - BioMed Central
SN  - 1471-227X
AD  - Department of Emergency Medicine, University of California, San Francisco, USA. kpadrez@gmail.com.
AD  - Department of Emergency Medicine, University of California, San Francisco, USA.; San Francisco EMS Agency, San Francisco, USA.
AD  - San Francisco Fire Department, San Francisco, USA.
AD  - Department of Emergency Medicine, University of California, San Francisco, USA.
AD  - Department of Emergency Medicine, University of California, San Francisco, USA.
N1  - Accession Number: 34563131. Language: English. Date Revised: 20211122. Date Created: 20210926. Date Completed: 20211122. Update Code: 20211124. Publication Type: Journal Article. Journal ID: 100968543. Publication Model: Electronic. Cited Medium: Internet. NLM ISO Abbr: BMC Emerg Med. PubMed Central ID: PMC8465767. Linked References: Simul Healthc. 2014 Jun;9(3):174-83. (PMID: 24401924); MedEdPORTAL. 2017 Jun 02;13:10589. (PMID: 30800791); J Gen Intern Med. 2013 Aug;28(8):1078-89. (PMID: 23595919); Scand J Trauma Resusc Emerg Med. 2014 Mar 28;22:22. (PMID: 24678868); Prehosp Emerg Care. 2012 Apr-Jun;16(2):284-8. (PMID: 22229954); Prehosp Emerg Care. 2017 Mar-Apr;21(2):201-208. (PMID: 27749145); Acad Emerg Med. 2012 Jan;19(1):37-47. (PMID: 22251191); Prehosp Emerg Care. 2016;20(2):230-8. (PMID: 26555372); Prehosp Emerg Care. 2017 Mar-Apr;21(2):233-241. (PMID: 27858502); J Am Coll Emerg Physicians Open. 2021 Mar 02;2(2):e12391. (PMID: 33718925); J Pediatr Surg. 2018 Feb;53(2):367-371. (PMID: 29103789); West J Emerg Med. 2018 Nov;19(6):987-995. (PMID: 30429931); Prehosp Emerg Care. 2019 Jul-Aug;23(4):510-518. (PMID: 30380953); Health Serv Res. 1999 Dec;34(5 Pt 2):1189-208. (PMID: 10591279); Ann Emerg Med. 1990 Feb;19(2):173-8. (PMID: 2301796); BMJ Open. 2017 Feb 28;7(2):e014057. (PMID: 28246139); Prehosp Emerg Care. 2012 Jan-Mar;16(1):59-66. (PMID: 21999707); Prehosp Emerg Care. 2014 Jul-Sep;18(3):424-8. (PMID: 24548019); JAMA. 1999 Sep 1;282(9):861-6. (PMID: 10478693); Pediatr Crit Care Med. 2015 Oct;16(8):e260-7. (PMID: 26203622); Int J Qual Health Care. 2007 Dec;19(6):349-57. (PMID: 17872937); Ann Emerg Med. 1987 Mar;16(3):284-92. (PMID: 3813162); Prehosp Emerg Care. 2019 Jul-Aug;23(4):501-509. (PMID: 30482077); Pediatr Emerg Care. 2012 Aug;28(8):750-2. (PMID: 22858748); Med Educ. 2014 Apr;48(4):375-85. (PMID: 24606621); Pediatrics. 2008 Aug;122(2):e294-7. (PMID: 18644845); Prehosp Emerg Care. 2007 Oct-Dec;11(4):448-52. (PMID: 17907031); Prehosp Emerg Care. 2016 Jul-Aug;20(4):499-507. (PMID: 26953677); Prehosp Emerg Care. 1998 Jul-Sep;2(3):180-3. (PMID: 9672691); Prehosp Emerg Care. 2007 Apr-Jun;11(2):245-9. (PMID: 17454818); Prehosp Emerg Care. 2015 Apr-Jun;19(2):287-91. (PMID: 25296191); Ann Emerg Med. 1998 Jan;31(1):58-64. (PMID: 28140015). Linking ISSN: 1471227X. Subset: MEDLINE; Date of Electronic Publication: 2021 Sep 25. ; Original Imprints: Publication: London : BioMed Central, [2001-
AB  - Background: The assessment and treatment of pediatric patients in the out-of-hospital environment often presents unique difficulties and stress for EMS practitioners.; Objective: Use a mixed-methods approach to assess the current experience of EMS practitioners caring for critically ill and injured children, and the potential role of a simulation-based curriculum to improve pediatric prehospital skills.; Methods: Data were obtained from three sources in a single, urban EMS system: a retrospective review of local pediatric EMS encounters over one year; survey data of EMS practitioners' comfort with pediatric skills using a 7-point Likert scale; and qualitative data from focus groups with EMS practitioners assessing their experiences with pediatric patients and their preferred training modalities.; Results: 2.1% of pediatric prehospital encounters were considered "critical," the highest acuity level. A total of 136 of approximately 858 prehospital providers responded to the quantitative survey; 34.4% of all respondents either somewhat disagree (16.4%), disagree (10.2%), or strongly disagree (7.8%) with the statement: "I feel comfortable taking care of a critically ill pediatric patient." Forty-seven providers participated in focus groups that resulted in twelve major themes under three domains. Specific themes included challenges in medication dosing, communication, and airway management. Participants expressed a desire for more repetition and reinforcement of these skills, and they were receptive to the use of high-fidelity simulation as a training modality.; Conclusions: Critically ill pediatric prehospital encounters are rare. Over one third of EMS practitioners expressed a low comfort level in managing critically ill children. High-fidelity simulation may be an effective means to improve the comfort and skills of prehospital providers. (© 2021. The Author(s).)
KW  - Curriculum*
KW  - Emergency Medical Services*
KW  - Needs Assessment*
KW  - Simulation Training*
KW  - Pediatrics/*education
KW  - Adolescent
KW  - Child
KW  - Child, Preschool
KW  - Female
KW  - Focus Groups
KW  - Humans
KW  - Infant
KW  - Infant, Newborn
KW  - Male
KW  - Retrospective Studies
KW  - Education*
KW  - Pediatrics*
KW  - Simulation*
DO  - 10.1186/s12873-021-00494-4
UR  - https://elib.tcd.ie/login?url=https://search.ebscohost.com/login.aspx?direct=true&db=cmedm&AN=34563131&site=ehost-live
DP  - EBSCOhost
DB  - cmedm
ER  - 

TY  - JOUR
AU  - Lloyd-Johnsen, Catherine
AU  - Eades, Sandra
AU  - McNamara, Bridgette
AU  - D'Aprano, Anita
AU  - Goldfeld, Sharon
AN  - 33864092
ID  - 33864092
T1  - A global perspective of Indigenous child health research: a systematic review of longitudinal studies.
JO  - International journal of epidemiology
JF  - International journal of epidemiology
JA  - Int J Epidemiol
Y1  - 2021/11/10/
VL  - 50
IS  - 5
SP  - 1554
EP  - 1568
CY  - England
PB  - Oxford University Press
SN  - 1464-3685
AD  - Centre for Community Child Health, Royal Children's Hospital, Murdoch Children's Research Institute, Melbourne, VIC, Australia.
AD  - Centre for Epidemiology and Biostatistics, Melbourne School of Population and Global Health, University of Melbourne, Melbourne, VIC, Australia.
AD  - Centre for Epidemiology and Biostatistics, Melbourne School of Population and Global Health, University of Melbourne, Melbourne, VIC, Australia.
AD  - Centre for Community Child Health, Royal Children's Hospital, Murdoch Children's Research Institute, Melbourne, VIC, Australia.; Centre for Epidemiology and Biostatistics, Melbourne School of Population and Global Health, University of Melbourne, Melbourne, VIC, Australia.; Department of Paediatrics, University of Melbourne, Melbourne, VIC, Australia.
AD  - Centre for Community Child Health, Royal Children's Hospital, Murdoch Children's Research Institute, Melbourne, VIC, Australia.; Department of Paediatrics, University of Melbourne, Melbourne, VIC, Australia.
N1  - Accession Number: 33864092. Language: English. Date Revised: 20211111. Date Created: 20210417. Update Code: 20211120. Publication Type: Journal Article. Journal ID: 7802871. Publication Model: Print. Cited Medium: Internet. NLM ISO Abbr: Int J Epidemiol. Linking ISSN: 03005771. Subset: In Process; MEDLINE; Grant Information: John T Reid Charitable Trusts; Australian Government Research Training Program (RTP) Scholarship through the University of Melbourne Date of Electronic Publication: 20211110. ; Original Imprints: Publication: [London] Oxford University Press.
AB  - Background: Rigorously designed longitudinal studies can inform how best to reduce the widening health gap between Indigenous and non-Indigenous children.; Methods: A systematic review was performed to identify and present the breadth and depth of longitudinal studies reporting the health and well-being of Indigenous children (aged 0-18 years) globally. Databases were searched up to 23 June 2020. Study characteristics were mapped according to domains of the life course model of health. Risk of bias was assessed using the National Institutes of Health (NIH) Study Quality Assessment Tools. Reported level of Indigenous involvement was also appraised; PROSPERO registration CRD42018089950.; Results: From 5545 citations, 380 eligible papers were included for analysis, representing 210 individual studies. Of these, 41% were located in Australia (n = 88), 22.8% in the USA (n = 42), 11.9% in Canada (n = 25) and 10.9% in New Zealand (n = 23). Research tended to focus on either health outcomes (50.9%) or health-risk exposures (43.8%); 55% of studies were graded as 'good' quality; and 89% of studies made at least one reference to the involvement of Indigenous peoples over the course of their research.; Conclusions: We identified gaps in the longitudinal assessment of cultural factors influencing Indigenous child health at the macrosocial level, including connection to culture and country, intergenerational trauma, and racism or discrimination. Future longitudinal research needs to be conducted with strong Indigenous leadership and participation including holistic concepts of health. This is critical if we are to better understand the systematic factors driving health inequities experienced by Indigenous children globally. (© The Author(s) 2021; all rights reserved. Published by Oxford University Press on behalf of the International Epidemiological Association.)
KW  - Indigenous
KW  - Systematic review
KW  - child/adolescent health
KW  - cohort studies
KW  - global health
KW  - longitudinal studies
DO  - 10.1093/ije/dyab074
UR  - https://elib.tcd.ie/login?url=https://search.ebscohost.com/login.aspx?direct=true&db=cmedm&AN=33864092&site=ehost-live
DP  - EBSCOhost
DB  - cmedm
ER  - 

TY  - JOUR
AU  - Gibbs, Lisa
AU  - Kornbluh, Mariah
AU  - Marinkovic, Katitza
AU  - Bell, Sherry
AU  - Ozer, Emily J
AN  - 32718510
ID  - 32718510
T1  - Using Technology to Scale up Youth-Led Participatory Action Research: A Systematic Review.
JO  - The Journal of adolescent health : official publication of the Society for Adolescent Medicine
JF  - The Journal of adolescent health : official publication of the Society for Adolescent Medicine
JA  - J Adolesc Health
Y1  - 2020/08//
VL  - 67
IS  - 2S
SP  - S14
EP  - S23
CY  - United States
PB  - Elsevier
SN  - 1879-1972
AD  - Jack Brockhoff Child Health & Wellbeing Program, Centre for Health Equity, University of Melbourne, Parkville, Australia. Electronic address: lgibbs@unimelb.edu.au.
AD  - Pscyhology Department, University of South Carolina, Columbia, South Carolina.
AD  - Jack Brockhoff Child Health & Wellbeing Program, Centre for Health Equity, University of Melbourne, Parkville, Australia.
AD  - College of Behavioural & Social Sciences, California State University, Chico.
AD  - Berkeley School of Public Health, University of California, Berkeley, California.
N1  - Accession Number: 32718510. Language: English. Date Revised: 20210615. Date Created: 20200729. Date Completed: 20210615. Update Code: 20211105. Publication Type: Journal Article, Systematic Review. Journal ID: 9102136. Publication Model: Print. Cited Medium: Internet. NLM ISO Abbr: J Adolesc Health. Linking ISSN: 1054139X. Subset: MEDLINE; Date of Electronic Publication: 20200801. ; Original Imprints: Publication: New York, NY : Elsevier, c1991-
AB  - Purpose: Rapid advances in technology create opportunities for adolescents to influence practice and policy in health and other domains. Technology can support the scaling of Youth-Led Participatory Action Research (YPAR), in which adolescents conduct research to improve issues that affect them. We present the first known published systematic review of the use of technology to scale YPAR.; Methods: A systematic review of the empirical literature was conducted from 2000 to 2018 using databases PsycARTICLES, PsycINFO, and PubMed. The review included peer-reviewed articles of YPAR studies involving adolescents (aged 10-19 years) using technology for scaling. Appraisal of papers included the role of technology and consistency with YPAR principles.; Results: Nine peer-reviewed YPAR publications focusing on a range of health issues with adolescents aged 11-19 years were identified. Technology included Facebook (most common), Twitter, Instagram, Skype, e-mail, blogs, and personalized mapping applications. Overall, technology was primarily used for adolescent participants to gather data. The appraisal revealed the complexities inherent in conducting YPAR using technology across multiple sites, with different adults in supportive roles and varying levels of opportunities for adolescent engagement.; Conclusions: This review provides insights at the intersection of youth-led research and technology, highlighting opportunities in a changing technological landscape and the challenges of YPAR at scale. (Copyright © 2019. Published by Elsevier Inc.)
KW  - Community-Based Participatory Research*
KW  - Health Services Research*
KW  - Technology*
KW  - Adolescent
KW  - Adult
KW  - Child
KW  - Humans
KW  - Research Design
KW  - Young Adult
KW  - Adolescent*
KW  - Digital*
KW  - Participatory*
KW  - Scaling*
KW  - Technology*
KW  - YPAR*
DO  - 10.1016/j.jadohealth.2019.10.019
UR  - https://elib.tcd.ie/login?url=https://search.ebscohost.com/login.aspx?direct=true&db=cmedm&AN=32718510&site=ehost-live
DP  - EBSCOhost
DB  - cmedm
ER  - 

TY  - JOUR
AU  - Njelesani, Janet
AU  - Hunleth, Jean
AN  - 32784255
ID  - 32784255
T1  - Youth participatory research evidence to inform health policy: a systematic review protocol.
JO  - BMJ open
JF  - BMJ open
JA  - BMJ Open
Y1  - 2020/08/11/
VL  - 10
IS  - 8
SP  - e036522
CY  - England
PB  - BMJ Publishing Group Ltd
SN  - 2044-6055
AD  - Occupational Therapy, New York University, New York, New York, USA.; International Centre for Disability and Rehabilitation, University of Toronto, Toronto, Canada.
AD  - Division of Public Health Sciences, Washington University in Saint Louis, Saint Louis, Missouri, USA jean.hunleth@wustl.edu.
N1  - Accession Number: 32784255. Language: English. Date Revised: 20210514. Date Created: 20200814. Date Completed: 20210514. Update Code: 20211106. Publication Type: Journal Article, Research Support, Non-U.S. Gov't. Journal ID: 101552874. Publication Model: Electronic. Cited Medium: Internet. NLM ISO Abbr: BMJ Open. PubMed Central ID: PMC7418675. Linked References: Nurs Ethics. 2016 May;23(3):339-56. (PMID: 25552586); Implement Sci. 2011 Mar 20;6:24. (PMID: 21418604); MCN Am J Matern Child Nurs. 2013 Jan-Feb;38(1):48-53. (PMID: 23232779); BMC Health Serv Res. 2014 Jan 03;14:2. (PMID: 24383766); Soc Sci Med. 2005 Jul;61(2):417-30. (PMID: 15893056); Patient. 2014;7(4):387-95. (PMID: 25034612); Child Abuse Negl. 2019 Mar;89:58-69. (PMID: 30634100); Disabil Rehabil. 2015;37(4):290-5. (PMID: 24828393); AIDS Care. 2013;25(6):763-6. (PMID: 23256500); Health Expect. 2015 Feb;18(1):44-57. (PMID: 23033933); Med Anthropol Q. 2013 Jun;27(2):292-311. (PMID: 23804398); Health Educ Behav. 2018 Dec;45(6):865-878. (PMID: 29749267); BMC Public Health. 2018 Jan 17;18(1):153. (PMID: 29343234); Int J Nurs Stud. 2007 Sep;44(7):1250-60. (PMID: 17027985); Occup Ther Int. 2011 Sep;18(3):124-32. (PMID: 24737610); Syst Rev. 2015 Jan 01;4:1. (PMID: 25554246). Linking ISSN: 20446055. Subset: MEDLINE; Date of Electronic Publication: 2020 Aug 11. ; Original Imprints: Publication: [London] : BMJ Publishing Group Ltd, 2011-
AB  - Introduction: Young people's participation in health research produces knowledge that is indispensable for creating appropriate and effective policies. However, how best to disseminate youth participatory research evidence to impact health policy is not known. Therefore, the objectives of this systematic review are to describe the evidence produced through youth participatory research, including the strategies used to disseminate youth participatory research evidence to health policymakers. These are necessary to improve policymakers' use of youth participatory research evidence and, thereby, make programmes more impactful for young people.; Methods and Analysis: The meta-narrative methodology will guide the systematic review to highlight the contrasting and complementary evidence on the use of engaging youth in research to affect health policymaking. Relevant studies will be identified by searching electronic databases, including but not limited to EBSCO, PROQUEST, OVID Medline, Sociological Abstracts and Google Scholar from inception to December 2020. The methodological quality of included quantitative, qualitative and mixed-methods research studies will be assessed using valid appraisal tools. The meta-narrative approach to analysis will include identifying meta-narratives of how youth participation informed the health research findings.; Ethics and Dissemination: An advisory group of young people will advise on the study and dissemination of the findings. As part of our plan for active dissemination, we will produce a policy brief that builds the rationale for using research with and by youth as part of an evidence base necessary for achieving youth health outcomes. (© Author(s) (or their employer(s)) 2020. Re-use permitted under CC BY-NC. No commercial re-use. See rights and permissions. Published by BMJ.)
KW  - Community-Based Participatory Research*
KW  - Health Policy*
KW  - Adolescent
KW  - Humans
KW  - Knowledge
KW  - Narration
KW  - Policy Making
KW  - Systematic Reviews as Topic
KW  - health policy*
KW  - paediatrics*
KW  - quality in health care*
DO  - 10.1136/bmjopen-2019-036522
UR  - https://elib.tcd.ie/login?url=https://search.ebscohost.com/login.aspx?direct=true&db=cmedm&AN=32784255&site=ehost-live
DP  - EBSCOhost
DB  - cmedm
ER  - 

TY  - JOUR
AU  - Motrico, Emma
AU  - Conejo-Cerón, Sonia
AU  - Martín-Gómez, Carmen
AU  - Gómez, Irene
AU  - Fonseca, Ana
AU  - Moreno-Peral, Patricia
AN  - 34754756
ID  - 34754756
T1  - Effectiveness of web-based and mobile-based psychological interventions to prevent perinatal depression: Study protocol for a systematic review and meta-analysis of randomized controlled trials.
JO  - Internet interventions
JF  - Internet interventions
JA  - Internet Interv
Y1  - 2021/10/22/
VL  - 26
SP  - 100471
CY  - Netherlands
PB  - Elsevier B.V
SN  - 2214-7829
AD  - Department of Psychology, University Loyola Andalucía, Spain.
AD  - Prevention and Health Promotion Research Network (redIAPP), ISCIII, Spain.; Biomedical Research Institute of Málaga (IBIMA), Spain.
AD  - Department of Social, Developmental and Educational Psychology, University of Huelva, Spain.
AD  - Department of Psychology, University Loyola Andalucía, Spain.
AD  - University of Coimbra, Center for Research in Neuropsychology and Cognitive-Behavior Intervention, Portugal.
AD  - Prevention and Health Promotion Research Network (redIAPP), ISCIII, Spain.; Biomedical Research Institute of Málaga (IBIMA), Spain.
N1  - Accession Number: 34754756. Language: English. Date Revised: 20211111. Date Created: 20211110. Update Code: 20211120. Publication Type: Journal Article, Review. Journal ID: 101631612. Publication Model: Electronic-eCollection; eCollection. Cited Medium: Internet. NLM ISO Abbr: Internet Interv. PubMed Central ID: PMC8560959. Linked References: BMC Pregnancy Childbirth. 2016 Mar 28;16:65. (PMID: 27021727); BMC Public Health. 2019 Jun 7;19(1):710. (PMID: 31174494); Lancet Psychiatry. 2016 Oct;3(10):973-982. (PMID: 27650773); BMJ. 1997 Sep 13;315(7109):629-34. (PMID: 9310563); BMJ. 2012 Sep 04;345:e5661. (PMID: 22951546); J Affect Disord. 2020 Feb 15;263:491-499. (PMID: 31757623); J Affect Disord. 2017 Sep;219:86-92. (PMID: 28531848); Syst Rev. 2016 Dec 5;5(1):210. (PMID: 27919275); PLoS One. 2017 Dec 21;12(12):e0189904. (PMID: 29267334); J Med Internet Res. 2011 Dec 31;13(4):e126. (PMID: 22209829); Womens Health (Lond). 2019 Jan-Dec;15:1745506519844044. (PMID: 31035856); JAMA. 2019 Feb 12;321(6):580-587. (PMID: 30747971); PLoS One. 2017 Jul 12;12(7):e0180867. (PMID: 28704442); J Clin Epidemiol. 2011 Apr;64(4):401-6. (PMID: 21208779); J Affect Disord. 2016 Jun;197:134-46. (PMID: 26991368); J Med Internet Res. 2017 Apr 28;19(4):e138. (PMID: 28455276); Front Psychol. 2019 Feb 18;10:265. (PMID: 30873060); J Affect Disord. 2020 Sep 1;274:167-173. (PMID: 32469800); Front Psychol. 2020 Nov 25;11:617001. (PMID: 33324308); J Affect Disord. 2019 Oct 1;257:518-526. (PMID: 31323593); Front Psychiatry. 2017 Aug 10;8:116. (PMID: 28848454); BMC Psychiatry. 2013 Oct 17;13:265. (PMID: 24131528); World Psychiatry. 2020 Oct;19(3):313-327. (PMID: 32931106); Int J Environ Res Public Health. 2020 Oct 21;17(20):. (PMID: 33096738); Clin Psychol Psychother. 2018 Feb 23;:. (PMID: 29473698); Biometrics. 1994 Dec;50(4):1088-101. (PMID: 7786990); BMC Psychiatry. 2017 Aug 29;17(1):310. (PMID: 28851342); Prev Med. 2015 Jul;76 Suppl:S22-32. (PMID: 25445331); Biometrics. 2000 Jun;56(2):455-63. (PMID: 10877304); BMC Pregnancy Childbirth. 2020 Nov 19;20(1):705. (PMID: 33213400); JAMA. 2012 Mar 14;307(10):1033-4. (PMID: 22416097); Mindfulness (N Y). 2017;8(4):823-847. (PMID: 28757900); Cyberpsychol Behav Soc Netw. 2016 Jun;19(6):412-5. (PMID: 27327069); J Med Internet Res. 2020 Apr 13;22(4):e17011. (PMID: 32281939); Arch Gen Psychiatry. 2008 Jul;65(7):805-15. (PMID: 18606953); Gen Hosp Psychiatry. 2009 Sep-Oct;31(5):403-13. (PMID: 19703633); Br J Psychiatry. 2016 May;208(5):462-9. (PMID: 26494874); World Psychiatry. 2014 Feb;13(1):4-11. (PMID: 24497236); Women Health. 2020 Jan;60(1):99-112. (PMID: 31057080); J Med Internet Res. 2018 Jun 05;20(6):e202. (PMID: 29871855); JMIR Mhealth Uhealth. 2019 May 14;7(5):e12794. (PMID: 31094354); J Telemed Telecare. 2020 Apr 19;:1357633X20917816. (PMID: 32306847); Arch Womens Ment Health. 2019 Dec;22(6):737-750. (PMID: 31101993); JMIR Ment Health. 2016 Aug 17;3(3):e38. (PMID: 27535468); Psychol Med. 2019 Aug;49(11):1850-1858. (PMID: 30191779); Internet Interv. 2015 Sep 1;2(3):257-265. (PMID: 26273567); Med J Aust. 2002 Oct 7;177(S7):S122-5. (PMID: 12358571); BMC Pregnancy Childbirth. 2016 Feb 29;16:38. (PMID: 26928898); J Reprod Infant Psychol. 2020 Nov;38(5):546-559. (PMID: 31729261); Clin Psychol Rev. 2020 Dec;82:101931. (PMID: 33137611); Br J Psychiatry. 2019 Mar;214(3):127-129. (PMID: 30774059); Obstet Gynecol. 2005 Nov;106(5 Pt 1):1071-83. (PMID: 16260528); Stat Med. 2003 Sep 15;22(17):2693-710. (PMID: 12939780); BMJ Open. 2020 May 17;10(5):e036482. (PMID: 32423941); Stat Med. 2004 Jun 15;23(11):1663-82. (PMID: 15160401); J Clin Epidemiol. 2009 Oct;62(10):1006-12. (PMID: 19631508); Front Psychiatry. 2016 Aug 12;7:138. (PMID: 27570512). Linking ISSN: 22147829. Subset: PubMed not MEDLINE; Date of Electronic Publication: 2021 Oct 22. ; Original Imprints: Publication: [Amsterdam] : Elsevier B.V., [2014]-
AB  - Introduction: Perinatal depression is one of the most common complications during pregnancy and one year following childbirth. A negative impact on the mental and physical health of women, their children, partners, or significant others has been associated with this disease. Web-based and Mobile-based psychological interventions can reduce the burden of the disease through prevention of new cases of depression. It is crucial to know the effectiveness of these interventions to implement them around the globe. This systematic review and meta-analysis aims to assess the effectiveness of Web-based and Mobile-based psychological interventions to prevent depression during the perinatal period.; Method and Analysis: A systematic review and meta-analysis will adhere to the PRISMA guidelines. Studies will be identified through MEDLINE, PsycINFO, Web of Science, Scopus, CINAHL, CENTRAL, Opengrey, Australian New Zealand Clinical Trial Registry, National Institute for Mental Health Research at the Australian National University, clinicaltrial.gov, beacon.anu.edu.au, and evidencebasedpsychotherapies.org from inception until 31 March 2021. We will also search the reference lists provided in relevant studies and reviews. The selection criteria will be as follows: 1) pregnant women or women who have given birth in the last 12 months and who were non-depressive at baseline; 2) Web-based and Mobile-Based psychological interventions; 3) comparators will be usual care, attention control, waiting list or no intervention; 4) outcomes will be the incidence of new cases of perinatal depression and/or the reduction of depressive symptoms as measured by validated instruments; and 5) the design of the studies will be randomized controlled trials. No restrictions regarding the year or language of publication will be considered. Pooled standardized mean differences and 95% confidence intervals will be calculated. The risk of bias of the studies will be assessed through the Cochrane Collaboration risk of bias 2.0 tool. Heterogeneity and publication bias will be estimated. Sensitivity and sub-group analyses will also be conducted. Random effects meta-regression will be performed.; Ethics and Dissemination: As a systematic review, ethical approval is not required. The results from this study will be presented at international conferences and disseminated through peer-reviewed publications. Patients and the public will be involved in the dissemination plans.; Prospero Registration Number: 230,089 (submitted). (© 2021 The Authors. Published by Elsevier B.V.)
KW  - Internet interventions
KW  - Perinatal depression
KW  - Prevention
KW  - Study protocol
KW  - Systematic review
KW  - meta-analysis
DO  - 10.1016/j.invent.2021.100471
UR  - https://elib.tcd.ie/login?url=https://search.ebscohost.com/login.aspx?direct=true&db=cmedm&AN=34754756&site=ehost-live
DP  - EBSCOhost
DB  - cmedm
ER  - 

TY  - JOUR
AU  - Branquinho, Cátia
AU  - Tomé, Gina
AU  - Grothausen, Teresa
AU  - Gaspar de Matos, Margarida
AN  - 31985839
ID  - 31985839
T1  - Community-based Youth Participatory Action Research studies with a focus on youth health and well-being: A systematic review.
JO  - Journal of community psychology
JF  - Journal of community psychology
JA  - J Community Psychol
Y1  - 2020/07//
VL  - 48
IS  - 5
SP  - 1301
EP  - 1315
CY  - United States
PB  - Wiley
SN  - 1520-6629
AD  - Aventura Social Project, Faculty of Human Kinetics, University of Lisbon, Oeiras, Portugal.; Institute of Environmental Health, Faculty of Medicine, University of Lisbon, Lisboa, Portugal.; Dream Teens Project, Aventura Social Project, Oeiras, Portugal.
AD  - Aventura Social Project, Faculty of Human Kinetics, University of Lisbon, Oeiras, Portugal.; Institute of Environmental Health, Faculty of Medicine, University of Lisbon, Lisboa, Portugal.; Dream Teens Project, Aventura Social Project, Oeiras, Portugal.
AD  - Dream Teens Project, Aventura Social Project, Oeiras, Portugal.
AD  - Aventura Social Project, Faculty of Human Kinetics, University of Lisbon, Oeiras, Portugal.; Institute of Environmental Health, Faculty of Medicine, University of Lisbon, Lisboa, Portugal.; Dream Teens Project, Aventura Social Project, Oeiras, Portugal.
N1  - Accession Number: 31985839. Language: English. Date Revised: 20210921. Date Created: 20200128. Date Completed: 20210921. Update Code: 20211105. Publication Type: Journal Article, Research Support, Non-U.S. Gov't, Systematic Review. Journal ID: 0367033. Publication Model: Print-Electronic. Cited Medium: Internet. NLM ISO Abbr: J Community Psychol. Linked References: Akom, A., Shah, A., Nakai, A., & Cruz, T. (2016). Youth Participatory Action Research (YPAR) 2.0: How technological innovation and digital organizing sparked a food revolution in East Oakland. International Journal of Qualitative Studies in Education: QSE, 29(10), 1287-1307. https://doi.org/10.1080/09518398.2016.1201609.; Anyon, Y., Bender, K., Kennedy, H., & Dechants, J. (2018). A systematic review of Youth Participatory Action Research (YPAR) in the United States: Methodologies, youth outcomes, and future directions. Health Education & Behavior, 45(6), 865-878. https://doi.org/10.1177/1090198118769357.; Baggett, H. C., & Andrzejewski, C. E. (2017). “Man, somebody tell that kid to shut up”: YPAR implementation at a rural, alternative school in the Deep South. Critical Questions in Education, 8(4), 400-417.; Boaz, A., Hanney, S., Borst, R., O'Shea, A., & Kook, M. (2018). How to engage stakeholders in research: design principles to support improvement. Health Research Policy and Systems, 16(60), 1-9. https://doi.org/10.1186/s12961-018-0337-6.; Cammarota, J., & Fine, M. (2008). Revolutionizing education: Youth participatory action research in motion. Routledge Taylor & Francis Group, https://doi.org/10.4324/9780203932100.; Caraballo, L., Lozenski, B. D., Lyiscott, J. J., & Morrell, E. (2017). YPAR and critical epistemologies: Rethinking education research. Review of Research in Education, 41, 311-336. https://doi.org/10.3102/0091732X16686948.; Cargo, M., Grams, G. D., Ottoson, J. M., Ward, P., & Green, L. W. (2003). Empowerment as fostering positive youth development and citizenship. American Journal of Health Behavior, 27(1), 66-79.; Checkoway, B., & Richards-Schuster, K. (2003). Youth participation in community evaluation research. American Journal of Evaluation, 24(1), 21-33. https://doi.org/10.1177/109821400302400103.; DeJonckheere, M., Nichols, L. P., Moniz, M. H., Sonneville, K. R., Vydiswaran, V., Zhao, X., … Chang, T. (2017). MyVoice National Text Message Survey of youth aged 14 to 24 years: Study protocol. JMIR Research Protocols, 6(12), e247. https://doi.org/10.2196/resprot.8502.; Ealey, S., Wituk, S., Schultz, J., Usher, J., Meissen, G., & Pearson, R. (2006). The community development for healthy children initiative. Journal of Community Practice, 14(4), 129-138. https://doi.org/10.1300/J125v14n04_08.; Ferrera, M. J., Sacks, T. K., Perez, M., Nixon, J., Asis, D., & Coleman, W. L. (2015). Empowering immigrant youth in Chicago: Utilizing CBPR to document the impact of a youth health service corps program. Family & Community Health, 38(1), 12-21. https://doi.org/10.1097/FCH.0000000000000058.; Ford, T., Rasmus, S., & Allen, J. (2012). Being useful: achieving indigenous youth involvement in a community-based participatory research project in Alaska. International Journal of Circumpolar Health, 71(0), 1-7. https://doi.org/10.3402/ijch.v71i0.18413.; Foster-Fishman, P. G., Law, K. M., Lichty, L. F., & Aoun, C. (2010). Youth ReAct for social change: A method for youth participatory action research. American Journal of Community Psychology, 46(1-2), 67-83. https://doi.org/10.1007/s10464-010-9316-y.; Frasquilho, D., Ozer, E. J., Ozer, E. M., Branquinho, C., Camacho, I., Reis, M., … Matos, M. G. (2018). Dream teens: Adolescents-led participatory project in Portugal in the context of the economic recession. Health Promotion Practice, 19(1), 51-59. https://doi.org/10.1177/1524839916660679.; Freire, P. (1998). Pedagogy of freedom: Ethics, democracy, and civic courage. Lanham, MD: Rowman & Littlefield Publishers.; Jacquez, F., Vaughn, L. M., & Wagner, E. (2012). Youth as partners, participants or passive recipients: a review of children and adolescents in Community-Based Participatory Research (CBPR). American Journal of Community Psychology, 51(1-2), 176-189. https://doi.org/10.1007/s10464-012-9533-7.; Kim, J. (2016). Youth involvement in Participatory Action Research (PAR): Challenges and barriers. Critical Social Work, 17(1), 38-51.; Kruse, T. P. (2019). Making change: Youth social entrepreneurship as an approach to positive youth and community development (p. 26). New York, NY: Oxford University Press. https://doi.org/10.1093/oso/9780190849795.001.0001.; Kulbok, P. A., Meszaros, P. S., Bond, D. C., Thatcher, E., Park, E., Kimbrell, M., & SmithGregory, T. (2015). Youth as partners in a community participatory project for substance use prevention. Family & Community Health, 38(1), 3-11. https://doi.org/10.1097/FCH.0000000000000061.; Lake, D., & Wendland, J. (2018). Practical, epistemological, and ethical challenges of participatory action research: A cross-disciplinary review of the literature. Journal of Higher Education Outreach and Engagement, 22(3), 11-42.; Lindquist-Grantz, R., & Abraczinskas, M. (2018). Using youth participatory action research as a health intervention in community settings. Health Promotion Practice, https://doi.org/10.1177/1524839918818831.; Literat, J., Kligler-Vilenchik, N., Brough, M., & Blum-Ross, A. (2018). Analyzing youth digital participation: Aims, actors, contexts and intensities. Information Society, 34(4), 261-273. https://doi.org/10.1080/01972243.2018.1463333.; Livingood, W. C., Monticalvo, D., Bernhardt, J. M., Wells, K. T., Harris, T., Kee, K., … Woodhouse, L. D. (2017). Engaging adolescents through participatory and qualitative research methods to develop a digital communication intervention to reduce adolescent. Health Education & Behavior, 44(4), 570-580. https://doi.org/10.1177/1090198116677216.; Livingstone, A., Celemencki, J., & Melissa, C. (2014). Youth participatory action research and school improvement: the missing voices of black youth in Montreal. Canadian Journal of Education, 37(1), 283-307.; Moher, D., Liberati, A., Tetzlaff, J., & Altman, D. G. The PRISMA Group (2009). Preferred reporting items for systematic reviews and meta-analyses: The PRISMA statement. PLOS Medicine, 6(7), e1000097. https://doi.org/10.1371/journal.pmed.1000097.; Morris, D. B. (2002). The inclusion of stakeholders in evaluation: Benefits and drawbacks. The Canadian Journal of Program Evaluation, 17(2), 49-58.; Neal, J. W., Neal, Z. P., VanDyke, E., & Kornbluh, M. (2015). Expediting the analysis of qualitative data in evaluation: a procedure for the rapid identification of themes from audio recordings (RITA). American Journal of Evaluation, 36(1), 118-132. https://doi.org/10.1177/1098214014536601.; Ozer, E. (2017). Youth-Led Participatory Action Research: Overview and potential for enhancing adolescent development. Development Perspectives, 11(3), 173-177. https://doi.org/10.1111/cdep.12228.; Ozer, E. J., & Douglas, L. (2015). Assessing the key processes of youth-led participatory research: Psychometric analysis and application of an observational rating scale. Youth & Society, 47(1), 29-50. https://doi.org/10.1177/0044118X12468011.; Ozer, E. J., & Piatt, A. A. (2017). Adolescent participation in research: Innovation, rationale and next steps. Innocenti Research Briefs, 5, 1-13.; Ozer, E. J., & Piatt, A. A. (2017b). Youth-Led Participatory Action Research (YPAR): Principles applied to the US and diverse global settings. In N. Wallerstein, B. Duran, J. G. Oetzel & M. Minkler (Eds.), Community-based participatory research for health: Advancing social and health equity (p. 97). New Jersey: John Wiley & Sons.; Powers, J., & Tiffany, J. (2006). Engaging youth in participatory research and evaluation. Journal of Public Health Management and Practice, 12, 79-87.; Pritchard, I. (2004). Power, truth and justice in youth participatory action research: Ethical questions. Practicing Anthropology, 6(2), 61-66.; Ramey, H. L., & Rose-Krasnor, L. (2015). The new mentality: youth-adult partnerships in community mental health promotion. Children and Youth Services Review, 50, 28-37. https://doi.org/10.1016/j.childyouth.2015.01.006.; Reed, S. J., & Miller, R. L. The Adolescent Medicine Trials Network for HIV/AIDS Interventions (2014). The benefits of youth engagement in HIV-preventive structural change interventions. Youth & Society, 46(4), 529-547. https://doi.org/10.1177/0044118X12443372.; Rodriguez, L. F., & Brown, T. M. (2009). From voice to agency: Guiding principles for participatory action research with youth. New Directions for Youth Development, 123, 19-34. https://doi.org/10.1177/1090198118769357.; Ross, L., & Connors, L. C. (2018). Improving youth access to mental health support through a youth-adult partnership. Journal of Youth Development, 13(3), 24-42. https://doi.org/10.5195/jyd.2018.514.; Shamrova, D. P., & Cummings, C. E. (2017). Participatory Action Research (PAR) with children and youth: An integrative review of methodology and PAR outcomes for participants, organizations, and communities. Children and Youth Services Review, 81, 400-412. https://doi.org/10.1016/j.childyouth.2017.08.022.; Teixeira, S. (2014). “It seems like no one cares”: Participatory photo mapping to understand youth perspectives on property vacancy. Journal of Adolescent Research, 30, 390-414. https://doi.org/10.1177/0743558414547098.; Tripathy, J. P., Bhatnagar, A., Shewade, H. D., Kumar, A., Zachariah, R., & Harries, A. D. (2017). Ten tips to improve the visibility and dissemination of research for policy makers and practitioners. Public Health Action, 7(1), 10-14. https://doi.org/10.5588/pha.16.0090.; Tsekoura, M. (2016). Debates on youth participation: From citizens in preparation to active social agents. Revista Katálysis, 19(1), 118-125. https://doi.org/10.1590/141449802016.00100012.; Villa, B., Wright, D., Ruiz, P., Boonnam, L., Lyman, L., Escobar, K., & Tilley, L. (2018). RYSE youth center: Youth Participatory Action Research. Journal of Family Violence, 33, 597-604. https://doi.org/10.1007/s10896-018-9995-y.; Wagaman, M. A. (2015). Changing ourselves, changing the world: Assessing the value of participatory action research as an empowerment-based research and service approach with LGBTQ young people. Child & Youth Services, 36(2), 124-149. https://doi.org/10.1080/0145935X.2014.1001064.; Walker, K. C., & Saito, R. N. (2011). Youth are here: Promoting youth spaces through community mapping. Afterschool Matters, 14, 30-39.; Zeldin, S., Camino, L., & Calvert, M. (2007). Toward an understanding of youth in community governance: Policy priorities and research directions. Análise Psicológica, 25(1), 77-95.. Linking ISSN: 00904392. Subset: MEDLINE; Date of Electronic Publication: 2020 Jan 27. Current Imprints: Publication: <2005-> : Hoboken, N.J. : Wiley; Original Imprints: Publication: Brandon, Vt., Clinical Psychology Pub. Co.
AB  - On the basis of the systematic literature review, we investigate the characteristics of community-based Youth Participatory Action Research (YPAR) programs with a focus on health and well-being and their recommendations for future programs. The study was based on Preferred Reporting Items for Systematic Reviews and Meta-Analyses diagram. Most included a case study design, mixed or qualitative methodology, interview as data collection, and YPAR youth in data reporting. The sample differs between studies, and most of the work took place in the United States. The stages (raise awareness, capacitation, design, motivation, implementation, evaluation, dissemination, and replication) are evident as a fundamental strategy in these programs. (© 2020 Wiley Periodicals, Inc.)
KW  - Leadership*
KW  - Community-Based Participatory Research/*methods
KW  - Adolescent
KW  - Adult
KW  - Female
KW  - Health Services Research/methods
KW  - Humans
KW  - Male
KW  - Qualitative Research
KW  - Young Adult
DO  - 10.1002/jcop.22320
UR  - https://elib.tcd.ie/login?url=https://search.ebscohost.com/login.aspx?direct=true&db=cmedm&AN=31985839&site=ehost-live
DP  - EBSCOhost
DB  - cmedm
ER  - 

TY  - JOUR
AU  - Aylward, Shannon Marion
AU  - Farrell, Alison
AU  - Walsh, Anna
AU  - Godwin, Marshall
AU  - Chafe, Roger
AU  - Asghari, Shabnam
AN  - 34806989
ID  - 34806989
T1  - Quality of Primary Care for the Adult Population With Autism Spectrum Disorder: Protocol for a Scoping Review.
JO  - JMIR research protocols
JF  - JMIR research protocols
JA  - JMIR Res Protoc
Y1  - 2021/11/19/
VL  - 10
IS  - 11
SP  - e28196
CY  - Canada
PB  - JMIR Publications
SN  - 1929-0748
AD  - Division of Clinical Epidemiology, Faculty of Medicine, Memorial University, St. John's, NL, Canada.
AD  - Health Sciences Library, Faculty of Medicine, Memorial University, St. John's, NL, Canada.
AD  - Division of Clinical Epidemiology, Faculty of Medicine, Memorial University, St. John's, NL, Canada.
AD  - Discipline of Family Medicine, Faculty of Medicine, Memorial University, St. John's, NL, Canada.
AD  - Faculty of Medicine, Memorial University, St. John's, NL, Canada.; Janeway Pediatric Research Unit, Memorial University, St. John's, NL, Canada.; Division of Community Health, Faculty of Medicine, Memorial University, St. John's, NL, Canada.
AD  - Discipline of Family Medicine, Faculty of Medicine, Memorial University, St. John's, NL, Canada.; Division of Community Health, Faculty of Medicine, Memorial University, St. John's, NL, Canada.
N1  - Accession Number: 34806989. Language: English. Date Revised: 20211123. Date Created: 20211122. Update Code: 20211124. Publication Type: Journal Article. Journal ID: 101599504. Publication Model: Electronic. Cited Medium: Print. NLM ISO Abbr: JMIR Res Protoc. Linking ISSN: 19290748. Subset: PubMed not MEDLINE; Date of Electronic Publication: 2021 Nov 19. ; Original Imprints: Publication: Toronto : JMIR Publications
AB  - Background: A strong primary care system is vital to overall health. Research on the primary care of people with autism spectrum disorder (ASD) has mostly focused on children. A synthesis of the existing literature related to the quality of primary care for the adult population with ASD would elucidate what is known about the topic as well as inform future research and clinical practice.; Objective: The purpose of our scoping review is to describe what is known about the quality of primary care for adults with ASD and identify knowledge gaps.; Methods: Prior to beginning the literature search, we reviewed literature related to defining both primary care and primary care quality to establish the context and concept of the research question. The search strategy was designed and executed by a research librarian. The MEDLINE, CINAHL, EMBASE, PsycINFO, and ProQuest Dissertations and Theses databases were searched for relevant literature. Grey literature will include relevant reports from government websites and associations with a focus on ASD. Two members of the research team will independently screen the academic and grey literature. Quantitative, qualitative, or mixed methods study designs involving the quality of primary care services or patient-centered care for adults with ASD are eligible for inclusion in our scoping review. Studies that make it past the full-text review will undergo data extraction and quality appraisal by 2 independent reviewers. The data extraction results will be presented in a tabular format to clearly present what is known about the quality of primary care for adults with ASD; this table will be accompanied by a narrative synthesis. Literature selected for extraction will be coded for themes, which will form the basis of a thematic synthesis. The scoping review will follow the guidance proposed by the Joanna Briggs Institute.; Results: The search of electronic databases was conducted in October 2020, and it returned 2820 results. This research is still in progress. The results from our scoping review are expected to be available by fall 2021.; Conclusions: The results from our scoping review will be useful for guiding future research on the quality of primary care for adults with ASD.; International Registered Report Identifier (irrid): PRR1-10.2196/28196. (©Shannon Marion Aylward, Alison Farrell, Anna Walsh, Marshall Godwin, Roger Chafe, Shabnam Asghari. Originally published in JMIR Research Protocols (https://www.researchprotocols.org), 19.11.2021.)
KW  - autism spectrum disorder
KW  - family physician
KW  - primary care
KW  - protocol
KW  - quality
KW  - scoping review
DO  - 10.2196/28196
UR  - https://elib.tcd.ie/login?url=https://search.ebscohost.com/login.aspx?direct=true&db=cmedm&AN=34806989&site=ehost-live
DP  - EBSCOhost
DB  - cmedm
ER  - 

TY  - JOUR
AU  - Thompson, Alison P
AU  - Wine, Eytan
AU  - MacDonald, Shannon E
AU  - Campbell, Alyson
AU  - Scott, Shannon D
AN  - 33026251
ID  - 33026251
T1  - Parents' Experiences and Information Needs While Caring for a Child With Functional Constipation: A Systematic Review.
JO  - Clinical pediatrics
JF  - Clinical pediatrics
JA  - Clin Pediatr (Phila)
Y1  - 2021/03//
VL  - 60
IS  - 3
SP  - 154
EP  - 169
CY  - United States
PB  - Sage Publications
SN  - 1938-2707
AD  - University of Alberta, Edmonton, Alberta, Canada.
AD  - University of Alberta, Edmonton, Alberta, Canada.
AD  - University of Alberta, Edmonton, Alberta, Canada.
AD  - University of Alberta, Edmonton, Alberta, Canada.
AD  - University of Alberta, Edmonton, Alberta, Canada.
N1  - Accession Number: 33026251. Language: English. Date Revised: 20210524. Date Created: 20201007. Date Completed: 20210524. Update Code: 20211105. Publication Type: Journal Article, Research Support, Non-U.S. Gov't, Systematic Review. Journal ID: 0372606. Publication Model: Print-Electronic. Cited Medium: Internet. NLM ISO Abbr: Clin Pediatr (Phila). Linking ISSN: 00099228. Subset: Core Clinical (AIM); MEDLINE; Grant Information: 148411 Canada CIHR Date of Electronic Publication: 2020 Oct 07. Current Imprints: Publication: Thousand Oaks, CA : Sage Publications; Original Imprints: Publication: Philadelphia.
AB  - Pediatric functional constipation (FC) reportedly affects at least 1 in 10 children worldwide. Parent and family education is a key component for successful treatment, yet there is little research exploring what information families need and how to best support them. The aim of this review is to synthesize current evidence on the experiences and information needs of parents caring for a child with FC. We systematically searched published research and completed screening against a priori inclusion criteria. Thirteen studies (n = 10 quantitative, n = 3 qualitative) were included. We found 2 main themes, precarious footing and profound and pervasive effects. Heavy caregiving burdens fueled doubts, misinformation, relationship breakdown, and treatment deviation. In light of clinical recommendations, our findings reveal a potential mismatch between parents' needs and care provision for FC. It is likely that both parents and health care providers would benefit from resources and interventions to improve care related to pediatric FC.
KW  - Health Knowledge, Attitudes, Practice*
KW  - Needs Assessment*
KW  - Parents*
KW  - Constipation/*therapy
KW  - Health Communication/*methods
KW  - Child
KW  - Humans
KW  - constipation*
KW  - experience*
KW  - information needs*
KW  - parents*
KW  - pediatric*
DO  - 10.1177/0009922820964457
UR  - https://elib.tcd.ie/login?url=https://search.ebscohost.com/login.aspx?direct=true&db=cmedm&AN=33026251&site=ehost-live
DP  - EBSCOhost
DB  - cmedm
ER  - 

TY  - JOUR
AU  - Ponsford, Ruth
AU  - Meiksin, Rebecca
AU  - Allen, Elizabeth
AU  - Melendez-Torres, G J
AU  - Morris, Steve
AU  - Mercer, Catherine
AU  - Campbell, Rona
AU  - Young, Honor
AU  - Lohan, Maria
AU  - Coyle, Karin
AU  - Bonell, Chris
AN  - 34789322
ID  - 34789322
T1  - The Positive Choices trial: study protocol for a Phase-III RCT trial of a whole-school social marketing intervention to promote sexual health and reduce health inequalities.
JO  - Trials
JF  - Trials
JA  - Trials
Y1  - 2021/11/17/
VL  - 22
IS  - 1
SP  - 818
CY  - England
PB  - BioMed Central
SN  - 1745-6215
AD  - London School of Hygiene and Tropical Medicine, 15-17 Tavistock Place, WC1H 9SH, London, UK.
AD  - London School of Hygiene and Tropical Medicine, 15-17 Tavistock Place, WC1H 9SH, London, UK.
AD  - London School of Hygiene and Tropical Medicine, Keppel Street, WC1E 7HT, London, UK.
AD  - University of Exeter College of Medicine and Health, South Cloisters, St Luke's Campus, Heavitree Road, EX1 2, Exeter, LU, UK.
AD  - Department of Public Health & Primary Care, Cambridge University, Strangeways Research Laboratory, Worts Causeway, Cambridge, CB1 8RN, UK.
AD  - UCL Institute for Global Health, 3rd Floor Mortimer Market Centre, off Capper Street, WC1E 6JB, London, UK.
AD  - University of Bristol, 1-5 Whiteladies Road, Clifton, Bristol, BS8 1NU, UK.
AD  - DECIPHer, Cardiff School of Social Sciences, Cardiff University, 1-3 Museum Place, Cardiff, CF10 3BD, UK.
AD  - School of Nursing and Midwifery, Medical Biology Centre, 97 Lisburn Road, Belfast, BT9 7BL, UK.
AD  - 5619 Scotts Valley Drive, Suite 140, Scotts Valley, CA, 95066, Scotts Valley, USA.
AD  - London School of Hygiene and Tropical Medicine, 15-17 Tavistock Place, WC1H 9SH, London, UK. chris.bonell@lshtm.ac.uk.
N1  - Accession Number: 34789322. Language: English. Date Revised: 20211121. Date Created: 20211118. Date Completed: 20211119. Update Code: 20211123. Publication Type: Clinical Trial Protocol, Journal Article. Journal ID: 101263253. Publication Model: Electronic. Cited Medium: Internet. NLM ISO Abbr: Trials. PubMed Central ID: PMC8596352. Linked References: Prev Sci. 2013 Feb;14(1):64-76. (PMID: 23076726); Med Decis Making. 2013 Nov;33(8):1051-63. (PMID: 23913915); Lancet. 2004 Jul 24-30;364(9431):338-46. (PMID: 15276393); Pediatrics. 2005 Aug;116(2):e272-6. (PMID: 16061580); J Sch Health. 1999 May;69(5):181-8. (PMID: 10363221); Lancet. 2001 Dec 1;358(9296):1843-50. (PMID: 11741623); Int Perspect Sex Reprod Health. 2015 Mar;41(1):31-42. (PMID: 25856235); Econ J (London). 2013 Sep 1;123(571):875-905. (PMID: 24443589); Am Psychol. 1988 Nov;43(11):914-20. (PMID: 3214003); Pediatrics. 2013 Jan;131(1):71-8. (PMID: 23230075); J Adolesc Health. 2010 Mar;46(3 Suppl):S75-91. (PMID: 20172462); Prev Sci. 2021 Jan;22(1):50-61. (PMID: 30536190); Med Care. 1996 Mar;34(3):220-33. (PMID: 8628042); Perspect Sex Reprod Health. 2002 Sep-Oct;34(5):244-51. (PMID: 12392217); J Epidemiol Community Health. 2013 Jan;67(1):48-55. (PMID: 22705657); Lancet. 2013 Nov 30;382(9907):1807-16. (PMID: 24286786); Qual Life Res. 2013 Feb;22(1):173-83. (PMID: 22302618); Health Technol Assess. 2015 Jul;19(53):1-109, vii-viii. (PMID: 26182956); Am J Public Health. 2004 Apr;94(4):619-24. (PMID: 15054015); Cochrane Database Syst Rev. 2009 Oct 07;(4):CD005215. (PMID: 19821341); Arch Pediatr Adolesc Med. 2009 Aug;163(8):692-9. (PMID: 19652099); BMJ. 2009 Jul 07;339:b2534. (PMID: 19584408); Cochrane Database Syst Rev. 2016 Nov 08;11:CD006417. (PMID: 27824221); BMJ. 2007 Jan 20;334(7585):133. (PMID: 17118950); Lancet. 2013 Nov 30;382(9907):1795-806. (PMID: 24286785); J Pers Soc Psychol. 1986 Dec;51(6):1173-82. (PMID: 3806354); J Adolesc Health. 2017 Dec;61(6):694-702. (PMID: 29169520); Lancet. 2013 Nov 30;382(9907):1845-55. (PMID: 24286789); BMJ Sex Reprod Health. 2019 Jan 14;:. (PMID: 30642889); BMJ. 2002 Jun 15;324(7351):1426. (PMID: 12065267); Lancet. 2018 Dec 8;392(10163):2452-2464. (PMID: 30473366); J Sex Res. 2017 Jan;54(1):91-104. (PMID: 26891245); J Pediatr Adolesc Gynecol. 2016 Oct;29(5):417-423. (PMID: 26655691); J Pediatr Adolesc Gynecol. 2010 Dec;23(6):341-51. (PMID: 20493736); Public Health Rep. 2001;116 Suppl 1:82-93. (PMID: 11889277); J Prim Prev. 1985 Dec;6(2):73-97. (PMID: 24271382); BMJ. 2012 Sep 04;345:e5661. (PMID: 22951546); BMJ. 2009 Nov 12;339:b4254. (PMID: 19910400); BMJ. 2004 Jun 26;328(7455):1561-3. (PMID: 15217878); Health Technol Assess. 2010 Feb;14(7):1-206, iii-iv. (PMID: 20178696); PLoS Med. 2008 Nov 25;5(11):e224; discussion e224. (PMID: 19067478); J Adolesc Health. 2016 Oct;59(4S):S11-S28. (PMID: 27664592); Health Educ Behav. 2001 Apr;28(2):166-85. (PMID: 11265827); Pilot Feasibility Stud. 2018 Nov 29;4:180. (PMID: 30519482); Int Perspect Sex Reprod Health. 2018 Sep 1;44(3):111-131. (PMID: 31251724); J Adolesc Health. 2016 Apr;58(4):382-396. (PMID: 27013271); J Epidemiol Community Health. 2005 Mar;59(3):223-30. (PMID: 15709083); Med Decis Making. 2012 Mar-Apr;32(2):350-61. (PMID: 22016450); Am J Public Health. 2006 Sep;96(9):1582-7. (PMID: 16873760); J Adolesc Health. 2009 Jan;44(1):55-63. (PMID: 19101459); Implement Sci. 2013 Feb 13;8:18. (PMID: 23406398); BMJ. 2006 May 20;332(7551):1210-2. (PMID: 16710004). Linking ISSN: 17456215. Subset: MEDLINE; Grant Information: NIHR131487 Public Health Research Programme Date of Electronic Publication: 2021 Nov 17. ; Original Imprints: Publication: [London] : BioMed Central, 2006-
AB  - Background: Positive Choices is a whole-school social marketing intervention to promote sexual health among secondary school students. Intervention comprises school health promotion council involving staff and students coordinating delivery; student survey to inform local tailoring; teacher-delivered classroom curriculum; student-run campaigns; parent information; and review of sexual/reproductive health services to inform improvements. This trial builds on an optimisation/pilot RCT study which met progression criteria, plus findings from another pilot RCT of the Project Respect school-based intervention to prevent dating and relationship violence which concluded such work should be integrated within Positive Choices. Young people carry a disproportionate burden of adverse sexual health; most do not report competence at first sex. Relationships and sex education in schools can contribute to promoting sexual health but effects are small, inconsistent and not sustained. Such work needs to be supplemented by 'whole-school' (e.g. student campaigns, sexual health services) and 'social marketing' (harnessing commercial marketing to social ends) approaches for which there is good review-level evidence but not from the UK.; Methods: We will conduct a cluster RCT across 50 schools (minimum 6440, maximum 8500 students) allocated 1:1 to intervention/control assessing outcomes at 33 months. Our primary outcome is non-competent first sex. Secondary outcomes are non-competent last sex, age at sexual debut, non-use of contraception at first and last sex among those reporting heterosexual intercourse, number of sexual partners, dating and relationship violence, sexually transmitted infections, and pregnancy and unintended pregnancy for girls and initiation of pregnancy for boys. We will recruit 50 school and undertake baseline surveys by March 2022; implement the intervention over the 2022-2024 school years and conduct the economic and process evaluations by July 2024; undertake follow-up surveys by December 2024; complete analyses, all patient and policy involvement and draft the study report by March 2025; and engage in knowledge exchange from December 2024.; Discussion: This trial is one of a growing number focused on whole-school approaches to public health in schools. The key scientific output will be evidence about the effectiveness, costs and potential scalability and transferability of Positive Choices.; Trial Registration: ISRCTN No: ISRCTN16723909 . Trial registration summary: Date:. Funded by: National Institute for Health Research Public Health Research Programme (NIHR131487).; Sponsor: LSHTM. Public/scientific contact: Chris Bonell. Public title: Positive Choices trial. Scientific title: Phase-III RCT of Positive Choices: a whole-school social marketing intervention to promote sexual health and reduce health inequalities. Countries of recruitment: UK.; Intervention: Positive Choices.; Inclusion Criteria: Students in year 8 (age 12-13 years) at baseline deemed competent by schools to participate in secondary schools excluding pupil referral units, schools for those with special educational needs and disabilities, and schools with 'inadequate' Ofsted inspections.; Study Type: interventional study with superiority phase III cluster RCT design. Enrollment: 1/9/21-31/3/22.; Sample Size: 50 schools and 6440-8500 students. Recruitment status: pending.; Primary Outcome: binary measure of non-competent first sex.; Secondary Outcomes: non-competent last sex; age at sexual debut; non-use of contraception at first and last sex; number of sexual partners; dating and relationship violence (DRV) victimisation; sexually transmitted infections; pregnancy and unintended pregnancy for girls and initiation of pregnancy for boys using adapted versions of the RIPPLE measures. Ethics review: LSHTM research ethics committee (reference 26411). Completion data: 1/3/25. Sharing statement: Data will be made available after the main trial analyses have been completed on reasonable request from researchers with ethics approval and a clear protocol. Amendments to the protocol will be communicated to the investigators, sponsor, funder, research ethics committee, trial registration and the journal publishing the protocol. Amendments affecting participants' experience of the intervention or important amendments affecting the overall design and conduct of the trial will be communicated to participants. (© 2021. The Author(s).)
KW  - Sexual Health*
KW  - Adolescent
KW  - Child
KW  - Female
KW  - Health Status Disparities
KW  - Humans
KW  - Male
KW  - Pregnancy
KW  - Randomized Controlled Trials as Topic
KW  - School Health Services
KW  - Schools
KW  - Social Marketing
KW  - Adolescents
KW  - Cluster trials
KW  - Pregnancy
KW  - Public health
KW  - Schools
KW  - Sexual competence
KW  - Sexual health
KW  - Sexually transmitted infections
KW  - Whole-school
DO  - 10.1186/s13063-021-05793-6
UR  - https://elib.tcd.ie/login?url=https://search.ebscohost.com/login.aspx?direct=true&db=cmedm&AN=34789322&site=ehost-live
DP  - EBSCOhost
DB  - cmedm
ER  - 

TY  - JOUR
AU  - Povey, Josie
AU  - Raphiphatthana, Buaphrao
AU  - Torok, Michelle
AU  - Nagel, Tricia
AU  - Shand, Fiona
AU  - Sweet, Michelle
AU  - Lowell, Anne
AU  - Mills, Patj Patj Janama Robert
AU  - Dingwall, Kylie
AN  - 33952320
ID  - 33952320
T1  - Involvement of Indigenous young people in the design and evaluation of digital mental health interventions: a scoping review protocol.
JO  - Systematic reviews
JF  - Systematic reviews
JA  - Syst Rev
Y1  - 2021/05/05/
VL  - 10
IS  - 1
SP  - 133
CY  - England
PB  - BioMed Central
SN  - 2046-4053
AD  - Menzies School of Health Research, Charles Darwin University, Ellengowan Drive, Darwin, Northern Territory, 0909, Australia. josie.povey@menzies.edu.au.
AD  - Menzies School of Health Research, Charles Darwin University, Ellengowan Drive, Darwin, Northern Territory, 0909, Australia.
AD  - University of New South Wales, Sydney, New South Wales, 2052, Australia.
AD  - Menzies School of Health Research, Charles Darwin University, Ellengowan Drive, Darwin, Northern Territory, 0909, Australia.
AD  - University of New South Wales, Sydney, New South Wales, 2052, Australia.
AD  - Menzies School of Health Research, Adelaide Campus, Adelaide, 0810, Australia.
AD  - Charles Darwin University, Research Institute for Environment and Livelihoods, Ellengowan Drive, Darwin, Northern Territory, 0909, Australia.
AD  - Menzies School of Health Research, Charles Darwin University, Ellengowan Drive, Darwin, Northern Territory, 0909, Australia.
AD  - Menzies School of Health Research, Cnr Simpson and Skinner Street, Alice Springs, Northern Territory, 0871, Australia.
N1  - Accession Number: 33952320. Language: English. Date Revised: 20210705. Date Created: 20210506. Date Completed: 20210705. Update Code: 20211105. Publication Type: Journal Article, Research Support, Non-U.S. Gov't. Journal ID: 101580575. Publication Model: Electronic. Cited Medium: Internet. NLM ISO Abbr: Syst Rev. PubMed Central ID: PMC8101167. Linked References: BMJ Open. 2015 Aug 27;5(8):e007938. (PMID: 26316649); NPJ Digit Med. 2020 Oct 15;3:133. (PMID: 33083568); Australas Psychiatry. 2019 Aug;27(4):352-357. (PMID: 30058351); J Med Internet Res. 2019 Nov 4;21(11):e14203. (PMID: 31682574); BMC Med Res Methodol. 2018 Nov 19;18(1):143. (PMID: 30453902); Int J Evid Based Healthc. 2015 Sep;13(3):141-6. (PMID: 26134548); BMC Med Res Methodol. 2019 Aug 9;19(1):173. (PMID: 31399058); JMIR Hum Factors. 2015 Jul 09;2(2):e12. (PMID: 27025279); Med J Aust. 2020 Mar;212(5):202-204.e1. (PMID: 32049362); Ethn Health. 2017 Dec;22(6):631-647. (PMID: 27764969); Lancet Child Adolesc Health. 2018 Mar;2(3):223-228. (PMID: 30169257); BMC Med Ethics. 2016 Oct 22;17(1):65. (PMID: 27770780); J Dev Orig Health Dis. 2019 Feb;10(1):17-23. (PMID: 29717680); J Adolesc Health. 2018 Apr;62(4):365-381. (PMID: 29429819); Ann Behav Med. 2009 Aug;38(1):4-17. (PMID: 19787305); JMIR Mhealth Uhealth. 2019 Oct 7;7(10):e14877. (PMID: 31593537); J Child Psychol Psychiatry. 2017 Apr;58(4):474-503. (PMID: 27943285); BMJ Open. 2018 Jun 27;8(6):e023861. (PMID: 29950481); J Med Internet Res. 2016 Mar 11;18(3):e65. (PMID: 26969043); Int J Circumpolar Health. 2013 Dec 09;72:21775. (PMID: 24350066); J Med Internet Res. 2017 Jul 20;19(7):e256. (PMID: 28729237); Lancet. 2018 Feb 24;391(10122):766-782. (PMID: 29146122); Nurs Health Sci. 2013 Sep;15(3):398-405. (PMID: 23480423); J Telemed Telecare. 2020 Jan 14;:1357633X19899231. (PMID: 31937199); Aust Health Rev. 2014 Feb;38(1):93-8. (PMID: 24308915); Front Psychiatry. 2018 Oct 18;9:481. (PMID: 30405450); Ann Intern Med. 2018 Oct 2;169(7):467-473. (PMID: 30178033); Curr Psychiatry Rep. 2019 Jul 1;21(8):68. (PMID: 31263971); J Med Internet Res. 2014 Dec 10;16(12):e280. (PMID: 25498835); Int J Speech Lang Pathol. 2012 Jun;14(3):200-8. (PMID: 22443611); Implement Sci. 2010 Sep 20;5:69. (PMID: 20854677); Med J Aust. 2002 May 20;176(10):466-70. (PMID: 12065009); Syst Rev. 2020 May 31;9(1):123. (PMID: 32475342); J Particip Med. 2019 Feb 22;11(1):e11474. (PMID: 33055069); Trials. 2019 Apr 5;20(1):198. (PMID: 30953556); J Med Internet Res. 2020 Apr 27;22(4):e13780. (PMID: 32338617). Linking ISSN: 20464053. Subset: MEDLINE; Date of Electronic Publication: 2021 May 05. ; Original Imprints: Publication: London : BioMed Central
AB  - Background: Indigenous young people worldwide are at greater risk of developing mental health concerns due to ongoing inequity and disadvantage. Digital mental health (dMH) interventions are identified as a potential approach to improving access to mental health treatment for Indigenous youth. Although involvement in the development and evaluation of dMH resources is widely recommended, there is limited evidence to guide engagement of Indigenous young people in these processes. This scoping review aims to examine the methods used to involve Indigenous young people in the development or evaluation of dMH interventions.; Methods: Articles published in English, involving Indigenous young people (aged 10-24 years) in the development or evaluation of dMH interventions, originating from Australia, New Zealand, Canada and the USA will be eligible for inclusion. PubMed, Scopus and EBSCOhost databases (Academic Search Premiere, Computer and Applied Science complete, CINAHL, MEDLINE, APA PsychArticles, Psychology and Behavioural Sciences collection, APA PsychInfo) will be searched to identify eligible articles (from January 1990 onwards). Infomit and Google Scholar (limited to 200 results) will be searched for grey literature. Two reviewers will independently screen citations, abstracts and full-text articles. Study methods, methodologies, dMH intervention details, participant information and engagement, and dissemination methods will be extracted, analysed (utilising content analysis), and qualitatively assessed for alignment with best practice ethical guidelines for undertaking Indigenous health research. A narrative summary of findings will be presented. Reporting will follow the Consolidated Criteria for Strengthening Reporting of Health Research involving Indigenous peoples (CONSIDER) and the Preferred Reporting Items for Systematic Reviews and Meta-Analyses extension for scoping reviews (PRISMA-ScR) guidelines.; Discussion: To date, there are no reviews which analyse engagement of Indigenous young people in the development and evaluation of dMH interventions. This review will appraise alignment of current practice with best practice guidelines to inform future research. It will highlight appropriate methods for the engagement of young people in study processes, providing guidance for health practitioners, policy makers, and researchers working in the field of Indigenous youth and dMH.; Systematic Review Registration: Open Science Framework ( osf.io/2nkc6 ).
KW  - Mental Health*
KW  - Population Groups*
KW  - Adolescent
KW  - Australia
KW  - Canada
KW  - Humans
KW  - Indigenous Peoples
KW  - Review Literature as Topic
KW  - Systematic Reviews as Topic
KW  - Adolescent*
KW  - Digital mental health*
KW  - Indigenous*
KW  - Participatory*
KW  - Scoping review*
KW  - Young adult*
DO  - 10.1186/s13643-021-01685-7
UR  - https://elib.tcd.ie/login?url=https://search.ebscohost.com/login.aspx?direct=true&db=cmedm&AN=33952320&site=ehost-live
DP  - EBSCOhost
DB  - cmedm
ER  - 

TY  - JOUR
AU  - Valdez, Elizabeth Salerno
AU  - Skobic, Iva
AU  - Valdez, Luis
AU  - O Garcia, David
AU  - Korchmaros, Josephine
AU  - Stevens, Sally
AU  - Sabo, Samantha
AU  - Carvajal, Scott
AN  - 31596160
ID  - 31596160
T1  - Youth Participatory Action Research for Youth Substance Use Prevention: A Systematic Review.
JO  - Substance use & misuse
JF  - Substance use & misuse
JA  - Subst Use Misuse
Y1  - 2020///
VL  - 55
IS  - 2
SP  - 314
EP  - 328
CY  - England
PB  - Informa Healthcare
SN  - 1532-2491
AD  - School of Public Health and Health Sciences, University of Massachusetts-Amherst, Arnold House, Amherst, Massachusetts, USA.
AD  - Health Promotion Sciences, University of Arizona, Tucson, Arizona, USA.
AD  - School of Public Health and Health Sciences, University of Massachusetts-Amherst, Arnold House, Amherst, Massachusetts, USA.
AD  - Health Promotion Sciences, University of Arizona, Tucson, Arizona, USA.
AD  - Southwest Institute for Research on Women, University of Arizona, Tucson, Arizona, USA.
AD  - Southwest Institute for Research on Women, University of Arizona, Tucson, Arizona, USA.
AD  - Center for Health Equity Research, Northern Arizona University, Flagstaff, Arizona, USA.
AD  - Health Promotion Sciences, University of Arizona, Tucson, Arizona, USA.
N1  - Accession Number: 31596160. Language: English. Date Revised: 20210410. Date Created: 20191010. Date Completed: 20201019. Update Code: 20211105. Publication Type: Journal Article, Research Support, N.I.H., Extramural, Research Support, Non-U.S. Gov't, Systematic Review. Journal ID: 9602153. Publication Model: Print-Electronic. Cited Medium: Internet. NLM ISO Abbr: Subst Use Misuse. PubMed Central ID: PMC8034545. Linked References: Ann Intern Med. 2009 Aug 18;151(4):264-9, W64. (PMID: 19622511); Health Educ Behav. 1997 Jun;24(3):369-87. (PMID: 9158980); Prog Community Health Partnersh. 2017;11(2):129-136. (PMID: 28736405); Health Educ Behav. 2015 Apr;42(1 Suppl):8S-14S. (PMID: 25829123); Health Promot Pract. 2011 Sep;12(5):654-65. (PMID: 21955822); Health Educ Behav. 2018 Dec;45(6):865-878. (PMID: 29749267); Int J Circumpolar Health. 2012 May 08;71(0):1-9. (PMID: 22584512); Am J Community Psychol. 2009 Jun;43(3-4):292-312. (PMID: 19381797); Fam Community Health. 2015 Jan-Mar;38(1):3-11. (PMID: 25423239); P R Health Sci J. 2017 Jun;36(2):101-106. (PMID: 28622407); J Epidemiol Community Health. 2006 Oct;60(10):854-7. (PMID: 16973531); Am J Community Psychol. 2009 Jun;43(3-4):345-59. (PMID: 19387823); Health Promot Pract. 2019 Jan;20(1):67-77. (PMID: 29514503); Health Educ Behav. 2014 Feb;41(1):78-84. (PMID: 23685666); Can J Public Health. 2002 Sep-Oct;93(5):344-8. (PMID: 12353454); Am Indian Alsk Native Ment Health Res. 2015;22(1):1-26. (PMID: 25768388); Health Promot Pract. 2011 Jul;12(4):502-11. (PMID: 21051323); Health Educ Q. 1994 Summer;21(2):171-86. (PMID: 8021146); Health Promot Pract. 2008 Oct;9(4):395-403. (PMID: 16803932); Annu Rev Public Health. 1998;19:173-202. (PMID: 9611617); J Ethn Subst Abuse. 2013;12(1):30-50. (PMID: 23480210). Linking ISSN: 10826084. Subset: MEDLINE; Grant Information: F31 MD012435 United States MD NIMHD NIH HHS Date of Electronic Publication: 2019 Oct 09. Current Imprints: Publication: London : Informa Healthcare; Original Imprints: Publication: Monticello, NY : Dekker, 1996-
AB  - Background: A growing body of research points to the efficacy of participatory methods in decreasing rates of alcohol, tobacco, and other drug use and other risky behaviors among youth. However, to date, no systematic review of the literature has been conducted on Youth Participatory Action Research (YPAR) for youth substance use prevention. This review draws on the peer-reviewed literature on YPAR in the context of youth substance use prevention published from January 1, 1998 through April 30, 2018. Methods: We summarize (1) the published evidence regarding YPAR for youth substance use prevention; (2) the level of youth engagement in the research process; (3) the methodologies used in YPAR studies for youth substance use prevention; and (4) where more research is needed. We used Reliability-Tested Guidelines for Assessing Participatory Research Projects to assess the level of youth engagement in the research process. Results: In all, we identified 15 unduplicated peer-reviewed, English-language articles that referenced YPAR, Community Based Participatory Research, youth, and substance use prevention. Conclusions: Our findings indicated that youth participation in research and social action resulted in increased community awareness of substance use and related solutions. This supports the premise of youth participation as an agent of community change by producing community-specific substance use data and prevention materials. Identified weaknesses include inconsistent levels of youth engagement throughout the research process, a lack of formalized agreements between youth and researchers with regard to project and data management, and a lack of outcome evaluation measures for assessing YPAR for youth substance use prevention.
KW  - Community-Based Participatory Research/*methods
KW  - Health Services Research/*methods
KW  - Substance-Related Disorders/*prevention & control
KW  - Adolescent
KW  - Humans
KW  - Reproducibility of Results
KW  - Adolescent*
KW  - Community Based Participatory Research*
KW  - Systematic Review*
KW  - Youth Participatory Action Research*
KW  - Youth Substance Use*
DO  - 10.1080/10826084.2019.1668014
UR  - https://elib.tcd.ie/login?url=https://search.ebscohost.com/login.aspx?direct=true&db=cmedm&AN=31596160&site=ehost-live
DP  - EBSCOhost
DB  - cmedm
ER  - 

TY  - JOUR
AU  - Barnert, Elizabeth
AU  - Sun, Ava
AU  - Abrams, Laura
AU  - Chung, Paul J
AN  - 31722933
ID  - 31722933
T1  - Reproductive health needs of recently incarcerated youth during community reentry: a systematic review.
JO  - BMJ sexual & reproductive health
JF  - BMJ sexual & reproductive health
JA  - BMJ Sex Reprod Health
Y1  - 2020/07//
VL  - 46
IS  - 3
SP  - 161
EP  - 171
CY  - England
PB  - BMJ Publishing Group Ltd
SN  - 2515-2009
AD  - Department of Pediatrics, University of California, Los Angeles, Los Angeles, California, USA ebarnert@mednet.ucla.net.
AD  - Department of Pediatrics, University of California, Los Angeles, Los Angeles, California, USA.
AD  - Department of Social Welfare, University of California, Los Angeles (UCLA), Los Angeles, California, USA.
AD  - Department of Pediatrics, University of California, Los Angeles, Los Angeles, California, USA.
N1  - Accession Number: 31722933. Language: English. Date Revised: 20210722. Date Created: 20191115. Date Completed: 20201030. Update Code: 20211105. Publication Type: Journal Article, Systematic Review. Journal ID: 101715577. Publication Model: Print-Electronic. Cited Medium: Internet. NLM ISO Abbr: BMJ Sex Reprod Health. PubMed Central ID: PMC8262509. Linked References: J Adolesc Health. 1994 Sep;15(6):457-63. (PMID: 7811677); Child Youth Care Forum. 2010 Aug;39(4):253-269. (PMID: 20730108); J HIV AIDS Prev Child Youth. 2008 Feb 1;8(2):45-64. (PMID: 19809580); Health Educ Res. 2012 Oct;27(5):895-903. (PMID: 21368023); J Urban Health. 2005 Sep;82(3):420-33. (PMID: 16014874); J Adolesc Health. 2000 Jul;27(1):73-5. (PMID: 10867356); J Clin Epidemiol. 2011 Jan;64(1):79-89. (PMID: 21130354); Am J Public Health. 2008 Sep;98(9 Suppl):S191-202. (PMID: 18687613); Ann Intern Med. 2015 Mar 3;162(5):345-52. (PMID: 25732276); J Offender Rehabil. 2010 Nov;49(8):571-584. (PMID: 21373205); Pediatrics. 2011 Dec;128(6):1219-35. (PMID: 22123883); BMJ. 2007 Nov 24;335(7629):1080. (PMID: 18024483); Int J Surg. 2014 Dec;12(12):1495-9. (PMID: 25046131); Qual Health Res. 2002 Nov;12(9):1284-99. (PMID: 12448672); Health Promot Pract. 2016 Jan;17(1):31-9. (PMID: 26452768); Fam Process. 2016 Jun;55(2):305-20. (PMID: 26879671); Pediatrics. 2005 Apr;115(4):1077-83. (PMID: 15805390); BMC Public Health. 2010 Nov 10;10:689. (PMID: 21067586); J Am Acad Child Adolesc Psychiatry. 2018 Oct;57(10):715-718. (PMID: 30274642); Pediatrics. 2000 Jul;106(1):E11. (PMID: 10878180); Sex Transm Dis. 2002 Dec;29(12):834-9. (PMID: 12466728); Health Educ Behav. 2011 Jun;38(3):241-50. (PMID: 21393623); Acad Pediatr. 2016 Mar;16(2):99-109. (PMID: 26548359); Obstet Gynecol. 2015 Dec;126(6):1325. (PMID: 26595579); J Pediatr Adolesc Gynecol. 2019 Jun;32(3):316-324. (PMID: 30529698); Women Health. 2014;54(8):726-49. (PMID: 25190056); J Adolesc Health. 2010 Nov;47(5):448-55. (PMID: 20970079). Linking ISSN: 25151991. Subset: MEDLINE; Grant Information: K23 DA045747 United States DA NIDA NIH HHS; KL2 TR000122 United States TR NCATS NIH HHS; KL2 TR001882 United States TR NCATS NIH HHS Date of Electronic Publication: 2019 Nov 13. ; Original Imprints: Publication: London : BMJ Publishing Group Ltd., [2018]-
AB  - Background: Youth involved in the juvenile justice system have high reproductive health needs and, on exiting detention, face the challenging transition of reentry. We conducted a systematic literature review to describe what is known about youths' reproductive health needs during community reentry after incarceration.; Methods: We searched PubMed, CINAHL, Cochrane Library, and Google Scholar for articles containing key words with the concepts 'child or adolescent', 'incarcerated' and 'reentry'. In the search, we defined the concept of 'reentry' as within 1 month prior to release (to include interventions involving pre-release planning) and up to 18 months after release from incarceration.; Results: Our search yielded 2187 articles. After applying all exclusion criteria, 14 articles on reproductive health remained for extraction. The articles provided data on the following aspects of youths' reproductive health: frequency of condom use (eight articles), sexual risk behaviours other than lack of condom use (seven articles), and prevalence of sexually transmitted infections (three articles).; Conclusions: The literature on the reproductive health needs of youth undergoing reentry is extremely limited. Current intervention studies yield mixed but promising results and more intervention studies that address both pre-release reentry planning and the post-incarceration period are needed. Given incarcerated youths' well-documented reproductive health disparities compared with non-incarcerated adolescents, the identified gaps represent important opportunities for future research and programmatic emphasis. (© Author(s) (or their employer(s)) 2020. No commercial re-use. See rights and permissions. Published by BMJ.)
KW  - Needs Assessment*
KW  - Prisoners/*education
KW  - Prisoners/*psychology
KW  - Reproductive Health/*education
KW  - Adolescent
KW  - Child
KW  - Female
KW  - Health Services Accessibility/standards
KW  - Humans
KW  - Male
KW  - Reproductive Health/standards
KW  - incarcerated youth*
KW  - juvenile justice*
KW  - reentry*
KW  - reproductive health*
DO  - 10.1136/bmjsrh-2019-200386
UR  - https://elib.tcd.ie/login?url=https://search.ebscohost.com/login.aspx?direct=true&db=cmedm&AN=31722933&site=ehost-live
DP  - EBSCOhost
DB  - cmedm
ER  - 

TY  - JOUR
AU  - Anderson, Amy J
AN  - 31489643
ID  - 31489643
T1  - A Qualitative Systematic Review of Youth Participatory Action Research Implementation in U.S. High Schools.
JO  - American journal of community psychology
JF  - American journal of community psychology
JA  - Am J Community Psychol
Y1  - 2020/03//
VL  - 65
IS  - 1-2
SP  - 242
EP  - 257
CY  - England
PB  - Wiley
SN  - 1573-2770
AD  - DePaul University, Chicago, IL, USA.
N1  - Accession Number: 31489643. Language: English. Date Revised: 20210226. Date Created: 20190907. Date Completed: 20210226. Update Code: 20211105. Publication Type: Journal Article, Systematic Review. Journal ID: 0364535. Publication Model: Print-Electronic. Cited Medium: Internet. NLM ISO Abbr: Am J Community Psychol. Linked References: Andrews, D. J. C., Richmond, G., Warren, C. A., Petchauer, E., & Folden, R. (2018). A call to action for teacher preparation programs: Supporting critical conversations and democratic action in safe learning environments. Journal of Teacher Education, 69, 205-208.; Anyon, Y., Bender, K., Kennedy, H., & Dechants, J. (2018). A systematic review of youth participatory action research (YPAR) in the United States: Methodologies, youth outcomes, and future directions. Health Education and Behavior, 45, 865-878.; Ayala, J. (2009). Split scenes, converging visions: The ethical terrains where PAR and borderlands scholarship meet. Urban Review, 41, 66-84.; Baggett, H. C., & Andrzejewski, C. E. (2017). “Man, somebody tell that kid to shut up”: YPAR implementation at a rural, alternative school in the deep south. Critical Questions in Education, 8, 400-417.; Beattie, H. (2012). Amplifying student voice: The missing link in school transformation. Management in Education, 26, 158-160.; Brion-Meisels, G., & Alter, Z. (2018). The quandary of youth participatory action research in school settings: A framework for reflecting on the factors that influence purpose and process. Harvard Educational Review, 88, 429-454.; Bronfenbrenner, U. (1994). Ecological models of human development. In M. Gauvain & M. Cole (Eds.), Readings on the development of children (2nd edn, pp. 37-43). New York, NY: Freeman.; Brown, T. M. (2010). ARISE to the challenge: Partnering with urban youth to improve educational research and learning. Perspectives on Urban Education, 4-14.; Call-Cummings, M., & Martinez, S. (2016). Consciousness-raising or unintentionally oppressive? Potential negative consequences of photovoice. The Qualitative Report, 21, 798-810.; Call-Cummings, M., & Martinez, S. (2017). ‘It wasn't racism; it was more misunderstanding’. White teachers, Latino/a students, and racial battle fatigue. Race, Ethnicity, and Education, 20, 561-574.; Cammarota, J. (2007a). A social justice approach to achievement: Guiding Latina/o students toward educational attainment with a challenging, socially relevant curriculum. Equity and Excellence in Education, 40, 87-96.; Cammarota, J. (2007b). A map for social change: Latino students engage a praxis of ethnography. Children, Youth, and Environments, 17, 341-353.; Cammarota, J. (2017). Youth participatory action research: A pedagogy of transformational resistance for critical youth studies. Journal of Critical Education Policy Studies, 15, 188-213.; Cammarota, J., & Fine, M. (2008b). Youth participatory action research: A pedagogy for transformational resistance. In J. Cammarota & M. Fine (Eds.), Revolutionizing education: Youth participatory action research in motion (pp. 1-11). New York, NY: Routledge.; Cammarota, J., & Romero, A. (2009). A social justice epistemology and pedagogy for Latina/o students: Transforming public education with participatory action research. New Directors for Youth Development, 123, 53-65.; Cammarota, J., & Romero, A. (2011). Participatory action research for high school students: Transforming policy, practice, and the personal with social justice education. Educational Policy, 25, 488-506.; Caraballo, L., Lozenski, B. D., Lysiscott, J. J., & Morrell, E. (2017). YPAR and critical epistemologies: Rethinking education research. Review of Research in Education, 41, 311-336.; Chinn, P. W. U. (1998). Teacher-student action research: Answering Melissa's question. Teaching and Change, 5, 96-115.; Covidence. (2018). [Computer program]. Melbourne, Vic., Australia: Veritas Health Innovation. Available at www.covidence.org [last accessed April 04, 2018].; De Lara, E. (2002). Peer predictability: An adolescent strategy for increasing a sense of personal safety at school. Journal of School Violence, 1, 31-56.; Durlak, J. A., & DuPre, E. P. (2008). Implementation matters: A review of research on the influence of implementation on program outcomes and the factors affecting implementation. American Journal of Community Psychology, 41, 327-350.; Eccles, J., Midgley, C., Buchanan, C., Wigfield, A., Reuman, D., & MacIver, D. (1993). Development during adolescence: The impact of stage-environment fit on young adolescents’ experiences in schools and families. American Psychologist, 48, 90-101.; Fine, M. (2008). An epilogue of sorts. In J. Cammarota & M. Fine (Eds.), Revolutionizing Education: Youth Participatory Action Research in Motion (pp. 213-234). London: Routledge.; Fine, M., Torre, M. E., Boudin, K., Bowen, I., Clark, J., Hylton, D., … & Upegui, D. (2004). Participatory action research: Within and beyond bars. In P. Camic, J. E. Rhodes, & L. Yardley (Eds.), Qualitative research in psychology: Expanding perspectives in methodology and design (pp. 173-198). Washington, DC: American Psychological Association.; Fisette, J. L., & Walton, T. A. (2014). ‘If you really knew me’ … I am empowered through action. Sport, Education, and Society, 19, 131-152.; Flicker, S., Travers, R., Guta, A., McDonald, S., & Meagher, A. (2007). Ethical dilemmas in community-based participatory research: Recommendations for institutional review boards. Journal of Urban Health: Bulletin of the New York Academy of Medicine, 84(4), 478-493.; Freire, P. (1972). Pedagogy of the oppressed. New York, NY: Herder and Herder.; Goessling, K., & Doyle, C. (2009). Thru the lenz: Participatory action research, photography, and creative process in an urban high school. Journal of Creativity in Mental Health, 4, 343-365.; Goodkind, S., Schelbe, L., Joseph, A. A., Beers, D. E., & Pinksy, S. L. (2013). Providing new opportunities or reinforcing old stereotypes? Perceptions and experiences of single-sex public education. Children and Youth Services Review, 35, 1174-1181.; Goodnough, K. (2014). Examining the potential of youth-led community of practice: Experience and insights. Educational Action Research, 22, 363-379.; Herr, K. (2017). Insiders doing PAR with youth in their schools: Negotiating professional boundaries and healing justice. International Journal of Qualitative Studies in Education, 30, 450-463.; Kelly, D. M. (1993). Power source: High school students as participatory researchers. The American Sociologist, 24, 8-26.; Kirshner, B., & Pozzoboni, K. M. (2011). Student interpretation of a school closure: Implications for student voice in equity-based school reform. Teachers College Record, 113, 1634-1667.; Kornbluh, M., Ozer, E. J., Allen, C. D., & Kirshner, B. (2015). Youth participatory action research as an approach to sociopolitical development with the new academic standards: Considerations for educators. Urban Review, 47, 868-892.; Kornbluh, M., Watling-Neal, J., & Ozer, E. J. (2016). Scaling-up youth-led social justice efforts through an online school-based social network. American Journal of Community Psychology, 57, 266-279.; Lewin, K. (1946). Action research and minority problems. Journal of Social Issues, 2(4), 34-46.; Lewis, M. E. (2004). A teacher's schoolyard tale: Illuminating the vagaries of practicing participatory action research (PAR) pedagogy. Environmental Education Research, 10, 1-27.; Liberati, A., Altman, D. G., Tetzlaff, J., Mulrow, C., Gotzche, P. C., Ioannidis, J. P. A., … & Moher, D. (2009). The PRISMA statement for reporting systematic reviews and meta-analyses of studies that evaluation health care interventions: Explanations and elaboration. PloS Medicine, 6, 1-28.; Lykes, M. B. (2017). Community-based and participatory action research: Community psychology collaborations within and across borders. In M. A. Bond, I. Serrano-Garcıa, C. Keys & M. Shinn (Eds.), Handbook of community psychology, vol 2 (pp. 43-58)., Theoretical foundations, core concepts, and emerging challengesWashington, DC: American Psychological Association Press.; Mirra, N., Filipiak, D., & Garcia, A. (2015). Revolutionizing inquiry in urban English classrooms: Pursuing voice and justice through youth participatory action research. English Journal, 105, 49-57.; Moher, D., Liberati, A., Tetzlaff, J., Altman, D.G., & The PRISMA Group (2009). Preferred reporting items for systematic reviews and meta-analyses: The PRISMA statement. PLoS Medicine, 6, e1000097.; National Science Foundation, National Center for Science and Engineering Statistics. (2019). Women, minorities, and persons with disabilities in science and engineering: 2019 (NSF Special Report 19-304). Available from: https://ncses.nsf.gov/pubs/nsf19304/digest/about-this-report [last accessed June 15, 2019].; Ozer, E. J. (2016). Youth-led participatory action research. In L. A. Jason & D. S. Glenwick (Eds.), Handbook of methodological approaches to community-based research: Qualitative, quantitative, and mixed methods. New York, NY: Oxford University Press.; Ozer, E. J., Cantor, J. P., Cruz, G. W., Fox, B., Hubbard, E., & Moet, L. (2008). The diffusion of youth-led participatory research in urban schools: The role of the prevention support system in implementation and sustainability. American Journal of Community Psychology, 41, 278-289.; Ozer, E. J., & Douglas, L. (2013). The impact of participatory research on urban teens: An experimental evaluation. American Journal of Community Psychology, 51, 66-75.; Ozer, E. J., Newlan, S., Douglas, L., & Hubbard, E. (2013). “Bounded” empowerment: Analyzing tensions in the practice of youth-led participatory research in urban public schools. American Journal of Community Psychology, 53, 13-26.; Ozer, E. J., Ritterman, M. L., & Wanis, M. G. (2010). Participatory action research in middle school: Opportunities, constraints, and key processes. American Journal of Community Psychology, 46, 152-166.; Ozer, E. J., & Wright, D. (2012). Beyond school spirit: The effects of youth-led participatory research on two urban high schools. Journal of Research on Adolescence, 22, 267-283.; Pritzker, S., LaChapelle, A., & Tatum, J. (2012). “We need their help”: Encouraging and discouraging adolescent civic engagement through Photovoice. Children and Youth Services Review, 34, 2247-2254.; Rabinowitz, P. (n.d.). Identifying and analyzing stakeholders and their interests. Available from: https://ctb.ku.edu/en/table-of-contents/participation/encouraging-involvement/identify-stakeholders/main [last accessed June 15, 2019].; Raygoza, M. C. (2016). Striving toward transformation resistance: Youth participatory action research in the mathematics classroom. Journal of Urban Mathematics Education, 9, 122-152.; Rubin, B. C., Ayala, J., & Zaal, M. (2017). Authenticity, aims, and authority: Navigating youth participatory action research in the classroom. Curriculum Inquiry, 47, 175-194.; Shamrova, D. P., & Cummings, C. E. (2017). Participatory action research (PAR) with children and youth: An integrative review of methodology and PAR outcomes for participants, organizations, and communities. Children and Youth Services Review, 81, 400-412.; Smith, L., Davis, K., & Bhowmik, M. (2010). Youth participatory action research groups as school counseling interventions. Professional School Counseling, 14, 174-182.; Stovall, D., & Delgado, N. (2009). “Knowing the ledge”: Participatory action research as legal studies for urban high school youth. New Directions for Youth Development, 123, 67-81.; Tanner, S. J. (2015). What the whiteness project should have been: Poetry as a collaborative vehicle for inquiry. English Journal, 104, 65-70.; Tanner, S. J. (2016). Accounting for whiteness through collaborative fiction. Research in Drama Education: The Journal of Applied Theatre and Performance, 21, 183-195.; Tanner, S. J. (2017a). Killing Victoria: Improvisational and emergent teaching and learning. Ethnography and Education, 12, 367-380.; Tanner, S. J. (2017b). Permission to be confused: Toward a second wave of critical whiteness pedagogy. Journal of Curriculum and Pedagogy, 14, 164-179.; Thomas, J., & Harden, J. (2008). Methods for thematic synthesis of qualitative research in systematic reviews. BioMed Central Medical Research Methodology, 8, 1-10.; UC Regents (2015). YPAR Hub. Retrieved from http://yparhub.berkeley.edu/ [last accessed June 15, 2019].; Weir, K. (2016). Inequality at school: What's behind the racial disparity in our education system? Monitor on Psychology, 47(10). Available from https://www.apa.org/monitor/2016/11/cover-inequality-school [last accessed June 15, 2019].; White, G. W., Suchowierska, M., & Campbell, M. (2004). Developing and systematically implementing participatory action research. Archives of Physical Medicine and Rehabilitation, 85, 3-12.; Yang, K. W. (2009). Mathematics, critical literacy, and youth participatory action research. New Directions for Youth Development, 123, 99-118.; Zaal, M., & Terry, J. (2013). Knowing what I can do and who I can be: Youth identity transformational benefits of participatory action research. Journal of Ethnographic and Qualitative Research, 8, 42-55.; Zenkov, K., Pellegrino, A., Harmon, J., Ewaida, M., Bell, A., Lynch, M., & Sell, C. (2013). Picture culturally relevant literacy practices using photography to see how literacy curricula and pedagogies matter to urban youth. International Journal of Multicultural Education, 15, 1-20.. Linking ISSN: 00910562. Subset: MEDLINE; Date of Electronic Publication: 2019 Sep 06. Current Imprints: Publication: 2016- : Chichester : Wiley; Original Imprints: Publication: Washington, Winston.
AB  - This qualitative systematic review examined the context-specific factors that influence the implementation of youth participatory action research (YPAR) projects in high schools within the United States. Thematic synthesis was conducted to identify and analyze the YPAR implementation factors that were present in 38 peer-reviewed studies. Results indicate the following two analytic themes concerning YPAR implementation in high schools: (a) pedagogical strategies and (b) stakeholder dynamics and needs. The themes provide support for existing ecological frameworks of implementation factors and demonstrate that adult researchers' project-specific decisions are nested within educational power structures. This paper will discuss the implications of these YPAR implementation themes in executing YPAR projects in high schools. (© 2019 Society for Community Research and Action.)
KW  - Community-Based Participatory Research*/methods
KW  - Community-Institutional Relations*
KW  - Health Services Research*/methods
KW  - Schools*
KW  - Adolescent
KW  - Humans
KW  - Policy Making
KW  - Qualitative Research
KW  - Stakeholder Participation
KW  - United States
KW  - Adolescence*
KW  - Critical pedagogy*
KW  - Education*
KW  - High school*
KW  - Implementation*
KW  - Youth participatory action research*
DO  - 10.1002/ajcp.12389
UR  - https://elib.tcd.ie/login?url=https://search.ebscohost.com/login.aspx?direct=true&db=cmedm&AN=31489643&site=ehost-live
DP  - EBSCOhost
DB  - cmedm
ER  - 

TY  - JOUR
AU  - Gill, Fenella J
AU  - Pienaar, Catherine
AU  - Jones, Tanya
AN  - 34364394
ID  - 34364394
T1  - Using a 3 stage process to create a consumer research contact list in a paediatric health setting: the PARTICIPATE project.
JO  - Research involvement and engagement
JF  - Research involvement and engagement
JA  - Res Involv Engagem
Y1  - 2021/08/07/
VL  - 7
IS  - 1
SP  - 56
CY  - England
PB  - BioMed Central
SN  - 2056-7529
AD  - Perth Children's Hospital, Child and Adolescent Health Service, Hospital Avenue, Nedlands, WA, 6009, Australia. f.gill@curtin.edu.au.; School of Nursing, Faculty of Health Sciences, Curtin University, Perth, Western Australia, Australia. f.gill@curtin.edu.au.; Curtin enAble Institute, Faculty of Health Sciences, Curtin University, Perth, Western Australia, Australia. f.gill@curtin.edu.au.
AD  - Perth Children's Hospital, Child and Adolescent Health Service, Hospital Avenue, Nedlands, WA, 6009, Australia.
AD  - School of Allied Heath, Faculty of Health Sciences, Curtin University, Perth, Western Australia, Australia.; Formerly of the Consumer and Community Health Research Network (Now named Consumer and Community Involvement Program), Harry Perkins Institute of Medical Research, Level 6, 6 Verdun Street, Nedlands, WA, 6009, Australia.
N1  - Accession Number: 34364394. Language: English. Date Revised: 20210812. Date Created: 20210808. Update Code: 20211105. Publication Type: Journal Article. Journal ID: 101708164. Publication Model: Electronic. Cited Medium: Internet. NLM ISO Abbr: Res Involv Engagem. PubMed Central ID: PMC8349077. Linked References: BMJ Qual Saf. 2016 Dec;25(12):986-992. (PMID: 26369893); Lancet. 2013 Jan 5;381(9860):73-87. (PMID: 23176802); BMJ. 2017 Aug 2;358:j3453. (PMID: 28768629); Health Expect. 2018 Dec;21(6):1075-1084. (PMID: 30062858); Pediatrics. 2016 Sep;138(3):. (PMID: 27492817); Clin Epidemiol. 2015 Nov 17;7:449-90. (PMID: 26604824); Clin Trials. 2019 Apr;16(2):194-203. (PMID: 30764659); PLoS One. 2018 Mar 2;13(3):e0193579. (PMID: 29499043); Health Expect. 2019 Aug;22(4):709-720. (PMID: 31379094); BMC Public Health. 2017 Sep 4;17(1):689. (PMID: 28870192); BMC Med Res Methodol. 2016 Oct 10;16(1):134. (PMID: 27724888); Res Involv Engagem. 2019 Nov 19;5:35. (PMID: 31832239); Semin Pediatr Surg. 2018 Dec;27(6):345-352. (PMID: 30473038); BMJ Open. 2018 Mar 1;8(3):e018987. (PMID: 29500206); Pediatrics. 2012 May;129(5):e1291-300. (PMID: 22529271); Patient Prefer Adherence. 2016 Apr 27;10:631-40. (PMID: 27175063); Source Code Biol Med. 2013 Oct 16;8(1):21. (PMID: 24131574); BMC Med Res Methodol. 2014 Jan 23;14:10. (PMID: 24456229); J Pers Med. 2017 Dec 15;7(4):. (PMID: 29244735); Nurs Ethics. 2010 Nov;17(6):749-58. (PMID: 21097973); Intern Med J. 2011 Jan;41(1a):42-8. (PMID: 19811553); Health Res Policy Syst. 2017 Feb 10;15(1):9. (PMID: 28187772); J Patient Cent Res Rev. 2017 Jan 31;4(1):39-41. (PMID: 31413969); Cochrane Database Syst Rev. 2018 Feb 22;2:MR000013. (PMID: 29468635). Linking ISSN: 20567529. Subset: PubMed not MEDLINE; Date of Electronic Publication: 2021 Aug 07. ; Original Imprints: Publication: London : BioMed Central, [2015]-
AB  - The impact of child health research can be far reaching; affecting children's immediate health, their adult health, the health of future generations and the economic wellbeing of countries. Consumer and community involvement is increasingly recognised as key to successful research recruitment. Systematic approaches to research recruitment include research registries or research contact lists.; Objective: Develop a process of creating a consumer research contact list for participating in future research opportunities at a children's health service.; Methods: A healthcare improvement approach using a 3 stage framework; 1) evidence review and consultation 2) co-production of a research communications plan with stakeholders (including consumers), including a draft research information brochure 3) prototyping involved iteratively testing the brochure, surveying parents or carers who attended outpatient clinics or the hospital Emergency Department, and conducting follow up telephone calls.; Results: There was overall support for the creation of a research contact list, but some unknowns remain. 367 parents or carers completed the survey and 36 participated in a follow up telephone call. Over half would be willing to join a research contact list and more than 90% of the children of parents or carers surveyed were not currently participating in research. Several potential barriers identified by health service staff were dispelled. Research communications and a future contact list should be available in electronic form.; Conclusions: There was strong support for creating a research contact list. The approach will inform our future directions including creation of an electronic research contact list easily accessible by consumers of the children's health service. Recruiting enough children to participate in research studies can be challenging. Establishing a registry or list of young people willing to be contacted to participate in research is one way of addressing this problem. At our children's health service, we wanted to explore the idea of developing a research contact list and we were particularly keen to involve consumers and community members in this process, which involved: 1.Reviewing other examples of research contact lists and consulting with a range of people, including consumers and community members, 2. Co-producing a research communications plan with parents, young people, health service staff and research staff, including a draft research information brochure for families, and 3. Testing the acceptability of the brochure by surveying parents or carers who attended outpatient clinics or the hospital Emergency Department, and conducting follow up telephone calls with them. 367 parents or carers completed a survey and 36 participated in a follow up telephone call. Over half were willing to join a research contact list and more than 90% of the children of parents or carers surveyed were not currently participating in research. Several potential barriers raised by consumers and health professionals in the first stage of the project were not found to be a concern for the parents or carers surveyed. Responses showed research communications and a future contact list should be available in electronic form. These findings will inform the future creation of an electronic research contact list, easily accessible by consumers of the children's health service. (© 2021. The Author(s).)
KW  - Child health research, parents, research participation
KW  - Consumer and community involvement
KW  - Paediatric
KW  - Stakeholder
DO  - 10.1186/s40900-021-00300-2
UR  - https://elib.tcd.ie/login?url=https://search.ebscohost.com/login.aspx?direct=true&db=cmedm&AN=34364394&site=ehost-live
DP  - EBSCOhost
DB  - cmedm
ER  - 

TY  - JOUR
AU  - Getachew, Theodros
AU  - Abebe, Solomon Mekonnen
AU  - Yitayal, Mezgebu
AU  - Persson, Lars Åke
AU  - Berhanu, Della
AN  - 33711024
ID  - 33711024
T1  - Association between a complex community intervention and quality of health extension workers' performance to correctly classify common childhood illnesses in four regions of Ethiopia.
JO  - PloS one
JF  - PloS one
JA  - PLoS One
Y1  - 2021/03/12/
VL  - 16
IS  - 3
SP  - e0247474
CY  - United States
PB  - Public Library of Science
SN  - 1932-6203
AD  - Health System and Reproductive Health Research Directorate, Ethiopian Public Health Institute, Addis Ababa, Ethiopia.; College of Medicine and Health Sciences, Institute of Public Health, University of Gondar, Gondar, Ethiopia.
AD  - College of Medicine and Health Sciences, Institute of Public Health, University of Gondar, Gondar, Ethiopia.
AD  - College of Medicine and Health Sciences, Institute of Public Health, University of Gondar, Gondar, Ethiopia.
AD  - Health System and Reproductive Health Research Directorate, Ethiopian Public Health Institute, Addis Ababa, Ethiopia.; Department of Disease Control, London School of Hygiene & Tropical Medicine, London, United Kingdom.
AD  - Health System and Reproductive Health Research Directorate, Ethiopian Public Health Institute, Addis Ababa, Ethiopia.; Department of Disease Control, London School of Hygiene & Tropical Medicine, London, United Kingdom.
N1  - Accession Number: 33711024. Language: English. Date Revised: 20210907. Date Created: 20210312. Date Completed: 20210907. Update Code: 20211105. Publication Type: Journal Article, Research Support, Non-U.S. Gov't. Journal ID: 101285081. Publication Model: Electronic-eCollection; eCollection. Cited Medium: Internet. NLM ISO Abbr: PLoS One. PubMed Central ID: PMC7954333. Linked References: Int J Qual Health Care. 2012 Dec;24(6):578-86. (PMID: 23081907); Glob Health Action. 2016 Jun 10;9:31572. (PMID: 27293124); BMC Health Serv Res. 2017 Dec 20;17(1):839. (PMID: 29262806); Global Health. 2019 Mar 26;15(1):24. (PMID: 30914055); Health Policy Plan. 2018 Dec 1;33(10):1128-1143. (PMID: 30590543); Int J Qual Health Care. 2012 Dec;24(6):553-7. (PMID: 23074183); PLoS One. 2015 Aug 12;10(8):e0134767. (PMID: 26267141); J Multidiscip Healthc. 2019 Dec 05;12:989-1005. (PMID: 31824166); BMJ Open. 2020 Sep 15;10(9):e040868. (PMID: 32933966); BMJ Open. 2017 Oct 25;7(10):e014216. (PMID: 29074507); Popul Health Metr. 2016 Nov 14;14:42. (PMID: 27891065); Hum Resour Health. 2015 Sep 30;13:80. (PMID: 26423049); Malar J. 2018 Feb 27;17(1):99. (PMID: 29486773); BMC Health Serv Res. 2019 Nov 29;19(1):915. (PMID: 31783756); J Glob Health. 2014 Dec;4(2):020403. (PMID: 25520793); Trop Doct. 2002 Jul;32(3):166-7. (PMID: 12139161); BMC Public Health. 2013;13 Suppl 3:S29. (PMID: 24564451); J Glob Health. 2018 Dec;8(2):020418. (PMID: 30333922); Health Aff (Millwood). 2016 Sep 1;35(9):1716-24. (PMID: 27605655); Int J Environ Res Public Health. 2020 Aug 11;17(16):. (PMID: 32796574); Acta Paediatr. 2019 Nov;108(11):2100-2106. (PMID: 31162734); Int J Qual Health Care. 2020 Apr 21;32(1):54-63. (PMID: 31829427); Am J Public Health. 2018 Sep;108(9):1252-1259. (PMID: 30024811); Lancet Glob Health. 2018 Nov;6(11):e1163-e1175. (PMID: 30309799); Am J Trop Med Hyg. 2016 Mar;94(3):596-604. (PMID: 26787148); Lancet. 2018 Apr 14;391(10129):1538-1548. (PMID: 29395268); Glob Health Action. 2014 May 08;7:24085. (PMID: 24815075); Ethiop Med J. 2014 Oct;52 Suppl 3:47-55. (PMID: 25845073); Am J Trop Med Hyg. 2015 Sep;93(3):636-647. (PMID: 26195461); Anesth Analg. 2018 May;126(5):1755-1762. (PMID: 29239959). Linking ISSN: 19326203. Subset: MEDLINE; Date of Electronic Publication: 2021 Mar 12. ; Original Imprints: Publication: San Francisco, CA : Public Library of Science
AB  - Background: Due to low care utilization, a complex intervention was done for two years to optimize the Ethiopian Health Extension Program. Improved quality of the integrated community case management services was an intermediate outcome of this intervention through community education and mobilization, capacity building of health workers, and strengthening of district ownership and accountability of sick child services. We evaluated the association between the intervention and the health extension workers' ability to correctly classify common childhood illnesses in four regions of Ethiopia.; Methods: Baseline and endline assessments were done in 2016 and 2018 in intervention and comparison areas in four regions of Ethiopia. Ill children aged 2 to 59 months were mobilized to visit health posts for an assessment that was followed by re-examination. We analyzed sensitivity, specificity, and difference-in-difference of correct classification with multilevel mixed logistic regression in intervention and comparison areas at baseline and endline.; Results: Health extensions workers' consultations with ill children were observed in intervention (n = 710) and comparison areas (n = 615). At baseline, re-examination of the children showed that in intervention areas, health extension workers' sensitivity for fever or malaria was 54%, 68% for respiratory infections, 90% for diarrheal diseases, and 34% for malnutrition. At endline, it was 40% for fever or malaria, 49% for respiratory infections, 85% for diarrheal diseases, and 48% for malnutrition. Specificity was higher (89-100%) for all childhood illnesses. Difference-in-differences was 6% for correct classification of fever or malaria [aOR = 1.45 95% CI: 0.81-2.60], 4% for respiratory tract infection [aOR = 1.49 95% CI: 0.81-2.74], and 5% for diarrheal diseases [aOR = 1.74 95% CI: 0.77-3.92].; Conclusion: This study revealed that the Optimization of Health Extension Program intervention, which included training, supportive supervision, and performance reviews of health extension workers, was not associated with an improved classification of childhood illnesses by these Ethiopian primary health care workers.; Trial Registration: ISRCTN12040912, http://www.isrctn.com/ISRCTN12040912.
KW  - Disease/*classification
KW  - Health Promotion/*methods
KW  - Needs Assessment/*trends
KW  - Case Management/trends
KW  - Child Health Services/trends
KW  - Child, Preschool
KW  - Community Health Workers/trends
KW  - Community Participation/methods
KW  - Ethiopia/epidemiology
KW  - Female
KW  - Health Workforce/trends
KW  - Humans
KW  - Infant
KW  - Male
KW  - Primary Health Care/trends
DO  - 10.1371/journal.pone.0247474
UR  - https://elib.tcd.ie/login?url=https://search.ebscohost.com/login.aspx?direct=true&db=cmedm&AN=33711024&site=ehost-live
DP  - EBSCOhost
DB  - cmedm
ER  - 

TY  - JOUR
AU  - Nishiguchi, Erika Phelps
AU  - Kadunc, Kelley
AU  - Lee, Amanda
AU  - Johnson, Jessica
AU  - Lago, Sylvia
AU  - Grigg, Aaron
AU  - Johnston, Brian
AU  - Grow, H Mollie
AN  - 34248068
ID  - 34248068
T1  - Assessing 5-Year Outcomes of an Academic Pediatrics-Community Partnership Focused on Rural Child Health.
JO  - Progress in community health partnerships : research, education, and action
JF  - Progress in community health partnerships : research, education, and action
JA  - Prog Community Health Partnersh
Y1  - 2021///
VL  - 15
IS  - 2
SP  - 243
EP  - 253
CY  - United States
PB  - Johns Hopkins University Press
SN  - 1557-055X
N1  - Accession Number: 34248068. Language: English. Date Revised: 20211028. Date Created: 20210712. Date Completed: 20211028. Update Code: 20211106. Publication Type: Journal Article. Journal ID: 101273946. Publication Model: Print. Cited Medium: Internet. NLM ISO Abbr: Prog Community Health Partnersh. Linking ISSN: 15570541. Subset: MEDLINE; Date of Electronic Publication: 20210101. ; Original Imprints: Publication: Baltimore, Md. : Johns Hopkins University Press
AB  - Background: The Resident Education in Advocacy and Child Health (REACH) pathway at a large academic pediatric residency program in the Northwest includes an academic-community partnership in a rural community. Few academic-community partnership evaluations have focused on community values. REACH trainees conducted a 5-year evaluation of the partnership using community-generated outcomes measures. We sought to 1) apply community-based participatory research (CBPR) principles to engage community stakeholders, 2) mutually develop program evaluation measures, and 3) describe core projects and the community's perceptions of the REACH program. A secondary objective was to evaluate REACH pathway influence on trainee alumni.; Methods: We used a community-informed design to determine outcomes and indicators, 2) gathered data through iterative review of materials, stakeholder interviews, and alumni surveys, and 3) conducted a quantitative and qualitative analysis and synthesis.; Results: Four short-term outcomes measures were identified for a logic model: 1) project sustainability, 2) direct engagement with youth, 3) Community partnerships, and 4) "ripple effects." Of non-foundational projects, 50% were sustained at the time of the evaluation. Fourteen projects (70%) engaged youth. At least five ongoing community partnerships were identified. Four stakeholders (24%) noted a ripple effect. Trainee alumni reported increased confidence in research skills, cultural competence, and appreciation of community perspectives. Key themes of the partnership's value were relationships, outsider perspective and professional expertise, trainees as catalyst, and balance of research with action.; Conclusions: Our evaluation demonstrated the partnership's value to community and trainees and yielded suggestions for increasing the program's impact. We believe that key elements of this evaluation could be used in other academic-community partnership programs.
KW  - Community-Based Participatory Research*
KW  - Pediatrics*
KW  - Adolescent
KW  - Child
KW  - Child Health
KW  - Humans
KW  - Program Evaluation
KW  - Rural Population
DO  - 10.1353/cpr.2021.0026
UR  - https://elib.tcd.ie/login?url=https://search.ebscohost.com/login.aspx?direct=true&db=cmedm&AN=34248068&site=ehost-live
DP  - EBSCOhost
DB  - cmedm
ER  - 

TY  - JOUR
AU  - Doucet, Shelley
AU  - Curran, Janet A
AU  - Breneol, Sydney
AU  - Luke, Alison
AU  - Dionne, Emilie
AU  - Azar, Rima
AU  - Reid, Amy E
AU  - McKibbon, Shelley
AU  - Horsman, Amanda R
AU  - Binns, Krystal
AN  - 32565449
ID  - 32565449
T1  - Programmes to support transitions in care for children and youth with complex care needs and their families: a scoping review protocol.
JO  - BMJ open
JF  - BMJ open
JA  - BMJ Open
Y1  - 2020/06/21/
VL  - 10
IS  - 6
SP  - e033978
CY  - England
PB  - BMJ Publishing Group Ltd
SN  - 2044-6055
AD  - Department of Nursing and Health Sciences, University of New Brunswick, Saint John, New Brunswick, Canada sdoucet@unb.ca.
AD  - School of Nursing, Faculty of Health, Dalhousie University, Halifax, Nova Scotia, Canada.
AD  - School of Nursing, Faculty of Health, Dalhousie University, Halifax, Nova Scotia, Canada.
AD  - Department of Nursing and Health Sciences, University of New Brunswick, Saint John, New Brunswick, Canada.
AD  - St. Mary's Research Centre & Family Medicine, McGill University, Montreal, Quebec, Canada.
AD  - Department of Psychology, Mount Allison University, Sackville, New Brunswick, Canada.
AD  - Department of Nursing and Health Sciences, University of New Brunswick, Saint John, New Brunswick, Canada.
AD  - W.K. Kellogg Health Sciences Library, Dalhousie University, Halifax, Nova Scotia, Canada.
AD  - Interdisciplinary Studies, University of New Brunswick, Saint John, New Brunswick, Canada.
AD  - Department of Nursing and Health Sciences, University of New Brunswick, Saint John, New Brunswick, Canada.
N1  - Accession Number: 32565449. Language: English. Date Revised: 20210215. Date Created: 20200623. Date Completed: 20210215. Update Code: 20211106. Publication Type: Journal Article, Research Support, Non-U.S. Gov't. Journal ID: 101552874. Publication Model: Electronic. Cited Medium: Internet. NLM ISO Abbr: BMJ Open. PubMed Central ID: PMC7307541. Linked References: Child Care Health Dev. 2016 Mar;42(2):176-87. (PMID: 26638809); Child Care Health Dev. 2004 Sep;30(5):439-52. (PMID: 15320921); Child Care Health Dev. 2011 Nov;37(6):821-32. (PMID: 22007982); Patient Prefer Adherence. 2017 Aug 21;11:1443-1450. (PMID: 28860727); Int J Evid Based Healthc. 2015 Sep;13(3):141-6. (PMID: 26134548); Soc Psychiatry Psychiatr Epidemiol. 2004 Apr;39(4):265-72. (PMID: 15085327); Cochrane Database Syst Rev. 2016 Apr 29;4:CD009794. (PMID: 27128768); J Ment Health. 2019 Aug;28(4):379-388. (PMID: 26732972); BMC Med Res Methodol. 2016 Feb 09;16:15. (PMID: 26857112); J Pediatr. 2017 Sep;188:263-269.e15. (PMID: 28668449); Syst Rev. 2016 Sep 29;5(1):166. (PMID: 27686735); Implement Sci. 2018 Nov 22;13(1):143. (PMID: 30466450); Am J Manag Care. 2013 May 01;19(5):e175-84. (PMID: 23781916); Health Aff (Millwood). 2014 Dec;33(12):2099-105. (PMID: 25489027); J Adolesc Health. 2006 Sep;39(3):305-17. (PMID: 16919791); J Adolesc Health. 2003 Oct;33(4):309-11. (PMID: 14519573); Adm Policy Ment Health. 2016 Mar;43(2):259-69. (PMID: 25708229); Pediatrics. 2018 Mar;141(Suppl 3):S202-S211. (PMID: 29496971); Pediatrics. 2012 Dec;130(6):e1463-70. (PMID: 23184117); Clin Child Psychol Psychiatry. 2015 Jul;20(3):436-57. (PMID: 24711585); J Clin Epidemiol. 2016 Jul;75:40-6. (PMID: 27005575); J Adolesc Health. 2017 Jan;60(1):3-16. (PMID: 27614592); Arch Pediatr Adolesc Med. 2011 Nov;165(11):1020-6. (PMID: 22065182); Int J Med Inform. 2014 Aug;83(8):548-58. (PMID: 24969270); Healthc Q. 2009;13 Spec No:6-15. (PMID: 20057243); Eur J Pediatr. 2014 Aug;173(8):1067-74. (PMID: 24610395); Ann Fam Med. 2012 Jan-Feb;10(1):60-2. (PMID: 22230832); Int J Nurs Stud. 2017 Jul;72:91-104. (PMID: 28521207); Syst Rev. 2015 Jan 01;4:1. (PMID: 25554246); Ann Intern Med. 2018 Oct 2;169(7):467-473. (PMID: 30178033); BMJ Open. 2016 May 05;6(5):e011871. (PMID: 27150188); J Behav Ther Exp Psychiatry. 2008 Jun;39(2):147-61. (PMID: 17433252); Arch Phys Med Rehabil. 2007 Aug;88(8):1064-73. (PMID: 17678671); Patient Educ Couns. 2017 Jan;100(1):76-92. (PMID: 27693084); Eur J Pediatr. 2018 Nov;177(11):1641-1652. (PMID: 30091109); J Adolesc Health. 2014 Jul;55(1):3-16. (PMID: 24815958); J Clin Nurs. 2010 Feb;19(3-4):313-23. (PMID: 20500270); BMC Health Serv Res. 2012 Oct 23;12:366. (PMID: 23088792); J Pediatr Nurs. 2019 Sep - Oct;48:18-34. (PMID: 31220801); J Pediatr. 2011 Aug;159(2):284-90. (PMID: 21429511). Linking ISSN: 20446055. Subset: MEDLINE; Grant Information: Canada CAPMC CIHR Date of Electronic Publication: 2020 Jun 21. ; Original Imprints: Publication: [London] : BMJ Publishing Group Ltd, 2011-
AB  - Introduction: Children and youth with complex care needs (CCNs) and their families experience many care transitions over their lifespan and are consequently vulnerable to the discontinuity or gaps in care that can occur during these transitions. Transitional care programmes, broadly defined as one or more intervention(s) or service(s) that aim to improve continuity of care, are increasingly being developed to address transitions in care for children and youth with CCNs. However, this literature has not yet been systematically examined at a comprehensive level. The purpose of this scoping review is to map the range of programmes that support transitions in care for children and youth with CCNs and their families during two phases of their lifespan: (1) up to the age of 19 years (not including their transition to adult healthcare) and (2) when transitioning from paediatric to adult healthcare.; Methods and Analysis: The Joanna Briggs Institute methodology for scoping reviews (ScR) will be used for the proposed scoping review. ScR are a type of knowledge synthesis that are useful for addressing exploratory research questions that aim to map key concepts and types of evidence on a topic and can be used to organise what is known about the phenomena. A preliminary search of PubMed was conducted in December 2018.; Ethics and Dissemination: Ethical approval is not required where this study is a review of the published and publicly reported literature. The research team's advisory council will develop a research dissemination strategy with goals, target audiences, expertise/leadership, resources and deadlines to maximise project outputs. The end-of-grant activities will be used to raise awareness, promote action and inform future research, policy and practice on this topic. (© Author(s) (or their employer(s)) 2020. Re-use permitted under CC BY-NC. No commercial re-use. See rights and permissions. Published by BMJ.)
KW  - Needs Assessment*
KW  - Transition to Adult Care/*organization & administration
KW  - Transitional Care/*organization & administration
KW  - Adolescent
KW  - Child
KW  - Humans
KW  - Research Design
KW  - Review Literature as Topic
KW  - community child health*
KW  - complex care needs*
KW  - continuity of care*
KW  - health policy*
KW  - transitions in care*
DO  - 10.1136/bmjopen-2019-033978
UR  - https://elib.tcd.ie/login?url=https://search.ebscohost.com/login.aspx?direct=true&db=cmedm&AN=32565449&site=ehost-live
DP  - EBSCOhost
DB  - cmedm
ER  - 

TY  - JOUR
AU  - Fine, Michelle
AU  - Torre, María Elena
AU  - Oswald, Austin Gerhard
AU  - Avory, Shéár
AN  - 34043378
ID  - 34043378
T1  - Critical participatory action research: Methods and praxis for intersectional knowledge production.
JO  - Journal of counseling psychology
JF  - Journal of counseling psychology
JA  - J Couns Psychol
Y1  - 2021/04//
VL  - 68
IS  - 3
SP  - 344
EP  - 356
CY  - United States
PB  - American Psychological Association
SN  - 0022-0167
AD  - Graduate Center of the City University of New York.
AD  - Graduate Center of the City University of New York.
AD  - Graduate Center of the City University of New York.
AD  - National Social Justice Advocate.
N1  - Accession Number: 34043378. Language: English. Date Revised: 20210608. Date Created: 20210527. Date Completed: 20210608. Update Code: 20211106. Publication Type: Journal Article. Journal ID: 2985124R. Publication Model: Print. Cited Medium: Internet. NLM ISO Abbr: J Couns Psychol. Linking ISSN: 00220167. Subset: MEDLINE; Date of Electronic Publication: 20210401. Current Imprints: Publication: Washington Dc : American Psychological Association; Original Imprints: Publication: Columbus, Ohio.
AB  - Building on the conceptual foundation of articles published in the 2005 volume of the Journal of Counseling Psychology on the qualitative turn in Counseling Psychology, we write to introduce and reflect on Critical Participatory Action Research (CPAR) as an intersectional approach to knowledge production by psychologists researching alongside individuals, communities, and movements dedicated to social justice. We open with a brief review of the origins of CPAR and the epistemological commitments of this approach to inquiry. We then explore why and how participation matters, and the delicate dynamics of CPAR through various phases of research: putting together a research team, crafting research questions and design, selecting methods, sampling, participatory analyses of qualitative and quantitative material, and figuring out how to produce and circulate findings in ways accountable to the community/movement of interest. The second half of the article offers a slow journey into one CPAR project, What's Your Issue?, a multigenerational, national, participatory survey designed by and for LGBTQIA+ youth, with an emphasis on the participation and representation of youth of color. We write this article for scholars, practitioners, activists, educators, and students to make visible why participation is so crucial to social justice research; that "no research on us, without us" is both scientifically and ethically valid, and how mixed methods research with LGBTQIA+ and gender-expansive youth can open new horizons for theory, methods, and action. (PsycInfo Database Record (c) 2021 APA, all rights reserved).
KW  - Health Services Research*
KW  - Knowledge*
KW  - Research Design*
KW  - Social Justice*
KW  - Adolescent
KW  - Adult
KW  - Aged
KW  - Community-Based Participatory Research
KW  - Female
KW  - Humans
KW  - Male
KW  - Middle Aged
KW  - Young Adult
DO  - 10.1037/cou0000445
UR  - https://elib.tcd.ie/login?url=https://search.ebscohost.com/login.aspx?direct=true&db=cmedm&AN=34043378&site=ehost-live
DP  - EBSCOhost
DB  - cmedm
ER  - 

TY  - JOUR
AU  - Stalker, Katie Cotter
AU  - Brown, Mary Ellen
AU  - Evans, Caroline B R
AU  - Hibdon, Julie
AU  - Telep, Cody
AN  - 32691885
ID  - 32691885
T1  - Addressing Crime, Violence, and Other Determinants of Health through Community-Based Participatory Research and Implementation Science.
JO  - American journal of community psychology
JF  - American journal of community psychology
JA  - Am J Community Psychol
Y1  - 2020/12//
VL  - 66
IS  - 3-4
SP  - 392
EP  - 403
CY  - England
PB  - Wiley
SN  - 1573-2770
AD  - Arizona State University, Tucson, AZ, USA.
AD  - Arizona State University, Tucson, AZ, USA.
AD  - University of North Carolina - Chapel Hill, Chapel Hill, NC, USA.
AD  - Southern Illinois University, Carbondale, IL, USA.
AD  - Arizona State University, Tucson, AZ, USA.
N1  - Accession Number: 32691885. Language: English. Date Revised: 20210909. Date Created: 20200722. Date Completed: 20210909. Update Code: 20211105. Publication Type: Journal Article, Research Support, U.S. Gov't, Non-P.H.S., Systematic Review. Journal ID: 0364535. Publication Model: Print-Electronic. Cited Medium: Internet. NLM ISO Abbr: Am J Community Psychol. Linked References: Backer, T. E., & Guerra, N. G. (2011). Mobilizing communities to implement evidence-based practices in youth violence prevention: The state of the art. American Journal of Community Psychology, 48, 31-42.; Braun, V., & Clarke, V. (2006). Using thematic analysis in psychology. Qualitative Research in Psychology, 3, 77-101.; Brown, M. E., & Stalker, K. C. (2018). Assess connect transform in our neighborhood: A framework for engaging community partners in CBPR research designs. Action Research. https://doi.org/10.1177/1476750318789484.; Corsaro, N., Brunson, R. K., & McGarrell, E. F. (2010). Evaluating a policing strategy intended to disrupt an illicit street-level drug market. Evaluation Review, 34, 513-548.; Cozens, P. M., Saville, G., & Hillier, D. (2005). Crime prevention through environmental design (CPTED): A review and modern bibliography. Property Management, 23, 328-356.; Cubbin, C., Egerter, S., Bravemean, P., & Pedregon, V. (2008). Where we live matters for our health: Neighborhoods and health. Princeton, NJ: Robert Wood Johnson Foundation, Commission to Build a Healthier America. Available from: https://www.issuelab.org [last accessed October 10, 2019].; DeCou, C. R., & Lynch, S. M. (2017). Assessing adult exposure to community violence: A review of definitions and measures. Trauma, Violence, and Abuse, 18, 51-61.; Eccles, M. P., Armstrong, D., Baker, R., Cleary, K., Davies, H., Davies, S., … & Sibbald, B. (2009). An implementation research agenda. Implementation Science, 4, 1-7.; Egan, M., Tannahill, C., Petticrew, M., & Thomas, S. (2008). Psychosocial risk factors in home and community settings and their associations with population health and health inequalities: A systematic meta-review. BMC Public Health, 8, 239-252.; ESRI (2019). ArcGIS community analyst: Community profile. Source U.S. Census Bureau, Census 2010 Summary File 1, ESRI forecasts for 2019. Redlands, CA: Author.; Evans, C. B. R., Stalker, K. C., & Brown, M. E. (2020). A systematic review of crime/violence and substance use prevention programs. Manuscript submitted for publication.; Faridi, Z., Grunbaum, J. A., Gray, B. S., Franks, A., & Simoes, E. (2007). Community-based participatory research: Necessary next steps. Preventing Chronic Disease: Public Health Research, Practice, and Policy, 4, 1-5.; Haroscopos, A., & Hough, M. (2005). Drug dealing in open-air markets. Office of Community Oriented Policing Services, U.S. Department of Justice.; Hartinger-Saunders, R. M., Rine, C. M., Nochajski, T., & Wieczorek, W. (2012). Neighborhood crime and perception of safety as predictors of victimization and offending among youth: A call for macro-level prevention and intervention models. Children and Youth Services Review, 34, 1966-1973.; Hibdon, J., & Groff, E. R. (2014). What you find depends on where you look: Using emergency medical services call data to target illicit drug use hot spots. Journal of Contemporary Criminal Justice, 30, 169-185.; Hibdon, J., Telep, C. W., & Groff, E. R. (2017). The concentration and stability of drug activity in Seattle, Washington using police and emergency medical services data. Journal of Quantitative Criminology, 33, 497-517.; Israel, B. A., Schulz, A. J., Parker, E. A., Becker, A. B., Allen, A. J., & Guzman, J. R. (2008). Critical issues in developing and following CBPR principles. In M. Minkler & N. Wallerstein (Eds.), Community-based participatory research: From process to outcomes (pp. 47-62). Plano, TX: Jossey-Bass.; Juster, R., McEwen, B. S., & Lupien, S. J. (2010). Allostatic load biomarkers of chronic stress and impact on health and cognition. Neuroscience and Biobehavioral Reviews, 35, 2-16.; Knight, D. K., Belenko, S., Wiley, T., Robertson, A. A., Arrigona, N., Dennis, M., … & JJ-TRIALS Cooperative (2016). Juvenile Justice-Translational Research on Interventions for Adolescents in the Legal System (JJ-TRIALS): A cluster randomized trial targeting system-wide improvement in substance use services. Implementation Science, 11, 1-18.; Kral, M. J., & Allen, J. (2016). Community-based participatory action research. In L. A. Jason & D. S. Glenwick (Eds.), Handbook of methodological approaches to community-based research (pp. 253-262). New York: Oxford University Press.; Krug, E. G., Dahlberg, L. L., Mercy, J. A., Zwi, A. B., & Lozano, R. (2002). World report on violence and health. Geneva, Switzerland: World Health Organization.; McCollister, K. E., French, M. T., & Fang, H. (2011). The cost of crime to society: New crime-specific estimates for policy and program evaluation. Drug and Alcohol Dependence, 108, 98-109.; Meyer, O. L., Castro-Schilo, L., & Aguilar-Gaxiola, S. (2014). Determinants of mental health and self-rated health: A model of socioeconomic status, neighborhood safety, and physical activity. American Journal of Public Health, 104(9), 1734-1741.; Miller-Karas, E., & Citron, S. (2013a). Veteran extension project: Final evaluation. Trauma Resource Institute. Available from: https://www.traumaresourceinstitute.com/research [last accessed October 8, 2019].; Miller-Karas, E., & Citron, S. (2013b). Community resiliency model evaluation. Trauma Resource Institute: Available from: https://www.traumaresourceinstitute.com/research [last accessed October 8, 2019].; Minkler, M. (2000). Using participatory action research to build health communities. Public Health Reports, 115, 191-197.; Minkler, M. (2005). Community-based research partnerships: Challenges and opportunities. Journal of Urban Health: Bulletin of New York Academy of Medicine, 82, ii3-ii12.; National Networks for Safe Communities (2015). Drug market intervention: An implementation guide. Washington, DC: Office of Community Oriented Policing.; Nowell, B., & Boyd, N. M. (2014). Sense of community responsibility in community collaboratives: Advancing a theory of community as a resource and responsibility. American Journal of Community Psychology, 3-4, 229-242.; Spoth, R., & Greenberg, M. (2011). Impact challenges in community science-with-practice: Lessons from PROSPER on transformative practitioner-scientist partnerships and prevention infrastructure development. American Journal of Community Psychology, 48, 106-119.; Stallings, R. P., Hawkins, P. M., & Ward, K. C. (2015). Examining perceptions of crime and quality of life by residents living in a drug market intervention neighborhood. Crime Prevention and Community Safety, 17, 166-188.; Stetler, C. B., Mittman, B. S., & Francis, J. (2008). Overview of the VA quality enhancement research initiative and QUERI theme articles: QUERI series. Implementation Science, 3, 1-9.; Trauma Resource Institute (n.d.). The community model: Community Resiliency Model. Available from: https://www.traumaresourceinstitute.com/crm [last accessed October 8 2019].; Tyler, T. R., & Fagan, J. (2008). Legitimacy and cooperation: Why do people help the police fight crime in their communities? Ohio State Journal of Criminal Law, 6, 231-275.; Weisburd, D., Cave, B., Nelson, M., White, C., Haviland, A., Ready, J., … & Sikkema, K. (2018). Mean streets and mental health: Depression and post-traumatic stress disorder at crime hot spots. American Journal of Community Psychology, 61, 285-295.; Zimmerman, M. A., Eisman, A. B., Reischl, T. M., Morrel-Samuels, S., Stoddard, S., Miller, A. L., … & Rupp, L. (2018). Youth empowerment solutions: Evaluation of an after-school program to engage middle school students in community change. Health, Education, and Behavior, 45, 20-31.; Zimmerman, M. A., Stewart, S. E., Morrel-Samuaels, S., Franzen, S., & Reischl, T. M. (2011). Youth empowerment solutions for peaceful communities: Combining theory and practice in a community-level violence prevention curriculum. Health Promotion Practice, 12, 425-439.. Linking ISSN: 00910562. Subset: MEDLINE; Date of Electronic Publication: 2020 Jul 21. Current Imprints: Publication: 2016- : Chichester : Wiley; Original Imprints: Publication: Washington, Winston.
AB  - In this paper, we describe the assessment and planning phase of the Thrive community-based initiative to reduce violence and address other determinants of health in a community in the Southwestern United States. Using community-based participatory research (CBPR) and an implementation science framework, we engaged residents and other key stakeholders as equal partners in the assessment and planning process. The Thrive assessment and planning phase involved collaboration among researchers, residents, law enforcement, nonprofit agencies, public health, local government, and other cross-sector partners. We used implementation science in order to examine the barriers and facilitators to addressing community health and safety, to assess the nature and scope of health and safety issues, to review existing solutions, to assess the acceptability and necessary adaptations of selected interventions, and to assess feasibility and sustainability of the initiative. Through interviews, focus groups, analysis of crime incident data, geomapping, and direct observations, our findings highlighted the presence of an open-air drug market, the high-stress nature of the community, concern for the lack of opportunities for youth, the lack of trust between residents and law enforcement, and a need to address the built environment to promote safety and well-being. (© 2020 Society for Community Research and Action.)
KW  - Community-Based Participatory Research*
KW  - Implementation Science*
KW  - Crime/*prevention & control
KW  - Violence/*prevention & control
KW  - Arizona
KW  - Focus Groups
KW  - Humans
KW  - Social Determinants of Health
KW  - Community-based participatory research*
KW  - Crime prevention*
KW  - Health promotion*
KW  - Implementation science*
KW  - Violence prevention*
DO  - 10.1002/ajcp.12438
UR  - https://elib.tcd.ie/login?url=https://search.ebscohost.com/login.aspx?direct=true&db=cmedm&AN=32691885&site=ehost-live
DP  - EBSCOhost
DB  - cmedm
ER  - 

TY  - JOUR
AU  - Grant, Vernon
AU  - Brown, Blakely
AU  - Harris, Kari Jo
AN  - 33775963
ID  - 33775963
T1  - Lessons Learned in Conducting Community Participatory School-Based Health Research on an American Indian Reservation.
JO  - Progress in community health partnerships : research, education, and action
JF  - Progress in community health partnerships : research, education, and action
JA  - Prog Community Health Partnersh
Y1  - 2021///
VL  - 15
IS  - 1
SP  - 75
EP  - 83
CY  - United States
PB  - Johns Hopkins University Press
SN  - 1557-055X
N1  - Accession Number: 33775963. Language: English. Date Revised: 20211028. Date Created: 20210329. Date Completed: 20211028. Update Code: 20211106. Publication Type: Journal Article, Research Support, N.I.H., Extramural, Research Support, Non-U.S. Gov't. Journal ID: 101273946. Publication Model: Print. Cited Medium: Internet. NLM ISO Abbr: Prog Community Health Partnersh. PubMed Central ID: PMC8078218. Linked References: Acad Pediatr. 2017 Aug;17(6):595-599. (PMID: 28434913); J Sch Health. 2007 Aug;77(6):312-8. (PMID: 17600588); Glob Pediatr Health. 2019 May 07;6:2333794X19847451. (PMID: 31106246); BMC Public Health. 2015 Sep 23;15:946. (PMID: 26399328); Breastfeed Med. 2012 Jun;7(3):167-72. (PMID: 21988650); Am J Clin Nutr. 2003 Nov;78(5):1030-8. (PMID: 14594792); J Racial Ethn Health Disparities. 2019 Dec;6(6):1144-1156. (PMID: 31332689); BMC Public Health. 2017 Feb 2;17(1):155. (PMID: 28153001); J Pediatr Health Care. 2012 Jan-Feb;26(1):75-9. (PMID: 22153147); Am J Community Psychol. 2003 Dec;32(3-4):207-16. (PMID: 14703257); Child Care Health Dev. 2015 Nov;41(6):1114-23. (PMID: 25652140); Pediatrics. 2005 Feb;115(2):333-9. (PMID: 15687441); Prev Med. 2003 Dec;37(6 Pt 2):S107-12. (PMID: 14636815); Prog Community Health Partnersh. 2013 Summer;7(2):153-61. (PMID: 23793246); J Sch Health. 2017 Apr;87(4):286-295. (PMID: 28260244); Prev Sci. 2002 Sep;3(3):235-40. (PMID: 12387557); J Sch Health. 2013 Mar;83(3):213-22. (PMID: 23343322); Prev Med Rep. 2015 Aug 15;2:658-63. (PMID: 26844133); Prog Community Health Partnersh. 2016;10(4):577-584. (PMID: 28569683); Am Psychol. 2019 Jan;74(1):6-19. (PMID: 30652896); Adv Nutr. 2012 Jul 01;3(4):616S-621S. (PMID: 22798002); Asia Pac J Clin Nutr. 2014;23(2):293-300. (PMID: 24901100); Am J Public Health. 2013 Dec;103(12):2185-92. (PMID: 23678897); Prev Med. 2003 Mar;36(3):309-19. (PMID: 12634022); Health Promot Pract. 2009 Apr;10(2):284-92. (PMID: 18340084); Psychol Sch. 2017 Jan;54(1):53-69. (PMID: 28670007); Diabetes Educ. 2013 Jan-Feb;39(1):109-18. (PMID: 23150531); Health Promot Pract. 2016 Mar;17(2):285-96. (PMID: 26785998); Am J Epidemiol. 2014 Dec 15;180(12):1202-7. (PMID: 25389367); J Law Med Ethics. 2007 Fall;35(3):356-70. (PMID: 17714247); Eval Health Prof. 2017 Dec;40(4):450-482. (PMID: 27821548); Am J Public Health. 2008 Aug;98(8):1398-406. (PMID: 18556605); Prev Med. 1997 Nov-Dec;26(6):779-90. (PMID: 9388789); J Am Diet Assoc. 2002 Aug;102(8):1132-5. (PMID: 12171460); Annu Rev Public Health. 1998;19:173-202. (PMID: 9611617); Pimatisiwin. 2009 Jun 1;7(1):1. (PMID: 20150951); ANS Adv Nurs Sci. 2004 Jul-Sep;27(3):162-75. (PMID: 15455579); Prog Community Health Partnersh. 2009 Fall;3(3):249-55. (PMID: 20208226); Pilot Feasibility Stud. 2018 Jul 26;4:129. (PMID: 30065847); J Clin Sleep Med. 2015 Jun 15;11(6):671-80. (PMID: 25766709). Linking ISSN: 15570541. Subset: MEDLINE; Grant Information: P20 GM103474 United States GM NIGMS NIH HHS; P20 GM104417 United States GM NIGMS NIH HHS Date of Electronic Publication: 20210101. ; Original Imprints: Publication: Baltimore, Md. : Johns Hopkins University Press
AB  - Background: Describing lessons learned from using a community-based participatory research (CBPR) approach to conduct school-based child health research in a tribal community is an important contribution to the literature.; Objectives: To identify how CBPR principles shaped the process of conducting a school-based child health intervention, and to describe lessons learned.; Methods: The study evaluates how CBPR principles guided a mixed-methods, school-based child health intervention to increase physical activity (PA).; Results: Nine key lessons are identified, associated with CBPR principles.; Conclusions: This information can help researchers understand how to successfully navigate the challenges and opportunities of conducting CBPR-guided research in the context of a small, short-term project, including leadership turnover, multiple Institutional Review Board (IRB)s, and study design approaches amidst schools policy changes. Collectively, understanding the lessons learned through the perspective of CBPR principles may help others conduct meaningful research with schools and children in tribal communities.
KW  - American Natives*
KW  - Community-Based Participatory Research*
KW  - Child
KW  - Community Participation
KW  - Humans
KW  - Research Design
KW  - Schools
DO  - 10.1353/cpr.2021.0007
UR  - https://elib.tcd.ie/login?url=https://search.ebscohost.com/login.aspx?direct=true&db=cmedm&AN=33775963&site=ehost-live
DP  - EBSCOhost
DB  - cmedm
ER  - 

TY  - JOUR
AU  - Aregbesola, Alex
AU  - Gates, Allison
AU  - Coyle, Amanda
AU  - Sim, Shannon
AU  - Vandermeer, Ben
AU  - Skakum, Megan
AU  - Contopoulos-Ioannidis, Despina
AU  - Heath, Anna
AU  - Hartling, Lisa
AU  - Klassen, Terry P
AN  - 33691775
ID  - 33691775
T1  - P value and Bayesian analysis in randomized-controlled trials in child health research published over 10 years, 2007 to 2017: a methodological review protocol.
JO  - Systematic reviews
JF  - Systematic reviews
JA  - Syst Rev
Y1  - 2021/03/10/
VL  - 10
IS  - 1
SP  - 71
CY  - England
PB  - BioMed Central
SN  - 2046-4053
AD  - The Children's Hospital Research Institute of Manitoba, 513-715 McDermot Avenue, John Buhler Research Centre, Winnipeg, Manitoba, R3E 3P4, Canada. alex.aregbesola@umanitoba.ca.; Department of Pediatrics and Child Health, Max Rady College of Medicine, Rady Faculty of Health Sciences, University of Manitoba, Winnipeg, MB, Canada. alex.aregbesola@umanitoba.ca.
AD  - Department of Pediatrics and the Alberta Research Centre for Health Evidence (ARCHE), University of Alberta, Edmonton, Canada.
AD  - The Children's Hospital Research Institute of Manitoba, 513-715 McDermot Avenue, John Buhler Research Centre, Winnipeg, Manitoba, R3E 3P4, Canada.
AD  - Department of Pediatrics and the Alberta Research Centre for Health Evidence (ARCHE), University of Alberta, Edmonton, Canada.
AD  - Department of Pediatrics and the Alberta Research Centre for Health Evidence (ARCHE), University of Alberta, Edmonton, Canada.
AD  - The Children's Hospital Research Institute of Manitoba, 513-715 McDermot Avenue, John Buhler Research Centre, Winnipeg, Manitoba, R3E 3P4, Canada.
AD  - Department of Pediatrics, Division of Infectious Diseases, Stanford University School of Medicine and Meta Research Innovation Center at Stanford (METRICS), Stanford, CA, USA.
AD  - The Hospital for Sick Children and the University of Toronto, Toronto, ON, Canada.; University College London, London, UK.
AD  - Department of Pediatrics and the Alberta Research Centre for Health Evidence (ARCHE), University of Alberta, Edmonton, Canada.
AD  - The Children's Hospital Research Institute of Manitoba, 513-715 McDermot Avenue, John Buhler Research Centre, Winnipeg, Manitoba, R3E 3P4, Canada.; Department of Pediatrics and Child Health, Max Rady College of Medicine, Rady Faculty of Health Sciences, University of Manitoba, Winnipeg, MB, Canada.
N1  - Accession Number: 33691775. Language: English. Date Revised: 20210811. Date Created: 20210311. Date Completed: 20210624. Update Code: 20211105. Publication Type: Journal Article, Research Support, Non-U.S. Gov't. Journal ID: 101580575. Publication Model: Electronic. Cited Medium: Internet. NLM ISO Abbr: Syst Rev. PubMed Central ID: PMC7948362. Linked References: Semin Hematol. 2008 Jul;45(3):135-40. (PMID: 18582619); Ann Intern Med. 1999 Jun 15;130(12):1005-13. (PMID: 10383350); Perspect Psychol Sci. 2011 May;6(3):291-8. (PMID: 26168519); J Pediatr. 2018 Feb;193:237-244.e37. (PMID: 29169611); Pediatrics. 2017 Sep;140(3):. (PMID: 28827380); Epidemiology. 2013 Jan;24(1):69-72. (PMID: 23232612); Ann Intern Med. 1999 Jun 15;130(12):995-1004. (PMID: 10383371); Syst Rev. 2015 Jan 01;4:1. (PMID: 25554246); Otolaryngol Head Neck Surg. 2017 Dec;157(6):915-918. (PMID: 29192853); Stat Med. 2012 Nov 10;31(25):2955-72. (PMID: 22711340); Front Psychol. 2010 Jul 02;1:26. (PMID: 21607077); JAMA. 2016 Mar 15;315(11):1141-8. (PMID: 26978209); BMC Pediatr. 2010 Dec 22;10:96. (PMID: 21176224). Linking ISSN: 20464053. Subset: MEDLINE; Date of Electronic Publication: 2021 Mar 10. ; Original Imprints: Publication: London : BioMed Central
AB  - Background: There is an unresolved debate about the reliability of the interpretation of P value. Some investigators have suggested that an alternative Bayesian method is preferred in conducting health research. As randomized-controlled trials (RCTs) are important in generating research evidence, we decided to investigate the extent, if any, the inferential statistical framework in published RCTs in child health research have changed over 10 years. We aim to examine the change in P value and Bayesian analysis in RCTs in child health research papers published from 2007 to 2017.; Methods: We will search the Cochrane Central Register of Controlled Trials (Wiley) to identify relevant citations. We will leverage a pre-existing sample of child health RCTs published in 2007 (n=300) used in our previous study of reporting quality of pediatric RCTs. Using the same strategy and study selection methods, we will identify a comparable random sample of child health RCTs published in 2017 (n=300). Eligible studies will include RCTs in health research among individuals aged 21 years and below. One reviewer will select studies for inclusion and extract the data and another reviewer will verify these. Disagreements will be resolved by a discussion between reviewers or by involving another reviewer. We will perform a descriptive analysis of 2007 and 2017 samples and analyze the results using both the frequentist and Bayesian methods. We will present specific characteristics of the clinical trials from 2007 and 2017 in tabular and graphical forms. We will report the difference in the proportion of P value and Bayesian analysis between 2007 and 2017 to assess the 10-year change. Clustering around P values of significance, if observed, will be reported.; Discussion: This review will present the difference in the proportion of trials that reported on P value and Bayesian analysis between 2007 and 2017 to assess the 10-year change. The implications for future clinical research will be discussed and this research work will be published in a peer-reviewed journal. This review has the potential to help inform the need for a change in the methodological approach from the null hypothesis significance test to Bayesian methods.; Systematic Review Registration: Open Science Framework https://osf.io/aj2df.
KW  - Child Health*
KW  - Publications*
KW  - Bayes Theorem
KW  - Child
KW  - Humans
KW  - Randomized Controlled Trials as Topic
KW  - Research Design
KW  - Review Literature as Topic
KW  - Analysis*
KW  - Bayesian*
KW  - Child health*
KW  - Frequentist*
KW  - Pvalue*
KW  - Randomized-controlled trials*
DO  - 10.1186/s13643-021-01622-8
UR  - https://elib.tcd.ie/login?url=https://search.ebscohost.com/login.aspx?direct=true&db=cmedm&AN=33691775&site=ehost-live
DP  - EBSCOhost
DB  - cmedm
ER  - 

TY  - JOUR
AU  - Cusworth Walker, Sarah
AU  - Vick, Kristin
AU  - Gubner, Noah R
AU  - Herting, Jerald R
AU  - Palinkas, Lawrence A
AN  - 33546742
ID  - 33546742
T1  - Accelerating the conceptual use of behavioral health research in juvenile court decision-making: study protocol.
JO  - Implementation science communications
JF  - Implementation science communications
JA  - Implement Sci Commun
Y1  - 2021/02/05/
VL  - 2
IS  - 1
SP  - 14
CY  - England
PB  - BioMed Central
SN  - 2662-2211
AD  - Department of Psychiatry and Behavioral Sciences, University of Washington, Box 356560, 1959 NE Pacific St, Seattle, WA, 98195, USA. secwalkr@uw.edu.
AD  - Department of Psychiatry and Behavioral Sciences, University of Washington, Box 356560, 1959 NE Pacific St, Seattle, WA, 98195, USA.
AD  - Department of Psychiatry and Behavioral Sciences, University of Washington, Box 356560, 1959 NE Pacific St, Seattle, WA, 98195, USA.
AD  - Department of Sociology, University of Washington, Box 353340, 211 Savery Hall, Seattle, WA, 98195, USA.
AD  - Department of Children, Youth and Families, Suzanne Dworak-Peck School of Social Work, University of Southern California, 669 W. 34th Street, Los Angeles, CA, 90089-0411, USA.
N1  - Accession Number: 33546742. Language: English. Date Revised: 20210210. Date Created: 20210206. Update Code: 20211106. Publication Type: Journal Article. Journal ID: 101764360. Publication Model: Electronic. Cited Medium: Internet. NLM ISO Abbr: Implement Sci Commun. PubMed Central ID: PMC7866460. Linked References: Worldviews Evid Based Nurs. 2007;4(4):187-99. (PMID: 18076462); J Adolesc Health. 2019 Oct;65(4):440-442. (PMID: 31439468); Implement Sci. 2014 Oct 09;9:142. (PMID: 25297813); Health Qual Life Outcomes. 2005 Apr 05;3:23. (PMID: 15811176); BMC Health Serv Res. 2011 May 19;11:107. (PMID: 21595888); Res Soc Work Pract. 2016 Sep;26(5):550-564. (PMID: 27616869); Implement Sci. 2011 Jul 27;6:83. (PMID: 21794144); Nurse Res. 2006 Jul 1;13(4):91-92. (PMID: 27702222); J Nurs Meas. 2001 Fall;9(2):201-15. (PMID: 11696942); Implement Sci. 2009 Dec 31;4:83. (PMID: 20043824); Implement Sci. 2008 May 16;3:26. (PMID: 18485219); Implement Sci. 2019 May 22;14(1):52. (PMID: 31113449); Am J Health Promot. 2017 Jan;31(1):67-75. (PMID: 26389975); Milbank Q. 2010 Dec;88(4):444-83. (PMID: 21166865); Transl Issues Psychol Sci. 2019 Jun;5(2):170-181. (PMID: 31745493); Ann Fam Med. 2012 May-Jun;10(3):235-40. (PMID: 22585888); Am J Orthopsychiatry. 2018;88(3):363-375. (PMID: 29345478); Psychiatr Serv. 2020 Nov 1;71(11):1170-1178. (PMID: 32517640); J Clin Nurs. 2001 Jan;10(1):33-43. (PMID: 11820236); Qual Health Res. 2005 Nov;15(9):1277-88. (PMID: 16204405); PLoS One. 2011;6(7):e21704. (PMID: 21818262); J Clin Epidemiol. 2012 Nov;65(11):1212-8. (PMID: 23017638); Med Care. 1989 Mar;27(3 Suppl):S217-32. (PMID: 2646490); Implement Sci. 2009 Aug 07;4:50. (PMID: 19664226); Am J Community Psychol. 2008 Jun;41(3-4):171-81. (PMID: 18302018); J Adolesc Health. 2006 Jun;38(6):776-82. (PMID: 16730615); Milbank Q. 2008 Jun;86(2):177-208. (PMID: 18522611); Res Nurs Health. 1999 Jun;22(3):203-16. (PMID: 10344701); PLoS One. 2014 Apr 07;9(4):e90283. (PMID: 24709999); Implement Sci. 2014 Dec 14;9:188. (PMID: 25496505); Implement Sci. 2017 Dec 19;12(1):149. (PMID: 29258601). Linking ISSN: 26622211. Subset: PubMed not MEDLINE; Grant Information: 190829 William T. Grant Foundation Date of Electronic Publication: 2021 Feb 05. ; Original Imprints: Publication: [London] : BioMed Central, [2020]-
AB  - Background: The youth criminal-legal system is under heavy political scrutiny with multiple calls for significant transformation. Leaders within the system are faced with rethinking traditional models and are likely to benefit from behavioral health research evidence as they redesign systems. Little is known about how juvenile court systems access and use behavioral health research evidence; further, the field lacks a validated survey measure of behavioral health research use that can be used to evaluate the effectiveness of evidence dissemination interventions for policy and system leaders. Conceptual research use is a particularly salient construct for system reform as it describes the process of shifting awareness and the consideration of new frameworks for action. A tool designed to measure the conceptual use of behavioral health research would advance the field's ability to develop effective models of research evidence dissemination, including collaborative planning models to support the use of behavioral health research in reforms of the criminal-legal system.; Methods: The ARC Study is a longitudinal, cohort and measurement validation study. It will proceed in two phases. The first phase will focus on measure development using established methods of construct validity (theoretical review, Delphi methods for expert review, cognitive interviewing). The second phase will involve gathering responses from the developed survey to examine scale psychometrics using Rasch analyses, change sensitivity analyses, and associations between research use exposure and conceptual research use among juvenile court leaders. We will recruit juvenile court leaders (judges, administrators, managers, supervisors) from 80 juvenile court jurisdictions with an anticipated sample size of n = 520 respondents.; Discussion: The study will introduce a new measurement tool for the field that will advance implementation science methods for the study of behavioral health research evidence use in complex policy and decision-making interventions. To date, there are few validated survey measures of conceptual research use and no measures that are validated for measuring change in conceptual frameworks over time among agency leaders. While the study is most directly related to leaders in the youth criminal-legal system, the findings are expected to be informative for research focused on leadership and decision-making in diverse fields.
KW  - Conceptual research use
KW  - Criminal-legal
KW  - Juvenile justice
KW  - Survey methods
DO  - 10.1186/s43058-021-00112-1
UR  - https://elib.tcd.ie/login?url=https://search.ebscohost.com/login.aspx?direct=true&db=cmedm&AN=33546742&site=ehost-live
DP  - EBSCOhost
DB  - cmedm
ER  - 

TY  - JOUR
AU  - Abdel-Rahman, Susan M
AU  - Bai, Shasha
AU  - Porter-Gill, Patricia A
AU  - Goode, Grace A
AU  - Kearns, Gregory L
AN  - 33236188
ID  - 33236188
T1  - A Pilot Comparison of High- Versus Low-Tech Palatability Assessment Tools in Young Children.
JO  - Paediatric drugs
JF  - Paediatric drugs
JA  - Paediatr Drugs
Y1  - 2021/01//
VL  - 23
IS  - 1
SP  - 95
EP  - 104
CY  - Switzerland
PB  - Springer International
SN  - 1179-2019
AD  - Division of Pediatric Pharmacology, Toxicology and Therapeutic Innovation, Children's Mercy Hospital, 2401 Gillham Road, Kansas City, MO, 64108, USA. srahman@cmh.edu.; University of Missouri-Kansas City School of Medicine, Kansas City, MO, USA. srahman@cmh.edu.
AD  - The Ohio State University, Columbus, OH, USA.
AD  - Arkansas Children's Research Institute, Little Rock, AR, USA.
AD  - Arkansas Children's Research Institute, Little Rock, AR, USA.; University of Arkansas for Medical Sciences, Little Rock, AR, USA.
AD  - Texas Christian University and UNTHSC School of Medicine, Fort Worth, TX, USA.
N1  - Accession Number: 33236188. Language: English. Date Revised: 20210226. Date Created: 20201125. Date Completed: 20210226. Update Code: 20211105. Publication Type: Journal Article. Journal ID: 100883685. Publication Model: Print-Electronic. Cited Medium: Internet. NLM ISO Abbr: Paediatr Drugs. Linked References: Ternik R, Liu F, Bartlett JA, Khong YM, Tan DCT, Dixit T, et al. Assessment of swallowability and palatability of oral dosage forms in children: report from an M-CERSI pediatric formulation workshop. Int J Pharm. 2018;536:570–81. (PMID: 10.1016/j.ijpharm.2017.08.088); Venables R, Batchelor H, Hodson J, Stirling H, Mariott J. Determination of formulation factors that affect oral medicines acceptability in a domiciliary paediatric population. Int J Pharm. 2015;480:55–62. (PMID: 10.1016/j.ijpharm.2015.01.023); Zajicek A, Fossler MJ, Barrett JS, Worthington JH, Ternik R, Charkoftaki G, et al. A report from the pediatric formulations task force: perspectives on the state of child-friendly oral dosage forms. AAPS J. 2013;15:1072–81. (PMID: 10.1208/s12248-013-9511-5); Matsui D. Assessing the palatability of medications in children. Paediatr Perinatal Drug Therapy. 2007;8:55–60. (PMID: 10.1185/146300907X178941); US Department of Health and Human Services Food and Drug Administration Center for Drug Evaluation and Research (CDER) Center for Biologics Evaluation and Research (CBER). E11(R1) Addendum: Clinical Investigation of Medicinal Products in the Pediatric Population Guidance for Industry. 2020. https://www.fda.gov/downloads/Drugs/GuidanceComplianceRegulatoryInformation/Guidances/UCM530012.pdf . Accessed 07 Aug 2020.; Van Dyke RB, Lee S, Johnson GM, Wiznia A, Mohan K, Stanley K, et al. Reported adherence as a determinant of response to highly active antiretroviral therapy in children who have human immunodeficiency virus infection. Pediatrics. 2002;109:e61. (PMID: 10.1542/peds.109.4.e61); Baguley D, Lim E, Bevan A, Pallet A, Faust SN. Prescribing for children—taste and palatability affect adherence to antibiotics: a review. Arch Dis Child. 2012;97:293–7. (PMID: 10.1136/archdischild-2011-300909); Thompson CA, Lombardi DP, Sjostedt P, Squires LA. Industry survey on current practices in the assessment of palatability and swallowability in the development of pediatric oral dosage forms. Ther Innov and Reg Sci. 2013;47:542–9. (PMID: 10.1177/2168479013500287); Bradshaw H, Mitchell MJ, Edwards CJ, Stolz U, Naser O, Peck A, et al. Medication palatability affects physician prescribing preferences for common pediatric conditions. Acad Emerg Med. 2016;23:1243–7. (PMID: 10.1111/acem.13020); Bastiaans DET, Immohr LI, Zeinstra GG, Strik-Albers R, Pein-Hackelbusch M, van der Flier M, et al. In vivo and in vitro palatability testing of a new paediatric formulation of valaciclovir. Br J Clin Pharmacol. 2017;83:2789–97. (PMID: 10.1111/bcp.13396); Mennella JA, Spector AC, Reed DR, Coldwell SE. The bad taste of medicines: overview of basic research on bitter taste. Clin Ther. 2013;35:1225–46. (PMID: 10.1016/j.clinthera.2013.06.007); European Medicines Agency. Guideline on pharmaceutical development of medicines for paediatric use EMA/CHMP/QWP/805880/2012 Rev. 2 Committee for Medicinal Products for Human Use (CHMP) Paediatric Committee (PDCO). 2020. https://www.ema.europa.eu/docs/en_GB/document_library/Scientific_guideline/2013/07/WC500147002.pdf . Accessed 07 Aug 2020.; World Health Organization. QAS/08.257/Rev3. Development of Paediatric Medicines: Points to Consider in Pharmaceutical Development. 2020. https://www.who.int/medicines/areas/quality_safety/quality_assurance/Rev3-PaediatricMedicinesDevelopment_QAS08-257Rev3_17082011.pdf . Accessed 07 Aug 2020.; Ranmal SR, O’Brien F, Lopez F, Ruiz F, Orlu M, Tuleu C, et al. Methodologies for assessing the acceptability of oral formulations among children and older adults: a systematic review. Drug Discov Today. 2018;23:830–47. (PMID: 10.1016/j.drudis.2018.01.038); Garra G, Singer AJ, Taira BR, Chohan J, Cardoz H, Chisnea E, et al. Validation of the Wong-Baker FACES Pain Rating Scale in pediatric emergency department patients. Acad Emerg Med. 2010;17:50–4. (PMID: 10.1111/j.1553-2712.2009.00620.x); Keck JF, Gerkensmeyer JE, Joyce BA, Schade JG. Reliability and validity of the Faces and Word Descriptor Scales to measure procedural pain. J Pediatr Nurs. 1996;11:368–74. (PMID: 10.1016/S0882-5963(96)80081-9); Wong DL, Baker CM. Pain in children: comparison of assessment scales. Pediatr Nurs. 1988;14:9–17. (PMID: 3344163); Luffy R, Grove SK. Examining the validity, reliability, and preference of three pediatric pain measurement tools in African-American children. Pediatr Nurs. 2003;29:54–9. (PMID: 12630508); Robertson J. Pediatric pain assessment: validation of a multidimensional tool. Pediatr Nurs. 1993;19(3):209–13. (PMID: 8511000); Chambers CT, Giesbrecht K, Craig KD, Bennett SM, Huntsman E. A comparison of faces scales for the measurement of pediatric pain: children’s and parents’ ratings. Pain. 1999;83:25–35. (PMID: 10.1016/S0304-3959(99)00086-X); Wagner JA, Pabon G, Terrill D, Abdel-Rahman SM. Examining a new faces scale (TASTY © ) for evaluating taste in children. J Pediatr Pharmacol Ther. 2020;25:131–8. (PMID: 320715887025747); Kearns GL, Bai S, Porter-Gil PA, Goode GA, Farrar HC. Use of facial recognition technology to assess drug palatability in pediatric patients: a pilot study. J Appl Biopharm Pharmacokinet. 2019;7:37–49.; Danner L, Sidorkina L, Joechl M, Duerrschmid K. Make a face! Implicit and explicit measurement of facial experssions elicited by orange juices using face reading technology. Food Qual Pref. 2013;32:167–72. (PMID: 10.1016/j.foodqual.2013.01.004); Loijens, Ll. FaceReader: reference manual version 7. In: Noldus Information Technology. Wageningen. 2016; pp. 55.; Sjövall J, Fogh A, Huitfeldt B, Karlsson G, Nylén O. Methods for evaluating the taste of paediatric formulations in children: a comparison between the facial hedonic method and the patients’ own spontaneous verbal judgement. Eur J Pediatr. 1984;141:243–7. (PMID: 10.1007/BF00572770); Davies EH, Tuleu C. Medicines for children: a matter of taste. J Pediatr. 2008;153:599–604. (PMID: 10.1016/j.jpeds.2008.06.030); Lèon F, Couronne T, Marcuz MC, Koster EP. Measuring food liking in children: a comparison of non verbal methods. Food Qual Prefer. 1999;10:93–100. (PMID: 10.1016/S0950-3293(98)00046-9); Mistry P, Stirling H, Callens C, Hodson J, Batchelor H. Evaluation of patient-reported outcome measurements as a reliable tool to measure acceptability of the taste of paediatric medicines in an inpatient paediatric population. BMJ Open. 2018;2018:e021961. (PMID: 10.1136/bmjopen-2018-021961); Shields BJ, Palermo TM, Powers JD, Grewe SD, Smith GA. Predictors of a child’s ability to use a visual analogue scale. Child Care Health Dev. 2003;29:281–90. (PMID: 10.1046/j.1365-2214.2003.00343.x); Besenski L, Forsyth S, Von Baeyer C. Screening young children for their ability to use self-report pain scales. Pediatric Pain Lett. 2007;9:1–6.; Chan JY, von Baeyer CL. Cognitive developmental influences on the ability of preschool-aged children to self-report their pain intensity. Pain. 2016;157:997–1001. (PMID: 10.1097/j.pain.0000000000000476); Rocha EM, Marche TA, von Baeyer CL. Anxiety influences children’s memory for procedural pain. Pain Res Manag. 2009;14:233–7. (PMID: 10.1155/2009/535941); Stanford EA, Chambers CT, Craig KD. The role of developmental factors in predicting young children’s use of a self-report scale for pain. Pain. 2006;120:16–23. (PMID: 10.1016/j.pain.2005.10.004); Zheng JU, Keeney MP. Taste masking analysis in pharmaceutical formulation development using an electronic tongue. Int J Pharm. 2006;310:118–24. (PMID: 10.1016/j.ijpharm.2005.11.046). Linking ISSN: 11745878. Subset: MEDLINE; Grant Information: 16-3800-7001 national endowment for the arts Date of Electronic Publication: 2020 Nov 25. Current Imprints: Publication: June 2010- : Cham, Switzerland : Springer International; Original Imprints: Publication: Auckland ; Philadelphia : Adis International, c1999-
AB  - Background: Medication refusal in children is largely driven by aversive taste profiles, which in turn influence adherence and therapeutic outcomes. However, there are no standardized methods for evaluating taste in young children. This study compares facial recognition technology with three hedonic visual scales in this population.; Methods: Children, 3-7 years of age, were enrolled with informed parental permission into an institutional review board-approved, double-blind, randomized investigation. Each child received three test articles: prednisone (bitter), simple syrup (sweet), and filtered water (neutral), with an appropriate washout. Facial recognition software (Noldus FaceReader 7) recorded facial expression and intensity for 30-60 s after administration. Participants subsequently rated taste using three hedonic scales (5-point Sjövall and 5- and 3-point TASTY) and responded to simple questions on their perception of the test article. Repeated measures analysis of variance and multiple regression analysis were used to explore associations between palatability measures.; Results: Twelve children (seven males: ten white and two black) completed the study without adverse effects. There were no significant differences in participant characteristics by randomization sequence. The three hedonic scales tracked similarly for each test substance, with correlations between the 5-point scales (r = 0.899) comparable to those between the 3- and 5-point scales (r = 0.860-0.903). Hedonic scales appeared more reliable in assessing taste response than facial recognition, which did not effectively discriminate positive and negative responses.; Conclusions: Our experience suggests that the TASTY scales appear to offer the greatest promise for assessing palatability in future clinical use.
KW  - Needs Assessment/*standards
KW  - Taste/*physiology
KW  - Child
KW  - Child, Preschool
KW  - Double-Blind Method
KW  - Female
KW  - Humans
KW  - Male
KW  - Pilot Projects
DO  - 10.1007/s40272-020-00430-2
UR  - https://elib.tcd.ie/login?url=https://search.ebscohost.com/login.aspx?direct=true&db=cmedm&AN=33236188&site=ehost-live
DP  - EBSCOhost
DB  - cmedm
ER  - 

TY  - JOUR
AU  - Molyneux, Sassy
AU  - Sukhtankar, Priya
AU  - Thitiri, Johnstone
AU  - Njeru, Rita
AU  - Muraya, Kui
AU  - Sanga, Gladys
AU  - Walson, Judd L
AU  - Berkley, James
AU  - Kelley, Maureen
AU  - Marsh, Vicki
AN  - 34244204
ID  - 34244204
T1  - Model for developing context-sensitive responses to vulnerability in research: managing ethical dilemmas faced by frontline research staff in Kenya.
JO  - BMJ global health
JF  - BMJ global health
JA  - BMJ Glob Health
Y1  - 2021/07//
VL  - 6
IS  - 7
CY  - England
PB  - BMJ Publishing Group Ltd
SN  - 2059-7908
AD  - KEMRI-Wellcome Research Programme, Centre for Geographic Medicine Research Coast, Kilifi, Kenya smolyneux@kemri-wellcome.org.; Centre for Tropical Medicine and Global Health, Nuffield Department of Medicine, University of Oxford, Oxford, UK.
AD  - Department of Child Health, Gloucester Hospitals NHS Foundation Trust, Gloucester, UK.
AD  - KEMRI-Wellcome Research Programme, Centre for Geographic Medicine Research Coast, Kilifi, Kenya.
AD  - Ethox Centre and Wellcome Centre for Ethics & Humanities, Nuffield Department of Population Health, University of Oxford, Oxford, UK.
AD  - Kemri-Wellcome Trust, Centre for Geographic Medicine Research Coast, Nairobi, Kenya.
AD  - KEMRI-Wellcome Research Programme, Centre for Geographic Medicine Research Coast, Kilifi, Kenya.
AD  - Department of Global Health, University of Washington, Seattle, Washington, USA.
AD  - KEMRI-Wellcome Research Programme, Centre for Geographic Medicine Research Coast, Kilifi, Kenya.; Centre for Tropical Medicine and Global Health, Nuffield Department of Medicine, University of Oxford, Oxford, UK.
AD  - Ethox Centre and Wellcome Centre for Ethics & Humanities, Nuffield Department of Population Health, University of Oxford, Oxford, UK.
AD  - KEMRI-Wellcome Research Programme, Centre for Geographic Medicine Research Coast, Kilifi, Kenya.; Centre for Tropical Medicine and Global Health, Nuffield Department of Medicine, University of Oxford, Oxford, UK.
N1  - Accession Number: 34244204. Language: English. Date Revised: 20210914. Date Created: 20210710. Date Completed: 20210805. Update Code: 20211105. Publication Type: Journal Article, Research Support, Non-U.S. Gov't. Journal ID: 101685275. Publication Model: Print. Cited Medium: Print. NLM ISO Abbr: BMJ Glob Health. PubMed Central ID: PMC8268889. Linked References: PLoS Med. 2011 Sep;8(9):e1001089. (PMID: 21931539); PLoS One. 2015 Sep 02;10(9):e0135545. (PMID: 26331716); AMA J Ethics. 2017 Apr 1;19(4):349-356. (PMID: 28430568); Am J Bioeth. 2007 Feb;7(2):42-4. (PMID: 17366193); BMC Med Ethics. 2014 Dec 24;15:90. (PMID: 25539983); J Empir Res Hum Res Ethics. 2015 Jul;10(3):264-77. (PMID: 26297748); Dev World Bioeth. 2013 Apr;13(1):ii-iv. (PMID: 23521824); BMC Med Ethics. 2019 Jul 16;20(1):49. (PMID: 31311525); PLoS One. 2014 Dec 03;9(12):e113112. (PMID: 25470596); Int J Equity Health. 2021 Jan 6;20(1):17. (PMID: 33407524); Soc Sci Med. 2005 Oct;61(7):1463-73. (PMID: 16005781); Community Eye Health. 2019;32(106):36. (PMID: 31649433); Lancet. 2017 Feb 4;389(10068):547-558. (PMID: 27760703); Bioethics. 2009 May;23(4):202-13. (PMID: 19338521); Am J Bioeth. 2011 Aug;11(8):27-9. (PMID: 21806434); Bioethics. 2013 Jul;27(6):325-32. (PMID: 23718852); Am J Bioeth. 2010 Mar;10(3):24-6. (PMID: 20229411); Int J Epidemiol. 2012 Jun;41(3):650-7. (PMID: 22544844); Health Policy Plan. 2007 Nov;22(6):381-92. (PMID: 18006525); PLoS One. 2015 May 15;10(5):e0126671. (PMID: 25978465); BMJ Open. 2019 Dec 18;9(12):e028453. (PMID: 31857297); BMJ Glob Health. 2017 Jun 2;2(2):e000224. (PMID: 29081995); J Empir Res Hum Res Ethics. 2013 Oct;8(4):1-18. (PMID: 24169417); Harv Public Health Rev (Camb). 2020 Fall;28:. (PMID: 33409499); PLoS Med. 2008 May 20;5(5):e90. (PMID: 18494553); Soc Sci Med. 2007 Dec;65(11):2248-59. (PMID: 17854966); BMJ Open. 2019 May 5;9(5):e028454. (PMID: 31061058); JAMA. 2009 Jul 22;302(4):429-31. (PMID: 19622822); PLoS One. 2015 May 26;10(5):e0127842. (PMID: 26010783); Acad Med. 2015 Jun;90(6):726-31. (PMID: 25853684); Health Policy Plan. 2020 Jun 1;35(5):522-535. (PMID: 32101609); BMC Med Ethics. 2012 Jun 22;13:13. (PMID: 22726531); Soc Sci Med. 2008 Sep;67(5):708-20. (PMID: 18362046); Int J Tuberc Lung Dis. 2007 Jun;11(6):617-23. (PMID: 17519092); PLoS One. 2018 Jan 31;13(1):e0191901. (PMID: 29385197); Int J Equity Health. 2020 Aug 10;19(1):136. (PMID: 32778121); PLoS One. 2014 Apr 01;9(4):e90147. (PMID: 24691431); BMC Med Ethics. 2019 Oct 24;20(1):75. (PMID: 31651308); BMC Public Health. 2019 Sep 11;19(1):1247. (PMID: 31510975); Curr Sociol. 2015 Sep;63(5):763-778. (PMID: 27182072); Glob Public Health. 2016;11(1-2):1-16. (PMID: 26669895); Dev World Bioeth. 2013 Apr;13(1):1-9. (PMID: 23433316); PLoS One. 2013;8(2):e54894. (PMID: 23408950); J Empir Res Hum Res Ethics. 2019 Dec;14(5):513-515. (PMID: 31779543); J Appl Philos. 2020 Aug;37(4):646-660. (PMID: 33362325); BMJ Glob Health. 2018 Sep 10;3(5):e000837. (PMID: 30233833); Soc Sci Med. 2013 Dec;98:361-70. (PMID: 24210881); BMJ Glob Health. 2020 May;5(5):. (PMID: 32409330); J Empir Res Hum Res Ethics. 2021 Jul;16(3):238-254. (PMID: 33764228); Dev World Bioeth. 2016 Dec;16(3):168-177. (PMID: 27699954); Hastings Cent Rep. 2004 Jan-Feb;34(1):25-33. (PMID: 15098404); Bioethics. 2008 May;22(4):191-202. (PMID: 18405317); BMC Med Ethics. 2020 Jan 10;21(1):4. (PMID: 31924199). Linking ISSN: 20597908. Subset: Health Administration; MEDLINE; Grant Information: United Kingdom WT_ Wellcome Trust; EP-C-15-003 United States EPA EPA; 107769/Z/10/Z United Kingdom WT_ Wellcome Trust; 200344/Z/15/Z United Kingdom WT_ Wellcome Trust; United Kingdom MRC_ Medical Research Council Date of Electronic Publication: 20210701. ; Original Imprints: Publication: [London] : BMJ Publishing Group Ltd, [2016]-
AB  - Health research in low-resource settings often involves individuals and populations defined as 'vulnerable'. There is growing attention in the literature to the ethical dilemmas that frontline research staff face while conducting such research. However, there is little documented as to how research staff might support one another in identifying and handling these dilemmas in different contexts. Over the course of conducting empirical ethics research embedded in the Childhood Acute Illness & Nutrition Network, we developed an approach to examine and respond to the ethical issues and dilemmas faced by the study teams, particularly frontline staff. In this paper we describe the specific tools and approach we developed, which centred on regular cross-team ethics reflection sessions, and share lessons learnt. We suggest that all studies involving potentially vulnerable participants should incorporate activities and processes to support frontline staff in identifying, reflecting on and responding to ethical dilemmas, throughout studies. We outline the resources needed to do this and share piloted tools for further adaptation and evaluation. Such initiatives should complement and feed into-and certainly not in any way replace or substitute for-strong institutional ethics review, safeguarding and health and safety policies and processes, as well broader staff training and career support initiatives. (© Author(s) (or their employer(s)) 2021. Re-use permitted under CC BY. Published by BMJ.)
KW  - Biomedical Research*
KW  - Vulnerable Populations*/psychology
KW  - Adult
KW  - Humans
KW  - Kenya
KW  - child health*
KW  - hospital-based study*
KW  - paediatrics*
KW  - public health*
DO  - 10.1136/bmjgh-2021-004937
UR  - https://elib.tcd.ie/login?url=https://search.ebscohost.com/login.aspx?direct=true&db=cmedm&AN=34244204&site=ehost-live
DP  - EBSCOhost
DB  - cmedm
ER  - 

TY  - JOUR
AU  - Edwards, Evonne
AU  - Janney, Carol A
AU  - Mancuso, Amy
AU  - Rollings, Heide
AU  - VanDenToorn, Amy
AU  - DeYoung, Mariah
AU  - Halstead, Scott
AU  - Eastburg, Mark
AN  - 33289041
ID  - 33289041
T1  - Preparing for the Behavioral Health Impact of COVID-19 in Michigan.
JO  - Current psychiatry reports
JF  - Current psychiatry reports
JA  - Curr Psychiatry Rep
Y1  - 2020/12/08/
VL  - 22
IS  - 12
SP  - 88
CY  - United States
PB  - Current Science
SN  - 1535-1645
AD  - Pine Rest Christian Mental Health Services, 300 68th St SE, Grand Rapids, MI, 49548, USA. evonne.edwards@pinerest.org.; Division of Psychiatry and Behavioral Medicine, College of Human Medicine, Michigan State University, Grand Rapids, MI, USA. evonne.edwards@pinerest.org.
AD  - Pine Rest Christian Mental Health Services, 300 68th St SE, Grand Rapids, MI, 49548, USA.; Division of Psychiatry and Behavioral Medicine, College of Human Medicine, Michigan State University, Grand Rapids, MI, USA.; Department of Epidemiology and Biostatistics, College of Human Medicine, Michigan State University, East Lansing, MI, USA.
AD  - Pine Rest Christian Mental Health Services, 300 68th St SE, Grand Rapids, MI, 49548, USA.
AD  - Pine Rest Christian Mental Health Services, 300 68th St SE, Grand Rapids, MI, 49548, USA.; Division of Psychiatry and Behavioral Medicine, College of Human Medicine, Michigan State University, Grand Rapids, MI, USA.
AD  - Pine Rest Christian Mental Health Services, 300 68th St SE, Grand Rapids, MI, 49548, USA.
AD  - Pine Rest Christian Mental Health Services, 300 68th St SE, Grand Rapids, MI, 49548, USA.
AD  - Pine Rest Christian Mental Health Services, 300 68th St SE, Grand Rapids, MI, 49548, USA.
AD  - Pine Rest Christian Mental Health Services, 300 68th St SE, Grand Rapids, MI, 49548, USA.
N1  - Accession Number: 33289041. Language: English. Date Revised: 20210110. Date Created: 20201208. Date Completed: 20201210. Update Code: 20211106. Publication Type: Journal Article, Review. Journal ID: 100888960. Publication Model: Electronic. Cited Medium: Internet. NLM ISO Abbr: Curr Psychiatry Rep. PubMed Central ID: PMC7721546. Linked References: BMC Psychiatry. 2018 May 2;18(1):117. (PMID: 29716570); J Crit Care. 2018 Feb;43:88-94. (PMID: 28854401); Soc Sci Med. 2014 Sep;116:22-31. (PMID: 24973571); JAMA Pediatr. 2018 Dec 1;172(12):1145-1152. (PMID: 30304350); Cold Spring Harb Symp Quant Biol. 2007;72:579-97. (PMID: 18419318); Psychol Med. 2011 Jan;41(1):71-83. (PMID: 20346193); Int J Geriatr Psychiatry. 2008 Dec;23(12):1231-8. (PMID: 18500689); Int J Environ Res Public Health. 2020 Mar 06;17(5):. (PMID: 32155789); Int J Environ Res Public Health. 2016 Jan 13;13(1):. (PMID: 26771628); Pediatr Clin North Am. 2016 Dec;63(6):1011-1025. (PMID: 27865331); Suicide Life Threat Behav. 2003 Summer;33(2):211-8. (PMID: 12882422); Lancet Psychiatry. 2020 Apr;7(4):e21. (PMID: 32199510); JAMA Psychiatry. 2020 Oct 1;77(10):989-990. (PMID: 32275289); World J Psychiatry. 2015 Jun 22;5(2):243-54. (PMID: 26110126); MMWR Morb Mortal Wkly Rep. 2018 Jun 08;67(22):617-624. (PMID: 29879094); Arch Intern Med. 2007 Jun 25;167(12):1312-20. (PMID: 17592106); Intensive Care Med. 2015 May;41(5):763-75. (PMID: 25731633); Psychiatry Res. 2020 Jul;289:113069. (PMID: 32413707); Am J Psychiatry. 2011 Dec;168(12):1266-77. (PMID: 22193671); Arch Gen Psychiatry. 2006 Jul;63(7):757-66. (PMID: 16818865); Am J Prev Med. 2017 Sep;53(3):308-315. (PMID: 28619532); Br J Psychiatry. 1998 Jan;172:35-7. (PMID: 9534829); Inj Prev. 2013 Feb;19(1):38-43. (PMID: 22627777); JAMA. 2001 Dec 26;286(24):3089-96. (PMID: 11754674); JAMA Psychiatry. 2020 Sep 1;77(9):891-892. (PMID: 32242888); Health Info Libr J. 2009 Jun;26(2):91-108. (PMID: 19490148); J Consult Clin Psychol. 2002 Jun;70(3):537-47. (PMID: 12090368); Clin Psychol Rev. 2013 Dec;33(8):1148-62. (PMID: 24121465); J Am Acad Child Adolesc Psychiatry. 2009 Oct;48(10):1005-1013. (PMID: 19730273); Yale J Biol Med. 2013 Jun 13;86(2):139-46. (PMID: 23766735); Gen Hosp Psychiatry. 2013 Jan-Feb;35(1):45-9. (PMID: 23123101); J Health Soc Behav. 2009 Jun;50(2):196-212. (PMID: 19537460); Sleep Med Clin. 2018 Mar;13(1):39-50. (PMID: 29412982); JAMA. 2005 Oct 26;294(16):2064-74. (PMID: 16249421); Suicide Life Threat Behav. 2013 Dec;43(6):676-91. (PMID: 23889494); Intensive Care Med. 2018 Jan;44(1):38-47. (PMID: 29279973); Lancet Child Adolesc Health. 2020 May;4(5):347-349. (PMID: 32224303); Anesthesiology. 2020 Jun;132(6):1317-1332. (PMID: 32195705); JAMA Netw Open. 2020 Feb 5;3(2):e1920956. (PMID: 32031652); Suicide Life Threat Behav. 2012 Jun;42(3):292-304. (PMID: 22494118); Ann Intern Med. 2014 Jan 21;160(2):101-10. (PMID: 24592495); Am J Public Health. 2016 May;106(5):e1-12. (PMID: 27049424); Psychiatry Res. 2013 Dec 30;210(3):934-9. (PMID: 23978733); JAMA Netw Open. 2020 Mar 2;3(3):e203976. (PMID: 32202646); Int J Ment Health Nurs. 2019 Jun;28(3):657-670. (PMID: 30666762); Child Abuse Negl. 2015 Oct;48:1-12. (PMID: 26238977); Lancet. 2020 Mar 14;395(10227):912-920. (PMID: 32112714); Pediatrics. 2009 Jan;123(1):346-52. (PMID: 19117902); Lancet Psychiatry. 2020 Mar;7(3):228-229. (PMID: 32032543); Arch Suicide Res. 2016;20(1):1-21. (PMID: 26192968); Am J Public Health. 2013 Jan;103(1):27-31. (PMID: 23153127). Linking ISSN: 15233812. Subset: MEDLINE; Date of Electronic Publication: 2020 Dec 08. ; Original Imprints: Publication: Philadelphia, PA : Current Science, c1999-
AB  - Purpose of Review: As a global pandemic, COVID-19 has profoundly disrupted the lives of individuals, families, communities, and nations. This report summarizes the expected impact of COVID-19 on behavioral health, as well as strategies to address mental health needs during the COVID-19 pandemic and its aftermath. The state of Michigan in the USA is used to illustrate the complexity of the mental health issues and the critical gaps in the behavioral health infrastructure as they pertain to COVID-19. Scoping review was conducted to identify potential mental health needs and issues during the COVID-19 pandemic and its aftermath.; Recent Findings: The ramifications of COVID-19 on mental health are extensive, with the potential to negatively impact diverse populations including healthcare providers, children and adolescents, older adults, the LGBTQ community, and individuals with pre-existing mental illness. Suicide rates, alone, are expected to rise for Michiganders due to the economic downturn, isolation and quarantine, increased substance use, insomnia, and increased access to guns associated with the COVID-19 pandemic. This report promotes awareness of a behavioral health crisis due to COVID-19. Increasing access to behavioral health care should minimize COVID-19's negative influence on mental health in Michigan. We propose a three-prong approach to access: awareness, affordability, and technology. Addressing workforce development and fixing gaps in critical behavioral health infrastructure will also be essential. These actions need to be implemented immediately to prepare for the expected "surge" of behavioral health needs in the ensuing months.
KW  - Betacoronavirus*
KW  - COVID-19*/psychology
KW  - Coronavirus Infections*/epidemiology
KW  - Mental Health*
KW  - Needs Assessment*
KW  - Pneumonia, Viral*/epidemiology
KW  - Adolescent
KW  - Aged
KW  - Child
KW  - Humans
KW  - Mental Disorders
KW  - Michigan/epidemiology
KW  - Pandemics
KW  - SARS-CoV-2
KW  - COVID-19*
KW  - Mental health*
KW  - SARS*
KW  - Substance use*
KW  - Suicide*
KW  - Telehealth*
DO  - 10.1007/s11920-020-01210-y
UR  - https://elib.tcd.ie/login?url=https://search.ebscohost.com/login.aspx?direct=true&db=cmedm&AN=33289041&site=ehost-live
DP  - EBSCOhost
DB  - cmedm
ER  - 

TY  - JOUR
AU  - Kenny, Méabh
AU  - Darcy-Bewick, Sinead
AU  - Martin, Aoife
AU  - Eustace-Cook, Jessica
AU  - Hilliard, Carol
AU  - Clinton, Frieda
AU  - Storey, Lorna
AU  - Coyne, Imelda
AU  - Murray, Kim
AU  - Duffy, Katie
AU  - Fortune, Gillian
AU  - Smith, Owen
AU  - Higgins, Agnes
AU  - Hynes, Geralyn
AN  - 32419648
ID  - 32419648
T1  - You are at rock bottom: A qualitative systematic review of the needs of bereaved parents as they journey through the death of their child to cancer.
JO  - Journal of psychosocial oncology
JF  - Journal of psychosocial oncology
JA  - J Psychosoc Oncol
Y1  - 2020/11//2020 Nov-Dec
VL  - 38
IS  - 6
SP  - 761
EP  - 781
CY  - United States
PB  - Routledge
SN  - 1540-7586
AD  - School of Nursing and Midwifery, Trinity College Dublin, Dublin, Ireland.
AD  - School of Nursing and Midwifery, Trinity College Dublin, Dublin, Ireland.
AD  - School of Nursing and Midwifery, Trinity College Dublin, Dublin, Ireland.
AD  - Research Support, Library, Trinity College Dublin, Dublin, Ireland.
AD  - Nursing Practice Development Unit, Children's Health Ireland (CHI) at Crumlin, Dublin, Ireland.
AD  - Nursing, Haematology Oncology - National Paediatric Centre, Children's Health Ireland (CHI) at Crumlin, Dublin, Ireland.
AD  - Nursing, Haematology Oncology - National Paediatric Centre, Children's Health Ireland (CHI) at Crumlin, Dublin, Ireland.
AD  - School of Nursing and Midwifery, Trinity College Dublin, Dublin, Ireland.
AD  - Socail Work, Haematology Oncology - National Paediatric Centre, Children's Health Ireland (CHI) at Crumlin, Dublin, Ireland.
AD  - School of Nursing and Midwifery, Trinity College Dublin, Dublin, Ireland.
AD  - Psychology Children's Health Ireland (CHI) at Crumlin, Dublin, Ireland.
AD  - Medical Haematology Oncology - National Paediatric Centre Children's Health Ireland (CHI) at Crumlin, Dublin, Ireland.
AD  - School of Nursing and Midwifery, Trinity College Dublin, Dublin, Ireland.
AD  - School of Nursing and Midwifery, Trinity College Dublin, Dublin, Ireland.
N1  - Accession Number: 32419648. Language: English. Date Revised: 20210629. Date Created: 20200519. Date Completed: 20210629. Update Code: 20211106. Publication Type: Journal Article, Research Support, Non-U.S. Gov't, Systematic Review. Journal ID: 8309337. Publication Model: Print-Electronic. Cited Medium: Internet. NLM ISO Abbr: J Psychosoc Oncol. Linking ISSN: 07347332. Subset: MEDLINE; Date of Electronic Publication: 2020 May 18. Current Imprints: Publication: Philadelphia : Routledge; Original Imprints: Publication: [New York, NY] : Haworth Press, [c1983-
AB  - Problem Identification: This systematic review will examine the social support needs of bereaved parents in the specific context of pediatric cancer by synthesizing the qualitative evidence. Social support encompasses emotional, practical, informational, and meaning-making support needs.; Literature Search: The Joanna Briggs Institute procedures for conducting qualitative systematic reviews guided every stage of this review. Four databases (PsychInfo, CINAHL, Pubmed, and ASSIA) were systematically searched, in addition to the gray literature and scoping review. Through a five-step critical appraisal process 11 out of 668 potential articles were identified as meeting the inclusion criteria.; Data Evaluation/synthesis: Relevant findings were synthesized with a thematic-synthesis approach. Findings, which follow the journey of bereaved parents integrated under the core-category "Needs." This encompasses of four higher-level categories: Last days: Parent needs when caring for their dying child Rest in peace: Parent needs during the child's death Feeling abandoned: Parent needs for contact after the child's death Searching for Meaning: Parents needs when making sense of loss.; Conclusion: Informational support needs is largely unexplored in academic literature. Staff in the treating-hospital are central in offering bereavement-support to parents, who may otherwise feel that they have lost their second home (hospital) and second family (staff).
KW  - Bereavement*
KW  - Needs Assessment*
KW  - Parent-Child Relations*
KW  - Neoplasms/*mortality
KW  - Parents/*psychology
KW  - Humans
KW  - Qualitative Research
KW  - emotional support*
KW  - meaning making*
KW  - parent support*
KW  - parental experience*
KW  - pediatric cancer*
KW  - practical support*
KW  - social support*
DO  - 10.1080/07347332.2020.1762822
UR  - https://elib.tcd.ie/login?url=https://search.ebscohost.com/login.aspx?direct=true&db=cmedm&AN=32419648&site=ehost-live
DP  - EBSCOhost
DB  - cmedm
ER  - 

TY  - JOUR
AU  - Ofori-Ansah, Sarah
AU  - Evans, Michelle
AU  - Jones, Janice
AU  - Thomas, Nicola
AN  - 33665963
ID  - 33665963
T1  - Decision-making experiences of young adults with long-term conditions.
JO  - Journal of renal care
JF  - Journal of renal care
JA  - J Ren Care
Y1  - 2021/03/04/
CY  - United States
PB  - Wiley-Blackwell
SN  - 1755-6686
AD  - School of Health and Social Care, London South Bank University, London, UK.
AD  - School of Health and Social Care, London South Bank University, London, UK.
AD  - School of Health and Social Care, London South Bank University, London, UK.
AD  - School of Health and Social Care, London South Bank University, London, UK.
N1  - Accession Number: 33665963. Language: English. Date Revised: 20210305. Date Created: 20210305. Update Code: 20211105. Publication Type: Journal Article, Review. Journal ID: 101392167. Publication Model: Print-Electronic. Cited Medium: Internet. NLM ISO Abbr: J Ren Care. Linked References: Bailey, P.K., Hamilton, A.J., Clissold, R.L., Inward, C.D., Caskey, F.J., Ben-Shlomo, Y. et al. (2018) Young adults' perspectives on living with kidney failure: A systematic review and thematic synthesis of qualitative studies. BMJ Open, 8(1), e019926.; van Biesen, W., van der Veer, S.N., Murphey, M., Loblova, O. & Davies, S. (2014) Patients’ perceptions of information and education for renal replacement therapy: An independent survey by the European Kidney patients’ federation on information and support on renal replacement therapy. PLOS One, 9(7), e103914.; Calestani, M., Tonkin-Crine, S., Pruthi, R., Leydon, G., Ravanan, R., Bradley, J.A., et al. (2014) Patient attitudes towards kidney transplant listing qualitative findings from the ATTOM study. Nephrology Dialysis Transplantation, 29(11), 2144-2150.; Care Quality Commission. (2017) Better care in my hands: a review of how people are involved in their care. Available from: https://www.cqc.org.uk/sites/default/files/20160519_Better_care_in_my_hands_FINAL.pdf [Accessed 19th August 2020].; Centre for Evidence-Based Management. (2014) Critical appraisal of a cross-sectional study. Available from: https://www.cebma.org [Accessed 10th May 2018].; Charles, C., Gafnia, A. & Whelan, T. (1997) Shared decision-making in the medical encounter: what does it mean? (or it takes at least two to tango). Social Science & Medicine, 44(5), 681-692.; Chen, N.-H., Lin, Y.-P., Liang, S.-Y., Tung, H.H., Tsay, S.L. & Wang, T.J. (2018) Conflict when making decisions about dialysis modality. Journal of Clinical Nursing, 27, e138-e146.; Coulter, A. & Collins, A. (2011) Making shared decision-making a reality: No decision about me, without me. London: The King's Fund.; Coyne, I. & Gallagher, P. (2011) Participation in communication and decision-making: Children and young people's experiences in a hospital setting. Journal of Clinical Nursing, 20(15-16), 2334-2343.; Critical Appraisal Skills Programme. (2018) CASP Qualitative Review Checklist. Available from: https://casp-uk.net/wp-content/uploads/2018/01/CASP-Qualitative-Checklist-2018.pdf [Accessed 20th May 2018].; Dahlerus, C., Quinn, M., Messersmith, E., Lachance, L., Subramanian, L., Perry, E., et al. (2016) Patient perspectives on the choice of dialysis modality: Results from the empowering patients on choices for renal replacement therapy (EPOCH-RRT) study. American Journal of Kidney Diseases, 68(6), 901-910.; Davies, J., Kelly, D. & Hannigan, B. (2015) Autonomy and dependence: a discussion paper on decision-making in teenagers and young adults undergoing cancer treatment. Journal of Advanced Nursing, 71(9), 2031-2040.; Devitt, J., Anderson, K., Cunningham, J., Preece, C., Snelling, P. & Cass, A. (2017) Difficult conversations: Australian Indigenous patients’ views on kidney transplantation. BioMed Central Nephrology, 18, 310-323.; Elwyn, G., Frosch, D., Thomson, R., Joseph-Williams, N., Lloyd, A., Kinnersley, P., et al. (2012) Shared decision making: a model for clinical practice. Journal of General Internal Medicine, 27(10), 1361-1367.; European Union Agency for fundamental rights. (2017) Mapping minimum age requirements concerning the rights of the child in the EU. Article 24. Available from: https://fra.europa.eu/en/publication/2017/mapping-minimum-age-requirements/age-majority [Accessed 5th April 2020].; Ferris, M., Gibson, K., Plattner, B., Gipson, D.S., Kotanko, P., Marcelli, D., et al. (2016) Hemodialysis outcomes in a global sample of children and young adult hemodialysis patients: The PICCOLO MONDO cohort. Clinical Kidney Journal, 9(2), 295-302.; Foster, B. (2015) Heightened graft failure risk during emerging adulthood and transition to adult care. Pediatric Nephrology, 30(4), 567-576.; Gerson, A.C., Wentz, A., Abraham, A.G., Mendley, S.R., Hooper, S.R., Butler, R.W., et al. (2010) Health-related quality of life of children with mild to moderate chronic kidney disease. Pediatrics, 125(2), e349-e357.; Halpern-Felsher, B.L. & Cauffman, E. (2001) Costs and benefits of a decision: Decision-making competence in adolescents and adults. Journal of Applied Developmental Psychology, 22(3), 257-273.; Halpern-Felsher, B.L., Baker, M. & Stitzel, S. (2016) Decision-making in adolescents and young adults. In: Dieffenbach, M.A., Miller-Halegoua, S. & Bowen, D.J. (Eds.) Handbook of Health Decision Science. New York: Springer, pp. 157-167.; Hamilton, A.J., Casula, A., Ben-Shlomo, Y., Caskey, F.J. & Inward, C.D. (2018) The clinical epidemiology of young adults starting renal replacement therapy in the UK: Presentation, management and survival using 15 years of UK renal registry data. Nephrology, Dialysis, Transplantation, 33(2), 356-364.; Hart, R.I., Cameron, D.A., Cowie, F.J. et al. (2020) The challenges of making informed decisions about treatment and trial participation following a cancer diagnosis. BMC Health Services Research, 20(25), 1-13.; Härter, M., van der Weijden, T. & Elwyn, G. (2011) Policy and practice developments in the implementation of shared decision making: an international perspective. The Journal of Evidence and Quality in Health Care, 105(4), 229-233.; Harwood, L. & Clark, A.M. (2013) Understanding per-dialysis modality decision-making: a meta-synthesis of qualitative studies. Internal Journal of Nursing Studies, 50(1), 109-120.; Harrington, J. & Morgan, M. (2016) Understanding kidney transplant patients’ treatment choices: the interaction of emotion with medical and social influences on risk preferences. Social Science and Medicine, 155, 43-50.; Jackson, K. (2014) Grieving chronic illness and injury-infinite losses. Social Work Today, 14(4), 8.; Jones, M.A. & Cornwall, J. (2018) "It's hard to ask": Examining the factors influencing decision-making among end-stage renal disease patients considering approaching family and friends for a kidney. The New Zealand Medical Journal, 131(1474), 10-19.; Joseph-Williams, N., Elwyn, G. & Edward, A. (2014) Knowledge is not power for patients: a systematic review and thematic synthesis of patient-reported barriers and facilitators to shared decision-making. Patient Education and Counseling, 94, 291-309.; Joseph-Williams, N., Lloyd, A., Edwards, A., Stobbart, L., Tomson, D., Macphail, S., et al. (2017) Implementing shared decision making in routine NHS setting-lessons from the MAGIC Programme. British Medical Journal, 357, j1744.; Kaufman, M., Shemesh, E. & Benton, T. (2010) The adolescent transplant recipient. Pediatrics Clinics North America, 57(2), 575-592.; Kim, S. & Choi, H. (2016) Experiences of Korean adolescent renal transplant recipients. Journal for Specialists in Pediatric Nursing, 21(3), 158-165.; Kogon, A.J., Vander Stoep, A., Weiss, N.S., Smith, J., Flynn, J.T. & McCauley, E. (2013) Depression and its associated factors in pediatric chronic kidney disease. Paediatric Nephrology, 28(9), 1855-1861.; Krischock, L., Kennedy, S.E. & Hayen, A. (2016) Multicentre study of treatment outcomes in Australian adolescents and young adults commencing dialysis. Nephrology, 22(12), 961-968.; Levine, R., Javalkar, K., Nazareth, M., Faldowski, R.A., de Ferris, M.D.G., Cohen, S., et al. (2018) Disparities in health literacy and healthcare utilization among adolescents and young adults with chronic or end-stage kidney disease. Journal of Paediatric Nursing, 38, 57-61.; Mack, J.W., Fasciano, K.M. & Block, S.D. (2019) Adolescent and young adult cancer patients' experiences with treatment decision-making. Pediatrics, 143(5), 1-10.; Marslow, A.H. (1943) A theory of human motivation. Psychological Review, 50, 370-396.; Mitchell, W.A. (2014) Making choices about medical interventions: the experience of disabled young people with degenerative conditions. Health Expectations, 17(2), 254-266.; Moher, D., Liberati, A., Tetzlaff, J. & Altman, D.G. (2009) Preferred Reporting Items for Systematic Reviews and Meta-Analyses: The PRISMA Statement. PLOS Medicine, 6(6), e1000097.; Morsa, M., Lombrail, P., Boudailliez, B., Godot, C., Jeantils, V. & Gagnayre, R. (2018) A qualitative study on the educational needs of young people with chronic condition transitioning from paediatric to adult care. Patient Preference and Adherence, 12, 2649-2660.; Morton, R.L., Devitt, J., Howard, K., Anderson, K., Snelling, P. & Cass, A. (2010a) Patients views about treatment of stage 5 CKD: a qualitative analysis of semi-structured interviews. American Journal of Kidney Diseases, 55(3), 431-440.; Morton, R.L., Tong, A. & Howard, K. (2010b) The views of patients and carers in treatment decision making for chronic kidney disease: a systematic review and thematic synthesis of qualitative studies. BMJ Research, 340, c112-c122.; Murray, M.A., Brunier, G., Chung, J.O., Craig, L.A., Mills, C., Thomas, A. et al. (2009) A systematic review of factors influencing decision-making in adults living with chronic kidney disease. Patient Education and Counseling, 76, 149-158.; Murray, P.D., Dobbels, F., Lonsdale, D.C. & Harden, P.N. (2014) Impact of end-stage kidney disease on academic achievement and employment in young adults: A mixed-methods study. Journal of Adolescent Health, 55(4), 505-512.; National Institute for Health and Care Excellence. (2016a) Shared decision making: a consensus statement. Available from: https://www.nice.org.uk/Media/Default/About/what-we-do/SDM-consensus-statement.pdf [Accessed 19th August 2020].; National Institute for Health and Care Excellence. (2016b) Transition from children's to adults' services for young people using health or social services. NICE clinical guideline NG 43. London, UK: National Institute for Health and Care Excellence.; Neinstein, L.S. & Irwin, C.E. (2013) Young adults remain worse off than adolescents. Journal of Adolescent Health, 53(5), 559-561.; NHS England. (2018) Comprehensive model of personalised care. Available from: https://www.england.nhs.uk/publication/comprehensive-model-of-personalised-care/ [Accessed 16th October 2020].; Park, M.J., Scott, J.T., Adams, S.H., Brindis, C.D. & Irwin, C.E. (2014) Adolescent and young adult health in the united states in the past decade: Little improvement and young adults remain worse off than adolescents. Journal of Adolescent Health, 55(1), 3-16.; Peterson, M. (2009) An introduction to decision theory: Cambridge introduction to philosophy. Cambridge: Cambridge University Press.; Pyke-Grimm, K.A., Franck, L.S., Halpern-Felsher, B. et al. (2018) Three dimensions of treatment decision making in adolescents and young adults with cancer. University of California San Francisco electronic theses and dissertations: Open Access Publications, University of California. Available from: https://escholarship.org/uc/item/5zh3z29h [Accessed 14th January 2020].; Robinski, M., Mau, W., Wienke, A. & Girndt, M. (2016) Shared decision-making in chronic kidney disease: A retrospection of recently initiated dialysis patients in Germany. Patient Education and Counseling, 99(4), 562-570.; Samuel, S.M., Nettel-Aguirre, A., Soo, A., Hemmelgarn, B., Tonelli, M. & Foster, B. (2014) Avoidable hospitalizations in youth with kidney failure after transfer to or with only adult care. Pediatrics, 133(4), e993-e1000.; Sheu, J., Ephraim, P.L., Powe, N.R., Rabb, H., Senga, M., Evans, K.E., et al. (2012) African American and non-African American patients’ and families’ decision making about renal replacement therapies. Qualitative Health Research, 22(7), 997-1006.; Song, M.K., Lin, F.C., Gilet, C.A., Arnold, R.M., Bridgman, J.C. & Ward, S.E. (2013) Patient perspectives on informed decision-making surrounding dialysis initiation. Nephrology Dialysis Transplantation, 28(11), 2815-2823.; The United Nations. (1990). The United Nations Convention on the rights of a child. Article 49. Available from: https://downloads.unicef.org.uk/wp-content/uploads/2010/05/UNCRC_summary-1.pdf?_ga=2.17669373.557299149.1554463910-2033096475.1554463910. [Accessed 5th April 2019].; Tong, A., Henning, P., Wong, G., McTaggart, S., Mackie, F., Carroll, R.P. et al. (2013) Experiences and perspectives of adolescents and young adults with advanced CKD. American Journal of Kidney Diseases, 61(3), 375-384.; Tong, A., Sainsbury, P. & Craig, J. (2007) Consolidated criteria for reporting qualitative research (COREQ): a 32-item checklist for interviews and focus groups. International Journal for Quality in Health Care, 19(6), 349-357.; Torraco, R.J. (2005) Writing integrative literature review guidelines and examples. Human Resource Development Review, 4(3), 356-367.; Umeh, K.F. (2009) Understanding adolescent health behaviour: a decision making perspective. New York: Cambridge University Press.; Walker, R.C., Howard, K., Morton, R.L., Palmer, S.C., Marshall, M.R. & Tong, A. (2016) Patient and caregiver values, beliefs and experiences when considering home dialysis as a treatment option: A semi-structured interview study. Nephrology Dialysis Transplantation, 31(1), 133-141.; Weaver, M.S., Baker, J.N., Gattuso, J.S., Gibson, D.V., Sykes, A.D. & Hinds, P.S. (2015) Adolescents’ preferences for treatment decisional involvement during their cancer. Cancer, 121, 4416-4424.; Whittemore, R. & Knafl, K. (2005) The integrative review: updated methodology. Journal of Advanced Nursing, 52(5), 546-553.; Zee, J., Zhao, J., Subramanian, L., Perry, E., Bryant, N., McCall, M., et al. (2018) Perceptions about the dialysis modality decision process among peritoneal dialysis and in-centre hemodialysis patients. BioMed Central Nephrology, 19(1), 298-398.; Zinn, J.O. (2015) Towards a better understanding of risk-taking: key concepts, dimensions and perspectives. Health, Risk and Society, 17(2), 99-114.. Linking ISSN: 17556678. Subset: Nursing; Grant Information: London South Bank University Date of Electronic Publication: 2021 Mar 04. Current Imprints: Publication: Malden, MA : Wiley-Blackwell; Original Imprints: Publication: Paris : EDTNA/ERCA
AB  - Background: Young adults with long-term conditions can struggle to accept their diagnosis and can become overwhelmed with managing their condition. Suboptimal transfer from paediatric to adult services with a resultant disengagement with the service can result in less involvement in care and decision-making. Shared decision-making can improve involvement in health decisions and increase satisfaction with treatment/therapy and care.; Objectives: An integrative literature review was conducted to explore and understand young adults' experiences of decision-making in health care.; Design: An integrative literature review.; Data Sources: CINAHL, EMCARE, PsycINFO, HMIC, EMBASE, Web of Science, PubMed, MEDLINE, EBSCOHOST and COCHRANE databases were searched for relevant literature published between January 1999 and January 2020.; Findings: Thirteen primary research papers met the inclusion criteria. Four main themes were identified: (1) Information delivery and communication; (2) participation in decision-making; (3) social factors influencing decision-making and (4) emotional impact of decision-making.; Conclusions: Young adults with long-term conditions have specific decision-making needs which can impact their emotional health. Research with a specific focus on young adults' experiences of decision-making in health care is needed. (© 2021 European Dialysis and Transplant Nurses Association/European Renal Care Association.)
KW  - chronic kidney disease
KW  - decision-making
KW  - long-term conditions
KW  - renal replacement therapy
KW  - young adults
DO  - 10.1111/jorc.12367
UR  - https://elib.tcd.ie/login?url=https://search.ebscohost.com/login.aspx?direct=true&db=cmedm&AN=33665963&site=ehost-live
DP  - EBSCOhost
DB  - cmedm
ER  - 

TY  - JOUR
AU  - Parr, Jeremy
AU  - Pennington, Lindsay
AU  - Taylor, Helen
AU  - Craig, Dawn
AU  - Morris, Christopher
AU  - McConachie, Helen
AU  - Cadwgan, Jill
AU  - Sellers, Diane
AU  - Andrew, Morag
AU  - Smith, Johanna
AU  - Garland, Deborah
AU  - McColl, Elaine
AU  - Buswell, Charlotte
AU  - Thomas, Julian
AU  - Colver, Allan
AN  - 33769272
ID  - 33769272
T1  - Parent-delivered interventions used at home to improve eating, drinking and swallowing in children with neurodisability: the FEEDS mixed-methods study.
JO  - Health technology assessment (Winchester, England)
JF  - Health technology assessment (Winchester, England)
JA  - Health Technol Assess
Y1  - 2021/03//
VL  - 25
IS  - 22
SP  - 1
EP  - 208
CY  - England
PB  - NIHR Journals Library
SN  - 2046-4924
AD  - Population Health Sciences Institute, Newcastle University, Newcastle upon Tyne, UK.; Great North Children's Hospital, Newcastle upon Tyne Hospitals NHS Foundation Trust, Newcastle upon Tyne, UK.; Complex Neurodevelopmental Disorders Service, Cumbria, Northumberland, Tyne and Wear NHS Foundation Trust, Newcastle upon Tyne, UK.
AD  - Population Health Sciences Institute, Newcastle University, Newcastle upon Tyne, UK.; Great North Children's Hospital, Newcastle upon Tyne Hospitals NHS Foundation Trust, Newcastle upon Tyne, UK.
AD  - Population Health Sciences Institute, Newcastle University, Newcastle upon Tyne, UK.
AD  - Population Health Sciences Institute, Newcastle University, Newcastle upon Tyne, UK.
AD  - Peninsula Childhood Disability Research Unit (PenCRU), Institute of Health Research, University of Exeter Medical School, University of Exeter, Exeter, UK.
AD  - Population Health Sciences Institute, Newcastle University, Newcastle upon Tyne, UK.
AD  - Evelina London Children's Hospital, Guy's and St Thomas' NHS Foundation Trust, King's Health Partners, London, UK.
AD  - Sussex Community NHS Foundation Trust, Chailey Clinical Services, Lewes, UK.
AD  - Great North Children's Hospital, Newcastle upon Tyne Hospitals NHS Foundation Trust, Newcastle upon Tyne, UK.
AD  - Patient and Public Involvement, Newcastle University, Newcastle upon Tyne, UK.
AD  - National Autistic Society, London, UK.
AD  - Population Health Sciences Institute, Newcastle University, Newcastle upon Tyne, UK.
AD  - Great North Children's Hospital, Newcastle upon Tyne Hospitals NHS Foundation Trust, Newcastle upon Tyne, UK.
AD  - Population Health Sciences Institute, Newcastle University, Newcastle upon Tyne, UK.; Great North Children's Hospital, Newcastle upon Tyne Hospitals NHS Foundation Trust, Newcastle upon Tyne, UK.
AD  - Population Health Sciences Institute, Newcastle University, Newcastle upon Tyne, UK.
N1  - Accession Number: 33769272. Language: English. Date Revised: 20211025. Date Created: 20210326. Date Completed: 20211025. Update Code: 20211105. Publication Type: Journal Article, Research Support, Non-U.S. Gov't, Systematic Review. Journal ID: 9706284. Publication Model: Print. Cited Medium: Internet. NLM ISO Abbr: Health Technol Assess. PubMed Central ID: PMC8020453. Linked References: Psychol Med. 1998 May;28(3):551-8. (PMID: 9626712); BMJ. 2007 Oct 20;335(7624):806-8. (PMID: 17947786); Dev Med Child Neurol. 2015 Sep;57(9):858-64. (PMID: 25827868); Lang Speech Hear Serv Sch. 2008 Apr;39(2):261-72. (PMID: 18420528); J Acad Nutr Diet. 2014 Dec;114(12):1981-7. (PMID: 24928779); Dev Med Child Neurol. 1991 Mar;33(3):246-56. (PMID: 1760002); Arch Phys Med Rehabil. 2005 Aug;86(8):1516-20. (PMID: 16084801); Dysphagia. 1989;4(1):16-28. (PMID: 2534818); J Nutr Educ Behav. 2014 Jul-Aug;46(4):236-240. (PMID: 24629907); Arch Pediatr Adolesc Med. 1995 Jun;149(6):658-62. (PMID: 7767422); Expert Rev Pharmacoecon Outcomes Res. 2005 Jun;5(3):353-64. (PMID: 19807604); Res Dev Disabil. 2001 Mar-Apr;22(2):165-72. (PMID: 11325163); PLoS Med. 2011 Jan 25;8(1):e1000393. (PMID: 21283604); Dev Med Child Neurol. 2012 Sep;54(9):784-95. (PMID: 22582745); J Acad Nutr Diet. 2012 Feb;112(2):276-84. (PMID: 22741169); Pediatr Res. 1990 Jan;27(1):98-102. (PMID: 2104972); Cochrane Database Syst Rev. 2012 Oct 17;10:CD009456. (PMID: 23076958); Dev Med Child Neurol. 2000 Mar;42(3):162-8. (PMID: 10755455); Autism. 2014 Aug;18(6):712-22. (PMID: 24101716); J Autism Dev Disord. 2014 Sep;44(9):2175-84. (PMID: 24664635); Appetite. 2013 Oct;69:108-13. (PMID: 23742944); Appetite. 2001 Jun;36(3):201-10. (PMID: 11358344); Res Dev Disabil. 2014 Jul;35(7):1551-61. (PMID: 24770467); J Oral Rehabil. 2009 Sep;36(9):653-9. (PMID: 19627455); Dev Med Child Neurol. 2013 Dec;55(12):1103-8. (PMID: 23909744); Nurs Forum. 2017 Oct;52(4):339-347. (PMID: 28547926); Am J Ment Defic. 1985 Mar;89(5):492-502. (PMID: 3158201); J Pediatr Psychol. 2015 Jul;40(6):581-90. (PMID: 25725217); J Commun Disord. 2004 Sep-Oct;37(5):413-7. (PMID: 15231421); J Oral Rehabil. 2017 Jan;44(1):43-50. (PMID: 27859478); Res Involv Engagem. 2017 Aug 2;3:13. (PMID: 29062538); Dysphagia. 2018 Feb;33(1):1-14. (PMID: 28819914); Ann Rehabil Med. 2011 Aug;35(4):477-84. (PMID: 22506162); J Oral Rehabil. 2018 Jul;45(7):526-531. (PMID: 29727486); J Autism Dev Disord. 2008 Feb;38(2):342-52. (PMID: 17578658); J Pediatr Gastroenterol Nutr. 1998 Aug;27(2):143-7. (PMID: 9702643); J Pediatr. 2010 Aug;157(2):259-64. (PMID: 20362301); Phys Occup Ther Pediatr. 2018 May;38(2):190-209. (PMID: 28430014); Dysphagia. 1995 Summer;10(3):192-202. (PMID: 7614861); Ann Phys Rehabil Med. 2019 May 31;:. (PMID: 31158551); J Pediatr Gastroenterol Nutr. 2015 May;60(5):680-7. (PMID: 25534777); Dev Med Child Neurol. 2010 Feb;52(2):e35-41. (PMID: 19811518); Health Technol Assess. 2001;5(31):1-256. (PMID: 11809125); J Pediatr Gastroenterol Nutr. 2017 Aug;65(2):242-264. (PMID: 28737572); Dev Med Child Neurol. 2019 Feb;61(2):135-144. (PMID: 30079517); J Oral Rehabil. 2013 May;40(5):336-47. (PMID: 23445464); Dysphagia. 1995 Summer;10(3):177-91. (PMID: 7614860); J Autism Dev Disord. 2004 Aug;34(4):433-8. (PMID: 15449518); Obes Res. 2002 Jun;10(6):453-62. (PMID: 12055321); Disabil Rehabil. 2018 Aug;40(17):2088-2092. (PMID: 28475381); J Autism Dev Disord. 2017 Mar;47(3):878-886. (PMID: 28070782); Arch Dis Child. 2018 Aug;103(8):757-762. (PMID: 29550764); J Pediatr Psychol. 1991 Oct;16(5):629-42. (PMID: 1744810); Arch Dis Child Educ Pract Ed. 2012 Dec;97(6):222-9. (PMID: 22293504); J Autism Dev Disord. 2012 Apr;42(4):549-56. (PMID: 21556968); Arch Dis Child. 2009 Jan;94(1):38-41. (PMID: 18456689); J Pediatr Psychol. 2011 Jun;36(5):586-95. (PMID: 19995867); Ann Indian Acad Neurol. 2013 Jul;16(3):342-6. (PMID: 24101813); Child Care Health Dev. 2013 Nov;39(6):903-7. (PMID: 23425219); Am J Phys Med Rehabil. 2009 Jun;88(6):464-72. (PMID: 19454854); Res Dev Disabil. 2017 Jul;66:27-33. (PMID: 28578072); Dev Med Child Neurol. 2004 Jul;46(7):475-80. (PMID: 15230461); Appetite. 2016 Oct 1;105:283-90. (PMID: 27221356); Eval Program Plann. 1982;5(3):233-7. (PMID: 10259963); Ann Otol Rhinol Laryngol. 2008 Dec;117(12):919-24. (PMID: 19140539); Pediatr Res. 2018 Aug;84(2):233-239. (PMID: 29892035); Dev Med Child Neurol. 2015 Sep;57(9):798-807. (PMID: 25809003); J Oral Rehabil. 2017 Feb;44(2):119-124. (PMID: 27973693); J Child Psychol Psychiatry. 2001 Oct;42(7):963-70. (PMID: 11693591); Am J Speech Lang Pathol. 2014 Feb;23(1):46-59. (PMID: 24097795); Scand J Gastroenterol. 1997 Sep;32(9):920-4. (PMID: 9299672); Am J Occup Ther. 2015 Nov-Dec;69(6):6906180030p1-8. (PMID: 26565096); BMC Neurol. 2016 Apr 26;16:55. (PMID: 27117791); Health Technol Assess. 1998;2(14):i-iv, 1-74. (PMID: 9812244); Dysphagia. 1988;3(2):73-8. (PMID: 3271655); J Oral Rehabil. 2016 Jul;43(7):488-95. (PMID: 27043312); Eur J Clin Nutr. 2020 May;74(5):669-681. (PMID: 31391548); Res Dev Disabil. 2011 May-Jun;32(3):1122-9. (PMID: 21316919); Can J Occup Ther. 1990 Apr;57(2):82-7. (PMID: 10104738); BMJ. 2009 Jul 21;339:b2535. (PMID: 19622551); Appetite. 2009 Apr;52(2):328-39. (PMID: 19059292); J Appl Behav Anal. 2016 Sep;49(3):485-511. (PMID: 27449267); BMJ Open. 2015 Jan 28;5(1):e006233. (PMID: 25631309); Prev Med. 1997 Nov-Dec;26(6):808-16. (PMID: 9388792); Dysphagia. 2000 Fall;15(4):236-44. (PMID: 11014887); J Dent Child (Chic). 2005 Sep-Dec;72(3):113-8. (PMID: 16568917); J Autism Dev Disord. 2008 Nov;38(10):1878-87. (PMID: 18483843); Health Technol Assess. 2015 Jun;19(41):1-506. (PMID: 26065374); J Am Diet Assoc. 1994 Dec;94(12):1385-8, 1391; quiz 1389-90. (PMID: 7963188); J Pediatr Gastroenterol Nutr. 2018 Feb;66(2):299-305. (PMID: 28953526); Dev Med Child Neurol. 2015 Apr;57(4):358-65. (PMID: 25382696); Dev Med Child Neurol. 2010 Sep;52(9):824-30. (PMID: 20497455); Appetite. 2011 Jun;56(3):553-7. (PMID: 21262291); Child Care Health Dev. 2015 Mar;41(2):278-302. (PMID: 24962184); Arch Dis Child Educ Pract Ed. 2017 Feb;102(1):24-27. (PMID: 27707756); Public Health Nurs. 2015 Sep-Oct;32(5):488-97. (PMID: 25112438); Appetite. 2007 Nov;49(3):708-11. (PMID: 17920728); Am J Clin Nutr. 2011 Sep;94(3):759-66. (PMID: 21795444); Am J Occup Ther. 1981 Nov;35(11):719-21. (PMID: 6459740); BMJ Open. 2015 Sep 04;5(9):e008625. (PMID: 26341584); Res Dev Disabil. 2012 Jul-Aug;33(4):1136-46. (PMID: 22502839); Health Serv Res. 2013 Dec;48(6 Pt 2):2134-56. (PMID: 24279835); J Dev Behav Pediatr. 2001 Oct;22(5):279-86. (PMID: 11718230); J Autism Dev Disord. 2015 Sep;45(9):2667-73. (PMID: 25813517); Dysphagia. 2017 Apr;32(2):293-314. (PMID: 27913916); Am J Clin Nutr. 1992 Nov;56(5):835-9. (PMID: 1415001); J Paediatr Child Health. 2015 Mar;51(3):307-13. (PMID: 25195498); Am J Clin Nutr. 1996 Sep;64(3 Suppl):485S-488S. (PMID: 8780368); Qual Life Res. 2018 May;27(5):1147-1157. (PMID: 29435801). Linking ISSN: 13665278. Subset: MEDLINE; Grant Information: 15/156/02 United Kingdom DH_ Department of Health Date of Electronic Publication: 20210301. Current Imprints: Publication: <2013-> : Southampton, UK : NIHR Journals Library; Original Imprints: Publication: Winchester, UK : National Co-Ordinating Centre for HTA, c1997-
AB  - Background: Eating, drinking and swallowing difficulties are common in young children with neurodisability. These difficulties may lead to inadequate calorie intake, which affects a child's nutrition, growth and general physical health.; Objective: To examine which interventions are available that can be delivered at home by parents to improve eating, drinking and swallowing in young children with neurodisability and are suitable for investigation in pragmatic trials.; Design: This was a mixed-methods study that included focus groups, surveys, an update of published systematic reviews of interventions, a systematic review of measurement properties of existing tools, evidence mapping, evidence synthesis, a Delphi survey and stakeholder workshops.; Setting: The study was carried out in NHS hospitals, community services, family homes and schools.; Participants: Parents of children who had neurodisability and eating, drinking and swallowing difficulties. Professionals from health and education. Young people with eating, drinking and swallowing difficulties or young people who had previously experienced eating, drinking and swallowing difficulties.; Data Sources: Literature reviews; national surveys of parents and professionals; focus groups with parents, young people and professionals; and stakeholder consultation workshops.; Review Methods: An update of published systematic reviews of interventions (searched July-August 2017), a mapping review (searched October 2017) and a systematic review of measurement properties using COnsensus-based Standards for the Selection of health status Measurement INstruments (COSMIN) methodology (searched May 2018).; Results: Significant limitations of the available research evidence regarding interventions and tools to measure outcomes were identified. A total of 947 people participated: 400 parents, 475 health professionals, 62 education professionals and 10 young people. The survey showed the wide range of interventions recommended by NHS health professionals, with parents and professionals reporting variability in the provision of these interventions. Parents and professionals considered 19 interventions as relevant because they modified eating, drinking and swallowing difficulties. Parents and professionals considered 10 outcomes as important to measure (including Nutrition, Growth and Health/safety); young people agreed that these were important outcomes. Stakeholder consultation workshops identified that project conclusions and recommendations made sense, were meaningful and were valued by parents and professionals. Parents and health professionals were positive about a proposed Focus on Early Eating, Drinking and Swallowing (FEEDS) toolkit of interventions that, through shared decision-making, could be recommended by health professionals and delivered by families.; Limitations: The national surveys included large numbers of parents and professionals but, as expected, these were not representative of the UK population of parents of children with eating, drinking and swallowing difficulties. Owing to the limitations of research evidence, pragmatic decisions were made about interventions that might be included in future research and outcomes that might be measured. For instance, the reviews of research found only weak or poor evidence to support the effectiveness of interventions. The review of outcome measures found only limited low-level evidence about their psychometric properties.; Conclusions: Opportunities and challenges for conducting clinical trials of the effectiveness of the FEEDS toolkit of interventions are described. Parents and professionals thought that implementation of the toolkit as part of usual NHS practice was appropriate. However, this would first require the toolkit to be operationalised through development as a complex intervention, taking account of constituent interventions, delivery strategies, implementation and manualisation. Subsequently, an evaluation of its clinical effectiveness and cost-effectiveness could be undertaken using appropriate research methods.; Future Work: Initial steps include FEEDS toolkit development and evaluation of its use in clinical practice, and identification of the most robust methods to measure valued outcomes, such as Nutrition and Growth.; Trial Registration: Current Controlled Trials ISRCTN10454425.; Funding: This project was funded by the National Institute for Health Research (NIHR) Health Technology Assessment programme and will be published in full in Health Technology Assessment ; Vol. 25, No. 22. See the NIHR Journals Library website for further project information.
KW  - Deglutition*
KW  - Parents*
KW  - Adolescent
KW  - Child
KW  - Child, Preschool
KW  - Humans
KW  - Outcome Assessment, Health Care
KW  - Surveys and Questionnaires
KW  - Technology Assessment, Biomedical
KW  - CHILDREN*
KW  - DYSPHAGIA*
KW  - EATING*
KW  - FEEDING*
KW  - INTERVENTIONS*
KW  - NEURODEVELOPMENT*
KW  - NEURODISABILITY*
KW  - NUTRITION*
DO  - 10.3310/hta25220
U3  - Local Abstract: [plain-language-summary] Some young children with disabilities, such as those with cerebral palsy and autism spectrum disorder, have difficulties with eating, drinking and swallowing. Many strategies are employed to help with these difficulties (e.g. ‘Positioning’), but we need to know more about which ones work best. We wanted to find out about the strategies parents use at home to help their children with eating, drinking and swallowing difficulties. We wanted to understand what is already known about the strategies that are available now and if children are getting the right help. We wanted to find out if doing more research would tell us which interventions work. We looked at what has been written about the ways in which parents help their child to eat, drink and swallow. We discussed this information with parents and health professionals. We developed a survey to ask what parent-delivered strategies are recommended by NHS professionals, which strategies parents use and how we would know if things had improved. We discussed the findings with parents and professionals. We then used a different type of survey. Parents and professionals were asked which strategies were most important and what they would most like to improve. We then held workshops to hear parents’ and professionals’ views on what we had found and to agree on how we would organise future research. We discussed some of the findings with young people. Research about these strategies and how to measure improvements in eating and drinking is of poor quality. A wide variety of strategies are used: 19 strategies were thought to be the most useful by parents and professionals. Parents and professionals agreed on 10 areas that they would most like to improve. Both groups thought that it was a good idea to have a ‘toolkit’ of strategies so that they could choose the right strategy at the right time.
UR  - https://elib.tcd.ie/login?url=https://search.ebscohost.com/login.aspx?direct=true&db=cmedm&AN=33769272&site=ehost-live
DP  - EBSCOhost
DB  - cmedm
ER  - 

TY  - JOUR
AU  - Murray, Janice
AU  - Lynch, Yvonne
AU  - Goldbart, Juliet
AU  - Moulam, Liz
AU  - Judge, Simon
AU  - Webb, Edward
AU  - Jayes, Mark
AU  - Meredith, Stuart
AU  - Whittle, Helen
AU  - Randall, Nicola
AU  - Meads, David
AU  - Hess, Stephane
AN  - 33252892
ID  - 33252892
T1  - The decision-making process in recommending electronic communication aids for children and young people who are non-speaking: the I-ASC mixed-methods study
T3  - Health Services and Delivery Research
Y1  - 2020/11//
PB  - NIHR Journals Library
AD  - Department of Health Professions, Manchester Metropolitan University, Manchester, UK
AD  - Department of Health Professions, Manchester Metropolitan University, Manchester, UK
AD  - Department of Health Professions, Manchester Metropolitan University, Manchester, UK
AD  - Department of Health Professions, Manchester Metropolitan University, Manchester, UK
AD  - Barnsley Assistive Technology Service, Barnsley Hospital NHS Foundation Trust, Barnsley, UK
AD  - Leeds Institute of Health Sciences and Choice Modelling Centre, University of Leeds, Leeds, UK
AD  - Department of Health Professions, Manchester Metropolitan University, Manchester, UK
AD  - Department of Health Professions, Manchester Metropolitan University, Manchester, UK
AD  - Department of Health Professions, Manchester Metropolitan University, Manchester, UK
AD  - Barnsley Assistive Technology Service, Barnsley Hospital NHS Foundation Trust, Barnsley, UK
AD  - Leeds Institute of Health Sciences and Choice Modelling Centre, University of Leeds, Leeds, UK
AD  - Choice Modelling Centre and Institute of Transport Studies, University of Leeds, Leeds, UK
N1  - Accession Number: 33252892. Language: English. Update Code: 20211123. Publication Type: Review. Date of Electronic Publication: 20201101. Current Imprints: Southampton (UK) : NIHR Journals Library Book AN: NBK564673
AB  - Background: This project [Identifying Appropriate Symbol Communication (I-ASC)] explored UK decision-making practices related to communication aid recommendations for children and young people who are non-speaking. Research evidence related to communication aid decision-making is limited. The research aims were to increase understanding of influencers on the decision-making process in recommending electronic communication aids, and to develop guidance tools to support decision-making. An additional, post hoc aim was to evaluate the public involvement contribution to the I-ASC project. The research focused on the identification of attributes and characteristics that professionals, family members and those who use communication aids considered important in the recommendation process. Findings informed the development of guidance resources. The evaluation of public involvement focused on what could be learned from a nationally funded project with involvement from public contributors typically regarded as hard to include.; Methodology: For the clinical decision-making component, the methodological investigation adopted a three-tier approach with three systematic reviews, a qualitative exploration of stakeholder perspectives through focus groups and interviews, and a quantitative investigation surveying professionals’ perspectives. The public involvement evaluation adopted a mixed-methods approach. A total of 354 participants contributed to the decision-making data set, including professionals, family members, and children, young people and adults who use communication aids; 22 participants contributed to the public involvement evaluation. The literature review process followed the Preferred Reporting Items for Systematic Reviews and Meta-Analyses (PRISMA) guidelines. Thematic analysis and framework approach supported the analysis of qualitative data. Two stated preference surveys, a best–worst scaling and a discrete choice experiment, allowed the relative importance of factors in decision-making to be determined. Analysis was grounded in random utility theory.; Public Involvement: Two public involvement co-researchers, an adult using a symbol communication aid and a parent of a communication aid user, were core members of the research team. The I-ASC public involvement resulted in an additional award to evaluate the impact of public involvement across the project.; Results: Factors influencing decision-making are not always under the control of the decision-makers, for example professional knowledge, referral criteria and service structure. Findings suggest that real clinical decisions contrast with hypothetical decisions. Survey responses indicated that children’s physical characteristics are less important than their language, communication and learning abilities; however, during real-time decision-making, the opposite appeared to be true, with access needs featuring most prominently. In contrast to professionals’ decisions, users and family members prioritise differing aesthetic attributes of communication aids. Time allocated to system learning remains underspecified. The research informed the development of decision-making guidance tools (https://iasc.mmu.ac.uk/; accessed 8 June 2020). A public involvement evaluation suggests that successful public involvement of individuals with disabilities requires significant resources that include staff time, training and personal support (https://iasc.mmu.ac.uk/publicinvolvement; accessed 8 June 2020).; Future Work: Further research is needed in the areas of language assessment, communication aid attributes, types of decision-making episodes and service user perspectives. These data highlight the need for mechanisms that enable public involvement co-researchers to be paid for their contributions to research bid preparation.; Limitations: Individuals who benefit from communication aids are a heterogeneous group. We cannot guarantee that this study has captured all relevant components of decision-making.; Funding: This project was funded by the National Institute for Health Research (NIHR) Health Services and Delivery Research programme and will be published in full in Health Services and Delivery Research ; Vol. 8, No. 45. See the NIHR Journals Library website for further project information. (Copyright © Queen’s Printer and Controller of HMSO 2020. This work was produced by Murray et al. under the terms of a commissioning contract issued by the Secretary of State for Health and Social Care. This issue may be freely reproduced for the purposes of private research and study and extracts (or indeed, the full report) may be included in professional journals provided that suitable acknowledgement is made and the reproduction is not associated with any form of advertising. Applications for commercial reproduction should be addressed to: NIHR Journals Library, National Institute for Health Research, Evaluation, Trials and Studies Coordinating Centre, Alpha House, University of Southampton Science Park, Southampton SO16 7NS, UK.)
KW  - AUGMENTATIVE AND ALTERNATIVE COMMUNICATION
KW  - AAC
KW  - CHILDREN
KW  - NON-SPEAKING
KW  - SYMBOL COMMUNICATION AIDS
KW  - CLINICAL DECISION-MAKING
KW  - PUBLIC INVOLVEMENT
KW  - PI
DO  - 10.3310/hsdr08450
UR  - https://elib.tcd.ie/login?url=https://search.ebscohost.com/login.aspx?direct=true&db=cmedm&AN=33252892&site=ehost-live
DP  - EBSCOhost
DB  - cmedm
ER  - 

TY  - JOUR
AU  - Margolis, Amy
AU  - Rice, Tara
AU  - Banikya-Leaseburg, Mousumi
AU  - Person, Ann E
AU  - Clary, Elizabeth
AU  - Zief, Susan
AU  - Adamek, Katie
AU  - Harding, Jessica F
AN  - 32385692
ID  - 32385692
T1  - Meeting the Multifaceted Needs of Expectant and Parenting Young Families Through the Pregnancy Assistance Fund.
JO  - Maternal and child health journal
JF  - Maternal and child health journal
JA  - Matern Child Health J
Y1  - 2020/09//
VL  - 24
IS  - Suppl 2
SP  - 76
EP  - 83
CY  - United States
PB  - Kluwer Academic/Plenum Publishers
SN  - 1573-6628
AD  - Division of Program Development and Operations, Office of Population Affairs, Department of Health and Human Services (HHS), 1101 Wootton Parkway, Suite 200, Rockville, MD, 20850, USA. amy.margolis@hhs.gov.
AD  - Division of Program Development and Operations, Office of Population Affairs, Department of Health and Human Services (HHS), 1101 Wootton Parkway, Suite 200, Rockville, MD, 20850, USA.
AD  - Division of Program Development and Operations, Office of Population Affairs, Department of Health and Human Services (HHS), 1101 Wootton Parkway, Suite 200, Rockville, MD, 20850, USA.
AD  - Mathematica, P.O. Box 2393, Princeton, NJ, 08543-2393, USA.
AD  - Mathematica, P.O. Box 2393, Princeton, NJ, 08543-2393, USA.
AD  - Mathematica, P.O. Box 2393, Princeton, NJ, 08543-2393, USA.
AD  - Mathematica, P.O. Box 2393, Princeton, NJ, 08543-2393, USA.
AD  - Mathematica, P.O. Box 2393, Princeton, NJ, 08543-2393, USA.
N1  - Accession Number: 32385692. Language: English. Date Revised: 20210512. Date Created: 20200510. Date Completed: 20210512. Update Code: 20211105. Publication Type: Journal Article. Journal ID: 9715672. Publication Model: Print. Cited Medium: Internet. NLM ISO Abbr: Matern Child Health J. PubMed Central ID: PMC7497367. Linked References: Econ Inq. 2012;50(1):182-201. (PMID: 22329053); J Fam Psychol. 2006 Sep;20(3):468-76. (PMID: 16938005); Perspect Sex Reprod Health. 2010 Sep;42(3):152-9. (PMID: 20887284); Matern Child Health J. 2020 Sep;24(Suppl 2):178-182. (PMID: 32333172); Int J Gynaecol Obstet. 2016 Jun;133(3):269-76. (PMID: 27039053); Matern Child Health J. 2020 Sep;24(Suppl 2):119-124. (PMID: 32212033); Natl Vital Stat Rep. 2019 Nov;68(13):1-47. (PMID: 32501202); Matern Child Health J. 2020 Sep;24(Suppl 2):105-118. (PMID: 32638144); Matern Child Health J. 2020 Sep;24(Suppl 2):183-190. (PMID: 32564249). Linking ISSN: 10927875. Subset: MEDLINE; Grant Information: Pregnancy Assistance Fund Office of the Assistant Secretary for Health Date of Electronic Publication: 20200901. Current Imprints: Publication: 1999- : New York, NY : Kluwer Academic/Plenum Publishers; Original Imprints: Publication: New York : Plenum Press, c1997-
AB  - Introduction: The Pregnancy Assistance Fund (PAF) program funds states and tribes to provide a wide range of services to improve health, social, educational, and economic outcomes for expectant and parenting teens and young adults, their children, and their families. This introductory article to the Maternal and Child Health Journal supplement Supporting Expectant and Parenting Teens: The Pregnancy Assistance Fund provides a description of the PAF program, including the program goals and structure, participants and communities served, and services provided; presents data on the reach and success of the program; and describes lessons learned from PAF grantees on how to enhance programs and services to have the best outcomes for expectant and parenting young families.; Methods: Performance measure data are used to describe the reach and success of the PAF program, and implementation experiences and lessons learned from PAF grantees were gathered through a standardized review of grantee applications and from interviews with grant administrators.; Results: Since its establishment in 2010, the PAF program has served 109,661 expectant and parenting teens, young adults, and their families across 32 states, including the District of Columbia, and seven tribal organizations; established more than 3400 partnerships; and trained more than 7500 professionals. Expectant and parenting teens and young adults who participated in the PAF program stay in high school, make plans to attend college, and have low rates of repeat pregnancy within a year.; Conclusions: Expectant and parenting teens and young adults in the PAF program demonstrated success in meeting their educational goals and preventing repeat unintended pregnancies. In addition, the staff who implemented the PAF programs learned many lessons for how to enhance programs and services to have the best outcomes for expectant and parenting young families, including creating partnerships to meet the multifaceted needs of teen parents and using evidence-based programs to promote program sustainability.
KW  - Needs Assessment/*standards
KW  - Parenting/*trends
KW  - Pregnancy in Adolescence/*psychology
KW  - Public Assistance/*standards
KW  - Adolescent
KW  - Female
KW  - Humans
KW  - Pregnancy
KW  - Public Assistance/trends
KW  - Social Support
KW  - Young Adult
KW  - Expectant and parenting teens
KW  - High school graduation
KW  - Lessons learned
KW  - Repeat pregnancy
KW  - Teen parents
KW  - Young families
DO  - 10.1007/s10995-020-02922-6
UR  - https://elib.tcd.ie/login?url=https://search.ebscohost.com/login.aspx?direct=true&db=cmedm&AN=32385692&site=ehost-live
DP  - EBSCOhost
DB  - cmedm
ER  - 

TY  - JOUR
AU  - Iqbal, Halima
AU  - West, Jane
AU  - Haith-Cooper, Melanie
AU  - McEachan, Rosemary R C
AN  - 34048459
ID  - 34048459
T1  - A systematic review to identify research priority setting in Black and minority ethnic health and evaluate their processes.
JO  - PloS one
JF  - PloS one
JA  - PLoS One
Y1  - 2021/05/28/
VL  - 16
IS  - 5
SP  - e0251685
CY  - United States
PB  - Public Library of Science
SN  - 1932-6203
AD  - Faculty of Health Studies, University of Bradford, Bradford, United Kingdom.; Bradford Institute for Health Research, Bradford Teaching Hospital NHS Foundation Trust, Bradford, United Kingdom.
AD  - Bradford Institute for Health Research, Bradford Teaching Hospital NHS Foundation Trust, Bradford, United Kingdom.
AD  - Faculty of Health Studies, University of Bradford, Bradford, United Kingdom.
AD  - Bradford Institute for Health Research, Bradford Teaching Hospital NHS Foundation Trust, Bradford, United Kingdom.
N1  - Accession Number: 34048459. Language: English. Date Revised: 20210611. Date Created: 20210528. Date Completed: 20210607. Update Code: 20211105. Publication Type: Journal Article, Research Support, Non-U.S. Gov't, Systematic Review. Journal ID: 101285081. Publication Model: Electronic-eCollection; eCollection. Cited Medium: Internet. NLM ISO Abbr: PLoS One. PubMed Central ID: PMC8162667. Linked References: BMC Med Ethics. 2020 Mar 14;21(1):21. (PMID: 32171302); Death Stud. 2017 Sep;41(8):502-511. (PMID: 28532343); BMJ. 2015 Jan 02;350:g7647. (PMID: 25555855); Health Serv Res. 2017 Apr;52(2):599-615. (PMID: 27206519); Aust J Prim Health. 2017 Dec;23(6):549-553. (PMID: 28173917); BJOG. 2020 May;127(6):694-700. (PMID: 32011073); World Psychiatry. 2020 Feb;19(1):35-36. (PMID: 31922667); Health Expect. 2017 Oct;20(5):852-861. (PMID: 27933711); Health Educ Behav. 2011 Jun;38(3):251-60. (PMID: 21278306); J Travel Med. 2020 Nov 9;27(7):. (PMID: 32706375); J Prim Health Care. 2015 Dec 01;7(4):282-90. (PMID: 26668833); Clin Transl Sci. 2010 Aug;3(4):172-7. (PMID: 20718818); CMAJ Open. 2020 Mar 27;8(1):E226-E233. (PMID: 32220875); Health Expect. 2015 Dec;18(6):2449-64. (PMID: 24889933); BMJ Open. 2017 Jun 1;7(5):e014889. (PMID: 28576896); J Prim Health Care. 2016 Mar;8(1):35-43. (PMID: 27477373); Am J Kidney Dis. 2015 May;65(5):674-83. (PMID: 25582284); Am J Prev Med. 2020 Jul;59(1):137-139. (PMID: 32430225); Australas J Ageing. 2019 Jun;38(2):136-143. (PMID: 30740840); Health Expect. 2018 Feb;21(1):3-22. (PMID: 28812330); Ann Fam Med. 2012 Jul-Aug;10(4):372-3. (PMID: 22778129); Am J Public Health. 2015 May;105(5):891-9. (PMID: 25790403); J Glob Health. 2016 Jun;6(1):010507. (PMID: 26401271); Health Res Policy Syst. 2016 Mar 23;14:22. (PMID: 27006075); Milbank Q. 2018 Dec;96(4):675-705. (PMID: 30537366); BMC Health Serv Res. 2015 Apr 17;15:164. (PMID: 25927636); Health Res Policy Syst. 2010 Dec 15;8:36. (PMID: 21159163); Rev Panam Salud Publica. 2013 Jul;34(1):1-13. (PMID: 24006014); J Community Health. 2017 Jun;42(3):472-480. (PMID: 27812847); BMC Med Res Methodol. 2019 Dec 28;19(1):243. (PMID: 31883517); J Sch Health. 2017 Feb;87(2):121-132. (PMID: 28076923); Health Expect. 2001 Dec;4(4):209-12. (PMID: 11703494); JAMA. 2002 Jul 3;288(1):82-90. (PMID: 12090866); Rural Remote Health. 2010 Jan-Mar;10(1):1299. (PMID: 20108996); East Mediterr Health J. 2018 Oct 10;24(8):753-769. (PMID: 30328606); BMC Med Res Methodol. 2020 Jun 15;20(1):157. (PMID: 32539718); Cost Eff Resour Alloc. 2014 Nov 18;12:23. (PMID: 25873787); J Vis Exp. 2018 Jan 12;(131):. (PMID: 29364217); Public Health Res Pract. 2017 Oct 11;27(4):. (PMID: 29114715); Res Involv Engagem. 2016 Apr 2;2:12. (PMID: 29062513). Linking ISSN: 19326203. Subset: MEDLINE; Date of Electronic Publication: 2021 May 28. ; Original Imprints: Publication: San Francisco, CA : Public Library of Science
AB  - Background: Black, Asian and minority ethnic communities suffer from disproportionately poorer health than the general population. This issue has been recently exemplified by the large numbers of infection rates and deaths caused by covid-19 in BAME populations. Future research has the potential to improve health outcomes for these groups. High quality research priority setting is crucial to effectively consider the needs of the most vulnerable groups of the population.; Objective: The purpose of this systematic review is to identify existing research priority studies conducted for BAME health and to determine the extent to which they followed good practice principles for research priority setting.; Method: Included studies were identified by searching Medline, Cinnahl, PsychINFO, Psychology and Behavioral Sciences Collection, as well as searches in grey literature. Search terms included "research priority setting", "research prioritisation", "research agenda", "Black and minority ethnic", "ethnic group". Studies were included if they identified or elicited research priorities for BAME health and if they outlined a process of conducting a research prioritisation exercise. A checklist of Nine Common Themes of Good Practice in research priority setting was used as a methodological framework to evaluate the research priority processes of each study.; Results: Out of 1514 citations initially obtained, 17 studies were included in the final synthesis. Topic areas for their research prioritisation exercise included suicide prevention, knee surgery, mental health, preterm birth, and child obesity. Public and patient involvement was included in eleven studies. Methods of research prioritisation included workshops, Delphi techniques, surveys, focus groups and interviews. The quality of empirical evidence was diverse. None of the exercises followed all good practice principles as outlined in the checklist. Areas that were lacking in particular were: the lack of a comprehensive approach to guide the process; limited use of criteria to guide discussion around priorities; unequal or no representation from ethnic minorities, and poor evaluation of their own processes.; Conclusions: Research priority setting practices were found to mostly not follow good practice guidelines which aim to ensure rigour in priority setting activities and support the inclusion of BAME communities in establishing the research agenda. Research is unlikely to deliver useful findings that can support relevant research and positive change for BAME communities unless they fulfil areas of good practice such as inclusivity of key stakeholders' input, planning for implementation of identified priorities, criteria for deciding on priorities, and evaluation of their processes in research priority setting.
KW  - African Americans*
KW  - Asian Americans*
KW  - COVID-19*
KW  - Health Services Research*
KW  - Minority Groups*
KW  - SARS-CoV-2*
KW  - Humans
DO  - 10.1371/journal.pone.0251685
UR  - https://elib.tcd.ie/login?url=https://search.ebscohost.com/login.aspx?direct=true&db=cmedm&AN=34048459&site=ehost-live
DP  - EBSCOhost
DB  - cmedm
ER  - 

TY  - JOUR
AU  - McNeill, Malcolm
AU  - Noyek, Samantha
AU  - Engeda, Eshetu
AU  - Fayed, Nora
AN  - 33156433
ID  - 33156433
T1  - Assessing the engagement of children and families in selecting patient-reported outcomes (PROs) and developing their measures: a systematic review.
JO  - Quality of life research : an international journal of quality of life aspects of treatment, care and rehabilitation
JF  - Quality of life research : an international journal of quality of life aspects of treatment, care and rehabilitation
JA  - Qual Life Res
Y1  - 2021/04//
VL  - 30
IS  - 4
SP  - 983
EP  - 995
CY  - Netherlands
PB  - Springer Netherlands
SN  - 1573-2649
AD  - School of Rehabilitation Therapy, Queen's University, Kingston, Canada.
AD  - School of Rehabilitation Therapy, Queen's University, Kingston, Canada. s.noyek@queensu.ca.
AD  - School of Rehabilitation Therapy, Queen's University, Kingston, Canada.
AD  - School of Rehabilitation Therapy, Queen's University, Kingston, Canada.
N1  - Accession Number: 33156433. Language: English. Date Revised: 20210419. Date Created: 20201106. Date Completed: 20210419. Update Code: 20211106. Publication Type: Journal Article, Systematic Review. Journal ID: 9210257. Publication Model: Print-Electronic. Cited Medium: Internet. NLM ISO Abbr: Qual Life Res. Linked References: Braithwaite, J., Testa, L., Lamprell, G., Herkes, J., Ludlow, K., McPherson, E., et al. (2017). Built to last? The sustainability of health system improvements, interventions and change strategies: A study protocol for a systematic review. British Medical Journal Open, 7(11), e018568. https://doi.org/10.1136/bmjopen-2017-018568. (PMID: 10.1136/bmjopen-2017-018568); Thomson, S., Foubister, T., Figueras, J., Kutzin, J., Permanand, G., & Bryndová, L. (2009). Addressing financial sustainability in health systems. World Health Organization. Retrieved September 2020 from https://www.euro.who.int/__data/assets/pdf_file/0018/76041/E93058.pdf .; Serebrisky, D., & Wiznia, A. (2019). Pediatric asthma: A global epidemic. Annals of Global Health, 85(1), 6. https://doi.org/10.5334/aogh.2416. (PMID: 10.5334/aogh.2416307415077052318); Cohen, E., & Patel, H. (2014). Responding to the rising number of children living with complex chronic conditions. Canadian Medical Association Journal, 186(16), 1199–1200. https://doi.org/10.1503/cmaj.141036. (PMID: 10.1503/cmaj.14103625316900); Male, L., Noble, A., Atkinson, J., & Marson, T. (2017). Measuring patient experience: A systematic review to evaluate psychometric properties of patient reported experience measures (PREMs) for emergency care service provision. International Journal for Quality in Health Care: Journal of the International Society for Quality in Health Care, 29(3), 314–326. https://doi.org/10.1093/intqhc/mzx027. (PMID: 10.1093/intqhc/mzx027); Allard, A., Fellowes, A., Shilling, V., Janssens, A., Beresford, B., & Morris, C. (2014). Key health outcomes for children and young people with neurodisability: Qualitative research with young people and parents. British Medical Journal Open, 4, 1–11. https://doi.org/10.1136/bmjopen-2013-004611. (PMID: 10.1136/bmjopen-2013-004611); Morris, C., Janssens, A., Shilling, V., Allard, A., Fellowes, A., Tomlinson, R., et al. (2015). Meaningful health outcomes for paediatric neurodisability: Stakeholder prioritisation and appropriateness of patient reported outcome measures. Health and Quality of Life Outcomes, 13, 87. https://doi.org/10.1186/s12955-015-0284-7. (PMID: 10.1186/s12955-015-0284-7261086254478638); Bevans, K. B., Moon, J., Becker, B. D., Carle, A., & Forrest, C. B. (2020). Development of patient-reported outcome measures of children’s oral health aesthetics. Community Dentistry and Oral Epidemiology, 48(5), 423–432. https://doi.org/10.1111/cdoe.12555. (PMID: 10.1111/cdoe.1255532776585); Sinha, I., Jones, L., Smyth, R. L., & Williamson, P. R. (2008). A systematic review of studies that aim to determine which outcomes to measure in clinical trials in children. PLoS Medicine, 5(4), e96. https://doi.org/10.1371/journal.pmed.0050096. (PMID: 10.1371/journal.pmed.0050096184475772346505); Edbrooke-childs, J., Wolpert, M., & Deighton, J. (2016). Using patient reported outcome measures to improve service effectiveness (UPROMISE): Training clinicians to use outcome measures in child mental health. Administration and Policy in Mental Health and Mental Health Services Research, 43(3), 302–308. https://doi.org/10.1007/s10488-014-0600-2. (PMID: 10.1007/s10488-014-0600-225331446); Fayed, N., de Camargo, O. K., Elahi, I., Dubey, A., Fernandes, R. M., Houtrow, A., et al. (2014). Patient-important activity and participation outcomes in clinical trials involving children with chronic conditions. Quality of Life Research, 23(3), 751–757. https://doi.org/10.1007/s11136-013-0483-9. (PMID: 10.1007/s11136-013-0483-924026628); Jain, P., Smith, M. L., Speechley, K., Ferro, M., Connolly, M., Ramachandrannair, R., et al. (2020). Seizure freedom improves health-related quality of life after epilepsy surgery in children. Developmental Medicine & Child Neurology, 62(5), 600–608. (PMID: 10.1111/dmcn.14390); Fortunato, J. E., Troy, A. L., Cuffari, C., Davis, J. E., Loza, M. J., Oliva-Hemker, M., et al. (2010). Outcome after percutaneous endoscopic gastrostomy in children and young adults. Journal of Pediatric Gastroenterology and Nutrition, 50(4), 390–393. (PMID: 10.1097/MPG.0b013e3181aed6f1); Mahant, S., Friedman, J. N., Connolly, B., Goia, C., & Macarthur, C. (2009). Tube feeding and quality of life in children with severe neurological impairment. Archives of Disease in Childhood, 94(9), 668–673. (PMID: 10.1136/adc.2008.149542); Nelson, K. E., Rosella, L. C., Mahant, S., Cohen, E., & Guttmann, A. (2019). Survival and health care use after feeding tube placement in children with neurologic impairment. Pediatrics, 143(2), e20182863. (PMID: 10.1542/peds.2018-2863); Roth, J., Carlson, C., Devinsky, O., Harter, D. H., MacAllister, W. S., & Weiner, H. L. (2014). Safety of staged epilepsy surgery in children. Neurosurgery, 74(2), 154–162. https://doi.org/10.1227/NEU.0000000000000231. (PMID: 10.1227/NEU.000000000000023124149978); Marshall, S., Haywood, K., & Fitzpatrick, R. (2006). Impact of patient-reported outcome measures on routine practice: A structured review. Journal of Evaluation in Clinical Practice, 12(5), 559–568. https://doi.org/10.1111/j.1365-2753.2006.00650.x. (PMID: 10.1111/j.1365-2753.2006.00650.x16987118); Stover, A. M., Haverman, L., van Oers, H. A., Greenhalgh, J., Potter, C. M., Ahmed, S., et al. (2020). Using an implementation science approach to implement and evaluate patient-reported outcome measures (PROM) initiatives in routine care settings. Quality of Life Research. https://doi.org/10.1007/s11136-020-02564-9. (PMID: 10.1007/s11136-020-02564-933201390); Fayed, N., Gardecki, M., & Cohen, E. (2018). Partnering with families of children with medical complexity to evaluate interventions. Canadian Medical Association Journal. https://doi.org/10.1503/cmaj.180372. (PMID: 10.1503/cmaj.18037230404845); Janvier, A., Farlow, B., Baardsnes, J., Pearce, R., & Barrington, K. J. (2016). Measuring and communicating meaningful outcomes in neonatology: A family perspective. In Seminars in perinatology (Vol. 40, No. 8, pp. 571–577). Philadelphia: WB Saunders.; Fayed, N. (2011). Content issues in child health status and quality of life instruments: Addressing the challenges with new methods (Doctoral dissertation).; Rosenbaum, P. L., Livingston, M. H., Palisano, R. J., Galuppi, B. E., & Russell, D. J. (2007). Quality of life and health-related quality of life of adolescents with cerebral palsy. Developmental Medicine & Child Neurology, 49(7), 516–521. (PMID: 10.1111/j.1469-8749.2007.00516.x); Raphael, D., Brown, I., Renwick, R., & Rootman, I. (1996). Assessing the quality of life of persons with developmental disabilities: Description of a new model, measuring instruments, and initial findings. International Journal of Disability, Development and Education, 43(1), 25–42. https://doi.org/10.1080/0156655960430103. (PMID: 10.1080/0156655960430103); Crudgington, H., Collingwood, A., Bray, L., Lyle, S., Martin, R., Gringras, P., et al. (2020). Mapping epilepsy-specific patient-reported outcome measures for children to a proposed core outcome set for childhood epilepsy. Epilepsy & Behavior, 112, 107372. (PMID: 10.1016/j.yebeh.2020.107372); Morris, C., Simkiss, D., Busk, M., Morris, M., Allard, A., Denness, J., et al. (2015). Setting research priorities to improve the health of children and young people with neurodisability: A British Academy of Childhood Disability-James Lind Alliance Research Priority Setting Partnership. British Medical Journal Open, 5(1), e006233. https://doi.org/10.1136/bmjopen-2014-006233. (PMID: 10.1136/bmjopen-2014-006233); U.S. Department of Health and Human Services Food and Drug Administration. (2009). Guidance for industry patient-reported outcome measures: Use in medical product development to support labeling claims. Rockville: U.S. Department of Health and Human Services Food and Drug Administration.; European Medicines Agency. (2005). Regulatory guidance for the use of health-related quality of life (Hrql) measures in the evaluation of medicinal products reproduction. Amsterdam: European Medicines Agency.; International Association for Public Participation. (2004). Public participation spectrum. Retrieved September 2018 from https://iap2canada.ca/Resources/Documents/0702-Foundations-Spectrum-MW-rev2%20(1).pdf .; Frank, L., Forsythe, L., Ellis, L., Schrandt, S., Sheridan, S., Gerson, J., et al. (2015). Conceptual and practical foundations of patient engagement in research at the patient-centered outcomes research institute. Quality of Life Research, 24(5), 1033–1041. (PMID: 10.1007/s11136-014-0893-3); Esposito, D., Heeringa, J., Bradley, K., Croake, S., & Kimmey, L. (2015). PCORI dissemination and implementation framework. MATHEMATICA Policy Research. Washington, DC, US. Retrieved from http://pcori.org/sites/default/files/PCORI-Dissemination-Implementation-Framework.pdf .; Frank, L., Basch, E., & Selby, J. (2014). Viewpoint: The PCORI perspective on patient-centered outcomes research. Journal of the American Medical Association, 312(15), 1513–1514. (PMID: 10.1001/jama.2014.11100); Moher D, Liberati A, Tetzlaff J, Altman DG, The PRISMA Group. (2009). Preferred reporting items for systematic reviews and meta-analyses: The PRISMA Statement. PLoS Medicine, 6(7), e1000097. https://doi.org/10.1371/journal.pmed.1000097. (PMID: 10.1371/journal.pmed.1000097); Covidence. (2020). Retrieved September 2018 from, https://www.covidence.org/about-us/ .; Arbuckle, R., Abetz, L., Durmer, J. S., Ivanenko, A., Owens, J. A., Croenlein, J., et al. (2010). Development of the Pediatric Restless Legs Syndrome Severity Scale (P-RLS-SS): A patient-reported outcome measure of pediatric RLS symptoms and impact. Sleep Medicine, 11(9), 897–906. https://doi.org/10.1016/j.sleep.2010.03.016. (PMID: 10.1016/j.sleep.2010.03.01620801715); Basra, M. K. A., Salek, M. S., Fenech, D., & Finlay, A. Y. (2018). Conceptualization, development and validation of T-QoL© (Teenagers’ Quality of Life): A patient-focused measure to assess quality of life of adolescents with skin diseases. The British Journal of Dermatology, 178(1), 161–175. https://doi.org/10.1111/bjd.15853. (PMID: 10.1111/bjd.1585328762236); Bemister, T. B., Brooks, B. L., & Kirton, A. (2014). Development, reliability, and validity of the Alberta Perinatal Stroke Project Parental Outcome Measure. Pediatric Neurology, 51(1), 43–52. https://doi.org/10.1016/j.pediatrneurol.2014.01.052. (PMID: 10.1016/j.pediatrneurol.2014.01.05224938139); Bevans, K. B., Gardner, W., Pajer, K., Riley, A. W., & Forrest, C. B. (2013). Qualitative development of the PROMIS(R) pediatric stress response item banks. Journal of Pediatric Psychology, 38(2), 173–191. https://doi.org/10.1093/jpepsy/jss107. (PMID: 10.1093/jpepsy/jss10723124904); Bramhagen, A.-C., Eriksson, M., Ericsson, E., Nilsson, U., Harden, S., & Idvall, E. (2016). Self-reported post-operative recovery in children: Development of an instrument. Journal of Evaluation in Clinical Practice, 22(2), 180–188. https://doi.org/10.1111/jep.12451. (PMID: 10.1111/jep.1245126460499); Caty, G., Gilles, C., Arnould, C., Thonnard, J. L., & Lejuene, T. (2008). ABILOCO-Kids: A Rasch-built 10-item questionnaire for assessing locomotion ability in children with cerebral palsy. Journal of Rehabilitation Medicine, 40(10), 823–830. (PMID: 10.2340/16501977-0267); Chang, K. W., Austin, A., Yeaman, J., Phillips, L., Kratz, A., Yang, L., et al. (2017). Health-related quality of life components in children with neonatal brachial plexus palsy: A qualitative study. PM&R, 9(4), 383–391. (PMID: 10.1016/j.pmrj.2016.08.002); Chien, C.-W., Rodger, S., & Copley, J. (2015). Development and psychometric evaluation of a new measure for children’s participation in hand-use life situations. Archives of Physical Medicine and Rehabilitation, 96(6), 1045–1055. https://doi.org/10.1016/j.apmr.2014.11.013. (PMID: 10.1016/j.apmr.2014.11.01325437107); de Kleuver, M., Faraj, S., Holewijn, R. M., Germscheid, N. M., Adobor, R. D., Andersen, M., et al. (2017). Defining a core outcome set for adolescent and young adult patients with a spinal deformity. Acta Orthopaedica, 88(6), 612–618. https://doi.org/10.1080/17453674.2017.1371371. (PMID: 10.1080/17453674.2017.1371371289141165694805); Dickin, K. L., Lent, M., Lu, A. H., Sequeira, J., & Dollahite, J. S. (2012). Developing a measure of behavior change in a program to help low-income parents prevent unhealthful weight gain in children. Journal of Nutrition Education and Behavior, 44(1), 12–21. https://doi.org/10.1016/j.jneb.2011.02.015. (PMID: 10.1016/j.jneb.2011.02.01521996430); Doi, T., Inoue, H., Arai, Y., Shirado, O., Doi, T., Yamazaki, K., et al. (2018). Reliability and validity of a novel quality of life questionnaire for female patients with adolescent idiopathic scoliosis: Scoliosis Japanese Questionnaire-27: A multicenter, cross-sectional study. BMC Musculoskeletal Disorders, 19(1), 99. https://doi.org/10.1186/s12891-018-2025-7. (PMID: 10.1186/s12891-018-2025-7296150215883312); Dyson, M. P., Shave, K., Gates, A., Fernandes, R. M., Scott, S. D., & Hartling, L. (2017). Which outcomes are important to patients and families who have experienced paediatric acute respiratory illness? Findings from a mixed methods sequential exploratory study. British Medical Journal Open, 7(12), e018199. https://doi.org/10.1136/bmjopen-2017-018199. (PMID: 10.1136/bmjopen-2017-018199); Eapen, V., Crncec, R., Walter, A., & Tay, K. P. (2014). Conceptualisation and development of a quality of life measure for parents of children with autism spectrum disorder. Autism Research and Treatment, 2014(101576459), 160783. https://doi.org/10.1155/2014/160783. (PMID: 10.1155/2014/160783247788733977417); Fabricant, P. D., Robles, A., Downey-Zayas, T., Do, H. T., Marx, R. G., Widmann, R. F., et al. (2013). Development and validation of a pediatric sports activity rating scale: The Hospital for Special Surgery Pediatric Functional Activity Brief Scale (HSS Pedi-FABS). The American Journal of Sports Medicine, 41(10), 2421–2429. https://doi.org/10.1177/0363546513496548. (PMID: 10.1177/036354651349654823893420); Fiume, A., Deveber, G., Jang, S.-H., Fuller, C., Viner, S., & Friefeld, S. (2018). Development and validation of the Pediatric Stroke Quality of Life Measure. Developmental Medicine and Child Neurology, 60(6), 587–595. https://doi.org/10.1111/dmcn.13684. (PMID: 10.1111/dmcn.1368429451699); Franciosi, J. P., Hommel, K. A., DeBrosse, C. W., Greenberg, A. B., Greenler, A. J., Abonia, J. P., et al. (2012). Quality of life in paediatric eosinophilic oesophagitis: What is important to patients? Child: Care Health and Development, 38(4), 477–483. https://doi.org/10.1111/j.1365-2214.2011.01265.x. (PMID: 10.1111/j.1365-2214.2011.01265.x); Geister, T. L., Quintanar-Solares, M., Martin, M., Aufhammer, S., & Asmus, F. (2014). Qualitative development of the “Questionnaire on Pain caused by Spasticity (QPS)”, a pediatric patient-reported outcome for spasticity-related pain in cerebral palsy. Quality of Life Research: An International Journal of Quality of Life Aspects of Treatment, Care and Rehabilitation, 23(3), 887–896. https://doi.org/10.1007/s11136-013-0526-2. (PMID: 10.1007/s11136-013-0526-2); Gore, C., Griffin, R., Rothenberg, T., Tallett, A., Hopwood, B., Sizmur, S., et al. (2016). New patient-reported experience measure for children with allergic disease: Development, validation and results from integrated care. Archives of Disease in Childhood, 101(10), 935–943. https://doi.org/10.1136/archdischild-2015-309598. (PMID: 10.1136/archdischild-2015-30959827484970); Heyworth, B., Cohen, L., von Heideken, J., Kocher, M. S., & Iversen, M. D. (2018). Validity and comprehensibility of outcome measures in children with shoulder and elbow disorders: Creation of a new Pediatric and Adolescent Shoulder and Elbow Survey (Pedi-ASES). Journal of Shoulder and Elbow Surgery, 27(7), 1162–1171. https://doi.org/10.1016/j.jse.2017.11.009. (PMID: 10.1016/j.jse.2017.11.00929307670); Klingels, K., Mayhew, A. G., Mazzone, E. S., Duong, T., Decostre, V., Werlauff, U., et al. (2017). Development of a patient-reported outcome measure for upper limb function in Duchenne muscular dystrophy: DMD Upper Limb PROM. Developmental Medicine and Child Neurology, 59(2), 224–231. https://doi.org/10.1111/dmcn.13277. (PMID: 10.1111/dmcn.1327727671699); Kramer, J. M., & Schwartz, A. E. (2018). Development of the Pediatric Disability Inventory-Patient Reported Outcome (PEDI-PRO) measurement conceptual framework and item candidates. Scandinavian Journal of Occupational Therapy, 25(5), 335–346. https://doi.org/10.1080/11038128.2018.1502344. (PMID: 10.1080/11038128.2018.1502344302806156377807); Liu, H., Hays, R. D., Marcus, M., et al. (2016). Patient-reported oral health outcome measurement for children and adolescents. BMC Oral Health, 16, 95. (PMID: 10.1186/s12903-016-0293-x); Morris, C., Dunkley, C., Gibbon, F. M., Currier, J., Roberts, D., Rogers, M., et al. (2017). Core health outcomes in childhood epilepsy (CHOICE): Protocol for the selection of a core outcome set. Trials, 18(1), 572. https://doi.org/10.1186/s13063-017-2323-7. (PMID: 10.1186/s13063-017-2323-7291833845706367); Newcombe, P. A., Sheffield, J. K., Petsky, H. L., Marchant, J. M., Willis, C., & Chang, A. B. (2016). A child chronic cough-specific quality of life measure: Development and validation. Thorax, 71(8), 695–700. https://doi.org/10.1136/thoraxjnl-2015-207473. (PMID: 10.1136/thoraxjnl-2015-20747326842959); Oluboyede, Y., Hulme, C., & Hill, A. (2017). Development and refinement of the WAItE: A new obesity-specific quality of life measure for adolescents. Quality of Life Research: An International Journal of Quality of Life Aspects of Treatment, Care and Rehabilitation, 26(8), 2025–2039. https://doi.org/10.1007/s11136-017-1561-1. (PMID: 10.1007/s11136-017-1561-1); O’Sullivan, E. J., & Rasmussen, K. M. (2017). Development, construct validity, and reliability of the questionnaire on infant feeding: A tool for measuring contemporary infant-feeding behaviors. Journal of the Academy of Nutrition and Dietetics, 117(12), 1983-1990.e1984. https://doi.org/10.1016/j.jand.2017.05.006. (PMID: 10.1016/j.jand.2017.05.00628676229); Punpanich, W., Hays, R. D., Detels, R., Chokephaibulkit, K., Chantbuddhiwet, U., Leowsrisook, P., et al. (2011). Development of a culturally appropriate health-related quality of life measure for human immunodeficiency virus-infected children in Thailand. Journal of Paediatrics and Child Health, 47(1–2), 27–33. https://doi.org/10.1111/j.1440-1754.2010.01886.x. (PMID: 10.1111/j.1440-1754.2010.01886.x20973862); Roorda, L. D., Scholtes, V. A., van der Lee, J. H., Becher, J., & Dallmeijer, A. J. (2010). Measuring mobility limitations in children with cerebral palsy: Development, scalability, unidimensionality, and internal consistency of the mobility questionnaire, MobQues47. Archives of Physical Medicine and Rehabilitation, 91(8), 1194–1209. https://doi.org/10.1016/j.apmr.2010.05.009. (PMID: 10.1016/j.apmr.2010.05.00920684900); Santucci, N. R., Hyman, P. E., Karpinski, A., Rosenberg, A., Garguilo, D., Rein, L. E., et al. (2018). Development and validation of a childhood self-efficacy for functional constipation questionnaire. Neurogastroenterology and Motility, 30(3), e13222. (PMID: 10.1111/nmo.13222); Shaikh, N., Martin, J. M., Casey, J. R., Pichichero, M. E., Wald, E. R., Colborn, D. K., et al. (2009). Development of a patient-reported outcome measure for children with streptococcal pharyngitis. Pediatrics, 124(4), e557-563. https://doi.org/10.1542/peds.2009-0331. (PMID: 10.1542/peds.2009-033119786423); Tadic, V., Cooper, A., Cumberland, P., Lewando-Hundt, G., Rahi, J. S., & Vision-related Quality of Life Group. (2013). Development of the functional vision questionnaire for children and young people with visual impairment: The FVQ_CYP. Ophthalmology, 120(12), 2725–2732. https://doi.org/10.1016/j.ophtha.2013.07.055. (PMID: 10.1016/j.ophtha.2013.07.055); Tsakos, G., Blair, Y., Yusuf, H., Wright, W., Watt, R., & Macpherson, L. (2012). Developing a new self-reported scale of oral health outcomes for 5-year-old children (SOHO-5). Health and Quality of Life Outcomes, 10, 62. (PMID: 10.1186/1477-7525-10-62); Verschuren, O., Ketelaar, M., Keefer, D., Wright, V., Butler, J., Ada, L., et al. (2011). Identification of a core set of exercise tests for children and adolescents with cerebral palsy: A Delphi survey of researchers and clinicians. Developmental Medicine and Child Neurology, 53(5), 449–456. https://doi.org/10.1111/j.1469-8749.2010.03899.x. (PMID: 10.1111/j.1469-8749.2010.03899.x21309764); Wray, J., Hobden, S., Knibbs, S., & Oldham, G. (2018). Hearing the voices of children and young people to develop and test a patient-reported experience measure in a specialist paediatric setting. Archives of Disease in Childhood, 103(3), 272–279. https://doi.org/10.1136/archdischild-2017-313032. (PMID: 10.1136/archdischild-2017-31303228903950); Wright, W. G., Spiro, A., 3rd., Jones, J. A., Rich, S. E., & Garcia, R. I. (2017). Development of the teen oral health-related quality of life instrument. Journal of Public Health Dentistry, 77(2), 115–124. https://doi.org/10.1111/jphd.12181. (PMID: 10.1111/jphd.1218127731515); Varni, J. W., Seid, M., & Rode, C. A. (1999). The PedsQL™: Measurement model for the pediatric quality of life inventory. Medical Care, 37, 126–139. (PMID: 10.1097/00005650-199902000-00003); Landgraf, J. M., Abetz, L., & Ware, J. E. (1999). Child health questionnaire (CHQ): A user’s manual. Boston, MA: Landgraf & Ware.; Berry, J. G., Graham, D. A., Graham, R. J., Zhou, J., Putney, H. L., O’Brien, J. E., et al. (2009). Predictors of clinical outcomes and hospital resource use of children after tracheotomy. Pediatrics, 124(2), 563–572. (PMID: 10.1542/peds.2008-3491); Eapen, V., Črnčec, R., & Walter, A. (2013). Clinical outcomes of an early intervention program for preschool children with Autism Spectrum Disorder in a community group setting. BMC Pediatrics. https://doi.org/10.1186/1471-2431-13-3. (PMID: 10.1186/1471-2431-13-3232945233631131); Wilkinson, J. D., Lowe, A. M., Salbert, B. A., Sleeper, L. A., Colan, S. D., Cox, G. F., et al. (2012). Outcomes in children with Noonan syndrome and hypertrophic cardiomyopathy: A study from the Pediatric Cardiomyopathy Registry. American Heart Journal, 164(3), 442–448. (PMID: 10.1016/j.ahj.2012.04.018); Biederman, J., Monuteaux, M. C., Doyle, A. E., Seidman, L. J., Wilens, T. E., Ferrero, F., et al. (2004). Impact of executive function deficits and attention-deficit/hyperactivity disorder (ADHD) on academic outcomes in children. Journal of Consulting and Clinical Psychology, 72(5), 757–766. https://doi.org/10.1037/0022-006X.72.5.757. (PMID: 10.1037/0022-006X.72.5.75715482034); Langley, K., Fowler, T., Ford, T., Thapar, A. K., Van Den Bree, M., Harold, G., et al. (2010). Adolescent clinical outcomes for young people with attention-deficit hyperactivity disorder. The British Journal of Psychiatry, 196(3), 235–240. (PMID: 10.1192/bjp.bp.109.066274); Wiering, B., de Boer, D., & Delnoij, D. (2017). Patient involvement in the development of patient-reported outcome measures: The developers’ perspective. BMC Health Services Research, 17(1), 635. https://doi.org/10.1186/s12913-017-2582-8. (PMID: 10.1186/s12913-017-2582-8288867425591531); Mader, L. B., Harris, T., Kläger, S., Wilkinson, I. B., & Hiemstra, T. F. (2018). Inverting the patient involvement paradigm: Defining patient led research. Research Involvement and Engagement, 4(1), 21. https://doi.org/10.1186/s40900-018-0104-4. (PMID: 10.1186/s40900-018-0104-4300028756038253); El-Damanawi, R., Lee, M., Harris, T., Mader, L. B., Bond, S., Pavey, H., et al. (2018). Randomised controlled trial of high versus ad libitum water intake in patients with autosomal dominant polycystic kidney disease: Rationale and design of the DRINK feasibility trial. British Medical Journal Open, 8(5), e022859. https://doi.org/10.1136/bmjopen-2018-022859. (PMID: 10.1136/bmjopen-2018-022859). Linking ISSN: 09629343. Subset: MEDLINE; Date of Electronic Publication: 2020 Nov 06. Current Imprints: Publication: 2005- : Netherlands : Springer Netherlands; Original Imprints: Publication: Oxford, UK : Rapid Communications of Oxford, Ltd, c1992-
AB  - Purpose: To assess child and family engagement in the selection of patient-reported outcomes for clinical studies/clinical settings and development of patient-reported outcome measures (PROMs)/patient-reported experience measures (PREMs) across the pediatric literature.; Methods: Databases were reviewed: EMBASE, MEDLINE, and PsycINFO. Articles published from December 2009 to September 2018 pertaining to the selection of outcomes or development of PROMs/PREMs for children or families were included. The International Association for Public Participation (IAP2) Spectrum of Public Participation was used to classify levels of engagement across each article; IAP2 plots engagement on a spectrum across five stages (from minimal to most engagement): Inform, Consult, Involve, Collaborate, and Empower.; Results: 9019 non-duplicate articles were screened; 36 articles met inclusion criteria, seven studies focused on the selection of outcomes, and 29 studies pertained to PROM/PREM development. Twenty-three articles adhered to 'Involve' level of engagement. Four articles were categorized as 'Collaborate,' seven articles were classified as 'Consult,' and three articles were categorized as 'Inform'.; Conclusion: Children and families were sparsely engaged as co-conductors or equal partners in the selection or development of PRO research; involvement remained on the mid-low end of the IAP2 Spectrum. Engaging with children and families as collaborators can improve the patient-centredness, rigour, and applicability of PROM/PREM research.
KW  - Patient Reported Outcome Measures*
KW  - Quality of Life/*psychology
KW  - Child
KW  - Humans
KW  - Surveys and Questionnaires
KW  - Child
KW  - Experience measure
KW  - Family
KW  - Outcome measure
KW  - Patient engagement
KW  - Patient report
DO  - 10.1007/s11136-020-02690-4
UR  - https://elib.tcd.ie/login?url=https://search.ebscohost.com/login.aspx?direct=true&db=cmedm&AN=33156433&site=ehost-live
DP  - EBSCOhost
DB  - cmedm
ER  - 

TY  - JOUR
AU  - Kerklaan, Jasmijn
AU  - Hannan, Elyssa
AU  - Baumgart, Amanda
AU  - Manera, Karine E
AU  - Ju, Angela
AU  - McCulloch, Mignon
AU  - Admani, Bashir
AU  - Dominello, Amanda
AU  - Esezobor, Christopher
AU  - Foster, Bethany
AU  - Hamilton, Alexander
AU  - Jankauskiene, Augustina
AU  - Johnson, Rebecca J
AU  - Liu, Isaac
AU  - Marks, Stephen D
AU  - Neu, Alicia
AU  - Schaefer, Franz
AU  - Sutton, Shanna
AU  - Wolfenden, Sebastian
AU  - Craig, Jonathan C
AU  - Groothoff, Jaap
AU  - Howell, Martin
AU  - Tong, Allison
AN  - 32743664
ID  - 32743664
T1  - Patient- and parent proxy-reported outcome measures for life participation in children with chronic kidney disease: a systematic review.
JO  - Nephrology, dialysis, transplantation : official publication of the European Dialysis and Transplant Association - European Renal Association
JF  - Nephrology, dialysis, transplantation : official publication of the European Dialysis and Transplant Association - European Renal Association
JA  - Nephrol Dial Transplant
Y1  - 2020/11/01/
VL  - 35
IS  - 11
SP  - 1924
EP  - 1937
CY  - England
PB  - Oxford University Press
SN  - 1460-2385
AD  - Sydney School of Public Health, University of Sydney, Sydney, NSW, Australia.; Centre for Kidney Research, Children's Hospital at Westmead, Westmead, NSW, Australia.
AD  - Sydney School of Public Health, University of Sydney, Sydney, NSW, Australia.; Centre for Kidney Research, Children's Hospital at Westmead, Westmead, NSW, Australia.
AD  - Sydney School of Public Health, University of Sydney, Sydney, NSW, Australia.; Centre for Kidney Research, Children's Hospital at Westmead, Westmead, NSW, Australia.
AD  - Sydney School of Public Health, University of Sydney, Sydney, NSW, Australia.; Centre for Kidney Research, Children's Hospital at Westmead, Westmead, NSW, Australia.
AD  - Sydney School of Public Health, University of Sydney, Sydney, NSW, Australia.; Centre for Kidney Research, Children's Hospital at Westmead, Westmead, NSW, Australia.
AD  - Red Cross War Memorial Children's Hospital, University of Cape Town, Cape Town, South Africa.
AD  - Department of Paediatrics and Child Health, University of Nairobi, Nairobi, Kenya.
AD  - Sydney School of Public Health, University of Sydney, Sydney, NSW, Australia.; Centre for Kidney Research, Children's Hospital at Westmead, Westmead, NSW, Australia.
AD  - Department of Paediatrics, College of Medicine, University of Lagos, Lagos, Nigeria.; Department of Paediatrics, Lagos University Teaching Hospital, Lagos, Nigeria.
AD  - Department of Pediatrics, Division of Nephrology, Montreal Children's Hospital of the McGill University Health Centre, Montreal, QB, Canada.
AD  - Population Health Sciences, University of Bristol, Bristol, UK.
AD  - Pediatric Center, Institute of Clinical Medicine, Vilnius University, Vilnius, Lithuania.
AD  - Division of Developmental and Behavioral Health, Children's Mercy Kansas City, University of Missouri Kansas City School of Medicine, Kansas City, MO, USA.
AD  - Department of Paediatrics, Yong Loo Lin School of Medicine, National University of Singapore, Singapore.
AD  - Department of Paediatric Nephrology, Great Ormond Street Hospital for Children NHS Foundation Trust, London, UK.; University College London Great Ormond Street Institute of Child Health, NIHR Great Ormond Street Hospital Biomedical Research Centre, London, UK.
AD  - Division of Pediatric Nephrology, John Hopkins University School of Medicine, Baltimore, MD, USA.
AD  - Division of Pediatric Nephrology, Center for Pediatrics and Adolescent Medicine, University of Heidelberg, Heidelberg, Germany.
AD  - Sydney School of Public Health, University of Sydney, Sydney, NSW, Australia.
AD  - Sydney School of Public Health, University of Sydney, Sydney, NSW, Australia.
AD  - College of Medicine and Public Health, Flinders University, Adelaide, SA, Australia.
AD  - Department of Pediatric Nephrology, Emma Children's Hospital, Academic Medical Center, Amsterdam, The Netherlands.
AD  - Sydney School of Public Health, University of Sydney, Sydney, NSW, Australia.; Centre for Kidney Research, Children's Hospital at Westmead, Westmead, NSW, Australia.
AD  - Sydney School of Public Health, University of Sydney, Sydney, NSW, Australia.; Centre for Kidney Research, Children's Hospital at Westmead, Westmead, NSW, Australia.
N1  - Accession Number: 32743664. Language: English. Date Revised: 20210308. Date Created: 20200804. Date Completed: 20210308. Update Code: 20211105. Publication Type: Journal Article, Research Support, Non-U.S. Gov't, Systematic Review. Journal ID: 8706402. Publication Model: Print. Cited Medium: Internet. NLM ISO Abbr: Nephrol Dial Transplant. Linking ISSN: 09310509. Subset: MEDLINE; Date of Electronic Publication: 20201101. Current Imprints: Publication: Oxford : Oxford University Press; Original Imprints: Publication: [Berlin ; New York, NY] : Springer International, [c1986-
AB  - Background: The burden of chronic kidney disease (CKD) and its treatment may severely limit the ability of children with CKD to do daily tasks and participate in family, school, sporting and recreational activities. Life participation is critically important to affected children and their families; however, the appropriateness and validity of available measures used to assess this outcome are uncertain. The aim of this study was to identify the characteristics, content and psychometric properties of existing measures for life participation used in children with CKD.; Methods: We searched MEDLINE, Embase, PsychINFO, Cumulative Index to Nursing and Allied Health Literature and the Cochrane Kidney and Transplant register to August 2019 for all studies that used a measure to report life participation in children with CKD. For each measure, we extracted and analyzed the characteristics, dimensions of life participation and psychometric properties.; Results: From 128 studies, we identified 63 different measures used to assess life participation in children with CKD. Twenty-five (40%) of the measures were patient reported, 7 (11%) were parent proxy reported and 31 (49%) had both self and parent proxy reports available. Twenty-two were used in one study only. The Pediatric Quality of Life Inventory version 4.0 generic module was used most frequently in 62 (48%) studies. Seven (11%) were designed to assess ability to participate in life, with 56 (89%) designed to assess other constructs (e.g. quality of life) with a subscale or selected questions on life participation. Across all measures, the three most frequent activities specified were social activities with friends and/or family, leisure activities and self-care activities. Validation data in the pediatric CKD population were available for only 19 (30%) measures.; Conclusions: Life participation is inconsistently measured in children with CKD and the measures used vary in their characteristics, content and validity. Validation data supporting these measures in this population are often incomplete and are sparse. A meaningful and validated measure for life participation in children with CKD is needed. (© The Author(s) 2020. Published by Oxford University Press on behalf of ERA-EDTA. All rights reserved.)
KW  - Health Behavior*
KW  - Patient Reported Outcome Measures*
KW  - Quality of Life*
KW  - Parents/*psychology
KW  - Patient Participation/*psychology
KW  - Renal Insufficiency, Chronic/*rehabilitation
KW  - Child
KW  - Humans
KW  - Patient Participation/statistics & numerical data
KW  - children*
KW  - chronic kidney disease*
KW  - chronic renal failure*
KW  - life participation*
KW  - patient-reported outcome measures*
DO  - 10.1093/ndt/gfaa132
UR  - https://elib.tcd.ie/login?url=https://search.ebscohost.com/login.aspx?direct=true&db=cmedm&AN=32743664&site=ehost-live
DP  - EBSCOhost
DB  - cmedm
ER  - 

TY  - JOUR
AU  - Osborne, Sonya R
AU  - Alston, Laura V
AU  - Bolton, Kristy A
AU  - Whelan, Jill
AU  - Reeve, Erica
AU  - Wong Shee, Anna
AU  - Browne, Jennifer
AU  - Walker, Troy
AU  - Versace, Vincent L
AU  - Allender, Steven
AU  - Nichols, Melanie
AU  - Backholer, Kathryn
AU  - Goodwin, Nicholas
AU  - Lewis, Suzanne
AU  - Dalton, Hazel
AU  - Prael, Grace
AU  - Curtin, Michael
AU  - Brooks, Robert
AU  - Verdon, Sarah
AU  - Crockett, Judith
AU  - Hodgins, Gene
AU  - Walsh, Sandra
AU  - Lyle, David M
AU  - Thompson, Sandra C
AU  - Browne, Leanne J
AU  - Knight, Sabina
AU  - Pit, Sabrina W
AU  - Jones, Martin
AU  - Gillam, Marianne H
AU  - Leach, Matthew J
AU  - Gonzalez-Chica, David A
AU  - Muyambi, Kuda
AU  - Eshetie, Tesfahun
AU  - Tran, Kham
AU  - May, Esther
AU  - Lieschke, Gena
AU  - Parker, Vicki
AU  - Smith, Angela
AU  - Hayes, Christopher
AU  - Dunlop, Adrian J
AU  - Rajappa, Hema
AU  - White, Ruth
AU  - Oakley, Patrick
AU  - Holliday, Simon
AN  - 33314144
ID  - 33314144
T1  - Beyond the black stump: rapid reviews of health research issues affecting regional, rural and remote Australia.
JO  - The Medical journal of Australia
JF  - The Medical journal of Australia
JA  - Med J Aust
Y1  - 2020/12//
VL  - 213 Suppl 11
SP  - S3
CY  - Australia
PB  - Australasian Medical Publishing Co
SN  - 1326-5377
N1  - Accession Number: 33314144. Language: English. Date Revised: 20210809. Date Created: 20201214. Date Completed: 20210115. Update Code: 20211105. Publication Type: Journal Article. Journal ID: 0400714. Publication Model: Print. Cited Medium: Internet. NLM ISO Abbr: Med J Aust. Comment: Comment in: Med J Aust. 2020 Dec;213(11):514-515. (PMID: 33280121). Comment in: Med J Aust. 2021 Aug 2;215(3):141-141.e1. (PMID: 34245003). Comment in: Med J Aust. 2021 Aug 2;215(3):141-141.e1. (PMID: 34245017). Linking ISSN: 0025729X. Subset: MEDLINE; Date of Electronic Publication: 20201201. Current Imprints: Publication: <July 2002-> : Pyrmont, NSW : Australasian Medical Publishing Co.; Original Imprints: Publication: Sydney : Australasian Medical Pub. Co.
AB  - CHAPTER 1: RETAIL INITIATIVES TO IMPROVE THE HEALTHINESS OF FOOD ENVIRONMENTS IN RURAL, REGIONAL AND REMOTE COMMUNITIES: Objective: To synthesise the evidence for effectiveness of initiatives aimed at improving food retail environments and consumer dietary behaviour in rural, regional and remote populations in Australia and comparable countries, and to discuss the implications for future food environment initiatives for rural, regional and remote areas of Australia.; Study Design: Rapid review of articles published between January 2000 and May 2020.; Data Sources: We searched MEDLINE (EBSCOhost), Health and Society Database (Informit) and Rural and Remote Health Database (Informit), and included studies undertaken in rural food environment settings in Australia and other countries.; Data Synthesis: Twenty-one articles met the inclusion criteria, including five conducted in Australia. Four of the Australian studies were conducted in very remote populations and in grocery stores, and one was conducted in regional Australia. All of the overseas studies were conducted in rural North America. All of them revealed a positive influence on food environment or consumer behaviour, and all were conducted in disadvantaged, rural communities. Positive outcomes were consistently revealed by studies of initiatives that focused on promotion and awareness of healthy foods and included co-design to generate community ownership and branding.; Conclusion: Initiatives aimed at improving rural food retail environments were effective and, when implemented in different rural settings, may encourage improvements in population diets. The paucity of studies over the past 20 years in Australia shows a need for more research into effective food retail environment initiatives, modelled on examples from overseas, with studies needed across all levels of remoteness in Australia. Several retail initiatives that were undertaken in rural North America could be replicated in rural Australia and could underpin future research. CHAPTER 2: WHICH INTERVENTIONS BEST SUPPORT THE HEALTH AND WELLBEING NEEDS OF RURAL POPULATIONS EXPERIENCING NATURAL DISASTERS?: Objective: To explore and evaluate health and social care interventions delivered to rural and remote communities experiencing natural disasters in Australia and other high income countries.; Study Design: We used systematic rapid review methods. First we identified a test set of citations and generated a frequency table of Medical Subject Headings (MeSH) to index articles. Then we used combinations of MeSH terms and keywords to search the MEDLINE (Ovid) database, and screened the titles and abstracts of the retrieved references.; Data Sources: We identified 1438 articles via database searches, and a further 62 articles via hand searching of key journals and reference lists. We also found four relevant grey literature resources. After removing duplicates and undertaking two stages of screening, we included 28 studies in a synthesis of qualitative evidence.; Data Synthesis: Four of us read and assessed the full text articles. We then conducted a thematic analysis using the three phases of the natural disaster response cycle.; Conclusion: There is a lack of robust evaluation of programs and interventions supporting the health and wellbeing of people in rural communities affected by natural disasters. To address the cumulative and long term impacts, evidence suggests that continuous support of people's health and wellbeing is needed. By using a lens of rural adversity, the complexity of the lived experience of natural disasters by rural residents can be better understood and can inform development of new models of community-based and integrated care services. CHAPTER 3: THE IMPACT OF BUSHFIRE ON THE WELLBEING OF CHILDREN LIVING IN RURAL AND REMOTE AUSTRALIA: Objective: To investigate the impact of bushfire events on the wellbeing of children living in rural and remote Australia.; Study Design: Literature review completed using rapid realist review methods, and taking into consideration the PRISMA (Preferred Reporting Items for Systematic Reviews and Meta-Analyses) statement for systematic reviews.; Data Sources: We sourced data from six databases: EBSCOhost (Education), EBSCOhost (Health), EBSCOhost (Psychology), Informit, MEDLINE and PsycINFO. We developed search terms to identify articles that could address the research question based on the inclusion criteria of peer reviewed full text journal articles published in English between 1983 and 2020. We initially identified 60 studies and, following closer review, extracted data from eight studies that met the inclusion criteria.; Data Synthesis: Children exposed to bushfires may be at increased risk of poorer wellbeing outcomes. Findings suggest that the impact of bushfire exposure may not be apparent in the short term but may become more pronounced later in life. Children particularly at risk are those from more vulnerable backgrounds who may have compounding factors that limit their ability to overcome bushfire trauma.; Conclusion: We identified the short, medium and long term impacts of bushfire exposure on the wellbeing of children in Australia. We did not identify any evidence-based interventions for supporting outcomes for this population. Given the likely increase in bushfire events in Australia, research into effective interventions should be a priority. CHAPTER 4: THE ROLE OF NATIONAL POLICIES TO ADDRESS RURAL ALLIED HEALTH, NURSING AND DENTISTRY WORKFORCE MALDISTRIBUTION: Objective: Maldistribution of the health workforce between rural, remote and metropolitan communities contributes to longstanding health inequalities. Many developed countries have implemented policies to encourage health care professionals to work in rural and remote communities. This scoping review is an international synthesis of those policies, examining their effectiveness at recruiting and retaining nursing, dental and allied health professionals in rural communities.; Study Design: Using scoping review methods, we included primary research - published between 1 September 2009 and 30 June 2020 - that reported an evaluation of existing policy initiatives to address workforce maldistribution in high income countries with a land mass greater than 100 000 km 2 .; Data Sources: We searched MEDLINE, Ovid Embase, Ovid Emcare, Informit, Scopus, and Web of Science. We screened 5169 articles for inclusion by title and abstract, of which we included 297 for full text screening. We then extracted data on 51 studies that had been conducted in Australia, the United States, Canada, United Kingdom and Norway.; Data Synthesis: We grouped the studies based on World Health Organization recommendations on recruitment and retention of health care workers: education strategies (n = 27), regulatory change (n = 11), financial incentives (n = 6), personal and professional support (n = 4), and approaches with multiple components (n = 3).; Conclusion: Considerable work has occurred to address workforce maldistribution at a local level, underpinned by good practice guidelines, but rarely at scale or with explicit links to coherent overarching policy. To achieve policy aspirations, multiple synergistic evidence-based initiatives are needed, and implementation must be accompanied by well designed longitudinal evaluations that assess the effectiveness of policy objectives. CHAPTER 5: AVAILABILITY AND CHARACTERISTICS OF PUBLICLY AVAILABLE HEALTH WORKFORCE DATA SOURCES IN AUSTRALIA: Objective: Many data sources are used in Australia to inform health workforce planning, but their characteristics in terms of relevance, accessibility and accuracy are uncertain. We aimed to identify and appraise publicly available data sources used to describe the Australian health workforce.; Study Design: We conducted a scoping review in which we searched bibliographic databases, websites and grey literature. Two reviewers independently undertook title and abstract screening and full text screening using Covidence software. We then assessed the relevance, accessibility and accuracy of data sources using a customised appraisal tool.; Data Sources: We searched for potential workforce data sources in nine databases (MEDLINE, Embase, Ovid Emcare, Scopus, Web of Science, Informit, the JBI Evidence-based Practice Database, PsycINFO and the Cochrane Library) and the grey literature, and examined several pre-defined websites.; Data Synthesis: During the screening process we identified 6955 abstracts and examined 48 websites, from which we identified 12 publicly available data sources - eight primary and four secondary data sources. The primary data sources were generally of modest quality, with low scores in terms of reference period, accessibility and missing data. No single primary data source scored well across all domains of the appraisal tool.; Conclusion: We identified several limitations of data sources used to describe the Australian health workforce. Establishment of a high quality, longitudinal, linked database that can inform all aspects of health workforce development is urgently needed, particularly for rural health workforce and services planning. CHAPTER 6: RAPID REALIST REVIEW OF OPIOID TAPERING IN THE CONTEXT OF LONG TERM OPIOID USE FOR NON-CANCER PAIN IN RURAL AREAS: Objective: To describe interventions, barriers and enablers associated with opioid tapering for patients with chronic non-cancer pain in rural primary care settings.; Study Design: Rapid realist review registered on the international register of systematic reviews (PROSPERO) and conducted in accordance with RAMESES standards.; Data Sources: English language, peer-reviewed articles reporting qualitative, quantitative and mixed method studies, published between January 2016 and July 2020, and accessed via MEDLINE, Embase, CINAHL Complete, PsycINFO, Informit or the Cochrane Library during June and July 2020. Grey literature relating to prescribing, deprescribing or tapering of opioids in chronic non-cancer pain, published between January 2016 and July 2020, was identified by searching national and international government, health service and peek organisation websites using Google Scholar.; Data Synthesis: Our analysis of reported approaches to tapering conducted across rural and non-rural contexts showed that tapering opioids is complex and challenging, and identified several barriers and enablers. Successful outcomes in rural areas appear likely through therapeutic relationships, coordination and support, by using modalities and models of care that are appropriate in rural settings and by paying attention to harm minimisation.; Conclusion: Rural primary care providers do not have access to resources available in metropolitan centres for dealing with patients who have chronic non-cancer pain and are taking opioid medications. They often operate alone or in small group practices, without peer support and access to multidisciplinary and specialist teams. Opioid tapering approaches described in the literature include regulation, multimodal and multidisciplinary approaches, primary care provider support, guidelines, and patient-centred strategies. There is little research to inform tapering in rural contexts. Our review provides a synthesis of the current evidence in the form of a conceptual model. This preliminary model could inform the development of a model of care for use in implementation research, which could test a variety of mechanisms for supporting decision making, reducing primary care providers' concerns about potential harms arising from opioid tapering, and improving patient outcomes. (© 2020 AMPCo Pty Ltd.)
KW  - Health Services Research*
KW  - Regional Medical Programs*
KW  - Rural Health Services*
KW  - Allied Health Personnel/supply & distribution
KW  - Australia
KW  - Dentists/supply & distribution
KW  - Diet, Healthy
KW  - Disaster Medicine
KW  - Food Supply
KW  - Humans
KW  - Natural Disasters
KW  - Nurses/supply & distribution
DO  - 10.5694/mja2.50881
UR  - https://elib.tcd.ie/login?url=https://search.ebscohost.com/login.aspx?direct=true&db=cmedm&AN=33314144&site=ehost-live
DP  - EBSCOhost
DB  - cmedm
ER  - 

TY  - JOUR
AU  - Anyon, Yolanda
AU  - Bender, Kimberly
AU  - Kennedy, Heather
AU  - Dechants, Jonah
AN  - 29749267
ID  - 29749267
T1  - A Systematic Review of Youth Participatory Action Research (YPAR) in the United States: Methodologies, Youth Outcomes, and Future Directions.
JO  - Health education & behavior : the official publication of the Society for Public Health Education
JF  - Health education & behavior : the official publication of the Society for Public Health Education
JA  - Health Educ Behav
Y1  - 2018/12//
VL  - 45
IS  - 6
SP  - 865
EP  - 878
CY  - United States
PB  - Sage Publications
SN  - 1552-6127
AD  - 1 University of Denver, Denver, CO, USA.
AD  - 1 University of Denver, Denver, CO, USA.
AD  - 1 University of Denver, Denver, CO, USA.
AD  - 1 University of Denver, Denver, CO, USA.
N1  - Accession Number: 29749267. Language: English. Date Revised: 20190607. Date Created: 20180512. Date Completed: 20190607. Update Code: 20211105. Publication Type: Journal Article, Systematic Review. Journal ID: 9704962. Publication Model: Print-Electronic. Cited Medium: Internet. NLM ISO Abbr: Health Educ Behav. Linking ISSN: 10901981. Subset: MEDLINE; Date of Electronic Publication: 2018 May 11. Current Imprints: Publication: Thousand Oaks, CA : Sage Publications; Original Imprints: Publication: Thousand Oaks, CA : Sage Periodicals Press, c1997-
AB  - Objectives: To use a systematic review methodology to describe the state of the youth participatory action research (YPAR) literature and synthesize findings about the youth outcomes reported in these studies.; Methods: We screened and coded studies using a process consistent with the Preferred Reporting Items for Systematic Reviews and Meta-Analyses (PRISMA). Of the 3,724 articles found in the database search, 67 reports of 63 distinct studies were included in the final sample. These reports were coded for reports of YPAR principles and project characteristics, study methods, and reported youth outcomes.; Results: The YPAR literature comprises predominantly qualitative studies, with only two randomized trials. The most common outcomes associated with participation in YPAR were those related to agency and leadership (75.0%), followed by academic or career (55.8%), social (36.5%), interpersonal (34.6%), and cognitive (23.1%) outcomes.; Conclusions: This systematic review provides emerging evidence of the skills and competencies youth may develop through YPAR and offers methodological recommendations for future research that can provide greater evidence of causality.
KW  - Community-Based Participatory Research*
KW  - Leadership*
KW  - Social Change*
KW  - Adolescent
KW  - Humans
KW  - Interpersonal Relations
KW  - Schools
KW  - United States
KW  - Young Adult
KW  - adolescence*
KW  - community-based participatory research*
KW  - social determinants*
KW  - systematic review*
KW  - youth participatory action research*
DO  - 10.1177/1090198118769357
UR  - https://elib.tcd.ie/login?url=https://search.ebscohost.com/login.aspx?direct=true&db=cmedm&AN=29749267&site=ehost-live
DP  - EBSCOhost
DB  - cmedm
ER  - 

TY  - JOUR
AU  - Douglas, Jason A
AU  - Subica, Andrew M
AU  - Franks, Laresha
AU  - Johnson, Gilbert
AU  - Leon, Carlos
AU  - Villanueva, Sandra
AU  - Grills, Cheryl T
AN  - 33155972
ID  - 33155972
T1  - Using Participatory Mapping to Diagnose Upstream Determinants of Health and Prescribe Downstream Policy-Based Interventions.
JO  - Preventing chronic disease
JF  - Preventing chronic disease
JA  - Prev Chronic Dis
Y1  - 2020/11/05/
VL  - 17
SP  - E138
CY  - United States
PB  - U.S. Dept. of Health and Human Services, Centers for Disease Control and Prevention, National Center for Chronic Disease Prevention and Health Promotion
SN  - 1545-1151
AD  - Chapman University, Crean College of Health and Behavioral Sciences, Department of Health Sciences, Orange, California.; Chapman University, Crean College of Health and Behavioral Sciences, Department of Health Sciences, One University Dr, Orange, CA 92866. Email: jadouglas@chapman.edu.
AD  - University of California, Riverside School of Medicine, Department of Social Medicine, Population, and Public Health, Riverside, California.
AD  - Community Coalition, Los Angeles, California.
AD  - Community Coalition, Los Angeles, California.
AD  - Community Coalition, Los Angeles, California.
AD  - Loyola Marymount University, Psychology Applied Research Center, Los Angeles, California.
AD  - Loyola Marymount University, Psychology Applied Research Center, Los Angeles, California.
N1  - Accession Number: 33155972. Language: English. Date Revised: 20210816. Date Created: 20201106. Date Completed: 20210816. Update Code: 20211105. Publication Type: Journal Article, Research Support, U.S. Gov't, P.H.S.. Journal ID: 101205018. Publication Model: Electronic. Cited Medium: Internet. NLM ISO Abbr: Prev Chronic Dis. PubMed Central ID: PMC7665598. Linked References: Glob Public Health. 2016 May-Jul;11(5-6):583-99. (PMID: 27064073); Glob Public Health. 2016 May-Jul;11(5-6):521-7. (PMID: 27105078); Public Health Nutr. 2013 Jul;16(7):1168-77. (PMID: 22781559); J Epidemiol Community Health. 2013 May;67(5):439-45. (PMID: 23427209); Alcohol Clin Exp Res. 2012 Aug;36(8):1468-73. (PMID: 22587231); Am J Public Health. 2016 Jan;106(1):79-86. (PMID: 26562108); Prev Med. 2019 Feb;119:44-47. (PMID: 30593793); Int Q Community Health Educ. 2019 Oct;40(1):3-6. (PMID: 30943856); Glob Public Health. 2016 May-Jul;11(5-6):651-65. (PMID: 27132645); Am J Community Psychol. 2016 Dec;58(3-4):488-498. (PMID: 27859407); Prev Med. 2018 Mar;108:8-16. (PMID: 29277409); Am J Prev Med. 2018 Mar;54(3):352-358. (PMID: 29338953); Pan Afr Med J. 2016 Mar 31;23:146. (PMID: 27279971); Am J Public Health. 2016 Apr;106(4):637-9. (PMID: 26959267); J Health Soc Behav. 2010;51 Suppl:S28-40. (PMID: 20943581); J Stud Alcohol Drugs. 2012 Jul;73(4):523-30. (PMID: 22630790); Prog Community Health Partnersh. 2013 Summer;7(2):115-22. (PMID: 23793242); Int J Environ Res Public Health. 2018 Apr 22;15(4):. (PMID: 29690570); J Epidemiol Community Health. 2007 Jan;61(1):34-9. (PMID: 17183012). Linking ISSN: 15451151. Subset: MEDLINE; Date of Electronic Publication: 2020 Nov 05. ; Original Imprints: Publication: [Atlanta, Ga.] : U.S. Dept. of Health and Human Services, Centers for Disease Control and Prevention, National Center for Chronic Disease Prevention and Health Promotion, [2004]-
AB  - Participatory mapping is a powerful methodology for working with community residents to examine social and environmental determinants of public health disparities. However, this empowering methodology has only been applied sparingly in public health research and practice, with limited examples in the literature. To address this literature gap, we 1) review participatory mapping approaches that may be applied to exploring place-based factors that affect community health, and 2) present a mixed-methods participatory geographic information systems (PGIS) examination of neighborhood assets (eg, streetlights) and challenges (eg, spaces of crime and violence) related to access to public parks in South Los Angeles, California. By taking a participatory, fine-grained spatial approach to examining public park access with input from 40 South Los Angeles adolescent and adult residents, our community-engaged PGIS approach identified tobacco shops as previously unrecognized community institutions that are associated with increased neighborhood crime and violence. Our investigation revealed unique challenges in community-level public park access that would likely have been overlooked by conventional spatial epidemiology and social science methods, such as surveys and questionnaires. Furthermore, our granular community-informed approach supported resident and stakeholder advocacy efforts toward reducing the proliferation of tobacco shops through community organizing and policy change initiatives. We thus contend that it would benefit public health research and practice to further integrate empowering, grassroots-based participatory mapping approaches toward informing advocacy efforts and policies that promote health and well-being in disadvantaged communities.
KW  - Public Health*
KW  - Social Determinants of Health*
KW  - Community-Based Participatory Research/*organization & administration
KW  - Adolescent
KW  - Adult
KW  - Female
KW  - Health Policy
KW  - Health Status Disparities
KW  - Humans
KW  - Los Angeles
KW  - Male
KW  - Residence Characteristics
KW  - Urban Population
KW  - Violence/prevention & control
DO  - 10.5888/pcd17.200123
UR  - https://elib.tcd.ie/login?url=https://search.ebscohost.com/login.aspx?direct=true&db=cmedm&AN=33155972&site=ehost-live
DP  - EBSCOhost
DB  - cmedm
ER  - 

TY  - JOUR
AU  - Colombo-Dougovito, Andrew M
AU  - Block, Martin E
AU  - Zhang, Xiaoxia
AU  - Strehli, Ildiko
AN  - 31747776
ID  - 31747776
T1  - A multiple-method review of accommodations to gross motor assessments commonly used with children and adolescents on the autism spectrum.
JO  - Autism : the international journal of research and practice
JF  - Autism : the international journal of research and practice
JA  - Autism
Y1  - 2020/04//
VL  - 24
IS  - 3
SP  - 693
EP  - 706
CY  - England
PB  - Sage Publications In Association With The National Autistic Society
SN  - 1461-7005
AD  - University of North Texas, USA.
AD  - University of Virginia, USA.
AD  - The University of Texas at Arlington, USA.
AD  - The University of Utah, USA.
N1  - Accession Number: 31747776. Language: English. Date Revised: 20210624. Date Created: 20191122. Date Completed: 20210624. Update Code: 20211106. Publication Type: Journal Article, Review. Journal ID: 9713494. Publication Model: Print-Electronic. Cited Medium: Internet. NLM ISO Abbr: Autism. Linking ISSN: 13623613. Subset: MEDLINE; Date of Electronic Publication: 2019 Nov 21. Current Imprints: Publication: London : Sage Publications In Association With The National Autistic Society; Original Imprints: Publication: London ; Thousand Oaks, CA : Sage Publications in association with the National Autistic Society, c1997-
AB  - The purpose of this study is to understand the common accommodations used during standardized motor assessment of children on the autism spectrum. This study was completed in three parts: (1) a narrative review of the literature; (2) an open-ended survey sent to the first authors of the identified articles; and (3) a descriptive analysis of responses. Results revealed that 56.7% of the identified articles did not report enough information of assessment procedures, 18.9% followed the assessment manual, 16.9% provided accommodations on a needs basis, and 7.5% used a consistent modified protocol. Individual responses showed that extra demonstrations ( n  = 5) were the most frequent accommodation, followed by extra breaks ( n  = 3), picture cards ( n  = 2), and hand-over-hand assistance ( n  = 1); some respondents stated that they did not provide accommodations. The findings indicate that a clear set of accommodation for motor skill assessments does not exist, though some commonalities were reported. Further research is necessary to understand the impact of accommodations in the assessment process, as well as which accommodations are needed and/or effective.
KW  - Motor Skills*
KW  - Needs Assessment*
KW  - Autism Spectrum Disorder/*diagnosis
KW  - Autism Spectrum Disorder/*rehabilitation
KW  - Adolescent
KW  - Autism Spectrum Disorder/physiopathology
KW  - Child
KW  - Humans
KW  - Surveys and Questionnaires
KW  - Task Performance and Analysis
KW  - autism spectrum disorder*
KW  - fitness assessment*
KW  - gross motor assessment*
KW  - modifications*
KW  - motor development*
DO  - 10.1177/1362361319884400
UR  - https://elib.tcd.ie/login?url=https://search.ebscohost.com/login.aspx?direct=true&db=cmedm&AN=31747776&site=ehost-live
DP  - EBSCOhost
DB  - cmedm
ER  - 

TY  - JOUR
AU  - Eke, Helen
AU  - Janssens, Astrid
AU  - Downs, Johnny
AU  - Lynn, Richard M
AU  - Ani, Cornelius
AU  - Ford, Tamsin
AN  - 31429715
ID  - 31429715
T1  - How to measure the need for transition to adult services among young people with Attention Deficit Hyperactivity Disorder (ADHD): a comparison of surveillance versus case note review methods.
JO  - BMC medical research methodology
JF  - BMC medical research methodology
JA  - BMC Med Res Methodol
Y1  - 2019/08/20/
VL  - 19
IS  - 1
SP  - 179
CY  - England
PB  - BioMed Central
SN  - 1471-2288
AD  - University of Exeter Medical School, South Cloisters 1.01, St Luke's Campus, Exeter, EX1 2LU, UK. h.e.eke@exeter.ac.uk.
AD  - University of Exeter Medical School, South Cloisters 1.01, St Luke's Campus, Exeter, EX1 2LU, UK.; User Perspectives, University of Southern Denmark, DK-5000, Odense C, Denmark.
AD  - Kings College London, De Crespigny Park, Denmark Hill, London, SE5 8AF, UK.
AD  - British Paediatric Surveillance Unit, Royal College of Paediatrics and Child Health, 5-11 Theobalds Rd, London, WC1X 8SH, UK.
AD  - Child and Adolescent Psychiatry Surveillance System, London, UK.; Surrey & Borders Partnership NHS Foundation Trust, Redhill, UK.; Centre for Psychiatry, Imperial College London, 7th Floor Commonwealth Building, Du Cane Road, London, W12 0NN, UK.
AD  - University of Exeter Medical School, South Cloisters 1.01, St Luke's Campus, Exeter, EX1 2LU, UK.; Child and Adolescent Psychiatry Surveillance System, London, UK.
N1  - Accession Number: 31429715. Language: English. Date Revised: 20210324. Date Created: 20190821. Date Completed: 20200803. Update Code: 20211106. Publication Type: Comparative Study, Journal Article, Research Support, Non-U.S. Gov't. Journal ID: 100968545. Publication Model: Electronic. Cited Medium: Internet. NLM ISO Abbr: BMC Med Res Methodol. PubMed Central ID: PMC6700822. Linked References: J R Soc Med. 2000 Nov;93(11):580-5. (PMID: 11198689); BMJ. 2001 Sep 8;323(7312):536-40. (PMID: 11546698); Arch Dis Child. 2002 May;86(5):336-8. (PMID: 11970924); Arch Dis Child. 2002 Oct;87(4):269-71. (PMID: 12243988); Psychol Med. 2006 Feb;36(2):159-65. (PMID: 16420712); J Public Health (Oxf). 2006 Jun;28(2):157-65. (PMID: 16641173); Arch Dis Child. 2007 Jun;92(6):527-33. (PMID: 17158859); BMC Health Serv Res. 2008 Jun 23;8:135. (PMID: 18573214); Psychol Med. 2009 Aug;39(8):1365-77. (PMID: 19046473); BMC Psychiatry. 2009 Aug 12;9:51. (PMID: 19674459); Acta Psychiatr Scand. 2009 Nov;120(5):386-91. (PMID: 19807720); Paediatr Child Health. 2001 May;6(5):251-60. (PMID: 20084246); Paediatr Child Health. 2009 Oct;14(8):499-500. (PMID: 20885798); J Public Health (Oxf). 2012 Jun;34(2):279-86. (PMID: 21852323); Br J Psychiatry. 2011 Apr;198(4):295-301. (PMID: 21972279); Arch Dis Child. 2012 Sep;97(9):779-84. (PMID: 22685049); Br J Psychiatry Suppl. 2013 Jan;54:s36-40. (PMID: 23288500); J Child Psychol Psychiatry. 2013 Jul;54(7):791-9. (PMID: 23451804); Br J Psychiatry. 2013 Jun;202:413-8. (PMID: 23620449); Clin Infect Dis. 2014 Nov 15;59(10):e150-7. (PMID: 24997051); Br J Psychiatry. 2015 Jun;206(6):517-8. (PMID: 25792697); BMC Public Health. 2015 Dec 16;15:1243. (PMID: 26672992); BMJ Open. 2016 Mar 01;6(3):e008721. (PMID: 26932138); BMC Med Res Methodol. 2016 Mar 21;16:34. (PMID: 27001504); Nat Rev Dis Primers. 2015 Aug 06;1:15020. (PMID: 27189265); BJPsych Bull. 2016 Jun;40(3):142-8. (PMID: 27280035); Early Interv Psychiatry. 2018 Jun;12(3):505-512. (PMID: 28488369); Eur Child Adolesc Psychiatry. 2018 Jan;27(1):29-35. (PMID: 28589222); Arch Dis Child Educ Pract Ed. 2018 Oct;103(5):253-256. (PMID: 29269436); Br J Psychiatry. 2019 Jun 4;:1-7. (PMID: 31159893); Arch Dis Child. 1996 Sep;75(3):232-6. (PMID: 8976664); Invest Ophthalmol Vis Sci. 1999 Jan;40(1):236-9. (PMID: 9888448). Linking ISSN: 14712288. Subset: MEDLINE; Grant Information: CS-2018-18-ST2-014 United Kingdom DH_ Department of Health; HS&DR/14/21/52 United Kingdom DH_ Department of Health; MR/L017105/1 United Kingdom MRC_ Medical Research Council Date of Electronic Publication: 2019 Aug 20. ; Original Imprints: Publication: London : BioMed Central, [2001-
AB  - Background: Health services have not provided adequate support for young people with long term health conditions to transfer from child to adult services. National Institute of Health and Care (NICE) guidance on transition has been issued to address these gaps. However, data are often sparse about the number of young adults who might need to transition. Using Attention Deficit Hyperactivity Disorder (ADHD) as an exemplar, this study used an existing surveillance system and a case note review to capture the incidence of the transition process, and compared and contrasted the findings.; Methods: The Child and Adolescent Psychiatry Surveillance System (CAPSS) was used to estimate the incident transition of young people with Attention Deficit Hyperactivity Disorder (ADHD) from child to adult services. This involves consultant child and adolescent psychiatrists from the United Kingdom (UK) and Republic of Ireland (ROI) reporting relevant young people as they are seen in clinics. In parallel, a case note review was conducted using the Maudsley Biomedical Research Centre (BRC) Clinical Records Interactive Search (CRIS). The study period ran for twelve months with a nine month follow up to see how the transition proceeded.; Results: CRIS identified 76 cases in the study period, compared to 18 identified using surveillance via CAPSS. Methodological issues were experienced using both methods. Surveillance issues; eligibility criteria confusion, reporting errors, incomplete questionnaires, difficulties contacting clinicians, and surveillance systems do not cover non-doctors and psychiatrists who are not consultants. Case note review issues using CRIS included the need for researchers to interpret clinical notes, the availability and completeness of data in the notes, and data limited to the catchment of one particular mental health trust.; Conclusions: Both methods demonstrate strengths and weaknesses; the combination of both methods in the absence of strong routinely collected data, allowed a more robust estimate of the level of need for service planning and commissioning.
KW  - Adolescent Health Services/*statistics & numerical data
KW  - Attention Deficit Disorder with Hyperactivity/*therapy
KW  - Child Care/*statistics & numerical data
KW  - Health Services Needs and Demand/*statistics & numerical data
KW  - Needs Assessment/*statistics & numerical data
KW  - Transition to Adult Care/*statistics & numerical data
KW  - Adolescent
KW  - Adolescent Health Services/standards
KW  - Adult
KW  - Attention Deficit Disorder with Hyperactivity/psychology
KW  - Child
KW  - Child Care/standards
KW  - Health Services Needs and Demand/standards
KW  - Humans
KW  - Needs Assessment/standards
KW  - Population Surveillance/methods
KW  - Transition to Adult Care/standards
KW  - Young Adult
KW  - ADHD*
KW  - CAPSS*
KW  - CRIS*
KW  - Case note review*
KW  - NICE*
KW  - Surveillance*
KW  - Transition*
DO  - 10.1186/s12874-019-0820-y
UR  - https://elib.tcd.ie/login?url=https://search.ebscohost.com/login.aspx?direct=true&db=cmedm&AN=31429715&site=ehost-live
DP  - EBSCOhost
DB  - cmedm
ER  - 

TY  - JOUR
AU  - Lane, Wendy G
AU  - Dubowitz, Howard
AN  - 33288877
ID  - 33288877
T1  - Social determinants of health, personalized medicine, and child maltreatment.
JO  - Pediatric research
JF  - Pediatric research
JA  - Pediatr Res
Y1  - 2021/01//
VL  - 89
IS  - 2
SP  - 368
EP  - 376
CY  - United States
PB  - Nature Publishing Group
SN  - 1530-0447
AD  - Department of Epidemiology and Public Health, University of Maryland School of Medicine, Baltimore, MD, USA. wlane@som.umaryland.edu.; Department of Pediatrics, University of Maryland School of Medicine, Baltimore, MD, USA. wlane@som.umaryland.edu.
AD  - Department of Pediatrics, University of Maryland School of Medicine, Baltimore, MD, USA.
N1  - Accession Number: 33288877. Language: English. Date Revised: 20210611. Date Created: 20201208. Update Code: 20211106. Publication Type: Journal Article, Review, Research Support, N.I.H., Extramural. Journal ID: 0100714. Publication Model: Print-Electronic. Cited Medium: Internet. NLM ISO Abbr: Pediatr Res. Linked References: US Department of Health & Human Services, Administration for Children and Families, Administration on Children, Youth and Families, Children’s Bureau. Child maltreatment 2018. https://www.acf.hhs.gov/cb/research-data-technology/statistics-research/child-maltreatment (2020).; Sedlack, A. J. et al. Fourth National Incidence Study of Child Abuse and Neglect (NIS-4): Report to Congress (US Department of Health and Human Services, Administration for Children and Families, Washington, 2010).; Bennett, E. M. & Kemper, K. J. Is abuse during childhood a risk factor for developing substance abuse problems as an adult? J. Dev. Behav. Pediatr. 15, 426–429 (1994). (PMID: 7884014); Brown, G. R. & Anderson, B. Psychiatric morbidity in adult inpatients with childhood histories of sexual and physical abuse. Am. J. Psychiatry 148, 55–61 (1991). (PMID: 1984707); Duncan, R. D., Saunders, B. E., Kilpatrick, D. G., Hanson, R. F. & Resnick, H. S. Childhood physical assault as a risk factor for PTSD, depression, and substance abuse: findings from a national survey. Am. J. Orthopsychiatry 66, 437–448 (1996). (PMID: 8827267); Glover, N. M., Janikowski, T. P. & Benshoff, J. J. The incidence of incest histories among clients receiving substance abuse treatment. J. Couns. Dev. 73, 475–480 (1995).; Ireland, T. & Widom, C. S. Childhood victimization and risk for alcohol and drug arrests. Int. J. Addict. 29, 235–274 (1994). (PMID: 8144278); Johnsen, L. W. & Harlow, L. L. Childhood sexual abuse linked with adult substance use, victimization, and AIDS-risk. AIDS Educ. Prev. 8, 44–57 (1996). (PMID: 8703640); Kang, S.-Y., Magura, S., Laudet, A. & Whitney, S. Adverse effect of child abuse victimization among substance-using women in treatment. J. Interpers. Violence 14, 657–670 (1999).; Morrow, K. B. & Sorell, G. T. Factors affecting self-esteem, depression, and negative behaviors in sexually abused female adolescents. J. Marriage Fam. 51, 677–686 (1989).; Rotheram‐Borus, M. J., Mahler, K. A., Koopman, C. & Langabeer, K. Sexual abuse history and associated multiple risk behavior in adolescent runaways. Am. J. Orthopsychiatry. 66, 390–400 (1996). (PMID: 8827262); Runtz, M. & Briere, J. Adolescent “acting-out” and childhood history of sexual abuse. J. Interpers. Violence 1, 326–334 (1986).; Sansonnet-Hayden, H., Haley, G., Marriage, K. & Fine, S. Sexual abuse and psychopathology in hospitalized adolescents. J. Am. Acad. Child Adolesc. Psychiatry 26, 753–757 (1987). (PMID: 3667507); Sheridan, M. J. A proposed intergenerational model of substance abuse, family functioning, and abuse/neglect. Child Abus. Negl. 19, 519–530 (1995).; Alexander, P. C. Childhood trauma, attachment, and abuse by multiple partners. Psychol. Trauma 1, 78 (2009).; Banyard, V. L., Williams, L. M., Saunders, B. E. & Fitzgerald, M. M. The complexity of trauma types in the lives of women in families referred for family violence: Multiple mediators of mental health. Am. J. Orthopsychiatry 78, 394–404 (2008). (PMID: 19123760); Ehrensaft, M. K. et al. Intergenerational transmission of partner violence: a 20-year prospective study. J. Consult. Clin. Psychol. 71, 741 (2003). (PMID: 12924679); Halpern, C. T., Spriggs, A. L., Martin, S. L. & Kupper, L. L. Patterns of intimate partner violence victimization from adolescence to young adulthood in a nationally representative sample. J. Adolesc. Health 45, 508–516 (2009). (PMID: 198373583138151); Herrenkohl, T. I. et al. Pathways from physical childhood abuse to partner violence in young adulthood. Violence Vict. 19, 123–136 (2004). (PMID: 15384450); Lang, A. J., Stein, M. B., Kennedy, C. M. & Foy, D. W. Adult psychopathology and intimate partner violence among survivors of childhood maltreatment. J. Interpers. Violence 19, 1102–1118 (2004). (PMID: 15358937); Chapman, D. P. et al. Adverse childhood experiences and the risk of depressive disorders in adulthood. J. Affect. Disord. 82, 217–225 (2004). (PMID: 15488250); Malinosky-Rummell, R. & Hansen, D. J. Long-term consequences of childhood physical abuse. Psychol. Bull. 114, 68 (1993). (PMID: 8346329); Perez, C. M. & Widom, C. S. Childhood victimization and long-term intellectual and academic outcomes. Child Abus. Negl. 18, 617–633 (1994).; Dube, S. R. et al. Childhood abuse, household dysfunction, and the risk of attempted suicide throughout the life span: findings from the Adverse Childhood Experiences Study. JAMA 286, 3089–3096 (2001). (PMID: 11754674); Linder, J. R. & Collins, W. A. Parent and peer predictors of physical aggression and conflict management in romantic relationships in early adulthood. J. Fam. Psychol. 19, 252 (2005). (PMID: 15982103); Smith, P. H., White, J. W. & Holland, L. J. A longitudinal perspective on dating violence among adolescent and college-age women. Am. J. Public Health 93, 1104–1109 (2003). (PMID: 128351931447917); Spriggs, A. L., Halpern, C. T. & Martin, S. L. Continuity of adolescent and early adult partner violence victimisation: association with witnessing violent crime in adolescence. J. Epidemiol. Community Health 63, 741–748 (2009). (PMID: 194169302727565); Taft, C. T., Schumm, J. A., Marshall, A. D., Panuzio, J. & Holtzworth-Munroe, A. Family-of-origin maltreatment, posttraumatic stress disorder symptoms, social information processing deficits, and relationship abuse perpetration. J. Abnorm. Psychol. 117, 637 (2008). (PMID: 18729615); White, H. R. & Widom, C. S. Intimate partner violence among abused and neglected children in young adulthood: the mediating effects of early aggression, antisocial personality, hostility and alcohol problems. Aggress. Behav. 29, 332–345 (2003).; Whiting, J. B., Simmons, L. A., Havens, J. R., Smith, D. B. & Oka, M. Intergenerational transmission of violence: the influence of self-appraisals, mental disorders and substance abuse. J. Fam. Violence 24, 639–648 (2009).; Arnow, B. A. et al. Childhood sexual abuse, psychological distress, and medical use among women. Psychosom. Med. 61, 762–770 (1999). (PMID: 10593627); Dube, S. R., Felitti, V. J., Dong, M., Giles, W. H. & Anda, R. F. The impact of adverse childhood experiences on health problems: evidence from four birth cohorts dating back to 1900. Prev. Med. 37, 268–277 (2003). (PMID: 12914833); Farley, M. & Patsalides, B. M. Physical symptoms, posttraumatic stress disorder, and healthcare utilization of women with and without childhood physical and sexual abuse. Psychol. Rep. 89, 595–606 (2001). (PMID: 11824722); Felitti, V. J. et al. Relationship of childhood abuse and household dysfunction to many of the leading causes of death in adults: the Adverse Childhood Experiences (ACE) Study. Am. J. Prev. Med. 14, 245–258 (1998). (PMID: 9635069); Libby, A. M., Sills, M. R., Thurston, N. K. & Orton, H. D. Costs of childhood physical abuse: comparing inflicted and unintentional traumatic brain injuries. Pediatrics 112, 58–65 (2003). (PMID: 12837868); Florence, C., Brown, D. S., Fang, X. & Thompson, H. F. Health care costs associated with child maltreatment: impact on Medicaid. Pediatrics 132, 312–318 (2013). (PMID: 238216924535023); Wang, C.-T. & Holton, J. Total Estimated Cost of Child Abuse and Neglect in the United States. Chicago Il Prevent Child Abuse America. (National Children’s Advocacy, 2007).; Ordway, M. R., Webb, D., Sadler, L. S. & Slade, A. Parental reflective functioning: an approach to enhancing parent-child relationships in pediatric primary care. J. Pediatr. Health Care. 29, 325–334 (2015). (PMID: 256616924478122); Ginsburg, G. S. & Willard, H. F. Genomic and personalized medicine: foundations and applications. Transl. Res. 154, 277–287 (2009). (PMID: 19931193); National Institutes of Health, U.S. National Library of Medicine. What is Precision Medicine? in Genetics Home Reference: Your Guide to Understanding Genetic Conditions (National Library of Medicine, Bethesda, MD, 2020). https://ghr.nlm.nih.gov/primer/precisionmedicine/definition .; Williams, J. R. et al. Current applications of precision medicine: a bibliometric analysis. Prev. Med. 16, 351–359 (2019).; Gershon, N. & High, P. C. Epigenetics and child abuse:modern-day Darwinism—the miraculous ability of the human genome to adapt, and then adapt again. Am. J. Med. Genet. C 169C, 353–360 (2015).; Cecil, C. A. M., Zhang, Y. & Nolte, T. Childhood maltreatment and DNA methylation: a systematic review. Neurosci. Biobehav. Rev. 112, 392–409 (2020). (PMID: 32081689); Romens, S. E., McDonald, J., Svaren, J. & Pollak, S. D. Associations between early life stress and gene methylation in children. Child Dev. 86, 303–309 (2015). (PMID: 25056599); Smearman, E. L. et al. Oxytocin receptor genetic and epigenetic variations: association with child abuse and adult psychiatric symptoms. Child Dev. 87, 122–134 (2016). (PMID: 268224484733885); Neves, I., Dinis-Oliveira, G. & Magalhaes, T. DNA methylation after adverse childhood experiences: a systematic review and meta-analysis. Forensic Sci. Res. (2019). https://doi.org/10.1080/20961790.2019.1641954.; Cecil, C. A. M. et al. Epigenetic signatures of childhood abuse and neglect: Implications for psychiatric vulnerability. J. Psychiatr. Res. 83, 184–194 (2016). (PMID: 27643477); Asok, A., Bernard, K., Roth, T. L., Rosen, J. B. & Dozier, M. Parental responsiveness moderates the association between early-life stress and reduced telomere length. Dev. Psychopathol. 25, 577–585 (2013). (PMID: 235275124312590); Drury, S. S. et al. The association of telomere length with family violence and disruption. Pediatrics 124, e128–e137 (2014).; Shalev, I. Early life stress and telomere length: investigating the connection and possible mechanisms. Bioessays 34, 943–952 (2012). (PMID: 229911293557830); Li, Z., He, Y., Wang, D., Tang, J. & Chen, X. Association between childhood trauma and accelerated telomere erosion in adulthood: a meta-analytic study. J. Psychiatr. Res. 93, 64–71 (2017). (PMID: 28601667); Theall, K. P., Shirtcliff, E. A., Dismukes, A. R., Wallace, M. & Drury, S. S. Association between neighborhood violence and biologic stress in children. JAMA Pediatr. 171, 53–60 (2017). (PMID: 278421895262476); Yang, B. et al. Child abuse and epigenetic mechanisms of disease risk. Am. J. Prev. Med. 44, 101–107 (2013). (PMID: 233323243758252); Willeit, P. et al. Telomere length and risk of incident cancer and cancer mortality. JAMA 304, 69–75 (2010). (PMID: 20606151); Fitzpatrick, A. L. et al. Leukocyte telomere length and cardiovascular disease in the cardiovascular health study. Am. J. Epidemiol. 165, 14–21 (2007). (PMID: 17043079); Yehuda, R. et al. Epigenetic biomarkers as predictors and correlates of symptom improvement following psychotherapy in combat veterans with PTSD. Front. Psychiatry 4, 1–10 (2013).; Perroud, N. et al. Response to psychotherapy in borderline personality disorder and methylation status of the BDNF gene. Transl. Psychiatry 3, e207 (2013). (PMID: 234229583566720); Roberts, S. et al. Serotonin transporter methylation and response to cognitive behavior therapy in children with anxiety disorders. Transl. Psychiatry 4, e444 (2014). (PMID: 252265534203012); Shields, A. E. et al. Childhood abuse, promoter methylation of leukocyte NR3C1 and the potential modifying effect of emotional support. Epigenomics 8, 1507–1517 (2016). (PMID: 276204565116751); World Health Organization. Social Determinants of Health (WHO, Geneva, 2020).; Chung, E. K. et al. Screening for social determinants of health among children and families living in poverty: a guide for clinicians. Curr. Probl. Pediatr. Adolesc. Health Care 46, 135–153 (2016). (PMID: 271018906039226); Colvin, J. D. et al. Multiple behavior change intervention to improve detection of unmet social needs and resulting resource referrals. Acad. Pediatr. 16, 168–174 (2016). (PMID: 26183003); National Academies of Sciences. Engineering, and Medicine. A Framework for Educating Health Professionals to Address the Social Determinants of Health (The National Academies Press, Washington, 2016).; Stanton, B. M. & Behrman, R. E. In Nelson’s Textbook of Pediatrics 20th edn (eds. Kliegman, R. M., Stanton, B. M., St. Geme, J. W. & Schor, N. F) (Elsevier, Philadelphia, 2016).; Semega, J., Kollar, M., Creamer, J. & Mohanty, A. Income and Poverty in the United States: 2018. U.S. Census Bureau Current Population Reports, 60–259 (US Government Printing Office, Washington, 2019).; Pascoe, J. M. et al. Mediators and adverse effects of child poverty in the United States. Pediatrics 137, e20160340 (2016). (PMID: 26962239); Doidge, J. C. et al. Economic predictors of child maltreatment in an Australian population-based birth cohort. Child. Youth Serv. Rev. 72, 14–25 (2017).; Wildeman, C. & Fallesen, P. The effect of lowering welfare payment ceilings on children’s risk of out-of-home placement. Child. Youth Serv. Rev. 72, 82–90 (2017).; Berger, L. M. et al. Home foreclosure and child protective services involvement. Pediatrics 136, 299–307 (2015). (PMID: 26195543); Cancian, M., Yang, M.-Y. & Slack, K. S. The effect of additional child support income on the risk of child maltreatment. Soc. Serv. Rev. 87, 417–437 (2013).; Raissian, K. M. & Bullinger, L. R. Money matters: does the minimum wage affect child maltreatment rates? Child. Youth Serv. Rev. 72, 60–70 (2017).; Coulton, C. J., Korbin, J. E. & Su, M. Neighborhoods and child maltreatment: a multi-level study. Child Abus. Negl. 23, 1019–1040 (1999).; Zuravin, S. J. The ecology of child abuse and neglect: Review of the literature and presentation of data. Violence Vict. 4, 101 (1989). (PMID: 2487128); Coulton, C. J. et al. Community level factors and child maltreatment rates. Child Dev. 66, 1262–1276 (1995). (PMID: 7555215); Korbin, J. E. et al. Impoverishment and child maltreatment in African American and European American neighborhoods. Dev. Psychopathol. 10, 215–233 (1998). (PMID: 9635222); Children’s Health Watch. Housing insecurity. https://childrenshealthwatch.org/housing-insecurity/ (2020).; Johnson, A. & Meckstroth, A. Ancillary Services to Support Welfare-to-Work 20–23 (US Department of Health and Human Services, Washington, 1998).; Watson, N. E. et al. Worst Case Housing Needs: 2017 Report to Congress (US Department of Housing and Urban Development Office of Policy Development and Research, Washington, 2017).; Cutts, D. B. et al. US housing insecurity and the health of very young children. Am. J. Public Health 101, 1508–1514 (2011). (PMID: 216809293134514); Deccio, G., Horner, W. C. & Wilson, D. High-risk neighborhoods and high-risk families: replication research related to the human ecology of child maltreatment. J. Soc. Serv. Res. 18, 123–137 (1994).; Ernst, J. S. Community-level factors and child maltreatment in a suburban county. Soc. Work Res. 25, 133–142 (2001).; Warren, E. J. & Font, S. A. Housing insecurity, maternal stress, and child maltreatment: an application of the family stress model. Soc. Serv. Rev. 89, 9–39 (2015).; Frank, D. A. et al. Seasonal variation in weight-for-age in a pediatric emergency room. Public Health Rep. 111, 366 (1996). (PMID: 87111061381883); Weinreb, L. et al. Hunger: its impact on children’s health and mental health. Pediatrics 110, e41–e41 (2002). (PMID: 12359814); Burkhardt, M. C. et al. Are our babies hungry? Food insecurity among infants in urban clinics. Clin. Pediatr. 51, 238–243 (2012).; Bronte-Tinkew, J. et al. Food insecurity works through depression, parenting, and infant feeding to influence overweight and health in toddlers. J. Nutr. 137, 2160–2165 (2007). (PMID: 17709458); Whitaker, R. C., Phillips, S. M. & Orzol, S. M. Food insecurity and the risks of depression and anxiety in mothers and behavior problems in their preschool-aged children. Pediatrics 118, e859–e868 (2006). (PMID: 16950971); Wu, Z. & Schimmele, C. M. Food insufficiency and depression. Sociol. Perspect. 48, 481–504 (2005).; Murphy, J. M. et al. Relationship between hunger and psychosocial functioning in low-income American children. J. Am. Acad. Child Adolesc. Psychiatry 37, 163–170 (1998). (PMID: 9473912); Ertel, K. A., Rich-Edwards, J. W. & Koenen, K. C. Maternal depression in the United States: nationally representative rates and risks. J. Women’s Health 20, 1609–1617 (2011).; Glasser, S. & Lerner-Geva, L. Focus on fathers: paternal depression in the perinatal period. Perspect. Public Health 139, 195–198 (2019). (PMID: 30044191); Davé, S. et al. Incidence of maternal and paternal depression in primary care: a cohort study using a primary care database. Arch. Pediatr. Adolesc. Med. 164, 1038–1044 (2010). (PMID: 20819960); Glasheen, C. et al. Exposure to maternal pre-and postnatal depression and anxiety symptoms: risk for major depression, anxiety disorders, and conduct disorder in adolescent offspring. Dev. Psychopathol. 25, 1045–1063 (2013). (PMID: 242295484310683); Lieb, R. et al. Parental major depression and the risk of depression and other mental disorders in offspring: a prospective-longitudinal community study. Arch. Gen. Psychiatry 59, 365–374 (2002). (PMID: 11926937); Fletcher, R. J. et al. The effects of early paternal depression on children’s development. Med. J. Aust. 195, 685–689 (2011). (PMID: 22171866); Goodman, J. H. Paternal postpartum depression, its relationship to maternal postpartum depression, and implications for family health. J. Adv. Nurs. 45, 26–35 (2004). (PMID: 14675298); Ramchandani, P. et al. Paternal depression in the postnatal period and child development: a prospective population study. Lancet 365, 2201–2205 (2005). (PMID: 15978928); Gutierrez-Galve, L. et al. Paternal depression in the postnatal period and child development: mediators and moderators. Pediatrics 135, e339–e347 (2015). (PMID: 25560437); Windham, A. M. et al. Risk of mother-reported child abuse in the first 3 years of life. Child Abus. Negl. 28, 645–667 (2004).; Kotch, J. B. et al. Predicting child maltreatment in the first 4 years of life from characteristics assessed in the neonatal period 1. Child Abus. Negl. 23, 305–319 (1999).; Chemtob, C. M., Gudiño, O. G. & Laraque, D. Maternal posttraumatic stress disorder and depression in pediatric primary care: association with child maltreatment and frequency of child exposure to traumatic events. JAMA Pediatr. 167, 1011–1018 (2013). (PMID: 23999612); Dubowitz, H. et al. Child neglect: outcomes in high-risk urban preschoolers. Pediatrics 109, 1100–1107 (2002). (PMID: 12042549); Neger, E. N. & Prinz, R. J. Interventions to address parenting and parental substance abuse: conceptual and methodological considerations. Clin. Psychol. Rev. 39, 71–82 (2015). (PMID: 259390334464898); Lipari, R. N. & Van Horn, S. L. Children Living with Parents who have a Substance Use Disorder. From The CBHSQ Report (Center for Behavioral Health Statistics and Quality, Substance Abuse and Mental Health Services Administration, Rockville, 2017).; Appleyard, K. et al. Preventing early child maltreatment: implications from a longitudinal study of maternal abuse history, substance use problems, and offspring victimization. Prev. Sci. 12, 139–149 (2011). (PMID: 212405563707116); Raitasalo, K. & Holmila, M. Parental substance abuse and risks to children’s safety, health and psychological development. Drugs 24, 17–22 (2017).; Kandel, D. B. Parenting styles, drug use, and children’s adjustment in families of young adults. J. Marriage Fam. 52, 183–196 (1990).; Ondersma, S. J. Predictors of neglect within low-SES families: the importance of substance abuse. Am. J. Orthopsychiatry 72, 383 (2002). (PMID: 15792050); Wekerle, C. et al. Cumulative stress and substantiated maltreatment: the importance of caregiver vulnerability and adult partner violence. Child Abus. Negl. 31, 427–443 (2007).; Connell, C. M. et al. Re-referral to child protective services: the influence of child, family, and case characteristics on risk status. Child Abus. Negl. 31, 573–588 (2007).; Dube, S. R. et al. Growing up with parental alcohol abuse: exposure to childhood abuse, neglect, and household dysfunction. Child Abus. Negl. 25, 1627–1640 (2001).; Centers for Disease Control and Prevention. Intimate partner violence. https://www.cdc.gov/violenceprevention/intimatepartnerviolence/index.html (2018).; Widom, C. S., Czaja, S. & Dutton, M. A. Child abuse and neglect and intimate partner violence victimization and perpetration: a prospective investigation. Child Abus. Negl. 38, 650–663 (2014).; Black, J. C. et al. The National Intimate Partner and Sexual Violence Survey (NISVS): 2010 Summary Report (National Center for Injury Prevention and Control of the Centers for Disease Control and Prevention, Atlanta, 2011).; McDonald, R. et al. Estimating the number of American children living in partner-violent families. J. Fam. Psychol. 20, 137 (2006). (PMID: 16569098); Finkelhor, D. et al. Prevalence of childhood exposure to violence, crime, and abuse: results from the national survey of children’s exposure to violence. JAMA Pediatr. 169, 746–754 (2015). (PMID: 26121291); McTavish, J. R. et al. Children’s exposure to intimate partner violence: an overview. Int. Rev. Psychiatry 28, 504–518 (2016). (PMID: 27414209); Kitzmann, K. M. et al. Child witnesses to domestic violence: a meta-analytic review. J. Consult. Clin. Psychol. 71, 339 (2003). (PMID: 12699028); Bair-Merritt, M. H., Blackstone, M. & Feudtner, C. Physical health outcomes of childhood exposure to intimate partner violence: a systematic review. Pediatrics 117, e278–e290 (2006). (PMID: 16452335); Choi, J. et al. Reduced fractional anisotropy in the visual limbic pathway of young adults witnessing domestic violence in childhood. Neuroimage 59, 1071–1079 (2012). (PMID: 21985907); Vu, N. L. et al. Children’s exposure to intimate partner violence: a meta-analysis of longitudinal associations with child adjustment problems. Clin. Psychol. Rev. 46, 25–33 (2016). (PMID: 27136293); Cui, M. et al. Intergenerational transmission of relationship aggression: a prospective longitudinal study. J. Fam. Psychol. 24, 688 (2010). (PMID: 211717673296128); Koverola, C. & Morahan, N. In Primary Care Pediatrics (eds. Green-Hernandez, C., Singleton, J. K., Aronzon, S. Z.) (Lippincott, Philadelphia, 2001).; Higgins, D. J. & McCabe, M. P. Multiple forms of child abuse and neglect: adult retrospective reports. Aggress. Violent Behav. 6, 547–578 (2001).; Edleson, J. L. The overlap between child maltreatment and woman battering. Violence Women 5, 134–154 (1999).; Appel, A. E. & Holden, G. W. The co-occurrence of spouse and physical child abuse: a review and appraisal. J. Fam. Psychol. 12, 578 (1998).; Thackeray, J. D. et al. Intimate partner violence: the role of the pediatrician. Pediatrics 125, 1094–1100 (2010). (PMID: 20421260); Dubowitz, H. et al. Screening for depression in an urban pediatric primary care clinic. Pediatrics 119, 435–443 (2007). (PMID: 17332195); Dubowitz, H. et al. Screening for intimate partner violence in a pediatric primary care clinic. Pediatrics 121, e85–e91 (2008). (PMID: 18166548); Feigelman, S. et al. Screening for harsh punishment in a pediatric primary care clinic. Child Abus. Negl. 33, 269–277 (2009).; Kim, J. et al. Comparison of 3 data collection methods for gathering sensitive and less sensitive information. Acad. Pediatr. 8, 255–260 (2008).; Lane, W. G. et al. Screening for parental substance abuse in pediatric primary care. Ambul. Pediatr. 7, 458–462 (2007). (PMID: 17996841); Lane, W. G. et al. The effectiveness of food insecurity screening in pediatric primary care. Int. J. Child Health Nutr. 3, 130 (2014). (PMID: 286492925480965); Dubowitz, H. et al. Pediatric primary care to help prevent child maltreatment: the Safe Environment for Every Kid (SEEK) Model. Pediatrics 123, 858–864 (2009). (PMID: 19255014); Feigelman, S. et al. Training pediatric residents in a primary care clinic to help address psychosocial problems and prevent child maltreatment. Acad. Pediatr. 11, 474–480 (2011). (PMID: 219590955482713); Dubowitz, H. et al. The SEEK model of pediatric primary care: can child maltreatment be prevented in a low-risk population?. Acad. Pediatr. 12, 259–268 (2012). (PMID: 226589545482714); Dubowitz, H. et al. The safe environment for every kid model: impact on pediatric primary care professionals. Pediatrics 127, e962–e970 (2011). (PMID: 214445903387892); Lane, W. G., Dubowitz, H., Frick, K. D., Semiatin, J. & Magder, L. Cost Effectiveness of SEEK: A Primary Care-Based Child Maltreatment Prevention Model. Child Abuse Negl. In press. NIHMS ID 1645034.; Garg, A. et al. Addressing families’ unmet social needs within pediatric primary care: the health leads model. Clin. Pediatr. 51, 1191–1193 (2012).; Garg, A. et al. Improving the management of family psychosocial problems at low-income children’s well-child care visits: the WE CARE Project. Pediatrics 120, 547–558 (2007). (PMID: 17766528); Garg, A. et al. Addressing social determinants of health at well child care visits: a cluster RCT. Pediatrics 135, e296–e304 (2015). (PMID: 255604484306802); Theiss, J. & Regenstein, M. Facing the need: screening practices for the social determinants of health. J. Law Med. Ethics 45, 431–441 (2017).; Klein, M. D. et al. Doctors and Lawyers Collaborating to HeLP Children: outcomes from a successful partnership between professions. J. Health Care Poor Underserved 24, 1063–1073 (2013). (PMID: 23974381); O’Sullivan, M. M. et al. Environmental improvements brought by the legal interventions in the homes of poorly controlled inner-city adult asthmatic patients: a proof-of-concept study. J. Asthma 49, 911–917 (2012). (PMID: 23020301); Pettignano, R., Caley, S. B. & Bliss, L. R. Medical-legal partnership: impact on patients with sickle cell disease. Pediatrics 128, e1482–e1488 (2011). (PMID: 22084325); Sege, R. et al. Project DULCE: strengthening families through enhanced. Prim. Care Zero Three 35, 10–18 (2014).; Sege, R., Morakinyo, G. & Eugenio, J. Project DULCE: Developmental Understanding & Legal collaboration for Everyone. Final Report September 2010–December 2013 (2013).; Sege, R. et al. Medical-legal strategies to improve infant health care: a randomized trial. Pediatrics 136, 97–106 (2015). (PMID: 26034248); Horton, C. Strengthening Families through Early Care and Intervention. Washington, D.C.: Center for the Study of Social Policy. (2003). https://www.cssp.org/reform/strengthening-families/resources/body/LiteratureReview.pdf .; Minkovitz, C. S. et al. A practice-based intervention to enhance quality of care in the first 3 years of life: the Healthy Steps for Young Children Program. JAMA 290, 3081–3091 (2003). (PMID: 14679271); Zuckerman, B. et al. Healthy Steps: a case study of innovation in pediatric practice. Pediatrics 114, 820–826 (2004). (PMID: 15342859). Linking ISSN: 00313998. Subset: In Process; MEDLINE; Grant Information: R01 HD092489 United States HD NICHD NIH HHS Date of Electronic Publication: 2020 Dec 07. Current Imprints: Publication: 2012- : New York : Nature Publishing Group; Original Imprints: Publication: Basel ; New York : Karger.
AB  - This review begins with a brief summary of the importance of child maltreatment as a major public health problem, given its prevalence and the substantial human and economic costs involved. The focus then shifts to consideration of personalized medicine and child maltreatment, including genetic and genomics factors, as well as the role of social determinants of health. Research on epigenetics related to child abuse and neglect is presented, followed by that pertaining to a few specific social factors, such as poverty, parental depression and substance use, and domestic (or intimate partner) violence. The review ends with a discussion of interventions to help address social determinants of health with brief descriptions of several model programs, and thoughts concerning the role of personalized medicine in addressing child maltreatment in the foreseeable future. IMPACT: This paper synthesizes knowledge on social determinants of health and advances in genetics and genomics related to the prevention of child maltreatment. It provides examples of model approaches to addressing the prevention of child maltreatment in primary care practices.
DO  - 10.1038/s41390-020-01290-9
UR  - https://elib.tcd.ie/login?url=https://search.ebscohost.com/login.aspx?direct=true&db=cmedm&AN=33288877&site=ehost-live
DP  - EBSCOhost
DB  - cmedm
ER  - 

TY  - JOUR
AU  - McDonald, Kristie
AU  - Sharpe, Louise
AU  - Yeates, Laura
AU  - Semsarian, Christopher
AU  - Ingles, Jodie
AN  - 32709698
ID  - 32709698
T1  - Needs analysis of parents following sudden cardiac death in the young.
JO  - Open heart
JF  - Open heart
JA  - Open Heart
Y1  - 2020/07//
VL  - 7
IS  - 2
CY  - England
PB  - BMJ Publishing Group
SN  - 2053-3624
AD  - School of Psychology, The University of Sydney, Sydney, New South Wales, Australia.; Agnes Ginges Centre for Molecular Cardiology at Centenary Institute, The University of Sydney, Sydney, NSW, Australia.
AD  - School of Psychology, The University of Sydney, Sydney, New South Wales, Australia.
AD  - Agnes Ginges Centre for Molecular Cardiology at Centenary Institute, The University of Sydney, Sydney, NSW, Australia.; Faculty of Medicine and Health, The University of Sydney, Sydney, New South Wales, Australia.; Department of Cardiology, Royal Prince Alfred Hospital, Sydney, NSW, Australia.
AD  - Agnes Ginges Centre for Molecular Cardiology at Centenary Institute, The University of Sydney, Sydney, NSW, Australia.; Faculty of Medicine and Health, The University of Sydney, Sydney, New South Wales, Australia.; Department of Cardiology, Royal Prince Alfred Hospital, Sydney, NSW, Australia.
AD  - Agnes Ginges Centre for Molecular Cardiology at Centenary Institute, The University of Sydney, Sydney, NSW, Australia j.ingles@centenary.org.au.; Faculty of Medicine and Health, The University of Sydney, Sydney, New South Wales, Australia.; Department of Cardiology, Royal Prince Alfred Hospital, Sydney, NSW, Australia.
N1  - Accession Number: 32709698. Language: English. Date Revised: 20201221. Date Created: 20200726. Date Completed: 20201221. Update Code: 20211106. Publication Type: Journal Article, Research Support, Non-U.S. Gov't. Journal ID: 101631219. Publication Model: Print. Cited Medium: Print. NLM ISO Abbr: Open Heart. PubMed Central ID: PMC7380729. Linked References: Crit Care Med. 2012 Nov;40(11):3050-7. (PMID: 22890254); Resuscitation. 2007 Jul;74(1):68-74. (PMID: 17353083); Am J Respir Crit Care Med. 2001 Jan;163(1):135-9. (PMID: 11208638); Eur J Hum Genet. 2014 Feb;22(2):192-6. (PMID: 23736216); Genet Med. 2019 Jun;21(6):1452-1456. (PMID: 30327538); Public Health. 2005 Jul;119(7):590-8. (PMID: 15925674); J Genet Couns. 2014 Dec;23(6):903-9. (PMID: 24841456); Acad Emerg Med. 2005 Apr;12(4):296-301. (PMID: 15805319); Trends Cardiovasc Med. 2016 Oct;26(7):647-53. (PMID: 27256036); JAMA Intern Med. 2016 Mar;176(3):402-5. (PMID: 26809585); Eur J Cardiovasc Nurs. 2013 Oct;12(5):484-91. (PMID: 23568895); Isr J Psychiatry Relat Sci. 2001;38(3-4):171-83. (PMID: 11725416); J Am Coll Cardiol. 2017 May 2;69(17):2134-2145. (PMID: 28449774); N Engl J Med. 2016 Jun 23;374(25):2441-52. (PMID: 27332903). Linking ISSN: 20533624. Subset: MEDLINE; Date of Electronic Publication: 20200701. ; Original Imprints: Publication: [London] : BMJ Publishing Group
AB  - Objective: The sudden cardiac death (SCD) of a young person is a devastating event for any parent. Inherited heart disease is often either identified or assumed to be the cause. Few studies have explored the psychosocial impact to the surviving at-risk family members. We sought to investigate the needs of parents who have experienced the SCD of their child (≤45 years).; Methods: A quantitative needs analysis questionnaire was developed based on semistructured interviews, including one focus group and a review of relevant literature. Eligible participants were invited to participate in this cross-sectional survey study.; Results: There were 38 parents who completed a quantitative survey. Parents' perceived needs for information and support spanned medical, psychosocial, spiritual and financial domains. Of the support and information needs assessed, medical needs were identified as the most important domain, followed by psychosocial, spiritual and financial. Importantly, psychosocial information and support needs were reported as the most unmet need, endorsed by 54% of parents. Medical information and support needs were reported as unmet by almost one third of parents. The two most endorsed needs were 'To have the option of whether or not you would pursue genetic testing for yourself or family members' and 'To understand what happened'.; Conclusions: This work demonstrates for the first time, the multifactorial needs of parents after SCD in the young. With the greatest unmet need reported as psychosocial needs, there is clear necessity to find ways of integrating psychological support in to the care of families after SCD in the young. (© Author(s) (or their employer(s)) 2020. Re-use permitted under CC BY-NC. No commercial re-use. See rights and permissions. Published by BMJ.)
KW  - Health Services Needs and Demand*
KW  - Needs Assessment*
KW  - Death, Sudden, Cardiac/*etiology
KW  - Parents/*psychology
KW  - Adaptation, Psychological
KW  - Adolescent
KW  - Adult
KW  - Age Factors
KW  - Aged
KW  - Attitude to Death
KW  - Cause of Death
KW  - Cross-Sectional Studies
KW  - Female
KW  - Grief
KW  - Health Care Surveys
KW  - Humans
KW  - Male
KW  - Middle Aged
KW  - Young Adult
KW  - inherited heart disease*
KW  - needs analysis*
KW  - psychosocial support*
KW  - sudden cardiac death*
DO  - 10.1136/openhrt-2019-001120
UR  - https://elib.tcd.ie/login?url=https://search.ebscohost.com/login.aspx?direct=true&db=cmedm&AN=32709698&site=ehost-live
DP  - EBSCOhost
DB  - cmedm
ER  - 

TY  - JOUR
AU  - Blower, Sarah
AU  - Swallow, Veronica
AU  - Maturana, Camila
AU  - Stones, Simon
AU  - Phillips, Robert
AU  - Dimitri, Paul
AU  - Marshman, Zoe
AU  - Knapp, Peter
AU  - Dean, Alexandra
AU  - Higgins, Steven
AU  - Kellar, Ian
AU  - Curtis, Penny
AU  - Mills, Nathaniel
AU  - Martin-Kerry, Jacqueline
AN  - 32444448
ID  - 32444448
T1  - Children and young people's concerns and needs relating to their use of health technology to self-manage long-term conditions: a scoping review.
JO  - Archives of disease in childhood
JF  - Archives of disease in childhood
JA  - Arch Dis Child
Y1  - 2020/11//
VL  - 105
IS  - 11
SP  - 1093
EP  - 1104
CY  - England
PB  - BMJ Pub. Group [etc.]
SN  - 1468-2044
AD  - Department of Health Sciences, University of York, York, UK.
AD  - College of Health, Wellbeing & Life Sciences, Sheffield Hallam University, Sheffield, South Yorkshire, UK.
AD  - York Trials Unit, University of York, York, North Yorkshire, UK.
AD  - School of Healthcare, University of Leeds, Leeds, West Yorkshire, UK.
AD  - Centre for Reviews and Dissemination, University of York, York, North Yorkshire, UK.
AD  - NIHR Children and Young People MedTech Cooperative, Sheffield Children's Hospital NHS Foundation Trust, Sheffield, Sheffield, UK.
AD  - School of Clinical Dentistry, The University of Sheffield, Sheffield, Sheffield, UK.
AD  - Department of Health Sciences and Hull York Medical School, University of York, York, North Yorkshire, UK.
AD  - York Trials Unit, University of York, York, North Yorkshire, UK.
AD  - School of Education, University of Durham, Durham, UK.
AD  - School of Psychology, University of Leeds, Leeds, West Yorkshire, UK.
AD  - School of Nursing and Midwifery, The University of Sheffield, Sheffield, Sheffield, UK.
AD  - NIHR Children and Young People MedTech Co-operative and NIHR Devices for Dignity MedTech Co-operative, Sheffield Children's NHS Trust, Sheffield, UK.
AD  - Department of Health Sciences, University of York, York, UK jackie.martin-kerry@york.ac.uk.
N1  - Accession Number: 32444448. Language: English. Date Revised: 20210211. Date Created: 20200524. Date Completed: 20201216. Update Code: 20211105. Publication Type: Journal Article, Research Support, Non-U.S. Gov't. Journal ID: 0372434. Publication Model: Print-Electronic. Cited Medium: Internet. NLM ISO Abbr: Arch Dis Child. PubMed Central ID: PMC7588410. Linked References: J Cancer Educ. 2017 Dec;32(4):885-891. (PMID: 27251633); Health Informatics J. 2016 Jun;22(2):265-75. (PMID: 25385165); Depress Anxiety. 2009;26(1):65-72. (PMID: 18828141); J Can Acad Child Adolesc Psychiatry. 2010 Feb;19(1):5-11. (PMID: 20119561); JMIR Ment Health. 2019 Oct 2;6(10):e14385. (PMID: 31579023); JMIR Mhealth Uhealth. 2016 Mar 23;4(1):e31. (PMID: 27009498); J Youth Stud. 2013 Aug;16(5):579-596. (PMID: 24748849); PLoS One. 2013 Jun 21;8(6):e67659. (PMID: 23805322); J Med Internet Res. 2015 Dec 23;17(12):e287. (PMID: 26701961); Transl Behav Med. 2016 Dec;6(4):509-518. (PMID: 27118115); Health Expect. 2015 Oct;18(5):603-4. (PMID: 26406897); BMJ Paediatr Open. 2018 Aug 23;2(1):e000299. (PMID: 30167477); J Pediatr Psychol. 2019 Apr 1;44(3):333-342. (PMID: 30358863); Clin Pediatr (Phila). 2017 Dec;56(14):1336-1344. (PMID: 28056541); Clin Pediatr (Phila). 2012 Feb;51(2):114-21. (PMID: 22019792); Am J Health Educ. 2011 Jul;42(4):205-212. (PMID: 22229150); Health Informatics J. 2020 Mar;26(1):342-353. (PMID: 30732520); J Paediatr Child Health. 2016 Nov;52(11):1012-1018. (PMID: 27529150); J Am Acad Child Adolesc Psychiatry. 2012 Mar;51(3):261-70. (PMID: 22365462); J Child Psychol Psychiatry. 2017 Apr;58(4):474-503. (PMID: 27943285); JMIR Mhealth Uhealth. 2019 Oct 10;7(10):e11205. (PMID: 31603431); Int J Med Inform. 2019 Apr;124:78-85. (PMID: 30784430); Health Expect. 2016 Feb;19(1):112-20. (PMID: 25581724); Curr Opin Pediatr. 2019 Feb;31(1):148-156. (PMID: 30507648); J Psychosoc Oncol. 2014;32(3):310-21. (PMID: 24611453); Trials. 2019 Jul 23;20(1):452. (PMID: 31337437); JMIR Mhealth Uhealth. 2015 Jan 19;3(1):e8. (PMID: 25599627); Qual Health Res. 2015 Oct;25(10):1372-82. (PMID: 25904674); JMIR Public Health Surveill. 2018 Nov 28;4(4):e12397. (PMID: 30487116); J Med Internet Res. 2018 Apr 03;20(4):e120. (PMID: 29615385); Dev Neurorehabil. 2018 Nov;21(8):521-530. (PMID: 28960125); Curr Opin Pulm Med. 2018 Jan;24(1):63-69. (PMID: 29036020); BMC Med. 2015 Sep 07;13:214. (PMID: 26404673); JMIR Serious Games. 2018 Nov 21;6(4):e18. (PMID: 30463835); BMC Med Res Methodol. 2008 Jul 10;8:45. (PMID: 18616818); JCO Clin Cancer Inform. 2018 Dec;2:1-15. (PMID: 30652583); JMIR Mhealth Uhealth. 2018 Nov 30;6(11):e194. (PMID: 30251704); J Med Internet Res. 2019 Nov 20;21(11):e13579. (PMID: 31746773); J Med Syst. 2017 Jul;41(7):105. (PMID: 28540617); Appl Ergon. 2010 May;41(3):403-10. (PMID: 19892317); Health Informatics J. 2019 Dec;25(4):1343-1357. (PMID: 29499615); Ann Intern Med. 2018 Oct 2;169(7):467-473. (PMID: 30178033); JMIR Mhealth Uhealth. 2018 Jan 19;6(1):e25. (PMID: 29351898); J Child Health Care. 2018 Jun;22(2):238-250. (PMID: 29325420); JMIR Mhealth Uhealth. 2017 Aug 15;5(8):e121. (PMID: 28811270); Int J Qual Stud Health Well-being. 2016 Aug 16;11:31530. (PMID: 27534945); J Med Internet Res. 2013 Apr 18;15(4):e86. (PMID: 23598614); J Med Internet Res. 2012 May 08;14(3):e70. (PMID: 22564332); Appl Ergon. 2017 Jan;58:224-237. (PMID: 27633217); JMIR Form Res. 2018 Apr 04;2(1):e7. (PMID: 30684409); J Asthma. 2016 Nov;53(9):948-54. (PMID: 27116540); Comput Inform Nurs. 2011 Jan-Feb;29(1):24-33; quiz 34-5. (PMID: 21099541); Ann Allergy Asthma Immunol. 2015 Jun;114(6):527-9. (PMID: 26021895); Child Care Health Dev. 2017 Jan;43(1):126-132. (PMID: 27554643); Appl Clin Inform. 2012;3(4):356-66. (PMID: 23227134); Scoliosis Spinal Disord. 2017 Apr 8;12:12. (PMID: 28405634); J Med Internet Res. 2013 Jul 17;15(7):e141. (PMID: 23864345); JMIR Mhealth Uhealth. 2018 Apr 06;6(4):e80. (PMID: 29625951); J Pediatr Nurs. 2017 Jul - Aug;35:90-97. (PMID: 28728776); JMIR Mhealth Uhealth. 2018 Apr 11;6(4):e86. (PMID: 29643054); JMIR Mhealth Uhealth. 2017 Oct 04;5(10):e145. (PMID: 28978497); JMIR Mhealth Uhealth. 2017 Jun 19;5(6):e82. (PMID: 28630037); Child Obes. 2013 Aug;9(4):305-10. (PMID: 23869854); J Med Internet Res. 2017 Jul 04;19(7):e235. (PMID: 28676470); J Med Internet Res. 2018 Jan 05;20(1):e5. (PMID: 29305339); J Asthma. 2019 Sep;56(9):964-972. (PMID: 30207802); J Child Fam Stud. 2015;24(5):1213-1221. (PMID: 25960628); J Soc Social Work Res. 2011 Jun;2(2):88-103. (PMID: 22247795); JMIR Ment Health. 2018 Feb 15;5(1):e13. (PMID: 29449202); Arch Dis Child. 2019 Feb;104(2):184-188. (PMID: 30154177); J Am Med Inform Assoc. 2018 Feb 1;25(2):135-141. (PMID: 28575462); J Pediatr Nurs. 2015 Jan-Feb;30(1):87-101. (PMID: 25316197). Linking ISSN: 00039888. Subset: Core Clinical (AIM); MEDLINE; Grant Information: G0800472 United Kingdom MRC_ Medical Research Council; PDF-2014-07-072 United Kingdom DH_ Department of Health Date of Electronic Publication: 2020 May 22. Current Imprints: Publication: London :, BMJ Pub. Group [etc.]; Original Imprints: Publication: London : British Medical Association
AB  - Background: The use of patient-facing health technologies to manage long-term conditions is increasing; however, children and young people may have particular concerns or needs before deciding to use different health technologies.; Aims: To identify children and young people's reported concerns or needs in relation to using health technologies to self-manage long-term conditions.; Methods: A scoping review was conducted. We searched MEDLINE, PsycINFO and CINAHL in February 2019. Searches were limited to papers published between January 2008 and February 2019. We included any health technology used to manage long-term conditions. A thematic synthesis of the data from the included studies was undertaken. We engaged children with long-term conditions (and parents) to support review design, interpretation of findings and development of recommendations.; Results: Thirty-eight journal articles were included, describing concerns or needs expressed by n=970 children and/or young people aged 5-18 years. Most included studies were undertaken in high-income countries with children aged 11 years and older. Studies examined concerns with mobile applications (n=14), internet (n=9), social media (n=3), interactive online treatment programmes (n=3), telehealth (n=1), devices (n=3) or a combination (n=5). Children and young people's main concerns were labelling and identity; accessibility; privacy and reliability; and trustworthiness of information.; Discussion: This review highlights important concerns that children and young people may have before using technology to self-manage their long-term condition. In future, research should involve children and young people throughout the development of technology, from identifying their unmet needs through to design and evaluation of interventions. (© Author(s) (or their employer(s)) 2020. Re-use permitted under CC BY. Published by BMJ.)
KW  - Biomedical Technology*/methods
KW  - Health Services Needs and Demand*
KW  - Self-Management*/methods
KW  - Self-Management*/psychology
KW  - Chronic Disease/*therapy
KW  - Adolescent
KW  - Attitude to Health
KW  - Child
KW  - Chronic Disease/psychology
KW  - Humans
KW  - adolescent health*
KW  - technology*
DO  - 10.1136/archdischild-2020-319103
UR  - https://elib.tcd.ie/login?url=https://search.ebscohost.com/login.aspx?direct=true&db=cmedm&AN=32444448&site=ehost-live
DP  - EBSCOhost
DB  - cmedm
ER  - 

TY  - JOUR
AU  - Kaisler, Raphaela E
AU  - Missbach, Benjamin
AN  - 32566249
ID  - 32566249
T1  - Co-creating a patient and public involvement and engagement 'how to' guide for researchers.
JO  - Research involvement and engagement
JF  - Research involvement and engagement
JA  - Res Involv Engagem
Y1  - 2020/06/17/
VL  - 6
SP  - 32
CY  - England
PB  - BioMed Central
SN  - 2056-7529
AD  - Ludwig Boltzmann Gesellschaft (LBG), LBG Open Innovation in Science Center, Nussdorferstraße 64/2, 1090 Vienna, Austria.
AD  - Ludwig Boltzmann Gesellschaft (LBG), LBG Open Innovation in Science Center, Nussdorferstraße 64/2, 1090 Vienna, Austria.
[truncated: 1,624,966 more chars]
