# Supplementary material for: An umbrella review of reviews on challenges to meaningful adolescent involvement in health research
Source: Health Expect. 2024 Jan 27;27(1):e13980. doi: 10.1111/hex.13980 (PMC10821743; doi:10.1111/hex.13980)
Supplement: Supplementary file 1 — Supporting information. [file HEX-27-e13980-s001.zip › Search record and results/Academic databases and search engines/ProQuest/ProQuest.ris]

TY  - JOUR
T1  - Interventions and guidelines for promoting maternal and child health in the interconception period: a literature and policy review
AN  - 2602584049
AB  - Background Interconception is defined as the period of time between pregnancies or the first 24 months post partum. During interconception, visits for maternal and child health offer the opportunity for parents to be engaged with health messages, and the health-care professionals involved are more easily identifiable than in the preconception period. Beneficial outcomes, such as improved weight management and nutritional intake, might be reached in a shorter timescale in the interconception period than in the preconception period. We aimed to synthesise articles and guidelines on interconception care to develop recommendations for research, public health policy, and practice. Methods In this literature review and policy analysis, we searched four academic databases (Cochrane library, Embase, MEDLINE, and Cumulative Index to Nursing and Allied Health Literature), using MeSH and free-text terms (including but not limited to “interconception”, “post-partum”, “nutrition”, “diet”, and “primary care”), for reviews published in English on nutrition for parents in the interconception and post-partum period between Jan 1, 2010, and Jan 21, 2021. Outcomes related to maternal nutrition and weight management were considered. A scoping search on interconception pilot studies and a review of guidelines published by UK public health organisations and government agencies were also conducted online. Strength of evidence was assessed for review articles by two reviewers using Health Evidence guidelines developed by McMaster University, Canada. Findings were analysed as a narrative synthesis. Findings We included 47 documents from a scoping search of grey literature and websites, 29 full-text review articles (after screening 1780 titles and abstracts), and six pilot studies from our database search on interconception and post-partum care. 535 (30%) of 1780 titles and abstracts, and 23 (33%) of 70 full-text papers, were double-screened by another reviewer to ensure consistency. Most reviews were of strong quality (20 [69%]), followed by moderate (seven [24%]), and weak (two [7%]). Interconception care opportunities for parents include the post-partum period, family planning, routine practice, and risk assessment. Various stakeholders have a role in interconception care including general practitioners, health visitors, dieticians, nutritionists, health psychologists, community groups, local authorities, and charities. The guidelines advise increased utilisation of existing community-based services. Interpretation Interconception offers an opportunity for health-care professionals to promote maternal health through routine appointments, but training in communication skills based on empowering behaviour-change principles will be required. Risk assessments should be conducted on the basis of previous pregnancy outcomes—eg, follow-up care following gestational diabetes. Although we found little evidence on interventions in the interconception period, this review provides recommendations for UK health-care systems that could improve life-course health for mothers and potentially their offspring—eg, by reducing childhood obesity. Funding RANK Foundation and Public Policy Southampton.
JF  - The Lancet
AU  - Watson, Daniella
AU  - Jacob, Chandni Maria
AU  - Giles, Gareth
AU  - Hanson, Mark
AD  - Global Health Research Institute, School of Human Development and Health, Faculty of Medicine, University of Southampton, Southampton, UK ; Institute of Developmental Sciences and Southampton NIHR Biomedical Research Centre, University of Southampton and University Hospital Southampton, Southampton, UK ; Public Policy Southampton, University of Southampton, Southampton, UK ; Global Health Research Institute, School of Human Development and Health, Faculty of Medicine, University of Southampton, Southampton, UK
Y1  - 2021/11//
PY  - 2021
DA  - Nov 2021
CY  - London, United Kingdom London, London
PB  - Elsevier Limited
VL  - 398
SN  - 01406736
KW  - Medical Sciences
KW  - Databases
KW  - Health policy
KW  - Public health
KW  - Guidelines
KW  - Policy analysis
KW  - Websites
KW  - Public policy
KW  - Risk assessment
KW  - Nutrition
KW  - Offspring
KW  - Literature reviews
KW  - Family planning
KW  - Parents
KW  - Maternal & child health
KW  - Children
KW  - Health care
KW  - Diabetes mellitus
KW  - Searching
KW  - Government agencies
KW  - Communication skills
KW  - Primary care
KW  - Charities
UR  - https://elib.tcd.ie/login?url=https://www.proquest.com/scholarly-journals/interventions-guidelines-promoting-maternal-child/docview/2602584049/se-2?accountid=14404
L2  - http://resolver.ebscohost.com/openurl?sid=ProQ:wpsa&fmt=journal&genre=article&issn=01406736&volume=398&issue=&date=2021&spage=S88&title=Interventions+and+guidelines+for+promoting+maternal+and+child+health+in+the+interconception+period%3A+a+literature+and+policy+review&atitle=Interventions+and+guidelines+for+promoting+maternal+and+child+health+in+the+interconception+period%3A+a+literature+and+policy+review&au=Watson%2C+Daniella%3BJacob%2C+Chandni+Maria%3BGiles%2C+Gareth%3BHanson%2C+Mark&isbn=&jtitle=The+Lancet&btitle=&id=10.1016%2FS0140-6736%2821%2902631-3?t:ac=22336720342E496DPQ/1
LA  - English
DB  - British Nursing Index
N1  - Copyright - ©2021. Elsevier Ltd
N1  - Last updated - 2021-11-26
DO  - http://dx.doi.org/10.1016/S0140-6736(21)02631-3
ER  - 


TY  - JOUR
T1  - Linking fathers and children in administrative data for public health research: a systematic scoping review
AN  - 2602583996
AB  - Background Growing evidence on the inter-related health trajectories of mothers and their children is supported by linked, routinely collected, administrative data held by the UK National Health Service and government departments. A similar evidence base for fathers is hindered by the scarcity of necessary information held in maternity or birth records in England. We conducted a scoping review to develop a conceptual model of dimensions of fatherhood, identify and categorise the methods used for linking fathers with their children in administrative data for public health research, and map these methods onto the dimensions of fatherhood. Methods We developed a framework of social fathering by integrating the key components from relevant theoretical models and empirical studies. We searched PubMed, Scopus, and Google Scholar for articles published between Jan 1, 2000, and Dec 31, 2020, from countries belonging to the Organisation for Economic Co-operation and Development that link fathers' and children's records in administrative data. Search terms included: “father” and “administrative data” or “record linkage”. Studies were excluded if child outcomes were measured after the age of 18 years. Findings We identified 77 studies that quantified the association between paternal exposures and child health and development outcomes, using linked administrative data on fathers and their children. Four methods have been used globally to link fathers and children across vital statistics, health, social care, education, and justice records. These methods are based on personal identity numbers (PINs) for national identification, address or household identifiers, information found on birth registrations, or health claims. Interpretation To our knowledge, this review is the first to identify linkage methods used for father-child pairs using routinely collected records and to present the range of paternal exposures and child outcomes studied using administrative data. We mapped what we can learn from these linkages to the dimensions of fatherhood. However, significant assumptions are made when using linkage methods as proxies for paternal involvement. Currently, there is no way to link fathers and children's health data at the population level in England and, therefore, changes in practice are required to facilitate father-child linkage. To advance fatherhood research for child and family public health, we recommend routinely recording paternal National Health Service numbers as part of hospital birth notifications. Funding UCL Grand Challenges and the Medical Research Council.
JF  - The Lancet
AU  - Lut, Irina
AU  - Harron, Katie
AU  - Hardelid, Pia
AU  - O'Brien, Margaret
AU  - Woodman, Jenny
AD  - UCL Great Ormond Street Institute of Child Health, London, UK ; UCL Institute of Education, London, UK ; UCL Great Ormond Street Institute of Child Health, London, UK
Y1  - 2021/11//
PY  - 2021
DA  - Nov 2021
CY  - London, United Kingdom London, London
PB  - Elsevier Limited
VL  - 398
SN  - 01406736
KW  - Medical Sciences
KW  - Medical research
KW  - Public health
KW  - Health services
KW  - Children
KW  - Search engines
KW  - Vital statistics
KW  - Reviews
KW  - Birth
KW  - Data search
UR  - https://elib.tcd.ie/login?url=https://www.proquest.com/scholarly-journals/linking-fathers-children-administrative-data/docview/2602583996/se-2?accountid=14404
L2  - http://resolver.ebscohost.com/openurl?sid=ProQ:wpsa&fmt=journal&genre=article&issn=01406736&volume=398&issue=&date=2021&spage=S5&title=Linking+fathers+and+children+in+administrative+data+for+public+health+research%3A+a+systematic+scoping+review&atitle=Linking+fathers+and+children+in+administrative+data+for+public+health+research%3A+a+systematic+scoping+review&au=Lut%2C+Irina%3BHarron%2C+Katie%3BHardelid%2C+Pia%3BO%27Brien%2C+Margaret%3BWoodman%2C+Jenny&isbn=&jtitle=The+Lancet&btitle=&id=10.1016%2FS0140-6736%2821%2902548-4?t:ac=22336720342E496DPQ/1
LA  - English
DB  - British Nursing Index
N1  - Copyright - ©2021. Elsevier Ltd
N1  - Last updated - 2021-11-26
DO  - http://dx.doi.org/10.1016/S0140-6736(21)02548-4
ER  - 


TY  - JOUR
T1  - Recovery from chronic fatigue syndrome: a systematic review—heterogeneity of definition limits study comparison
AN  - 2592322661
AB  - BackgroundPaediatric chronic fatigue syndrome or myalgic encephalomyelitis (CFS/ME) is a common illness with a major impact on quality of life. Recovery is poorly understood. Our aim was to describe definitions of recovery in paediatric CFS/ME, the rate of recovery and the time to recovery.MethodsThis systematic review included a detailed search of MEDLINE, EMBASE, PsycInfo and Cochrane Library between 1994 and July 2018. Inclusion criteria were (1) clinical trials and observational studies, (2) participants aged <19 years with CFS/ME, (3) conducted in Western Healthcare systems and (4) studies including a measure of recovery and time taken to recover.ResultsTwelve papers (10 studies) were identified, involving 826 patients (range 23–135). Recovery rates were highly varied, ranging between 4.5% and 83%.Eleven distinct definitions of recovery were used; six were composite outcomes while five used unidimensional outcomes. Outcome measures used to define recovery were highly heterogeneous. School attendance (n=8), fatigue (n=6) and physical functioning (n=4) were the most common outcomes included in definition of recovery. Only five definitions included a personal measure of recovery.ImplicationsDefinitions of recovery are highly variable, likely secondary to differences in study design, outcomes used, follow-up and study populations. Heterogeneous definitions of recovery limit meaningful comparison between studies, highlighting the need for a consensus definition going forward. Recovery is probably best defined from the child’s own perspective with a single self-reported measure. If composite measures are used for research, there should be agreement on the core outcome set used.Alternate abstract:Significant differences in definitions of recovery, result in highly varied reported recovery rates for chronic fatigue syndrome. Consensus definitions of recovery are needed, the authors recommend that recovery may be best defined from the child's own perspective.
JF  - Archives of Disease in Childhood
AU  - Moore, Yasmin
AU  - Serafimova, Teona
AU  - Anderson, Nina
AU  - King, Hayley
AU  - Richards, Alison
AU  - Brigden, Amberly
AU  - Sinai, Parisa
AU  - Higgins, Julian
AU  - Ascough, Caitlin
AU  - Clery, Philippa
AU  - Crawley, Esther M
AD  - Centre for Academic Child Health, University of Bristol Faculty of Health Sciences, Bristol, UK ; Centre for Academic Child Health, University of Bristol Faculty of Health Sciences, Bristol, UK; Pennine Care NHS Foundation Trust, Ashton-under-Lyne, Lancashire, UK ; Centre for Academic Child Health, University of Bristol Faculty of Health Sciences, Bristol, UK; Collaboration for Leadership in Applied Health Research and Care West, National Institute for Health Research, Bristol, UK ; Centre for Academic Child Health, University of Bristol Faculty of Health Sciences, Bristol, UK; Royal United Hospital Bath NHS Trust, Bath, Bath and North East Somerset, UK ; Centre for Academic Child Health, University of Bristol Faculty of Health Sciences, Bristol, UK
Y1  - 2021/11//
PY  - 2021
DA  - Nov 2021
SP  - 1087
EP  - 1094
CY  - London
PB  - BMJ Publishing Group LTD
VL  - 106
IS  - 11
SN  - 00039888
KW  - Medical Sciences--Pediatrics
KW  - adolescent health
KW  - occupational therapy
KW  - Clinical trials
KW  - Patients
KW  - Internet
KW  - Chronic fatigue syndrome
KW  - Intervention
KW  - Fatigue
KW  - Medical research
KW  - Behavior modification
KW  - Quality of life
KW  - Encephalomyelitis
KW  - Population studies
KW  - Pediatrics
KW  - Systematic review
KW  - Teenagers
KW  - Recovery (Medical)
UR  - https://elib.tcd.ie/login?url=https://www.proquest.com/scholarly-journals/recovery-chronic-fatigue-syndrome-systematic/docview/2592322661/se-2
L2  - http://resolver.ebscohost.com/openurl?sid=ProQ:wpsa&fmt=journal&genre=article&issn=00039888&volume=106&issue=11&date=2021&spage=1087&title=Recovery+from+chronic+fatigue+syndrome%3A+a+systematic+review%E2%80%94heterogeneity+of+definition+limits+study+comparison&atitle=Recovery+from+chronic+fatigue+syndrome%3A+a+systematic+review%26mdash%3Bheterogeneity+of+definition+limits+study+comparison&au=Moore%2C+Yasmin%3BSerafimova%2C+Teona%3BAnderson%2C+Nina%3BKing%2C+Hayley%3BRichards%2C+Alison%3BBrigden%2C+Amberly%3BSinai%2C+Parisa%3BHiggins%2C+Julian%3BAscough%2C+Caitlin%3BClery%2C+Philippa%3BCrawley%2C+Esther+M&isbn=&jtitle=Archives+of+Disease+in+Childhood&btitle=&id=10.1136%2Farchdischild-2020-320196?t:ac=22336720342E496DPQ/1
LA  - English
DB  - Social Science Premium Collection
N1  - Copyright - © 2021 Author(s) (or their employer(s)) 2021. Re-use permitted under CC BY. Published by BMJ. This is an open access article distributed in accordance with the Creative Commons Attribution 4.0 Unported (CC BY 4.0) license, which permits others to copy, redistribute, remix, transform and build upon this work for any purpose, provided the original work is properly cited, a link to the licence is given, and indication of whether changes were made. See:  https://creativecommons.org/licenses/by/4.0/ . Notwithstanding the ProQuest Terms and Conditions, you may use this content in accordance with the terms of the License.
N1  - Last updated - 2021-11-19
DO  - http://dx.doi.org/10.1136/archdischild-2020-320196
ER  - 


TY  - JOUR
T1  - A 10-Year Systematic Review of Photovoice Projects With Youth in the United States
AN  - 2591056844
AB  - Introduction  Photovoice is a method used in community-based participatory research that places cameras in the hands of people and invites them to record their lives, engage in critical dialogue, and advocate for changes needed in their communities. This article presents a review of the literature from 2010 to 2019 on photovoice projects implemented with U.S. youth informed by an emancipatory research conceptual framework.  Method  Information on 30 project elements was extracted from each of the 47 publications, representing 39 unique projects that met our inclusion criteria. Projects were also assessed for whether they met the goals of photovoice as originally conceptualized by Wang and Burris in 1997.  Results  Participants, policy makers, and community members were affected by photovoice projects. Outcomes ranged from researcher specific needs to community change and policy awareness and changes. Common outcomes included (1) gaining knowledge, (2) participant empowerment, (3) community change/action, (4) new partnerships, and (5) reaching policy makers. Of the 39 unique projects, 17 addressed all three photovoice goals, 12 addressed two, and 10 addressed only one. All the projects met the goal of enabling participants to record and reflect their community’s strengths and concerns. Twenty-four were aligned with all three principles of emancipatory research.  Discussion  Photovoice is a valuable, flexible tool that can enable participants to play an active, guiding role in assessing the needs and assets of their community. Through critical reflection and dialogue, youth can become change agents in their communities. No single set of strategies will work best for every project.
JF  - Health Promotion Practice
AU  - Fountain, Sarah
AU  - Hale, Rachel
AU  - Spencer, Nicola
AU  - Morgan, Jinger
AU  - James, Laura
AU  - Kathryn, Stewart M
AD  - University of Arkansas for Medical Sciences, Little Rock, AR, USA ; University of Arkansas for Medical Sciences, Little Rock, AR, USA
Y1  - 2021/11//
PY  - 2021
DA  - Nov 2021
SP  - 767
EP  - 777
CY  - Thousand Oaks, United States Thousand Oaks, Thousand Oaks
PB  - SAGE PUBLICATIONS, INC.
VL  - 22
IS  - 6
SN  - 1524-8399
KW  - Public Health And Safety
KW  - community-based participatory research
KW  - health research
KW  - health disparities
KW  - photovoice
KW  - Community based action research
KW  - Photography
KW  - Participatory research
KW  - Policy making
KW  - Community
KW  - Systematic review
KW  - Empowerment
KW  - Change agents
KW  - Cameras
KW  - Literature reviews
KW  - Partnerships
KW  - Youth
KW  - Medical research
KW  - Health disparities
KW  - Research & development--R&D
KW  - Teenagers
KW  - United States--US
UR  - https://elib.tcd.ie/login?url=https://www.proquest.com/scholarly-journals/10-year-systematic-review-photovoice-projects/docview/2591056844/se-2?accountid=14404
L2  - http://resolver.ebscohost.com/openurl?sid=ProQ:wpsa&fmt=journal&genre=article&issn=15248399&volume=22&issue=6&date=2021&spage=767&title=A+10-Year+Systematic+Review+of+Photovoice+Projects+With+Youth+in+the+United+States&atitle=A+10-Year+Systematic+Review+of+Photovoice+Projects+With+Youth+in+the+United+States&au=Fountain%2C+Sarah%3BHale%2C+Rachel%3BSpencer%2C+Nicola%3BMorgan%2C+Jinger%3BJames%2C+Laura%3BKathryn%2C+Stewart+M&isbn=&jtitle=Health+Promotion+Practice&btitle=&id=10.1177%2F15248399211019978?t:ac=22336720342E496DPQ/1
LA  - English
DB  - British Nursing Index; Social Science Premium Collection
N1  - Copyright - © 2021 Society for Public Health Education
N1  - Last updated - 2021-11-16
N1  - SubjectsTermNotLitGenreText - United States--US
DO  - http://dx.doi.org/10.1177/15248399211019978
ER  - 


TY  - JOUR
T1  - A retrospective study of the Hall technique for the treatment of carious primary teeth in Sydney, Australia
AN  - 2585273810
AB  - ObjectivesThe aim of this retrospective study was to evaluate the outcome of preformed metallic crowns (PMC) utilizing the HT in carious primary molars for children treated within public dental clinics across the Sydney region.Materials and MethodsA retrospective cohort study was designed, whereby two investigators evaluated 113 primary molars treated with HT PMCs involving 71 participants (aged between 5 and 11 years) after a minimum of 6 months post treatment. The mean time elapsed between crown placement (treatment) and the review was 1.42 years (17 months). The outcome of the HT was assessed by clinical and radiographic criteria.ResultsOne hundred thirteen HT PMCs were reviewed from 71 participants. The overall success rate of PMCs placed utilizing the HT was 99%, with only one case presenting with confirmed failure.ConclusionsHT PMCs have an overall high success rate as a treatment option in carious primary molars.
JF  - Clinical and Experimental Dental Research
AU  - Sapountzis, Fani
AU  - Mahony, Tanya
AU  - Villarosa, Amy R
AU  - Ajesh George
AU  - Yaacoub, Albert
AD  - Nepean Blue Mountains Local Health District Oral Health Services, Nepean Hospital, Kingswood, New South Wales, Australia ; Centre for Oral Health Outcomes and Research Translation (COHORT), Western Sydney University, Penrith, New South Wales, Australia ; Centre for Oral Health Outcomes and Research Translation (COHORT), Western Sydney University, Penrith, New South Wales, Australia; Translational Health Research Institute, Western Sydney University, Penrith, New South Wales, Australia; The University of Sydney, Sydney, New South Wales, Australia ; Nepean Blue Mountains Local Health District Oral Health Services, Nepean Hospital, Kingswood, New South Wales, Australia
Y1  - 2021/10//
PY  - 2021
DA  - Oct 2021
SP  - 803
EP  - 810
CY  - Hoboken
PB  - John Wiley & Sons, Inc.
VL  - 7
IS  - 5
KW  - Medical Sciences--Dentistry
KW  - carious lesions
KW  - Hall technique
KW  - preformed metallic crowns
KW  - primary molars
KW  - Parents & parenting
KW  - Abscesses
KW  - Oral hygiene
KW  - Success
KW  - Ethics
KW  - Guardians
KW  - Dentists
KW  - Teeth
KW  - Audits
KW  - Dental caries
KW  - United Kingdom--UK
UR  - https://elib.tcd.ie/login?url=https://www.proquest.com/scholarly-journals/retrospective-study-hall-technique-treatment/docview/2585273810/se-2
L2  - http://resolver.ebscohost.com/openurl?sid=ProQ:wpsa&fmt=journal&genre=article&issn=&volume=7&issue=5&date=2021&spage=803&title=A+retrospective+study+of+the+Hall+technique+for+the+treatment+of+carious+primary+teeth+in+Sydney%2C+Australia&atitle=A+retrospective+study+of+the+Hall+technique+for+the+treatment+of+carious+primary+teeth+in+Sydney%2C+Australia&au=Sapountzis%2C+Fani%3BMahony%2C+Tanya%3BVillarosa%2C+Amy+R%3BAjesh+George%3BYaacoub%2C+Albert&isbn=&jtitle=Clinical+and+Experimental+Dental+Research&btitle=&id=10.1002%2Fcre2.421?t:ac=22336720342E496DPQ/1
LA  - English
DB  - Publicly Available Content Database
N1  - Copyright - © 2021. This work is published under http://creativecommons.org/licenses/by/4.0/ (the “License”).  Notwithstanding the ProQuest Terms and Conditions, you may use this content in accordance with the terms of the License.
N1  - Last updated - 2021-10-25
N1  - SubjectsTermNotLitGenreText - United Kingdom--UK
DO  - http://dx.doi.org/10.1002/cre2.421
ER  - 


TY  - JOUR
T1  - Using the Range of Research Evidence to Help Inform Clinical Decision Making and Treatment for Family Court‐Involved Children and Families
AN  - 2582710496
AB  - Over the past 20 years, a number of evidence‐based and evidence‐informed mental health treatment models, interventions, and best practices have emerged for use with a wide range of client populations, with many different mental health conditions and diagnoses. Unfortunately, many family court‐involved children and families do not have access to mental health programs and services that have been identified as evidence‐based or evidence‐informed. The reasons for this disparity are complex and multi‐layered. The primary aim of this paper is to identify the challenges and possibilities of adopting evidence‐based or evidence‐informed practices when working in the family court arena. To achieve this, the authors will describe a potential decision‐making model to help practitioners determine what is evidence‐based and evidence‐informed and what model or interventions may fit the context. This model has been referred to as a “levels‐of‐evidence” approach for evaluating family‐focused mental treatment interventions and programs and making informed clinical decisions to better serve children and families. As an example, the authors illustrate how a levels‐of‐evidence approach could be used to identify how evidence‐based practices such as Functional Family Therapy (FFT), designed for use in the juvenile justice setting, could be adapted for use in child custody cases. The authors hope this paper serves as a catalyst to further build a bridge between the family law and evidence‐based mental health research communities.
JF  - Family Court Review
AU  - Davis, Frank
AU  - Sexton, Thomas
Y1  - 2021/10//
PY  - 2021
DA  - Oct 2021
SP  - 641
EP  - 655
CY  - Madison
PB  - Wiley Subscription Services, Inc.
VL  - 59
IS  - 4
SN  - 15312445
KW  - Law--Family And Matrimonial Law
KW  - Children
KW  - Evidence‐based
KW  - Evidence‐informed
KW  - Families
KW  - Family Law
KW  - Mental Health Treatment
KW  - Mental health
KW  - Family law
KW  - Mental disorders
UR  - https://elib.tcd.ie/login?url=https://www.proquest.com/scholarly-journals/using-range-research-evidence-help-inform/docview/2582710496/se-2?accountid=14404
L2  - http://resolver.ebscohost.com/openurl?sid=ProQ:wpsa&fmt=journal&genre=article&issn=15312445&volume=59&issue=4&date=2021&spage=641&title=Using+the+Range+of+Research+Evidence+to+Help+Inform+Clinical+Decision+Making+and+Treatment+for+Family+Court%E2%80%90Involved+Children+and+Families&atitle=Using+the+Range+of+Research+Evidence+to+Help+Inform+Clinical+Decision+Making+and+Treatment+for+Family+Court%E2%80%90Involved+Children+and+Families&au=Davis%2C+Frank%3BSexton%2C+Thomas&isbn=&jtitle=Family+Court+Review&btitle=&id=10.1111%2Ffcre.12599?t:ac=22336720342E496DPQ/1
LA  - English
DB  - Social Science Premium Collection
N1  - Copyright - © 2021 Association of Family and Conciliation Courts
N1  - Last updated - 2021-10-18
DO  - http://dx.doi.org/10.1111/fcre.12599
ER  - 


TY  - JOUR
T1  - Gastrointestinal recovery after surgery: protocol for a systematic review
AN  - 2581661209
AB  - IntroductionGastrointestinal recovery after surgery is of worldwide significance. Postoperative gastrointestinal dysfunction is multifaceted and known to represent a major source of postoperative morbidity, however, its significance to postoperative care across all surgical procedures is unknown. The complexity of postoperative gastrointestinal recovery is poorly defined within gastrointestinal surgery, and even less so outside this field. To inform the clinical care of surgical patients worldwide, this systematic review and meta-analysis will aim to characterise the duration of postoperative gastrointestinal recovery that can be expected across all surgical procedures and determine the associations between factors that may affect this.Methods and analysisMEDLINE, Embase, Cochrane Library and CINAHL will be searched for studies reporting the time to first postoperative passage of stool after any surgical procedure. We will screen records, extract data and assess risk of bias in duplicate. Forest plots will be constructed for time to postoperative gastrointestinal recovery, as assessed by various outcome measures. Because of potential heterogeneity, a random-effects model will be used throughout the meta-analysis. Funnel plots will be used to test for publication bias. Meta-regressions will be undertaken where the outcome is the mean time to first postoperative passage of stool, with potential predictors and confounders being patient characteristics, postoperative outcomes and surgical factors.Ethics and disseminationThis study will not involve human or animal subjects and, thus, does not require ethics approval. The outcomes will be disseminated via publication in peer-reviewed scientific journal(s) and presentations at scientific conferences.PROSPERO registration numberCRD42021256210.
JF  - BMJ Open
AU  - Kovoor, Joshua G
AU  - Stretton, Brandon
AU  - Jacobsen, Jonathan Henry W
AU  - Gupta, Aashray K
AU  - Ovenden, Christopher D
AU  - Hewitt, Joseph N
AU  - Glynatsis, John M
AU  - Edwards, Suzanne
AU  - Campbell, Kaitryn
AU  - Asokan, Gayatri P
AU  - Tivey, David R
AU  - Babidge, Wendy J
AU  - Rayner, Christopher K
AU  - Anthony, Adrian A
AU  - Trochsler, Markus I
AU  - Horowitz, Michael
AU  - Hewett, Peter J
AU  - Jones, Karen L
AU  - Maddern, Guy J
AD  - University of Adelaide, Discipline of Surgery, The Queen Elizabeth Hospital, Adelaide, South Australia, Australia; Australian Safety and Efficacy Register of New Interventional Procedures–Surgical, Royal Australasian College of Surgeons, Adelaide, South Australia, Australia ; Northern Adelaide Local Health Network, Adelaide, South Australia, Australia ; Australian Safety and Efficacy Register of New Interventional Procedures–Surgical, Royal Australasian College of Surgeons, Adelaide, South Australia, Australia ; University of Adelaide, Discipline of Surgery, Royal Adelaide Hospital, Adelaide, South Australia, Australia ; University of Adelaide, Discipline of Surgery, Women's and Children's Hospital Adelaide, Adelaide, South Australia, Australia; Department of Neurosurgery, Flinders Medical Centre, Adelaide, South Australia, Australia ; University of Adelaide, Discipline of Surgery, The Queen Elizabeth Hospital, Adelaide, South Australia, Australia ; Adelaide Medical School, The University of Adelaide, Adelaide, South Australia, Australia ; Adelaide Health Technology Assessment, The University of Adelaide, Adelaide, South Australia, Australia ; Department of Health Research Methods, Evidence and Impact, McMaster University, Hamilton, Ontario, Canada ; University of Adelaide, Discipline of Surgery, The Queen Elizabeth Hospital, Adelaide, South Australia, Australia; Research, Audit and Academic Surgery, Royal Australasian College of Surgeons, Adelaide, South Australia, Australia ; Centre of Research Excellence in Translating Nutritional Science to Good Health, The University of Adelaide, Adelaide, South Australia, Australia; Department of Gastroenterology and Hepatology, Royal Adelaide Hospital, Adelaide, South Australia, Australia ; Centre of Research Excellence in Translating Nutritional Science to Good Health, The University of Adelaide, Adelaide, South Australia, Australia; Endocrine and Metabolic Unit, Royal Adelaide Hospital, Adelaide, South Australia, Australia ; University of Adelaide, Discipline of Surgery, The Queen Elizabeth Hospital, Adelaide, South Australia, Australia; Australian Safety and Efficacy Register of New Interventional Procedures–Surgical, Royal Australasian College of Surgeons, Adelaide, South Australia, Australia
Y1  - 2021/10//
PY  - 2021
DA  - Oct 2021
CY  - London
PB  - BMJ Publishing Group LTD
VL  - 11
IS  - 10
KW  - Medical Sciences
KW  - surgery
KW  - adult surgery
KW  - colorectal surgery
KW  - anaesthetics
KW  - hepatobiliary surgery
KW  - orthopaedic & trauma surgery
KW  - Patients
KW  - Gastrointestinal surgery
KW  - Data analysis
KW  - Recovery (Medical)
KW  - Mortality
KW  - Intervention
KW  - Systematic review
KW  - Meta-analysis
KW  - Bias
KW  - Colorectal surgery
KW  - Postoperative period
KW  - Surgical outcomes
KW  - Qatar
UR  - https://elib.tcd.ie/login?url=https://www.proquest.com/scholarly-journals/gastrointestinal-recovery-after-surgery-protocol/docview/2581661209/se-2
L2  - http://resolver.ebscohost.com/openurl?sid=ProQ:wpsa&fmt=journal&genre=article&issn=&volume=11&issue=10&date=2021&spage=&title=Gastrointestinal+recovery+after+surgery%3A+protocol+for+a+systematic+review&atitle=Gastrointestinal+recovery+after+surgery%3A+protocol+for+a+systematic+review&au=Kovoor%2C+Joshua+G%3BStretton%2C+Brandon%3BJacobsen%2C+Jonathan+Henry+W%3BGupta%2C+Aashray+K%3BOvenden%2C+Christopher+D%3BHewitt%2C+Joseph+N%3BGlynatsis%2C+John+M%3BEdwards%2C+Suzanne%3BCampbell%2C+Kaitryn%3BAsokan%2C+Gayatri+P%3BTivey%2C+David+R%3BBabidge%2C+Wendy+J%3BRayner%2C+Christopher+K%3BAnthony%2C+Adrian+A%3BTrochsler%2C+Markus+I%3BHorowitz%2C+Michael%3BHewett%2C+Peter+J%3BJones%2C+Karen+L%3BMaddern%2C+Guy+J&isbn=&jtitle=BMJ+Open&btitle=&id=10.1136%2Fbmjopen-2021-054704?t:ac=22336720342E496DPQ/1
LA  - English
DB  - Publicly Available Content Database
N1  - Copyright - © 2021 Author(s) (or their employer(s)) 2021. Re-use permitted under CC BY-NC. No commercial re-use. See rights and permissions. Published by BMJ. This is an open access article distributed in accordance with the Creative Commons Attribution Non Commercial (CC BY-NC 4.0) license, which permits others to distribute, remix, adapt, build upon this work non-commercially, and license their derivative works on different terms, provided the original work is properly cited, appropriate credit is given, any changes made indicated, and the use is non-commercial. See:  http://creativecommons.org/licenses/by-nc/4.0/ . Notwithstanding the ProQuest Terms and Conditions, you may use this content in accordance with the terms of the License.
N1  - Last updated - 2021-10-22
N1  - SubjectsTermNotLitGenreText - Qatar
DO  - http://dx.doi.org/10.1136/bmjopen-2021-054704
ER  - 


TY  - JOUR
T1  - Ethical issues in participatory arts methods for young people with adverse childhood experiences
AN  - 2577742193
AB  - ContextParticipatory arts‐based methods such as photovoice, drama and music have increasingly been used to engage young people who are exposed to psychosocial risks. These methods have the potential to empower youth and provide them with an accessible and welcoming environment to express and manage difficult feelings and experiences. These effects are, however, dependent on the way these methods are implemented and how potential ethical concerns are handled.ObjectiveUsing the current literature on arts‐based health research as a foundation, this paper examines ethical issues emerging from participatory arts methods with young people with traumatic experiences.ResultsWe present a typology covering relevant issues such as power, accessibility, communication, trust and ownership, across the domains of partnership working, project entry, participation and dissemination. Drawing on our extensive clinical and research experiences, existing research and novel in‐practice examples, we offer guidance for ethical dilemmas that might arise at different phases of research.ConclusionAdequate anticipation and consideration of ethical issues, together with the involvement of young people, will help ensure that arts methods are implemented in research and practice with young people in a fair, meaningful and empowering way.Patient or Public ContributionThe issues reviewed are largely based on the authors' experience conducting participatory research. Each of the projects referenced has its own systems for PPI including, variously, consultations with advisory groups, coproduction, youth ambassadors and mentor schemes. One of the coauthors, Josita Kavitha Thirumalai, is a young person trained in peer support and has provided extensive input across all stages.
JF  - Health Expectations
AU  - Pavarini, Gabriela
AU  - Smith, Lindsay M
AU  - Shaughnessy, Nicola
AU  - Anna Mankee‐Williams
AU  - Josita Kavitha Thirumalai
AU  - Russell, Natalie
AU  - Bhui, Kamaldeep
AD  - Department of Psychiatry, University of Oxford, Oxford, UK; Wellcome Centre for Ethics and Humanities, Oxford Big Data Institute, University of Oxford, Oxford, UK ; Department of Psychology, Institute of Psychiatry Psychology & Neuroscience, King's College London, London, UK ; School of Arts, University of Kent, Canterbury, UK ; Research and Innovation Department, Falmouth University, Falmouth, UK ; St Anthony's Girls' Catholic Academy, Sunderland, UK ; Cornwall Council, Cornwall, UK ; Department of Psychiatry, University of Oxford, Oxford, UK; Nuffield Department of Primary Care Health Sciences, University of Oxford, Oxford, UK; World Psychiatric Association UK Collaborating Centre, Oxford, UK; Centre for Understanding Personality (CUSP), East London NHS Foundation, London, UK ; Department of Psychiatry, University of Oxford, Oxford, UK; Wellcome Centre for Ethics and Humanities, Oxford Big Data Institute, University of Oxford, Oxford, UK
Y1  - 2021/10//
PY  - 2021
DA  - Oct 2021
SP  - 1557
EP  - 1569
CY  - Oxford, United States Oxford, Oxford
PB  - John Wiley & Sons, Inc.
VL  - 24
IS  - 5
SN  - 13696513
KW  - Public Health And Safety
KW  - adverse childhood experiences
KW  - arts‐based methods
KW  - coproduction
KW  - ethics
KW  - mental health
KW  - neurodivergence
KW  - participation
KW  - participatory research
KW  - trauma
KW  - young people
KW  - Child development
KW  - Accessibility
KW  - Music
KW  - Childhood experiences
KW  - Clinical research
KW  - Young adults
KW  - Participatory research
KW  - Theater
KW  - Ethics
KW  - Access
KW  - Advisory groups
KW  - Arts
KW  - Trauma
KW  - Children
KW  - Minority & ethnic groups
KW  - Psychosocial factors
KW  - Participation
KW  - Ethical dilemmas
KW  - Empowerment
KW  - Dissemination
KW  - Medical research
KW  - Traumatic life events
KW  - Ownership
KW  - Photography
KW  - Art
KW  - Mental health
KW  - Drama
KW  - Teenagers
KW  - Typology
KW  - Youth
KW  - Child abuse & neglect
KW  - United Kingdom--UK
UR  - https://elib.tcd.ie/login?url=https://www.proquest.com/scholarly-journals/ethical-issues-participatory-arts-methods-young/docview/2577742193/se-2
L2  - http://resolver.ebscohost.com/openurl?sid=ProQ:wpsa&fmt=journal&genre=article&issn=13696513&volume=24&issue=5&date=2021&spage=1557&title=Ethical+issues+in+participatory+arts+methods+for+young+people+with+adverse+childhood+experiences&atitle=Ethical+issues+in+participatory+arts+methods+for+young+people+with+adverse+childhood+experiences&au=Pavarini%2C+Gabriela%3BSmith%2C+Lindsay+M%3BShaughnessy%2C+Nicola%3BAnna+Mankee%E2%80%90Williams%3BJosita+Kavitha+Thirumalai%3BRussell%2C+Natalie%3BBhui%2C+Kamaldeep&isbn=&jtitle=Health+Expectations&btitle=&id=10.1111%2Fhex.13314?t:ac=22336720342E496DPQ/1
LA  - English
DB  - British Nursing Index; Coronavirus Research Database; Publicly Available Content Database; Social Science Premium Collection
N1  - Copyright - © 2021. This work is published under http://creativecommons.org/licenses/by/4.0/ (the “License”).  Notwithstanding the ProQuest Terms and Conditions, you may use this content in accordance with the terms of the License.
N1  - Last updated - 2021-10-07
N1  - SubjectsTermNotLitGenreText - United Kingdom--UK
DO  - http://dx.doi.org/10.1111/hex.13314
ER  - 


TY  - JOUR
T1  - Facilitators of and barriers to buprenorphine initiation for people with opioid use disorder in the emergency department: protocol for a scoping review
AN  - 2576771122
AB  - IntroductionBuprenorphine–naloxone is recommended as a first-line agent for the treatment of opioid use disorder. Although initiation of buprenorphine in the emergency department (ED) is evidence based, barriers to implementation persist. A comprehensive review and critical analysis of both facilitators of and barriers to buprenorphine initiation in ED has yet to be published. Our objectives are (1) to map the implementation of buprenorphine induction pathway literature and synthesise what we know about buprenorphine pathways in EDs and (2) to identify gaps in this literature with respect to barriers and facilitators of implementation.Methods and analysisWe will conduct a scoping review to comprehensively search the literature, map the evidence and identify gaps in knowledge. The review will adhere to the Preferred Reporting Items for Systematic Reviews and Meta-analyses Protocols Extension for Scoping Reviews and guidance from the Joanna Briggs Institution for conduct of scoping reviews. We will search Medline, APA, PsycINFO, CINAHL, Embase and IBSS from 1995 to present and the search will be restricted to English and French language publications. Citations will be screened in Covidence by two trained reviewers. Discrepancies will be mediated by consensus. Data will be synthesised using a hybrid, inductive–deductive approach, informed by the Consolidated Framework for Implementation Research as well as critical theory to guide further interpretation.Ethics and disseminationThis review does not require ethics approval. A group of primary knowledge users, including clinicians and people with lived experience, will be involved in the dissemination of findings including publication in peer-reviewed journals. Results will inform future research, current quality improvement efforts in affiliated hospitals, and aide the creation of a more robust ED response to the escalating overdose crisis.
JF  - BMJ Open
AU  - Bozinoff, Nikki
AU  - Soobiah, Charlene
AU  - Rodak, Terri
AU  - Bucago, Christine
AU  - Kingston, Katie
AU  - Klaiman, Michelle
AU  - Poynter, Brittany
AU  - Samuels, Glenna
AU  - Schoenfeld, Elizabeth
AU  - Shelton, Dominick
AU  - Kalocsai, Csilla
AD  - Campbell Family Mental Health Research Institute, Centre for Addiction and Mental Health, Toronto, Ontario, Canada; Department of Family and Community Medicine, University of Toronto, Toronto, Ontario, Canada ; Institute for Health Policy, Management and Evaluation, University of Toronto, Toronto, Ontario, Canada ; CAMH Library, Department of Education, Centre for Addiction and Mental Health, Toronto, Ontario, Canada ; Department of Emergency Medicine, Centre for Addiction and Mental Health, Toronto, Ontario, Canada ; Youth Advisory Group, Margaret and Wallace McCain Centre for Child, Youth & Family Mental Health and the Child, Youth and Emerging Adult Program, Centre for Addiction and Mental Health, Toronto, Ontario, Canada ; Department of Emergency Medicine, St. Michael's Hospital, Unity Health Toronto, Toronto, Ontario, Canada ; Patient/Family Research Advisory Network, Centre for Addiction and Mental Health, Toronto, Ontario, Canada ; Department of Emergency Medicine, University of Massachusetts Medical School - Baystate Campus, Springfield, Massachusetts, USA ; Department of Emergency Medicine, Sunnybrook Health Sciences Centre, Toronto, Ontario, Canada ; Sunnybrook Research Institute, Sunnybrook Health Sciences Centre, Toronto, Ontario, Canada; Department of Psychiatry, University of Toronto, Toronto, Ontario, Canada ; Campbell Family Mental Health Research Institute, Centre for Addiction and Mental Health, Toronto, Ontario, Canada; Department of Family and Community Medicine, University of Toronto, Toronto, Ontario, Canada
Y1  - 2021/09//
PY  - 2021
DA  - Sep 2021
CY  - London
PB  - BMJ Publishing Group LTD
VL  - 11
IS  - 9
KW  - Medical Sciences
KW  - accident & emergency medicine
KW  - health services administration & management
KW  - substance misuse
KW  - public health
KW  - qualitative research
KW  - Emergency medical care
KW  - Drug overdose
KW  - Severe acute respiratory syndrome coronavirus 2
KW  - Continuity of care
KW  - Intervention
KW  - Qualitative research
KW  - Coronaviruses
KW  - COVID-19
KW  - Narcotics
KW  - Harm reduction
KW  - Pain management
KW  - Drug addiction
KW  - Substance abuse treatment
KW  - Disease control
KW  - United States--US
KW  - North America
UR  - https://elib.tcd.ie/login?url=https://www.proquest.com/scholarly-journals/facilitators-barriers-buprenorphine-initiation/docview/2576771122/se-2
L2  - http://resolver.ebscohost.com/openurl?sid=ProQ:wpsa&fmt=journal&genre=article&issn=&volume=11&issue=9&date=2021&spage=&title=Facilitators+of+and+barriers+to+buprenorphine+initiation+for+people+with+opioid+use+disorder+in+the+emergency+department%3A+protocol+for+a+scoping+review&atitle=Facilitators+of+and+barriers+to+buprenorphine+initiation+for+people+with+opioid+use+disorder+in+the+emergency+department%3A+protocol+for+a+scoping+review&au=Bozinoff%2C+Nikki%3BSoobiah%2C+Charlene%3BRodak%2C+Terri%3BBucago%2C+Christine%3BKingston%2C+Katie%3BKlaiman%2C+Michelle%3BPoynter%2C+Brittany%3BSamuels%2C+Glenna%3BSchoenfeld%2C+Elizabeth%3BShelton%2C+Dominick%3BKalocsai%2C+Csilla&isbn=&jtitle=BMJ+Open&btitle=&id=10.1136%2Fbmjopen-2021-053207?t:ac=22336720342E496DPQ/1
LA  - English
DB  - Coronavirus Research Database; Publicly Available Content Database
N1  - Copyright - © 2021 Author(s) (or their employer(s)) 2021. Re-use permitted under CC BY-NC. No commercial re-use. See rights and permissions. Published by BMJ. This is an open access article distributed in accordance with the Creative Commons Attribution Non Commercial (CC BY-NC 4.0) license, which permits others to distribute, remix, adapt, build upon this work non-commercially, and license their derivative works on different terms, provided the original work is properly cited, appropriate credit is given, any changes made indicated, and the use is non-commercial. See:  http://creativecommons.org/licenses/by-nc/4.0/ . Notwithstanding the ProQuest Terms and Conditions, you may use this content in accordance with the terms of the License.
N1  - Last updated - 2021-10-05
N1  - SubjectsTermNotLitGenreText - United States--US; North America
DO  - http://dx.doi.org/10.1136/bmjopen-2021-053207
ER  - 


TY  - JOUR
T1  - Alliances to disseminate addiction prevention and treatment (ADAPT): A statewide learning health system to reduce substance use among justice-involved youth in rural communities
AN  - 2573019371
AB  - Background Youth in the justice system (YJS) are more likely than youth who have never been arrested to have mental health and substance use problems. However, a low percentage of YJS receive SUD services during their justice system involvement. The SUD care cascade can identify potential missed opportunities for treatment for YJS. Steps along the continuum of the cascade include identification of treatment need, referral to services, and treatment engagement. To address gaps in care for YJS, we will (1) implement a learning health system (LHS) to develop, or improve upon, alliances between juvenile justice (JJ) agencies and community mental health centers (CMHC) and (2) present local cascade data during continuous quality improvement cycles within the LHS alliances. Methods/design ADAPT is a hybrid Type II effectiveness implementation trial. We will collaborate with JJ and CMHCs in eight Indiana counties. Application of the EPIS (exploration, preparation, implementation, and sustainment) framework will guide the implementation of the LHS alliances. The study team will review local cascade data quarterly with the alliances to identify gaps along the continuum. The study will collect self-report survey measures longitudinally at each site regarding readiness for change, implementation climate, organizational leadership, and program sustainability. The study will use the Stages of Implementation Completion (SIC) tool to assess the process of implementation across interventions. Additionally, the study team will conduct focus groups and qualitative interviews with JJ and CMHC personnel across the intervention period to assess for impact. Discussion Findings have the potential to increase SUD need identification, referral to services, and treatment for YJS.
JF  - Journal of Substance Abuse Treatment
AU  - Aalsma, Matthew C
AU  - Aarons, Gregory A
AU  - Adams, Zachary W
AU  - Alton, Madison D
AU  - Boustani, Malaz
AU  - Dir, Allyson L
AU  - Embi, Peter J
AU  - Grannis, Shaun
AU  - Hulvershorn, Leslie A
AU  - Huntsinger, Douglas
AU  - Lewis, Cara C
AU  - Monahan, Patrick
AU  - Saldana, Lisa
AU  - Schwartz, Katherine
AU  - Simon, Kosali I
AU  - Terry, Nicolas
AU  - Wiehe, Sarah E
AU  - Zapolski, Tamika C B
AD  - Department of Pediatrics – Adolescent Behavioral Health Research Program, Indiana University School of Medicine, Indianapolis, IN, United States of America ; Department of Psychiatry, University of California, San Diego, La Jolla, CA, United States of America ; Department of Psychiatry - Adolescent Behavioral Health Research Program, Indiana University School of Medicine, Indianapolis, IN, United States of America ; Department of Pediatrics - Adolescent Behavioral Health Research Program, Indiana University School of Medicine, Indianapolis, IN, United States of America ; Department of Medicine, Indiana University School of Medicine, Indianapolis, IN, United States of America ; Department of Pediatrics – Adolescent Behavioral Health Research Program, Indiana University School of Medicine, Indianapolis, IN, United States of America
Y1  - 2021/09//
PY  - 2021
DA  - Sep 2021
SP  - 1
CY  - Elmsford
PB  - Elsevier Limited
VL  - 128
SN  - 07405472
KW  - Drug Abuse And Alcoholism
KW  - Treatment needs
KW  - Climate
KW  - Quality management
KW  - Selfreport
KW  - Health centres
KW  - Intervention
KW  - Learning
KW  - Juvenile justice
KW  - Substance abuse
KW  - Readiness
KW  - In care
KW  - Drug use
KW  - Implementation
KW  - Addictions
KW  - Rural communities
KW  - Community mental health services
KW  - Mental health
KW  - Teams
KW  - Continuous quality improvement
KW  - Alliances
KW  - Leadership
KW  - Youth
UR  - https://elib.tcd.ie/login?url=https://www.proquest.com/scholarly-journals/alliances-disseminate-addiction-prevention/docview/2573019371/se-2?accountid=14404
L2  - http://resolver.ebscohost.com/openurl?sid=ProQ:wpsa&fmt=journal&genre=article&issn=07405472&volume=128&issue=&date=2021&spage=1&title=Alliances+to+disseminate+addiction+prevention+and+treatment+%28ADAPT%29%3A+A+statewide+learning+health+system+to+reduce+substance+use+among+justice-involved+youth+in+rural+communities&atitle=Alliances+to+disseminate+addiction+prevention+and+treatment+%28ADAPT%29%3A+A+statewide+learning+health+system+to+reduce+substance+use+among+justice-involved+youth+in+rural+communities&au=Aalsma%2C+Matthew+C%3BAarons%2C+Gregory+A%3BAdams%2C+Zachary+W%3BAlton%2C+Madison+D%3BBoustani%2C+Malaz%3BDir%2C+Allyson+L%3BEmbi%2C+Peter+J%3BGrannis%2C+Shaun%3BHulvershorn%2C+Leslie+A%3BHuntsinger%2C+Douglas%3BLewis%2C+Cara+C%3BMonahan%2C+Patrick%3BSaldana%2C+Lisa%3BSchwartz%2C+Katherine%3BSimon%2C+Kosali+I%3BTerry%2C+Nicolas%3BWiehe%2C+Sarah+E%3BZapolski%2C+Tamika+C+B&isbn=&jtitle=Journal+of+Substance+Abuse+Treatment&btitle=&id=10.1016%2Fj.jsat.2021.108368?t:ac=22336720342E496DPQ/1
LA  - English
DB  - Social Science Premium Collection
N1  - Copyright - Copyright Elsevier Limited Sep 2021
N1  - Last updated - 2021-09-16
DO  - http://dx.doi.org/10.1016/j.jsat.2021.108368
ER  - 


TY  - JOUR
T1  - Using social networks to scale up and sustain community-based programmes to improve physical activity and diet in low-income and middle-income countries: a scoping review protocol
AN  - 2572399496
AB  - IntroductionThe World Health Organisation endorses community-based programmes as a cost-effective, feasible and a ‘best buy’ in the prevention and management of non-communicable diseases (NCDs). These programmes are particularly successful when the community actively participates in its design, implementation and evaluation. However, they may be only useful insofar as they can be scaled up and sustained in some meaningful way. Social network research may serve as an important tool for determining the underlying mechanisms that contribute to this process. The aim of this planned scoping review is to map and collate literature on the role of social networks in scaling-up and sustaining community-based physical activity and diet programmes in low-income and middle-income countries.Methods and analysisThis scoping review protocol has been planned around the Arksey and O'Malley framework and its enhancement. Inclusion criteria are peer-reviewed articles and grey literature exploring the role of social networks in the scale-up and/or sustainability of NCD prevention community-based programmes in adult populations. Studies must have been published since 2000, in English, and be based in a low-income or middle-income country. The following databases will be used for this review: PubMed, Cochrane, Scopus, Web of Science, CINAHL, SocIndex, the International Bibliography of the Social Sciences, Google and Google Scholar. Books, conference abstracts and research focused only on children will be excluded. Two reviewers will independently select and extract eligible studies. Included publications will be thematically analysed using the Framework Approach.Ethics and disseminationEthical approval will not be sought for this review as no individual-level data or human participants will be involved. This protocol is registered on the Open Science Framework (https://doi.org/10.17605/OSF.IO/KG7TX). The findings from the review will be published in an accredited journal. The Preferred Reporting Items for Systematic Reviews and Meta-analyses extension for Scoping Reviews checklist will be used to support transparency and guide translation of the review.
JF  - BMJ Open
AU  - Abrahams, Nina
AU  - Lambert, Estelle V
AU  - Marais, Frederick
AU  - Toumpakari, Zoi
AU  - Foster, Charlie
AD  - Centre for Exercise, Nutrition, and Health Sciences, University of Bristol, Bristol, UK; Health Through Physical Activity Lifestyle and Sport (HPALS) Research Centre, Faculty of Health Sciences, University of Cape Town, Cape Town, South Africa ; Health Through Physical Activity Lifestyle and Sport (HPALS) Research Centre, Faculty of Health Sciences, University of Cape Town, Cape Town, South Africa ; Department of Health, Western Cape Government, Cape Town, South Africa; Africa Unit for Transdisciplinary Health Research, North-West University, Potchefstroom, South Africa ; Centre for Exercise, Nutrition, and Health Sciences, University of Bristol, Bristol, UK ; Centre for Exercise, Nutrition, and Health Sciences, University of Bristol, Bristol, UK; Health Through Physical Activity Lifestyle and Sport (HPALS) Research Centre, Faculty of Health Sciences, University of Cape Town, Cape Town, South Africa
Y1  - 2021/09//
PY  - 2021
DA  - Sep 2021
CY  - London
PB  - BMJ Publishing Group LTD
VL  - 11
IS  - 9
KW  - Medical Sciences
KW  - public health
KW  - quality in health care
KW  - qualitative research
KW  - Infectious diseases
KW  - Prevention
KW  - Publications
KW  - Low income groups
KW  - Systematic review
KW  - Social network analysis
KW  - Social networks
KW  - Sustainability
KW  - Exercise
UR  - https://elib.tcd.ie/login?url=https://www.proquest.com/scholarly-journals/using-social-networks-scale-up-sustain-community/docview/2572399496/se-2
L2  - http://resolver.ebscohost.com/openurl?sid=ProQ:wpsa&fmt=journal&genre=article&issn=&volume=11&issue=9&date=2021&spage=&title=Using+social+networks+to+scale+up+and+sustain+community-based+programmes+to+improve+physical+activity+and+diet+in+low-income+and+middle-income+countries%3A+a+scoping+review+protocol&atitle=Using+social+networks+to+scale+up+and+sustain+community-based+programmes+to+improve+physical+activity+and+diet+in+low-income+and+middle-income+countries%3A+a+scoping+review+protocol&au=Abrahams%2C+Nina%3BLambert%2C+Estelle+V%3BMarais%2C+Frederick%3BToumpakari%2C+Zoi%3BFoster%2C+Charlie&isbn=&jtitle=BMJ+Open&btitle=&id=10.1136%2Fbmjopen-2021-053586?t:ac=22336720342E496DPQ/1
LA  - English
DB  - Publicly Available Content Database
N1  - Copyright - © 2021 Author(s) (or their employer(s)) 2021. Re-use permitted under CC BY. Published by BMJ. This is an open access article distributed in accordance with the Creative Commons Attribution 4.0 Unported (CC BY 4.0) license, which permits others to copy, redistribute, remix, transform and build upon this work for any purpose, provided the original work is properly cited, a link to the licence is given, and indication of whether changes were made. See:  https://creativecommons.org/licenses/by/4.0/ . Notwithstanding the ProQuest Terms and Conditions, you may use this content in accordance with the terms of the License.
N1  - Last updated - 2021-10-14
DO  - http://dx.doi.org/10.1136/bmjopen-2021-053586
ER  - 


TY  - JOUR
T1  - The death-implicit association test and suicide attempts: a systematic review and meta-analysis of discriminative and prospective utility
AN  - 2562777518
AB  - Suicide risk assessment involves integrating patient disclosure of suicidal ideation and non-specific risk factors such as family history, past suicidal behaviour, and psychiatric symptoms. A death version of the implicit association test (D-IAT) has been developed to provide an objective measure of the degree to which the self is affiliated with life or death. However, this has inconsistently been associated with past and future suicidal behaviour. Here, we systematically review and quantitatively synthesize the literature examining the D-IAT and suicide attempts. We searched psychINFO, Medline, EMBASE, and the Cochrane Central Register of Controlled Trials (CENTRAL) from inception until 9 February 2021 to identify publications reporting D-IAT scores and suicide attempts (PROSPERO; CRD42020194394). Using random-effects models, we calculated standardized mean differences (SMD) and odds ratios (ORs) for retrospective suicide attempts. We then calculated ORs for future suicide attempts. ORs were dichotomized using a cutoff of zero representing equipoise between self-association with life and death. Eighteen studies met our inclusion criteria (n = 9551). The pooled SMD revealed higher D-IAT scores in individuals with a history of suicide attempt (SMD = 0.25, 95% CI 0.15 to 0.35); however, subgroup analyses demonstrated heterogeneity with acute care settings having lower effect sizes than community settings. Dichotomized D-IAT scores discriminated those with a history of suicide attempt from those without (OR 1.38 95% CI 1.01 to 1.89) and predicted suicide attempt over a six-month follow-up period (OR 2.99 95% CI 1.45 to 6.18; six studies, n = 781). The D-IAT may have a supplementary role in suicide risk assessment; however, determination of acute suicide risk and related clinical decisions should not be based solely on D-IAT performance.
JF  - Psychological Medicine
AU  - Sohn, Maya N
AU  - McMorris, Carly A
AU  - Bray, Signe
AU  - McGirr, Alexander
AD  - Department of Psychiatry, University of Calgary, Alberta, Canada; Hotchkiss Brain Institute, University of Calgary, Calgary, Alberta, Canada; Mathison Centre for Mental Health Research and Education, Calgary, Alberta, Canada ; Werklund School of Education, University of Calgary, Calgary, Alberta, Canada; The Owerko Centre, University of Calgary, Calgary, Alberta, Canada; Alberta Children's Hospital Research Institute, University of Calgary, Calgary, Alberta, Canada ; Hotchkiss Brain Institute, University of Calgary, Calgary, Alberta, Canada; Child and Adolescent Imaging Research (CAIR) Program, University of Calgary, Calgary, Alberta, Canada; Alberta Children's Hospital Research Institute, University of Calgary, Calgary, Alberta, Canada ; Department of Psychiatry, University of Calgary, Alberta, Canada; Hotchkiss Brain Institute, University of Calgary, Calgary, Alberta, Canada; Mathison Centre for Mental Health Research and Education, Calgary, Alberta, Canada
Y1  - 2021/08//
PY  - 2021
DA  - Aug 2021
SP  - 1789
EP  - 1798
CY  - Cambridge
PB  - Cambridge University Press
VL  - 51
IS  - 11
SN  - 00332917
KW  - Psychology
KW  - Death-implicit association test
KW  - D-IAT
KW  - suicidal behaviour
KW  - suicide attempts
KW  - suicide
KW  - Clinical trials
KW  - Disclosure
KW  - Behavior
KW  - Testing
KW  - Psychiatric symptoms
KW  - Risk factors
KW  - Self
KW  - Risk assessment
KW  - Acute services
KW  - Bias
KW  - Implicit beliefs
KW  - Systematic review
KW  - Death & dying
KW  - Associations
KW  - Suicidal ideation
KW  - Suicide
KW  - Self-association
KW  - Death
KW  - Suicides & suicide attempts
KW  - Attempted
KW  - Clinical assessment
UR  - https://elib.tcd.ie/login?url=https://www.proquest.com/scholarly-journals/death-implicit-association-test-suicide-attempts/docview/2562777518/se-2?accountid=14404
L2  - http://resolver.ebscohost.com/openurl?sid=ProQ:wpsa&fmt=journal&genre=article&issn=00332917&volume=51&issue=11&date=2021&spage=1789&title=The+death-implicit+association+test+and+suicide+attempts%3A+a+systematic+review+and+meta-analysis+of+discriminative+and+prospective+utility&atitle=The+death-implicit+association+test+and+suicide+attempts%3A+a+systematic+review+and+meta-analysis+of+discriminative+and+prospective+utility&au=Sohn%2C+Maya+N%3BMcMorris%2C+Carly+A%3BBray%2C+Signe%3BMcGirr%2C+Alexander&isbn=&jtitle=Psychological+Medicine&btitle=&id=10.1017%2FS0033291721002117?t:ac=22336720342E496DPQ/1
LA  - English
DB  - Social Science Premium Collection
N1  - Copyright - Copyright © The Author(s), 2021. Published by Cambridge University Press
N1  - Last updated - 2021-08-20
DO  - http://dx.doi.org/10.1017/S0033291721002117
ER  - 


TY  - JOUR
T1  - Public involvement and engagement in big data research: protocol for a scoping review and a systematic review of delivery and effectiveness of strategies for involvement and engagement
AN  - 2562748849
AB  - IntroductionBig data research has grown considerably over the last two decades. This presents new ethical challenges around consent, data storage and anonymisation. Big data research projects require public support to succeed and it has been argued that one way to achieve this is through public involvement and engagement. To better understand the role public involvement and engagement can play in big data research, we will review the current literature. This protocol describes the planned review methods.Methods and analysisOur review will be conducted in two stages. In the first stage, we will conduct a scoping review using Arksey and O’Malley methodology to comprehensively map current evidence on public involvement and engagement in big data research. Databases (CINAHL, Health Research Premium Collection, PubMed, Scopus, Web of Science) and grey literature will be searched for eligible papers. We provide a narrative description of the results based on a thematic analysis. In the second stage, out of papers found in the scoping review which discuss involvement and engagement strategies, we will conduct a systematic review following Preferred Reporting Items for Systematic Reviews and Meta-Analyses guidelines, exploring the delivery and effectiveness of these strategies. We will conduct a qualitative synthesis. Relevant results from the quantitative studies will be extracted and placed under qualitative themes. Individual studies will be appraised through Mixed Methods Appraisal Tool (MMAT), we will then assess the overall confidence in each finding through Confidence in the Evidence from Reviews of Qualitative research (GRADE-CERQual). Results will be reported in a thematic and narrative way.Ethics and disseminationThis protocol sets out how the review will be conducted to ensure rigour and transparency. Public advisors were involved in its development. Ethics approval is not required. Review findings will be presented at conferences and published in peer-reviewed journals.
JF  - BMJ Open
AU  - Teodorowski, Piotr
AU  - Jones, Elisa
AU  - Tahir, Naheed
AU  - Ahmed, Saiqa
AU  - Frith, Lucy
AD  - Institute of Population Health, University of Liverpool, Liverpool, UK ; ARC NWC Public Advisor, Liverpool, UK ; Departments of Law and Philosophy, University of Liverpool, Liverpool, UK ; Institute of Population Health, University of Liverpool, Liverpool, UK
Y1  - 2021/08//
PY  - 2021
DA  - Aug 2021
CY  - London
PB  - BMJ Publishing Group LTD
VL  - 11
IS  - 8
KW  - Medical Sciences
KW  - public health
KW  - qualitative research
KW  - medical ethics
KW  - Big Data
KW  - Researchers
KW  - Datasets
KW  - Advisors
KW  - Qualitative research
KW  - Childrens picture books
KW  - Professional ethics
KW  - Systematic review
KW  - United Kingdom--UK
UR  - https://elib.tcd.ie/login?url=https://www.proquest.com/scholarly-journals/public-involvement-engagement-big-data-research/docview/2562748849/se-2
L2  - http://resolver.ebscohost.com/openurl?sid=ProQ:wpsa&fmt=journal&genre=article&issn=&volume=11&issue=8&date=2021&spage=&title=Public+involvement+and+engagement+in+big+data+research%3A+protocol+for+a+scoping+review+and+a+systematic+review+of+delivery+and+effectiveness+of+strategies+for+involvement+and+engagement&atitle=Public+involvement+and+engagement+in+big+data+research%3A+protocol+for+a+scoping+review+and+a+systematic+review+of+delivery+and+effectiveness+of+strategies+for+involvement+and+engagement&au=Teodorowski%2C+Piotr%3BJones%2C+Elisa%3BTahir%2C+Naheed%3BAhmed%2C+Saiqa%3BFrith%2C+Lucy&isbn=&jtitle=BMJ+Open&btitle=&id=10.1136%2Fbmjopen-2021-050167?t:ac=22336720342E496DPQ/1
LA  - English
DB  - Publicly Available Content Database
N1  - Copyright - © 2021 Author(s) (or their employer(s)) 2021. Re-use permitted under CC BY. Published by BMJ. This is an open access article distributed in accordance with the Creative Commons Attribution 4.0 Unported (CC BY 4.0) license, which permits others to copy, redistribute, remix, transform and build upon this work for any purpose, provided the original work is properly cited, a link to the licence is given, and indication of whether changes were made. See:  https://creativecommons.org/licenses/by/4.0/ . Notwithstanding the ProQuest Terms and Conditions, you may use this content in accordance with the terms of the License.
N1  - Last updated - 2021-08-31
N1  - SubjectsTermNotLitGenreText - United Kingdom--UK
DO  - http://dx.doi.org/10.1136/bmjopen-2021-050167
ER  - 


TY  - JOUR
T1  - Conceptualizing the commercial determinants of dietary behaviors associated with obesity: A systematic review using principles from critical interpretative synthesis
AN  - 2558852780
AB  - IntroductionUnhealthy diet is an important preventable risk factor for overweight and obesity. Identifying the key drivers of an unhealthy diet is an important public health aim. “Big Food” has been identified as an influential factor shaping dietary behavior and obesity, and their practices have broadly been labeled as the “commercial determinants of obesity,” but there is a lack of definitions and conceptualizations for these terms. This review aimed to synthesize literature on the commercial determinants of dietary behavior associated with obesity. It presents the development of an integrative definition and a conceptual framework involving potential influences on dietary behavior, and it examines the prevalence of certain narratives within papers that focus on children and adolescents.MethodsFour electronic databases (Ovid MEDLINE, PubMed, Web of Science, and Scopus) were searched up to December 2020. Eighty‐one articles met the inclusion criteria: they were published in a peer‐reviewed academic journal, described a practice from the food/beverage industry in relation to dietary behavior or obesity. Data were integrated using critical interpretative synthesis.ResultsThe commercial determinants of dietary behavior are conceptualized in terms of three corporate spheres of action—political and legal; production, processing and design; and marketing and preference shaping—which enable powerful food industry to successfully pursue their business, market, and political objectives. The most frequently reported sphere of action targeting children and adolescents was marketing and preference shaping.ConclusionsIn the included literature, the commercial determinants of dietary behavior associated with obesity have been conceptualized as being part of a complex system where corporate practices are enabled by power structures. The proposed framework can facilitate a structured identification and systematic study of the impact of specific aspects of food industry's strategies and increase opportunities for primary prevention by anticipating industry responses and by discouraging corporate practices that harm health.
JF  - Obesity Science & Practice
AU  - Yanaina Chavez‐Ugalde
AU  - Jago, Russell
AU  - Toumpakari, Zoi
AU  - Egan, Matt
AU  - Cummins, Steven
AU  - White, Martin
AU  - Hulls, Paige
AU  - De Vocht, Frank
AD  - National Institute for Health Research, School for Public Health Research, Newcastle upon Tyne, UK; Population Health Sciences, Bristol Medical School, University of Bristol, Bristol, UK ; National Institute for Health Research, School for Public Health Research, Newcastle upon Tyne, UK; Centre for Exercise, Nutrition & Health Sciences, School for Policy Studies, University of Bristol, Bristol, UK; National Institute for Health Research Collaboration for Leadership, Applied Health Research and Care West (NIHR CLAHRC West), Bristol, UK ; Centre for Exercise, Nutrition & Health Sciences, School for Policy Studies, University of Bristol, Bristol, UK ; National Institute for Health Research, School for Public Health Research, Newcastle upon Tyne, UK; Department of Public Health, Environments and Society, London School of Hygiene and Tropical Medicine, London, UK ; National Institute for Health Research, School for Public Health Research, Newcastle upon Tyne, UK; Centre for Diet and Activity Research (CEDAR) MRC Epidemiology Unit, University of Cambridge, Cambridge, UK ; Population Health Sciences, Bristol Medical School, University of Bristol, Bristol, UK ; National Institute for Health Research, School for Public Health Research, Newcastle upon Tyne, UK; Population Health Sciences, Bristol Medical School, University of Bristol, Bristol, UK; National Institute for Health Research Collaboration for Leadership, Applied Health Research and Care West (NIHR CLAHRC West), Bristol, UK ; National Institute for Health Research, School for Public Health Research, Newcastle upon Tyne, UK; Population Health Sciences, Bristol Medical School, University of Bristol, Bristol, UK
Y1  - 2021/08//
PY  - 2021
DA  - Aug 2021
SP  - 473
EP  - 486
CY  - Hoboken
PB  - John Wiley & Sons, Inc.
VL  - 7
IS  - 4
KW  - Medical Sciences--Endocrinology
KW  - commercial determinants of obesity
KW  - dietary behavior
KW  - food industry
KW  - public health
KW  - Food industry
KW  - Adolescents
KW  - Behavior
KW  - Public health
KW  - Beverage industry
KW  - Food
KW  - Children
KW  - Nutrition research
KW  - Obesity
KW  - Risk factors
KW  - Diet
KW  - Age groups
KW  - Conflicts of interest
KW  - Subject fields
KW  - Influence
KW  - Systematic review
KW  - Body weight
KW  - Teenagers
KW  - Bias
UR  - https://elib.tcd.ie/login?url=https://www.proquest.com/scholarly-journals/conceptualizing-commercial-determinants-dietary/docview/2558852780/se-2
L2  - http://resolver.ebscohost.com/openurl?sid=ProQ:wpsa&fmt=journal&genre=article&issn=&volume=7&issue=4&date=2021&spage=473&title=Conceptualizing+the+commercial+determinants+of+dietary+behaviors+associated+with+obesity%3A+A+systematic+review+using+principles+from+critical+interpretative+synthesis&atitle=Conceptualizing+the+commercial+determinants+of+dietary+behaviors+associated+with+obesity%3A+A+systematic+review+using+principles+from+critical+interpretative+synthesis&au=Yanaina+Chavez%E2%80%90Ugalde%3BJago%2C+Russell%3BToumpakari%2C+Zoi%3BEgan%2C+Matt%3BCummins%2C+Steven%3BWhite%2C+Martin%3BHulls%2C+Paige%3BDe+Vocht%2C+Frank&isbn=&jtitle=Obesity+Science+%26+Practice&btitle=&id=10.1002%2Fosp4.507?t:ac=22336720342E496DPQ/1
LA  - English
DB  - Publicly Available Content Database
N1  - Copyright - © 2021. This work is published under http://creativecommons.org/licenses/by/4.0/ (the “License”).  Notwithstanding the ProQuest Terms and Conditions, you may use this content in accordance with the terms of the License.
N1  - Last updated - 2021-08-07
DO  - http://dx.doi.org/10.1002/osp4.507
ER  - 


TY  - JOUR
T1  - Potential Value of Customized Video Self-Modelling for Motor Skill Learning in Individuals with Cerebral Palsy: A Case-Study Approach
AN  - 2549635314
AB  - Cerebral Palsy (CP) is a common physical disability that is managed with a variety of strategies. One non-invasive intervention for people living with CP is a type of video self-modelling (VSM) referred to as positive self-review (PSR). PSR involves watching a video of oneself performing only the best examples of a desired task; this technique has been associated with improved performance and learning for people without disabilities and for those in various clinical populations, including children with spina bifida and stroke patients. PSR may have similar benefits for people living with CP. In this study we examined the effectiveness of PSR for improving a self-selected movement task among individuals living with CP. In this case study approach, eight participants completed a pre-, post-, and second post-test measuring and recording well-being, movement self-consciousness and tendency to consciously monitor movements. Results were mixed, with some participants improving their movement time, well-being ratings and tendency toward self-consciousness and conscious monitoring of movements and others showing no changes or regressions. The effectiveness of VSM appears to depend upon the match between type of task and disability and/or the length of practice. More study is needed.
JF  - Perceptual and Motor Skills
AU  - Steel, Kylie A
AU  - Anderson, David I
AU  - Smith, Caroline A
AU  - Ellem Eathan
AU  - Liu Karen P Y
AU  - Morrison-Gurza, Andrew
AU  - Dune Tinashe
AU  - Fairley, Lauren H
AD  - Western Sydney University, Sydney, Australia; The MARCS Institute, Sydney, Australia ; San Francisco State University, San Francisco, California, United States ; Western Sydney University, Sydney, Australia; National Institute of Complementary Medicine, Sydney, Australia ; Western Sydney University, Sydney, Australia ; Andrew Gurza Consulting, Toronto, Ontario, Canada ; Western Sydney University, Sydney, Australia; Translational Health Research Institute, Sydney, Australia ; Western Sydney University, Sydney, Australia; The MARCS Institute, Sydney, Australia
Y1  - 2021/08//
PY  - 2021
DA  - Aug 2021
SP  - 1464
EP  - 1484
CY  - Missoula
PB  - SAGE PUBLICATIONS, INC.
VL  - 128
IS  - 4
SN  - 00315125
KW  - Psychology
KW  - cerebral Palsy
KW  - disability
KW  - individual-differences
KW  - intervention
KW  - observation
KW  - video self-modelling
KW  - Cerebral palsy
KW  - Consciousness
KW  - Disability
UR  - https://elib.tcd.ie/login?url=https://www.proquest.com/scholarly-journals/potential-value-customized-video-self-modelling/docview/2549635314/se-2?accountid=14404
L2  - http://resolver.ebscohost.com/openurl?sid=ProQ:wpsa&fmt=journal&genre=article&issn=00315125&volume=128&issue=4&date=2021&spage=1464&title=Potential+Value+of+Customized+Video+Self-Modelling+for+Motor+Skill+Learning+in+Individuals+with+Cerebral+Palsy%3A+A+Case-Study+Approach&atitle=Potential+Value+of+Customized+Video+Self-Modelling+for+Motor+Skill+Learning+in+Individuals+with+Cerebral+Palsy%3A+A+Case-Study+Approach&au=Steel%2C+Kylie+A%3BAnderson%2C+David+I%3BSmith%2C+Caroline+A%3BEllem+Eathan%3BLiu+Karen+P+Y%3BMorrison-Gurza%2C+Andrew%3BDune+Tinashe%3BFairley%2C+Lauren+H&isbn=&jtitle=Perceptual+and+Motor+Skills&btitle=&id=10.1177%2F00315125211012810?t:ac=22336720342E496DPQ/1
LA  - English
DB  - Social Science Premium Collection
N1  - Copyright - © The Author(s) 2021
N1  - Last updated - 2021-07-13
DO  - http://dx.doi.org/10.1177/00315125211012810
ER  - 


TY  - JOUR
T1  - The Irie Homes Toolbox: A cluster randomized controlled trial of an early childhood parenting program to prevent violence against children in Jamaica
AN  - 2569691434
AB  - Background We tested whether a universal, violence-prevention, early childhood, parenting program (The Irie Homes Toolbox) reduced parents' use of harsh punishment and increased parents' involvement with their child. Methods A cluster randomized trial was conducted in eighteen preschools situated in inner-city neighbourhoods in Kingston, Jamaica. Schools were randomized to intervention (n = 9) or control (n = 9) and a minimum of twelve parent/child dyads were recruited in each school (n = 223, 115 intervention, 108 control). The Irie Homes Toolbox consists of eight, ninety-minute sessions with groups of six parents. The primary outcomes were parent-reported harsh punishment and involvement with their child. Secondary outcomes were parent and teacher-reported child behavior difficulties and prosocial behavior and child school readiness by direct testing. Results The attendance rate in the intervention group was 68.8%. Benefits of intervention included significant reductions in parents' use of harsh punishment (ES = -0.29, 95%CI: −0.52,-0.05, p = 0.036) and increases in parents' involvement (ES = 0.30, 95%CI: 0.03, 0.57, p = 0.036). There was a dose–response relationship between number of sessions attended and reduction in harsh punishment with greater reductions as parent attendance increased. No main effects were found child behavior at home and at school and school readiness. However, there was a significant interaction effect between baseline behavior difficulties and intervention group (p = 0.002); significant reductions in behavior difficulties were found for children at or above the 50th percentile on initial behavior difficulties (ES = -0.36, p = 0.031). Conclusion The Irie Homes Toolbox led to reduced harsh punishment by parents, increased parental involvement and decreased behavior difficulties for higher-risk children.
JF  - Children and Youth Services Review
AU  - Francis, Taja
AU  - Baker-Henningham, Helen
AD  - Caribbean Institute for Health Research, University of the West Indies, Kingston 7, Jamaica ; Caribbean Institute for Health Research, University of the West Indies, Kingston 7, Jamaica
Y1  - 2021/07//
PY  - 2021
DA  - Jul 2021
SP  - 1
CY  - Oxford
PB  - Elsevier Science Ltd.
VL  - 126
SN  - 0190-7409
KW  - Social Services And Welfare
KW  - Parents & parenting
KW  - Intervention
KW  - Inner city
KW  - Prevention programs
KW  - Childrearing practices
KW  - Prosocial behaviour
KW  - Childhood
KW  - Day care centers
KW  - Social behavior
KW  - Parental participation
KW  - School readiness
KW  - Neighborhoods
KW  - Participation
KW  - Violence
KW  - Children
KW  - Teachers
KW  - Punishment
KW  - Children & youth
KW  - Prevention
KW  - Academic readiness
KW  - Attendance
KW  - Early childhood education
KW  - Cluster randomized controlled trials
KW  - Jamaica
UR  - https://elib.tcd.ie/login?url=https://www.proquest.com/scholarly-journals/irie-homes-toolbox-cluster-randomized-controlled/docview/2569691434/se-2?accountid=14404
L2  - http://resolver.ebscohost.com/openurl?sid=ProQ:wpsa&fmt=journal&genre=article&issn=01907409&volume=126&issue=&date=2021&spage=1&title=The+Irie+Homes+Toolbox%3A+A+cluster+randomized+controlled+trial+of+an+early+childhood+parenting+program+to+prevent+violence+against+children+in+Jamaica&atitle=The+Irie+Homes+Toolbox%3A+A+cluster+randomized+controlled+trial+of+an+early+childhood+parenting+program+to+prevent+violence+against+children+in+Jamaica&au=Francis%2C+Taja%3BBaker-Henningham%2C+Helen&isbn=&jtitle=Children+and+Youth+Services+Review&btitle=&id=10.1016%2Fj.childyouth.2021.106060?t:ac=22336720342E496DPQ/1
LA  - English
DB  - Social Science Premium Collection
N1  - Copyright - Copyright Elsevier Science Ltd. Jul 2021
N1  - Last updated - 2021-09-07
N1  - SubjectsTermNotLitGenreText - Jamaica
DO  - http://dx.doi.org/10.1016/j.childyouth.2021.106060
ER  - 


TY  - JOUR
T1  - Young people’s advisory groups in health research: scoping review and mapping of practices
AN  - 2542573177
AB  - BackgroundYoung people’s advisory groups (YPAGs) for research are comprised of children or adolescents who work with researchers to shape different stages of the research process. Their involvement is expected to ensure studies better reflect the preferences and needs of targeted youth populations. However, despite their increasing use in health research, there is little systematic evidence on the methods and impacts associated with YPAGs.MethodTo address this gap, we conducted a scoping review of YPAGs in youth-focused health studies. We systematically searched MEDLINE for empirical studies in populations between 12 years and 18 years of age published in 2019. If a potential YPAG was identified, authors were contacted for additional information about the activities and level of involvement of the YPAG.FindingsOf all studies that collected primary data from persons aged 12–18 years, only 21 studies reported using youth advice during their research. This represents less than 1% of all published empirical child and adolescent studies. There was variation in the type of research activity undertaken by YPAGs and their level of involvement. Most studies involved YPAGs in co-production of research design and/or in dissemination activities. The majority of authors that responded were positive about the impact of YPAGs.InterpretationRecommendations for consistent reporting of YPAG involvement in empirical studies include reporting on the match between YPAG and study populations, frequency/format of meetings, and the nature and level of involvement.
JF  - Archives of Disease in Childhood
AU  - Sellars, Elise
AU  - Pavarini, Gabriela
AU  - Michelson, Daniel
AU  - Creswell, Cathy
AU  - Fazel, Mina
AD  - Department of Psychiatry, University of Oxford, Oxford, UK ; School of Psychology, University of Sussex, Brighton, UK ; Department of Psychiatry, University of Oxford, Oxford, UK
Y1  - 2021/07//
PY  - 2021
DA  - Jul 2021
SP  - 698
EP  - 704
CY  - London
PB  - BMJ Publishing Group LTD
VL  - 106
IS  - 7
SN  - 00039888
KW  - Medical Sciences--Pediatrics
KW  - adolescent health
KW  - psychology
KW  - Medical research
KW  - Families & family life
KW  - Researchers
KW  - Design
KW  - Neurosciences
KW  - Children & youth
KW  - Charities
KW  - Mental health
KW  - Advisors
KW  - Ethics
KW  - Population studies
KW  - Pediatrics
KW  - Teenagers
KW  - United Kingdom--UK
KW  - United States--US
KW  - Australia
KW  - France
KW  - Spain
UR  - https://elib.tcd.ie/login?url=https://www.proquest.com/scholarly-journals/young-people-s-advisory-groups-health-research/docview/2542573177/se-2?accountid=14404
L2  - http://resolver.ebscohost.com/openurl?sid=ProQ:wpsa&fmt=journal&genre=article&issn=00039888&volume=106&issue=7&date=2021&spage=698&title=Young+people%E2%80%99s+advisory+groups+in+health+research%3A+scoping+review+and+mapping+of+practices&atitle=Young+people%26rsquo%3Bs+advisory+groups+in+health+research%3A+scoping+review+and+mapping+of+practices&au=Sellars%2C+Elise%3BPavarini%2C+Gabriela%3BMichelson%2C+Daniel%3BCreswell%2C+Cathy%3BFazel%2C+Mina&isbn=&jtitle=Archives+of+Disease+in+Childhood&btitle=&id=10.1136%2Farchdischild-2020-320452?t:ac=22336720342E496DPQ/1
LA  - English
DB  - Social Science Premium Collection
N1  - Name - Oxford University
N1  - Copyright - © 2021 Author(s) (or their employer(s)) 2021. No commercial re-use. See rights and permissions. Published by BMJ.
N1  - Last updated - 2021-06-24
N1  - SubjectsTermNotLitGenreText - Spain; United States--US; United Kingdom--UK; Australia; France
DO  - http://dx.doi.org/10.1136/archdischild-2020-320452
ER  - 


TY  - JOUR
T1  - Hope, Agency, and the Lived Experience of Violence: A Qualitative Systematic Review of Children’s Perspectives on Domestic Violence and Abuse
AN  - 2533677712
AB  - There is a large body of research on the impact of domestic violence and abuse (DVA) on children, mostly reporting survey data and focusing largely on psychological outcomes. Qualitative research on the views of children has the potential to enable a child-centered understanding of their experience of DVA, so their needs can be better met by professionals. This systematic review reports general findings from the ViOlence: Impact on Children Evidence Synthesis (VOICES) project that synthesized published qualitative research on the experiences of DVA from the perspective of children and young people. A thematic synthesis of 33 reports identified six themes: lived experience of DVA, children’s agency and coping, turning points and transitions, managing relationships postseparation, impact of DVA on children, and children’s expressions of hope for the future. We conclude that professionals working with children affected by DVA should be mindful of the diversity in children’s experiences and listen carefully to children’s own accounts.
JF  - Trauma, Violence & Abuse
AU  - Arai, Lisa
AU  - Shaw, Ali
AU  - Feder, Gene
AU  - Howarth, Emma
AU  - MacMillan, Harriet
AU  - Moore Theresa H M
AU  - Stanley, Nicky
AU  - Gregory, Alison
AD  - School of Sport, Health and Social Sciences,   7422  Southampton Solent University, Southampton, United Kingdom ; Centre for Academic Primary Care, Bristol Medical School,   1980  University of Bristol, Bristol, United Kingdom ; National Institute for Health Research (NIHR) Collaboration for Leadership in Applied Health Care (CLAHRC) East of England, Cambridge, United Kingdom ; Offord Centre for Child Studies,   3710  McMaster University, Hamilton, Ontario, Canada ;   343197  National Institute for Health Research (NIHR) Collaboration for Leadership in Applied Health Care (CLAHRC) West, Bristol, United Kingdom; Author is also affiliated to Population Health Science Institute, Bristol Medical School,   1980  University of Bristol, Bristol, United Kingdom ; School of Social Work, Care and Community,   6723  University of Central Lancashire, Preston, United Kingdom ; School of Sport, Health and Social Sciences,   7422  Southampton Solent University, Southampton, United Kingdom
Y1  - 2021/07//
PY  - 2021
DA  - Jul 2021
SP  - 427
EP  - 438
CY  - Thousand Oaks
PB  - Sage Publications Ltd.
VL  - 22
IS  - 3
SN  - 15248380
KW  - Medical Sciences
KW  - children
KW  - domestic violence
KW  - qualitative
KW  - systematic review
KW  - services
KW  - Qualitative analysis
KW  - Psychological research
KW  - Domestic violence
KW  - Children
KW  - Qualitative research
KW  - Violence
KW  - Youth
KW  - Systematic review
KW  - Young adults
KW  - Synthesis
KW  - Abuse
KW  - Aggression
KW  - Child abuse & neglect
UR  - https://elib.tcd.ie/login?url=https://www.proquest.com/scholarly-journals/hope-agency-lived-experience-violence-qualitative/docview/2533677712/se-2?accountid=14404
L2  - http://resolver.ebscohost.com/openurl?sid=ProQ:wpsa&fmt=journal&genre=article&issn=15248380&volume=22&issue=3&date=2021&spage=427&title=Hope%2C+Agency%2C+and+the+Lived+Experience+of+Violence%3A+A+Qualitative+Systematic+Review+of+Children%E2%80%99s+Perspectives+on+Domestic+Violence+and+Abuse&atitle=Hope%2C+Agency%2C+and+the+Lived+Experience+of+Violence%3A+A+Qualitative+Systematic+Review+of+Children%26rsquo%3Bs+Perspectives+on+Domestic+Violence+and+Abuse&au=Arai%2C+Lisa%3BShaw%2C+Ali%3BFeder%2C+Gene%3BHowarth%2C+Emma%3BMacMillan%2C+Harriet%3BMoore+Theresa+H+M%3BStanley%2C+Nicky%3BGregory%2C+Alison&isbn=&jtitle=Trauma%2C+Violence+%26+Abuse&btitle=&id=10.1177%2F1524838019849582?t:ac=22336720342E496DPQ/1
LA  - English
DB  - Social Science Premium Collection
N1  - Copyright - © The Author(s) 2019
N1  - Last updated - 2021-06-30
DO  - http://dx.doi.org/10.1177/1524838019849582
ER  - 


TY  - JOUR
T1  - Children and young people’s contributions to public involvement and engagement activities in health-related research: A scoping review
AN  - 2539515948
AB  - Less direct, but nonetheless important benefits, are those accruing to the children and young people who gain meaningful benefit via guidelines and changes to clinical practice arising from research outcomes grounded in the high quality PPIE [8].

Identifying relevant studies Search terms were developed based on consideration of the population (children and young people aged under 25 years); concept (public involvement defined as doing research ‘with’ or ‘by’ the public, rather than ‘to’, ‘about’ or ‘for’ the public [32] and public engagement defined as “where information and knowledge about research is provided and disseminated” [1]; and context (health research).

Grey literature was identified via Open Grey, Google and from the websites of the Royal College of Paediatrics and Child Health, Royal College of Nursing, Barnardo’s, Department of Health, National Institute of Health Research Portfolio, Childlink, WellChild, Shine, Generation R, UNICEF, Save the Children, INVOLVE and iCan for research and conference publications.

The age range of 0-≤24 years was used to encompass children and young people and was determined based on the World Health Organization (2014) [33] definition of a ‘child’ as a person under the age of 18 years and a ‘young person as under 24 years of age’ (10–24 years).
JF  - PLoS One
AU  - Rouncefield-Swales, Alison
AU  - Harris, Jane
AU  - Carter, Bernie
AU  - Bray, Lucy
AU  - Bewley, Toni
AU  - Martin, Rachael
Y1  - 2021/06//
PY  - 2021
DA  - Jun 2021
CY  - San Francisco
PB  - Public Library of Science
VL  - 16
IS  - 6
KW  - Sciences: Comprehensive Works
KW  - Children
KW  - Research design
KW  - Database searching
KW  - Human learning
KW  - Systematic reviews
KW  - Reflection
KW  - Research assessment
KW  - Research reporting guidelines
KW  - Patients
KW  - Public involvement
KW  - Grey literature
KW  - Pediatrics
KW  - Websites
KW  - Medical research
KW  - Age
KW  - Young adults
KW  - Children & youth
KW  - Public participation
KW  - United Kingdom--UK
UR  - https://elib.tcd.ie/login?url=https://www.proquest.com/scholarly-journals/children-young-people-s-contributions-public/docview/2539515948/se-2
L2  - http://resolver.ebscohost.com/openurl?sid=ProQ:wpsa&fmt=journal&genre=article&issn=&volume=16&issue=6&date=2021&spage=e0252774&title=Children+and+young+people%E2%80%99s+contributions+to+public+involvement+and+engagement+activities+in+health-related+research%3A+A+scoping+review&atitle=Children+and+young+people%26rsquo%3Bs+contributions+to+public+involvement+and+engagement+activities+in+health-related+research%3A+A+scoping+review&au=Rouncefield-Swales%2C+Alison%3BHarris%2C+Jane%3BCarter%2C+Bernie%3BBray%2C+Lucy%3BBewley%2C+Toni%3BMartin%2C+Rachael&isbn=&jtitle=PLoS+One&btitle=&id=10.1371%2Fjournal.pone.0252774?t:ac=22336720342E496DPQ/1
LA  - English
DB  - Publicly Available Content Database
N1  - Copyright - © 2021 Rouncefield-Swales et al. This is an open access article distributed under the terms of the Creative Commons Attribution License: http://creativecommons.org/licenses/by/4.0/ (the “License”), which permits unrestricted use, distribution, and reproduction in any medium, provided the original author and source are credited. Notwithstanding the ProQuest Terms and Conditions, you may use this content in accordance with the terms of the License.
N1  - Last updated - 2021-06-24
N1  - SubjectsTermNotLitGenreText - United Kingdom--UK
DO  - http://dx.doi.org/10.1371/journal.pone.0252774
ER  - 


TY  - JOUR
T1  - “Adolescents do not only require ARVs and adherence counseling”: A qualitative investigation of health care provider experiences with an HIV youth peer mentoring program in Ndola, Zambia
AN  - 2539515361
AB  - About the Authors: Elizabeth A. Abrams Roles Conceptualization, Data curation, Formal analysis, Investigation, Methodology, Project administration, Writing – original draft, Writing – review & editing * E-mail: eabrams034@gmail.com Affiliation: Department of International Health, Johns Hopkins Bloomberg School of Public Health, Baltimore, Maryland, United States of America ORCID logo https://orcid.org/0000-0003-4817-3448 Virginia M. Burke Roles Conceptualization, Formal analysis, Methodology, Project administration, Writing – review & editing Affiliation: Department of International Health, Johns Hopkins Bloomberg School of Public Health, Baltimore, Maryland, United States of America Katherine G. Merrill Roles Formal analysis, Project administration, Writing – review & editing Affiliation: Department of International Health, Johns Hopkins Bloomberg School of Public Health, Baltimore, Maryland, United States of America Christiana Frimpong Roles Project administration, Writing – review & editing Affiliation: Arthur Davison Children’s Hospital, Ndola, Zambia Sam Miti Roles Project administration, Writing – review & editing Affiliation: Arthur Davison Children’s Hospital, Ndola, Zambia Jonathan K. Mwansa Roles Project administration, Writing – review & editing Affiliation: Arthur Davison Children’s Hospital, Ndola, Zambia Julie A. Denison Roles Conceptualization, Formal analysis, Funding acquisition, Methodology, Project administration, Writing – review & editing Affiliation: Department of International Health, Johns Hopkins Bloomberg School of Public Health, Baltimore, Maryland, United States of America Introduction Adolescents and young adults (AYAs) living with HIV have lower adherence levels, less viral suppression [1–5], and higher mortality rates [6] than adults with HIV.

In response, a randomized controlled trial (RCT), Project YES! (Youth Engaging for Success!) tested the impact of a clinic-based HIV youth peer mentoring program on AYA viral suppression in four Ndola, Zambia HIV clinics (one pediatric, three adult).

Ethical and consent considerations This study was reviewed and approved by the Eres Converge Institutional Review Board in Zambia; the Ministry of Health–Zambia, through the National Health Research Authority; and the Johns Hopkins Bloomberg School of Public Health Institutional Review Board in the United States.

HCPs wanted more involvement in project YES! decisions and processes related to patients’ clinical care HCPs identified two Project YES! components where they wanted more agency and better communication: ART drug changes due to study-initiated resistance testing and physical transition of eligible AYAs from the pediatric to adult clinic.
JF  - PLoS One
AU  - Abrams, Elizabeth A
AU  - Burke, Virginia M
AU  - Merrill, Katherine G
AU  - Frimpong, Christiana
AU  - Miti, Sam
AU  - Mwansa, Jonathan K
AU  - Denison, Julie A
Y1  - 2021/06//
PY  - 2021
DA  - Jun 2021
CY  - San Francisco
PB  - Public Library of Science
VL  - 16
IS  - 6
KW  - Sciences: Comprehensive Works
KW  - Caregivers
KW  - HIV
KW  - Pediatrics
KW  - Medical personnel
KW  - Virus testing
KW  - Drug adherence
KW  - Viral load
KW  - Zambia
KW  - Public health
KW  - Adolescents
KW  - Mentors
KW  - Intervention
KW  - Young adults
KW  - Children
KW  - Codes
KW  - Disease prevention
KW  - Interviews
KW  - Antiretroviral therapy
KW  - Human immunodeficiency virus--HIV
KW  - Methodology
KW  - Clinics
KW  - Adults
KW  - Editing
KW  - Data collection
KW  - Children & youth
KW  - Qualitative research
KW  - Teenagers
KW  - Mentoring programs
KW  - United States--US
KW  - Maryland
KW  - Baltimore Maryland
UR  - https://elib.tcd.ie/login?url=https://www.proquest.com/scholarly-journals/adolescents-do-not-only-require-arvs-adherence/docview/2539515361/se-2
L2  - http://resolver.ebscohost.com/openurl?sid=ProQ:wpsa&fmt=journal&genre=article&issn=&volume=16&issue=6&date=2021&spage=e0252349&title=%E2%80%9CAdolescents+do+not+only+require+ARVs+and+adherence+counseling%E2%80%9D%3A+A+qualitative+investigation+of+health+care+provider+experiences+with+an+HIV+youth+peer+mentoring+program+in+Ndola%2C+Zambia&atitle=%26ldquo%3BAdolescents+do+not+only+require+ARVs+and+adherence+counseling%26rdquo%3B%3A+A+qualitative+investigation+of+health+care+provider+experiences+with+an+HIV+youth+peer+mentoring+program+in+Ndola%2C+Zambia&au=Abrams%2C+Elizabeth+A%3BBurke%2C+Virginia+M%3BMerrill%2C+Katherine+G%3BFrimpong%2C+Christiana%3BMiti%2C+Sam%3BMwansa%2C+Jonathan+K%3BDenison%2C+Julie+A&isbn=&jtitle=PLoS+One&btitle=&id=10.1371%2Fjournal.pone.0252349?t:ac=22336720342E496DPQ/1
LA  - English
DB  - Publicly Available Content Database
N1  - Name - Johns Hopkins Bloomberg School of Public Health
N1  - Copyright - © 2021 Abrams et al. This is an open access article distributed under the terms of the Creative Commons Attribution License: http://creativecommons.org/licenses/by/4.0/ (the “License”), which permits unrestricted use, distribution, and reproduction in any medium, provided the original author and source are credited. Notwithstanding the ProQuest Terms and Conditions, you may use this content in accordance with the terms of the License.
N1  - Last updated - 2021-07-26
N1  - SubjectsTermNotLitGenreText - Zambia; Maryland; Baltimore Maryland; United States--US
DO  - http://dx.doi.org/10.1371/journal.pone.0252349
ER  - 


TY  - JOUR
T1  - Current use of attention-deficit hyperactivity disorder (ADHD) medications and clinical characteristics of child and adolescent psychiatric outpatients prescribed multiple ADHD medications in Japan
AN  - 2536786439
AB  - About the Authors: Yoshinori Sasaki Roles Conceptualization, Data curation, Formal analysis, Investigation, Methodology, Validation, Writing – original draft, Writing – review & editing Affiliations Department of Psychiatry and Behavioral Science, Tokyo Medical and Dental University Graduate School, Tokyo, Japan, Department of Child and Adolescent Psychiatry, Kohnodai Hospital, National Center for Global Health and Medicine, Chiba, Japan ORCID logo https://orcid.org/0000-0002-0816-4355 Noa Tsujii Roles Conceptualization, Investigation, Methodology, Supervision, Writing – review & editing Affiliation: Department of Neuropsychiatry, Kindai University Faculty of Medicine, Osaka, Japan ORCID logo https://orcid.org/0000-0003-3434-6280 Shouko Sasaki Roles Data curation, Investigation, Methodology Affiliation: Department of Child and Adolescent Psychiatry, Kohnodai Hospital, National Center for Global Health and Medicine, Chiba, Japan Hikaru Sunakawa Roles Data curation, Investigation, Methodology Affiliation: Department of Child and Adolescent Psychiatry, Kohnodai Hospital, National Center for Global Health and Medicine, Chiba, Japan Yusuke Toguchi Roles Data curation, Investigation, Methodology Affiliation: Department of Child and Adolescent Psychiatry, Kohnodai Hospital, National Center for Global Health and Medicine, Chiba, Japan Syuuichi Tanase Roles Data curation, Investigation, Methodology Affiliation: Department of Child and Adolescent Psychiatry, Kohnodai Hospital, National Center for Global Health and Medicine, Chiba, Japan Kiyoshi Saito Roles Data curation, Investigation, Methodology Affiliation: Department of Child and Adolescent Psychiatry, Kohnodai Hospital, National Center for Global Health and Medicine, Chiba, Japan Rena Shinohara Roles Data curation, Investigation, Methodology Affiliation: Department of Child and Adolescent Psychiatry, Kohnodai Hospital, National Center for Global Health and Medicine, Chiba, Japan Toshinari Kurokouchi Roles Data curation, Investigation, Methodology Affiliation: Department of Child and Adolescent Psychiatry, Kohnodai Hospital, National Center for Global Health and Medicine, Chiba, Japan Kaori Sugimoto Roles Data curation, Investigation, Methodology Affiliation: Department of Child and Adolescent Psychiatry, Kohnodai Hospital, National Center for Global Health and Medicine, Chiba, Japan Kotoe Itagaki Roles Data curation, Investigation, Methodology Affiliation: Department of Clinical Psychology, Kohnodai Hospital, National Center for Global Health and Medicine, Chiba, Japan Yukino Yoshida Roles Data curation, Investigation, Methodology Affiliation: Clinical Center of Children’s Mental Health, Kohnodai Hospital, National Center for Global Health and Medicine, Chiba, Japan Saori Namekata Roles Data curation, Investigation, Methodology Affiliation: Department of Clinical Psychology, Kohnodai Hospital, National Center for Global Health and Medicine, Chiba, Japan Momoka Takahashi Roles Data curation, Methodology Affiliation: Clinical Center of Children’s Mental Health, Kohnodai Hospital, National Center for Global Health and Medicine, Chiba, Japan Ikuhiro Harada Roles Data curation, Methodology Affiliation: Department of Social Worker, Kohnodai Hospital, National Center for Global Health and Medicine, Chiba, Japan Yuuki Hakosima Roles Data curation, Investigation, Methodology Affiliation: Department of Child and Adolescent Psychiatry, Kohnodai Hospital, National Center for Global Health and Medicine, Chiba, Japan Kumi Inazaki Roles Data curation, Investigation, Methodology Affiliation: Department of Child and Adolescent Psychiatry, Kohnodai Hospital, National Center for Global Health and Medicine, Chiba, Japan Yuta Yoshimura Roles Data curation, Investigation, Methodology Affiliation: Department of Child and Adolescent Psychiatry, Kohnodai Hospital, National Center for Global Health and Medicine, Chiba, Japan Yuki Mizumoto Roles Data curation, Investigation, Methodology Affiliation: Department of Child and Adolescent Psychiatry, Kohnodai Hospital, National Center for Global Health and Medicine, Chiba, Japan Takayuki Okada Roles Conceptualization, Formal analysis, Investigation, Methodology, Project administration, Supervision, Writing – review & editing Affiliation: Department of Psychiatry and Behavioral Science, Tokyo Medical and Dental University Graduate School, Tokyo, Japan ORCID logo https://orcid.org/0000-0002-2039-8015 Masahide Usami Roles Conceptualization, Data curation, Formal analysis, Funding acquisition, Investigation, Methodology, Project administration, Supervision, Writing – review & editing * E-mail: usami.masahide@hospk.ncgm.go.jp, usami.masahide@gmail.com, usami.masahide@mac.com Affiliations Department of Child and Adolescent Psychiatry, Kohnodai Hospital, National Center for Global Health and Medicine, Chiba, Japan, Department of Clinical Psychology, Kohnodai Hospital, National Center for Global Health and Medicine, Chiba, Japan, Clinical Center of Children’s Mental Health, Kohnodai Hospital, National Center for Global Health and Medicine, Chiba, Japan Introduction Patients with attention-deficit hyperactivity disorder (ADHD) manifest symptoms of hyperactivity, impulsivity, and/or inattention in childhood.

Conversely, randomly sampled sex- and age-matched patients diagnosed with ADHD at initial consultation during the same period were defined as the control group.

[...]this study aimed to investigate differences between patients diagnosed with ADHD and patients who received multiple ADHD medications.

The Ethical Guidelines for Medical and Health Research Involving Human Subjects of Japan state that “Observational study only using past clinical records and not human tissue samples does not necessarily require informed consent from study participants, but researchers must publish information on the implementation of the study, including the purpose of the study.”

Information from this study may contain potentially identifiable patient information, and data sharing is restricted by the Ethical Committee of the National Center for Global Health and Medicine based on the Ethical Guidelines for Medical and Health Research Involving Human Subjects of Japan.
JF  - PLoS One
AU  - Sasaki, Yoshinori
AU  - Tsujii, Noa
AU  - Sasaki, Shouko
AU  - Sunakawa, Hikaru
AU  - Toguchi, Yusuke
AU  - Tanase, Syuuichi
AU  - Saito, Kiyoshi
AU  - Shinohara, Rena
AU  - Kurokouchi, Toshinari
AU  - Sugimoto, Kaori
AU  - Itagaki, Kotoe
AU  - Yoshida, Yukino
AU  - Namekata, Saori
AU  - Takahashi, Momoka
AU  - Harada, Ikuhiro
AU  - Hakosima, Yuuki
AU  - Inazaki, Kumi
AU  - Yoshimura, Yuta
AU  - Mizumoto, Yuki
AU  - Okada, Takayuki
AU  - Usami, Masahide
Y1  - 2021/06//
PY  - 2021
DA  - Jun 2021
CY  - San Francisco
PB  - Public Library of Science
VL  - 16
IS  - 6
KW  - Sciences: Comprehensive Works
KW  - ADHD
KW  - Child abuse
KW  - Autism
KW  - Japan
KW  - Drug therapy
KW  - Drug abuse
KW  - Pediatrics
KW  - Schools
KW  - Psychology
KW  - Behavior
KW  - Mental health
KW  - Human tissues
KW  - Hospitals
KW  - Children
KW  - Data retrieval
KW  - Data analysis
KW  - Medicine
KW  - Guidelines
KW  - Informed consent
KW  - Medical research
KW  - Attention deficit hyperactivity disorder
KW  - Editing
KW  - Children & youth
KW  - Child & adolescent psychiatry
KW  - Graduate studies
KW  - Public health
KW  - Patients
KW  - Psychiatry
KW  - Ethics
KW  - Teenagers
KW  - Hyperactivity
KW  - Graduate schools
KW  - Neuropsychiatry
KW  - Adolescents
KW  - Human subjects
KW  - Methodology
KW  - Clinical psychology
KW  - Impulsive behavior
KW  - Behavioral sciences
UR  - https://elib.tcd.ie/login?url=https://www.proquest.com/scholarly-journals/current-use-attention-deficit-hyperactivity/docview/2536786439/se-2
L2  - http://resolver.ebscohost.com/openurl?sid=ProQ:wpsa&fmt=journal&genre=article&issn=&volume=16&issue=6&date=2021&spage=e0252420&title=Current+use+of+attention-deficit+hyperactivity+disorder+%28ADHD%29+medications+and+clinical+characteristics+of+child+and+adolescent+psychiatric+outpatients+prescribed+multiple+ADHD+medications+in+Japan&atitle=Current+use+of+attention-deficit+hyperactivity+disorder+%28ADHD%29+medications+and+clinical+characteristics+of+child+and+adolescent+psychiatric+outpatients+prescribed+multiple+ADHD+medications+in+Japan&au=Sasaki%2C+Yoshinori%3BTsujii%2C+Noa%3BSasaki%2C+Shouko%3BSunakawa%2C+Hikaru%3BToguchi%2C+Yusuke%3BTanase%2C+Syuuichi%3BSaito%2C+Kiyoshi%3BShinohara%2C+Rena%3BKurokouchi%2C+Toshinari%3BSugimoto%2C+Kaori%3BItagaki%2C+Kotoe%3BYoshida%2C+Yukino%3BNamekata%2C+Saori%3BTakahashi%2C+Momoka%3BHarada%2C+Ikuhiro%3BHakosima%2C+Yuuki%3BInazaki%2C+Kumi%3BYoshimura%2C+Yuta%3BMizumoto%2C+Yuki%3BOkada%2C+Takayuki%3BUsami%2C+Masahide&isbn=&jtitle=PLoS+One&btitle=&id=10.1371%2Fjournal.pone.0252420?t:ac=22336720342E496DPQ/1
LA  - English
DB  - Publicly Available Content Database
N1  - Copyright - © 2021 Sasaki et al. This is an open access article distributed under the terms of the Creative Commons Attribution License: http://creativecommons.org/licenses/by/4.0/ (the “License”), which permits unrestricted use, distribution, and reproduction in any medium, provided the original author and source are credited. Notwithstanding the ProQuest Terms and Conditions, you may use this content in accordance with the terms of the License.
N1  - Last updated - 2021-06-08
N1  - SubjectsTermNotLitGenreText - Japan
DO  - http://dx.doi.org/10.1371/journal.pone.0252420
ER  - 


TY  - JOUR
T1  - Prevention programmes for children of parents with a mood/anxiety disorder: Systematic review of existing programmes and meta‐analysis of their efficacy
AN  - 2520827040
AB  - ObjectivesTo systematically describe the characteristics and techniques of prevention programmes for children of parents with mood/anxiety disorders. In addition, recruitment approaches and difficulties were identified and a meta‐analysis was conducted to examine the efficacy of these prevention programmes.MethodsRandomized controlled trials assessing the efficacy of a prevention programme for children (6–25 years) of parents with mood and/or anxiety disorders were included. A systematic literature search was conducted in PubMed, PsychINFO, and CENTRAL from the earliest record to March 2019. In addition, programme manuals of identified prevention programmes were requested for a content analysis.ResultsTwenty‐two articles containing eight unique prevention programmes involving 1,325 subjects were identified. Programmes varied in the number and types of techniques, but all provided psychoeducation. Results suggested that recruitment via clinicians was more successful than recruitment via health maintenance organization databases. In a meta‐analysis, a significant risk difference was found in favour of prevention programmes on the risk of developing a depressive/anxiety disorder in offspring at short‐term (9–18 months follow‐up; RR = 0.37, 95% CI [0.21; 0.66]) and long‐term follow‐up (24 months or longer follow‐up; RR = 0.71, 95% CI [0.57; 0.87] and on symptom levels in offspring at post‐intervention (SMD = −0.19, 95% CI [−0.36; −0.02]) and at 12‐months follow‐up (SMD = −0.31, 95% CI [−0.57; −0.06]).ConclusionsThe prevention programmes combined psychoeducational elements with skills training and/or cognitive‐behavioural therapy elements. The recruitment process and the content of these programmes are sometimes insufficiently described. Nevertheless, they appear to be effective, indicating a need to further examine how these programmes exactly work and for whom.Practitioner pointsPreventive interventions for children of parents with mood/anxiety disorders appear to be effective in preventing these disorders in offspring.Available preventive intervention programmes focus mostly on psychoeducation, cognitive‐behavioural therapy, and family processes.More effort should be made into describing preventive interventions so that they can be easily implemented by practitioners.Studies should further examine why and for whom preventive interventions for children of parents with mood/anxiety disorders are effective.
JF  - The British Journal of Clinical Psychology
AU  - Havinga, Petra J
AU  - Maciejewski, Dominique F
AU  - Hartman, Catharina A
AU  - Manon HJ Hillegers
AU  - Schoevers, Robert A
AU  - Penninx, Brenda WJH
AD  - Department of Psychiatry, Interdisciplinary Center Psychopathology and Emotion regulation (ICPE), University Medical Center Groningen, University of Groningen, The Netherlands ; Department of Developmental Psychopathology, Behavioural Science Institute, Nijmegen, The Netherlands ; Department of Child and Adolescent Psychology and Psychiatry, Erasmus Medical Center, Rotterdam, The Netherlands ; Department of Psychiatry and Amsterdam Public Health Research Institute, Amsterdam UMC, Vrije Universiteit, Amsterdam, The Netherlands ; Department of Psychiatry, Interdisciplinary Center Psychopathology and Emotion regulation (ICPE), University Medical Center Groningen, University of Groningen, The Netherlands
Y1  - 2021/06//
PY  - 2021
DA  - Jun 2021
SP  - 212
EP  - 251
CY  - Leicester
PB  - Wiley Subscription Services, Inc.
VL  - 60
IS  - 2
SN  - 0144-6657
KW  - Psychology
KW  - anxiety
KW  - bipolar
KW  - depression
KW  - offspring
KW  - prevention
KW  - Parents & parenting
KW  - Health maintenance organizations--HMOs
KW  - Intervention
KW  - Databases
KW  - Psychoeducational treatment
KW  - Prevention programs
KW  - Systematic review
KW  - Mental depression
KW  - Cognitive-Behavioural factors
KW  - Recruitment
KW  - Prevention
KW  - Content analysis
KW  - Behavioural training
KW  - Randomized controlled trials
KW  - Behavior modification
KW  - Skill development
KW  - Efficacy
KW  - Anxiety disorders
KW  - Children
UR  - https://elib.tcd.ie/login?url=https://www.proquest.com/scholarly-journals/prevention-programmes-children-parents-with-mood/docview/2520827040/se-2
L2  - http://resolver.ebscohost.com/openurl?sid=ProQ:wpsa&fmt=journal&genre=unknown&issn=01446657&volume=60&issue=2&date=2021&spage=212&title=Prevention+programmes+for+children+of+parents+with+a+mood%2Fanxiety+disorder%3A+Systematic+review+of+existing+programmes+and+meta%E2%80%90analysis+of+their+efficacy&atitle=Prevention+programmes+for+children+of+parents+with+a+mood%2Fanxiety+disorder%3A+Systematic+review+of+existing+programmes+and+meta%E2%80%90analysis+of+their+efficacy&au=Havinga%2C+Petra+J%3BMaciejewski%2C+Dominique+F%3BHartman%2C+Catharina+A%3BManon+HJ+Hillegers%3BSchoevers%2C+Robert+A%3BPenninx%2C+Brenda+WJH&isbn=&jtitle=The+British+Journal+of+Clinical+Psychology&btitle=&id=10.1111%2Fbjc.12277?t:ac=22336720342E496DPQ/1
LA  - English
DB  - Social Science Premium Collection
N1  - Copyright - © 2021. This article is published under http://creativecommons.org/licenses/by/4.0/ (the “License”). Notwithstanding the ProQuest Terms and Conditions, you may use this content in accordance with the terms of the License.
N1  - Last updated - 2021-05-17
DO  - http://dx.doi.org/10.1111/bjc.12277
ER  - 


TY  - JOUR
T1  - Strict isolation requires a different approach to the family of hospitalised patients with COVID-19: A rapid qualitative study
AN  - 2569410686
AB  - Background: The outbreak of the COVID-19 pandemic influenced family-centred care dramatically due to restricting visiting policies. In this new situation, nurses were challenged to develop new approaches to involve family members in patient care. A better understanding of these changes and the experiences of nurses is essential to make an adaptation of procedures, and to secure a family-centred approach in care as much as possible. Objectives: The aim of this study was to investigate how family involvement had taken place, and to explore the experiences of nurses with family involvement during the COVID-19 outbreak. In addition, we aimed to formulate recommendations for the involvement of family. Methods: We conducted a qualitative study using patient record review and focus-group interviews between April and July 2020. We reviewed records of patients with confirmed COVID-19, who were admitted to the COVID-19 wards at two affiliated university hospitals in the Netherlands. All records were searched for notations referring to family involvement. In two focus-groups, nurses who worked at the COVID-19 wards were invited to share their experiences. The Rigorous and Accelerated Data Reduction (RADaR) method was used to collect, reduce and analyse the data. Results: In total, 189 patient records were reviewed and nine nurses participated in the focus-group meetings. Patient records revealed infrequent and often unstructured communication with focus on physical condition. Nurses confirmed that communication with family was far less than before and that the physical condition of the patient was predominant. The involvement of family in care was limited to practicalities, although more involvement was described in end-of-life situations. Nurses experienced moral distress due to the visiting restrictions, though some acknowledged that they had experienced the direct patient care so intense and burdensome, that family contact simply felt too much. Conclusion: The communication with and involvement of family in hospital care changed enormously during the COVID-19 outbreak. Based on the identified themes, we formulated recommendations that may be helpful for family-centered care in hospitals during periods of restricted visiting policy.
JF  - International Journal of Nursing Studies
AU  - Maaskant, JM
AU  - Jongerden, IP
AU  - Bik, J
AU  - Joosten, M
AU  - Musters, S
AU  - Storm-Versloot, MN
AU  - Wielenga, J
AU  - Eskes, AM
AD  - Emma Children's Hospital, Amsterdam UMC, University of Amsterdam, Amsterdam, the Netherlands ; Department of Public and Occupational Health, Amsterdam Public Health research institute, Amsterdam UMC, VU University, Amsterdam, the Netherlands ; Department of Internal Medicine, Amsterdam UMC, VU University, Amsterdam, the Netherlands ; Department of Surgery, Amsterdam UMC, University of Amsterdam, Amsterdam, the Netherlands ; Emma Children's Hospital, Amsterdam UMC, University of Amsterdam, Amsterdam, the Netherlands
Y1  - 2021/05//
PY  - 2021
DA  - May 2021
SP  - 1
CY  - Oxford, United Kingdom Oxford, Oxford
PB  - Elsevier Limited
VL  - 117
SN  - 00207489
KW  - Medical Sciences--Nurses And Nursing
KW  - Hospitals
KW  - Communication
KW  - Patients
KW  - Relatives
KW  - COVID-19
KW  - End of life decisions
KW  - Family centered care
KW  - Nurses
KW  - Pandemics
KW  - Nurse-Patient communication
KW  - Medical records
KW  - Coronaviruses
KW  - Approaches
KW  - Parental participation
KW  - Psychological distress
KW  - Families & family life
KW  - Qualitative research
KW  - Social isolation
UR  - https://elib.tcd.ie/login?url=https://www.proquest.com/scholarly-journals/strict-isolation-requires-different-approach/docview/2569410686/se-2?accountid=14404
L2  - http://resolver.ebscohost.com/openurl?sid=ProQ:wpsa&fmt=journal&genre=article&issn=00207489&volume=117&issue=&date=2021&spage=1&title=Strict+isolation+requires+a+different+approach+to+the+family+of+hospitalised+patients+with+COVID-19%3A+A+rapid+qualitative+study&atitle=Strict+isolation+requires+a+different+approach+to+the+family+of+hospitalised+patients+with+COVID-19%3A+A+rapid+qualitative+study&au=Maaskant%2C+JM%3BJongerden%2C+IP%3BBik%2C+J%3BJoosten%2C+M%3BMusters%2C+S%3BStorm-Versloot%2C+MN%3BWielenga%2C+J%3BEskes%2C+AM&isbn=&jtitle=International+Journal+of+Nursing+Studies&btitle=&id=10.1016%2Fj.ijnurstu.2020.103858?t:ac=22336720342E496DPQ/1
LA  - English
DB  - British Nursing Index; Social Science Premium Collection
N1  - Copyright - Copyright Elsevier Limited May 2021
N1  - Last updated - 2021-09-17
DO  - http://dx.doi.org/10.1016/j.ijnurstu.2020.103858
ER  - 


TY  - JOUR
T1  - A systematic review: Empowerment interventions to reduce domestic violence?
AN  - 2562924475
AB  - Background The World Health Organization defines domestic violence against women as a major health problem. Domestic violence is a consequence of a lack of power, empowerment, and gender equality in societies. In recent years, researchers have proposed various interventional approaches involving empowerment to reduce domestic violence against women. This systematic review investigated the impact of interventional approaches on preventing domestic violence against women through empowerment. Methods This review study involved searches of English databases, such as the Web of Science, Scopus, Embase, MEDLINE (via PubMed), and the Cochrane Library, and Iranian databases, such as Scientific Information Database, Magiran, and Irandoc, as well the use of Google Scholar to find relevant articles published from 2000 to 2020 (Retrieval date: July 1, 2020). We used the following keywords: family violence, violence, domestic violence, intimate partner violence, physical abuse, spouse abuse, elder abuse, child abuse, power, empowerment, personal power, professional power, and decision-making. The inclusion criteria were that the target group in the interventional studies was women and girls who experienced domestic violence; the interventional approaches used empowerment to prevent domestic violence; and the full text of the articles was accessible and available in English or Persian. Our electronic search revealed 121,925 relevant papers of which 11 studies were included in the review. Results We categorized the studies according to the risk factors for domestic violence against women and the interventions that were adopted. The interventions were applied at the individual, communication, and community levels. Most interventions were performed at several levels. Conclusion Our review showed that the studies mainly focused on interventions that reduced rather than prevented domestic violence. The reviewed studies used various strategies in different societies, which made it difficult to perform exact comparisons. However, our review indicated that using economic interventions with communication-based and community-based interventions are effective in reducing the risk of domestic violence. We recommend further research be done with respect to the cultural context in each country.
JF  - Aggression and Violent Behavior
AU  - Kiani, Zahra
AU  - Simbar, Masoumeh
AU  - Fakari, Farzaneh Rashidi
AU  - Kazemi, Samiyeh
AU  - Ghasemi, Vida
AU  - Azimi, Nasrin
AU  - Mokhtariyan, Tahereh
AU  - Bazzazian, Shahin
AD  - Student Research Committee, Department of Midwifery and Reproductive Health, School of Nursing and Midwifery, Shahid Beheshti University of Medical Sciences, Tehran, Iran ; Midwifery and Reproductive Health Research Center, Department of Midwifery and Reproductive Health, School of Nursing and Midwifery, Shahid Beheshti University of Medical Sciences, Tehran, Iran ; Department of Midwifery, School of Medicine, North Khorasan University of Medical Sciences, Bojnurd, Iran ; Asadabad School of Medical Sciences, Asadabad, Iran ; Student Research Committee, Department of Midwifery and Reproductive Health, School of Nursing and Midwifery, Shahid Beheshti University of Medical Sciences, Tehran, Iran
Y1  - 2021///May/Jun
PY  - 2021
DA  - May/Jun 2021
SP  - 1
CY  - Tarrytown
PB  - Elsevier Science Ltd.
VL  - 58
SN  - 13591789
KW  - Psychology
KW  - Intervention
KW  - Databases
KW  - Violence against women
KW  - Intimate partner violence
KW  - Systematic review
KW  - Domestic violence
KW  - Empowerment
KW  - Risk factors
KW  - Power
KW  - Adult abuse & neglect
KW  - Decision making
KW  - Health problems
KW  - Child abuse & neglect
KW  - Community based programmes
KW  - Retrieval
KW  - Communication
KW  - Abused children
KW  - Approaches
KW  - Gender inequality
UR  - https://elib.tcd.ie/login?url=https://www.proquest.com/scholarly-journals/systematic-review-empowerment-interventions/docview/2562924475/se-2?accountid=14404
L2  - http://resolver.ebscohost.com/openurl?sid=ProQ:wpsa&fmt=journal&genre=article&issn=13591789&volume=58&issue=&date=May%2FJun+2021&spage=1&title=A+systematic+review%3A+Empowerment+interventions+to+reduce+domestic+violence%3F&atitle=A+systematic+review%3A+Empowerment+interventions+to+reduce+domestic+violence%3F&au=Kiani%2C+Zahra%3BSimbar%2C+Masoumeh%3BFakari%2C+Farzaneh+Rashidi%3BKazemi%2C+Samiyeh%3BGhasemi%2C+Vida%3BAzimi%2C+Nasrin%3BMokhtariyan%2C+Tahereh%3BBazzazian%2C+Shahin&isbn=&jtitle=Aggression+and+Violent+Behavior&btitle=&id=10.1016%2Fj.avb.2021.101585?t:ac=22336720342E496DPQ/1
LA  - English
DB  - Social Science Premium Collection
N1  - Copyright - Copyright Elsevier Science Ltd. May/Jun 2021
N1  - Last updated - 2021-11-01
DO  - http://dx.doi.org/10.1016/j.avb.2021.101585
ER  - 


TY  - JOUR
T1  - National estimates from the Youth ’19 Rangatahi smart survey: A survey calibration approach
AN  - 2527533598
AB  - About the Authors: C. Rivera-Rodriguez Roles Data curation, Formal analysis, Methodology, Software, Writing – original draft * E-mail: c.rodriguez@auckland.ac.nz, clriverarodriguez@gmail.com Affiliation: Department of Statistics, The University of Auckland, Auckland, New Zealand ORCID logo https://orcid.org/0000-0002-9614-7036 T. Clark Roles Funding acquisition, Investigation, Project administration, Writing – review & editing Affiliation: Department of Nursing, University of Auckland, Auckland, New Zealand T. Fleming Roles Conceptualization, Funding acquisition, Investigation, Resources, Supervision, Writing – review & editing Affiliation: Department of Population Health, School of Health, Victoria University of Wellington, Wellington, New Zealand D. Archer Roles Data curation, Project administration, Resources, Software, Validation, Writing – review & editing Affiliation: Department of Population Health, School of Health, Victoria University of Wellington, Wellington, New Zealand S. Crengle Roles Investigation, Writing – review & editing Affiliation: Department of Preventive and Social Medicine, University of Otago, Dunedin, New Zealand R. Peiris-John Roles Investigation, Writing – review & editing Affiliation: Department of Epidemiology and Biostatistics, The University of Auckland, Auckland, New Zealand S. Lewycka Roles Conceptualization, Supervision, Validation, Visualization, Writing – original draft, Writing – review & editing Affiliations Nuffield Department of Medicine, University of Oxford, Oxford, United Kingdom, Oxford University Clinical Research Unit, Ho Chi Minh City, Vietnam Abstract Background Significant progress has been made addressing adolescent health needs in New Zealand, but some areas, such as mental health issues remain, particularly for rangatahi Māori (indigenous Māori young people).

Funding: TC - HRC (Health Research Council New Zealand) -grant number 17/315 https://www.hrc.govt.nz/ The funders had no role in study design, data collection and analysis, decision to publish, or preparation of the manuscript.

TF - HRC (Health Research Council New Zealand) -grant number 18/473 https://www.hrc.govt.nz/ The funders had no role in study design, data collection and analysis, decision to publish, or preparation of the manuscript.

There were three key differences with the previous surveys in the series: firstly, an investigation of whanaungatanga and effects on wellbeing, based on co-design processes; secondly, providing survey participants with links to digital health information and support to enhance the benefits of survey participation, also based on co-design processes; and thirdly, schools were sampled from three regions (Waikato, Auckland and Tai Tokerau (Northland)), rather than nationally, due to logistics and cost.
JF  - PLoS One
AU  - Rivera-Rodriguez, C
AU  - Clark, T
AU  - Fleming, T
AU  - Archer, D
AU  - Crengle, S
AU  - Peiris-John, R
AU  - Lewycka, S
Y1  - 2021/05//
PY  - 2021
DA  - May 2021
CY  - San Francisco
PB  - Public Library of Science
VL  - 16
IS  - 5
KW  - Sciences: Comprehensive Works
KW  - Schools
KW  - New Zealand
KW  - Māori people
KW  - Surveys
KW  - Education
KW  - Ethnicities
KW  - Adolescents
KW  - Suicide
KW  - Students
KW  - Mental health
KW  - Epidemiology
KW  - Trends
KW  - Calibration
KW  - Young adults
KW  - Co-design
KW  - Statistical analysis
KW  - Confidence intervals
KW  - Mental disorders
KW  - Data collection
KW  - Health literacy
KW  - Drafting software
KW  - Design analysis
KW  - Data analysis
KW  - Computer programs
KW  - Decision analysis
KW  - Health education
KW  - Immersion programs
KW  - Medical research
KW  - Regions
KW  - Editing
KW  - Medicine
KW  - Logistics
KW  - Secondary schools
KW  - Reviews
KW  - Software
KW  - Funding
KW  - Suicides & suicide attempts
UR  - https://elib.tcd.ie/login?url=https://www.proquest.com/scholarly-journals/national-estimates-youth-19-rangatahi-smart/docview/2527533598/se-2
L2  - http://resolver.ebscohost.com/openurl?sid=ProQ:wpsa&fmt=journal&genre=article&issn=&volume=16&issue=5&date=2021&spage=e0251177&title=National+estimates+from+the+Youth+%E2%80%9919+Rangatahi+smart+survey%3A+A+survey+calibration+approach&atitle=National+estimates+from+the+Youth+%26rsquo%3B19+Rangatahi+smart+survey%3A+A+survey+calibration+approach&au=Rivera-Rodriguez%2C+C%3BClark%2C+T%3BFleming%2C+T%3BArcher%2C+D%3BCrengle%2C+S%3BPeiris-John%2C+R%3BLewycka%2C+S&isbn=&jtitle=PLoS+One&btitle=&id=10.1371%2Fjournal.pone.0251177?t:ac=22336720342E496DPQ/1
LA  - English
DB  - Publicly Available Content Database
N1  - Name - Oxford University; Victoria University of Wellington; University of Auckland
N1  - Copyright - © 2021 Rivera-Rodriguez et al. This is an open access article distributed under the terms of the Creative Commons Attribution License: http://creativecommons.org/licenses/by/4.0/ (the “License”), which permits unrestricted use, distribution, and reproduction in any medium, provided the original author and source are credited. Notwithstanding the ProQuest Terms and Conditions, you may use this content in accordance with the terms of the License.
N1  - Last updated - 2021-05-19
N1  - SubjectsTermNotLitGenreText - New Zealand
DO  - http://dx.doi.org/10.1371/journal.pone.0251177
ER  - 


TY  - JOUR
T1  - Assessing selection procedures and roles of Community Health Volunteers and Community Health Management Committees in Ghana’s Community-based Health Planning and Services program
AN  - 2522384450
AB  - About the Authors: Evelyn Sakeah Roles Conceptualization, Data curation, Formal analysis, Funding acquisition, Investigation, Methodology, Project administration, Resources, Supervision, Writing – original draft, Writing – review & editing * E-mail: esakeah@yahoo.co.uk Affiliation: Navrongo Health Research Centre, Navrongo, Upper East Region, Ghana ORCID logo https://orcid.org/0000-0003-4198-1047 Raymond Akawire Aborigo Roles Data curation, Formal analysis, Methodology, Validation, Writing – original draft, Writing – review & editing Affiliation: Navrongo Health Research Centre, Navrongo, Upper East Region, Ghana Cornelius Debpuur Roles Data curation, Formal analysis, Funding acquisition, Methodology, Project administration, Supervision, Writing – review & editing Affiliation: Navrongo Health Research Centre, Navrongo, Upper East Region, Ghana Engelbert A. Nonterah Roles Methodology, Validation, Writing – review & editing Affiliation: Navrongo Health Research Centre, Navrongo, Upper East Region, Ghana ORCID logo https://orcid.org/0000-0001-8491-6478 Abraham Rexford Oduro Roles Methodology, Supervision, Writing – review & editing Affiliation: Navrongo Health Research Centre, Navrongo, Upper East Region, Ghana John Koku Awoonor-Williams Roles Conceptualization, Data curation, Funding acquisition, Methodology, Supervision, Validation, Writing – review & editing Affiliation: Policy Planning Monitoring and Evaluation Division, Ghana Health Service, Greater Accra Region, Ghana Abstract Background Community participation in health care delivery will ensure service availability and accessibility and guarantee community ownership of the program.

The criteria for selecting Community Health Volunteers and Community Health Management Committees vary but need to be standardized to ensure that only self-motivated individuals are selected.

[...]CHVs and CHMCs should contest for their positions and be endorsed by their community members and assigned roles by health professionals in the CHPS zones.

Haines et al. reported how community health workers contributed to high child survival coverage and other health programs and supported the assessment of the role communities played in increasing coverage of essential interventions [4].

[...]the success of community-based interventions demonstrated the critical role communities could play in health service delivery in sub-Saharan Africa.

According to Ashraf et al (2013), recruiting CHVs from their communities is important because of local knowledge and a sense of community responsibility to provide health services to the poorer, vulnerable, and underserved populations [18].
JF  - PLoS One
AU  - Sakeah, Evelyn
AU  - Aborigo, Raymond Akawire
AU  - Debpuur, Cornelius
AU  - Nonterah, Engelbert A
AU  - Abraham Rexford Oduro
AU  - Awoonor-Williams, John Koku
Y1  - 2021/05//
PY  - 2021
DA  - May 2021
CY  - San Francisco
PB  - Public Library of Science
VL  - 16
IS  - 5
KW  - Sciences: Comprehensive Works
KW  - Health services administration and management
KW  - Pregnancy
KW  - Nurses
KW  - Ghana
KW  - Finance
KW  - Public and occupational health
KW  - Antenatal care
KW  - Midwives
KW  - Data analysis
KW  - Childrens health
KW  - Nominations
KW  - Research facilities
KW  - Methodology
KW  - Community involvement
KW  - Health planning
KW  - Citizen participation
KW  - Focus groups
KW  - Low income groups
KW  - Medical personnel
KW  - Medical research
KW  - Primary care
KW  - Community participation
KW  - Editing
KW  - Community
KW  - Monetary incentives
KW  - Rural areas
KW  - Reviews
KW  - Health services
KW  - Funding
KW  - Community planning
KW  - Health care
UR  - https://elib.tcd.ie/login?url=https://www.proquest.com/scholarly-journals/assessing-selection-procedures-roles-community/docview/2522384450/se-2
L2  - http://resolver.ebscohost.com/openurl?sid=ProQ:wpsa&fmt=journal&genre=article&issn=&volume=16&issue=5&date=2021&spage=e0249332&title=Assessing+selection+procedures+and+roles+of+Community+Health+Volunteers+and+Community+Health+Management+Committees+in+Ghana%E2%80%99s+Community-based+Health+Planning+and+Services+program&atitle=Assessing+selection+procedures+and+roles+of+Community+Health+Volunteers+and+Community+Health+Management+Committees+in+Ghana%26rsquo%3Bs+Community-based+Health+Planning+and+Services+program&au=Sakeah%2C+Evelyn%3BAborigo%2C+Raymond+Akawire%3BDebpuur%2C+Cornelius%3BNonterah%2C+Engelbert+A%3BAbraham+Rexford+Oduro%3BAwoonor-Williams%2C+John+Koku&isbn=&jtitle=PLoS+One&btitle=&id=10.1371%2Fjournal.pone.0249332?t:ac=22336720342E496DPQ/1
LA  - English
DB  - Publicly Available Content Database
N1  - Copyright - © 2021 Sakeah et al. This is an open access article distributed under the terms of the Creative Commons Attribution License: http://creativecommons.org/licenses/by/4.0/ (the “License”), which permits unrestricted use, distribution, and reproduction in any medium, provided the original author and source are credited. Notwithstanding the ProQuest Terms and Conditions, you may use this content in accordance with the terms of the License.
N1  - Last updated - 2021-09-29
N1  - SubjectsTermNotLitGenreText - Ghana
DO  - http://dx.doi.org/10.1371/journal.pone.0249332
ER  - 


TY  - JOUR
T1  - Substance use and help‐seeking among justice‐involved young people in Queensland and Western Australia: A cross‐sectional survey of 14–17‐year‐olds
AN  - 2520305519
AB  - IntroductionThis study investigated substance use and help‐seeking among justice‐involved young people to inform and improve service provision during and after contact with the justice system.MethodsYoung people (14–17 years) in the community with current or prior contact with the justice system were recruited in Queensland and Western Australia, Australia using purposive sampling between 2016 and 2018. A cross‐sectional survey was delivered by computer‐assisted telephone interview. Information was collected on sociodemographic and health factors; lifetime and frequency of use of alcohol, tobacco and other drugs; and use of health services related to substance use and mental health.ResultsOf the 465 justice‐involved young people surveyed, most had used alcohol (89%), tobacco (86%) or other drugs (81%). Of the latter, cannabis use was most prevalent (79%), followed by ecstasy (26%) and amphetamine (22%). Young people engaging in higher risk drug use (daily use, injecting use) were more likely to also have an alcohol use disorder, be disengaged from education, unemployed, have attempted suicide and experienced incarceration. Of the cohort, 24% had received treatment at an alcohol and drug service in the past year and 30% had seen a health professional about emotional/behavioural problems. Males and Aboriginal and Torres Strait Islander young people were less likely to have sought professional help.ConclusionThe high levels of substance use and disproportionate levels of help‐seeking observed in this study illustrate the importance of delivering tailored, comprehensive and coordinated trauma‐informed and culturally safe alcohol and drug services to justice‐involved young people.
JF  - Drug and Alcohol Review
AU  - Steele, Megan L
AU  - Meurk, Carla
AU  - Schess, Jaclyn
AU  - Yap, Lorraine
AU  - Jones, Jocelyn
AU  - Harden, Scott
AU  - Davison, Sophie
AU  - Butler, Tony
AU  - Heffernan, Ed
AD  - Forensic Mental Health Group, Queensland Centre for Mental Health Research, Brisbane, Australia; Faculty of Medicine, The University of Queensland, Brisbane, Australia ; Forensic Mental Health Group, Queensland Centre for Mental Health Research, Brisbane, Australia; Yale University, New Haven, USA ; School of Population Health, UNSW Sydney, Sydney, Australia ; National Drug Research Institute, Curtin University, Perth, Australia ; Faculty of Medicine, The University of Queensland, Brisbane, Australia; Forensic Child and Youth Mental Health Service, Children's Health Queensland, Brisbane, Australia ; Faculty of Health and Medical Sciences, University of Western Australia, Perth, Australia; Office of the Chief Psychiatrist, Perth, Australia; North Metropolitan Heath Service, Perth, Australia ; Forensic Mental Health Group, Queensland Centre for Mental Health Research, Brisbane, Australia; Faculty of Medicine, The University of Queensland, Brisbane, Australia; Queensland Forensic Mental Health Service, Queensland Health, Brisbane, Australia ; Forensic Mental Health Group, Queensland Centre for Mental Health Research, Brisbane, Australia; Faculty of Medicine, The University of Queensland, Brisbane, Australia
Y1  - 2021/05//
PY  - 2021
DA  - May 2021
SP  - 617
EP  - 626
CY  - Surry Hills
PB  - Wiley Subscription Services, Inc.
VL  - 40
IS  - 4
SN  - 0959-5236
KW  - Education
KW  - substance abuse
KW  - alcohol
KW  - tobacco
KW  - juvenile delinquency
KW  - health services
KW  - Ecstasy drug
KW  - Unemployed people
KW  - Tobacco
KW  - Community mental health services
KW  - Amphetamines
KW  - Drug abuse
KW  - Men
KW  - Emotional-Behavioural problems
KW  - Alcohol use
KW  - Behavioural problems
KW  - Marijuana
KW  - Imprisonment
KW  - Substance abuse
KW  - Indigenous peoples
KW  - Health behavior
KW  - Drug use
KW  - Alcohol
KW  - Medical personnel
KW  - Alcohol related disorders
KW  - Polls & surveys
KW  - Sociodemographics
KW  - Suicides & suicide attempts
KW  - Youth
KW  - Queensland Australia
KW  - Australia
KW  - Western Australia Australia
UR  - https://elib.tcd.ie/login?url=https://www.proquest.com/scholarly-journals/substance-use-help-seeking-among-justice-involved/docview/2520305519/se-2?accountid=14404
L2  - http://resolver.ebscohost.com/openurl?sid=ProQ:wpsa&fmt=journal&genre=article&issn=09595236&volume=40&issue=4&date=2021&spage=617&title=Substance+use+and+help%E2%80%90seeking+among+justice%E2%80%90involved+young+people+in+Queensland+and+Western+Australia%3A+A+cross%E2%80%90sectional+survey+of+14%E2%80%9317%E2%80%90year%E2%80%90olds&atitle=Substance+use+and+help%E2%80%90seeking+among+justice%E2%80%90involved+young+people+in+Queensland+and+Western+Australia%3A+A+cross%E2%80%90sectional+survey+of+14%26ndash%3B17%E2%80%90year%E2%80%90olds&au=Steele%2C+Megan+L%3BMeurk%2C+Carla%3BSchess%2C+Jaclyn%3BYap%2C+Lorraine%3BJones%2C+Jocelyn%3BHarden%2C+Scott%3BDavison%2C+Sophie%3BButler%2C+Tony%3BHeffernan%2C+Ed&isbn=&jtitle=Drug+and+Alcohol+Review&btitle=&id=10.1111%2Fdar.13238?t:ac=22336720342E496DPQ/1
LA  - English
DB  - Social Science Premium Collection
N1  - Copyright - © 2021 Australasian Professional Society on Alcohol and other Drugs (APSAD)
N1  - Last updated - 2021-07-15
N1  - SubjectsTermNotLitGenreText - Queensland Australia; Western Australia Australia; Australia
DO  - http://dx.doi.org/10.1111/dar.13238
ER  - 


TY  - JOUR
T1  - Effectiveness of interventions for optimising adherence to treatments for the prevention and management of scars: A systematic review
AN  - 2517766977
AB  - Objectives:  To identify the adherence interventions used with people receiving treatments to prevent or manage scarring, the effectiveness of these interventions, and the theoretical frameworks on which these interventions were based.  Data sources:  Databases (PubMed, Embase, Web of Science, CINAHL, PsychINFO and OTseeker) were searched (09.10.2020) with no date or language restrictions. Grey literature databases, clinical trial registries and references lists of key papers were also searched.  Review methods:  Eligible randomised controlled trials included people using treatments for scarring following skin wounds, interventions that may improve adherence, and outcomes measuring adherence. Risk of bias (selection, performance, detection, attrition, reporting) and certainty of evidence (inconsistency, imprecision, indirectness, publication bias) were assessed.  Results:  Four randomised trials were included with 224 participants (17 children) with burn scars. Interventions involved educational (three trials) or technology-based components (four trials) and ranged in length from two weeks to six months. All four trials reported greater adherence rates in the intervention group compared with standard practice [standardised mean difference = 1.50 (95% confidence interval (CI) = 0.91–2.08); 2.01 (95% CI 1.05–2.98); odds ratio = 0.28 (95% CI = 0.11–0.69)]. One trial did not report original data. The certainty of evidence was very low.  Conclusion:  Adherence interventions using education or technology for people receiving burn scar treatment may improve adherence. Further studies are needed particularly in children, with a focus on including outcomes of importance to patients (e.g. quality of life) and identifying core components of effective adherence interventions using theoretical frameworks.
JF  - Clinical Rehabilitation
AU  - Killey Jessica
AU  - Simons, Megan
AU  - Tyack Zephanie
AD  - Centre for Children’s Burns and Trauma Research, Child Health Research Centre, The University of Queensland, South Brisbane, QLD, Australia ; Centre for Children’s Burns and Trauma Research, Child Health Research Centre, The University of Queensland, South Brisbane, QLD, Australia; Department of Occupational Therapy, Queensland Children’s Hospital, South Brisbane, QLD, Australia ; Centre for Children’s Burns and Trauma Research, Child Health Research Centre, The University of Queensland, South Brisbane, QLD, Australia
Y1  - 2021/05//
PY  - 2021
DA  - May 2021
SP  - 656
EP  - 668
CY  - London
PB  - Sage Publications Ltd.
VL  - 35
IS  - 5
SN  - 02692155
KW  - Medical Sciences--Physical Medicine And Rehabilitation
KW  - Scar
KW  - burn scar
KW  - skin injury
KW  - adherence
KW  - Adherence
KW  - Intervention
KW  - Systematic review
KW  - Attrition
KW  - Quality of life
KW  - Inconsistency
KW  - Clinical research
KW  - Burns
KW  - Scars
KW  - Clinical trials
KW  - Software
KW  - Wound healing
KW  - Patient compliance
KW  - Patient education
KW  - Topical medication
UR  - https://elib.tcd.ie/login?url=https://www.proquest.com/scholarly-journals/effectiveness-interventions-optimising-adherence/docview/2517766977/se-2?accountid=14404
L2  - http://resolver.ebscohost.com/openurl?sid=ProQ:wpsa&fmt=journal&genre=article&issn=02692155&volume=35&issue=5&date=2021&spage=656&title=Effectiveness+of+interventions+for+optimising+adherence+to+treatments+for+the+prevention+and+management+of+scars%3A+A+systematic+review&atitle=Effectiveness+of+interventions+for+optimising+adherence+to+treatments+for+the+prevention+and+management+of+scars%3A+A+systematic+review&au=Killey+Jessica%3BSimons%2C+Megan%3BTyack+Zephanie&isbn=&jtitle=Clinical+Rehabilitation&btitle=&id=10.1177%2F0269215520978528?t:ac=22336720342E496DPQ/1
LA  - English
DB  - Social Science Premium Collection
N1  - Copyright - © The Author(s) 2020
N1  - Last updated - 2021-07-01
DO  - http://dx.doi.org/10.1177/0269215520978528
ER  - 


TY  - JOUR
T1  - Participatory health research with migrants: Opportunities, challenges, and way forwards
AN  - 2576760155
AB  - ContextMigration is one of the most politically pressing issues of the 21st century but migrant health remains an under‐researched area. The International Collaboration for Participatory Health Research (ICPHR) working group on migration developed this position statement to address opportunities and challenges in relation to migrant health. It aims to contribute to a shift from a deficit model that sees migrants as passively affected by policies to their reconceptualization as citizens who are engaged in the co‐creation of solutions.MethodsThis paper examines the opportunities and challenges posed by the use of PHR with migrants. It draws on a broad literature to provide examples of successful PHR with migrants and highlights critical issues for consideration.FindingsSuccessful initiatives illustrate the value of engaging migrants in the definition of the research agenda, the design and implementation of health interventions, the identification of health‐protective factors and the operationalization and validation of indicators to monitor progress. Within increasingly super diverse contexts, fragmented community landscapes that are not necessarily constructed along ethnicity traits, inadequate structures of representation, local tensions and operational barriers can hamper meaningful PHR with migrants.ConclusionFor each research context, it is essential to gauge the ‘optimal’ level and type of participation that is more likely to leverage migrants’ empowerment. The development of Monitoring and Evaluation tools and methodological strategies to manage inter‐stakeholder discrepancies and knowledge translation gaps are steps in this direction.Patient or public contributionThis paper draws from contributions of migrant populations and other stakeholders to policymaking.
JF  - Health Expectations
AU  - Roura, Maria
AU  - Dias, Sonia
AU  - LeMaster, Joseph W
AU  - MacFarlane, Anne
AD  - School of Public Health, University College Cork, Cork, Ireland ; NOVA National School of Public Health, Public Health Research Center, Universidade NOVA de Lisboa & Comprehensive Health Research Center (CHRC), Lisboa, Portugal ; Kansas University Medical School, Kansas City, KS ; School of Medicine Limerick, Limerick, Ireland; Health Research Institute, University of Limerick, Limerick, Ireland ; School of Public Health, University College Cork, Cork, Ireland
Y1  - 2021/04//
PY  - 2021
DA  - Apr 2021
SP  - 188
EP  - 197
CY  - Oxford, United States Oxford, Oxford
PB  - John Wiley & Sons, Inc.
VL  - 24
IS  - 2
SN  - 13696513
KW  - Public Health And Safety
KW  - community involvement
KW  - community‐based participatory research
KW  - Transients and migrants
KW  - Infectious diseases
KW  - Population
KW  - Minority & ethnic groups
KW  - Landscapes
KW  - Displaced persons
KW  - Protective factors
KW  - Context
KW  - Intervention
KW  - Migrants
KW  - Policy making
KW  - Endorsements
KW  - International cooperation
KW  - International collaboration
KW  - Stakeholders
KW  - Ethnicity
KW  - Empowerment
KW  - Maternal & child health
KW  - Migration
KW  - Participation
KW  - Decision making
KW  - Medical research
KW  - Discrepancies
KW  - Reconceptualization
KW  - Mental health
KW  - Health services
KW  - Translation
KW  - 21st century
KW  - United States--US
UR  - https://elib.tcd.ie/login?url=https://www.proquest.com/scholarly-journals/participatory-health-research-with-migrants/docview/2576760155/se-2
L2  - http://resolver.ebscohost.com/openurl?sid=ProQ:wpsa&fmt=journal&genre=article&issn=13696513&volume=24&issue=2&date=2021&spage=188&title=Participatory+health+research+with+migrants%3A+Opportunities%2C+challenges%2C+and+way+forwards&atitle=Participatory+health+research+with+migrants%3A+Opportunities%2C+challenges%2C+and+way+forwards&au=Roura%2C+Maria%3BDias%2C+Sonia%3BLeMaster%2C+Joseph+W%3BMacFarlane%2C+Anne&isbn=&jtitle=Health+Expectations&btitle=&id=10.1111%2Fhex.13201?t:ac=22336720342E496DPQ/1
LA  - English
DB  - British Nursing Index; Publicly Available Content Database; Social Science Premium Collection
N1  - Copyright - © 2021. This work is published under http://creativecommons.org/licenses/by/4.0/ (the “License”).  Notwithstanding the ProQuest Terms and Conditions, you may use this content in accordance with the terms of the License.
N1  - Last updated - 2021-09-28
N1  - SubjectsTermNotLitGenreText - United States--US
DO  - http://dx.doi.org/10.1111/hex.13201
ER  - 


TY  - JOUR
T1  - The watersports inclusion games - what are the benefits for volunteers?
AN  - 2560868541
AB  - IntroductionThe Watersports Inclusion Games is an annual event organised by Irish Sailing and partners that provides an opportunity for individuals of all abilities across the physical, sensory, intellectual and learning spectrums and those experiencing barriers accessing mainstream sport to partake in a range of watersports. 79 volunteers from the 2019 cohort responded to a pilot survey to assess the benefits for volunteers at the event.ObjectivesThis project aims to assess this data in the context of current knowledge about the benefits for volunteers in inclusive sport.MethodsLiterature review used the PEO keyword framework in medical and psychological databases, as well as grey literature. Data was collected using SurveyMonkey, quantitative data was analysed using Survey Monkey and SPSS, and qualitative themes were analysed using SurveyMonkey and Excel.ResultsOnly one article exploring the benefits for volunteers in inclusive watersports was identified during literature review. This pilot survey analysis is the first on this topic in Ireland, and the largest sample of volunteers in inclusive watersport that we are aware of internationally. Thematic analysis finds that volunteers at this event are primarily motivated by altruistic motives, while the benefits they perceive include both personal enjoyment and growth, and seeing the enjoyment of other participants.ConclusionsThis project demonstrates that inclusive watersports can have many benefits for volunteers. The findings of this study can contribute to the evidence base on the benefits of inclusive sport for all those involved, while also identifying an opportunity for further study on volunteerism in inclusive sport, particularly adaptive watersports.Conflict of interestMs O’Flynn reports a scholarship from the Health Research Board for this project, Dr Barrett has nothing to disclose, Ms Murphy reports to be the Inclusion Games Office, and thus responsible for the organisation of the Watersports Inclusion Games.
JF  - European Psychiatry
AU  - A O’Flynn
AU  - Murphy, J
AU  - Barrett, E
AD  - Department Of Child And Adolescent Psychiatry, School Of Medicine, University College Dublin, Dublin, Ireland ; Inclusion Games Officer, Irish Sailing, Dublin, Ireland ; Child And Adolescent Liaison Psychiatry, Children’s University Hospital, Dublin, Ireland ; Department Of Child And Adolescent Psychiatry, School Of Medicine, University College Dublin, Dublin, Ireland
Y1  - 2021/04//
PY  - 2021
DA  - Apr 2021
SP  - S462
CY  - Paris
PB  - Cambridge University Press
VL  - 64
IS  - S1
SN  - 09249338
KW  - Medical Sciences--Psychiatry And Neurology
KW  - inclusion
KW  - volunteerism
KW  - mental health
KW  - watersport
KW  - Literature reviews
KW  - Volunteers
UR  - https://elib.tcd.ie/login?url=https://www.proquest.com/scholarly-journals/watersports-inclusion-games-what-are-benefits/docview/2560868541/se-2
L2  - http://resolver.ebscohost.com/openurl?sid=ProQ:wpsa&fmt=journal&genre=article&issn=09249338&volume=64&issue=S1&date=2021&spage=S462&title=The+watersports+inclusion+games+-+what+are+the+benefits+for+volunteers%3F&atitle=The+watersports+inclusion+games+-+what+are+the+benefits+for+volunteers%3F&au=A+O%E2%80%99Flynn%3BMurphy%2C+J%3BBarrett%2C+E&isbn=&jtitle=European+Psychiatry&btitle=&id=10.1192%2Fj.eurpsy.2021.1235?t:ac=22336720342E496DPQ/1
LA  - English
DB  - Publicly Available Content Database
N1  - Copyright - © The Author(s), 2021. Published by Cambridge University Press on behalf of the European Psychiatric Association. This work is licensed under the Creative Commons Attribution License http://creativecommons.org/licenses/by/4.0/ (the “License”).  Notwithstanding the ProQuest Terms and Conditions, you may use this content in accordance with the terms of the License.
N1  - Last updated - 2021-08-13
DO  - http://dx.doi.org/10.1192/j.eurpsy.2021.1235
ER  - 


TY  - JOUR
T1  - Improving nutritional status among urban poor children in sub‐Saharan Africa: An evidence‐informed Delphi‐based consultation
AN  - 2544911551
AB  - In sub‐Saharan Africa (SSA), rapid urbanisation coupled with the high prevalence of infant and young child (IYC) undernutrition in low‐income settings means that interventions to support IYC nutrition are a priority. Little is known about how urbanisation influences IYC feeding (IYCF) practices, and evidence‐based interventions to improve IYC health/nutrition in the urban poor are lacking. Therefore, this research aimed to (a) systematically review evidence on interventions for improving the nutritional status of IYC aged 6–23 months living in urban poor areas (PROSPERO CRD42018091265) and (b) engage stakeholders to identify the highest ranking evidence gaps for improving IYCF programmes/policies. First, a rapid systematic review was conducted. This focused on the literature published regarding nutrition‐specific and nutrition‐sensitive complementary feeding interventions in urban poor areas, specifically low‐income informal settlements, in low‐ and middle‐income countries (LMICs). Six intervention studies met the review inclusion criteria. Intervention adherence was generally high, and indicators of maternal knowledge and IYC nutritional intake typically increased because of the interventions, but the impact on anthropometric status was small. Second, stakeholders working across SSA were engaged via a Delphi‐based approach to identify priority areas for future intervention. Stakeholders reported that a situational analysis was required to better understand IYCF in urban poor areas, particularly the causes of IYC undernutrition, and highlighted the need to involve local communities in defining how future work should proceed. Together, these findings indicate a need for more evidence regarding IYCF and the factors that drive it in urban poor areas across LMIC settings, but particularly in SSA.
JF  - Maternal and Child Nutrition
AU  - Mutisya, Maurice
AU  - Markey, Oonagh
AU  - Rousham, Emily K
AU  - Jesman M. N. Chintsanya
AU  - Pradeilles, Rebecca
AU  - Elizabeth W. Kimani‐Murage
AU  - Madise, Nyovani J
AU  - Munthali, Alister C
AU  - Kalimbira, Alexander
AU  - Holdsworth, Michelle
AU  - Griffiths, Paula L
AU  - Haycraft, Emma
AD  - African Population and Health Research Center, Nairobi, Kenya ; School of Sport, Exercise and Health Sciences, Loughborough University, Loughborough, UK ; Department of Population Studies, Chancellor College, University of Malawi, Zomba, Malawi ; School of Sport, Exercise and Health Sciences, Loughborough University, Loughborough, UK; School of Health and Related Research, University of Sheffield, Sheffield, UK ; African Population and Health Research Center, Nairobi, Kenya; Wellcome Trust, London, UK ; African Institute for Development Policy, Lilongwe, Malawi ; Centre for Social Research, Chancellor College, University of Malawi, Zomba, Malawi ; Lilongwe University of Agriculture and Natural Resources, Lilongwe, Malawi ; School of Health and Related Research, University of Sheffield, Sheffield, UK; UMR NUTRIPASS, Research Institute for Development, Montpellier, France ; African Population and Health Research Center, Nairobi, Kenya
Y1  - 2021/04//
PY  - 2021
DA  - Apr 2021
CY  - Oxford
PB  - John Wiley & Sons, Inc.
VL  - 17
IS  - 2
SN  - 17408695
KW  - Children And Youth - About
KW  - complementary feeding
KW  - growth
KW  - infant nutrition
KW  - LMIC
KW  - stunting
KW  - sub‐Saharan Africa
KW  - undernutrition
KW  - Population
KW  - Intervention
KW  - Food
KW  - Community
KW  - Infants
KW  - Urban areas
KW  - Nutrition
KW  - Diet
KW  - Stakeholders
KW  - Systematic review
KW  - Age
KW  - Nutritional status
KW  - Consultation
KW  - Children & youth
KW  - Medical research
KW  - Ghettos
KW  - Breastfeeding & lactation
KW  - Urbanization
KW  - Child poverty
KW  - Africa
KW  - Kenya
UR  - https://elib.tcd.ie/login?url=https://www.proquest.com/scholarly-journals/improving-nutritional-status-among-urban-poor/docview/2544911551/se-2
L2  - http://resolver.ebscohost.com/openurl?sid=ProQ:wpsa&fmt=journal&genre=article&issn=17408695&volume=17&issue=2&date=2021&spage=&title=Improving+nutritional+status+among+urban+poor+children+in+sub%E2%80%90Saharan+Africa%3A+An+evidence%E2%80%90informed+Delphi%E2%80%90based+consultation&atitle=Improving+nutritional+status+among+urban+poor+children+in+sub%E2%80%90Saharan+Africa%3A+An+evidence%E2%80%90informed+Delphi%E2%80%90based+consultation&au=Mutisya%2C+Maurice%3BMarkey%2C+Oonagh%3BRousham%2C+Emily+K%3BJesman+M.+N.+Chintsanya%3BPradeilles%2C+Rebecca%3BElizabeth+W.+Kimani%E2%80%90Murage%3BMadise%2C+Nyovani+J%3BMunthali%2C+Alister+C%3BKalimbira%2C+Alexander%3BHoldsworth%2C+Michelle%3BGriffiths%2C+Paula+L%3BHaycraft%2C+Emma&isbn=&jtitle=Maternal+and+Child+Nutrition&btitle=&id=10.1111%2Fmcn.13099?t:ac=22336720342E496DPQ/1
LA  - English
DB  - Publicly Available Content Database; Social Science Premium Collection
N1  - Name - United Nations Childrens Fund--UNICEF
N1  - Copyright - © 2021. This work is published under http://creativecommons.org/licenses/by/4.0/ (the “License”).  Notwithstanding the ProQuest Terms and Conditions, you may use this content in accordance with the terms of the License.
N1  - Last updated - 2021-07-16
N1  - SubjectsTermNotLitGenreText - Africa; Kenya
DO  - http://dx.doi.org/10.1111/mcn.13099
ER  - 


TY  - JOUR
T1  - Participatory health research with migrants: Opportunities, challenges, and way forwards
AN  - 2518630187
AB  - ContextMigration is one of the most politically pressing issues of the 21st century but migrant health remains an under‐researched area. The International Collaboration for Participatory Health Research (ICPHR) working group on migration developed this position statement to address opportunities and challenges in relation to migrant health. It aims to contribute to a shift from a deficit model that sees migrants as passively affected by policies to their reconceptualization as citizens who are engaged in the co‐creation of solutions.MethodsThis paper examines the opportunities and challenges posed by the use of PHR with migrants. It draws on a broad literature to provide examples of successful PHR with migrants and highlights critical issues for consideration.FindingsSuccessful initiatives illustrate the value of engaging migrants in the definition of the research agenda, the design and implementation of health interventions, the identification of health‐protective factors and the operationalization and validation of indicators to monitor progress. Within increasingly super diverse contexts, fragmented community landscapes that are not necessarily constructed along ethnicity traits, inadequate structures of representation, local tensions and operational barriers can hamper meaningful PHR with migrants.ConclusionFor each research context, it is essential to gauge the ‘optimal’ level and type of participation that is more likely to leverage migrants’ empowerment. The development of Monitoring and Evaluation tools and methodological strategies to manage inter‐stakeholder discrepancies and knowledge translation gaps are steps in this direction.Patient or public contributionThis paper draws from contributions of migrant populations and other stakeholders to policymaking.
JF  - Health Expectations
AU  - Roura, Maria
AU  - Dias, Sonia
AU  - LeMaster, Joseph W
AU  - MacFarlane, Anne
AD  - School of Public Health, University College Cork, Cork, Ireland ; NOVA National School of Public Health, Public Health Research Center, Universidade NOVA de Lisboa & Comprehensive Health Research Center (CHRC), Lisboa, Portugal ; Kansas University Medical School, Kansas City, KS ; School of Medicine Limerick, Limerick, Ireland; Health Research Institute, University of Limerick, Limerick, Ireland ; School of Public Health, University College Cork, Cork, Ireland
Y1  - 2021/04//
PY  - 2021
DA  - Apr 2021
SP  - 188
EP  - 197
CY  - Oxford, United States Oxford, Oxford
PB  - John Wiley & Sons, Inc.
VL  - 24
IS  - 2
SN  - 13696513
KW  - Public Health And Safety
KW  - community involvement
KW  - community‐based participatory research
KW  - Transients and migrants
KW  - Minority & ethnic groups
KW  - Displaced persons
KW  - Protective factors
KW  - Context
KW  - Intervention
KW  - Validity
KW  - Migrants
KW  - Policy making
KW  - International cooperation
KW  - Human subjects
KW  - International collaboration
KW  - Stakeholders
KW  - Ethnicity
KW  - Empowerment
KW  - Maternal & child health
KW  - Migration
KW  - Participation
KW  - Decision making
KW  - Medical research
KW  - Clinical decision making
KW  - Discrepancies
KW  - Reconceptualization
KW  - Mental health
KW  - Health services
KW  - Translation
KW  - United States--US
UR  - https://elib.tcd.ie/login?url=https://www.proquest.com/scholarly-journals/participatory-health-research-with-migrants/docview/2518630187/se-2
L2  - http://resolver.ebscohost.com/openurl?sid=ProQ:wpsa&fmt=journal&genre=article&issn=13696513&volume=24&issue=2&date=2021&spage=188&title=Participatory+health+research+with+migrants%3A+Opportunities%2C+challenges%2C+and+way+forwards&atitle=Participatory+health+research+with+migrants%3A+Opportunities%2C+challenges%2C+and+way+forwards&au=Roura%2C+Maria%3BDias%2C+Sonia%3BLeMaster%2C+Joseph+W%3BMacFarlane%2C+Anne&isbn=&jtitle=Health+Expectations&btitle=&id=10.1111%2Fhex.13201?t:ac=22336720342E496DPQ/1
LA  - English
DB  - British Nursing Index; Publicly Available Content Database; Social Science Premium Collection
N1  - Copyright - © 2021. This work is published under http://creativecommons.org/licenses/by/4.0/ (the “License”).  Notwithstanding the ProQuest Terms and Conditions, you may use this content in accordance with the terms of the License.
N1  - Last updated - 2021-06-06
N1  - SubjectsTermNotLitGenreText - United States--US
DO  - http://dx.doi.org/10.1111/hex.13201
ER  - 


TY  - JOUR
T1  - Lessons Learned in Conducting Community Participatory School-Based Health Research on an American Indian Reservation
AN  - 2507721389
AB  - Background: Describing lessons learned from using a community-based participatory research (CBPR) approach to conduct school-based child health research in a tribal community is an important contribution to the literature.
Objectives: To identify how CBPR principles shaped the process of conducting a school-based child health intervention, and to describe lessons learned.
Methods: The study evaluates how CBPR principles guided a mixed-methods, school-based child health intervention to increase physical activity (PA).
Results: Nine key lessons are identified, associated with CBPR principles.
Conclusions: This information can help researchers understand how to successfully navigate the challenges and opportunities of conducting CBPR-guided research in the context of a small, short-term project, including leadership turnover, multiple Institutional Review Board (IRB)s, and study design approaches amidst schools policy changes. Collectively, understanding the lessons learned through the perspective of CBPR principles may help others conduct meaningful research with schools and children in tribal communities.
JF  - Progress in Community Health Partnerships
AU  - Grant, Vernon
AU  - Brown, Blakely
AU  - Harris, Kari Jo
Y1  - 2021///Spring
PY  - 2021
DA  - Spring 2021
SP  - 75
EP  - 83
CY  - Baltimore
PB  - Johns Hopkins University Press
VL  - 15
IS  - 1
SN  - 15570541
KW  - Sociology
KW  - American Indian
KW  - Community-Based Participatory Research
KW  - Tribally Based Research
KW  - School-Based Research
KW  - Diabetes
KW  - Principles
KW  - Prevention programs
KW  - Collaboration
KW  - Playgrounds
KW  - Councils
KW  - Curricula
KW  - Obesity
KW  - Meetings
KW  - Data collection
KW  - School administration
KW  - Learning
KW  - Education
KW  - Graduate students
KW  - Israel
UR  - https://elib.tcd.ie/login?url=https://www.proquest.com/scholarly-journals/lessons-learned-conducting-community/docview/2507721389/se-2?accountid=14404
L2  - http://resolver.ebscohost.com/openurl?sid=ProQ:wpsa&fmt=journal&genre=article&issn=15570541&volume=15&issue=1&date=Spring+2021&spage=75&title=Lessons+Learned+in+Conducting+Community+Participatory+School-Based+Health+Research+on+an+American+Indian+Reservation&atitle=Lessons+Learned+in+Conducting+Community+Participatory+School-Based+Health+Research+on+an+American+Indian+Reservation&au=Grant%2C+Vernon%3BBrown%2C+Blakely%3BHarris%2C+Kari+Jo&isbn=&jtitle=Progress+in+Community+Health+Partnerships&btitle=&id=?t:ac=22336720342E496DPQ/1
LA  - English
DB  - Social Science Premium Collection
N1  - Copyright - Copyright Johns Hopkins University Press Spring 2021
N1  - Last updated - 2021-04-01
N1  - SubjectsTermNotLitGenreText - Israel
ER  - 


TY  - JOUR
T1  - Caregiver autonomy support: A systematic review of interventions for adults with chronic illness and their caregivers with narrative synthesis
AN  - 2502229638
AB  - Chronic illnesses cause significant mortality in adults. Caregivers (spouses, adult children, friends) support adults with chronic illness in multiple ways, for instance through support of their autonomous decisions about how and why to engage in self‐care.AimTo examine interventions designed to improve the health and well‐being of adults with chronic illness by enhancing the autonomy supportive behaviours of caregivers.DesignSystematic review of randomized controlled trials with narrative synthesis.Data sourcesAll available dates of publication through August 2020 conducted in PubMed, Medline, Ageline, PsychInfo, and CINAHL.MethodsRandomized controlled interventions of adults with chronic illness and their caregivers with content to enhance caregiver autonomy support were included. Interventions involving healthcare personnel, adults without self‐care capacity, or not published in English were excluded. Quality was appraised using Joanna Briggs Institute recommendations. Common themes in autonomy support and associated outcomes (e.g., self‐care, social support) were synthesized.ResultsSearch identified 1,426 studies with 16 included in review (N = 2,486 dyads). Methodological quality was moderate. Successful interventions were skills‐based, targeted various communication styles, contained in‐person elements, and involved nurses. Half of the interventions assessed autonomy support outcomes; 63% (5 of 8) of these improved autonomy support. Results were generally positive for social support, mixed for self‐care, and null for caregiver burden. Heterogeneity and complexity of studies limited attribution of effects.ConclusionBehavioural interventions designed to enhance dyadic caregiver interpersonal communication to be autonomy supportive may positively influence caregiver skills and chronic illness outcomes. Future studies of autonomy support are needed to identify core intervention components.ImpactThis is the first systematic review examining interventions promoting caregiver to care‐receiver autonomy support. Modifying interpersonal communication to be autonomy supportive has potential to improve chronic illness outcomes. Findings can inform how clinicians and investigators enlist caregiver autonomy support to encourage behaviour change.Alternate abstract:慢性病导致成年人死亡率显著增加。照料人员 (配偶、成年子女、朋友) 以多种方式支持患有慢性病的成年人, 例如支持他们自主决定如何进行自我照顾以及自我照顾的原因。目的研究旨在通过加强照料人员自主支持行为来改善患有慢性病的成年人的健康福祉的干预措施。设计随机对照试验的系统化评估和叙述性综合。数据来源截至2020年8月在PubMed、Medline、Ageline、PsychInfo和CINAHL发布的所有出版物的可用日期。方法纳入了对患有慢性病的成年人及其照料人员的随机对照干预 (干预旨在加强照料人员自主性支持) 。排除了涉及医疗服务提供者、无自理能力的成人或未用英文发表的干预。采用乔安娜·布里格斯研究所的建议, 对质量进行评估。综合了自主性支持和相关结果 (如自我照顾、社会支持) 的共同主题。结果检索确定了1,426项研究, 其中16项纳入评估 (N=2,486对) 。方法学质量适宜。成功的干预措施以技能为基础, 针对不同的沟通方式, 包含个人要素, 并且涉及护士参与。半数干预措施对自主支持结果进行了评价; 其中63%(5/8) 的干预措施改善了自主支持。研究结果是普遍对社会支持持肯定态度, 对自我护理持综合态度, 对照料人员负担持否定态度。研究的异质性和复杂性限制了效应的归因。结论行为干预旨在加强双人照料人员的人际沟通, 使其具有自主支持, 这可能会对照料人员的技能和慢性病结果产生积极影响。今后需要对自主支持进行研究, 以确定核心干预内容。影响这是首次系统化评估, 研究了促进照料人员对被照料人员自主支持的干预措施。将人际沟通变更为自主支持有可能改善慢性病结果。研究结果可以为临床医生和调查人员寻求照料人员自主支持以鼓励行为改变提供参考。
JF  - Journal of Advanced Nursing
AU  - Stawnychy, Michael A
AU  - Teitelman, Anne M
AU  - Riegel, Barbara
AD  - Robert Wood Johnson Foundation Future of Nursing Scholar, Philadelphia, PA, USA; School of Nursing, University of Pennsylvania, Philadelphia, PA, USA ; Department of Family and Community Health, School of Nursing, University of Pennsylvania, Philadelphia, PA, USA ; School of Nursing, University of Pennsylvania, Philadelphia, PA, USA; Edith Clemmer Steinbright Professor of Gerontology, Pennsylvania, PA, USA; Professorial Fellow, Mary Mackillop Institute for Health Research, Australian Catholic University, Melbourne, Australia ; Robert Wood Johnson Foundation Future of Nursing Scholar, Philadelphia, PA, USA; School of Nursing, University of Pennsylvania, Philadelphia, PA, USA
Y1  - 2021/04//
PY  - 2021
DA  - Apr 2021
SP  - 1667
EP  - 1682
CY  - Oxford, United States Oxford, Oxford
PB  - Wiley Subscription Services, Inc.
VL  - 77
IS  - 4
SN  - 03092402
KW  - Medical Sciences--Nurses And Nursing
KW  - adult
KW  - autonomy support
KW  - caregiver
KW  - chronic disease
KW  - narrative synthesis
KW  - nurses
KW  - personal autonomy
KW  - randomized controlled trials
KW  - self‐care
KW  - self‐determination
KW  - systematic review
KW  - Social support
KW  - Narratives
KW  - Intervention
KW  - Clinical outcomes
KW  - Health care
KW  - Chronic illnesses
KW  - Systematic review
KW  - Selfcare
KW  - Spouses
KW  - Behavioural changes
KW  - Interpersonal communication
KW  - Randomized controlled trials
KW  - Attributions
KW  - Adult children
KW  - Adults
KW  - Nurses
KW  - Caregivers
KW  - Communication
KW  - Friends
KW  - Autonomy
KW  - Caregiver burden
UR  - https://elib.tcd.ie/login?url=https://www.proquest.com/scholarly-journals/caregiver-autonomy-support-systematic-review/docview/2502229638/se-2?accountid=14404
L2  - http://resolver.ebscohost.com/openurl?sid=ProQ:wpsa&fmt=journal&genre=article&issn=03092402&volume=77&issue=4&date=2021&spage=1667&title=Caregiver+autonomy+support%3A+A+systematic+review+of+interventions+for+adults+with+chronic+illness+and+their+caregivers+with+narrative+synthesis&atitle=Caregiver+autonomy+support%3A+A+systematic+review+of+interventions+for+adults+with+chronic+illness+and+their+caregivers+with+narrative+synthesis&au=Stawnychy%2C+Michael+A%3BTeitelman%2C+Anne+M%3BRiegel%2C+Barbara&isbn=&jtitle=Journal+of+Advanced+Nursing&btitle=&id=10.1111%2Fjan.14696?t:ac=22336720342E496DPQ/1
LA  - English
DB  - British Nursing Index; Social Science Premium Collection
N1  - Copyright - © 2021 John Wiley & Sons Ltd
N1  - Last updated - 2021-07-20
DO  - http://dx.doi.org/10.1111/jan.14696
ER  - 


TY  - JOUR
T1  - Social Worker and Midwife Decision Making Regarding Child Protection Risk and the Unborn Baby: A Qualitative Study
AN  - 2526512642
AB  - A newborn baby is vulnerable to abuse and neglect, and the professional role may involve assessment before the baby is born. The aim of this paper is to explore the perspectives and experiences of midwives and child protection social workers regarding the protection of unborn babies within Northern Ireland. Data were gathered using four focus groups (14 midwives and 16 child protection social workers) within one Health and Social Care Trust. The data were analysed in terms of understanding risk factors and forming a professional judgement. The mental wellbeing of the pregnant woman, drug use, alcohol use, domestic violence, the pregnant woman's childhood experiences, gestation period and antenatal care attendance were the main risks identified. Observations, engaging with the pregnant woman and using ‘soft intelligence’ were key aspects in forming a professional judgement. The appraisal of the ability of the pregnant woman to recognise danger was an important moderating factor, and perhaps formed part of a professional judgement heuristic to assist in making sense of wide‐ranging information about diverse risks.‘Explore[s] the perspectives and experiences of midwives and child protection social workers regarding the protection of unborn babies within Northern Ireland’Key Practitioner MessagesIdentified risk factors included mental wellbeing, age, feelings about the pregnancy, drug and alcohol use, domestic violence, the pregnant woman's childhood experiences, gestation period and antenatal care attendance.Pregnant women were unable to recognise the dangers in misusing illegal or prescription drugs, excessive alcohol consumption and initiating/maintaining relationships with sex offenders.Key skills in forming a professional judgement involved engagement with the pregnant woman, professionals' experience and observations, and the use of ‘soft intelligence’.
JF  - Child Abuse Review
AU  - Helena Mc Elhinney
AU  - Sinclair, Marlene
AU  - Taylor, Brian
AD  - Centre for Maternal, Fetal and Infant Research, Institute of Nursing and Health Research, Ulster University, Newtownabbey, UK ; Centre for Maternal, Fetal and Infant Research, Institute of Nursing and Health Research, Ulster University, Belfast, UK ; Institute for Research in Social Sciences, Ulster University, Belfast, UK ; Centre for Maternal, Fetal and Infant Research, Institute of Nursing and Health Research, Ulster University, Newtownabbey, UK
Y1  - 2021///Mar/Apr
PY  - 2021
DA  - Mar/Apr 2021
SP  - 98
EP  - 113
CY  - Hoboken
PB  - Wiley Subscription Services, Inc.
VL  - 30
IS  - 2
SN  - 09529136
KW  - Psychology
KW  - decision making
KW  - unborn baby
KW  - child protection
KW  - risk assessment
KW  - Domestic violence
KW  - Infants
KW  - Childhood experiences
KW  - Alcohol use
KW  - Child welfare
KW  - Newborn babies
KW  - Social workers
KW  - Childhood factors
KW  - Prescription drugs
KW  - Professional judgments
KW  - Drug abuse
KW  - Women
KW  - Well being
KW  - Social care
KW  - Drinking behavior
KW  - Midwives
KW  - Children
KW  - Antenatal care
KW  - Attendance
KW  - Protection
KW  - Welfare state
KW  - Midwifery
KW  - Prenatal care
KW  - Illegal
KW  - Birth order
KW  - Drugs
KW  - Heuristic
KW  - Risk factors
KW  - Health services
KW  - Work roles
KW  - Intelligence
KW  - Pregnancy
KW  - Health care
KW  - Decision making
KW  - Substance abuse
KW  - Work skills
KW  - Social services
KW  - Pregnant women
KW  - Sex offenders
KW  - Babies
KW  - Qualitative research
KW  - United Kingdom--UK
KW  - Northern Ireland
UR  - https://elib.tcd.ie/login?url=https://www.proquest.com/scholarly-journals/social-worker-midwife-decision-making-regarding/docview/2526512642/se-2
L2  - http://resolver.ebscohost.com/openurl?sid=ProQ:wpsa&fmt=journal&genre=article&issn=09529136&volume=30&issue=2&date=Mar%2FApr+2021&spage=98&title=Social+Worker+and+Midwife+Decision+Making+Regarding+Child+Protection+Risk+and+the+Unborn+Baby%3A+A+Qualitative+Study&atitle=Social+Worker+and+Midwife+Decision+Making+Regarding+Child+Protection+Risk+and+the+Unborn+Baby%3A+A+Qualitative+Study&au=Helena+Mc+Elhinney%3BSinclair%2C+Marlene%3BTaylor%2C+Brian&isbn=&jtitle=Child+Abuse+Review&btitle=&id=10.1002%2Fcar.2661?t:ac=22336720342E496DPQ/1
LA  - English
DB  - Social Science Premium Collection
N1  - Copyright - © 2021. This article is published under http://creativecommons.org/licenses/by/4.0/ (the “License”). Notwithstanding the ProQuest Terms and Conditions, you may use this content in accordance with the terms of the License.
N1  - Last updated - 2021-08-02
N1  - SubjectsTermNotLitGenreText - Northern Ireland; United Kingdom--UK
DO  - http://dx.doi.org/10.1002/car.2661
ER  - 


TY  - JOUR
T1  - Descriptive analysis of sickle cell patients living in France: The PHEDRE cross-sectional study
AN  - 2502782294
AB  - About the Authors: Marie Gerardin Roles Funding acquisition, Investigation, Writing – original draft Affiliation: Service de Pharmacologie Clinique, Centre Hospitalier Universitaire de Nantes, Nantes, France ORCID logo https://orcid.org/0000-0001-7404-6325 Morgane Rousselet Roles Conceptualization, Funding acquisition, Investigation, Methodology Affiliations Service de Pharmacologie Clinique, Centre Hospitalier Universitaire de Nantes, Nantes, France, Service d’Addictologie et de Psychiatrie, Centre Hospitalier Universitaire de Nantes, Nantes, France, INSERM U1246 SPHERE “Methods in Patient-Centered Outcomes and Health Research”, Universités de Nantes et Tours, Nantes, France Marie-Laure Couec Contributed equally to this work with:

Marie-Laure Couec, Agathe Masseau Roles Conceptualization, Methodology Affiliation: Service de Médecine Interne, Centre Hospitalier Universitaire de Nantes, Nantes, France Marylène Guerlais Roles Writing – review & editing Affiliation: Service de Pharmacologie Clinique, Centre Hospitalier Universitaire de Nantes, Nantes, France Nicolas Authier Roles Conceptualization, Investigation ¶‡ These authors also contributed equally to this work Affiliation: Service de Pharmacologie Médicale, Centre Hospitalier Universitaire de Clermont-Ferrand, Clermont-Ferrand, France Sylvie Deheul Roles Conceptualization, Investigation ¶‡ These authors also contributed equally to this work Affiliation: Service de Pharmacologie, Centre Hospitalier Universitaire de Lille, Lille, France Anne Roussin Roles Conceptualization, Investigation ¶‡ These authors also contributed equally to this work Affiliation: Service de Pharmacologie Médicale et Clinique, Centre Hospitalier Universitaire de Toulouse, Toulouse, France Joelle Micallef Roles Conceptualization, Investigation ¶‡ These authors also contributed equally to this work Affiliation: Service de Pharmacologie Clinique, Hôpital de la Timone, Assistance Publique-Hôpitaux de Marseille, Marseille, France Samira Djezzar Roles Conceptualization, Investigation ¶‡ These authors also contributed equally to this work Affiliation: Centre d’Evaluation et d’Information sur la Pharmacodependence—Addictovigilance de Paris, Hôpital Fernand Widal, APHP Paris, Paris, France French Addictovigilance Network (FAN) ¶Membership of the FAN is provided in the Acknowledgments ¶‡ These authors also contributed equally to this work Fanny Feuillet Roles Conceptualization, Formal analysis, Methodology Affiliations INSERM U1246 SPHERE “Methods in Patient-Centered Outcomes and Health Research”, Universités de Nantes et Tours, Nantes, France, Plateforme de Biométrie, Centre Hospitalier Universitaire de Nantes, Nantes, France Pascale Jolliet Roles Validation Affiliations Service de Pharmacologie Clinique, Centre Hospitalier Universitaire de Nantes, Nantes, France, INSERM U1246 SPHERE “Methods in Patient-Centered Outcomes and Health Research”, Universités de Nantes et Tours, Nantes, France Caroline Victorri-Vigneau Roles Conceptualization, Funding acquisition, Supervision, Validation, Writing – review & editing * E-mail: pharmacodependance@chu-nantes.fr Affiliations Service de Pharmacologie Clinique, Centre Hospitalier Universitaire de Nantes, Nantes, France, INSERM U1246 SPHERE “Methods in Patient-Centered Outcomes and Health Research”, Universités de Nantes et Tours, Nantes, France Introduction A severe disease with serious consequences Sickle cell disease (SCD) is an inherited red blood cell disorder.

Since 1999–2000, screening for SCD has been carried out in all new-borns in overseas departments.

The management of adult SCD coordinated by a specialist doctor involves a large number of health professionals in the treatment and management of acute and chronic complications (internist, haematologist, general practitioner, emergency doctor, psychologist and psychiatrist, nurse, social workers) [18].
JF  - PLoS One
AU  - Gerardin, Marie
AU  - Rousselet, Morgane
AU  - Couec, Marie-Laure
AU  - Masseau, Agathe
AU  - Guerlais, Marylène
AU  - Authier, Nicolas
AU  - Deheul, Sylvie
AU  - Roussin, Anne
AU  - Micallef, Joelle
AU  - Djezzar, Samira
AU  - French Addictovigilance Network (FAN)
AU  - Feuillet, Fanny
AU  - Jolliet, Pascale
AU  - Victorri-Vigneau, Caroline
Y1  - 2021/03//
PY  - 2021
DA  - Mar 2021
CY  - San Francisco
PB  - Public Library of Science
VL  - 16
IS  - 3
KW  - Sciences: Comprehensive Works
KW  - Analgesics
KW  - Pain
KW  - Heterozygosity
KW  - Patients
KW  - Homozygosity
KW  - Physicians
KW  - Schools
KW  - Employment
KW  - Parents & parenting
KW  - Red blood cells
KW  - Hemoglobin
KW  - Anemia
KW  - Methodology
KW  - Disease
KW  - Medical personnel
KW  - Pharmacology
KW  - Medical research
KW  - Complications
KW  - Editing
KW  - Methods
KW  - Children & youth
KW  - Professionals
KW  - Preventive medicine
KW  - Family physicians
KW  - Overseas
KW  - Pediatrics
KW  - Sickle cell disease
KW  - Adults
KW  - Funding
KW  - France
UR  - https://elib.tcd.ie/login?url=https://www.proquest.com/scholarly-journals/descriptive-analysis-sickle-cell-patients-living/docview/2502782294/se-2
L2  - http://resolver.ebscohost.com/openurl?sid=ProQ:wpsa&fmt=journal&genre=article&issn=&volume=16&issue=3&date=2021&spage=e0248649&title=Descriptive+analysis+of+sickle+cell+patients+living+in+France%3A+The+PHEDRE+cross-sectional+study&atitle=Descriptive+analysis+of+sickle+cell+patients+living+in+France%3A+The+PHEDRE+cross-sectional+study&au=Gerardin%2C+Marie%3BRousselet%2C+Morgane%3BCouec%2C+Marie-Laure%3BMasseau%2C+Agathe%3BGuerlais%2C+Maryl%C3%A8ne%3BAuthier%2C+Nicolas%3BDeheul%2C+Sylvie%3BRoussin%2C+Anne%3BMicallef%2C+Joelle%3BDjezzar%2C+Samira%3BFrench+Addictovigilance+Network+%28FAN%29%3BFeuillet%2C+Fanny%3BJolliet%2C+Pascale%3BVictorri-Vigneau%2C+Caroline&isbn=&jtitle=PLoS+One&btitle=&id=10.1371%2Fjournal.pone.0248649?t:ac=22336720342E496DPQ/1
LA  - English
DB  - Publicly Available Content Database
N1  - Copyright - © 2021 Gerardin et al. This is an open access article distributed under the terms of the Creative Commons Attribution License: http://creativecommons.org/licenses/by/4.0/ (the “License”), which permits unrestricted use, distribution, and reproduction in any medium, provided the original author and source are credited. Notwithstanding the ProQuest Terms and Conditions, you may use this content in accordance with the terms of the License.
N1  - Last updated - 2021-03-24
N1  - SubjectsTermNotLitGenreText - France
DO  - http://dx.doi.org/10.1371/journal.pone.0248649
ER  - 


TY  - JOUR
T1  - A review and definition of ‘usual care’ in genetic counseling trials to standardize use in research
AN  - 2488847164
AB  - The descriptor ‘usual care’ refers to standard or routine care. Yet, no formal definition exists. The need to define what constitutes usual care arises in clinical research. Often one arm in a trial represents usual care in comparison with a novel intervention. Accordingly, usual care in genetic counseling research appears predominantly in randomized controlled trials. Recent standards for reporting genetic counseling research call for standardization, but do not address usual care. We (1) inventoried all seven studies in the Clinical Sequencing Evidence‐Generating Consortium (CSER) about how genetic counseling was conceptualized, conducted, and whether a usual care arm was involved; (2) conducted a review of published randomized control trials in genetic counseling, comparing how researchers describe usual care groups; and (3) reviewed existing professionally endorsed definitions and practice descriptions of genetic counseling. We found wide variation in the content and delivery of usual care. Descriptions frequently detailed the content of usual care, most often noting assessment of genetic risk factors, collecting family histories, and offering testing. A minority included addressing psychological concerns or the risks versus benefits of testing. Descriptions of how care was delivered were vague except for mode and type of clinician, which varied. This significant variation, beyond differences expected among subspecialties, reduces the validity and generalizability of genetic counseling research. Ideally, research reflects clinical practice so that evidence generated can be used to improve clinical outcomes. To address this objective, we propose a definition of usual care in genetic counseling research that merges common elements from the National Society of Genetic Counselors’ practice definition, the Reciprocal Engagement Model, and the Accreditation Council for Genetic Counselors’ practice‐based competencies. Promoting consistent execution of usual care in the design of genetic counseling trials can lead to more consistency in representing clinical care and facilitate the generation of evidence to improve it.
JF  - Journal of Genetic Counseling
AU  - Biesecker, Barbara B
AU  - Lillie, Sarah E
AU  - Amendola, Laura M
AU  - Donohue, Katherine E
AU  - East, Kelly M
AU  - Foreman, Ann Katherine M
AU  - Gilmore, Marian J
AU  - Greve, Veronica
AU  - Liangolou, Billie
AU  - O'Daniel, Julianne M
AU  - Odgis, Jacqueline A
AU  - Rego, Shannon
AU  - Bradley, Rolf
AU  - Scollon, Sarah
AU  - Suckiel, Sabrina A
AU  - Zepp, Jamilyn
AU  - Galen, Joseph
AD  - Genomics, Bioinformatics and Translation, RTI International, Washington, DC, USA ; Center for Communication Science, RTI International, Research Triangle Park, NC, USA ; Division of Medical Genetics, University of Washington, Seattle, WA, USA ; Institute for Genomic Health, The Icahn School of Medicine at Mount Sinai, New York, NY, USA ; HudsonAlpha Institute for Biotechnology, Huntsville, AL, USA ; Department of Genetics, University of North Carolina, Chapel Hill, NC, USA ; Department of Translational and Applied Genomics, Kaiser Permanente ‐ Center for Health Research, Portland, OR, USA ; UCSF Benioff Children’s Hospital, San Francisco, CA, USA ; Institute for Human Genetics, University of California, San Francisco, CA, USA ; Department of Pediatrics, Baylor College of Medicine, Houston, TX, USA ; Department of Humanities and Social Sciences, University of California, San Francisco, CA, USA ; Genomics, Bioinformatics and Translation, RTI International, Washington, DC, USA
Y1  - 2021/02//
PY  - 2021
DA  - Feb 2021
SP  - 42
EP  - 50
CY  - New York
PB  - Blackwell Publishing Ltd.
VL  - 30
IS  - 1
SN  - 10597700
KW  - Psychology
KW  - genetic counseling interventions
KW  - genetic counseling research
KW  - randomized controlled trials
KW  - usual care
KW  - Research
KW  - Clinical trials
KW  - Standardization
KW  - Clinical outcomes
KW  - Risk factors
KW  - Clinical standards
KW  - Genetic susceptibility
KW  - Randomized controlled trials
KW  - Clinical research
KW  - Risk assessment
KW  - Genetic counseling
KW  - Generalizability
KW  - Genetic counselling
UR  - https://elib.tcd.ie/login?url=https://www.proquest.com/scholarly-journals/review-definition-usual-care-genetic-counseling/docview/2488847164/se-2?accountid=14404
L2  - http://resolver.ebscohost.com/openurl?sid=ProQ:wpsa&fmt=journal&genre=article&issn=10597700&volume=30&issue=1&date=2021&spage=42&title=A+review+and+definition+of+%E2%80%98usual+care%E2%80%99+in+genetic+counseling+trials+to+standardize+use+in+research&atitle=A+review+and+definition+of+%26lsquo%3Busual+care%26rsquo%3B+in+genetic+counseling+trials+to+standardize+use+in+research&au=Biesecker%2C+Barbara+B%3BLillie%2C+Sarah+E%3BAmendola%2C+Laura+M%3BDonohue%2C+Katherine+E%3BEast%2C+Kelly+M%3BForeman%2C+Ann+Katherine+M%3BGilmore%2C+Marian+J%3BGreve%2C+Veronica%3BLiangolou%2C+Billie%3BO%27Daniel%2C+Julianne+M%3BOdgis%2C+Jacqueline+A%3BRego%2C+Shannon%3BBradley%2C+Rolf%3BScollon%2C+Sarah%3BSuckiel%2C+Sabrina+A%3BZepp%2C+Jamilyn%3BGalen%2C+Joseph&isbn=&jtitle=Journal+of+Genetic+Counseling&btitle=&id=10.1002%2Fjgc4.1363?t:ac=22336720342E496DPQ/1
LA  - English
DB  - Social Science Premium Collection
N1  - Copyright - Copyright © 2021 National Society of Genetic Counselors
N1  - Last updated - 2021-05-28
DO  - http://dx.doi.org/10.1002/jgc4.1363
ER  - 


TY  - JOUR
T1  - Impact of iron fortification on anaemia and iron deficiency among pre-school children living in Rural Ghana
AN  - 2488535245
AB  - About the Authors: Samuel Kofi Tchum Roles Conceptualization, Data curation, Formal analysis, Funding acquisition, Investigation, Methodology, Project administration, Resources, Software, Supervision, Validation, Writing – original draft, Writing – review & editing * E-mail: kofi.tchum@kintampo-hrc.org Affiliations Department of Biochemistry and Biotechnology, College of Sciences, Kwame Nkrumah University of Science and Technology, Kumasi, Ghana, Kintampo Health Research Centre, Ghana Health Service, Kintampo-North, Ghana ORCID logo https://orcid.org/0000-0003-4800-1769 Fareed Kow Arthur Roles Conceptualization, Data curation, Investigation, Methodology, Supervision, Validation, Visualization, Writing – original draft, Writing – review & editing Affiliation: Department of Biochemistry and Biotechnology, College of Sciences, Kwame Nkrumah University of Science and Technology, Kumasi, Ghana Bright Adu Roles Conceptualization, Formal analysis, Investigation, Methodology, Supervision, Validation, Writing – original draft, Writing – review & editing Affiliation: Department of Immunology, College of Health Sciences, Noguchi Memorial Institute for Medical Research, University of Ghana, Legon, Accra, Ghana Samuel Asamoah Sakyi Roles Conceptualization, Data curation, Formal analysis, Investigation, Methodology, Supervision, Validation, Writing – original draft, Writing – review & editing Affiliation: Department of Molecular Medicine, School of Medical Sciences, Kwame Nkrumah University of Science and Technology, Kumasi, Ghana Latifatu Alhassan Abubakar Roles Conceptualization, Investigation, Methodology, Project administration, Validation, Writing – review & editing Affiliation: Kintampo Health Research Centre, Ghana Health Service, Kintampo-North, Ghana Dorcas Atibilla Roles Conceptualization, Formal analysis, Investigation, Methodology, Project administration, Validation, Writing – review & editing Affiliation: Kintampo Health Research Centre, Ghana Health Service, Kintampo-North, Ghana Seeba Amenga-Etego Roles Data curation, Software, Validation, Visualization, Writing – review & editing Affiliation: Kintampo Health Research Centre, Ghana Health Service, Kintampo-North, Ghana Felix Boakye Oppong Roles Conceptualization, Data curation, Formal analysis, Methodology, Software, Validation, Visualization, Writing – review & editing Affiliation: Kintampo Health Research Centre, Ghana Health Service, Kintampo-North, Ghana Francis Dzabeng Roles Conceptualization, Data curation, Formal analysis, Methodology, Software, Validation, Writing – review & editing Affiliation: Kintampo Health Research Centre, Ghana Health Service, Kintampo-North, Ghana Benjamin Amoani Roles Conceptualization, Data curation, Formal analysis, Methodology, Resources, Validation, Writing – review & editing Affiliation: Department of Biomedical Sciences, School of Allied Health Sciences, University of Cape Coast, Cape Coast, Ghana Thomas Gyan Roles Conceptualization, Data curation, Methodology, Validation, Visualization, Writing – review & editing Affiliation: Kintampo Health Research Centre, Ghana Health Service, Kintampo-North, Ghana Emmanuel Arhin Roles Conceptualization, Methodology, Supervision, Writing – review & editing Affiliation: Faculty of Earth and Environmental Sciences, Department of Earth Science, C K. Tedam University of Technology and Applied Sciences, Navrongo, Ghana Kwaku Poku-Asante Roles Conceptualization, Data curation, Formal analysis, Funding acquisition, Investigation, Methodology, Project administration, Resources, Software, Supervision, Validation, Visualization, Writing – original draft, Writing – review & editing Affiliation: Kintampo Health Research Centre, Ghana Health Service, Kintampo-North, Ghana Introduction Anaemia prevalence in children under 5 years old was estimated to be 43% globally in 2011 and was higher (71%) in central and western Africa [1].

In 2003, a randomized placebo-controlled trial conducted in Pemba, Zanzibar involving 32,000 pre-school Tanzanian children was stopped promptly on the advice from the trial’s Data Safety Monitoring Board (DSMD) due to higher hospitalizations or mortality rate in the iron group [19].

The WHO thus recommended in 2016 that in heavily malaria transmission areas, pre-school children at risk of iron deficiency and anaemia should be provided with oral iron intervention if they have access to anti-malaria intervention strategies (insecticide-treated bed-nets, anti-malarial drug therapy and vector-control programmes) [24].

[...]this randomization scheme also facilitated the monitoring of participants, particularly those who moved within or outside the study area.
JF  - PLoS One
AU  - Tchum, Samuel Kofi
AU  - Fareed Kow Arthur
AU  - Bright Adu
AU  - Samuel Asamoah Sakyi
AU  - Latifatu Alhassan Abubakar
AU  - Atibilla, Dorcas
AU  - Seeba Amenga-Etego
AU  - Felix Boakye Oppong
AU  - Dzabeng, Francis
AU  - Amoani, Benjamin
AU  - Thomas, Gyan
AU  - Arhin, Emmanuel
AU  - Poku-Asante, Kwaku
Y1  - 2021/02//
PY  - 2021
DA  - Feb 2021
CY  - San Francisco
PB  - Public Library of Science
VL  - 16
IS  - 2
KW  - Sciences: Comprehensive Works
KW  - Iron deficiency
KW  - Iron deficiency anemia
KW  - Malaria
KW  - Anemia
KW  - Ferritin
KW  - Medical risk factors
KW  - Vitamin A
KW  - Prophylaxis
KW  - Biochemistry
KW  - Iron
KW  - Medical research
KW  - Capes (landforms)
KW  - Biotechnology
KW  - Children
KW  - Health sciences
KW  - Disease transmission
KW  - Malnutrition
KW  - Immunology
KW  - At risk youth
KW  - Data analysis
KW  - Chemotherapy
KW  - Hemoglobin
KW  - Insecticides
KW  - Technology
KW  - Editing
KW  - Randomization
KW  - Vector-borne diseases
KW  - Caregivers
KW  - Reviews
KW  - Software
KW  - Funding
KW  - Research facilities
KW  - Environmental sciences
KW  - Nutrient deficiency
KW  - Monitoring
KW  - Drafting software
KW  - Computer programs
KW  - Methodology
KW  - Science and technology
KW  - Health services
KW  - Visualization
KW  - Placebos
KW  - Drug therapy
KW  - Ghana
UR  - https://elib.tcd.ie/login?url=https://www.proquest.com/scholarly-journals/impact-iron-fortification-on-anaemia-deficiency/docview/2488535245/se-2
L2  - http://resolver.ebscohost.com/openurl?sid=ProQ:wpsa&fmt=journal&genre=article&issn=&volume=16&issue=2&date=2021&spage=e0246362&title=Impact+of+iron+fortification+on+anaemia+and+iron+deficiency+among+pre-school+children+living+in+Rural+Ghana&atitle=Impact+of+iron+fortification+on+anaemia+and+iron+deficiency+among+pre-school+children+living+in+Rural+Ghana&au=Tchum%2C+Samuel+Kofi%3BFareed+Kow+Arthur%3BBright+Adu%3BSamuel+Asamoah+Sakyi%3BLatifatu+Alhassan+Abubakar%3BAtibilla%2C+Dorcas%3BSeeba+Amenga-Etego%3BFelix+Boakye+Oppong%3BDzabeng%2C+Francis%3BAmoani%2C+Benjamin%3BThomas%2C+Gyan%3BArhin%2C+Emmanuel%3BPoku-Asante%2C+Kwaku&isbn=&jtitle=PLoS+One&btitle=&id=10.1371%2Fjournal.pone.0246362?t:ac=22336720342E496DPQ/1
LA  - English
DB  - Publicly Available Content Database
N1  - Copyright - © 2021 Tchum et al. This is an open access article distributed under the terms of the Creative Commons Attribution License: http://creativecommons.org/licenses/by/4.0/ (the “License”), which permits unrestricted use, distribution, and reproduction in any medium, provided the original author and source are credited. Notwithstanding the ProQuest Terms and Conditions, you may use this content in accordance with the terms of the License.
N1  - Last updated - 2021-10-05
N1  - SubjectsTermNotLitGenreText - Ghana
DO  - http://dx.doi.org/10.1371/journal.pone.0246362
ER  - 


TY  - JOUR
T1  - Exploring Patterns of Service Utilization Within Children’s Mental Health Agencies
AN  - 2487657909
AB  - The natural history of psychopathology indicates that many children will re-experience mental health problems. However, little is known about service use over extended time periods. We explored service use of a 5-year time period, and expected to find that some children received mental health services for many months, and some received services in episodes. Administrative visit data from 6 child and youth mental health service agencies and over 7000 children, 4 to 11 years old at their first visit in 2000–2003, were analyzed. Episodes of care were coded based on having a minimum of three visits with 180-day free period between episodes. Chart reviews were conducted for a stratified random sample of 319 cases to obtain clinical and demographic sample characteristics not available in the administrative data. Five patterns of service use were identified in 5 years of visit data using latent class cluster analyses. Close to a third of children were involved for longer than a year, and 19% received two or more episodes of care within the 5-year study period. Children who had patterns of service use with long durations of involvement tended to have a higher percentage of cases with child welfare involvement, and children had fewer strengths in terms of relationships with peers and adults, and abilities to manage negative life experiences. Best methods of caring for children with ongoing or episodic problems need to be developed, and we need to improve methods for identifying those children who might benefit from alternative models of care.HighlightsUp to a third of children and youth with mental health problems may require care lasting more than a year and/or repeated episodes of care.Matching children to a level of service early in care might result in better engagement, lower dropout, and perhaps better outcomes.Ways to identify children/families at intake who may need ongoing care are needed.How to best care for children who may need episodic care over time needs to be determined.
JF  - Journal of Child and Family Studies
AU  - Reid, Graham J
AU  - Stewart, Shannon L
AU  - Barwick, Melanie
AU  - Cunningham, Charles
AU  - Carter, Jeffrey
AU  - Evans, Barrie
AU  - Leschied, Alan
AU  - Neufeld Richard W J
AU  - St Pierre Jeff
AU  - Tobon Juliana
AU  - Vingilis Evelyn
AU  - Zaric, Gregory
AD  - The University of Western Ontario, Department of Psychology, London, Canada (GRID:grid.39381.30) (ISNI:0000 0004 1936 8884); The University of Western Ontario, Department of Family Medicine, London, Canada (GRID:grid.39381.30) (ISNI:0000 0004 1936 8884); The University of Western Ontario, Department of Paediatrics, London, Canada (GRID:grid.39381.30) (ISNI:0000 0004 1936 8884); Children’s Health Research Institute, Children’s Health and Therapeutics, London, Canada (GRID:grid.413953.9) ; Children’s Health Research Institute, Children’s Health and Therapeutics, London, Canada (GRID:grid.413953.9); The University of Western Ontario, Faculty of Education, London, Canada (GRID:grid.39381.30) (ISNI:0000 0004 1936 8884) ; The Hospital for Sick Children, Toronto, Canada (GRID:grid.42327.30) (ISNI:0000 0004 0473 9646); University of Toronto, Department of Psychiatry, Toronto, Canada (GRID:grid.17063.33) (ISNI:0000 0001 2157 2938); University of Toronto, The Dalla Lana School of Public Health, Toronto, Canada (GRID:grid.17063.33) (ISNI:0000 0001 2157 2938) ; McMaster University, Department of Psychiatry and Behavioural Neurosciences, Hamilton, Canada (GRID:grid.25073.33) (ISNI:0000 0004 1936 8227) ; The University of Western Ontario, Department of Psychology, London, Canada (GRID:grid.39381.30) (ISNI:0000 0004 1936 8884); Madame Vanier Children’s Services, London, Canada (GRID:grid.39381.30); University of Western Ontario, Department of Psychiatry, London, Canada (GRID:grid.39381.30) (ISNI:0000 0004 1936 8884) ; Thames Valley District School Board (Retired), London, Canada (GRID:grid.39381.30) ; The University of Western Ontario, Faculty of Education, London, Canada (GRID:grid.39381.30) (ISNI:0000 0004 1936 8884) ; The University of Western Ontario, Department of Psychology, London, Canada (GRID:grid.39381.30) (ISNI:0000 0004 1936 8884); The University of Western Ontario, Department of Psychiatry, London, Canada (GRID:grid.39381.30) (ISNI:0000 0004 1936 8884); The University of Western Ontario, Neuroscience Program, London, Canada (GRID:grid.39381.30) (ISNI:0000 0004 1936 8884); University of British Columbia, Department of Psychology, Okanagan, Canada (GRID:grid.17091.3e) (ISNI:0000 0001 2288 9830) ; The University of Western Ontario, Department of Psychology, London, Canada (GRID:grid.39381.30) (ISNI:0000 0004 1936 8884); Child and Parent Resource Institute, London, Canada (GRID:grid.39381.30) ; The University of Western Ontario, Department of Psychology, London, Canada (GRID:grid.39381.30) (ISNI:0000 0004 1936 8884); University of Toronto, Department of Community and Family Medicine, Toronto, Canada (GRID:grid.17063.33) (ISNI:0000 0001 2157 2938) ; The University of Western Ontario, Department of Family Medicine, London, Canada (GRID:grid.39381.30) (ISNI:0000 0004 1936 8884); The University of Western Ontario, Department of Epidemiology and Biostatistics, London, Canada (GRID:grid.39381.30) (ISNI:0000 0004 1936 8884) ; The University of Western Ontario, Department of Epidemiology and Biostatistics, London, Canada (GRID:grid.39381.30) (ISNI:0000 0004 1936 8884); The University of Western Ontario, Department of Management Science, London, Canada (GRID:grid.39381.30) (ISNI:0000 0004 1936 8884) ; The University of Western Ontario, Department of Psychology, London, Canada (GRID:grid.39381.30) (ISNI:0000 0004 1936 8884); The University of Western Ontario, Department of Family Medicine, London, Canada (GRID:grid.39381.30) (ISNI:0000 0004 1936 8884); The University of Western Ontario, Department of Paediatrics, London, Canada (GRID:grid.39381.30) (ISNI:0000 0004 1936 8884); Children’s Health Research Institute, Children’s Health and Therapeutics, London, Canada (GRID:grid.413953.9)
Y1  - 2021/02//
PY  - 2021
DA  - Feb 2021
SP  - 556
EP  - 574
CY  - New York
PB  - Springer Nature B.V.
VL  - 30
IS  - 2
SN  - 10621024
KW  - Psychology
KW  - Patterns of service use
KW  - Mental health
KW  - Mental health services
KW  - Children
KW  - Adolescents
KW  - Clinical outcomes
KW  - Demographic aspects
KW  - Dropping out
KW  - Natural history
KW  - Mental disorders
KW  - Psychopathology
KW  - Health problems
KW  - In care
KW  - Life experiences
KW  - Chart reviews
KW  - Child welfare
KW  - Mental health care
UR  - https://elib.tcd.ie/login?url=https://www.proquest.com/scholarly-journals/exploring-patterns-service-utilization-within/docview/2487657909/se-2?accountid=14404
L2  - http://resolver.ebscohost.com/openurl?sid=ProQ:wpsa&fmt=journal&genre=article&issn=10621024&volume=30&issue=2&date=2021&spage=556&title=Exploring+Patterns+of+Service+Utilization+Within+Children%E2%80%99s+Mental+Health+Agencies&atitle=Exploring+Patterns+of+Service+Utilization+Within+Children%26rsquo%3Bs+Mental+Health+Agencies&au=Reid%2C+Graham+J%3BStewart%2C+Shannon+L%3BBarwick%2C+Melanie%3BCunningham%2C+Charles%3BCarter%2C+Jeffrey%3BEvans%2C+Barrie%3BLeschied%2C+Alan%3BNeufeld+Richard+W+J%3BSt+Pierre+Jeff%3BTobon+Juliana%3BVingilis+Evelyn%3BZaric%2C+Gregory&isbn=&jtitle=Journal+of+Child+and+Family+Studies&btitle=&id=10.1007%2Fs10826-020-01859-2?t:ac=22336720342E496DPQ/1
LA  - English
DB  - Social Science Premium Collection
N1  - Copyright - © Springer Science+Business Media, LLC, part of Springer Nature 2020.
N1  - Last updated - 2021-07-15
DO  - http://dx.doi.org/10.1007/s10826-020-01859-2
ER  - 


TY  - JOUR
T1  - Psychobiological Mechanisms Underlying the Mental Health Benefits of Yoga-Based Interventions: a Narrative Review
AN  - 2597507542
AB  - ObjectivesA comprehensive understanding of the mechanisms of action is important if yoga-based interventions are to be used in the prevention and/or treatment of mental health symptoms. We, therefore, aimed to examine the evidence base and mechanisms underlying the benefits of yoga-based interventions on mental health, with a focus on psychological, physiological and neurobiological mechanisms.MethodsA narrative review was conducted of scoping reviews, systematic reviews and meta-analysis of yoga-based interventions with a focus on psychological, physiological and neurobiological mechanisms linking yoga-based interventions with mental health. A single author conducted a search of the literature using a number of databases (PubMed, Web of Science, Scopus, Google Scholar). Search terms included but were not limited to “yoga*”, “asana*,” “psych*”, “neuro*”, “stress”, “autonomic”, “mental illness”, “mental health”, “cytokine” and “endocrine”.ResultsA total of 22 studies were included in this narrative review. These studies report that yoga-based interventions decrease stress reactivity, influence physiological markers of stress reactivity including changes in blood pressure, heart rate, cortisol or cytokine levels, resulting in overall improved health and well-being, in diverse populations of adults. Yoga-based interventions influence psychological processes involved in the regulation of mood and emotion, including self-compassion, dispositional mindfulness, rumination, meta-cognition, attention and memory. Finally, yoga-based interventions result in structural and functional changes in several brain regions.ConclusionsYoga-based interventions impact multiple processes of mental health; however, further research should explore the potential interaction between these processes as it is possible that effects may be synergistic rather than in silos.
JF  - Mindfulness
AU  - Pascoe, Michaela C
AU  - J de Manincor Michael
AU  - Hallgren Mats
AU  - Baldwin, Peter A
AU  - Tseberja Jana
AU  - Parker, Alexandra G
AD  - Victoria University, Institute for Health and Sport, Melbourne, Australia (GRID:grid.1019.9) (ISNI:0000 0001 0396 9544); Peter MacCallum Cancer Centre, Melbourne, Australia (GRID:grid.1055.1) (ISNI:0000000403978434) ; NICM Health Research Institute, Western Sydney University, Penrith, Australia (GRID:grid.1029.a) (ISNI:0000 0000 9939 5719) ; Karolinska Institutet, Epidemiology of Psychiatric Conditions, Substance Use and Social Environment (EPiCSS), Department of Global Public Health Sciences, Solna, Sweden (GRID:grid.465198.7) ; Victoria University, Institute for Health and Sport, Melbourne, Australia (GRID:grid.1019.9) (ISNI:0000 0001 0396 9544); Black Dog Institute, Randwick, Australia (GRID:grid.418393.4) (ISNI:0000 0001 0640 7766) ; VIA University College, Aarhus, Denmark (GRID:grid.460119.b) (ISNI:0000 0004 0620 6405) ; Victoria University, Institute for Health and Sport, Melbourne, Australia (GRID:grid.1019.9) (ISNI:0000 0001 0396 9544); University of Melbourne, Orygen, The National Centre of Excellence in Youth Mental Health and Centre for Youth Mental Health, Melbourne, Australia (GRID:grid.1008.9) (ISNI:0000 0001 2179 088X) ; Victoria University, Institute for Health and Sport, Melbourne, Australia (GRID:grid.1019.9) (ISNI:0000 0001 0396 9544); Peter MacCallum Cancer Centre, Melbourne, Australia (GRID:grid.1055.1) (ISNI:0000000403978434)
Y1  - 2021
PY  - 2021
DA  - 2021
SP  - 2877
EP  - 2889
CY  - New York
PB  - Springer Nature B.V.
VL  - 12
IS  - 12
SN  - 18688527
KW  - Psychology
KW  - Brain
KW  - Yoga
KW  - Stress
KW  - Autonomic nervous system
KW  - Neurobiology
KW  - Physiology
KW  - Mental health care
KW  - Cytokines
KW  - Mental disorders
KW  - 62133:Offices of Mental Health Practitioners (except Physicians)
UR  - https://elib.tcd.ie/login?url=https://www.proquest.com/scholarly-journals/psychobiological-mechanisms-underlying-mental/docview/2597507542/se-2?accountid=14404
L2  - http://resolver.ebscohost.com/openurl?sid=ProQ:wpsa&fmt=journal&genre=article&issn=18688527&volume=12&issue=12&date=2021&spage=2877&title=Psychobiological+Mechanisms+Underlying+the+Mental+Health+Benefits+of+Yoga-Based+Interventions%3A+a+Narrative+Review&atitle=Psychobiological+Mechanisms+Underlying+the+Mental+Health+Benefits+of+Yoga-Based+Interventions%3A+a+Narrative+Review&au=Pascoe%2C+Michaela+C%3BJ+de+Manincor+Michael%3BHallgren+Mats%3BBaldwin%2C+Peter+A%3BTseberja+Jana%3BParker%2C+Alexandra+G&isbn=&jtitle=Mindfulness&btitle=&id=10.1007%2Fs12671-021-01736-z?t:ac=22336720342E496DPQ/1
LA  - English
DB  - ABI/INFORM Global
N1  - Copyright - © The Author(s), under exclusive licence to Springer Science+Business Media, LLC, part of Springer Nature 2021.
N1  - Last updated - 2021-11-15
DO  - http://dx.doi.org/10.1007/s12671-021-01736-z
ER  - 


TY  - JOUR
T1  - Gastrointestinal recovery after surgery: protocol for a systematic review
AN  - 2593630445
AB  - IntroductionGastrointestinal recovery after surgery is of worldwide significance. Postoperative gastrointestinal dysfunction is multifaceted and known to represent a major source of postoperative morbidity, however, its significance to postoperative care across all surgical procedures is unknown. The complexity of postoperative gastrointestinal recovery is poorly defined within gastrointestinal surgery, and even less so outside this field. To inform the clinical care of surgical patients worldwide, this systematic review and meta-analysis will aim to characterise the duration of postoperative gastrointestinal recovery that can be expected across all surgical procedures and determine the associations between factors that may affect this.Methods and analysisMEDLINE, Embase, Cochrane Library and CINAHL will be searched for studies reporting the time to first postoperative passage of stool after any surgical procedure. We will screen records, extract data and assess risk of bias in duplicate. Forest plots will be constructed for time to postoperative gastrointestinal recovery, as assessed by various outcome measures. Because of potential heterogeneity, a random-effects model will be used throughout the meta-analysis. Funnel plots will be used to test for publication bias. Meta-regressions will be undertaken where the outcome is the mean time to first postoperative passage of stool, with potential predictors and confounders being patient characteristics, postoperative outcomes and surgical factors.Ethics and disseminationThis study will not involve human or animal subjects and, thus, does not require ethics approval. The outcomes will be disseminated via publication in peer-reviewed scientific journal(s) and presentations at scientific conferences.PROSPERO registration numberCRD42021256210.
JF  - BMJ Open
AU  - Kovoor, Joshua G
AU  - Stretton, Brandon
AU  - Jacobsen, Jonathan Henry W
AU  - Gupta, Aashray K
AU  - Ovenden, Christopher D
AU  - Hewitt, Joseph N
AU  - Glynatsis, John M
AU  - Edwards, Suzanne
AU  - Campbell, Kaitryn
AU  - Asokan, Gayatri P
AU  - Tivey, David R
AU  - Babidge, Wendy J
AU  - Rayner, Christopher K
AU  - Anthony, Adrian A
AU  - Trochsler, Markus I
AU  - Horowitz, Michael
AU  - Hewett, Peter J
AU  - Jones, Karen L
AU  - Maddern, Guy J
AD  - University of Adelaide, Discipline of Surgery, The Queen Elizabeth Hospital, Adelaide, South Australia, Australia; Australian Safety and Efficacy Register of New Interventional Procedures–Surgical, Royal Australasian College of Surgeons, Adelaide, South Australia, Australia ; Northern Adelaide Local Health Network, Adelaide, South Australia, Australia ; Australian Safety and Efficacy Register of New Interventional Procedures–Surgical, Royal Australasian College of Surgeons, Adelaide, South Australia, Australia ; University of Adelaide, Discipline of Surgery, Royal Adelaide Hospital, Adelaide, South Australia, Australia ; University of Adelaide, Discipline of Surgery, Women's and Children's Hospital Adelaide, Adelaide, South Australia, Australia; Department of Neurosurgery, Flinders Medical Centre, Adelaide, South Australia, Australia ; University of Adelaide, Discipline of Surgery, The Queen Elizabeth Hospital, Adelaide, South Australia, Australia ; Adelaide Medical School, The University of Adelaide, Adelaide, South Australia, Australia ; Adelaide Health Technology Assessment, The University of Adelaide, Adelaide, South Australia, Australia ; Department of Health Research Methods, Evidence and Impact, McMaster University, Hamilton, Ontario, Canada ; University of Adelaide, Discipline of Surgery, The Queen Elizabeth Hospital, Adelaide, South Australia, Australia; Research, Audit and Academic Surgery, Royal Australasian College of Surgeons, Adelaide, South Australia, Australia ; Centre of Research Excellence in Translating Nutritional Science to Good Health, The University of Adelaide, Adelaide, South Australia, Australia; Department of Gastroenterology and Hepatology, Royal Adelaide Hospital, Adelaide, South Australia, Australia ; Centre of Research Excellence in Translating Nutritional Science to Good Health, The University of Adelaide, Adelaide, South Australia, Australia; Endocrine and Metabolic Unit, Royal Adelaide Hospital, Adelaide, South Australia, Australia ; University of Adelaide, Discipline of Surgery, The Queen Elizabeth Hospital, Adelaide, South Australia, Australia; Australian Safety and Efficacy Register of New Interventional Procedures–Surgical, Royal Australasian College of Surgeons, Adelaide, South Australia, Australia
Y1  - 2021
PY  - 2021
DA  - 2021
CY  - London
PB  - BMJ Publishing Group LTD
VL  - 11
IS  - 10
KW  - Medical Sciences
KW  - surgery
KW  - adult surgery
KW  - colorectal surgery
KW  - anaesthetics
KW  - hepatobiliary surgery
KW  - orthopaedic & trauma surgery
KW  - Patients
KW  - Population
KW  - Gastrointestinal surgery
KW  - Data analysis
KW  - Recovery (Medical)
KW  - Mortality
KW  - Systematic review
KW  - Intervention
KW  - Meta-analysis
KW  - Postoperative period
KW  - Colorectal surgery
KW  - Bias
KW  - Qatar
UR  - https://elib.tcd.ie/login?url=https://www.proquest.com/scholarly-journals/gastrointestinal-recovery-after-surgery-protocol/docview/2593630445/se-2
L2  - http://resolver.ebscohost.com/openurl?sid=ProQ:wpsa&fmt=journal&genre=article&issn=&volume=11&issue=10&date=2021&spage=&title=Gastrointestinal+recovery+after+surgery%3A+protocol+for+a+systematic+review&atitle=Gastrointestinal+recovery+after+surgery%3A+protocol+for+a+systematic+review&au=Kovoor%2C+Joshua+G%3BStretton%2C+Brandon%3BJacobsen%2C+Jonathan+Henry+W%3BGupta%2C+Aashray+K%3BOvenden%2C+Christopher+D%3BHewitt%2C+Joseph+N%3BGlynatsis%2C+John+M%3BEdwards%2C+Suzanne%3BCampbell%2C+Kaitryn%3BAsokan%2C+Gayatri+P%3BTivey%2C+David+R%3BBabidge%2C+Wendy+J%3BRayner%2C+Christopher+K%3BAnthony%2C+Adrian+A%3BTrochsler%2C+Markus+I%3BHorowitz%2C+Michael%3BHewett%2C+Peter+J%3BJones%2C+Karen+L%3BMaddern%2C+Guy+J&isbn=&jtitle=BMJ+Open&btitle=&id=10.1136%2Fbmjopen-2021-054704?t:ac=22336720342E496DPQ/1
LA  - English
DB  - Publicly Available Content Database
N1  - Copyright - © 2021 Author(s) (or their employer(s)) 2021. Re-use permitted under CC BY-NC. No commercial re-use. See rights and permissions. Published by BMJ. This is an open access article distributed in accordance with the Creative Commons Attribution Non Commercial (CC BY-NC 4.0) license, which permits others to distribute, remix, adapt, build upon this work non-commercially, and license their derivative works on different terms, provided the original work is properly cited, appropriate credit is given, any changes made indicated, and the use is non-commercial. See:  http://creativecommons.org/licenses/by-nc/4.0/ . Notwithstanding the ProQuest Terms and Conditions, you may use this content in accordance with the terms of the License.
N1  - Last updated - 2021-11-15
N1  - SubjectsTermNotLitGenreText - Qatar
DO  - http://dx.doi.org/10.1136/bmjopen-2021-054704
ER  - 


TY  - JOUR
T1  - Facilitators of and barriers to buprenorphine initiation for people with opioid use disorder in the emergency department: protocol for a scoping review
AN  - 2593629122
AB  - IntroductionBuprenorphine–naloxone is recommended as a first-line agent for the treatment of opioid use disorder. Although initiation of buprenorphine in the emergency department (ED) is evidence based, barriers to implementation persist. A comprehensive review and critical analysis of both facilitators of and barriers to buprenorphine initiation in ED has yet to be published. Our objectives are (1) to map the implementation of buprenorphine induction pathway literature and synthesise what we know about buprenorphine pathways in EDs and (2) to identify gaps in this literature with respect to barriers and facilitators of implementation.Methods and analysisWe will conduct a scoping review to comprehensively search the literature, map the evidence and identify gaps in knowledge. The review will adhere to the Preferred Reporting Items for Systematic Reviews and Meta-analyses Protocols Extension for Scoping Reviews and guidance from the Joanna Briggs Institution for conduct of scoping reviews. We will search Medline, APA, PsycINFO, CINAHL, Embase and IBSS from 1995 to present and the search will be restricted to English and French language publications. Citations will be screened in Covidence by two trained reviewers. Discrepancies will be mediated by consensus. Data will be synthesised using a hybrid, inductive–deductive approach, informed by the Consolidated Framework for Implementation Research as well as critical theory to guide further interpretation.Ethics and disseminationThis review does not require ethics approval. A group of primary knowledge users, including clinicians and people with lived experience, will be involved in the dissemination of findings including publication in peer-reviewed journals. Results will inform future research, current quality improvement efforts in affiliated hospitals, and aide the creation of a more robust ED response to the escalating overdose crisis.
JF  - BMJ Open
AU  - Bozinoff, Nikki
AU  - Soobiah, Charlene
AU  - Rodak, Terri
AU  - Bucago, Christine
AU  - Kingston, Katie
AU  - Klaiman, Michelle
AU  - Poynter, Brittany
AU  - Samuels, Glenna
AU  - Schoenfeld, Elizabeth
AU  - Shelton, Dominick
AU  - Kalocsai, Csilla
AD  - Campbell Family Mental Health Research Institute, Centre for Addiction and Mental Health, Toronto, Ontario, Canada; Department of Family and Community Medicine, University of Toronto, Toronto, Ontario, Canada ; Institute for Health Policy, Management and Evaluation, University of Toronto, Toronto, Ontario, Canada ; CAMH Library, Department of Education, Centre for Addiction and Mental Health, Toronto, Ontario, Canada ; Department of Emergency Medicine, Centre for Addiction and Mental Health, Toronto, Ontario, Canada ; Youth Advisory Group, Margaret and Wallace McCain Centre for Child, Youth & Family Mental Health and the Child, Youth and Emerging Adult Program, Centre for Addiction and Mental Health, Toronto, Ontario, Canada ; Department of Emergency Medicine, St. Michael's Hospital, Unity Health Toronto, Toronto, Ontario, Canada ; Patient/Family Research Advisory Network, Centre for Addiction and Mental Health, Toronto, Ontario, Canada ; Department of Emergency Medicine, University of Massachusetts Medical School - Baystate Campus, Springfield, Massachusetts, USA ; Department of Emergency Medicine, Sunnybrook Health Sciences Centre, Toronto, Ontario, Canada ; Sunnybrook Research Institute, Sunnybrook Health Sciences Centre, Toronto, Ontario, Canada; Department of Psychiatry, University of Toronto, Toronto, Ontario, Canada ; Campbell Family Mental Health Research Institute, Centre for Addiction and Mental Health, Toronto, Ontario, Canada; Department of Family and Community Medicine, University of Toronto, Toronto, Ontario, Canada
Y1  - 2021
PY  - 2021
DA  - 2021
CY  - London
PB  - BMJ Publishing Group LTD
VL  - 11
IS  - 9
KW  - Medical Sciences
KW  - accident & emergency medicine
KW  - health services administration & management
KW  - substance misuse
KW  - public health
KW  - qualitative research
KW  - Emergency medical care
KW  - Drug overdose
KW  - Severe acute respiratory syndrome coronavirus 2
KW  - Continuity of care
KW  - Publications
KW  - Intervention
KW  - Librarians
KW  - Subject heading schemes
KW  - Qualitative research
KW  - Coronaviruses
KW  - Harm reduction
KW  - Narcotics
KW  - COVID-19
KW  - United States--US
KW  - North America
UR  - https://elib.tcd.ie/login?url=https://www.proquest.com/scholarly-journals/facilitators-barriers-buprenorphine-initiation/docview/2593629122/se-2
L2  - http://resolver.ebscohost.com/openurl?sid=ProQ:wpsa&fmt=journal&genre=article&issn=&volume=11&issue=9&date=2021&spage=&title=Facilitators+of+and+barriers+to+buprenorphine+initiation+for+people+with+opioid+use+disorder+in+the+emergency+department%3A+protocol+for+a+scoping+review&atitle=Facilitators+of+and+barriers+to+buprenorphine+initiation+for+people+with+opioid+use+disorder+in+the+emergency+department%3A+protocol+for+a+scoping+review&au=Bozinoff%2C+Nikki%3BSoobiah%2C+Charlene%3BRodak%2C+Terri%3BBucago%2C+Christine%3BKingston%2C+Katie%3BKlaiman%2C+Michelle%3BPoynter%2C+Brittany%3BSamuels%2C+Glenna%3BSchoenfeld%2C+Elizabeth%3BShelton%2C+Dominick%3BKalocsai%2C+Csilla&isbn=&jtitle=BMJ+Open&btitle=&id=10.1136%2Fbmjopen-2021-053207?t:ac=22336720342E496DPQ/1
LA  - English
DB  - Coronavirus Research Database; Publicly Available Content Database
N1  - Copyright - © 2021 Author(s) (or their employer(s)) 2021. Re-use permitted under CC BY-NC. No commercial re-use. See rights and permissions. Published by BMJ. This is an open access article distributed in accordance with the Creative Commons Attribution Non Commercial (CC BY-NC 4.0) license, which permits others to distribute, remix, adapt, build upon this work non-commercially, and license their derivative works on different terms, provided the original work is properly cited, appropriate credit is given, any changes made indicated, and the use is non-commercial. See:  http://creativecommons.org/licenses/by-nc/4.0/ . Notwithstanding the ProQuest Terms and Conditions, you may use this content in accordance with the terms of the License.
N1  - Last updated - 2021-11-05
N1  - SubjectsTermNotLitGenreText - United States--US; North America
DO  - http://dx.doi.org/10.1136/bmjopen-2021-053207
ER  - 


TY  - JOUR
T1  - Protocol for the development of a core outcome set for studies of pregnant women with pre-existing multimorbidity
AN  - 2593629078
AB  - IntroductionIncreasingly more pregnant women are living with pre-existing multimorbidity (≥two long-term physical or mental health conditions). This may adversely affect maternal and offspring outcomes. This study aims to develop a core outcome set (COS) for maternal and offspring outcomes in pregnant women with pre-existing multimorbidity. It is intended for use in observational and interventional studies in all pregnancy settings.Methods and analysisWe propose a four stage study design: (1) systematic literature search, (2) focus groups, (3) Delphi surveys and (4) consensus group meeting. The study will be conducted from June 2021 to August 2022. First, an initial list of outcomes will be identified through a systematic literature search of reported outcomes in studies of pregnant women with multimorbidity. We will search the Cochrane library, Medline, EMBASE and CINAHL. This will be supplemented with relevant outcomes from published COS for pregnancies and childbirth in general, and multimorbidity. Second, focus groups will be conducted among (1) women with lived experience of managing pre-existing multimorbidity in pregnancy (and/or their partners) and (2) their healthcare/social care professionals to identify outcomes important to them. Third, these initial lists of outcomes will be prioritised through a three-round online Delphi survey using predefined score criteria for consensus. Participants will be invited to suggest additional outcomes that were not included in the initial list. Finally, a consensus meeting using the nominal group technique will be held to agree on the final COS. The stakeholders will include (1) women (and/or their partners) with lived experience of managing multimorbidity in pregnancy, (2) healthcare/social care professionals involved in their care and (3) researchers in this field.Ethics and disseminationThis study has been approved by the University of Birmingham’s ethical review committee. The final COS will be disseminated through peer-reviewed publication and conferences and to all stakeholders.
JF  - BMJ Open
AU  - Siang Ing Lee
AU  - Kelly-Ann Eastwood
AU  - Moss, Ngawai
AU  - Azcoaga-Lorenzo, Amaya
AU  - Subramanian, Anuradhaa
AU  - Astha Anand
AU  - Beck, Taylor
AU  - Nelson-Piercy, Catherine
AU  - Yau, Christopher
AU  - McCowan, Colin
AU  - O'Reilly, Dermot
AU  - Hope, Holly
AU  - Kennedy, Jonathan Ian
AU  - Abel, Kathryn Mary
AU  - Locock, Louise
AU  - Brocklehurst, Peter
AU  - Plachcinski, Rachel
AU  - Brophy, Sinead
AU  - Agrawal, Utkarsh
AU  - Thangaratinam, Shakila
AU  - Nirantharakumar, Krishnarajah
AU  - Black, Mairead
AD  - Institute of Applied Health Research, University of Birmingham, Birmingham, UK ; Centre for Public Health, Queen's University Belfast, Belfast, UK; St Michael’s Hospital, University Hospitals Bristol and Weston NHS Foundation Trust, Bristol, UK ; Patient and Public Representative, London, UK ; School of Medicine, University of St Andrews, St Andrews, UK ; Guy's and St Thomas' NHS Foundation Trust, London, UK ; Division of Informatics, Imaging and Data Sciences, Faculty of Biology, Medicine and Health, The University of Manchester, Manchester, UK ; Centre for Public Health, Queen's University Belfast, Belfast, UK ; Division of Psychology and Mental Health, Faculty of Biology Medicine and Health, Centre for Women's Mental Health, The University of Manchester, Manchester, UK ; Data Science, Medical School, University of Swansea, Swansea, UK ; Division of Psychology and Mental Health, Faculty of Biology Medicine and Health, Centre for Women's Mental Health, The University of Manchester, Manchester, UK; Greater Manchester Mental Health NHS Foundation Trust, Manchester, UK ; Health Service Research Unit, University of Aberdeen, Aberdeen, UK ; WHO Collaborating Centre for Global Women's Health, Institute of Metabolism and Systems Research, University of Birmingham, Birmingham, UK; Department of Obstetrics and Gynaecology, Birmingham Women's and Children's NHS Foundation Trust, Birmingham, UK ; School of Medicine, Medical Science and Nutrition, University of Aberdeen, Aberdeen, UK ; Institute of Applied Health Research, University of Birmingham, Birmingham, UK
Y1  - 2021
PY  - 2021
DA  - 2021
CY  - London
PB  - BMJ Publishing Group LTD
VL  - 11
IS  - 10
KW  - Medical Sciences
KW  - maternal medicine
KW  - public health
KW  - preventive medicine
KW  - Population
KW  - Womens health
KW  - Focus groups
KW  - Obstetrics
KW  - Thromboembolism
KW  - Eclampsia
KW  - Mental disorders
KW  - Chronic illnesses
KW  - Gestational diabetes
KW  - Public health
KW  - Pregnancy
KW  - Morbidity
KW  - Mental health
KW  - United Kingdom--UK
UR  - https://elib.tcd.ie/login?url=https://www.proquest.com/scholarly-journals/protocol-development-core-outcome-set-studies/docview/2593629078/se-2
L2  - http://resolver.ebscohost.com/openurl?sid=ProQ:wpsa&fmt=journal&genre=article&issn=&volume=11&issue=10&date=2021&spage=&title=Protocol+for+the+development+of+a+core+outcome+set+for+studies+of+pregnant+women+with+pre-existing+multimorbidity&atitle=Protocol+for+the+development+of+a+core+outcome+set+for+studies+of+pregnant+women+with+pre-existing+multimorbidity&au=Siang+Ing+Lee%3BKelly-Ann+Eastwood%3BMoss%2C+Ngawai%3BAzcoaga-Lorenzo%2C+Amaya%3BSubramanian%2C+Anuradhaa%3BAstha+Anand%3BBeck%2C+Taylor%3BNelson-Piercy%2C+Catherine%3BYau%2C+Christopher%3BMcCowan%2C+Colin%3BO%27Reilly%2C+Dermot%3BHope%2C+Holly%3BKennedy%2C+Jonathan+Ian%3BAbel%2C+Kathryn+Mary%3BLocock%2C+Louise%3BBrocklehurst%2C+Peter%3BPlachcinski%2C+Rachel%3BBrophy%2C+Sinead%3BAgrawal%2C+Utkarsh%3BThangaratinam%2C+Shakila%3BNirantharakumar%2C+Krishnarajah%3BBlack%2C+Mairead&isbn=&jtitle=BMJ+Open&btitle=&id=10.1136%2Fbmjopen-2020-044919?t:ac=22336720342E496DPQ/1
LA  - English
DB  - Coronavirus Research Database; Publicly Available Content Database
N1  - Copyright - © 2021 Author(s) (or their employer(s)) 2021. Re-use permitted under CC BY. Published by BMJ. This is an open access article distributed in accordance with the Creative Commons Attribution 4.0 Unported (CC BY 4.0) license, which permits others to copy, redistribute, remix, transform and build upon this work for any purpose, provided the original work is properly cited, a link to the licence is given, and indication of whether changes were made. See:  https://creativecommons.org/licenses/by/4.0/ . Notwithstanding the ProQuest Terms and Conditions, you may use this content in accordance with the terms of the License.
N1  - Last updated - 2021-11-05
N1  - SubjectsTermNotLitGenreText - United Kingdom--UK
DO  - http://dx.doi.org/10.1136/bmjopen-2020-044919
ER  - 


TY  - THES
T1  - Qualitative Methods as Tools for Community Health Assessment
AN  - 2585409232
AB  - Children in the U.S. are not getting enough physical activity, which disproportionately affects the 20% of those growing up in rural communities (Troiano et. al., 2008, Brownson et al., 2000; Martin et al., 2005; Fan et al., 2014). Rural population health researchers have attempted to examine communities as social ecological systems impacting the health of all youth living with the community. However, there is lack of effective tools to understand whole-of-community systems and current practices nested within. And the lack of effective tools may contribute to a lack of effective rural population health interventions. Whole-of-community systems and population health researchers and practitioners need tools that can assess local social structure and processes in rapid manner at minimal costs and by people living within the communities who have limited training. Therefore, the purpose of this dissertation is to examine the utility of drawing on qualitative methods as tools for locally driving community population health assessment and intervention planning. Chapter two provides a review of current health promotion research terminology. Health promotion terms identified included membership components such as multisector, multiorganization, and constituency; and community group identification terms such as partnership, collaborative, and coalition. While these words are different, they are all used to describe the same concept, a community group as a vehicle to impacting population health. Findings demonstrated that community population health research falls victim to the jangle fallacy, where different vocabulary is use for the same construct or the same vocabulary is used for different constructs. The danger in the jangle fallacy is it prevents researchers from effectively communicating findings. Chapter two is a scoping review with searches in PubMed, PsycINFO, and Google Scholar databases for articles published 2002 through December 2018 using search terms: health, multisector, collaboration, organization, and sector. The search included grey papers from conferences and group collaborations, online tools, and book chapters to ensure thorough representation. Chapter two fills a gap in the population health literature as a review and analysis of the terms. Chapters three and four focus on the utility of two qualitative assessment tools for community health assessment and planning of whole-of-community health improvement interventions targeting youth population PA improvement. Rural youth assessment methods and investigations are described using data collected in a community (Midwest, KS) in Fall 2018-Spring 2019. The two phases complemented each other for this dissertation but could be implemented independently from one another. Chapter three focuses on the first phase, identifying youth physical activity settings using photovoice. Photovoice empowers participants to engage in documentary photography to share their experiences regarding specific topics.Photovoice is effective with many diverse populations, including lower-income/minority adults and youth, and promotes participant ownership of the research (Kramer et al., 2013; Yi-Frazier et al., 2015). Chapter three models the feasibility of photovoice to document the physical activity behavior settings as part of the local community action process and identifies rural behavior settings for physical activity from the perspective of fourth through sixth graders in November 2018 in Midwest, Kansas. The photovoice process described includes identifying the setting, a novel learning activity, focus groups, analysis, and culturally contextualizing the findings. The physical activity behavior settings identified by fourth- sixth graders included: organized youth sport, 4-H and scouting organizations, church, school, and home. Chapter four focuses on a miniethnographic case study of one of the locations identified by youth using photovoice, the local 4H club. Mini-ethnographic case study methods were used to assess the current routines and organizational structure. Mini-ethnographic case studies provide a way to study culture while benefitting from the reasonable timeframe and minimal costs of a case study. Chapter fourdescribes community leader-friendly protocols for writing a mini-ethnographic case study report and features a report for the Midwest 4H Club. The protocols of using mini-ethnographic case study methods to examine routine and organizational structure include: selecting a setting, making contacts, observations, interviews, reviewing additional sources, transcription, analysis, and writing a report. A mini-ethnographic case study report was produced and discussed as a tool for communities to complete their own assessments. In conclusion, this dissertation examines the utility of qualitative methods as tools to improve communities’ ability to investigate and plan for interventions targeting positive changes to whole-of-community population health. This dissertation focused on youth population health physical activity improvement and community assessment tools to efficiently and effectively collect community asset-based investigation information for health promotion intervention planning. Future steps include examining the use of these tools on whole-of-community population health intervention implementation and effectiveness
JF  - ProQuest Dissertations and Theses
AU  - Mershon, Carrie
A3  - McElroy, Mary
Y1  - 2021
PY  - 2021
DA  - 2021
SP  - 130
CY  - Ann Arbor
PB  - Kansas State University
SN  - 9798460456116
KW  - Collaborative
KW  - Community health assessment
KW  - Community health improvement
KW  - Community health needs assessment
KW  - Mini-ethnographic case study
KW  - Photovoice
KW  - Kinesiology
KW  - Public health
KW  - 0575:Kinesiology
KW  - 0573:Public health
UR  - https://elib.tcd.ie/login?url=https://www.proquest.com/dissertations-theses/qualitative-methods-as-tools-community-health/docview/2585409232/se-2?accountid=14404
L2  - http://resolver.ebscohost.com/openurl?sid=ProQ:wpsa&fmt=dissertation&genre=dissertations+%26+theses&issn=&volume=&issue=&date=2021&spage=&title=Qualitative+Methods+as+Tools+for+Community+Health+Assessment&atitle=&au=Mershon%2C+Carrie&isbn=9798460456116&jtitle=&btitle=&id=?t:ac=22336720342E496DPQ/1
LA  - English
DB  - ProQuest Dissertations & Theses A&I
N1  - Copyright - Database copyright ProQuest LLC; ProQuest does not claim copyright in the individual underlying works.
N1  - Last updated - 2021-11-08
M3  - Ph.D.
M1  - 28495115
ER  - 


TY  - JOUR
T1  - Community health workers at the dawn of a new era: 2. Planning, coordination, and partnerships
AN  - 2583216921
AB  - Background 
Community health workers (CHWs) play a critical role in grassroots healthcare and are essential for achieving the health-related Sustainable Development Goals. While there is a critical shortage of essential health workers in low- and middle-income countries, WHO and international partners have reached a consensus on the need to expand and strengthen CHW programmes as a key element in achieving Universal Health Coverage (UHC). The COVID-19 pandemic has further revealed that emerging health challenges require quick local responses such as those utilizing CHWs. This is the second paper of our 11-paper supplement, “Community health workers at the dawn of a new era”. Our objective here is to highlight questions, challenges, and strategies for stakeholders to consider while planning the introduction, expansion, or strengthening of a large-scale CHW programme and the complex array of coordination and partnerships that need to be considered.
 Methods 
The authors draw on the outcomes of discussions during key consultations with various government leaders and experts from across policy, implementation, research, and development organizations in which the authors have engaged in the past decade. These include global consultations on CHWs and global forums on human resources for health (HRH) conferences between 2010 and 2014 (Montreux, Bangkok, Recife, Washington DC). They also build on the authors’ direct involvement with the Global Health Workforce Alliance.
 Results 
Weak health systems, poor planning, lack of coordination, and failed partnerships have produced lacklustre CHW programmes in countries. This paper highlights the three issues that are generally agreed as being critical to the long-term effectiveness of national CHW programmes—planning, coordination, and partnerships. Mechanisms are available in many countries such as the UHC2030 (formerly International Health Partnership), country coordinating mechanisms (CCMs), and those focusing on the health workforce such as the national Human Resources for Health Observatory and the Country Coordination and Facilitation (CCF) initiatives introduced by the Global Health Workforce Alliance.
 Conclusion 
It is imperative to integrate CHW initiatives into formal health systems. Multidimensional interventions and multisectoral partnerships are required to holistically address the challenges at national and local levels, thereby ensuring synergy among the actions of partners and stakeholders. In order to establish robust and institutionalized processes, coordination is required to provide a workable platform and conducive environment, engaging all partners and stakeholders to yield tangible results.
JF  - Health Research Policy and Systems
AU  - Afzal, Muhammad Mahmood
AU  - Pariyo, George W
AU  - Lassi, Zohra S
AU  - Perry, Henry B
Y1  - 2021
PY  - 2021
DA  - 2021
SP  - 1
EP  - 17
CY  - London
PB  - BioMed Central
VL  - 19
KW  - Public Health And Safety
KW  - Health workforce
KW  - Health system
KW  - Health systems planning
KW  - Community health workers
KW  - Coordination
KW  - Partnerships
KW  - Essential health services
KW  - Sustainable Development Goals
KW  - Universal Health Coverage
KW  - Maternal and child health
KW  - Pandemics
KW  - Sustainable development
KW  - Public health
KW  - COVID-19
KW  - Human resources
KW  - Severe acute respiratory syndrome coronavirus 2
KW  - Community
KW  - Health care
KW  - Case studies
KW  - Workers
KW  - Coordination compounds
KW  - Health planning
KW  - Alliances
KW  - Development policy
KW  - Planning
KW  - Workforce
KW  - Interest groups
KW  - Respiratory diseases
KW  - Coronaviruses
KW  - Systematic review
KW  - Grass roots movement
UR  - https://elib.tcd.ie/login?url=https://www.proquest.com/scholarly-journals/community-health-workers-at-dawn-new-era-2/docview/2583216921/se-2
L2  - http://resolver.ebscohost.com/openurl?sid=ProQ:wpsa&fmt=journal&genre=article&issn=&volume=19&issue=&date=2021&spage=1&title=Community+health+workers+at+the+dawn+of+a+new+era%3A+2.+Planning%2C+coordination%2C+and+partnerships&atitle=Community+health+workers+at+the+dawn+of+a+new+era%3A+2.+Planning%2C+coordination%2C+and+partnerships&au=Afzal%2C+Muhammad+Mahmood%3BPariyo%2C+George+W%3BLassi%2C+Zohra+S%3BPerry%2C+Henry+B&isbn=&jtitle=Health+Research+Policy+and+Systems&btitle=&id=10.1186%2Fs12961-021-00753-7?t:ac=22336720342E496DPQ/1
LA  - English
DB  - Coronavirus Research Database; Publicly Available Content Database; Social Science Premium Collection
N1  - Copyright - © 2021. This work is licensed under http://creativecommons.org/licenses/by/4.0/  (the “License”).  Notwithstanding the ProQuest Terms and Conditions, you may use this content in accordance with the terms of the License.
N1  - Last updated - 2021-11-10
DO  - http://dx.doi.org/10.1186/s12961-021-00753-7
ER  - 


TY  - JOUR
T1  - Patient and family engagement in the development of core outcome sets for two rare chronic diseases in children
AN  - 2574653004
AB  - Background 
Core outcome sets (COS) are lists of consensus-determined outcomes to be measured and reported in all clinical research studies within a disease area. While including patients and families in COS development to improve their relevance and applicability to patient values is key, there is limited literature documenting practical barriers and facilitators to successful patient engagement in COS development. In this paper, as researchers and patient partners, we provide a resource for COS developers to meaningfully and effectively engage patients and families.
 Main body 
To establish a consensus-based COS for children with two inherited metabolic diseases (medium-chain acyl-CoA dehydrogenase deficiency and phenylketonuria), we conducted an evidence review, Delphi survey, and workshop. Two adult patient partner co-investigators co-developed the study protocol, co-designed strategies to address challenges with incorporating patient perspectives, and led all patient engagement activities, including communication with a group of family advisors. Seven adult family advisors received training about COS development and subsequently contributed to Delphi survey development, outcome definitions, the consensus workshop, and selection of outcome measurement instruments. Patient partner co-investigators and family advisors were essential to the successful design, conduct, and completion of the two COS. Patient partner co-investigators supported the understanding, inclusion and engagement of family advisors, and helped develop accessible tools to determine patient-oriented outcome measurement instruments. Patient partner co-investigators and family advisors collaborated with the study team to co-develop surveys, modify technical language, and recruit participants to the study. Together, we addressed challenges to patient engagement in COS development such as unfamiliarity with study methods, comprehensibility of materials and ongoing engagement, and power imbalances between team members.
 Conclusion 
Our approach to patient and family engagement in COS development for two rare conditions for children was feasible and considered valuable by all study team members, including patients and family members, in improving the relevance of the deliverable to patients. This approach to patient engagement in developing COS can be applied to other paediatric disease contexts, allowing patient and family perspectives to influence the direction of future studies to develop COS.
JF  - Research Involvement and Engagement
AU  - Vanderhout, Shelley M
AU  - Smith, Maureen
AU  - Pallone, Nicole
AU  - Tingley, Kylie
AU  - Pugliese, Michael
AU  - Chakraborty, Pranesh
AU  - Stockler, Sylvia
AU  - Offringa, Martin
AU  - Butcher, Nancy
AU  - Nicholls, Stuart G
AU  - Potter, Beth K
Y1  - 2021
PY  - 2021
DA  - 2021
SP  - 1
EP  - 8
CY  - London
PB  - BioMed Central
VL  - 7
KW  - Social Services And Welfare
KW  - Core outcome sets
KW  - Medium-chain acyl-CoA dehydrogenase deficiency
KW  - Phenylketonuria
KW  - Patient engagement
KW  - Consensus
KW  - Patients
KW  - Families & family life
KW  - Researchers
KW  - Metabolism
KW  - Advisors
KW  - Disease
KW  - Dehydrogenases
KW  - Participation
KW  - Medical research
UR  - https://elib.tcd.ie/login?url=https://www.proquest.com/scholarly-journals/patient-family-engagement-development-core/docview/2574653004/se-2
L2  - http://resolver.ebscohost.com/openurl?sid=ProQ:wpsa&fmt=journal&genre=unknown&issn=&volume=7&issue=&date=2021&spage=1&title=Patient+and+family+engagement+in+the+development+of+core+outcome+sets+for+two+rare+chronic+diseases+in+children&atitle=Patient+and+family+engagement+in+the+development+of+core+outcome+sets+for+two+rare+chronic+diseases+in+children&au=Vanderhout%2C+Shelley+M%3BSmith%2C+Maureen%3BPallone%2C+Nicole%3BTingley%2C+Kylie%3BPugliese%2C+Michael%3BChakraborty%2C+Pranesh%3BStockler%2C+Sylvia%3BOffringa%2C+Martin%3BButcher%2C+Nancy%3BNicholls%2C+Stuart+G%3BPotter%2C+Beth+K&isbn=&jtitle=Research+Involvement+and+Engagement&btitle=&id=10.1186%2Fs40900-021-00304-y?t:ac=22336720342E496DPQ/1
LA  - English
DB  - Publicly Available Content Database
N1  - Name - Canadian Institutes of Health Research
N1  - Copyright - © 2021. This work is licensed under http://creativecommons.org/licenses/by/4.0/  (the “License”).  Notwithstanding the ProQuest Terms and Conditions, you may use this content in accordance with the terms of the License.
N1  - Last updated - 2021-09-21
DO  - http://dx.doi.org/10.1186/s40900-021-00304-y
ER  - 


TY  - JOUR
T1  - “The Problem Is that We Hear a Bit of Everything…”: A Qualitative Systematic Review of Factors Associated with Alcohol Use, Reduction, and Abstinence in Pregnancy
AN  - 2566031310
AB  - Understanding the factors that contribute to women’s alcohol use in pregnancy is critical to supporting women’s health and wellness and preventing Fetal Alcohol Spectrum Disorder. A systematic review of qualitative studies involving pregnant and recently postpartum women was undertaken to understand the barriers and facilitators that influence alcohol use in pregnancy (PROSPERO: CRD42018098831). Twenty-seven (n = 27) articles were identified through EMBASE, CINAHL, PsycINFO, PubMed and Web of Science. The included articles were thematically analyzed using NVivo12. The analysis was informed by Canada’s Action Framework for Building an Inclusive Health System to articulate the ways in which stigma and related barriers are enacted at the individual, interpersonal, institutional and population levels. Five themes impacting women’s alcohol use, abstention and reduction were identified: (1) social relationships and norms; (2) stigma; (3) trauma and other stressors; (4) alcohol information and messaging; and (5) access to trusted equitable care and essential resources. The impact of structural and systemic factors on prenatal alcohol use was largely absent in the included studies, instead focusing on individual choice. This silence risks perpetuating stigma and highlights the criticality of addressing intersecting structural and systemic factors in supporting maternal and fetal health.
JF  - International Journal of Environmental Research and Public Health
AU  - Lyall, Vivian
AU  - Wolfson, Lindsay
AU  - Reid, Natasha
AU  - Poole, Nancy
AU  - Moritz, Karen M
AU  - Egert, Sonya
AU  - Browne, Annette J
AU  - Askew, Deborah A
AD  - Primary Care Clinical Unit, University of Queensland, Brisbane, QLD 4006, Australia; v.lyall@uq.edu.au (V.L.); d.askew@uq.edu.au (D.A.A.) ; Centre of Excellence for Women’s Health, Vancouver, BC V6H 3N1, Canada; npoole@cw.bc.ca; Canada Fetal Alcohol Spectrum Disorder Research Network, Vancouver, BC V5R OA4, Canada ; Child Health Research Centre, University of Queensland, Brisbane, QLD 4101, Australia; n.reid1@uq.edu.au (N.R.); k.moritz1@uq.edu.au (K.M.M.) ; Child Health Research Centre, University of Queensland, Brisbane, QLD 4101, Australia; n.reid1@uq.edu.au (N.R.); k.moritz1@uq.edu.au (K.M.M.); School of Biomedical Sciences, The University of Queensland, St. Lucia, QLD 4072, Australia ; Southern Queensland Centre of Excellence in Aboriginal and Torres Strait Islander Primary Health Care, Inala, QLD 4077, Australia; Sonya.Egert@health.qld.gov.au ; School of Nursing, University of British Columbia, Vancouver, BC V6T 1Z4, Canada; annette.browne@ubc.ca ; Primary Care Clinical Unit, University of Queensland, Brisbane, QLD 4006, Australia; v.lyall@uq.edu.au (V.L.); d.askew@uq.edu.au (D.A.A.); Southern Queensland Centre of Excellence in Aboriginal and Torres Strait Islander Primary Health Care, Inala, QLD 4077, Australia; Sonya.Egert@health.qld.gov.au ; Primary Care Clinical Unit, University of Queensland, Brisbane, QLD 4006, Australia; v.lyall@uq.edu.au (V.L.); d.askew@uq.edu.au (D.A.A.)
Y1  - 2021
PY  - 2021
DA  - 2021
SP  - 3445
CY  - Basel
PB  - MDPI AG
VL  - 18
IS  - 7
SN  - 1661-7827
KW  - Sciences: Comprehensive Works
KW  - Fetal Alcohol Spectrum Disorder
KW  - prevention
KW  - harm reduction
KW  - stigma
KW  - trauma-informed
KW  - women-centered
KW  - qualitative synthesis
KW  - women’s health
KW  - maternal health
KW  - substance use
KW  - Research methodology
KW  - Womens health
KW  - Population levels
KW  - Pregnancy
KW  - Reduction
KW  - Trauma
KW  - Fetal alcohol syndrome
KW  - Alcohol use
KW  - Families & family life
KW  - Public health
KW  - Norms
KW  - Mental health
KW  - Qualitative research
KW  - Systematic review
KW  - Canada
KW  - United States--US
KW  - Denmark
UR  - https://elib.tcd.ie/login?url=https://www.proquest.com/scholarly-journals/problem-is-that-we-hear-bit-everything/docview/2566031310/se-2
L2  - http://resolver.ebscohost.com/openurl?sid=ProQ:wpsa&fmt=journal&genre=article&issn=16617827&volume=18&issue=7&date=2021&spage=3445&title=%E2%80%9CThe+Problem+Is+that+We+Hear+a+Bit+of+Everything%E2%80%A6%E2%80%9D%3A+A+Qualitative+Systematic+Review+of+Factors+Associated+with+Alcohol+Use%2C+Reduction%2C+and+Abstinence+in+Pregnancy&atitle=%26ldquo%3BThe+Problem+Is+that+We+Hear+a+Bit+of+Everything%26hellip%3B%26rdquo%3B%3A+A+Qualitative+Systematic+Review+of+Factors+Associated+with+Alcohol+Use%2C+Reduction%2C+and+Abstinence+in+Pregnancy&au=Lyall%2C+Vivian%3BWolfson%2C+Lindsay%3BReid%2C+Natasha%3BPoole%2C+Nancy%3BMoritz%2C+Karen+M%3BEgert%2C+Sonya%3BBrowne%2C+Annette+J%3BAskew%2C+Deborah+A&isbn=&jtitle=International+Journal+of+Environmental+Research+and+Public+Health&btitle=&id=10.3390%2Fijerph18073445?t:ac=22336720342E496DPQ/1
LA  - English
DB  - Publicly Available Content Database
N1  - Copyright - © 2021 by the authors.  Licensee MDPI, Basel, Switzerland. This article is an open access article distributed under the terms and conditions of the Creative Commons Attribution (CC BY) license (http://creativecommons.org/licenses/by/4.0/). Notwithstanding the ProQuest Terms and Conditions, you may use this content in accordance with the terms of the License.
N1  - Last updated - 2021-09-08
N1  - SubjectsTermNotLitGenreText - United States--US; Denmark; Canada
DO  - http://dx.doi.org/10.3390/ijerph18073445
ER  - 


TY  - JOUR
T1  - Prenatal Vitamins and the Risk of Offspring Autism Spectrum Disorder: Systematic Review and Meta-Analysis
AN  - 2565482543
AB  - Prenatal nutrition is associated with offspring autism spectrum disorder (herein referred to as autism), yet, it remains unknown if the association is causal. Triangulation may improve causal inference by integrating the results of conventional multivariate regression with several alternative approaches that have unrelated sources of bias. We systematically reviewed the literature on the relationship between prenatal multivitamin supplements and offspring autism, and evidence for the causal approaches applied. Six databases were searched up to 8 June 2020, by which time we had screened 1309 titles/abstracts, and retained 12 articles. Quality assessment was guided using Newcastle–Ottawa in individual studies, and the Grading of Recommendations Assessment, Development and Evaluation (GRADE) for the body of evidence. The effect estimates from multivariate regression were meta-analysed in a random effects model and causal approaches were narratively synthesised. The meta-analysis of prenatal multivitamin supplements involved 904,947 children (8159 cases), and in the overall analysis showed no robust association with offspring autism; however, a reduced risk was observed in the subgroup of high-quality observational studies (RR 0.77, 95% CI (0.62, 0.96), I2 = 62.4%), early pregnancy (RR 0.76, 95% CI (0.58; 0.99), I2 = 79.8%) and prospective studies (RR 0.69, 95% CI (0.48, 1.00), I2 = 95.9%). The quality of evidence was very low, and triangulation was of limited utility because alternative methods were used infrequently and often not robustly applied.
JF  - Nutrients
AU  - Friel, Catherine
AU  - Leyland, Alastair H
AU  - Anderson, Jana J
AU  - Havdahl, Alexandra
AU  - Borge, Tiril
AU  - Shimonovich, Michal
AU  - Dundas, Ruth
AD  - Medical Research Council/Chief Science Office Social and Public Health Sciences Unit, University of Glasgow, Glasgow G3 7HR, UK; alastair.leyland@glasgow.ac.uk (A.H.L.); 2405470s@student.gla.ac.uk (M.S.); ruth.dundas@glasgow.ac.uk (R.D.) ; Public Health Research Group, Institute of Health & Wellbeing, University of Glasgow, Glasgow G12 8RZ, UK; jana.anderson@glasgow.ac.uk ; Department of Mental Disorders, Norwegian Institute of Public Health, 222 Skoyen, 0213 Oslo, Norway; alexandra.havdahl@psykologi.uio.no; Nic Waals Institute, Lovisenberg Diaconal Hospital, Postboks 4970 Nydalen, 0440 Oslo, Norway; Promenta Research Center, Department of Psychology, University of Oslo, Boks 1072 Blindern, 0316 Oslo, Norway ; Division for Health Services, Cluster of Reviews and Health Technology Assessments, Norwegian Institute of Public Health, P.O. Box 222 Skoyen, 0213 Oslo, Norway; tiril.cecilie.borge@fhi.no ; Medical Research Council/Chief Science Office Social and Public Health Sciences Unit, University of Glasgow, Glasgow G3 7HR, UK; alastair.leyland@glasgow.ac.uk (A.H.L.); 2405470s@student.gla.ac.uk (M.S.); ruth.dundas@glasgow.ac.uk (R.D.)
Y1  - 2021
PY  - 2021
DA  - 2021
SP  - 2558
CY  - Basel
PB  - MDPI AG
VL  - 13
IS  - 8
KW  - Nutrition And Dietetics
KW  - autism spectrum disorder
KW  - folic acid
KW  - maternal nutrition
KW  - meta-analysis
KW  - multivitamin
KW  - systematic review
KW  - Dietary supplements
KW  - Quality assessment
KW  - Risk management
KW  - Nutrition
KW  - Autism
KW  - Estimates
KW  - Quality control
KW  - Subgroups
KW  - Vitamins
KW  - Vitamin B
KW  - Multivariate analysis
KW  - Triangulation
KW  - Progeny
KW  - Confidence intervals
KW  - Risk reduction
KW  - Meta-analysis
KW  - Offspring
KW  - Bias
KW  - Prenatal experience
UR  - https://elib.tcd.ie/login?url=https://www.proquest.com/scholarly-journals/prenatal-vitamins-risk-offspring-autism-spectrum/docview/2565482543/se-2
L2  - http://resolver.ebscohost.com/openurl?sid=ProQ:wpsa&fmt=journal&genre=article&issn=&volume=13&issue=8&date=2021&spage=2558&title=Prenatal+Vitamins+and+the+Risk+of+Offspring+Autism+Spectrum+Disorder%3A+Systematic+Review+and+Meta-Analysis&atitle=Prenatal+Vitamins+and+the+Risk+of+Offspring+Autism+Spectrum+Disorder%3A+Systematic+Review+and+Meta-Analysis&au=Friel%2C+Catherine%3BLeyland%2C+Alastair+H%3BAnderson%2C+Jana+J%3BHavdahl%2C+Alexandra%3BBorge%2C+Tiril%3BShimonovich%2C+Michal%3BDundas%2C+Ruth&isbn=&jtitle=Nutrients&btitle=&id=10.3390%2Fnu13082558?t:ac=22336720342E496DPQ/1
LA  - English
DB  - Publicly Available Content Database
N1  - Copyright - © 2021 by the authors.  Licensee MDPI, Basel, Switzerland. This article is an open access article distributed under the terms and conditions of the Creative Commons Attribution (CC BY) license (https://creativecommons.org/licenses/by/4.0/). Notwithstanding the ProQuest Terms and Conditions, you may use this content in accordance with the terms of the License.
N1  - Last updated - 2021-10-26
DO  - http://dx.doi.org/10.3390/nu13082558
ER  - 


TY  - JOUR
T1  - Can Resistance Exercise Be a Tool for Healthy Aging in Post-Menopausal Women with Type 1 Diabetes?
AN  - 2565252672
AB  - Due to improvements in diabetes care, people with type 1 diabetes (T1D) are living longer. Studies show that post-menopausal T1D women have a substantially elevated cardiovascular risk compared to those without T1D. As T1D may also accelerate age-related bone and muscle loss, the risk of frailty may be considerable for T1D women. Exercise and physical activity may be optimal preventative therapies to maintain health and prevent complications in this population: They are associated with improvements in, or maintenance of, cardiovascular health, bone mineral density, and muscle mass in older adults. Resistance exercise, in particular, may provide important protection against age-related frailty, due to its specific effects on bone and muscle. Fear of hypoglycemia can be a barrier to exercise in those with T1D, and resistance exercise may cause less hypoglycemia than aerobic exercise. There are currently no exercise studies involving older, post-menopausal women with T1D. As such, it is unknown whether current guidelines for insulin adjustment/carbohydrate intake for activity are appropriate for this population. This review focuses on existing knowledge about exercise in older adults and considers potential future directions around resistance exercise as a therapeutic intervention for post-menopausal T1D women.
JF  - International Journal of Environmental Research and Public Health
AU  - Momeni, Zeinab
AU  - Logan, Jessica E
AU  - Sigal, Ronald J
AU  - Yardley, Jane E
AD  - Physical Activity and Diabetes Laboratory, Li Ka Shing Centre for Health Research Innovation, Alberta Diabetes Institute, Edmonton, AB T6G 2E1, Canada; zmomeni@ualberta.ca (Z.M.); jelogan@ualberta.ca (J.E.L.); Augustana Faculty, University of Alberta, Camrose, AB T4V 2R3, Canada ; Physical Activity and Diabetes Laboratory, Li Ka Shing Centre for Health Research Innovation, Alberta Diabetes Institute, Edmonton, AB T6G 2E1, Canada; zmomeni@ualberta.ca (Z.M.); jelogan@ualberta.ca (J.E.L.); Augustana Faculty, University of Alberta, Camrose, AB T4V 2R3, Canada; Faculty of Kinesiology, Sport and Recreation, University of Alberta, Edmonton, AB T6G 2H9, Canada ; Departments of Medicine, Cardiac Sciences and Community Health Sciences, Faculties of Medicine and Kinesiology, University of Calgary, Calgary, AB T2N 1N4, Canada; rsigal@ucalgary.ca ; Physical Activity and Diabetes Laboratory, Li Ka Shing Centre for Health Research Innovation, Alberta Diabetes Institute, Edmonton, AB T6G 2E1, Canada; zmomeni@ualberta.ca (Z.M.); jelogan@ualberta.ca (J.E.L.); Augustana Faculty, University of Alberta, Camrose, AB T4V 2R3, Canada; Faculty of Kinesiology, Sport and Recreation, University of Alberta, Edmonton, AB T6G 2H9, Canada; Women’s and Children’s Health Research Institute, Edmonton, AB T6G 1C9, Canada ; Physical Activity and Diabetes Laboratory, Li Ka Shing Centre for Health Research Innovation, Alberta Diabetes Institute, Edmonton, AB T6G 2E1, Canada; zmomeni@ualberta.ca (Z.M.); jelogan@ualberta.ca (J.E.L.); Augustana Faculty, University of Alberta, Camrose, AB T4V 2R3, Canada
Y1  - 2021
PY  - 2021
DA  - 2021
SP  - 8716
CY  - Basel
PB  - MDPI AG
VL  - 18
IS  - 16
SN  - 1661-7827
KW  - Sciences: Comprehensive Works
KW  - exercise
KW  - physical activity
KW  - resistance training
KW  - menopause
KW  - women
KW  - type 1 diabetes
KW  - Post-menopause
KW  - Insulin
KW  - Population
KW  - Exercise
KW  - Insulin resistance
KW  - Diabetes
KW  - Womens health
KW  - Physical fitness
KW  - Physical activity
KW  - Bone mineral density
KW  - Muscles
KW  - Body mass index
KW  - Sarcopenia
KW  - Hypoglycemia
KW  - Complications
KW  - Abdomen
KW  - Estrogens
KW  - Aerobics
KW  - Bone density
KW  - Aging
KW  - Osteoporosis
KW  - Oxidative stress
KW  - Bone mass
KW  - Older people
KW  - Carbohydrates
KW  - Quality of life
KW  - Menopause
KW  - Hormone replacement therapy
KW  - Frailty
KW  - Diabetes mellitus (insulin dependent)
KW  - Musculoskeletal system
KW  - Diabetes mellitus
KW  - Hypertension
KW  - Cardiovascular diseases
KW  - Adults
KW  - Ovaries
KW  - Fractures
KW  - Body fat
KW  - Metabolic syndrome
KW  - Physical training
KW  - Strength training
KW  - Health risks
UR  - https://elib.tcd.ie/login?url=https://www.proquest.com/scholarly-journals/can-resistance-exercise-be-tool-healthy-aging/docview/2565252672/se-2
L2  - http://resolver.ebscohost.com/openurl?sid=ProQ:wpsa&fmt=journal&genre=article&issn=16617827&volume=18&issue=16&date=2021&spage=8716&title=Can+Resistance+Exercise+Be+a+Tool+for+Healthy+Aging+in+Post-Menopausal+Women+with+Type+1+Diabetes%3F&atitle=Can+Resistance+Exercise+Be+a+Tool+for+Healthy+Aging+in+Post-Menopausal+Women+with+Type+1+Diabetes%3F&au=Momeni%2C+Zeinab%3BLogan%2C+Jessica+E%3BSigal%2C+Ronald+J%3BYardley%2C+Jane+E&isbn=&jtitle=International+Journal+of+Environmental+Research+and+Public+Health&btitle=&id=10.3390%2Fijerph18168716?t:ac=22336720342E496DPQ/1
LA  - English
DB  - Publicly Available Content Database
N1  - Copyright - © 2021 by the authors.  Licensee MDPI, Basel, Switzerland. This article is an open access article distributed under the terms and conditions of the Creative Commons Attribution (CC BY) license (https://creativecommons.org/licenses/by/4.0/). Notwithstanding the ProQuest Terms and Conditions, you may use this content in accordance with the terms of the License.
N1  - Last updated - 2021-08-27
DO  - http://dx.doi.org/10.3390/ijerph18168716
ER  - 


TY  - JOUR
T1  - E-Waste in Africa: A Serious Threat to the Health of Children
AN  - 2565251563
AB  - Waste electronic and electrical equipment (e-waste) consists of used and discarded electrical and electronic items ranging from refrigerators to cell phones and printed circuit boards. It is frequently moved from developed countries to developing countries where it is dismantled for valuable metals in informal settings, resulting in significant human exposure to toxic substances. E-waste is a major concern in Africa, with large sites in Ghana and Nigeria where imported e-waste is dismantled under unsafe conditions. However, as in many developing countries, used electronic and electrical devices are imported in large quantities because they are in great demand and are less expensive than new ones. Many of these used products are irreparable and are discarded with other solid waste to local landfills. These items are then often scavenged for the purpose of extracting valuable metals by heating and burning, incubating in acids and other methods. These activities pose significant health risks to workers and residents in communities near recycling sites. E-waste burning and dismantling activities are frequently undertaken at e-waste sites, often in or near homes. As a result, children and people living in the surrounding areas are exposed, even if they are not directly involved in the recycling. While toxic substances are dangerous to individuals at any age, children are more vulnerable as they are going through important developmental processes, and some adverse health impacts may have long-term impacts. We review the e-waste situation in Africa with a focus on threats to children’s health.
JF  - International Journal of Environmental Research and Public Health
AU  - Lebbie, Tamba S
AU  - Moyebi, Omosehin D
AU  - Kwadwo Ansong Asante
AU  - Fobil, Julius
AU  - Brune-Drisse, Marie Noel
AU  - Suk, William A
AU  - Sly, Peter D
AU  - Gorman, Julia
AU  - Carpenter, David O
AD  - Department of Environmental Health Sciences, School of Public Health, University at Albany, Rensselaer, NY 12144, USA; tlebbie@albany.edu (T.S.L.); omoyebi@albany.edu (O.D.M.) ; CSIR Water Research Institute, P.O. Box AH 38, Achimota, Accra, Ghana; doctorkaasante@gmail.com ; Department of Biological, Environmental & Occupational Health Sciences, School of Public Health, University of Ghana, Accra, Ghana; jfobil@gmai.com ; Department of Environment, Climate Change and Health, World Organization, 1211 Geneva, Switzerland; brunedrissem@who.int ; A World Health Organization Collaborating Center on Children’s Environmental Health, National Institute of Environmental Health Sciences, Research Triangle Park, NC 27709, USA; suk@niehs.nih.gov ; A World Health Organization Collaborating Center for Children’s Health and the Environment, Child Health Research Center, The University of Queensland, South Brisbane 4101, Australia; p.sly@uq.edu.au ; Graduate School of Humanities and Social Sciences, University of Melbourne, Melbourne 3010, Australia; gormanjwho@gmail.com ; Department of Environmental Health Sciences, School of Public Health, University at Albany, Rensselaer, NY 12144, USA; tlebbie@albany.edu (T.S.L.); omoyebi@albany.edu (O.D.M.); A World Health Organization Collaborating Center on Environmental Health, Institute for Health and the Environment, University at Albany, Rensselaer, NY 12144, USA ; Department of Environmental Health Sciences, School of Public Health, University at Albany, Rensselaer, NY 12144, USA; tlebbie@albany.edu (T.S.L.); omoyebi@albany.edu (O.D.M.)
Y1  - 2021
PY  - 2021
DA  - 2021
SP  - 8488
CY  - Basel
PB  - MDPI AG
VL  - 18
IS  - 16
SN  - 1661-7827
KW  - Sciences: Comprehensive Works
KW  - e-waste
KW  - children
KW  - Africa
KW  - air pollution
KW  - cognitive function
KW  - development
KW  - Developed countries
KW  - Organic chemicals
KW  - Pollutants
KW  - Hazardous substances
KW  - Recycling
KW  - Printed circuit boards
KW  - Electronic waste
KW  - Circuit boards
KW  - Solid wastes
KW  - Children
KW  - Toxic substances
KW  - Landfill
KW  - Developing countries--LDCs
KW  - Climate change
KW  - Refrigerators
KW  - Landfills
KW  - Computers
KW  - Dismantling
KW  - Waste disposal sites
KW  - Burning
KW  - Plastics
KW  - Occupational exposure
KW  - Publications
KW  - Metals
KW  - Toxic wastes
KW  - Cadmium
KW  - Heavy metals
KW  - Electrical equipment
KW  - Flame retardants
KW  - Cellular telephones
KW  - Electric equipment
KW  - Electronics industry wastes
KW  - Health risks
KW  - Dioxins
KW  - Ghana
KW  - Nigeria
UR  - https://elib.tcd.ie/login?url=https://www.proquest.com/scholarly-journals/e-waste-africa-serious-threat-health-children/docview/2565251563/se-2
L2  - http://resolver.ebscohost.com/openurl?sid=ProQ:wpsa&fmt=journal&genre=article&issn=16617827&volume=18&issue=16&date=2021&spage=8488&title=E-Waste+in+Africa%3A+A+Serious+Threat+to+the+Health+of+Children&atitle=E-Waste+in+Africa%3A+A+Serious+Threat+to+the+Health+of+Children&au=Lebbie%2C+Tamba+S%3BMoyebi%2C+Omosehin+D%3BKwadwo+Ansong+Asante%3BFobil%2C+Julius%3BBrune-Drisse%2C+Marie+Noel%3BSuk%2C+William+A%3BSly%2C+Peter+D%3BGorman%2C+Julia%3BCarpenter%2C+David+O&isbn=&jtitle=International+Journal+of+Environmental+Research+and+Public+Health&btitle=&id=10.3390%2Fijerph18168488?t:ac=22336720342E496DPQ/1
LA  - English
DB  - Publicly Available Content Database
N1  - Copyright - © 2021 by the authors.  Licensee MDPI, Basel, Switzerland. This article is an open access article distributed under the terms and conditions of the Creative Commons Attribution (CC BY) license (https://creativecommons.org/licenses/by/4.0/). Notwithstanding the ProQuest Terms and Conditions, you may use this content in accordance with the terms of the License.
N1  - Last updated - 2021-08-27
N1  - SubjectsTermNotLitGenreText - Nigeria; Africa; Ghana
DO  - http://dx.doi.org/10.3390/ijerph18168488
ER  - 


TY  - JOUR
T1  - A Comparison of Lung Ultrasound and Computed Tomography in the Diagnosis of Patients with COVID-19: A Systematic Review and Meta-Analysis
AN  - 2565109626
AB  - Background Lung ultrasound (LUS) and computed tomography (CT) can both be used for diagnosis of interstitial pneumonia caused by coronavirus disease 2019 (COVID-19), but the agreement between LUS and CT is unknown. Purpose to compare the agreement of LUS and CT in the diagnosis of interstitial pneumonia caused by COVID-19. Materials and Methods We searched PubMed, Cochrane library, Embase, Chinese Biomedicine Literature, and WHO COVID-19 databases to identify studies that compared LUS with CT in the diagnosis of interstitial pneumonia caused by COVID-19. We calculated the pooled overall, positive and negative percent agreements, diagnostic odds ratio (DOR) and the area under the standard receiver operating curve (SROC) for LUS in the diagnosis of COVID-19 compared with CT. Results We identified 1896 records, of which nine studies involving 531 patients were finally included. The pooled overall, positive and negative percentage agreements of LUS for the diagnosis of interstitial pneumonia caused by COVID-19 compared with CT were 81% (95% confidence interval [CI] 43–99%), 96% (95% CI, 80–99%, I2 = 92.15%) and 80% (95%CI, 60–92%, I2 = 92.85%), respectively. DOR was 37.41 (95% CI, 9.43–148.49, I2 = 63.9%), and the area under the SROC curve was 0.94 (95% CI, 0.92–0.96). The quality of evidence for both specificity and sensitivity was low because of heterogeneity and risk of bias. Conclusion The level of diagnostic agreement between LUS and CT in the diagnosis of interstitial pneumonia caused by COVID-19 is high. LUS can be therefore considered as an equally accurate alternative for CT in situations where molecular tests are not available.
JF  - Diagnostics
AU  - Wang, Mengshu
AU  - Luo, Xufei
AU  - Wang, Ling
AU  - Estill, Janne
AU  - Meng Lv
AU  - Zhu, Ying
AU  - Wang, Qi
AU  - Xiao, Xiaojuan
AU  - Yang, Song
AU  - Lee, Myeong Soo
AU  - Ahn, Hyeong Sik
AU  - Junqiang Lei
AU  - Tian, Jinhui
AD  - Evidence-Based Medicine Centre, School of Basic Medical Sciences, Lanzhou University, Lanzhou 730000, China; wangmsh19@lzu.edu.cn (M.W.); ying.zhu189@gmail.com (Y.Z.); Department of Radiology, The First Hospital of Lanzhou University, Lanzhou 730000, China; leijq1990@163.com ; School of Public Health, Lanzhou University, Lanzhou 730000, China; luoxf2016@163.com ; Department of Ultrasound, People’s Hospital of Gansu Province, Lanzhou 730000, China; gssrmyywl2016@163.com ; Institute of Global Health, University of Geneva, 1211 Geneva, Switzerland; janne.estill@stat.unibe.ch ; Department of Nephrology, Children’s Hospital of Chongqing Medical University, Chongqing 400014, China; lvm2016@163.com; National Clinical Research Center for Child Health and Disorders, Ministry of Education Key Laboratory of Child Development and Disorders, China International Science and Technology Cooperation Base of Child Development and Critical Disorders, Chongqing 400014, China; Chongqing Key Laboratory of Pediatrics, Chongqing 400014, China ; Evidence-Based Medicine Centre, School of Basic Medical Sciences, Lanzhou University, Lanzhou 730000, China; wangmsh19@lzu.edu.cn (M.W.); ying.zhu189@gmail.com (Y.Z.) ; Department of Health Research Methods, Evidence and Impact, Faculty of Health Sciences, McMaster University, Hamilton, ON L8S 4L8, Canada; wangq87@mcmaster.ca; McMaster Health Forum, McMaster University, Hamilton, ON L8S 4L8, Canada ; Department of Radiology, The Eighth Affiliated Hospital, Sun Yat-sen University, Shenzhen 518033, China; xiaoxj90@126.com ; Iberoamerican Cochrane Centre-Biomedical Research Institute Sant Pau (IIB Sant Pau), 08025 Barcelona, Spain; yangsongcochrane@gmail.com ; Korea Institute of Oriental Medicine, Daejeon 34054, Korea; drmslee@gmail.com; Korean Convergence Medicine, University of Science and Technology, Daejeon 34113, Korea; Tianjin University of Traditional Chinese Medicine, Tianjin 301617, China ; Department of Preventive Medicine, Korea University, Seoul 02841, Korea; ahnhann@gmail.com; Korea Cochrane Centre, Seoul 02841, Korea; Institute for Evidence Based Medicine, College of Medicine, Korea University, Seoul 02841, Korea; Department of Preventive Medicine, College of Medicine, Korea University, Seoul 02841, Korea ; Department of Radiology, The First Hospital of Lanzhou University, Lanzhou 730000, China; leijq1990@163.com; Intelligent Imaging Medical Engineering Research Center of Gansu Province, Lanzhou 730000, China; Accurate Image Collaborative Innovation International Science and Technology Cooperation Base of Gansu Province, Lanzhou 730000, China ; Evidence-Based Medicine Centre, School of Basic Medical Sciences, Lanzhou University, Lanzhou 730000, China; wangmsh19@lzu.edu.cn (M.W.); ying.zhu189@gmail.com (Y.Z.); Key Laboratory of Evidence-Based Medicine and Knowledge Translation of Gansu Province, Lanzhou University, Lanzhou 730000, China ; Evidence-Based Medicine Centre, School of Basic Medical Sciences, Lanzhou University, Lanzhou 730000, China; wangmsh19@lzu.edu.cn (M.W.); ying.zhu189@gmail.com (Y.Z.); Department of Radiology, The First Hospital of Lanzhou University, Lanzhou 730000, China; leijq1990@163.com
Y1  - 2021
PY  - 2021
DA  - 2021
SP  - 1351
CY  - Basel
PB  - MDPI AG
VL  - 11
IS  - 8
KW  - Medical Sciences
KW  - COVID-19
KW  - systematic review
KW  - POCUS
KW  - lung ultrasound
KW  - computed tomography
KW  - Agreements
KW  - Patients
KW  - Accuracy
KW  - Pneumonia
KW  - Severe acute respiratory syndrome coronavirus 2
KW  - Asymptomatic
KW  - Disease
KW  - Coronaviruses
KW  - Ultrasonic imaging
KW  - Systematic review
KW  - Pandemics
KW  - Bias
UR  - https://elib.tcd.ie/login?url=https://www.proquest.com/scholarly-journals/comparison-lung-ultrasound-computed-tomography/docview/2565109626/se-2
L2  - http://resolver.ebscohost.com/openurl?sid=ProQ:wpsa&fmt=journal&genre=article&issn=&volume=11&issue=8&date=2021&spage=1351&title=A+Comparison+of+Lung+Ultrasound+and+Computed+Tomography+in+the+Diagnosis+of+Patients+with+COVID-19%3A+A+Systematic+Review+and+Meta-Analysis&atitle=A+Comparison+of+Lung+Ultrasound+and+Computed+Tomography+in+the+Diagnosis+of+Patients+with+COVID-19%3A+A+Systematic+Review+and+Meta-Analysis&au=Wang%2C+Mengshu%3BLuo%2C+Xufei%3BWang%2C+Ling%3BEstill%2C+Janne%3BMeng+Lv%3BZhu%2C+Ying%3BWang%2C+Qi%3BXiao%2C+Xiaojuan%3BYang%2C+Song%3BLee%2C+Myeong+Soo%3BAhn%2C+Hyeong+Sik%3BJunqiang+Lei%3BTian%2C+Jinhui&isbn=&jtitle=Diagnostics&btitle=&id=10.3390%2Fdiagnostics11081351?t:ac=22336720342E496DPQ/1
LA  - English
DB  - Coronavirus Research Database; Publicly Available Content Database
N1  - Copyright - © 2021 by the authors.  Licensee MDPI, Basel, Switzerland. This article is an open access article distributed under the terms and conditions of the Creative Commons Attribution (CC BY) license (https://creativecommons.org/licenses/by/4.0/). Notwithstanding the ProQuest Terms and Conditions, you may use this content in accordance with the terms of the License.
N1  - Last updated - 2021-08-27
DO  - http://dx.doi.org/10.3390/diagnostics11081351
ER  - 


TY  - JOUR
T1  - Using a 3 stage process to create a consumer research contact list in a paediatric health setting: the PARTICIPATE project
AN  - 2562390627
AB  - The impact of child health research can be far reaching; affecting children’s immediate health, their adult health, the health of future generations and the economic wellbeing of countries. Consumer and community involvement is increasingly recognised as key to successful research recruitment. Systematic approaches to research recruitment include research registries or research contact lists.
 Objective 
Develop a process of creating a consumer research contact list for participating in future research opportunities at a children’s health service.
 Methods 
A healthcare improvement approach using a 3 stage framework; 1) evidence review and consultation 2) co-production of a research communications plan with stakeholders (including consumers), including a draft research information brochure 3) prototyping involved iteratively testing the brochure, surveying parents or carers who attended outpatient clinics or the hospital Emergency Department, and conducting follow up telephone calls.
 Results 
There was overall support for the creation of a research contact list, but some unknowns remain. 367 parents or carers completed the survey and 36 participated in a follow up telephone call. Over half would be willing to join a research contact list and more than 90% of the children of parents or carers surveyed were not currently participating in research. Several potential barriers identified by health service staff were dispelled. Research communications and a future contact list should be available in electronic form.
 Conclusions 
There was strong support for creating a research contact list. The approach will inform our future directions including creation of an electronic research contact list easily accessible by consumers of the children’s health service.
 Plain English Summary 
Recruiting enough children to participate in research studies can be challenging. Establishing a registry or list of young people willing to be contacted to participate in research is one way of addressing this problem. At our children’s health service, we wanted to explore the idea of developing a research contact list and we were particularly keen to involve consumers and community members in this process, which involved: 1.Reviewing other examples of research contact lists and consulting with a range of people, including consumers and community members, 2. Co-producing a research communications plan with parents, young people, health service staff and research staff, including a draft research information brochure for families, and 3. Testing the acceptability of the brochure by surveying parents or carers who attended outpatient clinics or the hospital Emergency Department, and conducting follow up telephone calls with them. 367 parents or carers completed a survey and 36 participated in a follow up telephone call. Over half were willing to join a research contact list and more than 90% of the children of parents or carers surveyed were not currently participating in research. Several potential barriers raised by consumers and health professionals in the first stage of the project were not found to be a concern for the parents or carers surveyed. Responses showed research communications and a future contact list should be available in electronic form. These findings will inform the future creation of an electronic research contact list, easily accessible by consumers of the children’s health service.
JF  - Research Involvement and Engagement
AU  - Gill, Fenella J
AU  - Pienaar, Catherine
AU  - Jones, Tanya
Y1  - 2021
PY  - 2021
DA  - 2021
SP  - 1
EP  - 13
CY  - London
PB  - BioMed Central
VL  - 7
KW  - Social Services And Welfare
KW  - Paediatric
KW  - Child health research
KW  - parents
KW  - research participation
KW  - Stakeholder
KW  - Consumer and community involvement
KW  - Population
KW  - Consumers
KW  - Medical research
KW  - Families & family life
KW  - Researchers
KW  - Stakeholders
KW  - Information technology
KW  - Pediatrics
KW  - Professional ethics
KW  - Health services
KW  - Consent
KW  - United Kingdom--UK
KW  - United States--US
KW  - Australia
UR  - https://elib.tcd.ie/login?url=https://www.proquest.com/scholarly-journals/using-3-stage-process-create-consumer-research/docview/2562390627/se-2
L2  - http://resolver.ebscohost.com/openurl?sid=ProQ:wpsa&fmt=journal&genre=article&issn=&volume=7&issue=&date=2021&spage=1&title=Using+a+3+stage+process+to+create+a+consumer+research+contact+list+in+a+paediatric+health+setting%3A+the+PARTICIPATE+project&atitle=Using+a+3+stage+process+to+create+a+consumer+research+contact+list+in+a+paediatric+health+setting%3A+the+PARTICIPATE+project&au=Gill%2C+Fenella+J%3BPienaar%2C+Catherine%3BJones%2C+Tanya&isbn=&jtitle=Research+Involvement+and+Engagement&btitle=&id=10.1186%2Fs40900-021-00300-2?t:ac=22336720342E496DPQ/1
LA  - English
DB  - Publicly Available Content Database
N1  - Copyright - © 2021. This work is licensed under http://creativecommons.org/licenses/by/4.0/  (the “License”).  Notwithstanding the ProQuest Terms and Conditions, you may use this content in accordance with the terms of the License.
N1  - Last updated - 2021-08-19
N1  - SubjectsTermNotLitGenreText - United States--US; United Kingdom--UK; Australia
DO  - http://dx.doi.org/10.1186/s40900-021-00300-2
ER  - 


TY  - JOUR
T1  - <i>PRKAR1A</i> and Thyroid Tumors
AN  - 2558723344
AB  - Simple SummaryIn 2021 it is estimated that there will be 44,280 new cases of thyroid cancer in the United States and the incidence rate is higher in women than in men by almost 3 times. Well-differentiated thyroid cancer is the most common subtype of thyroid cancer and includes follicular (FTC) and papillary (PTC) carcinomas. Over the last decade, researchers have been able to better understand the molecular mechanisms involved in thyroid carcinogenesis, identifying genes including but not limited to RAS, BRAF, PAX8/PPARγ chromosomal rearrangements and others, as well as several tumor genes involved in major signaling pathways regulating cell cycle, differentiation, growth, or proliferation. Patients with Carney complex (CNC) have increased incidence of thyroid tumors, including cancer, yet little is known about this association. CNC is a familial multiple neoplasia and lentiginosis syndrome cause by inactivating mutations in the PRKAR1A gene which encodes the regulatory subunit type 1α of protein kinase A. This work summarizes what we know today about PRKAR1A defects in humans and mice and their role in thyroid tumor development, as the first such review on this issue.AbstractThyroid cancer is the most common type of endocrine malignancy and the incidence is rapidly increasing. Follicular (FTC) and papillary thyroid (PTC) carcinomas comprise the well-differentiated subtype and they are the two most common thyroid carcinomas. Multiple molecular genetic and epigenetic alterations have been identified in various types of thyroid tumors over the years. Point mutations in BRAF, RAS as well as RET/PTC and PAX8/PPARγ chromosomal rearrangements are common. Thyroid cancer, including both FTC and PTC, has been observed in patients with Carney Complex (CNC), a syndrome that is inherited in an autosomal dominant manner and predisposes to various tumors. CNC is caused by inactivating mutations in the tumor-suppressor gene encoding the cyclic AMP (cAMP)-dependent protein kinase A (PKA) type 1α regulatory subunit (PRKAR1A) mapped in chromosome 17 (17q22–24). Growth of the thyroid is driven by the TSH/cAMP/PKA signaling pathway and it has been shown in mouse models that PKA activation through genetic ablation of the regulatory subunit Prkar1a can cause FTC. In this review, we provide an overview of the molecular mechanisms contributing to thyroid tumorigenesis associated with inactivation of the RRKAR1A gene.
JF  - Cancers
AU  - Pitsava, Georgia
AU  - Stratakis, Constantine A
AU  - Faucz, Fabio R
AD  - Division of Intramural Population Health Research, Eunice Kennedy Shriver National Institutes of Child Health and Human Development, National Institutes of Health, Bethesda, MD 20892, USA; georgia.pitsava@nih.gov; Section on Endocrinology and Genetics, Eunice Kennedy Shriver National Institute of Child Health and Human Development, National Institutes of Health, Bethesda, MD 20892, USA; stratakc@mail.nih.gov ; Section on Endocrinology and Genetics, Eunice Kennedy Shriver National Institute of Child Health and Human Development, National Institutes of Health, Bethesda, MD 20892, USA; stratakc@mail.nih.gov ; Division of Intramural Population Health Research, Eunice Kennedy Shriver National Institutes of Child Health and Human Development, National Institutes of Health, Bethesda, MD 20892, USA; georgia.pitsava@nih.gov; Section on Endocrinology and Genetics, Eunice Kennedy Shriver National Institute of Child Health and Human Development, National Institutes of Health, Bethesda, MD 20892, USA; stratakc@mail.nih.gov
Y1  - 2021
PY  - 2021
DA  - 2021
SP  - 3834
CY  - Basel
PB  - MDPI AG
VL  - 13
IS  - 15
KW  - Medical Sciences--Oncology
KW  - thyroid carcinoma
KW  - PRKAR1A
KW  - PKA
KW  - Carney complex
KW  - cAMP
KW  - Thyroid cancer
KW  - Thyroid-stimulating hormone
KW  - Metastasis
KW  - Mutation
KW  - Epigenetics
KW  - Peroxisome proliferator-activated receptors
KW  - Tumorigenesis
KW  - Molecular modelling
KW  - Cyclic AMP
KW  - Cell differentiation
KW  - Chromosome 17
KW  - Animal models
KW  - Kinases
KW  - Carcinogenesis
KW  - Proteins
KW  - Ras protein
KW  - Mammals
KW  - Pax8 protein
KW  - Chromosome rearrangements
KW  - Medical prognosis
KW  - Hyperplasia
KW  - Thyroid
KW  - Protein kinase A
KW  - Papillary thyroid carcinoma
KW  - Tumors
KW  - Malignancy
KW  - Signal transduction
KW  - Cell cycle
KW  - United States--US
UR  - https://elib.tcd.ie/login?url=https://www.proquest.com/scholarly-journals/i-prkar1a-thyroid-tumors/docview/2558723344/se-2
L2  - http://resolver.ebscohost.com/openurl?sid=ProQ:wpsa&fmt=journal&genre=article&issn=&volume=13&issue=15&date=2021&spage=3834&title=PRKAR1A+and+Thyroid+Tumors&atitle=PRKAR1A+and+Thyroid+Tumors&au=Pitsava%2C+Georgia%3BStratakis%2C+Constantine+A%3BFaucz%2C+Fabio+R&isbn=&jtitle=Cancers&btitle=&id=10.3390%2Fcancers13153834?t:ac=22336720342E496DPQ/1
LA  - English
DB  - Publicly Available Content Database
N1  - Copyright - © 2021 by the authors.  Licensee MDPI, Basel, Switzerland. This article is an open access article distributed under the terms and conditions of the Creative Commons Attribution (CC BY) license (https://creativecommons.org/licenses/by/4.0/). Notwithstanding the ProQuest Terms and Conditions, you may use this content in accordance with the terms of the License.
N1  - Last updated - 2021-09-01
N1  - SubjectsTermNotLitGenreText - United States--US
DO  - http://dx.doi.org/10.3390/cancers13153834
ER  - 


TY  - JOUR
T1  - School-based self-management interventions for asthma among primary school children: a systematic review
AN  - 2556548930
AB  - A Cochrane review of school-based asthma interventions (combining all ages) found improved health outcomes. Self-management skills, however, vary according to age. We assessed effectiveness of primary school-based self-management interventions and identified components associated with successful programmes in children aged 6–12 years. We updated the Cochrane search (March 2020) and included the Global Health database. Two reviewers screened, assessed risk-of-bias and extracted data. We included 23 studies (10,682 participants); four at low risk-of-bias. Twelve studies reported at least one positive result for an outcome of interest. All 12 positive studies reported parental involvement in the intervention, compared to two-thirds of ineffective studies. In 10 of the 12 positive studies, parental involvement was substantial (e.g. attending sessions; phone/video communication) rather than being provided with written information. School-based self-management intervention can improve health outcomes and substantial parental involvement in school-based programmes seemed important for positive outcomes among primary school children.
JF  - NPJ Primary Care Respiratory Medicine
AU  - Ramdzan Siti Nurkamilla
AU  - Suhaimi, Julia
AU  - Harris, Katherine M
AU  - Khoo, Ee Ming
AU  - Liew Su May
AU  - Cunningham, Steve
AU  - Pinnock, Hilary
AD  - University of Malaya, Department of Primary Care Medicine, Faculty of Medicine, Kuala Lumpur, Malaysia (GRID:grid.10347.31) (ISNI:0000 0001 2308 5949); University of Edinburgh, NIHR Global Health Research Unit on Respiratory Health (RESPIRE), Usher Institute, Edinburgh, UK (GRID:grid.4305.2) (ISNI:0000 0004 1936 7988) ; University of Malaya, Department of Primary Care Medicine, Faculty of Medicine, Kuala Lumpur, Malaysia (GRID:grid.10347.31) (ISNI:0000 0001 2308 5949) ; Queen Mary University of London, Centre for Child Health, Blizard Institute, London, UK (GRID:grid.4868.2) (ISNI:0000 0001 2171 1133) ; University of Edinburgh, NIHR Global Health Research Unit on Respiratory Health (RESPIRE), Usher Institute, Edinburgh, UK (GRID:grid.4305.2) (ISNI:0000 0004 1936 7988) ; University of Malaya, Department of Primary Care Medicine, Faculty of Medicine, Kuala Lumpur, Malaysia (GRID:grid.10347.31) (ISNI:0000 0001 2308 5949); University of Edinburgh, NIHR Global Health Research Unit on Respiratory Health (RESPIRE), Usher Institute, Edinburgh, UK (GRID:grid.4305.2) (ISNI:0000 0004 1936 7988)
Y1  - 2021
PY  - 2021
DA  - 2021
CY  - Amsterdam
PB  - Nature Publishing Group
VL  - 31
IS  - 1
KW  - Medical Sciences--Respiratory Diseases
KW  - Primary care
KW  - Medicine
KW  - Absenteeism
KW  - Asthma
KW  - Systematic review
KW  - Intervention
KW  - Bias
UR  - https://elib.tcd.ie/login?url=https://www.proquest.com/scholarly-journals/school-based-self-management-interventions-asthma/docview/2556548930/se-2
L2  - http://resolver.ebscohost.com/openurl?sid=ProQ:wpsa&fmt=journal&genre=article&issn=&volume=31&issue=1&date=2021&spage=&title=School-based+self-management+interventions+for+asthma+among+primary+school+children%3A+a+systematic+review&atitle=School-based+self-management+interventions+for+asthma+among+primary+school+children%3A+a+systematic+review&au=Ramdzan+Siti+Nurkamilla%3BSuhaimi%2C+Julia%3BHarris%2C+Katherine+M%3BKhoo%2C+Ee+Ming%3BLiew+Su+May%3BCunningham%2C+Steve%3BPinnock%2C+Hilary&isbn=&jtitle=NPJ+Primary+Care+Respiratory+Medicine&btitle=&id=10.1038%2Fs41533-021-00230-2?t:ac=22336720342E496DPQ/1
LA  - English
DB  - Publicly Available Content Database
N1  - Copyright - © The Author(s) 2021. corrected publication 2021. This work is published under http://creativecommons.org/licenses/by/4.0/ (the “License”). Notwithstanding the ProQuest Terms and Conditions, you may use this content in accordance with the terms of the License.
N1  - Last updated - 2021-08-04
DO  - http://dx.doi.org/10.1038/s41533-021-00230-2
ER  - 


TY  - JOUR
T1  - Relationship between Prenatal or Postnatal Exposure to Pesticides and Obesity: A Systematic Review
AN  - 2549338581
AB  - In recent years, the worldwide prevalence of overweight and obesity among adults and children has dramatically increased. The conventional model regarding the onset of obesity is based on an imbalance between energy intake and expenditure. However, other possible environmental factors involved, such as the exposure to chemicals like pesticides, cannot be discarded. These compounds could act as endocrine-disrupting chemicals (EDC) that may interfere with hormone activity related to several mechanisms involved in body weight control. The main objective of this study was to systematically review the data provided in the scientific literature for a possible association between prenatal and postnatal exposure to pesticides and obesity in offspring. A total of 25 human and 9 animal studies were analyzed. The prenatal, perinatal, and postnatal exposure to organophosphate, organochlorine, pyrethroid, neonicotinoid, and carbamate, as well as a combined pesticide exposure was reviewed. This systematic review reveals that the effects of pesticide exposure on body weight are mostly inconclusive, finding conflicting results in both humans and experimental animals. The outcomes reviewed are dependent on many factors, including dosage and route of administration, species, sex, and treatment duration. More research is needed to effectively evaluate the impact of the combined effects of different pesticides on human health.
JF  - International Journal of Environmental Research and Public Health
AU  - Pinos, Helena
AU  - Carrillo, Beatriz
AU  - Merchán, Ana
AU  - Biosca-Brull, Judit
AU  - Pérez-Fernández, Cristian
AU  - Colomina, María Teresa
AU  - Sánchez-Santed, Fernando
AU  - Martín-Sánchez, Fernando
AU  - Collado, Paloma
AU  - Arias, Jorge L
AU  - Conejo, Nélida M
AD  - Department of Psychobiology, Faculty of Psychology, National Distance Education University (UNED), 28040 Madrid, Spain; bcarrillo@psi.uned.es (B.C.); pcollado@psi.uned.es (P.C.); Joint Research Institute-UNED-Instituto de Salud Carlos III (IMIENS), 28029 Madrid, Spain; fmartin@isciii.es ; Department of Psychology and Health Research Center (CEINSA), Almeria University, 04120 Almeria, Spain; anamercar@gmail.com (A.M.); cpf603@ual.es (C.P.-F.); fsanchez@ual.es (F.S.-S.) ; Research in Neurobehavior and Health (NEUROLAB), Universitat Rovira i Virgili, 43007 Tarragona, Spain; judit.biosca@urv.cat (J.B.-B.); mariateresa.colomina@urv.cat (M.T.C.); Department of Psychology and Research Center for Behavior Assessment (CRAMC), Universitat Rovira i Virgili, 43007 Tarragona, Spain ; Joint Research Institute-UNED-Instituto de Salud Carlos III (IMIENS), 28029 Madrid, Spain; fmartin@isciii.es; National School of Public Health, Institute of Health Carlos III, University Institute of Research-UNED-Institute of Health Carlos III (IMIENS), 28029 Madrid, Spain ; Laboratory of Neuroscience, Department of Psychology, Instituto de Neurociencias del Principado de Asturias (INEUROPA), University of Oviedo, 33003 Oviedo, Spain; jarias@uniovi.es; Instituto de Investigación Sanitaria del Principado de Asturias (ISPA), 33006 Oviedo, Spain ; Department of Psychobiology, Faculty of Psychology, National Distance Education University (UNED), 28040 Madrid, Spain; bcarrillo@psi.uned.es (B.C.); pcollado@psi.uned.es (P.C.); Joint Research Institute-UNED-Instituto de Salud Carlos III (IMIENS), 28029 Madrid, Spain; fmartin@isciii.es
Y1  - 2021
PY  - 2021
DA  - 2021
SP  - 7170
CY  - Basel
PB  - MDPI AG
VL  - 18
IS  - 13
SN  - 1661-7827
KW  - Sciences: Comprehensive Works
KW  - obesity
KW  - pesticides
KW  - organophosphate
KW  - organochlorine
KW  - chlorpyrifos
KW  - carbamates
KW  - pyrethroids
KW  - neonicotinoids
KW  - Pesticides
KW  - Food contamination & poisoning
KW  - Organic compounds
KW  - Obesity
KW  - Insecticides
KW  - Chronic illnesses
KW  - Pyrethroids
KW  - Epigenetics
KW  - Exposure
KW  - Rodents
KW  - Organophosphates
KW  - Body weight
KW  - Perinatal exposure
KW  - Offspring
KW  - Bias
KW  - Gene expression
KW  - Weight control
KW  - Energy intake
KW  - Cardiovascular disease
KW  - Endocrine disruptors
KW  - Chemicals
KW  - Overweight
KW  - Metabolic syndrome
KW  - Food chains
KW  - Environmental factors
KW  - Metabolites
KW  - Reviews
KW  - Systematic review
KW  - Prenatal experience
UR  - https://elib.tcd.ie/login?url=https://www.proquest.com/scholarly-journals/relationship-between-prenatal-postnatal-exposure/docview/2549338581/se-2
L2  - http://resolver.ebscohost.com/openurl?sid=ProQ:wpsa&fmt=journal&genre=article&issn=16617827&volume=18&issue=13&date=2021&spage=7170&title=Relationship+between+Prenatal+or+Postnatal+Exposure+to+Pesticides+and+Obesity%3A+A+Systematic+Review&atitle=Relationship+between+Prenatal+or+Postnatal+Exposure+to+Pesticides+and+Obesity%3A+A+Systematic+Review&au=Pinos%2C+Helena%3BCarrillo%2C+Beatriz%3BMerch%C3%A1n%2C+Ana%3BBiosca-Brull%2C+Judit%3BP%C3%A9rez-Fern%C3%A1ndez%2C+Cristian%3BColomina%2C+Mar%C3%ADa+Teresa%3BS%C3%A1nchez-Santed%2C+Fernando%3BMart%C3%ADn-S%C3%A1nchez%2C+Fernando%3BCollado%2C+Paloma%3BArias%2C+Jorge+L%3BConejo%2C+N%C3%A9lida+M&isbn=&jtitle=International+Journal+of+Environmental+Research+and+Public+Health&btitle=&id=10.3390%2Fijerph18137170?t:ac=22336720342E496DPQ/1
LA  - English
DB  - Publicly Available Content Database
N1  - Copyright - © 2021 by the authors.  Licensee MDPI, Basel, Switzerland. This article is an open access article distributed under the terms and conditions of the Creative Commons Attribution (CC BY) license (https://creativecommons.org/licenses/by/4.0/). Notwithstanding the ProQuest Terms and Conditions, you may use this content in accordance with the terms of the License.
N1  - Last updated - 2021-07-16
DO  - http://dx.doi.org/10.3390/ijerph18137170
ER  - 


TY  - JOUR
T1  - Lead Poisoning among Male Juveniles Due to Illegal Mining: A Case Series from South Africa
AN  - 2549336125
AB  - Illegal mining is a major public health and societal concern. Recent scientific evidence indicates elevated blood–lead levels in illegal gold miners and associated communities. Yet, there is little research in this regard from low- to middle-income countries (LMICs), where illegal mining is growing. This case series is extracted from a cross-sectional study of lead exposure in incarcerated juveniles in greater Johannesburg. From survey records (blood–lead levels and questionnaires), three males had elevated blood–lead levels and presented with health conditions and behavioural problems putatively linked with lead poisoning. Based on the record review, all three juveniles were in a secure facility due to illegal mining-related activities. All three cases had high blood–lead levels and demonstrated a tendency toward aggressive or violent behaviour. They also presented with conditions associated with lead poisoning, such as anaemia, respiratory illness, abdominal disorders, and musculoskeletal conditions. Juveniles involved in illegal mining are at risk of exposure to heavy metals such as lead, and there is a need for relevant preventative action and health care programmes in this group.
JF  - International Journal of Environmental Research and Public Health
AU  - Thokozani Patrick Mbonane
AU  - Mathee, Angela
AU  - Swart, André
AU  - Naicker, Nisha
AD  - Department of Environmental Health, Faculty of Health Sciences, University of Johannesburg, Johannesburg 2000, South Africa; Angie.Mathee@mrc.ac.za (A.M.); andres@uj.ac.za (A.S.); nnaicker@uj.ac.za (N.N.) ; Department of Environmental Health, Faculty of Health Sciences, University of Johannesburg, Johannesburg 2000, South Africa; Angie.Mathee@mrc.ac.za (A.M.); andres@uj.ac.za (A.S.); nnaicker@uj.ac.za (N.N.); Environment and Health Research Unit, South African Medical Research Council, Johannesburg 2000, South Africa; School of Public Health, Faculty of Health Sciences, University of Witwatersrand, Johannesburg 2000, South Africa ; Department of Environmental Health, Faculty of Health Sciences, University of Johannesburg, Johannesburg 2000, South Africa; Angie.Mathee@mrc.ac.za (A.M.); andres@uj.ac.za (A.S.); nnaicker@uj.ac.za (N.N.)
Y1  - 2021
PY  - 2021
DA  - 2021
SP  - 6838
CY  - Basel
PB  - MDPI AG
VL  - 18
IS  - 13
SN  - 1661-7827
KW  - Sciences: Comprehensive Works
KW  - illegal mining
KW  - elevated blood levels
KW  - artisanal and small-scale gold mining
KW  - para-occupational
KW  - environmental health
KW  - Laboratories
KW  - Anemia
KW  - Blood
KW  - Public health
KW  - Personal protective equipment
KW  - Water supply
KW  - Mining
KW  - Poisoning
KW  - Exposure
KW  - Juveniles
KW  - Constipation
KW  - Aggressive behavior
KW  - Lead poisoning
KW  - Hemoglobin
KW  - Minors
KW  - Violence
KW  - Heavy metals
KW  - Gold mines & mining
KW  - Pain
KW  - Settlements & damages
KW  - Lead content
KW  - Imprisonment
KW  - Males
KW  - Explosives
KW  - Mozambique
KW  - South Africa
UR  - https://elib.tcd.ie/login?url=https://www.proquest.com/scholarly-journals/lead-poisoning-among-male-juveniles-due-illegal/docview/2549336125/se-2
L2  - http://resolver.ebscohost.com/openurl?sid=ProQ:wpsa&fmt=journal&genre=article&issn=16617827&volume=18&issue=13&date=2021&spage=6838&title=Lead+Poisoning+among+Male+Juveniles+Due+to+Illegal+Mining%3A+A+Case+Series+from+South+Africa&atitle=Lead+Poisoning+among+Male+Juveniles+Due+to+Illegal+Mining%3A+A+Case+Series+from+South+Africa&au=Thokozani+Patrick+Mbonane%3BMathee%2C+Angela%3BSwart%2C+Andr%C3%A9%3BNaicker%2C+Nisha&isbn=&jtitle=International+Journal+of+Environmental+Research+and+Public+Health&btitle=&id=10.3390%2Fijerph18136838?t:ac=22336720342E496DPQ/1
LA  - English
DB  - Publicly Available Content Database
N1  - Copyright - © 2021 by the authors.  Licensee MDPI, Basel, Switzerland. This article is an open access article distributed under the terms and conditions of the Creative Commons Attribution (CC BY) license (https://creativecommons.org/licenses/by/4.0/). Notwithstanding the ProQuest Terms and Conditions, you may use this content in accordance with the terms of the License.
N1  - Last updated - 2021-07-08
N1  - SubjectsTermNotLitGenreText - Mozambique; South Africa
DO  - http://dx.doi.org/10.3390/ijerph18136838
ER  - 


TY  - JOUR
T1  - “He lets me go although he does not go with me.”: Rwandan women’s perceptions of men’s roles in maternal health
AN  - 2546440663
AB  - Background
Increasing men’s involvement in their pregnant partners’ wellness has been reported as one of the ways to improve access to and utilization of maternal health services, including birth preparedness and complication readiness. Men can play meaningful roles in the support systems that pregnant women need to achieve better maternal health outcomes. In Rwanda, the roles that men take vary, resulting in diverse expectations and responsibilities to support the health of women during this critical time. In this study, we aimed to examine the views, perspectives, and experiences of women on men’s involvement in maternal health and how this impacts access and utilization of maternal health services.
Methods
We conducted 21 interviews with pregnant and recently-pregnant women to gain an understanding of their views on men’s involvement in facilitating their partners’ health during pregnancy. Interviews were conducted across five Rwandan districts in both rural and urban settings of the country. Data analysis was guided by a thematic analysis approach. This started with independent transcript review by the investigators, after which a meeting was held to discuss emergent themes and to identify potential codes. A coding scheme was created and transcripts were coded in NVIVO™ software according to conceptual and practical topics that formed an understanding of men’s involvement in maternal care.
Results
Three key themes emerged during the analytic process that categorize the specific roles that men play in maternal health: 1) facilitating access to maternal health services, which involves assisting women with getting and or attending appointments jointly with men; 2) supporting women’s decisions, wherein men can support the decisions women make with regard to their maternal healthcare in a number of ways; and 3) evaluating information, including gathering information from multiple sources, especially from community health workers, to assist women with making informed decisions.
Conclusion
Rwandan men take on three types of roles in supporting women’s maternal health, and their responsibilities are experienced differently by women. Interventions involving men are encouraged to increase their understanding of the implications of their involvement in maternal health without compromising women’s autonomy in decision-making and to promote positive maternal health outcomes.
JF  - Global Health Research and Policy
AU  - Tuyisenge, Germaine
AU  - Crooks, Valorie A
AU  - Berry, Nicole S
Y1  - 2021
PY  - 2021
DA  - 2021
SP  - 1
EP  - 9
CY  - London
PB  - BioMed Central
VL  - 6
KW  - Public Health And Safety
KW  - Maternal health
KW  - Gender
KW  - Decision-making
KW  - Perceptions
KW  - Low- and middle- income countries
KW  - Rwanda
KW  - Human immunodeficiency virus--HIV
KW  - Womens health
KW  - Acquired immune deficiency syndrome--AIDS
KW  - Maternal & child health
KW  - Decision making
UR  - https://elib.tcd.ie/login?url=https://www.proquest.com/scholarly-journals/he-lets-me-go-although-does-not-with-rwandan/docview/2546440663/se-2
L2  - http://resolver.ebscohost.com/openurl?sid=ProQ:wpsa&fmt=journal&genre=article&issn=&volume=6&issue=&date=2021&spage=1&title=%E2%80%9CHe+lets+me+go+although+he+does+not+go+with+me.%E2%80%9D%3A+Rwandan+women%E2%80%99s+perceptions+of+men%E2%80%99s+roles+in+maternal+health&atitle=%26ldquo%3BHe+lets+me+go+although+he+does+not+go+with+me.%26rdquo%3B%3A+Rwandan+women%26rsquo%3Bs+perceptions+of+men%26rsquo%3Bs+roles+in+maternal+health&au=Tuyisenge%2C+Germaine%3BCrooks%2C+Valorie+A%3BBerry%2C+Nicole+S&isbn=&jtitle=Global+Health+Research+and+Policy&btitle=&id=10.1186%2Fs41256-020-00185-w?t:ac=22336720342E496DPQ/1
LA  - English
DB  - Publicly Available Content Database
N1  - Copyright - © 2021. This work is licensed under http://creativecommons.org/licenses/by/4.0/  (the “License”).  Notwithstanding the ProQuest Terms and Conditions, you may use this content in accordance with the terms of the License. The Creative Commons Public Domain Dedication waiver (http://creativecommons.org/publicdomain/zero/1.0/) applies to the data made available in this article, unless otherwise stated.
N1  - Last updated - 2021-06-30
N1  - SubjectsTermNotLitGenreText - Rwanda
DO  - http://dx.doi.org/10.1186/s41256-020-00185-w
ER  - 


TY  - JOUR
T1  - Accelerating the conceptual use of behavioral health research in juvenile court decision-making: study protocol
AN  - 2546391380
AB  - Background
The youth criminal-legal system is under heavy political scrutiny with multiple calls for significant transformation. Leaders within the system are faced with rethinking traditional models and are likely to benefit from behavioral health research evidence as they redesign systems. Little is known about how juvenile court systems access and use behavioral health research evidence; further, the field lacks a validated survey measure of behavioral health research use that can be used to evaluate the effectiveness of evidence dissemination interventions for policy and system leaders. Conceptual research use is a particularly salient construct for system reform as it describes the process of shifting awareness and the consideration of new frameworks for action. A tool designed to measure the conceptual use of behavioral health research would advance the field’s ability to develop effective models of research evidence dissemination, including collaborative planning models to support the use of behavioral health research in reforms of the criminal-legal system.
Methods
The ARC Study is a longitudinal, cohort and measurement validation study. It will proceed in two phases. The first phase will focus on measure development using established methods of construct validity (theoretical review, Delphi methods for expert review, cognitive interviewing). The second phase will involve gathering responses from the developed survey to examine scale psychometrics using Rasch analyses, change sensitivity analyses, and associations between research use exposure and conceptual research use among juvenile court leaders. We will recruit juvenile court leaders (judges, administrators, managers, supervisors) from 80 juvenile court jurisdictions with an anticipated sample size of n = 520 respondents.
Discussion
The study will introduce a new measurement tool for the field that will advance implementation science methods for the study of behavioral health research evidence use in complex policy and decision-making interventions. To date, there are few validated survey measures of conceptual research use and no measures that are validated for measuring change in conceptual frameworks over time among agency leaders. While the study is most directly related to leaders in the youth criminal-legal system, the findings are expected to be informative for research focused on leadership and decision-making in diverse fields.
JF  - Implementation Science Communications
AU  - Sarah Cusworth Walker
AU  - Vick, Kristin
AU  - Gubner, Noah R
AU  - Herting, Jerald R
AU  - Palinkas, Lawrence A
Y1  - 2021
PY  - 2021
DA  - 2021
SP  - 1
EP  - 10
CY  - London
PB  - BioMed Central
VL  - 2
KW  - Medical Sciences
KW  - Juvenile justice
KW  - Criminal-legal
KW  - Conceptual research use
KW  - Survey methods
KW  - Public health
KW  - Research methodology
KW  - Science
KW  - Reforms
KW  - Imprisonment
KW  - Decision making
KW  - Medical research
UR  - https://elib.tcd.ie/login?url=https://www.proquest.com/scholarly-journals/accelerating-conceptual-use-behavioral-health/docview/2546391380/se-2
L2  - http://resolver.ebscohost.com/openurl?sid=ProQ:wpsa&fmt=journal&genre=article&issn=&volume=2&issue=&date=2021&spage=1&title=Accelerating+the+conceptual+use+of+behavioral+health+research+in+juvenile+court+decision-making%3A+study+protocol&atitle=Accelerating+the+conceptual+use+of+behavioral+health+research+in+juvenile+court+decision-making%3A+study+protocol&au=Sarah+Cusworth+Walker%3BVick%2C+Kristin%3BGubner%2C+Noah+R%3BHerting%2C+Jerald+R%3BPalinkas%2C+Lawrence+A&isbn=&jtitle=Implementation+Science+Communications&btitle=&id=10.1186%2Fs43058-021-00112-1?t:ac=22336720342E496DPQ/1
LA  - English
DB  - Publicly Available Content Database
N1  - Copyright - © 2021. This work is licensed under http://creativecommons.org/licenses/by/4.0/  (the “License”).  Notwithstanding the ProQuest Terms and Conditions, you may use this content in accordance with the terms of the License. The Creative Commons Public Domain Dedication waiver (http://creativecommons.org/publicdomain/zero/1.0/) applies to the data made available in this article, unless otherwise stated.
N1  - Last updated - 2021-06-30
DO  - http://dx.doi.org/10.1186/s43058-021-00112-1
ER  - 


TY  - JOUR
T1  - Political economy analysis of the performance‐based financing programme in Afghanistan
AN  - 2546263466
AB  - Background
Performance-based financing (PBF) has attracted considerable attention in recent years in low and middle-income countries. Afghanistan’s Ministry of Public Health (MoPH) implemented a PBF programme between 2010 and 2015 to strengthen the utilisation of maternal and child health services in primary health facilities. This study aimed to examine the political economy factors influencing the adoption, design and implementation of the PBF programme in Afghanistan.
Methods
Retrospective qualitative research methods were employed using semi structured interviews as well as a desk review of programme and policy documents. Key informants were selected purposively from the national level (n = 9), from the province level (n = 6) and the facility level (n = 15). Data analysis was inductive as well as deductive and guided by a political economy analysis framework to explore the factors that influenced the adoption and design of the PBF programme. Thematic content analysis was used to analyse the data.
Results
The global policy context, and implementation experience in other LMIC, shaped PBF and its introduction in Afghanistan. The MoPH saw PBF as a promise of additional resources needed to rebuild the country’s health system after a period of conflict. The MoPH support for PBF was also linked to their past positive experience of performance-based contracting. Power dynamics and interactions between PBF programme actors also shaped the policy process. The PBF programme established a centralised management structure which strengthened MoPH and donor ability to manage the programme, but overlooked key stakeholders, such as provincial health offices and non-state providers. However, MoPH had limited input in policy design, resulting in a design which was not well tailored to the national setting.
Conclusions
This study shows that PBF programmes need to be designed and adapted according to the local context, involving all relevant actors in the policy cycle. Future studies should focus on conducting empirical research to not only understand the multiple effects of PBF programmes on the performance of health systems but also the main political economy dynamics that influence the PBF programmes in different stages of the policy process.
JF  - Global Health Research and Policy
AU  - Ahmad Shah Salehi
AU  - Blanchet, Karl
AU  - Vassall, Anna
AU  - Borghi, Josephine
Y1  - 2021
PY  - 2021
DA  - 2021
SP  - 1
EP  - 15
CY  - London
PB  - BioMed Central
VL  - 6
KW  - Public Health And Safety
KW  - Childrens health
KW  - Maternal & child health
KW  - Mortality
KW  - Politics
KW  - Low income groups
KW  - Medical personnel
KW  - Provinces
KW  - Public health
KW  - Health facilities
KW  - Births
KW  - Political economy
KW  - Health services
KW  - Incentives
KW  - Afghanistan
UR  - https://elib.tcd.ie/login?url=https://www.proquest.com/scholarly-journals/political-economy-analysis-performance-based/docview/2546263466/se-2
L2  - http://resolver.ebscohost.com/openurl?sid=ProQ:wpsa&fmt=journal&genre=article&issn=&volume=6&issue=&date=2021&spage=1&title=Political+economy+analysis+of+the+performance%E2%80%90based+financing+programme+in+Afghanistan&atitle=Political+economy+analysis+of+the+performance%E2%80%90based+financing+programme+in+Afghanistan&au=Ahmad+Shah+Salehi%3BBlanchet%2C+Karl%3BVassall%2C+Anna%3BBorghi%2C+Josephine&isbn=&jtitle=Global+Health+Research+and+Policy&btitle=&id=10.1186%2Fs41256-021-00191-6?t:ac=22336720342E496DPQ/1
LA  - English
DB  - Publicly Available Content Database
N1  - Name - International Bank for Reconstruction & Development--World Bank
N1  - Copyright - © 2021. This work is licensed under http://creativecommons.org/licenses/by/4.0/  (the “License”).  Notwithstanding the ProQuest Terms and Conditions, you may use this content in accordance with the terms of the License. The Creative Commons Public Domain Dedication waiver (http://creativecommons.org/publicdomain/zero/1.0/) applies to the data made available in this article, unless otherwise stated.
N1  - Last updated - 2021-06-29
N1  - SubjectsTermNotLitGenreText - Afghanistan
DO  - http://dx.doi.org/10.1186/s41256-021-00191-6
ER  - 


TY  - JOUR
T1  - Lockdown-Related Disparities Experienced by People with Disabilities during the First Wave of the COVID-19 Pandemic: Scoping Review with Thematic Analysis
AN  - 2544976762
AB  - People with disabilities may be disproportionally affected by the COVID-19 pandemic. We synthesize the literature on broader health and social impacts on people with disabilities arising from lockdown-related measures. Methods: Scoping review with thematic analysis. Up to mid-September 2020, seven scientific databases and three pre-print servers were searched to identify empirical or perspective papers addressing lockdown-related disparities experienced by people with disabilities. Snowballing searches and experts’ consultation also occurred. Two independent reviewers took eligibility decisions and performed data extractions. Results: Out of 1026 unique references, 85 addressed lockdown-related disparities experienced by people with disabilities. Ten primary and two central themes were identified: (1) Disrupted access to healthcare (other than for COVID-19); (2) Reduced physical activity leading to health and functional decline; (3) From physical distance and inactivity to social isolation and loneliness; (4) Disruption of personal assistance and community support networks; (5) Children with disabilities disproportionally affected by school closures; (6) Psychological consequences of disrupted routines, activities, and support; (7) Family and informal caregiver burden and stress; (8) Risks of maltreatment, violence, and self-harm; (9) Reduced employment and/or income exacerbating disparities; and (10) Digital divide in access to health, education, and support services. Lack of disability-inclusive response and emergency preparedness and structural, pre-pandemic disparities were the central themes. Conclusions: Lockdown-related measures to contain the COVID-19 pandemic can disproportionally affect people with disabilities with broader impact on their health and social grounds. Lack of disability-inclusive response and emergency preparedness and pre-pandemic disparities created structural disadvantages, exacerbated during the pandemic. Both structural disparities and their pandemic ramifications require the development and implementation of disability-inclusive public health and policy measures.
JF  - International Journal of Environmental Research and Public Health
AU  - Jesus, Tiago S
AU  - Bhattacharjya, Sutanuka
AU  - Papadimitriou, Christina
AU  - Bogdanova, Yelena
AU  - Bentley, Jacob
AU  - Arango-Lasprilla, Juan Carlos
AU  - Sureshkumar Kamalakannan
AU  - Sakellariou, Dikaios
AD  - Global Health and Tropical Medicine (GHTM) & WHO Collaborating Centre for Health Workforce Policy and Planning, Institute of Hygiene and Tropical Medicine, NOVA University of Lisbon, 1349-008 Lisbon, Portugal; jesus-ts@outlook.com; Department of Occupational Therapy, College of Health & Rehabilitation Sciences: Sargent College, Boston University, Boston, MA 02215, USA ; Department of Occupational Therapy, Byrdine F. Lewis College of Nursing and Health Professions, Georgia State University, Atlanta, GA 30303, USA; sbhattacharjya@gsu.edu ; Departments of Interdisciplinary Health Sciences, and Sociology, School of Health Sciences, Oakland University, Rochester, MI 48309-4452, USA; cpapadimitriou@oakland.edu ; Physical Medicine & Rehabilitation Service, Veterans Affairs Boston Healthcare System, Boston, MA 02130, USA; bogdanov@bu.edu; Department of Psychiatry, School of Medicine, Boston University, Boston, MA 02130, USA ; Department of Clinical Psychology, Seattle Pacific University, Seattle, WA 98119, USA; bentley@spu.edu; Department of Physical Medicine & Rehabilitation, School of Medicine, John Hopkins University, Baltimore, MD 21205-2196, USA ; IKERBASQUE, Basque Foundation for Science, 48009 Bilbao, Spain; jcalasprilla@gmail.com; Biocruces Bizkaia Health Research Institute, 48903 Barakaldo, Spain; Department of Cell Biology and Histology, University of the Basque Country UPV/EHU, 48940 Leioa, Spain ; Public Health Foundation of India (PHFI), South Asia Centre for Disability Inclusive Development and Research (SACDIR), Indian Institute of Public Health, Hyderabad 500033, India ; Global Health and Tropical Medicine (GHTM) & WHO Collaborating Centre for Health Workforce Policy and Planning, Institute of Hygiene and Tropical Medicine, NOVA University of Lisbon, 1349-008 Lisbon, Portugal; jesus-ts@outlook.com; Department of Occupational Therapy, College of Health & Rehabilitation Sciences: Sargent College, Boston University, Boston, MA 02215, USA
Y1  - 2021
PY  - 2021
DA  - 2021
SP  - 6178
CY  - Basel
PB  - MDPI AG
VL  - 18
IS  - 12
SN  - 1661-7827
KW  - Sciences: Comprehensive Works
KW  - COVID-19
KW  - SARS-CoV-2
KW  - health equity
KW  - social determinants of health
KW  - people with disabilities
KW  - public health
KW  - healthcare disparities
KW  - discrimination
KW  - stigma
KW  - social inclusion
KW  - Pandemics
KW  - Public health
KW  - Physical activity
KW  - Severe acute respiratory syndrome coronavirus 2
KW  - Support services
KW  - Emergency management
KW  - Health disparities
KW  - Restrictions
KW  - Emergency response
KW  - Empirical analysis
KW  - Disabled people
KW  - Emergency preparedness
KW  - Aggression
KW  - Disabilities
KW  - Long term health care
KW  - Self-injury
KW  - Community involvement
KW  - Participation
KW  - Social interactions
KW  - Caregivers
KW  - Coronaviruses
KW  - Social isolation
KW  - Information sources
KW  - Shelter in place
UR  - https://elib.tcd.ie/login?url=https://www.proquest.com/scholarly-journals/lockdown-related-disparities-experienced-people/docview/2544976762/se-2
L2  - http://resolver.ebscohost.com/openurl?sid=ProQ:wpsa&fmt=journal&genre=article&issn=16617827&volume=18&issue=12&date=2021&spage=6178&title=Lockdown-Related+Disparities+Experienced+by+People+with+Disabilities+during+the+First+Wave+of+the+COVID-19+Pandemic%3A+Scoping+Review+with+Thematic+Analysis&atitle=Lockdown-Related+Disparities+Experienced+by+People+with+Disabilities+during+the+First+Wave+of+the+COVID-19+Pandemic%3A+Scoping+Review+with+Thematic+Analysis&au=Jesus%2C+Tiago+S%3BBhattacharjya%2C+Sutanuka%3BPapadimitriou%2C+Christina%3BBogdanova%2C+Yelena%3BBentley%2C+Jacob%3BArango-Lasprilla%2C+Juan+Carlos%3BSureshkumar+Kamalakannan%3BSakellariou%2C+Dikaios&isbn=&jtitle=International+Journal+of+Environmental+Research+and+Public+Health&btitle=&id=10.3390%2Fijerph18126178?t:ac=22336720342E496DPQ/1
LA  - English
DB  - Coronavirus Research Database; Publicly Available Content Database
N1  - Copyright - © 2021 by the authors.  Licensee MDPI, Basel, Switzerland. This article is an open access article distributed under the terms and conditions of the Creative Commons Attribution (CC BY) license (https://creativecommons.org/licenses/by/4.0/). Notwithstanding the ProQuest Terms and Conditions, you may use this content in accordance with the terms of the License.
N1  - Last updated - 2021-07-06
DO  - http://dx.doi.org/10.3390/ijerph18126178
ER  - 


TY  - JOUR
T1  - Transmission of Vaccination Attitudes and Uptake Based on Social Contagion Theory: A Scoping Review
AN  - 2544941331
AB  - Vaccine hesitancy is a complex health problem, with various factors involved including the influence of an individual’s network. According to the Social Contagion Theory, attitudes and behaviours of an individual can be contagious to others in their social networks. This scoping review aims to collate evidence on how attitudes and vaccination uptake are spread within social networks. Databases of PubMed, PsycINFO, Embase, and Scopus were searched with the full text of 24 studies being screened. A narrative synthesis approach was used to collate the evidence and interpret findings. Eleven cross-sectional studies were included. Participants held more positive vaccination attitudes and greater likelihood to get vaccinated or vaccinate their child when they were frequently exposed to positive attitudes and frequently discussing vaccinations with family and friends. We also observed that vaccination uptake was decreased when family and friends were hesitant to take the vaccine. Homophily—the tendency of similar individuals to be connected in a social network—was identified as a significant factor that drives the results, especially with respect to race and ethnicity. This review highlights the key role that social networks play in shaping attitudes and vaccination uptake. Public health authorities should tailor interventions and involve family and friends to result in greater vaccination uptake.
JF  - Vaccines
AU  - Konstantinou, Pinelopi
AU  - Georgiou, Katerina
AU  - Kumar, Navin
AU  - Kyprianidou, Maria
AU  - Nicolaides, Christos
AU  - Karekla, Maria
AU  - Kassianos, Angelos P
AD  - Department of Psychology, University of Cyprus, Nicosia 1678, Cyprus; pconst09@ucy.ac.cy (P.K.); katerinageorgiou1588@gmail.com (K.G.); mkypri11@ucy.ac.cy (M.K.); mkarekla@ucy.ac.cy (M.K.) ; Yale Institute for Network Science, Yale University, New Haven, CT 06520, USA; navin.kumar@yale.edu ; Department of Business and Public Administration, University of Cyprus, Nicosia 1678, Cyprus; nicolaides.christos@ucy.ac.cy; Initiative on the Digital Economy, MIT Sloan School of Management, Cambridge, MA 02142, USA ; Department of Psychology, University of Cyprus, Nicosia 1678, Cyprus; pconst09@ucy.ac.cy (P.K.); katerinageorgiou1588@gmail.com (K.G.); mkypri11@ucy.ac.cy (M.K.); mkarekla@ucy.ac.cy (M.K.); Department of Applied Health Research, UCL, London WC1E 6BT, UK ; Department of Psychology, University of Cyprus, Nicosia 1678, Cyprus; pconst09@ucy.ac.cy (P.K.); katerinageorgiou1588@gmail.com (K.G.); mkypri11@ucy.ac.cy (M.K.); mkarekla@ucy.ac.cy (M.K.)
Y1  - 2021
PY  - 2021
DA  - 2021
SP  - 607
CY  - Basel
PB  - MDPI AG
VL  - 9
IS  - 6
KW  - Pharmacy And Pharmacology
KW  - vaccination
KW  - immunization
KW  - vaccine hesitancy
KW  - social contagion theory
KW  - social network analysis
KW  - scoping review
KW  - Minority & ethnic groups
KW  - Social organization
KW  - Public health
KW  - Vaccines
KW  - Social networks
KW  - Social network analysis
KW  - Attitudes
KW  - Influenza
KW  - Vaccination
KW  - Social interactions
KW  - Immunization
KW  - Reviews
UR  - https://elib.tcd.ie/login?url=https://www.proquest.com/scholarly-journals/transmission-vaccination-attitudes-uptake-based/docview/2544941331/se-2
L2  - http://resolver.ebscohost.com/openurl?sid=ProQ:wpsa&fmt=journal&genre=article&issn=&volume=9&issue=6&date=2021&spage=607&title=Transmission+of+Vaccination+Attitudes+and+Uptake+Based+on+Social+Contagion+Theory%3A+A+Scoping+Review&atitle=Transmission+of+Vaccination+Attitudes+and+Uptake+Based+on+Social+Contagion+Theory%3A+A+Scoping+Review&au=Konstantinou%2C+Pinelopi%3BGeorgiou%2C+Katerina%3BKumar%2C+Navin%3BKyprianidou%2C+Maria%3BNicolaides%2C+Christos%3BKarekla%2C+Maria%3BKassianos%2C+Angelos+P&isbn=&jtitle=Vaccines&btitle=&id=10.3390%2Fvaccines9060607?t:ac=22336720342E496DPQ/1
LA  - English
DB  - Coronavirus Research Database; Publicly Available Content Database
N1  - Copyright - © 2021 by the authors.  Licensee MDPI, Basel, Switzerland. This article is an open access article distributed under the terms and conditions of the Creative Commons Attribution (CC BY) license (https://creativecommons.org/licenses/by/4.0/). Notwithstanding the ProQuest Terms and Conditions, you may use this content in accordance with the terms of the License.
N1  - Last updated - 2021-06-25
DO  - http://dx.doi.org/10.3390/vaccines9060607
ER  - 


TY  - JOUR
T1  - Effect of Endometrial Sampling Procedures on Subsequent Pregnancy Rate of Cattle
AN  - 2544563591
AB  - Simple SummaryAn important concern about conducting endometrial sampling procedures prior to breeding is the potential adverse effect on subsequent fertility of sampled cattle. Traumatic injury to the cervix and uterus and risk of introduction of infection caused by these sampling procedures may adversely affect the fertility of cattle sampled prior to breeding. To investigate this, a systematic review of publications assessing the impact of endometrial sampling on subsequent pregnancy rates was conducted. Analysis within the studies selected demonstrated that pregnancy rates were similar between sampled and non-sampled animals when procedures were performed before or around the time of breeding. Unfortunately, it was not possible to compare each sampling procedure between studies due to variation in sampling conditions (i.e., type of breed, age, reproductive status, and the sampling to breeding interval). We concluded that conducting these endometrial sampling procedures does not adversely affect subsequent fertility; therefore they could be used to more accurately identify cattle with a normal endometrium prior to conducting procedures such as embryo transfer. However, further studies with a much larger number of cattle are needed to verify the effects of endometrial sampling on pregnancy rates.AbstractEndometrial infections are a common cause of reproductive loss in cattle. Accurate diagnosis is important to reduce the economic losses caused by endometritis. A range of sampling procedures have been developed which enable collection of endometrial tissue or luminal cells or uterine fluid. However, as these are all invasive procedures, there is a risk that sampling around the time of breeding may adversely affect subsequent pregnancy rate. This systematic review compared the pregnancy rates (PR) of cattle which underwent uterine lavage (UL), cotton swab (CS), cytobrush (CB), cytotape (CT), or endometrial biopsy (EB) sampling procedures with those that were not sampled. Using the Preferred Reporting Items for Systematic Reviews and Meta-Analysis (PRISMA) protocol, relevant databases, including Pubmed, Web of Science, CAB Abstracts, VetMed Resource–Ruminants, and Scopus, were searched. The outcome measured was the pregnancy rate after the collection of endometrial sample(s). Seven studies, involving a total of 3693 cows, fulfilled the inclusion criteria for the systematic review and allowed the comparison of PR between sampled (n = 1254) and non-sampled cows (n = 2409). The results of the systematic review showed that endometrial sampling procedures can be performed before breeding or shortly after insemination without adversely affecting pregnancy rates in cattle. However, further studies are needed to validate this information.
JF  - Animals
AU  - Ramirez-Garzon, Orlando
AU  - Ricardo Soares Magalhaes
AU  - Satake, Nana
AU  - Hill, Jonathan
AU  - Jimenez, Claudia
AU  - Holland, Michael K
AU  - McGowan, Michael
AD  - School of Veterinary Science, The University of Queensland, Gatton, QLD 4343, Australia; n.satake@uq.edu.au (N.S.); jonathan.hill@uq.edu.au (J.H.); mike.holland@uq.edu.au (M.K.H.); m.mcgowan@uq.edu.au (M.M.); Facultad de Medicina Veterinaria, Universidad Nacional, Bogota 111321, Colombia; cjimeneze@unal.edu.co ; Child Health Research Centre, The University of Queensland, South Brisbane, QLD 4141, Australia; r.magalhaes@uq.edu.au ; School of Veterinary Science, The University of Queensland, Gatton, QLD 4343, Australia; n.satake@uq.edu.au (N.S.); jonathan.hill@uq.edu.au (J.H.); mike.holland@uq.edu.au (M.K.H.); m.mcgowan@uq.edu.au (M.M.) ; Facultad de Medicina Veterinaria, Universidad Nacional, Bogota 111321, Colombia; cjimeneze@unal.edu.co ; School of Veterinary Science, The University of Queensland, Gatton, QLD 4343, Australia; n.satake@uq.edu.au (N.S.); jonathan.hill@uq.edu.au (J.H.); mike.holland@uq.edu.au (M.K.H.); m.mcgowan@uq.edu.au (M.M.); Facultad de Medicina Veterinaria, Universidad Nacional, Bogota 111321, Colombia; cjimeneze@unal.edu.co
Y1  - 2021
PY  - 2021
DA  - 2021
SP  - 1683
CY  - Basel
PB  - MDPI AG
VL  - 11
IS  - 6
KW  - Veterinary Science
KW  - cattle
KW  - cotton swab
KW  - endometrial biopsy
KW  - cytobrush
KW  - cytotape
KW  - uterine lavage
KW  - Embryos
KW  - Pregnancy
KW  - Cervix
KW  - Citations
KW  - Cotton
KW  - Biopsy
KW  - Dairy cattle
KW  - Husbandry
KW  - Catheters
KW  - Endometrium
KW  - Sampling
KW  - Economic impact
KW  - Uterus
KW  - Breeding
KW  - Cellular biology
KW  - Fertility
KW  - Gene expression
KW  - Embryo transfer
KW  - Reproductive status
KW  - Vagina
KW  - Endometritis
KW  - Infections
KW  - Cattle
KW  - Reviews
KW  - Health risks
KW  - Meta-analysis
UR  - https://elib.tcd.ie/login?url=https://www.proquest.com/scholarly-journals/effect-endometrial-sampling-procedures-on/docview/2544563591/se-2
L2  - http://resolver.ebscohost.com/openurl?sid=ProQ:wpsa&fmt=journal&genre=article&issn=&volume=11&issue=6&date=2021&spage=1683&title=Effect+of+Endometrial+Sampling+Procedures+on+Subsequent+Pregnancy+Rate+of+Cattle&atitle=Effect+of+Endometrial+Sampling+Procedures+on+Subsequent+Pregnancy+Rate+of+Cattle&au=Ramirez-Garzon%2C+Orlando%3BRicardo+Soares+Magalhaes%3BSatake%2C+Nana%3BHill%2C+Jonathan%3BJimenez%2C+Claudia%3BHolland%2C+Michael+K%3BMcGowan%2C+Michael&isbn=&jtitle=Animals&btitle=&id=10.3390%2Fani11061683?t:ac=22336720342E496DPQ/1
LA  - English
DB  - Publicly Available Content Database
N1  - Copyright - © 2021 by the authors.  Licensee MDPI, Basel, Switzerland. This article is an open access article distributed under the terms and conditions of the Creative Commons Attribution (CC BY) license (https://creativecommons.org/licenses/by/4.0/). Notwithstanding the ProQuest Terms and Conditions, you may use this content in accordance with the terms of the License.
N1  - Last updated - 2021-10-26
DO  - http://dx.doi.org/10.3390/ani11061683
ER  - 


TY  - JOUR
T1  - Management of Hypnotics in Patients with Insomnia and Heart Failure during Hospitalization: A Systematic Review
AN  - 2544525682
AB  - Background: Heart failure is a chronic, progressive syndrome of signs and symptoms, which has been associated to a range of comorbidities including insomnia. Acute decompensation of heart failure frequently leads to hospital admission. During hospital admission, long-term pharmacological treatments such as hypnotics can be modified or stopped. Aim: To synthesize the scientific evidence available about the effect of withdrawing hypnotic drugs during hospital admission in patients with decompensated heart failure and insomnia. Method: A systematic review of the literature following the Preferred Reporting Items for Systematic reviews and Meta-Analyses (PRISMA) guidelines was carried out in the following scientific databases: PubMed, Scopus, Dialnet and Cochrane. Inclusion criteria: studies including a population of adults with heart failure and sleep disorders in treatment with hypnotics and admitted to hospital, studies written in English or Spanish and published until June 2020. Exclusion criteria: studies involving children, patients admitted to intensive care and patients diagnosed with sleep apnea. Results: We identified a total of 265 documents; only nine papers met the selection criteria. The most frequently used drugs for the treatment of insomnia in patients with heart failure were benzodiazepines and benzodiazepine agonists; their secondary effects can alter perceived quality of life and increase the risk of adverse effects. Withdrawal of these drugs during hospital admission could increase the risk of delirium. Future research in this area should evaluate the management of hypnotics during hospital admission in patients with decompensated heart failure. In addition, safe and efficient non-pharmacological alternatives for the treatment of insomnia in this population should be tested and implemented.
JF  - Nursing Reports
AU  - Jorge-Samitier, Pablo
AU  - Fernández-Rodrigo, María Teresa
AU  - Juárez-Vela, Raúl
AU  - Antón-Solanas, Isabel
AU  - Gea-Caballero, Vicente
AD  - Hospital Clínico Lozano Blesa, Avenida San Juan Bosco, 15, 50009 Zaragoza, Spain; pjorge@salud.aragon.es; Department of Physiatry and Nursing, Faculty of Health Sciences, University of Zaragoza, C/Domingo Miral s/n, 50009 Zaragoza, Spain ; Department of Physiatry and Nursing, Faculty of Health Sciences, University of Zaragoza, C/Domingo Miral s/n, 50009 Zaragoza, Spain ; Faculty of Medicine, University of Salamanca, Avenida Alfonso X El Sabio SN, 37008 Salamanca, Spain; raul.juarez@unirioja.es ; Department of Physiatry and Nursing, Faculty of Health Sciences, University of Zaragoza, C/Domingo Miral s/n, 50009 Zaragoza, Spain; Research Group GENIAPA (GIIS094), Institute of Research of Aragon, Avenida San Juan Bosco, 13, 50009 Zaragoza, Spain ; Nursing School La Fe, Adscript Center of the University of Valencia, Research Group GREIACC, Health Research Institute La Fe, 46026 Valencia, Spain; gea_vic@gva.es ; Hospital Clínico Lozano Blesa, Avenida San Juan Bosco, 15, 50009 Zaragoza, Spain; pjorge@salud.aragon.es; Department of Physiatry and Nursing, Faculty of Health Sciences, University of Zaragoza, C/Domingo Miral s/n, 50009 Zaragoza, Spain
Y1  - 2021
PY  - 2021
DA  - 2021
SP  - 373
CY  - Basel
PB  - MDPI AG
VL  - 11
IS  - 2
SN  - 2039439X
KW  - Medical Sciences--Nurses And Nursing
KW  - heart failure
KW  - insomnia
KW  - sleep disorder
KW  - hypnotic
KW  - benzodiazepine
KW  - elderly
KW  - Drugs
KW  - Insomnia
KW  - Drug withdrawal
KW  - Anesthesia
KW  - Older people
KW  - Restless legs syndrome
KW  - Chronic obstructive pulmonary disease
KW  - Sleep apnea
KW  - Systematic review
KW  - Heart failure
KW  - Hospitalization
KW  - Benzodiazepines
KW  - Spain
UR  - https://elib.tcd.ie/login?url=https://www.proquest.com/scholarly-journals/management-hypnotics-patients-with-insomnia-heart/docview/2544525682/se-2
L2  - http://resolver.ebscohost.com/openurl?sid=ProQ:wpsa&fmt=journal&genre=article&issn=2039439X&volume=11&issue=2&date=2021&spage=373&title=Management+of+Hypnotics+in+Patients+with+Insomnia+and+Heart+Failure+during+Hospitalization%3A+A+Systematic+Review&atitle=Management+of+Hypnotics+in+Patients+with+Insomnia+and+Heart+Failure+during+Hospitalization%3A+A+Systematic+Review&au=Jorge-Samitier%2C+Pablo%3BFern%C3%A1ndez-Rodrigo%2C+Mar%C3%ADa+Teresa%3BJu%C3%A1rez-Vela%2C+Ra%C3%BAl%3BAnt%C3%B3n-Solanas%2C+Isabel%3BGea-Caballero%2C+Vicente&isbn=&jtitle=Nursing+Reports&btitle=&id=10.3390%2Fnursrep11020036?t:ac=22336720342E496DPQ/1
LA  - English
DB  - Publicly Available Content Database
N1  - Copyright - © 2021 by the authors.  Licensee MDPI, Basel, Switzerland. This article is an open access article distributed under the terms and conditions of the Creative Commons Attribution (CC BY) license (https://creativecommons.org/licenses/by/4.0/). Notwithstanding the ProQuest Terms and Conditions, you may use this content in accordance with the terms of the License.
N1  - Last updated - 2021-06-29
N1  - SubjectsTermNotLitGenreText - Spain
DO  - http://dx.doi.org/10.3390/nursrep11020036
ER  - 


TY  - JOUR
T1  - Diet and physical activity in pregnancy to prevent gestational diabetes: a protocol for an individual participant data (IPD) meta-analysis on the differential effects of interventions with economic evaluation
AN  - 2540043670
AB  - IntroductionMothers with gestational diabetes mellitus (GDM) are at increased risk of pregnancy-related complications and developing type 2 diabetes after delivery. Diet and physical activity-based interventions may prevent GDM, but variations in populations, interventions and outcomes in primary trials have limited the translation of available evidence into practice. We plan to undertake an individual participant data (IPD) meta-analysis of randomised trials to assess the differential effects and cost-effectiveness of diet and physical activity-based interventions in preventing GDM and its complications.MethodsThe International Weight Management in Pregnancy Collaborative Network database is a living repository of IPD from randomised trials on diet and physical activity in pregnancy identified through a systematic literature search. We shall update our existing search on MEDLINE, Embase, BIOSIS, LILACS, Pascal, Science Citation Index, Cochrane Database of Systematic Reviews, Cochrane Central Register of Controlled Trials, Database of Abstracts of Reviews of Effects and Health Technology Assessment Database without language restriction to identify relevant trials until March 2021. Primary researchers will be invited to join the Network and share their IPD. Trials including women with GDM at baseline will be excluded. We shall perform a one and two stage random-effect meta-analysis for each intervention type (all interventions, diet-based, physical activity-based and mixed approach) to obtain summary intervention effects on GDM with 95% CIs and summary treatment–covariate interactions. Heterogeneity will be summarised using I2 and tau2 statistics with 95% prediction intervals. Publication and availability bias will be assessed by examining small study effects. Study quality of included trials will be assessed by the Cochrane Risk of Bias tool, and the Grading of Recommendations, Assessment, Development and Evaluations approach will be used to grade the evidence in the results. A model-based economic analysis will be carried out to assess the cost-effectiveness of interventions to prevent GDM and its complications compared with usual care.Ethics and disseminationEthics approval is not required. The study is registered on the International Prospective Register of Systematic Reviews (CRD42020212884). Results will be submitted for publication in peer-reviewed journals.
JF  - BMJ Open
AU  - Coomar, Dyuti
AU  - Hazlehurst, Jonathan M
AU  - Austin, Frances
AU  - Foster, Charlie
AU  - Hitman, Graham A
AU  - Heslehurst, Nicola
AU  - Iliodromiti, Stamatina
AU  - Betran, Ana Pilar
AU  - Moss, Ngawai
AU  - Poston, Lucilla
AU  - Nirantharakumar, Krishnarajah
AU  - Roberts, Tracy
AU  - Simpson, Sharon A
AU  - Teede, Helena J
AU  - Riley, Richard
AU  - Allotey, John
AU  - Thangaratinam, Shakila
AD  - Institute of Applied Health Research, University of Birmingham, Birmingham, UK ; WHO Collaborating Centre for Global Women’s Health, Institute of Metabolism and Systems Research, University of Birmingham, Birmingham, UK ; Maternity Dietetic Service, Women's Health Division, Barts Health NHS Trust, Antenatal Clinic, Royal London Hospital and Newham University Hospital, London, UK ; Centre for Exercise, Nutrition and Health Sciences, School for Policy Studies, University of Bristol, Bristol, UK ; Centre for Genomic Medicine and Child Health, Blizard Institute, Barts and the London School of Medicine and Dentistry, Queen Mary University of London, London, UK ; Population Health Sciences Institute, Newcastle University, Newcastle upon Tyne, UK ; Centre for Women’s Health, Institute of Population Health Sciences, Queen Mary University of London, London, UK ; UNDP/UNFPA/UNICEF/WHO/World Bank Special Programme of Research, Development and Research Training in Human Reproduction, Department of Reproductive Health and Research, WHO, Geneva, Switzerland ; Katie's Team Patient and Public Involvement Advisory Group, Queen Mary University of London, London, UK ; Department of Women and Children's Health, School of Life Course Sciences, King's College London, London, UK ; Health Economics Unit, University of Birmingham, Birmingham, UK ; MRC/CSO Social and Public Health Sciences Unit, University of Glasgow, Glasgow, UK ; Monash Centre for Health Research and Implementation, School of Public Health, Monash University, Melbourne, Victoria, Australia ; Centre for Prognosis Research, School of Medicine, Keele University, Keele, UK ; Institute of Applied Health Research, University of Birmingham, Birmingham, UK; Pragmatic Clinical Trials Unit, Institute of Population Health Sciences, Barts and the London, School of Medicine and Dentistry, Queen Mary University of London, London, UK ; WHO Collaborating Centre for Global Women’s Health, Institute of Metabolism and Systems Research, University of Birmingham, Birmingham, UK; Birmingham Women's and Children's NHS Foundation Trust, Birmingham, UK ; Institute of Applied Health Research, University of Birmingham, Birmingham, UK
Y1  - 2021
PY  - 2021
DA  - 2021
CY  - London
PB  - BMJ Publishing Group LTD
VL  - 11
IS  - 6
KW  - Medical Sciences
KW  - diabetes in pregnancy
KW  - diabetes & endocrinology
KW  - maternal medicine
KW  - nutrition & dietetics
KW  - Exercise
KW  - Socioeconomic factors
KW  - Womens health
KW  - Physical fitness
KW  - Collaboration
KW  - Hyperglycemia
KW  - Clinical medicine
KW  - Body mass index
KW  - Premature birth
KW  - Intervention
KW  - Stillbirth
KW  - Pregnancy
KW  - Hypoglycemia
KW  - Diet
KW  - Ethnicity
KW  - Weight control
KW  - Hypertension
KW  - Respiratory distress syndrome
KW  - Glucose
KW  - Cost analysis
KW  - Preeclampsia
KW  - Birth weight
KW  - Intensive care
KW  - Meta-analysis
KW  - Lifestyles
UR  - https://elib.tcd.ie/login?url=https://www.proquest.com/scholarly-journals/diet-physical-activity-pregnancy-prevent/docview/2540043670/se-2
L2  - http://resolver.ebscohost.com/openurl?sid=ProQ:wpsa&fmt=journal&genre=article&issn=&volume=11&issue=6&date=2021&spage=&title=Diet+and+physical+activity+in+pregnancy+to+prevent+gestational+diabetes%3A+a+protocol+for+an+individual+participant+data+%28IPD%29+meta-analysis+on+the+differential+effects+of+interventions+with+economic+evaluation&atitle=Diet+and+physical+activity+in+pregnancy+to+prevent+gestational+diabetes%3A+a+protocol+for+an+individual+participant+data+%28IPD%29+meta-analysis+on+the+differential+effects+of+interventions+with+economic+evaluation&au=Coomar%2C+Dyuti%3BHazlehurst%2C+Jonathan+M%3BAustin%2C+Frances%3BFoster%2C+Charlie%3BHitman%2C+Graham+A%3BHeslehurst%2C+Nicola%3BIliodromiti%2C+Stamatina%3BBetran%2C+Ana+Pilar%3BMoss%2C+Ngawai%3BPoston%2C+Lucilla%3BNirantharakumar%2C+Krishnarajah%3BRoberts%2C+Tracy%3BSimpson%2C+Sharon+A%3BTeede%2C+Helena+J%3BRiley%2C+Richard%3BAllotey%2C+John%3BThangaratinam%2C+Shakila&isbn=&jtitle=BMJ+Open&btitle=&id=10.1136%2Fbmjopen-2020-048119?t:ac=22336720342E496DPQ/1
LA  - English
DB  - Publicly Available Content Database
N1  - Name - American Diabetes Association; National Institute for Health & Care Excellence
N1  - Copyright - © 2021 Author(s) (or their employer(s)) 2021. Re-use permitted under CC BY-NC. No commercial re-use. See rights and permissions. Published by BMJ. This is an open access article distributed in accordance with the Creative Commons Attribution Non Commercial (CC BY-NC 4.0) license, which permits others to distribute, remix, adapt, build upon this work non-commercially, and license their derivative works on different terms, provided the original work is properly cited, appropriate credit is given, any changes made indicated, and the use is non-commercial. See:  http://creativecommons.org/licenses/by-nc/4.0/ . Notwithstanding the ProQuest Terms and Conditions, you may use this content in accordance with the terms of the License.
N1  - Last updated - 2021-06-21
DO  - http://dx.doi.org/10.1136/bmjopen-2020-048119
ER  - 


TY  - JOUR
T1  - Eating and weight disorders: How are they related? A narrative review
AN  - 2539833818
AB  - Background: Eating disorders are conditions that include abnormal eating behaviors such as excessive or insufficient intake, and which can lead to mental and physical health. Rates of mortality were high among socially isolated individuals as they can be more stressed and depressed. Thus, these disorders must be treated instantly to prevent the deteriorations. In this narrative review, we focus on the association between eating disorders and obesity especially among adolescents. Materials and Methods: A search of periodical literature by the author involving eating disorders and obesity was carried out. Items were identified initially through health-oriented indexing services such as Medline, Health STAR, and Cinahl, looking up for articles published in English language, from 2010 to 2020. Results: Obesity rates were more among adolescents who used to skip their main meals. Whereas, skipping meals were also reported among adolescents who suffered from eating disorders. Both obesity and eating disorders were thought treated by psychological, physical, and dietary approaches. Conclusion: This review is focused on the eating disorders that result in obesity. There is much need for research and development of medications and new innovative treatments to address this growing problem. Research will shed new light on pathways in the brain, which once revealed as related to the abnormal patterns of eating behavior can be modified and changed to successfully help these patients.
JF  - Journal of Health Research and Reviews in Developing Countries
AU  - Mahmood, Lubna
AU  - Matthews, Lorraine
AD  - Dietetics and Nutrition Department, Hamad Medical Corporation, Doha ; Columbus County Department of Public Health, North Carolina ; Dietetics and Nutrition Department, Hamad Medical Corporation, Doha
Y1  - 2021/01//
PY  - 2021
DA  - Jan 2021
SP  - 13
EP  - 17
CY  - Mumbai
PB  - Medknow Publications & Media Pvt. Ltd.
VL  - 8
IS  - 1
SN  - 23942010
KW  - Medical Sciences
KW  - Adolescents
KW  - anorexia nervosa
KW  - binge eating
KW  - bulimia
KW  - eating disorder
KW  - Eating behavior
KW  - Eating disorders
KW  - Teenagers
KW  - Obesity
KW  - Overweight
KW  - Child & adolescent psychiatry
KW  - Body mass index
UR  - https://elib.tcd.ie/login?url=https://www.proquest.com/scholarly-journals/eating-weight-disorders-how-are-they-related/docview/2539833818/se-2
L2  - http://resolver.ebscohost.com/openurl?sid=ProQ:wpsa&fmt=journal&genre=article&issn=23942010&volume=8&issue=1&date=2021&spage=13&title=Eating+and+weight+disorders%3A+How+are+they+related%3F+A+narrative+review&atitle=Eating+and+weight+disorders%3A+How+are+they+related%3F+A+narrative+review&au=Mahmood%2C+Lubna%3BMatthews%2C+Lorraine&isbn=&jtitle=Journal+of+Health+Research+and+Reviews+in+Developing+Countries&btitle=&id=10.4103%2Fjhrr.jhrr_29_20?t:ac=22336720342E496DPQ/1
L2  - http://www.jhrr.org/article.asp?issn=2394-2010;year=2021;volume=8;issue=1;spage=13;epage=17;aulast=Mahmood
LA  - English
DB  - Publicly Available Content Database
N1  - Copyright - © 2021.  This article is published under (http://creativecommons.org/licenses/by-nc-sa/3.0/) (the “License”). Notwithstanding the ProQuest Terms and Conditions, you may use this content in accordance with the terms of the License.
N1  - Last updated - 2021-06-11
DO  - http://dx.doi.org/10.4103/jhrr.jhrr_29_20
ER  - 


TY  - JOUR
T1  - Developing a “benefits of parental feeding behaviors” questionnaire for parents of preschoolers in urban Thailand
TT  - Developing a questionnaire for parents
AN  - 2533659355
AB  - PurposeAwareness concerning the benefits of an action is a consistent influential predictor of personal behavior and essential for healthcare providers in assessing the benefits of parental feeding behaviors (BePFB) toward preschoolers. Nevertheless, a valid and reliable measure of assessment has yet to be found. The objective of this study was to develop a questionnaire on the BePFB for preschoolers' parents in urban Thailand.Design/methodology/approachThe instrument development process comprised two phases: scale construction and psychometric property testing. Phase I involved generating an item pool from the literature review and interviews with 17 preschoolers' parents as the measurement format. The items were then reviewed for content validity by five experts, with items selected by evaluating the factor loading and communality score from exploratory factor analysis (n = 310). Phase II involved testing the psychometric properties by confirmatory factor analysis (CFA) and reliability using internal consistency (n = 303).FindingsThe first draft of the “Benefits of Parental Feeding Behaviors Questionnaire” (BePFBQ) contained 24 items. Five items were deleted by the experts due to redundancy. Six items were then removed after evaluating the item selection process. CFA reported a good fit with the data (χ2/df ratio = 1.70, GFI = 0.97, CFI = 0.99, RMSEA = 0.048). The regression weights ranged from 0.50 to 0.74, at a statistically significant level of 0.05 with an acceptable value for Cronbach's alpha (a = 0.91). Finally, the BePFBQ contained 13 items in one dimension, with the 5-point Likert scale.Originality/valueThe BePFBQ is a reliable and valid instrument for measuring the BePFB in preschoolers' parents in urban Thailand.
JF  - Journal of Health Research
AU  - Jongsomjitt, Chollada
AU  - Chaiyawat, Waraporn
AU  - Branom Rodcumdee
Y1  - 2021
PY  - 2021
DA  - 2021
SP  - 15
EP  - 25
CY  - Bingley
PB  - Emerald Group Publishing Limited
VL  - 35
IS  - 1
KW  - Public Health And Safety
KW  - Parental feeding behaviors
KW  - Instrument development
KW  - Thailand
KW  - Parents & parenting
KW  - Research
KW  - Motivation
KW  - Perceptions
KW  - Schools
KW  - Sampling techniques
KW  - Quantitative psychology
KW  - Eating behavior
KW  - Toddlers
KW  - Activities of daily living
KW  - Questionnaires
KW  - Preschool children
KW  - Preschool education
KW  - Children & youth
KW  - Mothers
KW  - Interviews
KW  - Bangkok Thailand
UR  - https://elib.tcd.ie/login?url=https://www.proquest.com/scholarly-journals/developing-benefits-parental-feeding-behaviors/docview/2533659355/se-2
L2  - http://resolver.ebscohost.com/openurl?sid=ProQ:wpsa&fmt=journal&genre=article&issn=&volume=35&issue=1&date=2021&spage=15&title=Developing+a+%E2%80%9Cbenefits+of+parental+feeding+behaviors%E2%80%9D+questionnaire+for+parents+of+preschoolers+in+urban+Thailand&atitle=Developing+a+%26ldquo%3Bbenefits+of+parental+feeding+behaviors%26rdquo%3B+questionnaire+for+parents+of+preschoolers+in+urban+Thailand&au=Jongsomjitt%2C+Chollada%3BChaiyawat%2C+Waraporn%3BBranom+Rodcumdee&isbn=&jtitle=Journal+of+Health+Research&btitle=&id=10.1108%2FJHR-06-2019-0132?t:ac=22336720342E496DPQ/1
LA  - English
DB  - Publicly Available Content Database
N1  - Copyright - © Chollada Jongsomjitt, Waraporn Chaiyawat and Branom Rodcumdee. This work is published under https://creativecommons.org/licenses/by-nc/3.0/legalcode (the “License”). Notwithstanding the ProQuest Terms and Conditions, you may use this content in accordance with the terms of the License.
N1  - Last updated - 2021-05-29
N1  - SubjectsTermNotLitGenreText - Thailand; Bangkok Thailand
DO  - http://dx.doi.org/10.1108/JHR-06-2019-0132
ER  - 


TY  - JOUR
T1  - A Review of the Involvement of Partners and Family Members in Psychosocial Interventions for Supporting Women at Risk of or Experiencing Perinatal Depression and Anxiety
AN  - 2532494458
AB  - A maternal experience of perinatal mental health conditions can have serious short- and long-term consequences for child development and family relationships. Women with perinatal depression and/or anxiety are primarily supported by their partner/spouse and family. The aim of this review was to synthesise data from studies that have examined the inclusion of partners or family members in psychosocial interventions for women at risk of or experiencing perinatal depression and/or anxiety. A systematic search of five databases was conducted to identify literature published between 2010 and 2020. Nine empirical studies met the eligibility criteria and were independently assessed by two authors using the National Heart, Lung and Blood Institute Quality Assessment Tools and data were extracted and narratively synthesised guided by TIDieR (Template for Intervention Description and Replication) checklist. Eligible studies detailed diverse interventions facilitated by a variety of programme facilitators, with no central model of intervention or study outcome measures evident across the studies. All studies except one reported a significant change in maternal depression and anxiety scores. The interventions had limited evaluation of the woman’s, partner’s or family member’s experiences of involvement in the intervention. Further research is required to firmly establish the effectiveness of co-designed interventions to support the sustainable integration of such interventions into routine perinatal mental health services.
JF  - International Journal of Environmental Research and Public Health
AU  - Noonan, Maria
AU  - Jomeen, Julie
AU  - Doody, Owen
AD  - Department of Nursing and Midwifery, Health Research Institute, University of Limerick, V94X5K6 Limerick, Ireland; owen.doody@ul.ie ; Faculty of Health, Southern Cross University, Gold Coast Airport, Terminal Dr, Bilinga, QLD 4225, Australia; Julie.Jomeen@scu.edu.au ; Department of Nursing and Midwifery, Health Research Institute, University of Limerick, V94X5K6 Limerick, Ireland; owen.doody@ul.ie
Y1  - 2021
PY  - 2021
DA  - 2021
SP  - 5396
CY  - Basel
PB  - MDPI AG
VL  - 18
IS  - 10
SN  - 1661-7827
KW  - Sciences: Comprehensive Works
KW  - systematic search
KW  - perinatal depression
KW  - perinatal anxiety
KW  - psychosocial interventions
KW  - Quality assessment
KW  - Womens health
KW  - Mental health
KW  - Mental depression
KW  - Social support
KW  - Quality control
KW  - Prevention
KW  - Intervention
KW  - Prenatal depression
KW  - Anxiety
KW  - Postpartum depression
KW  - Mental disorders
KW  - Families & family life
KW  - Anxieties
KW  - Coronaviruses
KW  - COVID-19
UR  - https://elib.tcd.ie/login?url=https://www.proquest.com/scholarly-journals/review-involvement-partners-family-members/docview/2532494458/se-2
L2  - http://resolver.ebscohost.com/openurl?sid=ProQ:wpsa&fmt=journal&genre=article&issn=16617827&volume=18&issue=10&date=2021&spage=5396&title=A+Review+of+the+Involvement+of+Partners+and+Family+Members+in+Psychosocial+Interventions+for+Supporting+Women+at+Risk+of+or+Experiencing+Perinatal+Depression+and+Anxiety&atitle=A+Review+of+the+Involvement+of+Partners+and+Family+Members+in+Psychosocial+Interventions+for+Supporting+Women+at+Risk+of+or+Experiencing+Perinatal+Depression+and+Anxiety&au=Noonan%2C+Maria%3BJomeen%2C+Julie%3BDoody%2C+Owen&isbn=&jtitle=International+Journal+of+Environmental+Research+and+Public+Health&btitle=&id=10.3390%2Fijerph18105396?t:ac=22336720342E496DPQ/1
LA  - English
DB  - Coronavirus Research Database; Publicly Available Content Database
N1  - Copyright - © 2021 by the authors. Licensee MDPI, Basel, Switzerland. This article is an open access article distributed under the terms and conditions of the Creative Commons Attribution (CC BY) license (https://creativecommons.org/licenses/by/4.0/). Notwithstanding the ProQuest Terms and Conditions, you may use this content in accordance with the terms of the License.
N1  - Last updated - 2021-05-27
DO  - http://dx.doi.org/10.3390/ijerph18105396
ER  - 


TY  - JOUR
T1  - An Updated Review of SARS-CoV-2 Vaccines and the Importance of Effective Vaccination Programs in Pandemic Times
AN  - 2532415239
AB  - Since the worldwide COVID-19 pandemic was declared a year ago, the search for vaccines has become the top priority in order to restore normalcy after 2.5 million deaths worldwide, overloaded sanitary systems, and a huge economic burden. Vaccine development has represented a step towards the desired herd immunity in a short period of time, owing to a high level of investment, the focus of researchers, and the urge for the authorization of the faster administration of vaccines. Nevertheless, this objective may only be achieved by pursuing effective strategies and policies in various countries worldwide. In the present review, some aspects involved in accomplishing a successful vaccination program are addressed, in addition to the importance of vaccination in a pandemic in the face of unwillingness, conspiracy theories, or a lack of information among the public. Moreover, we provide some updated points related to the landscape of the clinical development of vaccine candidates, specifically, the top five vaccines that are already being assessed in Phase IV clinical trials (BNT162b2, mRNA-1273, AZD1222, Ad26.COV2.S, and CoronaVac).
JF  - Vaccines
AU  - García-Montero, Cielo
AU  - Fraile-Martínez, Oscar
AU  - Bravo, Coral
AU  - Torres-Carranza, Diego
AU  - Sanchez-Trujillo, Lara
AU  - Gómez-Lahoz, Ana M
AU  - Guijarro, Luis G
AU  - García-Honduvilla, Natalio
AU  - Asúnsolo, Angel
AU  - Bujan, Julia
AU  - Monserrat, Jorge
AU  - Serrano, Encarnación
AU  - Álvarez-Mon, Melchor
AU  - De León-Luis, Juan A
AU  - Álvarez-Mon, Miguel A
AU  - Ortega, Miguel A
AD  - Department of Medicine and Medical Specialities, Faculty of Medicine and Health Sciences, University of Alcalá, 28801 Alcalá de Henares, Spain; cielogar@ucm.es (C.G.-M.); oscar.fraile@edu.uah.es (O.F.-M.); lstrujillo@salud.madrid.org (L.S.-T.); anam.gomez@uah.es (A.M.G.-L.); natalio.garcia@uah.es (N.G.-H.); mjulia.bujan@uah.es (J.B.); jorge.monserrat@uah.es (J.M.); mademons@uah.es (M.Á.-M.); maalvarez.gonzalez@salud.madrid.org (M.A.Á.-M.); miguelangel.ortega@edu.uah.es (M.A.O.) ; Department of Public and Maternal and Child Health, School of Medicine, Complutense University of Madrid, 28040 Madrid, Spain; coral.bravo@salud.madrid.org; Department of Obstetrics and Gynecology, University Hospital Gregorio Marañón, 28009 Madrid, Spain; Health Research Institute Gregorio Marañón, 28009 Madrid, Spain ; First of May Health Centre, Health Area I, Rivas Vaciamadrid, 28521 Madrid, Spain; dtorresc@salud.madrid.org ; Department of Medicine and Medical Specialities, Faculty of Medicine and Health Sciences, University of Alcalá, 28801 Alcalá de Henares, Spain; cielogar@ucm.es (C.G.-M.); oscar.fraile@edu.uah.es (O.F.-M.); lstrujillo@salud.madrid.org (L.S.-T.); anam.gomez@uah.es (A.M.G.-L.); natalio.garcia@uah.es (N.G.-H.); mjulia.bujan@uah.es (J.B.); jorge.monserrat@uah.es (J.M.); mademons@uah.es (M.Á.-M.); maalvarez.gonzalez@salud.madrid.org (M.A.Á.-M.); miguelangel.ortega@edu.uah.es (M.A.O.); Service of Pediatric, Hospital Universitario Principe de Asturias, 28801 Alcalá de Henares, Spain ; Unit of Biochemistry and Molecular Biology (CIBEREHD), Department of System Biology, University of Alcalá, 28801 Alcalá de Henares, Spain; luis.gonzalez@uah.es ; Department of Medicine and Medical Specialities, Faculty of Medicine and Health Sciences, University of Alcalá, 28801 Alcalá de Henares, Spain; cielogar@ucm.es (C.G.-M.); oscar.fraile@edu.uah.es (O.F.-M.); lstrujillo@salud.madrid.org (L.S.-T.); anam.gomez@uah.es (A.M.G.-L.); natalio.garcia@uah.es (N.G.-H.); mjulia.bujan@uah.es (J.B.); jorge.monserrat@uah.es (J.M.); mademons@uah.es (M.Á.-M.); maalvarez.gonzalez@salud.madrid.org (M.A.Á.-M.); miguelangel.ortega@edu.uah.es (M.A.O.); Ramón y Cajal Institute of Sanitary Research (IRYCIS), 28034 Madrid, Spain; angel.asunsolo@uah.es ; Ramón y Cajal Institute of Sanitary Research (IRYCIS), 28034 Madrid, Spain; angel.asunsolo@uah.es; Department of Surgery, Medical and Social Sciences, Faculty of Medicine and Health Sciences, University of Alcalá, 28801 Alcala de Henares, Spain ; Los fresnos of Health Centre, Health Area III, Torrejon de Ardoz, 28850 Madrid, Spain; encarnacion.serrano@uah.es ; Department of Medicine and Medical Specialities, Faculty of Medicine and Health Sciences, University of Alcalá, 28801 Alcalá de Henares, Spain; cielogar@ucm.es (C.G.-M.); oscar.fraile@edu.uah.es (O.F.-M.); lstrujillo@salud.madrid.org (L.S.-T.); anam.gomez@uah.es (A.M.G.-L.); natalio.garcia@uah.es (N.G.-H.); mjulia.bujan@uah.es (J.B.); jorge.monserrat@uah.es (J.M.); mademons@uah.es (M.Á.-M.); maalvarez.gonzalez@salud.madrid.org (M.A.Á.-M.); miguelangel.ortega@edu.uah.es (M.A.O.); Ramón y Cajal Institute of Sanitary Research (IRYCIS), 28034 Madrid, Spain; angel.asunsolo@uah.es; Immune System Diseases-Rheumatology, Oncology Service an Internal Medicine, University Hospital Príncipe de Asturias, (CIBEREHD), 28806 Alcalá de Henares, Spain ; Department of Obstetrics and Gynecology, University Hospital Gregorio Marañón, 28009 Madrid, Spain; Health Research Institute Gregorio Marañón, 28009 Madrid, Spain; First of May Health Centre, Health Area I, Rivas Vaciamadrid, 28521 Madrid, Spain; dtorresc@salud.madrid.org ; Department of Medicine and Medical Specialities, Faculty of Medicine and Health Sciences, University of Alcalá, 28801 Alcalá de Henares, Spain; cielogar@ucm.es (C.G.-M.); oscar.fraile@edu.uah.es (O.F.-M.); lstrujillo@salud.madrid.org (L.S.-T.); anam.gomez@uah.es (A.M.G.-L.); natalio.garcia@uah.es (N.G.-H.); mjulia.bujan@uah.es (J.B.); jorge.monserrat@uah.es (J.M.); mademons@uah.es (M.Á.-M.); maalvarez.gonzalez@salud.madrid.org (M.A.Á.-M.); miguelangel.ortega@edu.uah.es (M.A.O.); Ramón y Cajal Institute of Sanitary Research (IRYCIS), 28034 Madrid, Spain; angel.asunsolo@uah.es; Department of Psychiatry and Medical Psychology, Hospital Universitario Infanta Leonor, 28031 Madrid, Spain ; Department of Medicine and Medical Specialities, Faculty of Medicine and Health Sciences, University of Alcalá, 28801 Alcalá de Henares, Spain; cielogar@ucm.es (C.G.-M.); oscar.fraile@edu.uah.es (O.F.-M.); lstrujillo@salud.madrid.org (L.S.-T.); anam.gomez@uah.es (A.M.G.-L.); natalio.garcia@uah.es (N.G.-H.); mjulia.bujan@uah.es (J.B.); jorge.monserrat@uah.es (J.M.); mademons@uah.es (M.Á.-M.); maalvarez.gonzalez@salud.madrid.org (M.A.Á.-M.); miguelangel.ortega@edu.uah.es (M.A.O.); Ramón y Cajal Institute of Sanitary Research (IRYCIS), 28034 Madrid, Spain; angel.asunsolo@uah.es; Cancer Registry and Pathology Department, Hospital Universitario Principe de Asturias, 28806 Alcalá de Henares, Spain ; Department of Medicine and Medical Specialities, Faculty of Medicine and Health Sciences, University of Alcalá, 28801 Alcalá de Henares, Spain; cielogar@ucm.es (C.G.-M.); oscar.fraile@edu.uah.es (O.F.-M.); lstrujillo@salud.madrid.org (L.S.-T.); anam.gomez@uah.es (A.M.G.-L.); natalio.garcia@uah.es (N.G.-H.); mjulia.bujan@uah.es (J.B.); jorge.monserrat@uah.es (J.M.); mademons@uah.es (M.Á.-M.); maalvarez.gonzalez@salud.madrid.org (M.A.Á.-M.); miguelangel.ortega@edu.uah.es (M.A.O.)
Y1  - 2021
PY  - 2021
DA  - 2021
SP  - 433
CY  - Basel
PB  - MDPI AG
VL  - 9
IS  - 5
KW  - Pharmacy And Pharmacology
KW  - SARS-CoV-2
KW  - coronavirus
KW  - COVID-19
KW  - vaccination programs
KW  - vaccine acceptance
KW  - vaccine hesitancy
KW  - pandemic management
KW  - mRNA vaccines
KW  - adenovirus-based vaccines
KW  - inactivated virus vaccines
KW  - Pandemics
KW  - Infections
KW  - Clinical trials
KW  - COVID-19 vaccines
KW  - RNA polymerase
KW  - Pathogens
KW  - Vaccines
KW  - Severe acute respiratory syndrome coronavirus 2
KW  - Cytokines
KW  - Swine flu
KW  - Genomes
KW  - Herd immunity
KW  - Proteins
KW  - Fatalities
KW  - mRNA
KW  - Viruses
KW  - Vaccination
KW  - Pathogenesis
KW  - Coronaviruses
KW  - Disease transmission
UR  - https://elib.tcd.ie/login?url=https://www.proquest.com/scholarly-journals/updated-review-sars-cov-2-vaccines-importance/docview/2532415239/se-2
L2  - http://resolver.ebscohost.com/openurl?sid=ProQ:wpsa&fmt=journal&genre=article&issn=&volume=9&issue=5&date=2021&spage=433&title=An+Updated+Review+of+SARS-CoV-2+Vaccines+and+the+Importance+of+Effective+Vaccination+Programs+in+Pandemic+Times&atitle=An+Updated+Review+of+SARS-CoV-2+Vaccines+and+the+Importance+of+Effective+Vaccination+Programs+in+Pandemic+Times&au=Garc%C3%ADa-Montero%2C+Cielo%3BFraile-Mart%C3%ADnez%2C+Oscar%3BBravo%2C+Coral%3BTorres-Carranza%2C+Diego%3BSanchez-Trujillo%2C+Lara%3BG%C3%B3mez-Lahoz%2C+Ana+M%3BGuijarro%2C+Luis+G%3BGarc%C3%ADa-Honduvilla%2C+Natalio%3BAs%C3%BAnsolo%2C+Angel%3BBujan%2C+Julia%3BMonserrat%2C+Jorge%3BSerrano%2C+Encarnaci%C3%B3n%3B%C3%81lvarez-Mon%2C+Melchor%3BDe+Le%C3%B3n-Luis%2C+Juan+A%3B%C3%81lvarez-Mon%2C+Miguel+A%3BOrtega%2C+Miguel+A&isbn=&jtitle=Vaccines&btitle=&id=10.3390%2Fvaccines9050433?t:ac=22336720342E496DPQ/1
LA  - English
DB  - Coronavirus Research Database; Publicly Available Content Database
N1  - Name - Food & Drug Administration--FDA
N1  - Copyright - © 2021 by the authors. Licensee MDPI, Basel, Switzerland. This article is an open access article distributed under the terms and conditions of the Creative Commons Attribution (CC BY) license (https://creativecommons.org/licenses/by/4.0/). Notwithstanding the ProQuest Terms and Conditions, you may use this content in accordance with the terms of the License.
N1  - Last updated - 2021-05-27
DO  - http://dx.doi.org/10.3390/vaccines9050433
ER  - 


TY  - JOUR
T1  - Involvement of Indigenous young people in the design and evaluation of digital mental health interventions: a scoping review protocol
AN  - 2528867596
AB  - Background 
Indigenous young people worldwide are at greater risk of developing mental health concerns due to ongoing inequity and disadvantage. Digital mental health (dMH) interventions are identified as a potential approach to improving access to mental health treatment for Indigenous youth. Although involvement in the development and evaluation of dMH resources is widely recommended, there is limited evidence to guide engagement of Indigenous young people in these processes. This scoping review aims to examine the methods used to involve Indigenous young people in the development or evaluation of dMH interventions.
 Methods 
Articles published in English, involving Indigenous young people (aged 10–24 years) in the development or evaluation of dMH interventions, originating from Australia, New Zealand, Canada and the USA will be eligible for inclusion. PubMed, Scopus and EBSCOhost databases (Academic Search Premiere, Computer and Applied Science complete, CINAHL, MEDLINE, APA PsychArticles, Psychology and Behavioural Sciences collection, APA PsychInfo) will be searched to identify eligible articles (from January 1990 onwards). Infomit and Google Scholar (limited to 200 results) will be searched for grey literature. Two reviewers will independently screen citations, abstracts and full-text articles. Study methods, methodologies, dMH intervention details, participant information and engagement, and dissemination methods will be extracted, analysed (utilising content analysis), and qualitatively assessed for alignment with best practice ethical guidelines for undertaking Indigenous health research. A narrative summary of findings will be presented. Reporting will follow the Consolidated Criteria for Strengthening Reporting of Health Research involving Indigenous peoples (CONSIDER) and the Preferred Reporting Items for Systematic Reviews and Meta-Analyses extension for scoping reviews (PRISMA-ScR) guidelines.
 Discussion 
To date, there are no reviews which analyse engagement of Indigenous young people in the development and evaluation of dMH interventions. This review will appraise alignment of current practice with best practice guidelines to inform future research. It will highlight appropriate methods for the engagement of young people in study processes, providing guidance for health practitioners, policy makers, and researchers working in the field of Indigenous youth and dMH.
 Systematic review registration 
Open Science Framework (osf.io/2nkc6).
JF  - Systematic Reviews
AU  - Povey, Josie
AU  - Raphiphatthana, Buaphrao
AU  - Torok, Michelle
AU  - Nagel, Tricia
AU  - Shand, Fiona
AU  - Sweet, Michelle
AU  - Lowell, Anne
AU  - Patj Patj Janama Robert Mills
AU  - Dingwall, Kylie
Y1  - 2021
PY  - 2021
DA  - 2021
SP  - 1
EP  - 8
CY  - London
PB  - BioMed Central
VL  - 10
KW  - Biology
KW  - Digital mental health
KW  - Indigenous
KW  - Adolescent
KW  - Young adult
KW  - Scoping review
KW  - Participatory
KW  - Child development
KW  - Best practice
KW  - Culture
KW  - Smartphones
KW  - Mental health care
KW  - Prevention
KW  - Native North Americans
KW  - Mental disorders
KW  - Medical research
KW  - Peer tutoring
KW  - Multiculturalism & pluralism
KW  - Ethics
KW  - Health services
KW  - Suicides & suicide attempts
KW  - Native children & youth
KW  - Child & adolescent psychiatry
UR  - https://elib.tcd.ie/login?url=https://www.proquest.com/scholarly-journals/involvement-indigenous-young-people-design/docview/2528867596/se-2
L2  - http://resolver.ebscohost.com/openurl?sid=ProQ:wpsa&fmt=journal&genre=article&issn=&volume=10&issue=&date=2021&spage=1&title=Involvement+of+Indigenous+young+people+in+the+design+and+evaluation+of+digital+mental+health+interventions%3A+a+scoping+review+protocol&atitle=Involvement+of+Indigenous+young+people+in+the+design+and+evaluation+of+digital+mental+health+interventions%3A+a+scoping+review+protocol&au=Povey%2C+Josie%3BRaphiphatthana%2C+Buaphrao%3BTorok%2C+Michelle%3BNagel%2C+Tricia%3BShand%2C+Fiona%3BSweet%2C+Michelle%3BLowell%2C+Anne%3BPatj+Patj+Janama+Robert+Mills%3BDingwall%2C+Kylie&isbn=&jtitle=Systematic+Reviews&btitle=&id=10.1186%2Fs13643-021-01685-7?t:ac=22336720342E496DPQ/1
LA  - English
DB  - Publicly Available Content Database
N1  - Copyright - © 2021. This work is licensed under http://creativecommons.org/licenses/by/4.0/  (the “License”).  Notwithstanding the ProQuest Terms and Conditions, you may use this content in accordance with the terms of the License.
N1  - Last updated - 2021-05-27
DO  - http://dx.doi.org/10.1186/s13643-021-01685-7
ER  - 


TY  - JOUR
T1  - Genetic Neuropathy Due to Impairments in Mitochondrial Dynamics
AN  - 2528297841
AB  - Simple SummaryMitochondria are organelles within our cells that are best known for their role in energy production. They are also able to fuse, divide, and move within the cell (referred to as mitochondrial dynamics). This is especially important in neurons, where cells can be very long as they travel in peripheral nerves to send signals to muscles or detect sensory stimuli. Problems with mitochondrial dynamics can result in a spectrum of human diseases, ranging from milder disease in late adulthood through to severe, lethal, early onset diseases. In this review, we discuss the important genes involved in mitochondrial dynamics that have also been connected with genetic neuropathies. We explain how these gene products interact to maintain normal mitochondrial functions and describe some common themes, such as mitochondrial quality control. AbstractMitochondria are dynamic organelles capable of fusing, dividing, and moving about the cell. These properties are especially important in neurons, which in addition to high energy demand, have unique morphological properties with long axons. Notably, mitochondrial dysfunction causes a variety of neurological disorders including peripheral neuropathy, which is linked to impaired mitochondrial dynamics. Nonetheless, exactly why peripheral neurons are especially sensitive to impaired mitochondrial dynamics remains somewhat enigmatic. Although the prevailing view is that longer peripheral nerves are more sensitive to the loss of mitochondrial motility, this explanation is insufficient. Here, we review pathogenic variants in proteins mediating mitochondrial fusion, fission and transport that cause peripheral neuropathy. In addition to highlighting other dynamic processes that are impacted in peripheral neuropathies, we focus on impaired mitochondrial quality control as a potential unifying theme for why mitochondrial dysfunction and impairments in mitochondrial dynamics in particular cause peripheral neuropathy.
JF  - Biology
AU  - Sharma, Govinda
AU  - Pfeffer, Gerald
AU  - Shutt, Timothy E
AD  - Departments of Medical Genetics and Biochemistry & Molecular Biology, Cumming School of Medicine, Alberta Children’s Hospital Research Institute, Hotchkiss Brain Institute, University of Calgary, Calgary, AB T2N 4N1, Canada; govinda.sharma@ucalgary.ca ; Departments of Clinical Neurosciences and Medical Genetics, Cumming School of Medicine, Hotchkiss Brain Institute, Alberta Child Health Research Institute, University of Calgary, Calgary, AB T2N 4N1, Canada; gerald.pfeffer@ucalgary.ca ; Departments of Medical Genetics and Biochemistry & Molecular Biology, Cumming School of Medicine, Alberta Children’s Hospital Research Institute, Hotchkiss Brain Institute, University of Calgary, Calgary, AB T2N 4N1, Canada; govinda.sharma@ucalgary.ca
Y1  - 2021
PY  - 2021
DA  - 2021
SP  - 268
CY  - Basel
PB  - MDPI AG
VL  - 10
IS  - 4
KW  - Biology
KW  - neuropathy
KW  - mitochondria
KW  - mitochondrial dynamics
KW  - fusion
KW  - fission
KW  - transport
KW  - quality control
KW  - Physiology
KW  - Neurons
KW  - Organelles
KW  - Muscles
KW  - Parkinsons disease
KW  - Quality control
KW  - Biosynthesis
KW  - Neurological diseases
KW  - Peripheral nerves
KW  - Classification
KW  - Mitochondria
KW  - Peripheral neuropathy
KW  - Scoliosis
KW  - Axons
KW  - Sensory stimuli
KW  - Nervous system
KW  - Metabolism
KW  - Lipids
KW  - Mitochondrial DNA
KW  - Genotype & phenotype
KW  - Morphology
KW  - Proteins
UR  - https://elib.tcd.ie/login?url=https://www.proquest.com/scholarly-journals/genetic-neuropathy-due-impairments-mitochondrial/docview/2528297841/se-2
L2  - http://resolver.ebscohost.com/openurl?sid=ProQ:wpsa&fmt=journal&genre=article&issn=&volume=10&issue=4&date=2021&spage=268&title=Genetic+Neuropathy+Due+to+Impairments+in+Mitochondrial+Dynamics&atitle=Genetic+Neuropathy+Due+to+Impairments+in+Mitochondrial+Dynamics&au=Sharma%2C+Govinda%3BPfeffer%2C+Gerald%3BShutt%2C+Timothy+E&isbn=&jtitle=Biology&btitle=&id=10.3390%2Fbiology10040268?t:ac=22336720342E496DPQ/1
LA  - English
DB  - Publicly Available Content Database
N1  - Copyright - © 2021 by the authors. Licensee MDPI, Basel, Switzerland. This article is an open access article distributed under the terms and conditions of the Creative Commons Attribution (CC BY) license (http://creativecommons.org/licenses/by/4.0/). Notwithstanding the ProQuest Terms and Conditions, you may use this content in accordance with the terms of the License.
N1  - Last updated - 2021-05-17
DO  - http://dx.doi.org/10.3390/biology10040268
ER  - 


TY  - JOUR
T1  - Methods and results used in the development of a consensus-driven extension to the Consolidated Standards of Reporting Trials (CONSORT) statement for trials conducted using cohorts and routinely collected data (CONSORT-ROUTINE)
AN  - 2519627043
AB  - ObjectivesRandomised controlled trials conducted using cohorts and routinely collected data, including registries, electronic health records and administrative databases, are increasingly used in healthcare intervention research. A Consolidated Standards of Reporting Trials (CONSORT) statement extension for trials conducted using cohorts and routinely collected data (CONSORT-ROUTINE) has been developed with the goal of improving reporting quality. This article describes the processes and methods used to develop the extension and decisions made to arrive at the final checklist.MethodsThe development process involved five stages: (1) identification of the need for a reporting guideline and project launch; (2) conduct of a scoping review to identify possible modifications to CONSORT 2010 checklist items and possible new extension items; (3) a three-round modified Delphi study involving key stakeholders to gather feedback on the checklist; (4) a consensus meeting to finalise items to be included in the extension, followed by stakeholder piloting of the checklist; and (5) publication, dissemination and implementation of the final checklist.Results27 items were initially developed and rated in Delphi round 1, 13 items were rated in round 2 and 11 items were rated in round 3. Response rates for the Delphi study were 92 of 125 (74%) invited participants in round 1, 77 of 92 (84%) round 1 completers in round 2 and 62 of 77 (81%) round 2 completers in round 3. Twenty-seven members of the project team representing a variety of stakeholder groups attended the in-person consensus meeting. The final checklist includes five new items and eight modified items. The extension Explanation & Elaboration document further clarifies aspects that are important to report.ConclusionUptake of CONSORT-ROUTINE and accompanying Explanation & Elaboration document will improve conduct of trials, as well as the transparency and completeness of reporting of trials conducted using cohorts and routinely collected data.
JF  - BMJ Open
AU  - Imran, Mahrukh
AU  - Kwakkenbos, Linda
AU  - McCall, Stephen J
AU  - McCord, Kimberly A
AU  - Fröbert, Ole
AU  - Hemkens, Lars G
AU  - Zwarenstein, Merrick
AU  - Relton, Clare
AU  - Rice, Danielle B
AU  - Langan, Sinéad M
AU  - Benchimol, Eric I
AU  - Thabane, Lehana
AU  - Campbell, Marion K
AU  - Sampson, Margaret
AU  - Erlinge, David
AU  - Verkooijen, Helena M
AU  - Moher, David
AU  - Boutron, Isabelle
AU  - Ravaud, Philippe
AU  - Nicholl, Jon
AU  - Uher, Rudolf
AU  - Sauvé, Maureen
AU  - Fletcher, John
AU  - Torgerson, David
AU  - Gale, Chris
AU  - Juszczak, Edmund
AU  - Thombs, Brett D
AD  - Lady Davis Institute for Medical Research, Jewish General Hospital, Montreal, Québec, Canada ; Behavioural Science Institute, Clinical Psychology, Radboud University, Nijmegen, Netherlands ; National Perinatal Epidemiology Unit Clinical Trials Unit, Nuffield Department of Population Health, University of Oxford, Oxford, UK; Center for Research on Population and Health, Faculty of Health Sciences, American University of Beirut, Ras Beirut, Lebanon; Institute of Applied Health Sciences, School of Medicine, Medical Sciences and Nutrition, University of Aberdeen, Aberdeen, UK ; Basel Institute for Clinical Epidemiology and Biostatistics, Department of Clinical Research, University Hospital Basel, University of Basel, Basel, Switzerland ; Faculty of Health, Department of Cardiology, Örebro University, Örebro, Sweden ; Department of Family Medicine, Western University, London, Ontario, Canada; IC/ES Western, London, Ontario, Canada ; Centre for Clinical Trials and Methodology, Barts Institute of Population Health Science, Queen Mary University, London, UK ; Lady Davis Institute for Medical Research, Jewish General Hospital, Montreal, Québec, Canada; Department of Psychology, McGill University, Montreal, Quebec, Canada ; Faculty of Epidemiology and Population Health, London School of Hygiene and Tropical Medicine, London, UK ; Department of Pediatrics and School of Epidemiology and Public Health, University of Ottawa, Ottawa, Ontario, Canada; ICES uOttawa, Ottawa, Ontario, Canada; Children's Hospital of Eastern Ontario Research Institute, Ottawa, Ontario, Canada ; Department of Health Research Methods, Evidence, and Impact, McMaster University, Hamilton, Ontario, Canada ; Health Services Research Unit, University of Aberdeen, Aberdeen, UK ; Library Services, Children’s Hospital of Eastern Ontario, Ontario, Ottawa, Canada ; Department of Cardiology, Clinical Sciences, Lund University, Lund, Sweden ; University Medical Center Utrecht, Utrecht, Netherlands; University of Utrecht, Utrecht, Netherlands ; Centre for Journalology, Clinical Epidemiology Program, Ottawa Hospital Research Institute, Ottawa, Ontario, Canada ; INSERM, Paris, France; Centre d’Épidémiologie Clinique, Hôpital Hôtel Dieu, Assistance Publique–Hôpitaux de Paris, Paris, France; Faculté de Médecine, Université Paris Descartes, Sorbonne Paris Cité, Paris, France ; School of Health and Related Research, University of Sheffield, Sheffield, UK ; Department of Psychiatry, Dalhousie University, Halifax, Nova Scotia, Canada ; Scleroderma Society of Ontario, Hamilton, Ontario, Canada; Scleroderma Canada, Hamilton, Ontario, Canada ; British Medical Journal, London, UK ; York Trials Unit, Department of Health Sciences, University of York, York, UK ; Neonatal Medicine, School of Public Health, Faculty of Medicine, Imperial College London, London, UK ; National Perinatal Epidemiology Unit Clinical Trials Unit, Nuffield Department of Population Health, University of Oxford, Oxford, UK; Nottingham Clinical Trials Unit, University of Nottingham, Nottingham, UK ; Lady Davis Institute for Medical Research, Jewish General Hospital, Montreal, Québec, Canada; Departments of Psychiatry; Epidemiology, Biostatistics and Occupational Health; Medicine; and Educational and Counselling Psychology; and Biomedical Ethics Unit, McGill University, Montreal, Quebec, Canada ; Lady Davis Institute for Medical Research, Jewish General Hospital, Montreal, Québec, Canada
Y1  - 2021
PY  - 2021
DA  - 2021
CY  - London
PB  - BMJ Publishing Group LTD
VL  - 11
IS  - 4
KW  - Medical Sciences
KW  - statistics & research methods
KW  - general medicine (see internal medicine)
KW  - clinical trials
KW  - Electronic health records
KW  - Antibiotics
KW  - Funding
KW  - Medical research
KW  - United Kingdom--UK
UR  - https://elib.tcd.ie/login?url=https://www.proquest.com/scholarly-journals/methods-results-used-development-consensus-driven/docview/2519627043/se-2
L2  - http://resolver.ebscohost.com/openurl?sid=ProQ:wpsa&fmt=journal&genre=article&issn=&volume=11&issue=4&date=2021&spage=&title=Methods+and+results+used+in+the+development+of+a+consensus-driven+extension+to+the+Consolidated+Standards+of+Reporting+Trials+%28CONSORT%29+statement+for+trials+conducted+using+cohorts+and+routinely+collected+data+%28CONSORT-ROUTINE%29&atitle=Methods+and+results+used+in+the+development+of+a+consensus-driven+extension+to+the+Consolidated+Standards+of+Reporting+Trials+%28CONSORT%29+statement+for+trials+conducted+using+cohorts+and+routinely+collected+data+%28CONSORT-ROUTINE%29&au=Imran%2C+Mahrukh%3BKwakkenbos%2C+Linda%3BMcCall%2C+Stephen+J%3BMcCord%2C+Kimberly+A%3BFr%C3%B6bert%2C+Ole%3BHemkens%2C+Lars+G%3BZwarenstein%2C+Merrick%3BRelton%2C+Clare%3BRice%2C+Danielle+B%3BLangan%2C+Sin%C3%A9ad+M%3BBenchimol%2C+Eric+I%3BThabane%2C+Lehana%3BCampbell%2C+Marion+K%3BSampson%2C+Margaret%3BErlinge%2C+David%3BVerkooijen%2C+Helena+M%3BMoher%2C+David%3BBoutron%2C+Isabelle%3BRavaud%2C+Philippe%3BNicholl%2C+Jon%3BUher%2C+Rudolf%3BSauv%C3%A9%2C+Maureen%3BFletcher%2C+John%3BTorgerson%2C+David%3BGale%2C+Chris%3BJuszczak%2C+Edmund%3BThombs%2C+Brett+D&isbn=&jtitle=BMJ+Open&btitle=&id=10.1136%2Fbmjopen-2021-049093?t:ac=22336720342E496DPQ/1
LA  - English
DB  - Publicly Available Content Database
N1  - Copyright - © 2021 Author(s) (or their employer(s)) 2021. Re-use permitted under CC BY. Published by BMJ. This is an open access article distributed in accordance with the Creative Commons Attribution 4.0 Unported (CC BY 4.0) license, which permits others to copy, redistribute, remix, transform and build upon this work for any purpose, provided the original work is properly cited, a link to the licence is given, and indication of whether changes were made. See:  https://creativecommons.org/licenses/by/4.0/ . Notwithstanding the ProQuest Terms and Conditions, you may use this content in accordance with the terms of the License.
N1  - Last updated - 2021-05-24
N1  - SubjectsTermNotLitGenreText - United Kingdom--UK
DO  - http://dx.doi.org/10.1136/bmjopen-2021-049093
ER  - 


TY  - JOUR
T1  - Collective reflections on the first cycle of a collaborative learning platform to strengthen rural primary healthcare in Mpumalanga, South Africa
AN  - 2514869215
AB  - Background 
Frontline managers and health service providers are constrained in many contexts from responding to community priorities due to organizational cultures focused on centrally defined outputs and targets. This paper presents an evaluation of the Verbal Autopsy with Participatory Action Research (VAPAR) programme—a collaborative learning platform embedded in the local health system in Mpumalanga, South Africa—for strengthening of rural primary healthcare (PHC) systems. The programme aims to address exclusion from access to health services by generating and acting on research evidence of practical, local relevance.
 Methods 
Drawing on existing links in the provincial and national health systems and applying rapid, participatory evaluation techniques, we evaluated the first action-learning cycle of the VAPAR programme (2017–19). We collected data in three phases: (1) 10 individual interviews with programme stakeholders, including from government departments and parastatals, nongovernmental organizations and local communities; (2) an evaluative/exploratory workshop with provincial and district Department of Health managers; and (3) feedback and discussion of findings during an interactive workshop with national child health experts.
 Results 
Individual programme stakeholders described early outcomes relating to effective research and stakeholder engagement, and organization and delivery of services, with potential further contributions to the establishment of an evidence base for local policy and planning, and improved health outcomes. These outcomes were verified with provincial managers. Provincial and national stakeholders identified the potential for VAPAR to support engagement between communities and health authorities for collective planning and implementation of services. Provincial stakeholders proposed that this could be achieved through a two-way integration, with VAPAR stakeholders participating in routine health planning and review activities and frontline health officials being involved in the VAPAR process. Findings were collated into a revised theory of change.
 Conclusions 
The VAPAR learning platform was regarded as a feasible, acceptable and relevant approach to facilitate cooperative learning and community participation in health systems. The evaluation provides support for a collaborative learning platform within routine health system processes and contributes to the limited evaluative evidence base on embedded health systems research.
JF  - Health Research Policy and Systems
AU  - van der Merwe, Maria
AU  - Lucia D’Ambruoso
AU  - Witter, Sophie
AU  - Twine, Rhian
AU  - Denny Mabetha
AU  - Hove, Jennifer
AU  - Byass, Peter
AU  - Tollman, Stephen
AU  - Kathleen Kahn on behalf of
AU  - the Verbal Autopsy with Participatory Action Research (VAPAR)/Wits/Mpumalanga Department of Health Learning Platform
Y1  - 2021
PY  - 2021
DA  - 2021
SP  - 1
EP  - 13
CY  - London
PB  - BioMed Central
VL  - 19
KW  - Public Health And Safety
KW  - Community participation
KW  - Embedded research
KW  - Collaborative learning platform
KW  - Primary healthcare
KW  - South Africa
KW  - Research
KW  - Population
KW  - Health planning
KW  - Autopsy
KW  - Community involvement
KW  - Autopsies
KW  - Childrens health
KW  - Nongovernmental organizations
KW  - Policy and planning
KW  - Health care
KW  - Apartheid
KW  - Action research
KW  - Cooperation
KW  - Access
KW  - Departments
KW  - Organizational culture
KW  - Data collection
KW  - Health literacy
KW  - Conferences
KW  - Human immunodeficiency virus--HIV
KW  - Systems analysis
KW  - Learning
KW  - Citizen participation
KW  - Planning
KW  - Decision making
KW  - Empowerment
KW  - Health services
KW  - Interest groups
KW  - Workshops
KW  - Information systems
KW  - Local communities
KW  - Rural areas
KW  - Acquired immune deficiency syndrome--AIDS
KW  - Collaborative learning
KW  - Nongovernmental organizations--NGOs
KW  - Social services delivery
UR  - https://elib.tcd.ie/login?url=https://www.proquest.com/scholarly-journals/collective-reflections-on-first-cycle/docview/2514869215/se-2
L2  - http://resolver.ebscohost.com/openurl?sid=ProQ:wpsa&fmt=journal&genre=article&issn=&volume=19&issue=&date=2021&spage=1&title=Collective+reflections+on+the+first+cycle+of+a+collaborative+learning+platform+to+strengthen+rural+primary+healthcare+in+Mpumalanga%2C+South+Africa&atitle=Collective+reflections+on+the+first+cycle+of+a+collaborative+learning+platform+to+strengthen+rural+primary+healthcare+in+Mpumalanga%2C+South+Africa&au=van+der+Merwe%2C+Maria%3BLucia+D%E2%80%99Ambruoso%3BWitter%2C+Sophie%3BTwine%2C+Rhian%3BDenny+Mabetha%3BHove%2C+Jennifer%3BByass%2C+Peter%3BTollman%2C+Stephen%3BKathleen+Kahn+on+behalf+of%3Bthe+Verbal+Autopsy+with+Participatory+Action+Research+%28VAPAR%29%2FWits%2FMpumalanga+Department+of+Health+Learning+Platform&isbn=&jtitle=Health+Research+Policy+and+Systems&btitle=&id=10.1186%2Fs12961-021-00716-y?t:ac=22336720342E496DPQ/1
LA  - English
DB  - Coronavirus Research Database; Publicly Available Content Database; Social Science Premium Collection
N1  - Copyright - © 2021. This work is licensed under http://creativecommons.org/licenses/by/4.0/  (the “License”).  Notwithstanding the ProQuest Terms and Conditions, you may use this content in accordance with the terms of the License.
N1  - Last updated - 2021-10-14
N1  - SubjectsTermNotLitGenreText - South Africa
DO  - http://dx.doi.org/10.1186/s12961-021-00716-y
ER  - 


TY  - JOUR
T1  - School-based self-management interventions for asthma among primary school children: a systematic review
AN  - 2507805019
AB  - A Cochrane review of school-based asthma interventions (combining all ages) found improved health outcomes. Self-management skills, however, vary according to age. We assessed effectiveness of primary school-based self-management interventions and identified components associated with successful programmes in children aged 6–12 years. We updated the Cochrane search (March 2020) and included the Global Health database. Two reviewers screened, assessed risk-of-bias and extracted data. We included 23 studies (10,682 participants); four at low risk-of-bias. Twelve studies reported at least one positive result for an outcome of interest. All 12 positive studies reported parental involvement in the intervention, compared to two-thirds of ineffective studies. In 10 of the 12 positive studies, parental involvement was substantial (e.g. attending sessions; phone/video communication) rather than being provided with written information. School-based self-management intervention can improve health outcomes and substantial parental involvement in school-based programmes seemed important for positive outcomes among primary school children.
JF  - NPJ Primary Care Respiratory Medicine
AU  - Ramdzan Siti Nurkamilla
AU  - Suhaimi, Julia
AU  - Harris, Katherine M
AU  - Khoo, Ee Ming
AU  - Liew Su May
AU  - Cunningham, Steve
AU  - Pinnock, Hilary
AD  - University of Malaya, Department of Primary Care Medicine, Faculty of Medicine, Kuala Lumpur, Malaysia (GRID:grid.10347.31) (ISNI:0000 0001 2308 5949); University of Edinburgh, NIHR Global Health Research Unit on Respiratory Health (RESPIRE), Usher Institute, Edinburgh, UK (GRID:grid.4305.2) (ISNI:0000 0004 1936 7988) ; University of Malaya, Department of Primary Care Medicine, Faculty of Medicine, Kuala Lumpur, Malaysia (GRID:grid.10347.31) (ISNI:0000 0001 2308 5949) ; Queen Mary University of London, Centre for Child Health, Blizard Institute, London, UK (GRID:grid.4868.2) (ISNI:0000 0001 2171 1133) ; University of Edinburgh, NIHR Global Health Research Unit on Respiratory Health (RESPIRE), Usher Institute, Edinburgh, UK (GRID:grid.4305.2) (ISNI:0000 0004 1936 7988) ; University of Malaya, Department of Primary Care Medicine, Faculty of Medicine, Kuala Lumpur, Malaysia (GRID:grid.10347.31) (ISNI:0000 0001 2308 5949); University of Edinburgh, NIHR Global Health Research Unit on Respiratory Health (RESPIRE), Usher Institute, Edinburgh, UK (GRID:grid.4305.2) (ISNI:0000 0004 1936 7988)
Y1  - 2021
PY  - 2021
DA  - 2021
CY  - Amsterdam
PB  - Nature Publishing Group
VL  - 31
IS  - 1
KW  - Medical Sciences--Respiratory Diseases
KW  - Primary care
KW  - Medicine
KW  - Absenteeism
KW  - Asthma
KW  - Systematic review
KW  - Intervention
KW  - School effectiveness
KW  - Bias
UR  - https://elib.tcd.ie/login?url=https://www.proquest.com/scholarly-journals/school-based-self-management-interventions-asthma/docview/2507805019/se-2
L2  - http://resolver.ebscohost.com/openurl?sid=ProQ:wpsa&fmt=journal&genre=article&issn=&volume=31&issue=1&date=2021&spage=&title=School-based+self-management+interventions+for+asthma+among+primary+school+children%3A+a+systematic+review&atitle=School-based+self-management+interventions+for+asthma+among+primary+school+children%3A+a+systematic+review&au=Ramdzan+Siti+Nurkamilla%3BSuhaimi%2C+Julia%3BHarris%2C+Katherine+M%3BKhoo%2C+Ee+Ming%3BLiew+Su+May%3BCunningham%2C+Steve%3BPinnock%2C+Hilary&isbn=&jtitle=NPJ+Primary+Care+Respiratory+Medicine&btitle=&id=10.1038%2Fs41533-021-00230-2?t:ac=22336720342E496DPQ/1
LA  - English
DB  - Publicly Available Content Database
N1  - Copyright - © The Author(s) 2021. corrected publication 2021. This work is published under http://creativecommons.org/licenses/by/4.0/ (the “License”). Notwithstanding the ProQuest Terms and Conditions, you may use this content in accordance with the terms of the License.
N1  - Last updated - 2021-05-07
DO  - http://dx.doi.org/10.1038/s41533-021-00230-2
ER  - 


TY  - JOUR
T1  - Scoping review protocol of service delivery-related interventions to improve maternal and newborn health in low-income and middle-income countries
AN  - 2504659975
AB  - IntroductionThis review will explore the characteristics of service delivery-related interventions to improve maternal and newborn health in low-income and middle-income countries, comparing three common framing approaches of these interventions (referred to as archetypes), namely, quality improvement (QI), health system strengthening (HSS) and implementation science (IS), over the last 20 years.Methods and analysisThis study will review the literature on health service interventions from 2000 to 2020. This will be achieved by searching for English peer-reviewed articles in the following electronic databases EBSCOhost, PubMed, Web of Science, MASCOT/Wotro Map of Maternal Health Research and Google scholar. We will develop a systematic search strategy using a combination of keywords and Boolean operators AND/OR. Eligibility screening and data extraction will be conducted by two independent reviewers, and disagreements resolved by a third independent reviewer. Analyses will be conducted in two steps, a quantitative and a qualitative phase. The quantitative phase will provide a descriptive profile of papers, including the category (QI, HSS, IS, mixed or other) of papers. In the follow-up qualitative phase, all three reviewers will independently code for key concepts in a subset of papers, jointly selected as representing each archetype, and analysed in batches until concept saturation is achieved.Ethics and disseminationThis review does not require ethical approval. The results will be published as an article in a peer-reviewed journal and presented to stakeholders involved in implementing health system interventions in maternal and newborn.
JF  - BMJ Open
AU  - Mianda, Solange
AU  - Todowede, Olamide O
AU  - Schneider, Helen
AD  - School of Public, University of the Western Cape, Cape Town, South Africa ; Department of Health Science Mental Health and Addiction Research Group (MHARG), University of York, York, North Yorkshire, UK ; School of Public, University of the Western Cape, Cape Town, South Africa; South African Medical research Council (SAMRC) Service to System Extramural research Unit, Cape Town, South Africa ; School of Public, University of the Western Cape, Cape Town, South Africa
Y1  - 2021
PY  - 2021
DA  - 2021
CY  - London
PB  - BMJ Publishing Group LTD
VL  - 11
IS  - 3
KW  - Medical Sciences
KW  - quality in health care
KW  - health policy
KW  - health & safety
KW  - Design
KW  - Research methodology
KW  - Science
KW  - Maternal & child health
KW  - Keywords
KW  - Mortality
KW  - Health services
KW  - Low income groups
UR  - https://elib.tcd.ie/login?url=https://www.proquest.com/scholarly-journals/scoping-review-protocol-service-delivery-related/docview/2504659975/se-2
L2  - http://resolver.ebscohost.com/openurl?sid=ProQ:wpsa&fmt=journal&genre=article&issn=&volume=11&issue=3&date=2021&spage=&title=Scoping+review+protocol+of+service+delivery-related+interventions+to+improve+maternal+and+newborn+health+in+low-income+and+middle-income+countries&atitle=Scoping+review+protocol+of+service+delivery-related+interventions+to+improve+maternal+and+newborn+health+in+low-income+and+middle-income+countries&au=Mianda%2C+Solange%3BTodowede%2C+Olamide+O%3BSchneider%2C+Helen&isbn=&jtitle=BMJ+Open&btitle=&id=10.1136%2Fbmjopen-2020-042952?t:ac=22336720342E496DPQ/1
LA  - English
DB  - Publicly Available Content Database
N1  - Copyright - © 2021 Author(s) (or their employer(s)) 2021. Re-use permitted under CC BY-NC. No commercial re-use. See rights and permissions. Published by BMJ. This is an open access article distributed in accordance with the Creative Commons Attribution Non Commercial (CC BY-NC 4.0) license, which permits others to distribute, remix, adapt, build upon this work non-commercially, and license their derivative works on different terms, provided the original work is properly cited, appropriate credit is given, any changes made indicated, and the use is non-commercial. See:  http://creativecommons.org/licenses/by-nc/4.0/ . Notwithstanding the ProQuest Terms and Conditions, you may use this content in accordance with the terms of the License.
N1  - Last updated - 2021-06-24
DO  - http://dx.doi.org/10.1136/bmjopen-2020-042952
ER  - 


TY  - JOUR
T1  - Exploring mechanisms that explain how coalition groups are formed and how they work to sustain political priority for maternal and child health in Nigeria using the advocacy coalition framework
AN  - 2503038927
AB  - Background 
The unacceptably high rate of maternal and child mortality in Nigeria prompted the government to introduce a free maternal and child health (MCH) programme, which was stopped abruptly following a change in government. This triggered increased advocacy for sustaining MCH as a political priority in the country and led to the formation of advocacy coalitions. This study set out to explain the process involved in the formation of advocacy coalition groups and how they work to bring about sustained political prioritization for MCH in Nigeria. It will contribute to the understanding of the Nigerian MCH sector subsystem and will be beneficial to health policy advocates and public health researchers in Nigeria.
 Methods 
This study employed a qualitative case study approach. Data were collected using a pretested interview guide to conduct 22 in-depth interviews, while advocacy events were reviewed pro forma. The document review was analysed using the manual content analysis method, while qualitative data audiotapes were transcribed verbatim, anonymized, double-coded in MS Word using colour-coded highlights and analysed using manual thematic and framework analysis guided by the advocacy coalition framework (ACF). The ACF was used to identify the policy subsystem including the actors, their belief, coordination and resources, as well as the effects of advocacy groups on policy change. Ethics and consent approval were obtained for the study.
 Results 
The policy subsystem identified the actors and characterized the coalitions, and described their group formation processes and resources/strategies for engagement. The perceived deep core belief driving the MCH agenda is the right of an individual to health. The effects of advocacy groups on policy change were identified, along with the factors that enabled effectiveness, as well as constraints to coalition formation. External factors and triggers of coalition formation were identified to include high maternal mortality and withdrawal of the free MCH programme, while the contextual issues were the health system issues and the socioeconomic factors affecting the country.
 Conclusion 
Our findings add to an increasing body of evidence that the use of ACF is beneficial in exploring how advocacy coalitions are formed and in identifying the effects of advocacy groups on policy change.
JF  - Health Research Policy and Systems
AU  - Okeke, Chinyere
AU  - Manzano, Ana
AU  - Obi, Uche
AU  - Etiaba, Enyi
AU  - Onwujekwe, Obinna
AU  - Mirzoev, Tolib
AU  - Uzochukwu, Benjamin
Y1  - 2021
PY  - 2021
DA  - 2021
SP  - 1
EP  - 15
CY  - London
PB  - BioMed Central
VL  - 19
KW  - Public Health And Safety
KW  - Advocacy coalition
KW  - Advocacy coalition framework
KW  - MCH
KW  - Policy Nigeria
KW  - Politics
KW  - Health policy
KW  - Childrens health
KW  - Public health
KW  - Advocacy
KW  - Coalition formation
KW  - Content analysis
KW  - Social factors
KW  - Socio-economic aspects
KW  - Children
KW  - Births
KW  - Mortality
KW  - Health care policy
KW  - Effects
KW  - Subsidies
KW  - Socioeconomic data
KW  - Qualitative analysis
KW  - Socioeconomic factors
KW  - Maternal & child health
KW  - Coalitions
KW  - Empowerment
KW  - Child mortality
KW  - Case studies
KW  - Approval
KW  - Socioeconomics
KW  - Coordination
KW  - Subsystems
KW  - Maternal mortality
KW  - Reforms
KW  - Nigeria
UR  - https://elib.tcd.ie/login?url=https://www.proquest.com/scholarly-journals/exploring-mechanisms-that-explain-how-coalition/docview/2503038927/se-2
L2  - http://resolver.ebscohost.com/openurl?sid=ProQ:wpsa&fmt=journal&genre=article&issn=&volume=19&issue=&date=2021&spage=1&title=Exploring+mechanisms+that+explain+how+coalition+groups+are+formed+and+how+they+work+to+sustain+political+priority+for+maternal+and+child+health+in+Nigeria+using+the+advocacy+coalition+framework&atitle=Exploring+mechanisms+that+explain+how+coalition+groups+are+formed+and+how+they+work+to+sustain+political+priority+for+maternal+and+child+health+in+Nigeria+using+the+advocacy+coalition+framework&au=Okeke%2C+Chinyere%3BManzano%2C+Ana%3BObi%2C+Uche%3BEtiaba%2C+Enyi%3BOnwujekwe%2C+Obinna%3BMirzoev%2C+Tolib%3BUzochukwu%2C+Benjamin&isbn=&jtitle=Health+Research+Policy+and+Systems&btitle=&id=10.1186%2Fs12961-020-00660-3?t:ac=22336720342E496DPQ/1
LA  - English
DB  - Publicly Available Content Database; Social Science Premium Collection
N1  - Copyright - © 2021. This work is licensed under http://creativecommons.org/licenses/by/4.0/  (the “License”).  Notwithstanding the ProQuest Terms and Conditions, you may use this content in accordance with the terms of the License.
N1  - Last updated - 2021-07-15
[truncated: 1,694,368 more chars]
