# Supplementary material for: An umbrella review of reviews on challenges to meaningful adolescent involvement in health research
Source: Health Expect. 2024 Jan 27;27(1):e13980. doi: 10.1111/hex.13980 (PMC10821743; doi:10.1111/hex.13980)
Supplement: Supplementary file 1 — Supporting information. [file HEX-27-e13980-s001.zip › Search record and results/Academic databases and search engines/Scopus/Scopus.ris]

TY  - JOUR
TI  - iCAN: Providing a voice for children and families in pediatric research
T2  - Therapeutic Innovation and Regulatory Science
J2  - Ther. Innov. Regul. Sci.
VL  - 49
IS  - 5
SP  - 673
EP  - 679
PY  - 2015
DO  - 10.1177/2168479015601344
SN  - 21684790 (ISSN) 
AU  - Thompson, H.
AU  - Frederico, N.
AU  - Smith, S.R.
AU  - Chowdhury, M.
AU  - Dicks, P.
AU  - Preston, J.
AU  - Thompson, C.
AD  - International Children’s Advisory Network, Hartford, CT, United States
AD  - Connecticut Children’s Medical Center, Hartford, CT, United States
AD  - Child and Family Research Institute, Vancouver, Canada
AD  - Scottish Children’s Research Network, Royal Aberdeen Children’s Hospital, United Kingdom
AD  - NIHR Alder Hey Clinical Research Facility, University of Liverpool, Liverpool, United Kingdom
AD  - Pfizer Inc, New York, NY, United States
AB  - Research and innovation are critical to improving the health and well-being of the world’s children; clinical trials yield important information on a medical product’s safety, dosing, and effectiveness. While the prescribing information available to pediatric providers has substantially improved, approximately 50% of medicines still do not have data on their labels to guide their appropriate use in children. Regulatory bodies have recently taken measures to ensure, if drugs have a potential pediatric indication, that the safety and efficacy clinical trials include the pediatric population. However, there are significant challenges with pediatric trials, including study design and feasibility, suitable formulations, and patient recruitment and retention. The authors propose that these challenges can be addressed by actively involving young people and families in study design so their insights can inform successful trial implementation. As the volume of pediatric research increases, there needs to be a concomitant effort for researchers and providers to seek input from patients and families in the development of their work, which can lead to a transformation of the cultural and regulatory environment of pediatric medicine. The benefits of patient and public involvement in research have been well documented. In 2006, the National Institute for Health Research Clinical Research Network: Children started its first Young Persons’ Advisory Group in an effort to include young people in the design and delivery of pediatric research. Since their initial efforts, the youth advisory concept has grown into a global effort known as the International Children’s Advisory Network (iCAN). This article describes the foundational building blocks of iCAN and provides tools to investigators and practitioners in an effort to increase the instances of children and families being invited to share their unique point of view in medicine. © The Author(s) 2015.
KW  - Patient and public involvement
KW  - Pediatrics
KW  - Quality improvement
KW  - Research
KW  - Young person’s advisory groups
KW  - child health
KW  - clinical research
KW  - family health
KW  - financial management
KW  - human
KW  - medical research
KW  - medical society
KW  - pediatrics
KW  - priority journal
KW  - Review
KW  - study design
PB  - SAGE Publications Inc.
N1  - Cited By :16
N1  - Export Date: 30 November 2021
M3  - Review
DB  - Scopus
LA  - English
N1  - Correspondence Address: Frederico, N.; International Children’s Advisory Network, 104 Hungerford Street, United States; email: nfrederico@comcast.net
N1  - References: Sachs, A.N., Avant, D., Lee, C.S., Rodriguez, W., Murphy, M.D., Pediatric information in drug product labeling (2012) JAMA, 307 (18), pp. 1914-1915; 
Brett, J., Staniszewska, S., Mockford, C., Mapping the impact of patient and public involvement on health and social care research: A systematic review (2014) Health Expect, 17 (5), pp. 637-650; 
Newman, J., Callens, C., Tibbins, C., Madge, N., Medicines for children: Reflecting on how young people improve research in this area (2012) Involving Children and Young People in Health and Social Care Research, pp. 165-174. , In: Fleming J, Boeck T Eds., Abingdon, Oxfordshire, UK: Routledge; 
Wallace, E., Eustace, A., (2015) Evaluation of Consumer Involvement in the NIHR Clinical Research Network: Children 2013-2014, , http://www.crn.nihr.ac.uk/resources/evaluation-of-consumer-involvement-in-the-nihr-clinical-research-network-children-2013-2014/?h¼9, Published, 2014; National Children’s Bureau, Accessed July, 20; 
(2015), http://www.hra-deci-, Consent and participant information, sheet preparation guidance. Published 2014, Accessed May 24; (2015), http://www.nbcconnecticut.com/on-air/as-seen-on/Kids-Help-UConn-Research-Team-Develop-Nutrition-, Kids help UConn research team develop nutrition app. Published 2014, Accessed July 20; (2015) Young person’s Advisory Group (YPAG), , http://ypag.grip-network.org, Published 2015, Accessed July 20
UR  - https://www.scopus.com/inward/record.uri?eid=2-s2.0-84960401158&doi=10.1177%2f2168479015601344&partnerID=40&md5=53adcf3ff1b19bca9392d9314f4375a1
ER  - 

TY  - JOUR
TI  - Young people's advisory groups in health research: Scoping review and mapping of practices
T2  - Archives of Disease in Childhood
J2  - Arch. Dis. Child.
VL  - 106
IS  - 7
SP  - 698
EP  - 704
PY  - 2021
DO  - 10.1136/archdischild-2020-320452
SN  - 00039888 (ISSN) 
AU  - Sellars, E.
AU  - Pavarini, G.
AU  - Michelson, D.
AU  - Creswell, C.
AU  - Fazel, M.
AD  - Department of Psychiatry, University of Oxford, Oxford, United Kingdom
AD  - School of Psychology, University of Sussex, Brighton, United Kingdom
AB  - Background Young people's advisory groups (YPAGs) for research are comprised of children or adolescents who work with researchers to shape different stages of the research process. Their involvement is expected to ensure studies better reflect the preferences and needs of targeted youth populations. However, despite their increasing use in health research, there is little systematic evidence on the methods and impacts associated with YPAGs. Method To address this gap, we conducted a scoping review of YPAGs in youth-focused health studies. We systematically searched MEDLINE for empirical studies in populations between 12 years and 18 years of age published in 2019. If a potential YPAG was identified, authors were contacted for additional information about the activities and level of involvement of the YPAG. Findings Of all studies that collected primary data from persons aged 12-18 years, only 21 studies reported using youth advice during their research. This represents less than 1% of all published empirical child and adolescent studies. There was variation in the type of research activity undertaken by YPAGs and their level of involvement. Most studies involved YPAGs in co-production of research design and/or in dissemination activities. The majority of authors that responded were positive about the impact of YPAGs. Interpretation Recommendations for consistent reporting of YPAG involvement in empirical studies include reporting on the match between YPAG and study populations, frequency/format of meetings, and the nature and level of involvement. © 2021 Archives of Disease in Childhood
KW  - adolescent health
KW  - psychology
KW  - adolescent
KW  - adolescent health
KW  - adult
KW  - child
KW  - empiricism
KW  - female
KW  - human
KW  - juvenile
KW  - male
KW  - medical research
KW  - Medline
KW  - psychology
KW  - review
KW  - school child
KW  - systematic review
KW  - consultation
KW  - health service
KW  - health services research
KW  - information processing
KW  - organization and management
KW  - participatory research
KW  - personnel
KW  - procedures
KW  - publication
KW  - Adolescent
KW  - Child
KW  - Community-Based Participatory Research
KW  - Consultants
KW  - Data Collection
KW  - Health Services Needs and Demand
KW  - Health Services Research
KW  - Humans
KW  - Publications
KW  - Research Personnel
PB  - BMJ Publishing Group
N1  - Cited By :3
N1  - Export Date: 30 November 2021
M3  - Review
DB  - Scopus
N1  - CODEN: ADCHA
C2  - 33208398
LA  - English
N1  - Correspondence Address: Fazel, M.; Department of Psychiatry, United Kingdom; email: mina.fazel@psych.ox.ac.uk
N1  - References: Alderson, P., Morrow, V., (2004) Ethics, Social Research and Consulting with Children and Young People; 
Prout, A., (1997) A New Paradigm for the Sociology of childhood'In, , In: Prout A, James A, eds. Constructing and reconstructing childhood. London: Falmer Press; 
Kellet, M., Forrest, R., Dent, N., (2005) Children As Active Researchers: A New Paradigm for the 21st Century 2005; 
Convention on the Rights of the Child. Treaty Series 1577-1989, , The United Nations; 
Ennis, L., Wykes, T., Impact of patient involvement in mental health research: Longitudinal study (2013) Br J Psychiatry, 203, pp. 381-386; 
Franklin, A., Sloper, P., Participation of disabled children and young people in decision making within social services departments: A survey of current and recent activities in England (2006) Br J Soc Work, 36, pp. 723-741; 
Evans, D., Coad, J., Cottrell, K., Public involvement in research: Assessing impact through a realist evaluation (2014) Health Serv Deliv Res, 2, pp. 1-128; 
Kirby, P., (2004) A Guide to Actively Involving Young People in Research, Involve Support Unit, , Eastleigh, Hampshire NIHR INVOLVE;; 
Mawn, L., Welsh, P., Kirkpatrick, L., Getting it right! enhancing youth involvement in mental health research (2016) Health Expect, 19, pp. 908-919; 
Tricco, A.C., Lillie, E., Zarin, W., PRISMA extension for scoping reviews (PRISMA-ScR): Checklist and explanation (2018) Ann Intern Med, 169, pp. 467-473; 
SJR-Scimago Journal & Country Rank [Portal], , http://www.scimagojr.com, Scimago, [Accessed 14 Jan 2020]; 
Christie, G.I., Shepherd, M., Merry, S.N., Gamifying CBT to deliver emotional health treatment to young people on smartphones (2019) Internet Interv, 18, p. 100286; 
Dennehy, R., Cronin, M., Arensman, E., Involving young people in cyberbullying research: The implementation and evaluation of a rights-based approach (2019) Health Expect, 22, pp. 54-64; 
O'Higgins, S., Stinson, J., Ahola Kohut, S., Lending an ear: IPeer2Peer plus teens taking charge online self-management to empower adolescents with arthritis in Ireland: Protocol for a pilot randomised controlled trial (2019) BMJ Open, 9, p. e027952; 
Swatt, A.J., Schwartz, A.E., Kramer, J.M., Youth's perspective of responsibility: Exploration of a construct for measurement with youth with developmental disabilities (2019) Phys Occup Ther Pediatr, 39, pp. 204-216; 
Templeton, M., Lohan, M., Lundy, L., Young people's sexual readiness: Insights gained from comparing a researchers' and youth advisory group's interpretation (2019) Culture, Health & Sexuality, pp. 1-14; 
Young, H., Turney, C., White, J., Formative mixed-method multicase study research to inform the development of a safer sex and healthy relationships intervention in further education (FE) settings: The SaFE project (2019) BMJ Open, 9, p. e024692; 
Woods-Jaeger, B., Berkley-Patton, J., Piper, K.N., Mitigating negative consequences of community violence exposure: Perspectives from African American youth (2019) Health Aff, 38, pp. 1679-1686; 
Kretzschmar, K., Tyroll, H., Pavarini, G., Can your phone be your therapist? (2019) Young People's Ethical Perspectives on the Use of Fully Automated Conversational Agents (Chatbots) in Mental Health Support. Biomed Inform Insights, 11; 
Radovic, A., Odenthal, K., Flores, A.T., Prescribing technology to increase uptake of depression treatment in primary care: A Pre-implementation focus group study of SOVA (supporting our valued adolescents) (2019) J Clin Psychol Med Settings, 159, pp. 1-17; 
Brawner, B.M., Abboud, S., Reason, J., The development of an innovative, theory-driven, psychoeducational HIV/STI prevention intervention for heterosexually active black adolescents with mental illnesses (2019) Vulnerable Child Youth Stud, 14, pp. 151-165; 
Mmari, K., Offiong, A., Gross, S., How adolescents cope with food insecurity in Baltimore City: An exploratory study (2019) Public Health Nutr, 22, pp. 2260-2267; 
Martin-Kerry, J.M., Knapp, P., Atkin, K., Supporting children and young people when making decisions about joining clinical trials: Qualitative study to inform multimedia website development (2019) BMJ Open, 9, p. e023984; 
Reynolds, C., Sutherland, M.A., Palacios, I., Exploring the use of technology for sexual health Risk-Reduction among Ecuadorean adolescents (2019) Ann Glob Health, 85; 
McSweeney, L., Bradley, J., Adamson, A.J., The 'Voice' of Key Stakeholders in a School Food and Drink Intervention in Two Secondary Schools in NE England: Findings from a Feasibility Study (2019) Nutrients, 11; 
Iversen, H.H., Bjertnaes, O., Helland, Y., The adolescent patient experiences of diabetes care questionnaire (APEQ-DC): Reliability and validity in a study based on data from the Norwegian childhood diabetes registry (2019) Patient Relat Outcome Meas, 10, pp. 405-416; 
Severinsen, C., Reweti, A., Rangatahi Tu Rangatira: Innovative health promotion in Aotearoa New Zealand (2019) Health Promot Int, 34, pp. 291-299; 
Santelli, J.S., Klein, J.D., Song, X., Discussion of potentially sensitive topics with young people (2019) Pediatrics, 143, p. e20181403; 
Mack, J.W., Fasciano, K.M., Block, S.D., Adolescent and young adult cancer patients' experiences with treatment decision-making (2019) Pediatrics, 143, p. e20182800; 
McEnery, C., Lim, M.H., Knowles, A., Development of a moderated online intervention to treat social anxiety in First-Episode psychosis (2019) Front Psychiatry, 10, p. 581; 
Hirsch, J.S., Khan, S.R., Wamboldt, A., Social dimensions of sexual consent among cisgender heterosexual college students: Insights from ethnographic research (2019) J Adolesc Health, 64, pp. 26-35; 
Smith, L.A., Reynish, T., Hoang, H., The mental health of former refugees in regional Australia: A qualitative study (2019) Aust J Rural Health, 27, pp. 459-462; 
Zuniga, C., Wollum, A., Katcher, T., Youth perspectives on pharmacists' provision of birth control: Findings from a focus group study (2019) J Adolesc Health, 65, pp. 514-519; 
Lansing, A.H., Guthrie, K.M., Hadley, W., Qualitative assessment of emotion regulation strategies for prevention of health risk behaviors in early adolescents (2019) J Child Fam Stud, 28, pp. 765-775; 
Satherley, R.-M., Green, J., Sevdalis, N., The children and young people's health partnership Evelina London model of care: Process evaluation protocol (2019) BMJ Open, 9, p. e027302; 
Scott, E.M., Carpenter, J.S., Iorfino, F., What is the prevalence, and what are the clinical correlates, of insulin resistance in young people presenting for mental health care? (2019) A Cross-sectional Study. BMJ Open, 9, p. e025674; 
Wolf, H.T., Davidoff, K., Auerswald, C.L., Health care experiences of youth living with HIV who were lost to follow-up in Western Kenya (2019) J Assoc Nurses AIDS Care, 30, pp. 539-547; 
Racionero-Plaza, S., Ugalde, L., Merodio, G., architects of Their Own Brain (2019) " Social Impact of An Intervention Study for the Prevention of Gender-Based Violence in Adolescence. Front Psychol, 10, p. 3070; 
Faithfull, S., Brophy, L., Pennell, K., Barriers and enablers to meaningful youth participation in mental health research: Qualitative interviews with youth mental health researchers (2019) J Ment Health, 28, pp. 56-63; 
Wadman, R., Williams, A.J., Brown, K., Supported and valued? (2019) A Survey of Early Career Researchers' Experiences and Perceptions of Youth and Adult Involvement in Mental Health, Self-harm and Suicide Research. Res Involv Engagem, 5, p. 16; 
Gomez, R.J., Ryan, T.N., Speaking out: Youth led research as a methodology used with homeless youth (2016) Child and Adolescent Social Work Journal, 33, pp. 185-193; 
Sawyer, S.M., Azzopardi, P.S., Wickremarathne, D., The age of adolescence (2018) Lancet Child Adolesc Health, 2, pp. 223-228; 
Kellett, M., Forrest, R., Dent, N., Just teach us the skills please, we'll do the rest?: Empowering ten-year-olds as active researchers (2004) Child Soc, 18, pp. 329-343; 
Tritter, J.Q., McCallum, A., The snakes and ladders of user involvement: Moving beyond Arnstein (2006) Health Policy, 76, pp. 156-168; 
Fredriksson, M., Tritter, J.Q., Disentangling patient and public involvement in healthcare decisions: Why the difference matters (2017) Sociol Health Illn, 39, pp. 95-111; 
Thomas, N., O'Kane, C., The ethics of participatory research with children (1998) Children & Society, 12, pp. 336-348; 
Drew, N., Funk, M., Tang, S., Human rights violations of people with mental and psychosocial disabilities: An unresolved global crisis (2011) Lancet, 378, pp. 1664-1675; 
Participation, M.J., Empowerment and capacity building: Exploring young people's perspectives on the services provided to them by a grassroots NGO in sub-Saharan Africa (2016) Children and Youth Services Review, 65, pp. 175-182; 
Livingstone, S., Bulger, M., A Global Research Agenda for Children's Rights in the Digital Age (2014) J Child Media, 8, pp. 317-335; 
Staniszewska, S., Brett, J., Simera, I., GRIPP2 reporting checklists: Tools to improve reporting of patient and public involvement in research (2017) Res Involv Engagem, 3, p. 13; 
Thompson, H., Frederico, N., Smith, S.R., ICAN: Providing a voice for children and families in pediatric research (2015) Ther Innov Regul Sci, 49, pp. 673-679; 
Arnstein, S.R., A ladder of citizen participation (1969) J Am Inst Plann, 35, pp. 216-224; 
Hart, R.A., Children's participation: From tokenism to citizenship (1992) Innocenti Essay; 
Gaillard, S., Malik, S., Preston, J., Involving children and young people in clinical research through the forum of a European young persons' Advisory group: Needs and challenges (2018) Fundam Clin Pharmacol, 32, pp. 357-362; 
Moher, D., Liberati, A., Tetzlaff, J., Preferred reporting items for systematic reviews and meta-analyses: The PRISMA statement (2010) Int J Surg, 8, pp. 336-341
UR  - https://www.scopus.com/inward/record.uri?eid=2-s2.0-85096428377&doi=10.1136%2farchdischild-2020-320452&partnerID=40&md5=dfeadcc80460292764ee21170a1f20b4
ER  - 

TY  - JOUR
TI  - Ethical issues in participatory arts methods for young people with adverse childhood experiences
T2  - Health Expectations
J2  - Health Expect.
VL  - 24
IS  - 5
SP  - 1557
EP  - 1569
PY  - 2021
DO  - 10.1111/hex.13314
SN  - 13696513 (ISSN) 
AU  - Pavarini, G.
AU  - Smith, L.M.
AU  - Shaughnessy, N.
AU  - Mankee-Williams, A.
AU  - Thirumalai, J.K.
AU  - Russell, N.
AU  - Bhui, K.
AD  - Department of Psychiatry, University of Oxford, Oxford, United Kingdom
AD  - Wellcome Centre for Ethics and Humanities, Oxford Big Data Institute, University of Oxford, Oxford, United Kingdom
AD  - Department of Psychology, Institute of Psychiatry Psychology & Neuroscience, King's College London, London, United Kingdom
AD  - School of Arts, University of Kent, Canterbury, United Kingdom
AD  - Research and Innovation Department, Falmouth University, Falmouth, United Kingdom
AD  - St Anthony's Girls' Catholic Academy, Sunderland, United Kingdom
AD  - Cornwall Council, Cornwall, United Kingdom
AD  - Nuffield Department of Primary Care Health Sciences, University of Oxford, Oxford, United Kingdom
AD  - World Psychiatric Association UK Collaborating Centre, Oxford, United Kingdom
AD  - Centre for Understanding Personality (CUSP), East London NHS Foundation, London, United Kingdom
AB  - Context: Participatory arts-based methods such as photovoice, drama and music have increasingly been used to engage young people who are exposed to psychosocial risks. These methods have the potential to empower youth and provide them with an accessible and welcoming environment to express and manage difficult feelings and experiences. These effects are, however, dependent on the way these methods are implemented and how potential ethical concerns are handled. Objective: Using the current literature on arts-based health research as a foundation, this paper examines ethical issues emerging from participatory arts methods with young people with traumatic experiences. Results: We present a typology covering relevant issues such as power, accessibility, communication, trust and ownership, across the domains of partnership working, project entry, participation and dissemination. Drawing on our extensive clinical and research experiences, existing research and novel in-practice examples, we offer guidance for ethical dilemmas that might arise at different phases of research. Conclusion: Adequate anticipation and consideration of ethical issues, together with the involvement of young people, will help ensure that arts methods are implemented in research and practice with young people in a fair, meaningful and empowering way. Patient or Public Contribution: The issues reviewed are largely based on the authors' experience conducting participatory research. Each of the projects referenced has its own systems for PPI including, variously, consultations with advisory groups, coproduction, youth ambassadors and mentor schemes. One of the coauthors, Josita Kavitha Thirumalai, is a young person trained in peer support and has provided extensive input across all stages. © 2021 The Authors. Health Expectations published by John Wiley & Sons Ltd.
KW  - adverse childhood experiences
KW  - arts-based methods
KW  - coproduction
KW  - ethics
KW  - mental health
KW  - neurodivergence
KW  - participation
KW  - participatory research
KW  - trauma
KW  - young people
PB  - John Wiley and Sons Inc
N1  - Export Date: 30 November 2021
M3  - Review
DB  - Scopus
N1  - CODEN: HEHPF
C2  - 34318573
LA  - English
N1  - Correspondence Address: Bhui, K.; Department of Psychiatry, United Kingdom; email: kam.bhui@psych.ox.ac.uk
N1  - References: Felitti, V.J., Anda, R.F., Nordenberg, D., Relationship of childhood abuse and household dysfunction to many of the leading causes of death in adults (1998) Am J Prev Med, 14 (4), pp. 245-258. , https://doi.org/10.1016/S0749-3797(98)00017-8; 
Boullier, M., Blair, M., Adverse childhood experiences (2018) Paediatr Child Health, 28 (3), pp. 132-137. , https://doi.org/10.1016/j.paed.2017.12.008; 
Riedl, D., Lampe, A., Exenberger, S., Nolte, T., Trawöger, I., Beck, T., Prevalence of adverse childhood experiences (ACEs) and associated physical and mental health problems amongst hospital patients: results from a cross-sectional study (2020) Gen Hosp Psychiatry, 64, pp. 80-86. , https://doi.org/10.1016/j.genhosppsych.2020.03.005; 
Durand, F., Isaac, C., Januel, D., Emotional memory in post-traumatic stress disorder: a systematic PRISMA review of controlled studies (2019) Front Psychol, 10, p. 10. , https://doi.org/10.3389/fpsyg.2019.00303; 
Geller, J.L., Breslin, D.L., Traumatic stress: the effects of overwhelming experience on mind, body, and society (1997) Psychiatr Serv, 9, pp. 221-226. , https://doi.org/10.1176/ps.48.2.250-a; 
(2017), Creative Health The Arts for Health and Wellbeing; Desmond, K.J., Kindsvatter, A., Stahl, S., Smith, H., Using creative techniques with children who have experienced trauma (2015) J Creat Ment Heal, 10 (4), pp. 439-455. , https://doi.org/10.1080/15401383.2015.1040938; 
Fancourt, D., Finn, S., (2019), What is the Evidence on the Role of the Arts in Improving Health and Well-Being? A Scoping Review, WHO Regional Office for Europe; Walsh, A., Ledgard, A., Re-viewing an arts-in-health process: for the best (2013) Res Drama Educ, 18 (3), pp. 216-229. , https://doi.org/10.1080/13569783.2013.810923; 
Hsieh, M., Stright, A.D., Adolescents' emotion regulation strategies, self-concept, and internalizing problems (2012) J Early Adolesc, 32 (6), pp. 876-901. , https://doi.org/10.1177/0272431611433848; 
Modecki, K.L., Zimmer-Gembeck, M.J., Guerra, N., Emotion regulation, coping, and decision making: three linked skills for preventing externalizing problems in adolescence (2017) Child Dev, 88 (2), pp. 417-426. , https://doi.org/10.1111/cdev.12734; 
McGreevy, S., Boland, P., Sensory-based interventions with adult and adolescent trauma survivors (2020) Irish J Occup Ther, 48 (1), pp. 31-54. , https://doi.org/10.1108/IJOT-10-2019-0014; 
Kay, L., Wolf, D., Artful coalitions: challenging adverse adolescent experiences (2017) Art Educ, 70 (5), pp. 26-33. , https://doi.org/10.1080/00043125.2017.1335542; 
Steele, W., Kuban, C., (2013) Working with Grieving and Traumatized Children and Adolescents: Discovering What Matters Most Through Evidence-Based Sensory Interventions, , Germany, John Wiley & Sons; 
Pifalo, T., Jogging the cogs: trauma-focused art therapy and cognitive behavioral therapy with sexually abused children (2007) Art Ther, 24 (4), pp. 170-175. , https://doi.org/10.1080/07421656.2007.10129471; 
Andemicael, A., (2011), Positive Energy A Review of the Role of Artistic Activities in Refugee Camps; Hacking, S., Secker, J., Spandler, H., Kent, L., Shenton, J., Evaluating the impact of participatory art projects for people with mental health needs (2008) Health Soc Care Community, 16 (6), pp. 638-648. , https://doi.org/10.1111/j.1365-2524.2008.00789.x; 
Hanebrink, S., The art of peace in Northern Uganda (2013) African Confl Peacebuilding Rev, 3 (2). , https://doi.org/10.2979/africonfpeacrevi.3.2.195; 
Barnes, S., Drawing a Line: A Discussion of Ethics in Participatory Arts with Young Refugees (2009) Participatory Arts with Young Refugees, pp. 33-39. , London, Oval House Theatre; 
Shaughnessy, N., Opening Minds: The Arts and Developmental Psychopathology (2017) Wiley Handbook of Developmental Psychopathology, pp. 61-85. , Williams D, Centifanti L, eds., Germany, Wiley-Blackwell; 
Memon, A., Taylor, K., Mohebati, L.M., Perceived barriers to accessing mental health services among black and minority ethnic (BME) communities: a qualitative study in Southeast England (2016) BMJ Open, 6 (11). , https://doi.org/10.1136/bmjopen-2016-012337; 
Fuld, S., Autism spectrum disorder: the impact of stressful and traumatic life events and implications for clinical practice (2018) Clin Soc Work J, 46 (3), pp. 210-219. , https://doi.org/10.1007/s10615-018-0649-6; 
Kerns, C.M., Newschaffer, C.J., Berkowitz, S., Lee, B.K., Brief report: examining the association of autism and adverse childhood experiences in the National Survey of Children's Health: The important role of income and co-occurring mental health conditions (2017) J Autism Dev Disord, 47 (7), pp. 2275-2281. , https://doi.org/10.1007/s10803-017-3111-7; 
Rumball, F., Happé, F., Grey, N., Experience of trauma and PTSD symptoms in autistic adults: risk of PTSD development following DSM-5 and non-DSM-5 traumatic life events (2020) Autism Res, 13 (12), pp. 2122-2132. , https://doi.org/10.1002/aur.2306; 
Berg, K.L., Shiu, C.-S., Acharya, K., Stolbach, B.C., Msall, M.E., Disparities in adversity among children with autism spectrum disorder: a population-based study (2016) Dev Med Child Neurol, 58 (11), pp. 1124-1131. , https://doi.org/10.1111/dmcn.13161; 
Tishelman, A., Neumann-Mascis, A., Gender-Related Trauma (2018) The Gender Affirmative Model: An Interdisciplinary Approach to Supporting Transgender and Gender Expansive Children, pp. 85-100. , https://doi.org/10.1037/0000095-006, Keo-Meier C., Ehrensaft D., eds., Washington, DC, USA, American Psychological Association; 
Roberts, A.L., Gilman, S.E., Breslau, J., Breslau, N., Koenen, K.C., Race/ethnic differences in exposure to traumatic events, development of post-traumatic stress disorder, and treatment-seeking for post-traumatic stress disorder in the United States (2011) Psychol Med, 41 (1), pp. 71-83. , https://doi.org/10.1017/S0033291710000401; 
Boydell, K.M., Gladstone, B.M., Volpe, T., Allemang, B., Stasiulis, E., The production and dissemination of knowledge: a scoping review of arts-based health research (2012) Forum Qual Soc Res, 13 (1). , https://doi.org/10.17169/fqs-13.1.1711; 
Coemans, S., Hannes, K., Researchers under the spell of the arts: two decades of using arts-based methods in community-based inquiry with vulnerable populations (2017) Educ Res Rev, 22, pp. 34-49. , https://doi.org/10.1016/j.edurev.2017.08.003; 
Mand, K., Giving children a ‘voice’: arts-based participatory research activities and representation (2012) Int J Soc Res Methodol, 15 (2), pp. 149-160. , https://doi.org/10.1080/13645579.2012.649409; 
Leavy, P., (2017) Research Design: Quantitative, Qualitative, Mixed Methods, Arts-Based, and Community-Based Participatory Research Approaches, , UK, Guilford Press; 
Friedman, D., Holzman, L., Performing the World: The Performance Turn in Social Activism (2014) Performance Studies in Motion: International Perspectives and Practices in the Twenty-First Century, pp. 276-287. , Citorn A, Zerbib D, Aronson-Lehavi S, eds., UK, Bloomsbury; 
Harpin, A., Nicholson, H., (2016) Performance and Participation: Practices, Audiences, Politics, , UK, Palgrave; 
Bromley, E., Mikesell, L., Jones, F., Khodyakov, D., From subject to participant: ethics and the evolving role of community in health research (2015) Am J Public Health, 105 (5), pp. 900-908. , https://doi.org/10.2105/AJPH.2014.302403; 
Cox, S., Boydell, K., Ethical Issues in Arts-Based Health Research (2015) International Perspectives on Practice, Policy and Research, , Camic P, Clift S, Oxford, Oxford University Press; 
Yassi, A., Spiegel, J.B., Lockhart, K., Fels, L., Boydell, K., Marcuse, J., Ethics in community-university-artist partnered research: tensions, contradictions and gaps identified in an ‘Arts for Social Change' Project (2016) J Acad Ethics, 14 (3), pp. 199-220. , https://doi.org/10.1007/s10805-016-9257-7; 
Boydell, K., Volpe, T., Cox, S., Ethical challenges in arts-based health research (2012) Int J Creat Arts Interdiscip Pract, 11, pp. 1-17; 
Cox, S., Townsend, A., Preto, N., Woodgate, R.L., Kolopack, P., Ethical challenges and evolving practices in research on ethics in health research (2009) Health Law Rev, 17, pp. 2-3; 
Fraser, K.D., al Sayah, F., *Arts-based methods in health research: a systematic review of the literature (2011) Arts Health, 3 (2), pp. 110-145. , https://doi.org/10.1080/17533015.2011.561357; 
Lafrenière, D., Cox, S.M., ‘If you can call it a poem’: toward a framework for the assessment of arts-based works (2013) Qual Res, 13 (3), pp. 318-336. , https://doi.org/10.1177/1468794112446104; 
(2018), https://www.hcpc-uk.org/standards/standards-of-conduct-performance-and-ethics/, Standards of conduct, performance and ethics., Accessed February 10, 2021; (2014), https://www.artworksalliance.org.uk, Accessed February 10, 2021; (2009), Code of Ethics and Conduct, The British Psychological Society; https://mrc.ukri.org/research/policies-and-guidance-for-researchers/, Policies and guidance for researchers., Accessed April 20, 2021; Bracken, L.J., Oughton, E.A., “What do you mean?” The importance of language in developing interdisciplinary research (2006) Trans Inst Br Geogr, 31 (3), pp. 371-382. , https://doi.org/10.1111/j.1475-5661.2006.00218.x; 
Salter, L., Hearn, A.M.V., (1996) Outside the Lines: Issues in Interdisciplinary Research, , Montreal, Canada, McGill-Queen's Press; 
Giano, Z., Wheeler, D.L., Hubach, R.D., The frequencies and disparities of adverse childhood experiences in the U.S (2020) BMC Public Health, 20 (1), p. 1327. , https://doi.org/10.1186/s12889-020-09411-z; 
Goldhammer, H., Malina, S., Keuroghlian, A.S., Communicating with patients who have nonbinary gender identities (2018) Ann Fam Med, 16 (6), pp. 559-562. , https://doi.org/10.1370/afm.2321; 
Sue, S., Zane, N., Nagayama Hall, G.C., Berger, L.K., The case for cultural competency in psychotherapeutic interventions (2009) Annu Rev Psychol, 60 (1), pp. 525-548. , https://doi.org/10.1146/annurev.psych.60.110707.163651; 
Courtenay, M., Nancarrow, S., Dawson, D., Interprofessional teamwork in the trauma setting: a scoping review (2013) Hum Resour Health, 11 (1). , https://doi.org/10.1186/1478-4491-11-57; 
Gubrium, A.C., Hill, A.L., Flicker, S., A situated practice of ethics for participatory visual and digital methods in public health research and practice: a focus on digital storytelling (2014) Am J Public Health, 104 (9), pp. 1606-1614; 
Betancourt, T., Smith Fawzi, M.C., Stevenson, A., Ethics in community-based research with vulnerable children: perspectives from Rwanda (2016) PLoS One, 11 (6). , https://doi.org/10.1371/journal.pone.0157042; 
Boydell, K., Volpe, T., Cox, S., Katz, A., Dow, R., Ethical challenges in arts-based health research (2012) Int J Creat Arts Interdiscip Pract; 
Pearce, J., Murray, C., Larkin, W., Childhood adversity and trauma: experiences of professionals trained to routinely enquire about childhood adversity (2019) Heliyon, 5 (7). , https://doi.org/10.1016/j.heliyon.2019.e01900; 
Stein, C.H., Faigin, D.A., Community-based arts initiatives: exploring the science of the arts (2015) Am J Community Psychol, 55 (1), pp. 70-73. , https://doi.org/10.1007/s10464-014-9698-3; 
Boydell, K.M., Hodgins, M., Gladstone, B.M., Arts-based health research and academic legitimacy: transcending hegemonic conventions (2016) Qual Res, 16 (6), pp. 681-700. , https://doi.org/10.1177/1468794116630040; 
Flicker, S., Travers, R., Guta, A., McDonald, S., Meagher, A., Ethical dilemmas in community-based participatory research: recommendations for institutional review boards (2007) J Urban Heal Bull New York Acad Med, 84 (4), pp. 478-493. , https://doi.org/10.1007/s11524-007-9165-7; 
Reid, C., Brief, E., Confronting condescending ethics: how community-based research challenges traditional approaches to consent, confidentiality, and capacity (2009) J Acad Ethics, 7 (1), pp. 75-85. , https://doi.org/10.1007/s10805-009-9085-0; 
Matarasso, F., (2019) A Restless Art: How Participation Won and Why it Matters, , Calouste Gulbenkian Foundation; 
Reason, M., Rowe, N., (2017) Applied Practice: Evidence and Impact in Theatre Music and Art, , UK, Bloomsbury Methuen; 
Shaughnessy, N., Pope, N., Osment, J., Grant-Peterkin, H., Recreating Psychiatry Through Participatory Performance: Playing ON Theatre and Mental Health Acts (2018) Performing Psychologies (Performance and Science: Interdisciplinary Dialogues), , Shaughnessy N, Barnard P, eds., UK, Methuen; 
Faithfull, S., Brophy, L., Pennell, K., Simmons, M.B., Barriers and enablers to meaningful youth participation in mental health research: qualitative interviews with youth mental health researchers (2019) J Ment Health, 28 (1), pp. 56-63. , https://doi.org/10.1080/09638237.2018.1521926; 
Bromley, E., Mikesell, L., Jones, F., From subject to participant: ethics and the evolving role of community in health research (2015) Am J Public Health, 105 (5), pp. 900-908. , https://doi.org/10.2105/AJPH.2014.302403; 
Moll, S., Wyndham-West, M., Mulvale, G., Are you really doing ‘codesign’? Critical reflections when working with vulnerable populations (2020) BMJ Open, 10 (11). , https://doi.org/10.1136/bmjopen-2020-038339; 
Ryu, H.J., (2018), https://www.proquest.com/docview/2085970052?pq-origsite=gscholar%26fromopenview=true, Participants' Perspectives on Ethical Issues in Arts, based Health Research A Qualitative Study, [MSc thesis]. University of Toronto; Carter, B., Ford, K., Researching children's health experiences: the place for participatory, child-centered, arts-based approaches (2013) Res Nurs Health, 36 (1), pp. 95-107. , https://doi.org/10.1002/nur.21517; 
Zarobe, L., Bungay, H., The role of arts activities in developing resilience and mental wellbeing in children and young people a rapid review of the literature (2017) Perspect Public Health, 137 (6), pp. 337-347. , https://doi.org/10.1177/1757913917712283; 
Stempel, H., Cox-Martin, M., Bronsert, M., Dickinson, L.M., Allison, M.A., Chronic school absenteeism and the role of adverse childhood experiences (2017) Acad Pediatr, 17 (8), pp. 837-843. , https://doi.org/10.1016/j.acap.2017.09.013; 
Crouch, E., Radcliff, E., Hung, P., Bennett, K., Challenges to school success and the role of adverse childhood experiences (2019) Acad Pediatr, 19 (8), pp. 899-907. , https://doi.org/10.1016/j.acap.2019.08.006; 
Anderson, J.K., Howarth, E., Vainre, M., Jones, P.B., Humphrey, A., A scoping literature review of service-level barriers for access and engagement with mental health services for children and young people (2017) Child Youth Serv Rev, 77, pp. 164-176. , https://doi.org/10.1016/j.childyouth.2017.04.017; 
Brown, A., Rice, S.M., Rickwood, D.J., Parker, A.G., Systematic review of barriers and facilitators to accessing and engaging with mental health care among at-risk young people (2016) Asia Pac Psychiatry, 8 (1), pp. 3-22. , https://doi.org/10.1111/appy.12199; 
Mason, D., McCarthy, C., ‘The feeling of exclusion’: Young peoples' perceptions of art galleries (2006) Museum Manag Curatorsh, 21 (1), pp. 20-31. , https://doi.org/10.1016/j.musmancur.2005.11.002; 
Facer, K., Enright, B., (2016), Creating living knowledge the connected communities programme, community–university partnerships and the participatory turn in the production of knowledge; Convention on the Rights of the Child (1989) Treaty Ser, 1577 (3), p. 175. , https://doi.org/10.2307/4065371; 
Akesson, B., D′Amico, M., Denov, M., Khan, F., Linds, W., Mitchell, C.A., “Stepping Back” as researchers: addressing ethics in arts-based approaches to working with war-affected children in school and community settings (2014) Educ Res Soc Chang, 3, pp. 75-89. , https://ssrn.com/abstract=2476379; 
Wiles, R., Crow, G., Heath, S., Charles, V., The management of confidentiality and anonymity in social research (2008) Int J Soc Res Methodol, 11 (5), pp. 417-428. , https://doi.org/10.1080/13645570701622231; 
Kaye, J., Whitley, E.A., Lund, D., Morrison, M., Teare, H., Melham, K., Dynamic consent: a patient interface for twenty-first century research networks (2015) Eur J Hum Genet, 23 (2), pp. 141-146. , https://doi.org/10.1038/ejhg.2014.71; 
(2004), MRC Ethics Guide Medical Research Involving Children; (2021), https://www.bps.org.uk/news-and-policy/bps-code-human-research-ethics-2nd-edition-2014, BPS Code of Human Research Ethics, Accessed April 20, 2021; Guidelines for the ethical conduct of medical research involving children (2000) Arch Dis Child, 82 (2), pp. 177-182. , https://doi.org/10.1136/adc.82.2.177; 
Alderson, P., Morrow, V., The Ethics of Research with Children and Young (2020) People: A Practical Handbook, , UK, Sage; 
Heath, S., Charles, V., Crow, G., Wiles, R., Informed consent, gatekeepers and go-betweens: negotiating consent in child- and youth-orientated institutions (2007) Br Educ Res J, 33 (3), pp. 403-417. , https://doi.org/10.1080/01411920701243651; 
Watson, R., McCabe, C., Harvey, K., Reynolds, S., Development and validation of a new adolescent self-report scale to measure loss of interest and pleasure: the Anhedonia Scale for Adolescents (2021) Psychol Assess, 33 (3), pp. 201-217. , https://doi.org/10.1037/pas0000977; 
Coyne, I., Research with children and young people: the issue of parental (Proxy) consent (2009) Child Soc, 24 (3), pp. 227-237. , https://doi.org/10.1111/j.1099-0860.2009.00216.x; 
Jones, A., Children and Young People as Researchers (2004) Doing Research with Children and Young People, , Fraser S, Lewis V, Ding S, Kellet M, Robinson C, eds., India, Sage Publications; 
Kennan, D., Understanding the Ethical Requirement for Parental Consent when Engaging Youth in Research (2015) Youth “At the Margins”: Critical Perspectives and Experiences of Engaging Youth in Research Worldwide, , Bastien S, Holmarsdottir HB, eds., The Netherlands, Sense Publishers; 
Soleimanpour, S., Geierstanger, S., Brindis, C.D., Adverse childhood experiences and resilience: addressing the unique needs of adolescents (2017) Acad Pediatr, 17 (7), pp. S108-S114. , https://doi.org/10.1016/j.acap.2017.01.008; 
Liu, C., Cox, R.B., Washburn, I.J., Croff, J.M., Crethar, H.C., The effects of requiring parental consent for research on adolescents' risk behaviors: a meta-analysis (2017) J Adolesc Health, 61 (1), pp. 45-52. , https://doi.org/10.1016/j.jadohealth.2017.01.015; 
Cwinn, E., Cadieux, C., Crooks, C.V., Who are we missing? the impact of requiring parental or guardian consent on research with lesbian, gay, bisexual, trans, two-spirit, queer/questioning youth (2021) J Adolesc Health, 68 (6), pp. 1204-1206. , https://doi.org/10.1016/j.jadohealth.2020.07.037; 
Sims, J.P., Nolen, C., “I Wouldn't Trust the parents To ‘Do No Harm’ To a Queer Kid”: rethinking parental permission requirements for youth participation in social science research (2021) J Empir Res Hum Res Ethics, 16 (1-2), pp. 35-45. , https://doi.org/10.1177/1556264620983134; 
Macapagal, K., Coventry, R., Arbeit, M.R., Fisher, C.B., Mustanski, B., I Won′t Out Myself Just to Do a Survey”: sexual and gender minority adolescents' perspectives on the risks and benefits of sex research (2017) Arch Sex Behav, 46 (5), pp. 1393-1409. , https://doi.org/10.1007/s10508-016-0784-5; 
Cavazos-Rehg, P., Min, C., Fitzsimmons-Craft, E.E., Parental consent: a potential barrier for underage teens' participation in an mHealth mental health intervention (2020) Internet Interv, 21 (May). , https://doi.org/10.1016/j.invent.2020.100328; 
Graham, A., Powell, M., Taylor, N., Anderson, D., Fitzgerald, R., (2013), Ethical research involving children. Florence UNICEF Office of Research - Innocenti; Water, T., Payam, S., Tokolahi, E., Reay, S., Wrapson, J., Ethical and practical challenges of conducting art-based research with children/young people in the public space of a children's outpatient department (2020) J Child Health Care, 24 (1), pp. 33-45. , https://doi.org/10.1177/1367493518807318; 
Stern, S.R., Studying Adolescents Online: A Consideration of Ethical Issues (2004) Readings in Virtual Research Ethics: Issues and Controversies, pp. 274-287. , https://doi.org/10.4018/9781591401520.ch015, Buchanan EA, ed., Hershey, PA, IGI Global; 
Hokke, S., Hackworth, N.J., Quin, N., Ethical issues in using the internet to engage participants in family and child research: a scoping review (2018) PLoS One, 13 (9). , https://doi.org/10.1371/journal.pone.0204572; 
(2004), https://www.legislation.gov.uk/ukpga/2004/31/contents, Children's Act 2004., Accessed January 12, 2021; (1989), https://www.legislation.gov.uk/ukpga/1989/41/contents, Children's Act 1989., Accessed January 12, 2021; (2006), Working Together to Safeguard Children A Guide to Inter-Agency Working to Safeguard and Promote the Welfare of Children, HM Government; Goessling, K.P., Youth participatory action research, trauma, and the arts: designing youthspaces for equity and healing (2020) Int J Qual Stud Educ, 33 (1), pp. 12-31. , https://doi.org/10.1080/09518398.2019.1678783; 
Baim, C., The Drama Spiral: A Decision-Making Model for Safe, Ethical, and Flexible Practice when Incorporating Personal Stories in Applied Theatre and Performance (2017) Risk, Participation, and Performance Practice, pp. 79-109. , https://doi.org/10.1007/978-3-319-63242-1_4, O'Grady A, ed., Cham, Switzerland, Palgrave Macmillan; 
Lundy, L., McEvoy, L., Byrne, B., Working with young children as co-researchers: an approach informed by the United Nations Convention on the rights of the child (2011) Early Educ Dev, 22 (5), pp. 714-736. , https://doi.org/10.1080/10409289.2011.596463; 
Donisi, V., Amaddeo, F., Zakrzewska, K., Training healthcare professionals in LGBTI cultural competencies: exploratory findings from the Health4LGBTI pilot project (2020) Patient Educ Couns, 103 (5), pp. 978-987. , https://doi.org/10.1016/j.pec.2019.12.007; 
Genishi, C., Goodwin, A.L., (2018) Belonging: Rethinking Inclusive Practices to Support Well-Being and Identity, , The Netherlands, Brill; 
Bain, C., (2020), Staging the Personal. A guide to ethical practice; Fernando, T., Bennett, B., Creating a culturally safe space when teaching aboriginal content in social work: a scoping review (2019) Aust Soc Work, 72 (1), pp. 47-61. , https://doi.org/10.1080/0312407X.2018.1518467; 
Cahill, C., Doing research with young people: participatory research and the rituals of collective work (2007) Child Geogr, 5 (3), pp. 297-312. , https://doi.org/10.1080/14733280701445895; 
Pavarini, G., Lorimer, J., Manzini, A., Goundrey-Smith, E., Singh, I., Co-producing research with youth: the NeurOx young people's advisory group model (2019) Health Expect, 22 (4), pp. 743-751. , https://doi.org/10.1111/hex.12911; 
(2018), www.legislation.gov.uk/ukpga/2018/12/pdfs/ukpga_20180012_en.pdf, Data Protection Act., Accessed April 20, 2021; Little, B.R., Opening Space for Project Pursuit: Affordance, Restoration and Chills (2010) Innovative Approaches to Researching Landscape and Health: Open Space: People Space 2, pp. 163-178. , Ward-Thompson C, Aspinall PA, Bell S, eds., New York, NY, Routledge, Accessed April 20, 2021; 
Levitt, M.J., Guacci-Franco, N., Levitt, J.L., Convoys of social support in childhood and early adolescence: structure and function (1993) Dev Psychol, 29 (5), pp. 811-818. , https://doi.org/10.1037/0012-1649.29.5.811; 
O′Grady, A., Introduction: Risky Aesthetics, Critical Vulnerabilities, and Edgeplay: Tactical Performances of the Unknown (2017) Risk, Participation, and Performance Practice: Critical Vulnerabilities in a Precarious World, pp. 1-29. , https://doi.org/10.1007/978-3-319-63242-1_1, O′Grady A, ed., Cham, Switzerland, Palgrave Macmillan; 
Goredema-Braid, B., Ethical research with young people (2010) Res Ethics, 6 (2), pp. 48-52. , https://doi.org/10.1177/174701611000600204; 
Corrigan, P.W., Morris, S., Larson, J., Self-stigma and coming out about one's mental illness (2010) J Community Psychol, 38 (3), pp. 259-275. , https://doi.org/10.1002/jcop.20363; 
Corrigan, P.W., Shapiro, J.R., Measuring the impact of programs that challenge the public stigma of mental illness (2010) Clin Psychol Rev, 30 (8), pp. 907-922. , https://doi.org/10.1016/j.cpr.2010.06.004; 
Guillemin, M., Cox, S., Audience engagement and impact: ethical considerations in art-based health research (2017) J Appl Arts Health, 8 (2), pp. 141-153. , https://doi.org/10.1386/jaah.8.2.141_1; 
Cox, S.M., Boydell, K.M., Ethical Issues in Arts-Based Health Research (2015) Oxford Textbook of Creative Arts, Health, and Wellbeing: International Perspectives on Practice, Policy and Research, , Oxford, UK, Oxford University Press; 
Jones, P.J., Bellet, B.W., McNally, R.J., Helping or harming? the effect of trigger warnings on individuals with trauma histories (2020) Clin Psychol Sci, 8 (5), pp. 905-917. , https://doi.org/10.1177/2167702620921341; 
Boydell, K., Using performative art to communicate research: dancing experiences of psychosis (2011) Can Theatr Rev, 146, pp. 12-17. , https://doi.org/10.3138/ctr.146.12; 
Boydell, K.M., Hodgins, M.J., Gladstone, B.M., Stasiulis, E., Ineffable knowledge: tensions (and solutions) in art-based research representation and dissemination (2017) J Appl Arts Health, 8 (2), pp. 193-207. , https://doi.org/10.1386/jaah.8.2.193_1; 
Parkinson, C., White, M., Inequalities, the arts and public health: towards an international conversation (2013) Arts Health, 5 (3), pp. 177-189. , https://doi.org/10.1080/17533015.2013.826260; 
Lafrenière, D., Cox, S.M., Belliveau, G., Lea, G.W., Performing the human subject: arts-based knowledge dissemination in health research (2013) J Appl Arts Health, 3 (3), pp. 243-257. , https://doi.org/10.1386/jaah.3.3.243_1
UR  - https://www.scopus.com/inward/record.uri?eid=2-s2.0-85111602261&doi=10.1111%2fhex.13314&partnerID=40&md5=6e8fa076df26d19d1b535a40aeb5ffb8
ER  - 

TY  - JOUR
TI  - Youth participatory research evidence to inform health policy: A systematic review protocol
T2  - BMJ Open
J2  - BMJ Open
VL  - 10
IS  - 8
PY  - 2020
DO  - 10.1136/bmjopen-2019-036522
SN  - 20446055 (ISSN) 
AU  - Njelesani, J.
AU  - Hunleth, J.
AD  - Occupational Therapy, New York University, New York, NY, United States
AD  - International Centre for Disability and Rehabilitation, University of Toronto, Toronto, Canada
AD  - Division of Public Health Sciences, Washington University in Saint Louis, Saint Louis, MI, United States
AB  - Introduction Young people's participation in health research produces knowledge that is indispensable for creating appropriate and effective policies. However, how best to disseminate youth participatory research evidence to impact health policy is not known. Therefore, the objectives of this systematic review are to describe the evidence produced through youth participatory research, including the strategies used to disseminate youth participatory research evidence to health policymakers. These are necessary to improve policymakers' use of youth participatory research evidence and, thereby, make programmes more impactful for young people. Methods and analysis The meta-narrative methodology will guide the systematic review to highlight the contrasting and complementary evidence on the use of engaging youth in research to affect health policymaking. Relevant studies will be identified by searching electronic databases, including but not limited to EBSCO, PROQUEST, OVID Medline, Sociological Abstracts and Google Scholar from inception to December 2020. The methodological quality of included quantitative, qualitative and mixed-methods research studies will be assessed using valid appraisal tools. The meta-narrative approach to analysis will include identifying meta-narratives of how youth participation informed the health research findings. Ethics and dissemination An advisory group of young people will advise on the study and dissemination of the findings. As part of our plan for active dissemination, we will produce a policy brief that builds the rationale for using research with and by youth as part of an evidence base necessary for achieving youth health outcomes. © Author(s) (or their employer(s)) 2020. Re-use permitted under CC BY-NC. No commercial re-use. See rights and permissions. Published by BMJ.
KW  - health policy
KW  - paediatrics
KW  - quality in health care
KW  - health care policy
KW  - human
KW  - juvenile
KW  - medical research
KW  - Medline
KW  - narrative
KW  - participatory research
KW  - pediatrics
KW  - quantitative analysis
KW  - review
KW  - systematic review
KW  - adolescent
KW  - knowledge
KW  - management
KW  - verbal communication
KW  - Adolescent
KW  - Community-Based Participatory Research
KW  - Health Policy
KW  - Humans
KW  - Knowledge
KW  - Narration
KW  - Policy Making
KW  - Systematic Reviews as Topic
PB  - BMJ Publishing Group
N1  - Export Date: 30 November 2021
M3  - Review
DB  - Scopus
C7  - e036522
C2  - 32784255
LA  - English
N1  - Correspondence Address: Hunleth, J.; Division of Public Health Sciences, United States; email: jean.hunleth@wustl.edu
N1  - References: Torre, M.E., Fine, M., Participatory action research (PAR) by youth (2006) Youth Activism: An International Encyclopedia, pp. 456-462. , Westport, CT: Greenwood; 
Quijada Cerecer, D.A., Cahill, C., Bradley, M., Toward a critical youth policy praxis: Critical youth studies and participatory action research (2013) Theory Pract, 52, pp. 216-223; 
Cammarota, J., Romero, A., Participatory action research for high school students: Transforming policy, practice, and the personal with social justice education (2011) Educ Policy, 25, pp. 488-506; 
Hunleth, J., "ARVs" as sickness and medicine: Examining children's knowledge and experience in the HIV era in urban Zambia (2013) AIDS Care, 25, pp. 763-766; 
Spray, J., The value of anthropology in child health policy (2018) Anthropology in Action, 25, pp. 29-40; 
Hunleth, J., Children's roles in tuberculosis treatment regimes: Constructing childhood and kinship in urban Zambia (2013) Med Anthropol Q, 27, pp. 292-311; 
Njelesani, J., "A child who is hidden has no rights": Responses to violence against children with disabilities (2019) Child Abuse Negl, 89, pp. 58-69; 
Njelesani, J., Leckie, K., Drummond, J., Parental perceptions of barriers to physical activity in children with developmental disabilities living in Trinidad and Tobago (2015) Disabil Rehabil, 37, pp. 290-295; 
Aldridge, J., (2015) Participatory Research: Working with Vulnerable Groups in Research and Practice, , Chicago, IL: Bristol University Press; 
Hunleth, J., Beyond on or with: Questioning power dynamics and knowledge production in 'child-oriented' research methodology (2011) Childhood, 18, pp. 81-93; 
Hunleth, J., (2017) Children As Caregivers: The Global Fight against Tuberculosis and HIV in Zambia, , New Brunswick, NJ: Rutgers University Press; 
Hunleth, J., Zambian children's imaginal caring: On fantasy, play, and anticipation in an epidemic (2019) Cultural Anthropology, 34, pp. 155-186; 
Njelesani, J., Sedgwick, A., Davis, J.A., The influence of context: A naturalistic study of Ugandan children's doings in outdoor spaces (2011) Occup Ther Int, 18, pp. 124-132; 
Njelesani, J., Hashemi, G., Cameron, C., From the day they are born: A qualitative study exploring violence against children with disabilities in West Africa (2018) BMC Public Health, 18, p. 153; 
Ergler, C.R., Advocating for a more relational and dynamic model of participation for child researchers (2017) Social Inclusion, 5, pp. 240-250; 
Cammarota, J., Fine, M., Youth participatory action research: A pedagogy for transformational resistance (2008) Revolutionizing Education: Youth Participatory Action Research in Motion, pp. 1-11. , Routledge Taylor & Francis Group; 
Silver, L.J., Transformative childhood studies-a remix in inquiry, justice, and love (2019) Children's Geographies, pp. 1-15; 
Brett, J., Staniszewska, S., Mockford, C., A systematic review of the impact of patient and public involvement on service users, researchers and communities (2014) Patient, 7, pp. 387-395; 
Oliver, S., Harden, A., Rees, R., An emerging framework for including different types of evidence in systematic reviews for public policy (2005) Evaluation, 11, pp. 428-446; 
Vaughn, L.M., Wagner, E., Jacquez, F., A review of community-based participatory research in child health (2013) MCN Am J Matern Child Nurs, 38, pp. 48-53; 
Anyon, Y., Bender, K., Kennedy, H., A systematic review of youth participatory action research (YPAR) in the United States: Methodologies, youth outcomes, and future directions (2018) Health Educ Behav, 45, pp. 865-878; 
Huang, X., O'Connor, M., Ke, L.-S., Ethical and methodological issues in qualitative health research involving children: A systematic review (2016) Nurs Ethics, 23, pp. 339-356; 
Kirk, S., Methodological and ethical issues in conducting qualitative research with children and young people: A literature review (2007) Int J Nurs Stud, 44, pp. 1250-1260; 
Boote, J., Wong, R., Booth, A., 'Talking the talk or walking the walk?' a bibliometric review of the literature on public involvement in health research published between 1995 and 2009 (2015) Health Expect, 18, pp. 44-57; 
Hunleth, J., Spray, J., Meehan, C., (2020) Children's Meaningful Participation in Implementation Research on Health Interventions: A Scoping Study; 
Greenhalgh, T., Robert, G., Macfarlane, F., Storylines of research in diffusion of innovation: A meta-narrative approach to systematic review (2005) Soc Sci Med, 61, pp. 417-430; 
Moher, D., Shamseer, L., Clarke, M., Preferred reporting items for systematic review and meta-analysis protocols (PRISMA-P) 2015 statement (2015) Syst Rev, 4, p. 1; 
(2019) Covidence, , http://community.cochrane.org/tools/review?production?tools/covidence, Cochrane Community; 
Hart, R., Children's participation: From tokenism to citizenship, Innocenti essay No 4 (1992) Florence: International Child Development Centre; 
(2019) Quality Assessment Tool for Observational Cohort and Cross-sectional Studies, , https://www.nhlbi.nih.gov/health?pro/guidelines/in?develop/cardiovascular?risk?reduction/tools/cohort, National Institutes of Health; 
(2013) 10 Questions to Help You Make Sense of Qualitative Research, , http://media.wix.com/ugd/dded87_29c5b002d99342f788c6ac670e49f274.pdf, Critical Appraisal Skills Programme; 
Pluye, P., Hong, Q.N., Vedel, I., (2016) Toolkit for Mixed Studies Reviews (V3), , http://toolkit4mixedstudiesreviews.pbworks.com, Montreal, Canada: Department of Family Medicine, McGill University, and Quebec-SPOR SUPPORT Unit; 
Jagosh, J., Pluye, P., Macaulay, A.C., Assessing the outcomes of participatory research: Protocol for identifying, selecting, appraising and synthesizing the literature for realist review (2011) Implement Sci, 6, p. 24; 
Purtle, J., Dodson, E.A., Brownson, R.C., Policy dissemination research (2018) Dissemination and Implementation Research in Health, , In: Brownson RC, Colditz G, Proctor EK, eds. 2nd edn. New York: Oxford University Press; 
Oliver, K., Innvar, S., Lorenc, T., A systematic review of barriers to and facilitators of the use of evidence by policymakers (2014) BMC Health Serv Res, 14, p. 2; 
Brownson, R.C., Colditz, G.A., Proctor, E.K., (2018) Dissemination and Implementation Research in Health: Translating Science to Practice, , 2nd edn. New York: Oxford University Press; 
Rogers, E.M., (2003) Diffusion of Innovation, , 5th edn. New York, NY: Free Press; 
Rabin, B.A., Brownson, R.C., Developing the terminology for dissemination and implementation research (2018) Dissemination and Implementation Research in Health, , In: Brownson RC, Colditz G, Proctor EK, eds. 2nd edn. New York: Oxford University Press
UR  - https://www.scopus.com/inward/record.uri?eid=2-s2.0-85089407683&doi=10.1136%2fbmjopen-2019-036522&partnerID=40&md5=77488db67538bc2ec6446aefefd2670d
ER  - 

TY  - JOUR
TI  - Engaging children and families in pediatric Health Research: A scoping review
T2  - Research Involvement and Engagement
J2  - Res. Involv. Engagem.
VL  - 5
IS  - 1
PY  - 2019
DO  - 10.1186/s40900-019-0168-9
SN  - 20567529 (ISSN) 
AU  - Flynn, R.
AU  - Walton, S.
AU  - Scott, S.D.
AD  - Faculty of Nursing, Edmonton Clinic Health Academy, University of Alberta, 11405 87 Avenue, Edmonton, AB  T6G 1C9, Canada
AB  - Aim: Patient engagement (PE) in pediatric health services research is challenging due to contextual factors such as busyness of parenting, work schedules, and diverse family structures. This scoping review seeks to comprehensively map current PE strategies with parents and families across existing published pediatric health research literature. Methods: We followed Arksey and O'Malley (2005) and Levac et al., (2010) six-stage scoping review process. We conducted the search strategy in Medline, Embase, CINAHL, and Psychinfo databases. Data were extracted from included articles; evidence tables were developed and narrative synthesis was completed. Results: Of 3925 retrieved records, seventeen articles were included in the review. Patient engagement primarily occurred through strategies such as advisory groups, meetings, focus groups and interviews. Strategies were used to engage patients at various levels, for different purposes (e.g., to inform, participate, consult, involve collaborate and/or lead). These strategies were also used at various stages of the research process. Navigating power differences, time and money were commonly reported challenges. Inconsistent terminology plagued (e.g., stakeholder engagement, consumer participation, patient and public involvement, participatory research) this body of literature and clarity is urgently needed. Conclusions: This review offers insights into current PE strategies used in pediatric health services research and offers insight for researchers considering employing PE in the future. © 2019 The Author(s).
KW  - Health services research
KW  - Patient engagement
KW  - Pediatric
PB  - BioMed Central Ltd.
N1  - Cited By :12
N1  - Export Date: 30 November 2021
M3  - Review
DB  - Scopus
C7  - 32
LA  - English
N1  - Correspondence Address: Scott, S.D.; Faculty of Nursing, 11405 87 Avenue, Canada; email: shannon.scott@ualberta.ca
N1  - References: (2018) Strategy for Patient-Oriented Research-Patient Engagement Framework, , http://www.cihr-irsc.gc.ca/e/48413.html, Government of Canada, Canadian Institutes of Health Research, Published January 2014.Accessed Dec 10; 
Woolf, S.H., Zimmerman, E., Haley, A., Krist, A.H., Authentic engagement of patients and communities can transform research, practice, and policy (2016) Health Aff, 35 (4), pp. 590-594. , 10.1377/hlthaff.2015.1512; 
Domecq, J.P., Prutsky, G., Tarig Elraiyah, et al. patient engagement in research: A systematic review (2014) BMC Health Serv Res, 14 (1), pp. 1-21. , 10.1186/1472-6963-14-89; 
Brett, J., Staniszewska, S., Mockford, C., A systematic review of the impact of patient and public involvement on service users, researchers and communities (2014) Patient., 7 (4), pp. 387-395. , 10.1007/s40271-014-0065-0 25034612; 
Nass, P., Levine, S., Yancy, C., Methods for Involving Patients in Topic Generation for Patient-centered Comparative Effectiveness Research, An International Perspective-white Paper, , https://www.pcori.org/assets/Methods-for-Involving-Patients-in-Topic-Generation-for-Patient-Centered-Comparative-Effectiveness-Research-%E2%80%93-An-International-Perspective.pdf, Published March 2012. Accessed Dec 10, 2018; 
Forsythe, L.P., Szydlowski, V., Murad, M.H., A systematic review of approaches for engaging patients for research on rare diseases (2014) J Gen Inter Med, 29, pp. 788-800. , 10.1007/s11606-014-2895-9; 
Baker, C.N., Arnold, D.H., Meagher, S., Baker, C.N., Arnold, D.H., Meagher, S., Enrollment and attendance in a parent training prevention program for conduct problems (2011) Prev Sci, 12 (2), pp. 126-138. , 10.1007/s11121-010-0187-0 21052834; 
Arksey, H., O'Malley, L., Scoping studies: Towards a methodological framework (2005) Int J Soc Res Methodol, 8 (1), pp. 19-32. , 10.1080/1364557032000119616; 
Levac, D., Colquhoun, H., O'Brien, K.K., Scoping studies: Advancing the methodology (2010) Implement Sci, 5, pp. 69-77. , 10.1186/1748-5908-5-69 20854677 2954944; 
A Guide to Knowledge Synthesis, , http://www.cihr-irsc.gc.ca/e/41382.html, Published April 2010. Accessed Dec 10, 2018; 
Aslam, S., Emmanuel, P., Formulating a researchable question: A critical step for facilitating good clinical research (2010) Indian J Sex Transm Dise AIDS, 31 (1), pp. 47-50. , 10.4103/0253-7184.69003; 
Moher, D., Liberati, A., Tetzlaff, J., Altman, D.G., Preferred reporting items for systematic reviews and meta-analyses: The PRISMA statement (2009) PLoS Med, 6 (7), pp. 1-6. , 10.1371/journal.pmed.1000097; 
Amirav, I., Vandall-Walker, V., Patient and researcher engagement in health research: A parent's perspective (2017) Pediatrics, 140 (3), pp. 1-4. , 10.1542/peds.2016-4127; 
Andonian, J.M., Building bridges between parents and researchers in Children's mental health evaluation using focus groups (2008) Best Pract Ment Health, 4 (2), pp. 15-33; 
Bartlett, D., Chiarello, L.A., Hjorngaard, T., Sieck, T.B., Moving from parent "consultant" to parent "collaborator": One pediatric research team's experience (2017) Disabil Rehabil, 39 (21), pp. 2228-2235. , 10.1080/09638288.2016.1219402 27670419; 
Boote, J., Julious, S., Horspool, M., Elphick, H., Smithson, W.H., Norman, P., PPI in the PLEASANT trial: Involving children with asthma and their parents in designing an intervention for a randomised controlled trial based within primary care (2016) Prim Health Care Res Dev, 17 (6), pp. 536-548. , 10.1017/S1463423616000025 26856306; 
Byas, A., Hills, D., Meech, C., From the ground up: Collaborative research in child and adolescent mental health services. Families, Systems & Health (2003) J Collab Family HealthCare, 21 (4), pp. 397-413; 
Curtin, M., Murtagh, J., Participation of children and young people in research: Competence, power and representation (2007) Br J Occup Ther, 70 (2), pp. 67-72; 
Dixon-Woods, M., Tarrant, C., Jackson, C.J., Jones, D.R., Kenyon, S., Providing the results of research to participants: A mixed-method study of the benefits and challenges of a consultative approach (2011) Clin Trials, 8 (3), pp. 330-331. , 10.1177/1740774511403514 21730081; 
Edwards, V., Wyatt, K., Logan, S., Britten, N., Consulting parents about the design of a randomized controlled trial of osteopathy for children with cerebral palsy (2011) Health Expect, 14 (4), pp. 429-438. , 10.1111/j.1369-7625.2010.00652.x 21244590 5060591; 
Elberse, J.E., Caron-Flinterman, J.F., Broerse, J.E.W., Patient-expert partnerships in research: How to stimulate inclusion of patient perspectives (2011) Health Expect, 14 (3), pp. 225-239. , 10.1111/j.1369-7625.2010.00647.x 21176013; 
Luff, D., Allair, B., Litterer, K., Parent and teen engagement in pediatric health services research training (2016) Acad Pediatr, 16 (5), pp. 496-498; 
Malcolm, C., Forbat, L., Knighting, K., Kearney, N., Exploring the experiences and perspectives of families using a children's hospice and professionals providing hospice care to identify future research priorities for children's hospice care (2008) Palliat Med, 22 (8), pp. 921-928. , 1:STN:280:DC%2BD1cjmslGqtA%3D%3D; 
Mongeau, S., Champagne, M., Liben, S., Mongeau, S., Champagne, M., Liben, S., Participatory research in pediatric palliative care: Benefits and challenges (2007) J Palliat Care, 23 (1), pp. 5-13; 
Osher, T.W., Family participation in evaluating systems of care: Family, research, and service system (2001) J Emotion Behavior Disord, 9 (1), p. 63; 
Saunders, T., Mackie, T.I., Shah, S., Gooding, H., De Ferranti, S.D., Leslie, L.K., Young adult and parent stakeholder perspectives on participation in patient-centered comparative effectiveness research (2016) J Comp Effective Res, 5 (5), pp. 487-497; 
Tume, L.N., Preston, J., Blackwood, B., Parents' and young people's involvement in designing a trial of ventilator weaning (2016) Nursing Critical Care, 21 (3), pp. e10-e18. , 10.1111/nicc.12221; 
Uding, N., Sety, M., Kieckhefer, G.M., Family involvement in health care research: The "building on family strengths" case study. Families, Systems & Health (2007) J Collab Family HealthCare, 25 (3), pp. 307-322; 
Van Staa, A., Jedeloo, S., Latour, J.M., Trappenburg, M.J., Exciting but exhausting: Experiences with participatory research with chronically ill adolescents (2010) Health Expect, 13 (1), pp. 95-107. , 10.1111/j.1369-7625.2009.00574.x 19682098; 
Wells, N., Bronheim, S., Zyzanski, S., Hoover, C., Psychometric evaluation of a consumer-developed family-centered care assessment tool (2015) Matern Child Health J, 19 (9), pp. 1899-1909. , 10.1007/s10995-015-1709-y 25850537 4521090; 
Boote, J., Baird, W., Beecroft, C., Boote, J., Baird, W., Beecroft, C., Public involvement at the design stage of primary health research: A narrative review of case examples (2010) Health Policy, 95 (1), pp. 10-23. , 10.1016/j.healthpol.2009.11.007 19963299; 
Shen, S., Doyle, T.K.A.R., Beesley, L., How and why should we engage parents as co-researchers in health research? A scoping review of current practices (2017) Health Expect, 20 (4), pp. 543-554. , 10.1111/hex.12490 27516003; 
Oliver, S., Clarke-Jones, L., Rees, R., Involving consumers in research and development agenda setting for the NHS: Developing an evidence-based approach (2004) Health Technol Assess, 8 (42), pp. iii-136; 
Stewart, R.J., Caird, J., Oliver, K., Oliver, S., Patients' and clinicians' research priorities (2011) Health Expect, 14 (4), pp. 439-448. , 10.1111/j.1369-7625.2010.00648.x 21176014; 
Légaré, F., Boivin, A., Van Der Weijden, T., Patient and public involvement in clinical practice guidelines: A knowledge synthesis of existing programs (2011) Med Decis Mak, 31 (6), pp. E45-E74. , 10.1177/0272989X11424401; 
Shippee, N.D., Domecq Garces, J.P., Prutsky Lopez, G.J., Patient and service user engagement in research: A systematic review and synthesized framework (2015) Health Expect, 18 (5), pp. 1151-1166. , 10.1111/hex.12090 23731468; 
Brett, J., Staniszewska, S., Mockford, C., Mapping the impact of patient and public involvement on health and social care research: A systematic review (2014) Health Expect, 17 (5), pp. 637-650. , 10.1111/j.1369-7625.2012.00795.x 22809132 22809132; 
Taylor, R.M., Whelan, J.S., Gibson, F., Involving young people in BRIGHTLIGHT from study inception to secondary data analysis: Insights from 10 years of user involvement (2018) Res Involv Engage., 4. , https://doi.org/10.1186/s40900-018-0135-x; 
Bird, D., Culley, L., Lakhanpaul, M., Why collaborate with children in health research: An analysis of the risks and benefits of collaboration with children (2013) Arch Dis Child, 98 (2), pp. 42-48. , 10.1136/archdischild-2012-303470
UR  - https://www.scopus.com/inward/record.uri?eid=2-s2.0-85074683465&doi=10.1186%2fs40900-019-0168-9&partnerID=40&md5=6c688ee2d1bc0e6be120632b67891a90
ER  - 

TY  - JOUR
TI  - Evidence for Health I: Producing evidence for improving health and reducing inequities
T2  - Health Research Policy and Systems
J2  - Health Res. Policy Syst.
VL  - 14
IS  - 1
PY  - 2016
DO  - 10.1186/s12961-016-0087-2
SN  - 14784505 (ISSN) 
AU  - Andermann, A.
AU  - Pang, T.
AU  - Newton, J.N.
AU  - Davis, A.
AU  - Panisset, U.
AD  - McGill University, Department of Family Medicine, Department of Epidemiology, Biostatistics and Occupational Health, Faculty of Medicine, Montreal, Canada
AD  - National University of Singapore, Lee Kuan Yew School of Public Policy, Singapore, Singapore
AD  - University of Manchester, Institute of Population Health, Faculty of Medical and Human Sciences, Manchester, United Kingdom
AD  - Public Health England, London, United Kingdom
AD  - Federal University of Minas Gerais, Department of Preventive and Social Medicine-Health Policy, Faculty of Medicine, Belo Horizonte, Brazil
AD  - Evidence Informed Policy Network (EVIPNet) Steering Group, World Health Organization, Geneva, Switzerland
AB  - In an ideal world, researchers and decision-makers would be involved from the outset in co-producing evidence, with local health needs assessments informing the research agenda and research evidence informing the actions taken to improve health. The first step in improving the health of individuals and populations is therefore gaining a better understanding of what the main health problems are, and of these, which are the most urgent priorities by using both quantitative data to develop a health portrait and qualitative data to better understand why the local population thinks that addressing certain health challenges should be prioritized in their context. Understanding the causes of these health problems often involves analytical research, such as case-control and cohort studies, or qualitative studies to better understand how more complex exposures lead to specific health problems (e.g. by interviewing local teenagers discovering that watching teachers smoke in the school yard, peer pressure, and media influence smoking initiation among youth). Such research helps to develop a logic model to better map out the proximal and distal causes of poor health and to determine potential pathways for intervening and impacting health outcomes. Rarely is there a single 'cure' or stand-alone intervention, but rather, a continuum of strategies are needed from diagnosis and treatment of patients already affected, to disease prevention, health promotion and addressing the upstream social determinants of health. Research for developing and testing more upstream interventions must often go beyond randomized controlled trials, which are expensive, less amenable to more complex interventions, and can be associated with certain ethical challenges. Indeed, a much neglected area of the research cycle is implementation and evaluation research, which often involves quasi-experimental research study designs as well as qualitative research, to better understand how to derive the greatest benefit from existing interventions and ways of maximizing health improvements in specific local contexts. There is therefore a need to alter current incentive structures within the research enterprise to place greater emphasis on implementation and evaluation research conducted in collaboration with knowledge users who are in a position to use the findings in practice to improve health. © 2016 Andermann et al.
KW  - Decision-making
KW  - Evidence-based medicine
KW  - Health equity
KW  - Health policy
KW  - Public health
KW  - Research
KW  - case control study
KW  - cohort analysis
KW  - cross-sectional study
KW  - decision making
KW  - health care concepts
KW  - human
KW  - practice guideline
KW  - qualitative research
KW  - quasi experimental study
KW  - reducing health inequity
KW  - Review
KW  - risk factor
KW  - smoking
KW  - social determinants of health
KW  - wellbeing
KW  - evidence based medicine
KW  - health care planning
KW  - health care policy
KW  - health disparity
KW  - health services research
KW  - management
KW  - organization and management
KW  - Decision Making
KW  - Evidence-Based Medicine
KW  - Health Policy
KW  - Health Priorities
KW  - Health Services Research
KW  - Health Status Disparities
KW  - Humans
KW  - Policy Making
PB  - BioMed Central Ltd.
N1  - Cited By :12
N1  - Export Date: 30 November 2021
M3  - Review
DB  - Scopus
C7  - 18
C2  - 26975311
LA  - English
N1  - Correspondence Address: Andermann, A.; McGill University, Canada; email: anne.andermann@mail.mcgill.ca
N1  - References: Andermann, A., Evidence for health: from patient choice to global policy (2013), Cambridge: Cambridge University Press;; World Health Assembly Resolution: WHO's Role and Responsibilities in Health Research (WHA63.21) (2010), http://apps.who.int/gb/ebwha/pdf_files/WHA63/A63_R21-en.pdf, Geneva: WHO; Accessed 11 February 2016; Gielen, A.C., Green, L.W., The impact of policy, environmental, and educational interventions: a synthesis of the evidence from two public health success stories (2015) Health Educ Behav, 42 (1), pp. 20S-34; 
Liu, S., Wang, W., Zhang, J., He, Y., Yao, C., Zeng, Z., Prevalence of diabetes and impaired fasting glucose in Chinese adults, China National Nutrition and Health Survey, 2002 (2011) Prev Chronic Dis, 8 (1), p. A13; 
Green, L.W., Kreuter, M.W., (2005) Health Program Planning: An Educational and Ecological Approach., , 4th ed. New York: McGraw-Hill;; 
Theodorou, M., Samara, K., Pavlakis, A., Middleton, N., Polyzos, N., Maniadakis, N., The public's and doctors' perceived role in participation in setting health care priorities in Greece (2010) Hellenic J Cardiol, 51 (3), pp. 200-208; 
Gruskin, S., Daniels, N., Process is the point: justice and human rights: priority setting and fair deliberative process (2008) Am J Public Health, 98 (9), pp. 1573-1577; 
Smith, A.M., Adams, R., Bushell, F., Qualitative health needs assessment of a former mining community (2010) Community Pract, 83 (2), pp. 27-30; 
Doll, R., Hill, A., Smoking and carcinoma of the lung. Preliminary report (1950) Br Med J., 2 (4682), pp. 739-748; 
Doll, R., Peto, R., Boreham, J., Sutherland, I., Mortality in relation to smoking: 50 years' observations on male British doctors (2004) BMJ., 328, pp. 1519-1528; 
Towns, S., DiFranza, J.R., Jayasuriya, G., Marshall, T., Shah, S., Smoking cessation in adolescents: targeted approaches that work (2015) Paediatr Respir Rev., , Ahead of print; 
Dhala, A., Pinsker, K., Prezant, D.J., Respiratory health consequences of environmental tobacco smoke (2006) Clin Occup Environ Med, 5 (1), pp. 139-156; 
Hopkins, D.P., Briss, P.A., Ricard, C.J., Husten, C.G., Carande-Kulis, V.G., Fielding, J.E., Reviews of evidence regarding interventions to reduce tobacco use and exposure to environmental tobacco smoke (2001) Am J Prev Med, 20 (2), pp. 16-66; 
Guyatt, G.H., Sackett, D.L., Cook, D.J., on behalf of the Evidence-Based Medicine Working Group. Users' guides to the medical literature. II. How to use an article about therapy or prevention. A. Are the results of the study valid? (1993) JAMA, 270 (21), pp. 2598-2601; 
(2016), http://www.consort-statement.org/, Accessed 11 February; Ethical principles for medical research involving human subjects (2008), http://www.wma.net/en/30publications/10policies/b3/index.html, Geneva: World Medical Association; Accessed 11 February 2016; Ethical Conduct for Research Involving Humans (2010) Ottawa: Canadian Institutes of Health Research, Natural Sciences and Engineering Research Council of Canada, Social Sciences and Humanities Research Council of Canada, , http://www.pre.ethics.gc.ca/pdf/eng/tcps2/TCPS_2_FINAL_Web.pdf, Accessed 11 February 2016; 
Brown, C.A., Lilford, R.J., The stepped wedge trial design: a systematic review (2006) BMC Med Res Methodol., 6, p. 54; 
Hargreaves, J.R., Copas, A.J., Beard, E., Osrin, D., Lewis, J.J., Davey, C., Five questions to consider before conducting a stepped wedge trial (2015) Trials., 16, p. 350; 
Pollock, K., Procedure versus process: ethical paradigms and the conduct of qualitative research (2012) BMC Med Ethics., 13, p. 25; 
(2011) Geneva: Special Programme for Research and Training in Tropical Diseases (TDR), World Health Organization;, , http://apps.who.int/tdr/svc/topics/health-systems-implementation-research, Accessed 11 February 2016; 
Leroy, J.L., Habicht, J.P., Pelto, G., Bertozzi, S.M., Current priorities in health research funding and lack of impact on the number of child deaths per year (2007) Am J Public Health, 97 (2), pp. 219-223; 
Madon, T., Hofman, K.J., Kupfer, L., Glass, R.I., Public health. Implementation science (2007) Science., 318 (5857), pp. 1728-1729; 
Implementation Research Platform. (2011) Geneva: World Health Organization, , http://www.who.int/alliance-hpsr/projects/implementationresearch/en/index.html, Accessed 11 February 2016; 
Blalock, A., Evaluation research and the performance management movement: from estrangement to useful integration? (1999) Evaluation, 5 (2), pp. 117-149; 
Parry, D., Salsberg, J., Macaulay, A., A guide to researcher and knowledge-user collaboration in health research (2009), [online course]. Ottawa: Canadian Institutes of Health Research;; Pang, T., Filling the gap between knowing and doing (2003) Nature, 426 (6965), p. 383; 
Pratt, B., Loff, B., Health research systems: promoting health equity or economic competitiveness? (2012) Bull World Health Organ., 90, pp. 55-62; 
Evans, P., Meslin, E., Marteau, T., Caufield, T., Deflating the genomic bubble (2011) Science, 331 (6019), pp. 861-862
UR  - https://www.scopus.com/inward/record.uri?eid=2-s2.0-84978862986&doi=10.1186%2fs12961-016-0087-2&partnerID=40&md5=0b62a669ca4eba306276d80afdfe2cbc
ER  - 

TY  - JOUR
TI  - Decision-making experiences of young adults with long-term conditions
T2  - Journal of Renal Care
J2  - J. Renal Care
PY  - 2021
DO  - 10.1111/jorc.12367
SN  - 17556678 (ISSN) 
AU  - Ofori-Ansah, S.
AU  - Evans, M.
AU  - Jones, J.
AU  - Thomas, N.
AD  - School of Health and Social Care, London South Bank University, London, United Kingdom
AB  - Background: Young adults with long-term conditions can struggle to accept their diagnosis and can become overwhelmed with managing their condition. Suboptimal transfer from paediatric to adult services with a resultant disengagement with the service can result in less involvement in care and decision-making. Shared decision-making can improve involvement in health decisions and increase satisfaction with treatment/therapy and care. Objectives: An integrative literature review was conducted to explore and understand young adults’ experiences of decision-making in health care. Design: An integrative literature review. Data Sources: CINAHL, EMCARE, PsycINFO, HMIC, EMBASE, Web of Science, PubMed, MEDLINE, EBSCOHOST and COCHRANE databases were searched for relevant literature published between January 1999 and January 2020. Findings: Thirteen primary research papers met the inclusion criteria. Four main themes were identified: (1) Information delivery and communication; (2) participation in decision-making; (3) social factors influencing decision-making and (4) emotional impact of decision-making. Conclusions: Young adults with long-term conditions have specific decision-making needs which can impact their emotional health. Research with a specific focus on young adults’ experiences of decision-making in health care is needed. © 2021 European Dialysis and Transplant Nurses Association/European Renal Care Association
KW  - chronic kidney disease
KW  - decision-making
KW  - long-term conditions
KW  - renal replacement therapy
KW  - young adults
PB  - Wiley-Blackwell
N1  - Export Date: 30 November 2021
M3  - Review
DB  - Scopus
LA  - English
N1  - Correspondence Address: Ofori-Ansah, S.; School of Health and Social Care, United Kingdom; email: oforians@lsbu.ac.uk
N1  - References: Bailey, P.K., Hamilton, A.J., Clissold, R.L., Inward, C.D., Caskey, F.J., Ben-Shlomo, Y., Young adults' perspectives on living with kidney failure: A systematic review and thematic synthesis of qualitative studies (2018) BMJ Open, 8 (1); 
van Biesen, W., van der Veer, S.N., Murphey, M., Loblova, O., Davies, S., Patients’ perceptions of information and education for renal replacement therapy: An independent survey by the European Kidney patients’ federation on information and support on renal replacement therapy (2014) PLOS One, 9 (7); 
Calestani, M., Tonkin-Crine, S., Pruthi, R., Leydon, G., Ravanan, R., Bradley, J.A., Patient attitudes towards kidney transplant listing qualitative findings from the ATTOM study (2014) Nephrology Dialysis Transplantation, 29 (11), pp. 2144-2150; 
(2017), https://www.cqc.org.uk/sites/default/files/20160519_Better_care_in_my_hands_FINAL.pdf, Better care in my hands a review of how people are involved in their care, Available from, [Accessed 19th August 2020]; (2014), https://www.cebma.org, Critical appraisal of a cross-sectional study, Available from, [Accessed 10th May 2018]; Charles, C., Gafnia, A., Whelan, T., Shared decision-making in the medical encounter: what does it mean? (or it takes at least two to tango) (1997) Social Science & Medicine, 44 (5), pp. 681-692; 
Chen, N.-H., Lin, Y.-P., Liang, S.-Y., Tung, H.H., Tsay, S.L., Wang, T.J., Conflict when making decisions about dialysis modality (2018) Journal of Clinical Nursing, 27, pp. e138-e146; 
Coulter, A., Collins, A., (2011) Making shared decision-making a reality: No decision about me, without me, , &, London, The King's Fund; 
Coyne, I., Gallagher, P., Participation in communication and decision-making: Children and young people's experiences in a hospital setting (2011) Journal of Clinical Nursing, 20 (15-16), pp. 2334-2343; 
(2018), https://casp-uk.net/wp-content/uploads/2018/01/CASP-Qualitative-Checklist-2018.pdf, CASP Qualitative Review Checklist, Available from, [Accessed 20th May 2018]; Dahlerus, C., Quinn, M., Messersmith, E., Lachance, L., Subramanian, L., Perry, E., Patient perspectives on the choice of dialysis modality: Results from the empowering patients on choices for renal replacement therapy (EPOCH-RRT) study (2016) American Journal of Kidney Diseases, 68 (6), pp. 901-910; 
Davies, J., Kelly, D., Hannigan, B., Autonomy and dependence: a discussion paper on decision-making in teenagers and young adults undergoing cancer treatment (2015) Journal of Advanced Nursing, 71 (9), pp. 2031-2040; 
Devitt, J., Anderson, K., Cunningham, J., Preece, C., Snelling, P., Cass, A., Difficult conversations: Australian Indigenous patients’ views on kidney transplantation (2017) BioMed Central Nephrology, 18, pp. 310-323; 
Elwyn, G., Frosch, D., Thomson, R., Joseph-Williams, N., Lloyd, A., Kinnersley, P., Shared decision making: a model for clinical practice (2012) Journal of General Internal Medicine, 27 (10), pp. 1361-1367; 
(2017), https://fra.europa.eu/en/publication/2017/mapping-minimum-age-requirements/age-majority, Mapping minimum age requirements concerning the rights of the child in the EU. Article 24, Available from, [Accessed 5th April 2020]; Ferris, M., Gibson, K., Plattner, B., Gipson, D.S., Kotanko, P., Marcelli, D., Hemodialysis outcomes in a global sample of children and young adult hemodialysis patients: The PICCOLO MONDO cohort (2016) Clinical Kidney Journal, 9 (2), pp. 295-302; 
Foster, B., Heightened graft failure risk during emerging adulthood and transition to adult care (2015) Pediatric Nephrology, 30 (4), pp. 567-576; 
Gerson, A.C., Wentz, A., Abraham, A.G., Mendley, S.R., Hooper, S.R., Butler, R.W., Health-related quality of life of children with mild to moderate chronic kidney disease (2010) Pediatrics, 125 (2), pp. e349-e357; 
Halpern-Felsher, B.L., Cauffman, E., Costs and benefits of a decision: Decision-making competence in adolescents and adults (2001) Journal of Applied Developmental Psychology, 22 (3), pp. 257-273; 
Halpern-Felsher, B.L., Baker, M., Stitzel, S., Decision-making in adolescents and young adults (2016) Handbook of Health Decision Science, pp. 157-167. , &, Dieffenbach, M.A., Miller-Halegoua, S., &, Bowen, D.J., (Eds.), New York, Springer; 
Hamilton, A.J., Casula, A., Ben-Shlomo, Y., Caskey, F.J., Inward, C.D., The clinical epidemiology of young adults starting renal replacement therapy in the UK: Presentation, management and survival using 15 years of UK renal registry data (2018) Nephrology, Dialysis, Transplantation, 33 (2), pp. 356-364; 
Hart, R.I., Cameron, D.A., Cowie, F.J., The challenges of making informed decisions about treatment and trial participation following a cancer diagnosis (2020) BMC Health Services Research, 20 (25), pp. 1-13; 
Härter, M., van der Weijden, T., Elwyn, G., Policy and practice developments in the implementation of shared decision making: an international perspective (2011) The Journal of Evidence and Quality in Health Care, 1054, pp. 229-233; 
Harwood, L., Clark, A.M., Understanding per-dialysis modality decision-making: a meta-synthesis of qualitative studies (2013) Internal Journal of Nursing Studies, 50 (1), pp. 109-120; 
Harrington, J., Morgan, M., Understanding kidney transplant patients’ treatment choices: the interaction of emotion with medical and social influences on risk preferences (2016) Social Science and Medicine, 155, pp. 43-50; 
Jackson, K., Grieving chronic illness and injury—infinite losses (2014) Social Work Today, 14 (4), p. 8; 
Jones, M.A., Cornwall, J., "It's hard to ask": Examining the factors influencing decision-making among end-stage renal disease patients considering approaching family and friends for a kidney (2018) The New Zealand Medical Journal, 131 (1474), pp. 10-19; 
Joseph-Williams, N., Elwyn, G., Edward, A., Knowledge is not power for patients: a systematic review and thematic synthesis of patient-reported barriers and facilitators to shared decision-making (2014) Patient Education and Counseling, 94, pp. 291-309; 
Joseph-Williams, N., Lloyd, A., Edwards, A., Stobbart, L., Tomson, D., Macphail, S., Implementing shared decision making in routine NHS setting—lessons from the MAGIC Programme (2017) British Medical Journal, 357, p. j1744; 
Kaufman, M., Shemesh, E., Benton, T., The adolescent transplant recipient (2010) Pediatrics Clinics North America, 57 (2), pp. 575-592; 
Kim, S., Choi, H., Experiences of Korean adolescent renal transplant recipients (2016) Journal for Specialists in Pediatric Nursing, 21 (3), pp. 158-165; 
Kogon, A.J., Vander Stoep, A., Weiss, N.S., Smith, J., Flynn, J.T., McCauley, E., Depression and its associated factors in pediatric chronic kidney disease (2013) Paediatric Nephrology, 28 (9), pp. 1855-1861; 
Krischock, L., Kennedy, S.E., Hayen, A., Multicentre study of treatment outcomes in Australian adolescents and young adults commencing dialysis (2016) Nephrology, 22 (12), pp. 961-968; 
Levine, R., Javalkar, K., Nazareth, M., Faldowski, R.A., de Ferris, M.D.G., Cohen, S., Disparities in health literacy and healthcare utilization among adolescents and young adults with chronic or end-stage kidney disease (2018) Journal of Paediatric Nursing, 38, pp. 57-61; 
Mack, J.W., Fasciano, K.M., Block, S.D., Adolescent and young adult cancer patients' experiences with treatment decision-making (2019) Pediatrics, 143 (5), pp. 1-10; 
Marslow, A.H., A theory of human motivation (1943) Psychological Review, 50, pp. 370-396; 
Mitchell, W.A., Making choices about medical interventions: the experience of disabled young people with degenerative conditions (2014) Health Expectations, 17 (2), pp. 254-266; 
Moher, D., Liberati, A., Tetzlaff, J., Altman, D.G., Preferred Reporting Items for Systematic Reviews and Meta-Analyses: The PRISMA Statement (2009) PLOS Medicine, 6 (6); 
Morsa, M., Lombrail, P., Boudailliez, B., Godot, C., Jeantils, V., Gagnayre, R., A qualitative study on the educational needs of young people with chronic condition transitioning from paediatric to adult care (2018) Patient Preference and Adherence, 12, pp. 2649-2660; 
Morton, R.L., Devitt, J., Howard, K., Anderson, K., Snelling, P., Cass, A., Patients views about treatment of stage 5 CKD: a qualitative analysis of semi-structured interviews (2010) American Journal of Kidney Diseases, 55 (3), pp. 431-440; 
Morton, R.L., Tong, A., Howard, K., The views of patients and carers in treatment decision making for chronic kidney disease: a systematic review and thematic synthesis of qualitative studies (2010) BMJ Research, 340, pp. c112-c122; 
Murray, M.A., Brunier, G., Chung, J.O., Craig, L.A., Mills, C., Thomas, A., A systematic review of factors influencing decision-making in adults living with chronic kidney disease (2009) Patient Education and Counseling, 76, pp. 149-158; 
Murray, P.D., Dobbels, F., Lonsdale, D.C., Harden, P.N., Impact of end-stage kidney disease on academic achievement and employment in young adults: A mixed-methods study (2014) Journal of Adolescent Health, 55 (4), pp. 505-512; 
(2016), https://www.nice.org.uk/Media/Default/About/what-we-do/SDM-consensus-statement.pdf, Shared decision making a consensus statement, Available from, [Accessed 19th August 2020]; (2016), Transition from children's to adults' services for young people using health or social services, NICE clinical guideline NG 43. London, UK National Institute for Health and Care Excellence; Neinstein, L.S., Irwin, C.E., Young adults remain worse off than adolescents (2013) Journal of Adolescent Health, 53 (5), pp. 559-561; 
(2018), https://www.england.nhs.uk/publication/comprehensive-model-of-personalised-care/, Comprehensive model of personalised care, Available from, [Accessed 16th October 2020]; Park, M.J., Scott, J.T., Adams, S.H., Brindis, C.D., Irwin, C.E., Adolescent and young adult health in the united states in the past decade: Little improvement and young adults remain worse off than adolescents (2014) Journal of Adolescent Health, 55 (1), pp. 3-16; 
Peterson, M., (2009) An introduction to decision theory: Cambridge introduction to philosophy, , Cambridge, Cambridge University Press; 
Pyke-Grimm, K.A., Franck, L.S., Halpern-Felsher, B., (2018), https://escholarship.org/uc/item/5zh3z29h, Three dimensions of treatment decision making in adolescents and young adults with cancer, University of California San Francisco electronic theses and dissertations Open Access Publications, University of California. Available from, [Accessed 14th January 2020]; Robinski, M., Mau, W., Wienke, A., Girndt, M., Shared decision-making in chronic kidney disease: A retrospection of recently initiated dialysis patients in Germany (2016) Patient Education and Counseling, 99 (4), pp. 562-570; 
Samuel, S.M., Nettel-Aguirre, A., Soo, A., Hemmelgarn, B., Tonelli, M., Foster, B., Avoidable hospitalizations in youth with kidney failure after transfer to or with only adult care (2014) Pediatrics, 133 (4), pp. e993-e1000; 
Sheu, J., Ephraim, P.L., Powe, N.R., Rabb, H., Senga, M., Evans, K.E., African American and non-African American patients’ and families’ decision making about renal replacement therapies (2012) Qualitative Health Research, 22 (7), pp. 997-1006; 
Song, M.K., Lin, F.C., Gilet, C.A., Arnold, R.M., Bridgman, J.C., Ward, S.E., Patient perspectives on informed decision-making surrounding dialysis initiation (2013) Nephrology Dialysis Transplantation, 28 (11), pp. 2815-2823; 
(1990), https://downloads.unicef.org.uk/wp-content/uploads/2010/05/UNCRC_summary-1.pdf?_ga=2.17669373.557299149.1554463910-2033096475.1554463910, The United Nations Convention on the rights of a child. Article 49, Available from, [Accessed 5th April 2019]; Tong, A., Henning, P., Wong, G., McTaggart, S., Mackie, F., Carroll, R.P., Experiences and perspectives of adolescents and young adults with advanced CKD (2013) American Journal of Kidney Diseases, 61 (3), pp. 375-384; 
Tong, A., Sainsbury, P., Craig, J., Consolidated criteria for reporting qualitative research (COREQ): a 32-item checklist for interviews and focus groups (2007) International Journal for Quality in Health Care, 19 (6), pp. 349-357; 
Torraco, R.J., Writing integrative literature review guidelines and examples (2005) Human Resource Development Review, 4 (3), pp. 356-367; 
Umeh, K.F., (2009) Understanding adolescent health behaviour: a decision making perspective, , New York, Cambridge University Press; 
Walker, R.C., Howard, K., Morton, R.L., Palmer, S.C., Marshall, M.R., Tong, A., Patient and caregiver values, beliefs and experiences when considering home dialysis as a treatment option: A semi-structured interview study (2016) Nephrology Dialysis Transplantation, 31 (1), pp. 133-141; 
Weaver, M.S., Baker, J.N., Gattuso, J.S., Gibson, D.V., Sykes, A.D., Hinds, P.S., Adolescents’ preferences for treatment decisional involvement during their cancer (2015) Cancer, 121, pp. 4416-4424; 
Whittemore, R., Knafl, K., The integrative review: updated methodology (2005) Journal of Advanced Nursing, 52 (5), pp. 546-553; 
Zee, J., Zhao, J., Subramanian, L., Perry, E., Bryant, N., McCall, M., Perceptions about the dialysis modality decision process among peritoneal dialysis and in-centre hemodialysis patients (2018) BioMed Central Nephrology, 19 (1), pp. 298-398; 
Zinn, J.O., Towards a better understanding of risk-taking: key concepts, dimensions and perspectives (2015) Health, Risk and Society, 17 (2), pp. 99-114
UR  - https://www.scopus.com/inward/record.uri?eid=2-s2.0-85101941606&doi=10.1111%2fjorc.12367&partnerID=40&md5=ce79602562eb8f9eead17435586c8f76
ER  - 

TY  - JOUR
TI  - Layering theatre's potential for change: Drama, education, and community in aboriginal health research
T2  - Canadian Theatre Review
J2  - Can. Theatre Rev.
VL  - 154
IS  - 1
SP  - 37
EP  - 43
PY  - 2013
DO  - 10.3138/ctr.154.007
SN  - 03150836 (ISSN) 
AU  - Linds, W.
AU  - Ritenburg, H.
AU  - Goulet, L.
AU  - Episkenew, J.-A.
AU  - Schmidt, K.
AU  - Ribeiro, N.
AU  - Whiteman, A.
AD  - Department of Applied Human Sciences, Concordia University, Canada
AD  - University of Regina, Faculty of Education, Canada
AD  - Department of Indigenous Education, First Nations University of Canada, Canada
AD  - Indigenous Peoples' Health Research Centre, Universities of Regina and Saskatchewan, First Nations University, Canada
AD  - File Hills qu'Appelle Tribal Council, Canada
AD  - Indigenous Peoples' Health Research Centre, Regina, SK, Canada
AB  - In this article, we provide a short history of a research project that works in partnership with the File Hills Qu'Appelle Tribal Council Health Services in southern Saskatchewan that engages Indigenous youth through theatre to explore health issues that affect their lives and their communities. Using applied theatre and other arts-based approaches, we co-create spaces in which youth can critically examine the choices they make that affect their health. We explain why we chose theatre as a research method and describe how we adapted theatre workshop methods to respond to the needs of the Indigenous youth participants. Finally, we discuss challenges and limitations of this kind of work. © University of Toronto Press, all rights reserved.
KW  - adolescent health
KW  - applied theatre
KW  - arts-based research
KW  - colonization
KW  - community theatre
KW  - decolonization
KW  - youth engagement
N1  - Cited By :4
N1  - Export Date: 30 November 2021
M3  - Review
DB  - Scopus
LA  - English
N1  - Correspondence Address: Linds, W.; Department of Applied Human Sciences, Canada
N1  - References: Bishop, R., The Kotahitanga: Kaupapa maori in mainstream classrooms (2008) Handbook of Critical and Indigenous Methodologies, pp. 439-458. , Eds. Norman K. Denzin, Yvonna S. Lincoln, and Linda T. Smith. Thousand Oaks, CA: Sage Print; 
Boal, A., (1992) Games for Actors and Non-actors, , Trans. Adrian Jackson. New York: Routledge Print; 
Boal, A., Theatre of the Oppressed, , Trans. Charles A. and Maria-Odilia Leal McBride. London: Pluto, 1979 Print; 
Chansonneuve, D., (2005) Reclaiming Connections: Understanding Residential School Trauma among Aboriginal People. A Report Prepared for the Aboriginal Healing Foundation, , Ottawa, ON: Aboriginal Healing Foundation Print; 
Diamond, D., (2007) Theatre for Living: The Art and Science of Community-based Dialogue, , Victoria, BC: Trafford Print; 
Duran, E., Duran, B., (1995) Native American Postcolonial Psychology, , Albany: State U of New York P Print; 
Emily. Personal interview. 18 Mar. 2010; Episkenew, J., (2009) Taking Back Our Spirits: Indigenous Literature, Public Policy, and Healing, , Winnipeg: U of Manitoba P Print; 
Ermine, W., The ethical space of engagement (2007) Indigenous Law Journal 6.1, pp. 193-203. , Print; 
Fay, B., (1987) Critical Social Science: Liberation and Its Limits, , Ithaca: Cornell UP Print; 
Linda, G., A decolonizing space: Theatre and health with indigenous youth (2012) Native Studies Review 20.1, pp. 89-116. , Print; 
Graveline, F., (1998) Circle Works: Transforming Eurocentric Consciousness, , Halifax, NS: Fernwood Print; 
Jackson, A., (1992) Translator's Introduction to Games for Actors and Non-actors, , Augusto Boal. Trans. Adrian Jackson. New York: Routledge Print; 
Kathy. Personal interview. 18 Mar. 2010; Kovach, M., (2009) Indigenous Methodologies: Characteristics, Conver-sations, and Contexts, , Toronto, ON: U of Toronto P Print; 
Warren, L., Sharing the talking stones: Theatre of the oppressed workshops as collaborative arts-research with aboriginal youth Creating Together: Participatory, Community-based and Collaborative Arts Practices and Scholarship Across Canada, , Eds. Diane Conrad and Anita Sinner. Waterloo: Wilfrid Laurier UP, forthcoming Print; 
Meyer, M.A., The Context Within: My Journey into Research, , Unpublished paper, n.d Print; 
(2007) Exploring Evidence in Aboriginal Health: Proceedings from the Indigenous Knowledges Dialogue Circle, , National Collaborating Centre for Aboriginal Health/Centre de Collaboration Nationale de la Sante Autochtone Vancouver, BC, Feb. 2007. Prince George: U of Northern British Columbia Print; 
Smith, L., (1999) Decolonizing Methodologies: Research and Indigenous Peoples, , New York: Zed Books Print; 
Wenger, E., (1998) Communities of Practice: Learning, Meaning, and Identity, , Cambridge: Cambridge UP Print; 
Wesley-Esquimaux, C.C., Smolewski, M., (2004) Historic Trauma and Aboriginal Healing. A Report Prepared for the Aboriginal Healing Foundation, , Ottawa, ON: Aboriginal Healing Foundation Print; 
Workshop shows youth their potential (2010) U of R Report [University of Regina], p. 4. , 14 Jun. Print
UR  - https://www.scopus.com/inward/record.uri?eid=2-s2.0-84876053329&doi=10.3138%2fctr.154.007&partnerID=40&md5=6bc590e5c5dce6dc6bea17e8c3592bd3
ER  - 

TY  - JOUR
TI  - Human Papillomavirus Vaccine Interventions in the U.S.: A Systematic Review and Meta-analysis
T2  - American Journal of Preventive Medicine
J2  - Am. J. Prev. Med.
VL  - 56
IS  - 4
SP  - 591
EP  - 602
PY  - 2019
DO  - 10.1016/j.amepre.2018.10.033
SN  - 07493797 (ISSN) 
AU  - Rodriguez, A.M.
AU  - Do, T.Q.N.
AU  - Goodman, M.
AU  - Schmeler, K.M.
AU  - Kaul, S.
AU  - Kuo, Y.-F.
AD  - Department of Obstetrics and Gynecology, University of Texas Medical Branch at Galveston, Galveston, TX, United States
AD  - Sealy Institute for Vaccine Sciences, University of Texas Medical Branch at Galveston, Galveston, TX, United States
AD  - Department of Preventive Medicine and Community Health, University of Texas Medical Branch at Galveston, Galveston, TX, United States
AD  - Department of Epidemiology, Emory University, Atlanta, Georgia, Georgia
AD  - Department of Gynecologic Oncology and Reproductive Medicine, University of Texas MD Anderson Cancer Center, Houston, TX, United States
AB  - Context: Despite current recommendations, human papillomavirus vaccine uptake remains low. A systematic review and meta-analysis assessed the effectiveness of interventions targeting human papillomavirus vaccine initiation and completion among children, adolescents, and young adults aged 9–26 years. Evidence acquisition: Three electronic databases (CINAHL, OVID, and Web of Science) were searched for articles published in English peer-reviewed journals between January 2006 and January 2017 of U.S. studies that evaluated intervention strategies and reported post-intervention human papillomavirus vaccine initiation or completion rates among individuals aged 9–26 years. Study characteristics and outcomes were extracted. Data were collected in 2016 and analyzed in 2017. Evidence synthesis: Reviewers screened 983 unique titles and abstracts, read 241 full-text articles, and extracted data from 30 articles meeting the inclusion criteria (12 behavioral, ten environmental, four informational, and four combination strategies). Published EQUATOR (Enhancing the Quality and Transparency of Health Research) guidelines were used to assess study quality. Random effects meta-analyses were conducted. The meta-analyses included 17 RCTs and quasi-experiments involving 68,623 children, adolescents, and young adults. The pooled relative incidence estimates were 1.84 (95% CI=1.36, 2.48) for human papillomavirus vaccine initiation and 1.50 (95% CI=1.23, 1.83) for completion. Behavioral and informational interventions doubled human papillomavirus vaccine initiation (relative incidence estimate=2.04, 95% CI=1.36, 3.06 and relative incidence estimate=1.92, 95% CI=1.27, 2.91, respectively). Behavioral interventions increased completion by 68% (relative incidence estimate=1.68, 95% CI=1.25, 2.27). Conclusions: Evidence supports behavioral interventions for increasing human papillomavirus vaccine initiation and completion. Future studies are needed to assess the effectiveness of interventions in reaching diverse populations and reducing missed opportunities for human papillomavirus vaccination. © 2018 American Journal of Preventive Medicine
KW  - Wart virus vaccine
KW  - Wart virus vaccine
KW  - attitude to health
KW  - clinical decision making
KW  - clinical effectiveness
KW  - combination drug therapy
KW  - groups by age
KW  - human
KW  - incidence
KW  - meta analysis
KW  - papillomavirus infection
KW  - peer review
KW  - practice guideline
KW  - quasi experimental study
KW  - randomized controlled trial (topic)
KW  - Review
KW  - systematic review
KW  - United States
KW  - vaccination
KW  - adolescent
KW  - adult
KW  - child
KW  - mass immunization
KW  - organization and management
KW  - papillomavirus infection
KW  - patient attitude
KW  - young adult
KW  - Adolescent
KW  - Adult
KW  - Child
KW  - Humans
KW  - Mass Vaccination
KW  - Papillomavirus Infections
KW  - Papillomavirus Vaccines
KW  - Patient Acceptance of Health Care
KW  - United States
KW  - Young Adult
PB  - Elsevier Inc.
N1  - Cited By :13
N1  - Export Date: 30 November 2021
M3  - Review
DB  - Scopus
N1  - CODEN: AJPME
C2  - 30773231
LA  - English
N1  - Correspondence Address: Rodriguez, A.M.; Department of Obstetrics and Gynecology, 301 University Boulevard, United States; email: an3rodri@utmb.edu
N1  - Chemicals/CAS: Papillomavirus Vaccines
N1  - References: Braaten, K.P., Laufer, M.R., Human papillomavirus (HPV), HPV-related disease, and the HPV vaccine (2008) Rev Obstet Gynecol, 1 (1), pp. 2-10; 
Hilton, S., Hunt, K., Bedford, H., Petticrew, M., School nurses’ experiences of delivering the UK HPV vaccination programme in its first year (2011) BMC Infect Dis, 11, p. 226; 
Bosch, X., Harper, D., Prevention strategies of cervical cancer in the HPV vaccine era (2006) Gynecol Oncol, 103 (1), pp. 21-24; 
(2017), www.cdc.gov/std/hpv/stdfact-hpv-vaccine-young-women.htm, Accessed. 2017; Dochez, C., Bogers, J.J., Verhelst, R., Rees, H., HPV vaccines to prevent cervical cancer and genital warts: an update (2014) Vaccine, 32 (14), pp. 1595-1601; 
Schiffman, M., Wentzensen, N., Wacholder, S., Kinney, W., Gage, J.C., Castle, P.E., Human papillomavirus testing in the prevention of cervical cancer (2011) J Natl Cancer Inst, 103 (5), pp. 368-383; 
Thomas, T.L., Strickland, O., Diclemente, R., Higgins, M., An opportunity for cancer prevention during preadolescence and adolescence: stopping human papillomavirus (HPV)-related cancer through HPV vaccination (2013) J Adolesc Health, 52 (5), pp. S60-S68; 
Walboomers, J.M., Jacobs, M.V., Manos, M.M., Human papillomavirus is a necessary cause of invasive cervical cancer worldwide (1999) J Pathol, 189 (1), pp. 12-19; 
(2013), www.cdc.gov/cancer/hpv/basic_info, Accessed August 24. 2014; (2018), www.cdc.gov/cancer/hpv/statistics/index.htm, HPV-Associated Cancers Statistics. Published 2014. Accessed April 2; Petrosky, E., Bocchini, J.A., Jr., Hariri, S., Use of 9-valent human papillomavirus (HPV) vaccine: updated HPV vaccination recommendations of the Advisory Committee on Immunization Practices (2015) MMWR Morb Mortal Wkly Rep, 64 (11), pp. 300-304; 
Markowitz, L.E., Dunne, E.F., Saraiya, M., Human papillomavirus vaccination: recommendations of the Advisory Committee on Immunization Practices (ACIP) (2014) MMWR Recomm Rep, 63 (RR-05), pp. 1-30; 
Shah, P.D., Gilkey, M.B., Pepper, J.K., Gottlieb, S.L., Brewer, N.T., Promising alternative settings for HPV vaccination of U.S. adolescents (2014) Expert Rev Vaccines, 13 (2), pp. 235-246; 
Office of Disease Prevention and Health Promotion, Immunization and Infectious Diseases (2020) Healthy People, , www.healthypeople.gov/2020/topics-objectives/topic/immunization-and-infectious-diseases/objectives, Published 2015 (Accessed 24 April 2018); 
Walling, E.B., Benzoni, N., Dornfeld, J., Interventions to improve HPV vaccine uptake: a systematic review (2016) Pediatrics, 138 (1). , e20153863; 
Four year efficacy of prophylactic human papillomavirus quadrivalent vaccine against low grade cervical, vulvar, and vaginal intraepithelial neoplasia and anogenital warts: randomised controlled trial (2010) BMJ, 341, p. c3493; 
Reagan-Steiner, S., Yankey, D., Jeyarajah, J., National, regional, state, and selected local area vaccination coverage among adolescents aged 13–17 years—United States, 2014 (2015) MMWR Morb Mortal Wkly Rep, 64 (29), pp. 784-792; 
Accelerating HPV Vaccine Uptake: Urgency for Action to Prevent Cancer (2014), HHS Washington, DC; (2018), www.cdc.gov/hpv/downloads/hcvg15-ptt-hpv-2dose.pdf, Clinician FAQ: CDC Recommendations for HPV Vaccine 2-Dose Schedules. Published November 30, 2016. Accessed; HPV vaccine recommendations (2012) Pediatrics, 129 (3), pp. 602-605; 
(2018), www.cancer.gov/research/progress/discovery/hpv-vaccines, Preventing cervical cancer: the development of HPV vaccines. Published December 2, 2016. Accessed; Committee Opinion No. 641: Human Papillomavirus Vaccination (2015) Obstet Gynecol, 126 (3), pp. e38-e43; 
NASN position statement: immunizations (2011) NASN Sch Nurse, 26 (2), pp. 121-122; 
Block, S.L., Nolan, T., Sattler, C., Comparison of the immunogenicity and reactogenicity of a prophylactic quadrivalent human papillomavirus (types 6, 11, 16, and 18) L1 virus-like particle vaccine in male and female adolescents and young adult women (2006) Pediatrics, 118 (5), pp. 2135-2145; 
Fu, L.Y., Bonhomme, L.A., Cooper, S.C., Joseph, J.G., Zimet, G.D., Educational interventions to increase HPV vaccination acceptance: a systematic review (2014) Vaccine, 32 (17), pp. 1901-1920; 
Niccolai, L.M., Hansen, C.E., Practice- and community-based interventions to increase human papillomavirus vaccine coverage: a systematic review (2015) JAMA Pediatr, 169 (7), pp. 686-692; 
Kessels, S.J., Marshall, H.S., Watson, M., Braunack-Mayer, A.J., Reuzel, R., Tooher, R.L., Factors associated with HPV vaccine uptake in teenage girls: a systematic review (2012) Vaccine, 30 (24), pp. 3546-3556; 
Priest, H.M., Knowlden, A.P., Systematic review of primary prevention human papillomavirus interventions targeting college students (2015) Int J Sex Health, 27 (2), pp. 125-144; 
Bartlett, J.A., Peterson, J.A., The uptake of human papillomavirus (HPV) vaccine among adolescent females in the United States: a review of the literature (2011) J Sch Nurs, 27 (6), pp. 434-446; 
Holman, D.M., Benard, V., Roland, K.B., Watson, M., Liddon, N., Stokley, S., Barriers to human papillomavirus vaccination among U.S. adolescents: a systematic review of the literature (2014) JAMA Pediatr, 168 (1), pp. 76-82; 
Allen, J.D., Coronado, G.D., Williams, R.S., A systematic review of measures used in studies of human papillomavirus (HPV) vaccine acceptability (2010) Vaccine, 28 (24), pp. 4027-4037; 
Brewer, N.T., Fazekas, K.I., Predictors of HPV vaccine acceptability: a theory-informed, systematic review (2007) Prev Med, 45 (2-3), pp. 107-114; 
Cassidy, B., Schlenk, E.A., Uptake of the human papillomavirus vaccine: a review of the literature and report of a quality assurance project (2012) J Pediatr Health Care, 26 (2), pp. 92-101; 
Chan, Z.C., Chan, T.S., Ng, K.K., Wong, M.L., A systematic review of literature about women's knowledge and attitudes toward human papillomavirus (HPV) vaccination (2012) Public Health Nurs, 29 (6), pp. 481-489; 
Fisher, H., Trotter, C.L., Audrey, S., MacDonald-Wallis, K., Hickman, M., Inequalities in the uptake of human papillomavirus vaccination: a systematic review and meta-analysis (2013) Int J Epidemiol, 42 (3), pp. 896-908; 
Lin, C.J., Zimmerman, R.K., Nowalk, M.P., Huang, H.H., Raviotta, J.M., Randomized controlled trial of two dosing schedules for human papillomavirus vaccination among college age males (2014) Vaccine, 32 (6), pp. 693-699; 
Rickert, V.I., Auslander, B.A., Cox, D.S., School-based vaccination of young U.S. males: impact of health beliefs on intent and first dose acceptance (2014) Vaccine, 32 (17), pp. 1982-1987; 
Brewer, N.T., Gottlieb, S.L., Reiter, P.L., Longitudinal predictors of human papillomavirus vaccine initiation among adolescent girls in a high-risk geographic area (2011) Sex Transm Dis, 38 (3), pp. 197-204; 
Kharbanda, E.O., Stockwell, M.S., Fox, H.W., Andres, R., Lara, M., Rickert, V.I., Text message reminders to promote human papillomavirus vaccination (2011) Vaccine, 29 (14), pp. 2537-2541; 
Chao, C., Preciado, M., Slezak, J., Xu, L., A randomized intervention of reminder letter for human papillomavirus vaccine series completion (2015) J Adolesc Health, 56 (1), pp. 85-90; 
Moher, D., Liberati, A., Tetzlaff, J., Altman, D.G., Preferred reporting items for systematic reviews and meta-analyses: the PRISMA statement (2009) PLoS Med, 6 (7); 
Bennett, A.T., Patel, D.A., Carlos, R.C., Human papillomavirus vaccine uptake after a tailored, online educational intervention for female university students: a randomized controlled trial (2015) J Womens Health (Larchmt), 24 (11), pp. 950-957; 
Berenson, A.B., Rahman, M., Hirth, J.M., Rupp, R.E., Sarpong, K.O., A human papillomavirus vaccination program for low-income postpartum women (2016) Am J Obstet Gynecol, 215 (3). , 318.e1–318.e9; 
Casey, B.R., Crosby, R.A., Vanderpool, R.C., Dignan, M., Bates, W., Predictors of initial uptake of human papillomavirus vaccine uptake among rural Appalachian young women (2013) J Prim Prev, 34 (1-2), pp. 71-80; 
Cassidy, B., Braxter, B., Charron-Prochownik, D., Schlenk, E.A., A quality improvement initiative to increase HPV vaccine rates using an educational and reminder strategy with parents of preteen girls (2014) J Pediatr Health Care, 28 (2), pp. 155-164; 
Chung, R.J., Walter, E.B., Kemper, A.R., Dayton, A., Keen on teen vaccines: improvement of adolescent vaccine coverage in rural North Carolina (2015) J Adolesc Health, 56 (5), pp. S14-S16; 
Crosby, R.A., Casey, B.R., Vanderpool, R., Collins, T., Moore, G.R., Uptake of free HPV vaccination among young women: a comparison of rural versus urban rates (2011) J Rural Health, 27 (4), pp. 380-384; 
Daley, M.F., Kempe, A., Pyrzanowski, J., School-located vaccination of adolescents with insurance billing: cost, reimbursement, and vaccination outcomes (2014) J Adolesc Health, 54 (3), pp. 282-288; 
Eldred, S.V., Hamid, H.S., Snider, J.C., A medical student-driven “vaccine blitz” at a school-based health center as an effective way to improve adolescent vaccination rates (2015) Fam Med, 47 (7), pp. 546-548; 
Fiks, A.G., Grundmeier, R.W., Mayne, S., Effectiveness of decision support for families, clinicians, or both on HPV vaccine receipt (2013) Pediatrics, 131 (6), pp. 1114-1124; 
Lee, H.Y., Koopmeiners, J.S., McHugh, J., Raveis, V.H., Ahluwalia, J.S., mHealth pilot study: text messaging intervention to promote HPV vaccination (2016) Am J Health Behav, 40 (1), pp. 67-76; 
Hopfer, S., Effects of a narrative HPV vaccination intervention aimed at reaching college women: a randomized controlled trial (2012) Prev Sci, 13 (2), pp. 173-182; 
Joseph, N.P., Bernstein, J., Pelton, S., Brief client-centered motivational and behavioral intervention to promote HPV vaccination in a hard-to-reach population: a pilot randomized controlled trial (2016) Clin Pediatr (Phila), 55 (9), pp. 851-859; 
Moore, G.R., Crosby, R.A., Young, A., Charnigo, R., Low rates of free human papillomavirus vaccine uptake among young women (2010) Sex Health, 7 (3), pp. 287-290; 
Patel, D.A., Zochowski, M., Peterman, S., Dempsey, A.F., Ernst, S., Dalton, V.K., Human papillomavirus vaccine intent and uptake among female college students (2012) J Am Coll Health, 60 (2), pp. 151-161; 
Patel, A., Stern, L., Unger, Z., Staying on track: a cluster randomized controlled trial of automated reminders aimed at increasing human papillomavirus vaccine completion (2014) Vaccine, 32 (21), pp. 2428-2433; 
Perkins, R.B., Zisblatt, L., Legler, A., Trucks, E., Hanchate, A., Gorin, S.S., Effectiveness of a provider-focused intervention to improve HPV vaccination rates in boys and girls (2015) Vaccine, 33 (9), pp. 1223-1229; 
Pierre Joseph, N., Clark, J.A., Mercilus, G., Wilbur, M., Figaro, J., Perkins, R., Racial and ethnic differences in HPV knowledge, attitudes, and vaccination rates among low-income African-American, Haitian, Latina, and Caucasian young adult women (2014) J Pediatr Adolesc Gynecol, 27 (2), pp. 83-92; 
Richman, A.R., Maddy, L., Torres, E., Goldberg, E.J., A randomized intervention study to evaluate whether electronic messaging can increase human papillomavirus vaccine completion and knowledge among college students (2016) J Am Coll Health, 64 (4), pp. 269-278; 
Staras, S.A.S., Vadaparampil, S.T., Livingston, M.D., Thompson, L.A., Sanders, A.H., Shenkman, E.A., Increasing human papillomavirus vaccine initiation among publicly insured Florida adolescents (2015) J Adolesc Health, 56 (5), pp. S40-S46; 
Stubbs, B.W., Panozzo, C.A., Moss, J.L., Reiter, P.L., Whitesell, D.H., Brewer, N.T., Evaluation of an intervention providing HPV vaccine in schools (2014) Am J Health Behav, 38 (1), pp. 92-102; 
Underwood, N.L., Weiss, P., Gargano, L.M., Human papillomavirus vaccination among adolescents in Georgia (2015) Hum Vaccin Immunother, 11 (7), pp. 1703-1708; 
Vanderpool, R.C., Casey, B.R., Crosby, R.A., HPV-related risk perceptions and HPV vaccine uptake among a sample of young rural women (2011) J Community Health, 36 (6), pp. 903-909; 
Vanderpool, R.C., Breheny, P.J., Tiller, P.A., Implementation and evaluation of a school-based human papillomavirus vaccination program in rural Kentucky (2015) Am J Prev Med, 49 (2), pp. 317-323; 
Wright, J.D., Govindappagari, S., Pawar, N., Acceptance and compliance with postpartum human papillomavirus vaccination (2012) Obstet Gynecol, 120 (4), pp. 771-782; 
Szilagyi, P.G., Humiston, S.G., Gallivan, S., Albertin, C., Sandler, M., Blumkin, A., Effectiveness of a citywide patient immunization navigator program on improving adolescent immunizations and preventive care visit rates (2011) Arch Pediatr Adolesc Med, 165 (6), pp. 547-553; 
(2017), www.equator-network.org/reporting-guidelines/, Centre for Statistics in Medicine, University of Oxford. Enhancing the QUAlity and Transparency Of health Research (EQUATOR) reporting guidelines. Accessed April 26; Vandenbroucke, J.P., von Elm, E., Altman, D.G., Strengthening the Reporting of Observational Studies in Epidemiology (STROBE): explanation and elaboration (2007) Epidemiology, 18 (6), pp. 805-835; 
(2017), www.consort-statement.org/, CONSORT Transparent Reporting of Trials. Consolidated Standards of Reporting Trials (CONSORT) Statement. Published 2010. Accessed April 6; Sullivan, K.M., Dean, A., Soe, M.M., OpenEpi: a web-based epidemiologic and statistical calculator for public health (2009) Public Health Rep, 124 (3), pp. 471-474; 
Riley, R.D., Higgins, J.P., Deeks, J.J., Interpretation of random effects meta-analyses (2011) BMJ, 342, p. d549; 
Jones, C.L., Jensen, J.D., Scherr, C.L., Brown, N.R., Christy, K., Weaver, J., The health belief model as an explanatory framework in communication research: exploring parallel, serial, and moderated mediation (2015) Health Commun, 30 (6), pp. 566-576; 
Davey Smith, G., Egger, M., Phillips, A.N., Meta-analysis. Beyond the grand mean (1997) BMJ, 315 (7122), pp. 1610-1614; 
Egger, M., Smith, G.D., Meta-analysis: potentials and promise (1997) BMJ, 315 (7119), pp. 1371-1374; 
Greenland, S., Can meta-analysis be salvaged? (1994) Am J Epidemiol, 140 (9), pp. 783-787
UR  - https://www.scopus.com/inward/record.uri?eid=2-s2.0-85061589954&doi=10.1016%2fj.amepre.2018.10.033&partnerID=40&md5=e567469bf225e0b88dd7830997b85f7d
ER  - 

TY  - JOUR
TI  - A review of the mental health issues of diabetes conference
T2  - Diabetes Care
J2  - Diabetes Care
VL  - 38
IS  - 2
SP  - 333
EP  - 338
PY  - 2015
DO  - 10.2337/dc14-1383
SN  - 01495992 (ISSN) 
AU  - Ducat, L.
AU  - Rubenstein, A.
AU  - Philipson, L.H.
AU  - Anderson, B.J.
AD  - Mental Health Issues of Diabetes Foundation, Philadelphia, PA, United States
AD  - Division of Endocrinology, Diabetes and Metabolism, Raymond and Ruth Perelman School of Medicine, University of Pennsylvania, Philadelphia, PA, United States
AD  - Kovler Diabetes Center, University of Chicago, Chicago, IL, United States
AD  - Department of Pediatrics, Section of Psychology, Baylor College of Medicine, Houston, TX, United States
AB  - Individuals with type 1 diabetes are at increased risk for depression, anxiety disorder, and eating disorder diagnoses. People with type 1 diabetes are also at risk for subclinical levels of diabetes distress and anxiety. These mental/behavioral health comorbidities of diabetes are associated with poor adherence to treatment and poor glycemic control, thus increasing the risk for serious shortand long-term physical complications, which can result in blindness, amputations, stroke, cognitive decline, decreased quality of life, as well as premature death. Whenmental health comorbidities of diabetes are not diagnosed and treated, the financial cost to society and health care systems is catastrophic, and the human suffering that results is profound. This review summarizes state-of-the-art presentations and working group scholarly reports from the Mental Health Issues of Diabetes Conference (7-8 October 2013, Philadelphia, PA), which included stakeholders from the National Institutes of Health, people living with type 1 diabetes and their families, diabetes consumer advocacy groups, the insurance industry, as well as psychologists, psychiatrists, endocrinologists, and nurse practitioners who are all nationally and internationally recognized experts in type 1 diabetes research and care. At this landmark conference current evidence for the incidence and the consequences ofmental health problems in type 1 diabetes was presented, supporting the integration of mental health screening and mental health care into routine diabetes medical care. Future research directions were recommended to establish the efficacy and cost-effectiveness of paradigms of diabetes care in which physical and mental health care are both priorities. © 2015 by the American Diabetes Association.
KW  - glucose
KW  - anxiety disorder
KW  - behavior
KW  - cardiometabolic risk
KW  - cognitive defect
KW  - comorbidity
KW  - depression
KW  - disease association
KW  - distress syndrome
KW  - eating disorder
KW  - glycemic control
KW  - human
KW  - hypoglycemia
KW  - insulin dependent diabetes mellitus
KW  - mass screening
KW  - mental health
KW  - mental health care
KW  - mental health research
KW  - Review
KW  - risk assessment
KW  - adolescent
KW  - adult
KW  - aged
KW  - child
KW  - cost benefit analysis
KW  - Diabetes Mellitus, Type 1
KW  - economics
KW  - female
KW  - health status
KW  - male
KW  - Mental Disorders
KW  - mental health
KW  - middle aged
KW  - needs assessment
KW  - organization
KW  - patient education
KW  - Pennsylvania
KW  - psychology
KW  - quality of life
KW  - sex difference
KW  - United States
KW  - young adult
KW  - Adolescent
KW  - Adult
KW  - Aged
KW  - Child
KW  - Congresses as Topic
KW  - Cost-Benefit Analysis
KW  - Diabetes Mellitus, Type 1
KW  - Female
KW  - Health Status
KW  - Humans
KW  - Male
KW  - Mental Disorders
KW  - Mental Health
KW  - Middle Aged
KW  - Needs Assessment
KW  - Patient Education as Topic
KW  - Philadelphia
KW  - Quality of Life
KW  - Sex Factors
KW  - United States
KW  - Young Adult
PB  - American Diabetes Association Inc.
N1  - Cited By :44
N1  - Export Date: 30 November 2021
M3  - Review
DB  - Scopus
N1  - CODEN: DICAD
C2  - 25614689
LA  - English
N1  - Correspondence Address: Anderson, B.J.; Department of Pediatrics, United States; email: bja@bcm.edu
N1  - Chemicals/CAS: glucose, 50-99-7, 84778-64-3
N1  - References: Rodgers, G., Keynote (2013) The Mental Health Issues of Diabetes: A National Conference, , 7-8 October, Philadelphia, PA; 
Matarazzo, J.D., Behavioral health and behavioral medicine: Frontiers for a new health psychology (1980) Am Psychol, 35, pp. 807-817; 
Fisher, L., Skaff, M.M., Mullan, J.T., Clinical depression versus distress among patients with type 2 diabetes: Not just a question of semantics (2007) Diabetes Care, 30, pp. 542-548; 
Polonsky, W.H., Fisher, L., Earles, J., Assessing psychosocial distress in diabetes: Development of the diabetes distress scale (2005) Diabetes Care, 28, pp. 626-631; 
Standards of medical care in diabetesd2014 (2014) Diabetes Care, 37, pp. S14-S80; 
Wysocki, T., Anderson, B.J., Special issues in children and adolescents (2012) Psychosocial Care for People with Diabetes, pp. 229-250. , Young-Hyman D, Peyrot M, Eds. Alexandria, VA, The American Diabetes Association; 
Anderson, B.J., Schwartz, D.D., Psychosocial and family issues in children with type 1 diabetes (2014) Therapy for Diabetes Mellitus and Related Disorders, pp. 134-155. , 6th ed. Umpierrez GE, Ed. Alexandria, VA, American Diabetes Association; 
Haugstvedt, A., Wentzel-Larsen, T., Graue, M., Søvik, O., Rokne, B., Fear of hypoglycaemia in mothers and fathers of children with Type 1 diabetes is associatedwith poor glycaemic control and parental emotional distress: A populationbased study (2010) Diabet Med, 27, pp. 72-78; 
Laffel, L.M.B., Psychosocial considerations regarding adoption of intensive management (2012) Psychosocial Care for People with Diabetes, pp. 171-191. , Young-Hyman D, Peyrot M, Eds. Alexandria, VA, American Diabetes Association; 
Rubin, R.R., Peyrot, M., Psychosocial adjustment to diabetes and critical periods of psychological risk (2012) Psychosocial Care for People with Diabetes, pp. 219-228. , Young-Hyman D, Peyrot M, Eds. Alexandria, VA, American Diabetes Association; 
Gonder-Frederick, L., Nyer, M., Shepard, J.A., Vajda, K., Clarke, W., Assessing fear of hypoglycemia in children with type 1 diabetes and their parents (2011) Diabetes Manag (Lond), 1, pp. 627-639; 
Gonder-Frederick, L., Cox, D.J., Singh, H., Shepard, J.A., Hypoglycemia (2012) Psychosocial Care for People with Diabetes, pp. 33-55. , Young-Hyman D, Peyrot M, Eds. Alexandria, VA, American Diabetes Association; 
Wysocki, T., Nansel, T.R., Holmbeck, G.N., Collaborative involvement of primary and secondary caregivers: Associations with youths' diabetes outcomes (2009) J Pediatr Psychol, 34, pp. 869-881; 
Reynolds, K.A., Helgeson, V.S., Children with diabetes compared to peers: Depressed? Distressed? A meta-analytic review (2011) Ann Behav Med, 42, pp. 29-41; 
Bower, P., Gilbody, S., Richards, D., Fletcher, J., Sutton, A., Collaborative care for depression in primary care. Making sense of a complex intervention: Systematic review and meta-regression (2006) Br J Psychiatry, 189, pp. 484-493; 
Katon, W.J., Von Korff, M., Lin, E.H.B., The Pathways Study: A randomized trial of collaborative care in patients with diabetes and depression (2004) Arch Gen Psychiatry, 61, pp. 1042-1049; 
Gonzalez, J.S., Peyrot, M., McCarl, L.A., Depression and diabetes treatment nonadherence: A meta-analysis (2008) Diabetes Care, 31, pp. 2398-2403; 
Anderson, B.J., Psychosocial issues in type 1 diabetes: Psychosocial assessment (2013) Type 1 Diabetes Sourcebook, pp. 153-168. , Peters A, Laffel L, Eds. Alexandria, VA, American Diabetes Association; 
Weissberg-Benchell, J., Antisdel-Lomaglio, J., Diabetes-specific emotional distress among adolescents: Feasibility, reliability, and validity of the problem areas in diabetes-teen version (2011) Pediatr Diabetes, 12, pp. 341-344; 
Goebel-Fabbri, A.E., Eating disorders (2013) Type 1 Diabetes Sourcebook, pp. 180-186. , Peters A, Laffel L, Eds. Alexandria, VA, American Diabetes Association; 
Lustman, P.J., Anderson, R.J., Freedland, K.E., De Groot, M., Carney, R.M., Clouse, R.E., Depression and poor glycemic control: A meta-analytic review of the literature (2000) Diabetes Care, 23, pp. 934-942; 
Gonzalez, J.S., Depression (2013) Type 1 Diabetes Sourcebook, pp. 169-179. , Peters A, Laffel L, Eds. Alexandria, VA, American Diabetes Association; 
Fisher, L., Glasgow, R.E., Mullan, J.T., Skaff, M.M., Polonsky, W.H., Development of a brief diabetes distress screening instrument (2008) Ann Fam Med, 6, pp. 246-252; 
Fisher, L., Hessler, D.M., Polonsky, W.H., Mullan, J., When is diabetes distress clinically meaningful?: Establishing cut points for the Diabetes Distress Scale (2012) Diabetes Care, 35, pp. 259-264; 
Fisher, L., Mullan, J.T., Arean, P., Glasgow, R.E., Hessler, D., Masharani, U., Diabetes distress but not clinical depression or depressive symptoms is associated with glycemic control in both cross-sectional and longitudinal analyses (2010) Diabetes Care, 33, pp. 23-28; 
Anderson, B.J., Mansfield, A.K., Psychological issues in the treatment of diabetes (2007) Joslin's Diabetes Deskbook, pp. 641-661. , 2nd ed. Beaser RS, Ed. Boston, MA, Joslin Diabetes Center; 
Seaquist, E.R., Clarke, W.L., Hypoglycemia (2013) Type 1 Diabetes Sourcebook, pp. 341-357. , Peters A, Laffel LMB, Eds. Alexandria, VA, American Diabetes Association; 
Gonder-Frederick, L.A., Zrebiec, J.F., Bauchowitz, A.U., Cognitive function is disrupted by both hypo- and hyperglycemia in school-aged children with type 1 diabetes: A field study (2009) Diabetes Care, 32, pp. 1001-1006; 
Holmes, C.S., Cognitive difficulties in children with type 1 diabetes (2012) Psychosocial Care for People with Diabetes, pp. 57-68. , Young-Hyman D, Peyrot M, Eds. Alexandria, VA, American Diabetes Association; 
Jacobson, A.M., Ryan, C.M., Cleary, P.A., Biomedical risk factors for decreased cognitive functioning in type 1 diabetes: An 18 year follow-up of the Diabetes Control and Complications Trial (DCCT) cohort (2011) Diabetologia, 54, pp. 245-255; 
Goebel-Fabbri, A.E., Fikkan, J., Franko, D.L., Pearson, K., Anderson, B.J., Weinger, K., Insulin restriction and associated morbidity and mortality in women with type 1 diabetes (2008) Diabetes Care, 31, pp. 415-419; 
Trief, P.M., Lifespan development issues for adults (2014) Psychosocial Care for People with Diabetes, pp. 251-271. , Young-Hyman D, Peyrot M, Eds. Alexandria, VA, American Diabetes Association; 
Bryden, K.S., Dunger, D.B., Mayou, R.A., Peveler, R.C., Neil, H.A., Poor prognosis of young adults with type 1 diabetes: A longitudinal study (2003) Diabetes Care, 26, pp. 1052-1057; 
Hislop, A.L., Fegan, P.G., Schlaeppi, M.J., Duck, M., Yeap, B.B., Prevalence and associations of psychological distress in young adults with type 1 diabetes (2008) Diabet Med, 25, pp. 91-96; 
Lawrence, J.M., Standiford, D.A., Loots, B., Prevalence and correlates of depressed mood among youth with diabetes: The SEARCH for Diabetes in Youth study (2006) Pediatrics, 117, pp. 1348-1358; 
Trief, P.M., Sandberg, J.G., Dimmock, J.A., Forken, P.J., Weinstock, R.S., Personal and relationship challenges of adults with type 1 diabetes: A qualitative focus group study (2013) Diabetes Care, 36, pp. 2483-2488; 
Trief, P.M., Xing, D., Foster, N.C., Depression in adults in the T1D exchange clinic registry (2014) Diabetes Care, 37, pp. 1563-1572; 
Trief, P.M., Wade, M.J., Pine, D., Weinstock, R.S., A comparison of health-related quality of life of elderly and younger insulin-treated adults with diabetes (2003) Age Ageing, 32, pp. 613-618; 
Munshi, M.N., Nursing home and geriatric populations (2013) Type 1 Diabetes Sourcebook, pp. 585-595. , Peters A, Laffel L, Eds. Alexandria, VA, American Diabetes Association; 
Munshi, M.N., Segal, A.R., Suhl, E., Frequent hypoglycemia among elderly patients with poor glycemic control (2011) Arch Intern Med, 171, pp. 362-364; 
De Groot, M., Fisher, L., Building a pipeline of training for behavioral diabetes researchers and clinicians: A call for national dialogue (2011) Curr Diab Rep, 11, pp. 503-510; 
Dittmann, M., Publicizing diabetes' behavioral impact: As incoming president of the American Diabetes Association, Richard Rubin plans to emphasize diabetes' emotional side (2005) Monitor, 36, p. 35; 
Schwartz, D.D., Cline, V.D., Axelrad, M.E., Anderson, B.J.H., Feasibility, acceptability, and predictive validity of a psychosocial screening program for children and youth newly diagnosed with type 1 diabetes (2011) Diabetes Care, 34, pp. 326-331; 
Delamater, A.M., Psychological care of children and adolescents with diabetes (2009) Pediatr Diabetes, 10, pp. 175-184; 
Cameron, F.J., Northam, E.A., Ambler, G.R., Daneman, D., Routine psychological screening in youth with type 1 diabetes and their parents: A notion whose time has come? (2007) Diabetes Care, 30, pp. 2716-2724; 
Ducat, L., Philipson, L.H., Anderson, B.J., The mental health comorbidities of diabetes (2014) JAMA, 312, pp. 691-692; 
Fisher, L., Glasgow, R.E., A call for more effectively integrating behavioral and social science principles into comprehensive diabetes care (2007) Diabetes Care, 30, pp. 2746-2749; 
Garfield, S.A., Malozowski, S., Chin, M.H., Considerations for diabetes translational research in real-world settings (2003) Diabetes Care, 26, pp. 2670-2674; 
http://www.niddk.nih.gov/about-niddk/strategic-plans-reports/Pages/NIDDK-recent-advances-emerging-opportunities-2014.aspx, Accessed 19 November 2014; Fisher, L., Hessler, D., Glasgow, R.E., REDEEM: A pragmatic trial to reduce diabetes distress (2013) Diabetes Care, 36, pp. 2551-2558; 
De Groot, M., Depression and diabetes (2014) Psychosocial Care for People with Diabetes, pp. 1-16. , Young-Hyman D, Peyrot M, Eds. Alexandria, VA, American Diabetes Association; 
Outlook, pp. 16-17. , 2104 St. Louis, MO, Washington University School of Medicine, Spring; 
Egede, L.E., Zheng, D., Simpson, K., Comorbid depression is associated with increased health care use and expenditures in individuals with diabetes (2002) Diabetes Care, 25, pp. 464-470
UR  - https://www.scopus.com/inward/record.uri?eid=2-s2.0-84921913184&doi=10.2337%2fdc14-1383&partnerID=40&md5=b735e54f54fc645e5dfd0da4f401aa3c
ER  - 

TY  - JOUR
TI  - Biological aging and the future of geriatric psychiatry
T2  - Journals of Gerontology - Series A Biological Sciences and Medical Sciences
J2  - J. Gerontol. Ser. A Biol. Sci. Med. Sci.
VL  - 72
IS  - 3
SP  - 343
EP  - 352
PY  - 2017
DO  - 10.1093/gerona/glw241
SN  - 10795006 (ISSN) 
AU  - Rutherford, B.R.
AU  - Taylor, W.D.
AU  - Brown, P.J.
AU  - Sneed, J.R.
AU  - Roose, S.P.
AD  - Columbia University College of Physicians and Surg., New York State Psychiatric Institute, 1051 Riverside Drive, New York, NY  10032, United States
AD  - Vanderbilt University Medical Center, Geriatric Research, Education, and Clinical Center, Department of Veterans Affairs, Tennessee Valley Health Care Center, United States
AD  - Queens College of the City University of New York, United States
AB  - Advances in understanding the biological bases of aging have intellectually revitalized the field of geriatric psychiatry and broadened its scope to include promoting successful aging and studying resilience factors in older adults. To describe the process by which this paradigm shift has occurred and illustrate its implications for treatment and research of late-life brain disorders, late-life depression is discussed as a prototype case. Prior phases of geriatric psychiatry research were focused on achieving depressive symptom relief, outlining pharmacokinetic and pharmacodynamic differences between older and younger adults, and identifying moderators of treatment response. Building on this work, current geriatric psychiatry researchers have begun to disentangle the etiologic complexity in late-life depression by focusing on the causative aging-related processes involved, identifying both neurobiological and behavioral intermediates, and finally delineating depression subtypes that are distinguishable by their underlying biology and the treatment approach required. In this review, we discuss several age-related processes that are critical to the development of late-life mood disorders, outline implications of these processes for the clinical evaluation and management of later-life psychiatric disorders, and finally put forth suggestions for better integrating aging and developmental processes into the National Institute of Mental Health's Research Domain Criteria. © The Author 2016.
KW  - Brain aging
KW  - Depression
KW  - Frailty
KW  - Successful aging
KW  - aged
KW  - aging
KW  - depression
KW  - forecasting
KW  - gerontopsychiatry
KW  - human
KW  - medical research
KW  - psychological resilience
KW  - trends
KW  - Aged
KW  - Aging
KW  - Biomedical Research
KW  - Depression
KW  - Forecasting
KW  - Geriatric Psychiatry
KW  - Humans
KW  - Resilience, Psychological
PB  - Oxford University Press
N1  - Cited By :26
N1  - Export Date: 30 November 2021
M3  - Review
DB  - Scopus
N1  - CODEN: JGASF
C2  - 27994004
LA  - English
N1  - Correspondence Address: Rutherford, B.R.; Columbia University College of Physicians and Surg., 1051 Riverside Drive, United States; email: brr8@cumc.columbia.edu
N1  - References: (1950) The Problem of the Aged Patient in the Public Psychiatry Hospital, , Group for the Advancement of Psychiatry. Report No. 14,. New York: Group for the Advancement of Psychiatry; 
Da Silva, G., The loneliness and death of an old man: Three years' psychotherapy of an eighty-one-year-old depressed patient (1967) J Geriatr Psychiatry, 1, pp. 5-27; 
Small, G.W., Geriatric psychiatry fellowship recruitment: Crisis or opportunity? (1993) Am J Geriatr Psychiatry, 1, pp. 67-73; 
Depp, C.A., Jeste, D.V., Definitions and predictors of successful aging: A comprehensive review of larger quantitative studies (2006) Am J Geriatr Psychiatry, 14, pp. 6-20; 
Fries, J.F., Aging, natural death, and the compression of morbidity (1980) N Engl J Med, 303, pp. 130-135; 
Mouratoff, G.J., Grossman, A.J., Batterman, R.C., Effectiveness and tolerance of nialamide for geriatric patients (1959) Dis Nerv Syst, 20, pp. 38-40; 
Post, F., The management and nature of depressive illnesses in late life: A follow-through study (1972) Br J Psychiatry, 121, pp. 393-404; 
Fann, W.E., Pharmacotherapy in older depressed patients (1976) J Gerontol, 31, pp. 304-310; 
Krishnan, K.R., Hays, J.C., Tupler, L.A., George, L.K., Blazer, D.G., Clinical and phenomenological comparisons of late-onset and early-onset depression (1995) Am J Psychiatry, 152, pp. 785-788; 
Brodaty, H., Luscombe, G., Parker, G., Early and late onset depression in old age: Different aetiologies, same phenomenology (2001) J Affect Disord, 66, pp. 225-236; 
Kalayam, B., Alexopoulos, G.S., Prefrontal dysfunction and treatment response in geriatric depression (1999) Arch Gen Psychiatry, 56, pp. 713-718; 
Figiel, G.S., Krishnan, K.R., Doraiswamy, P.M., Rao, V.P., Nemeroff, C.B., Boyko, O.B., Subcortical hyperintensities on brain magnetic resonance imaging: A comparison between late age onset and early onset elderly depressed subjects (1991) Neurobiol Aging, 12, pp. 245-247; 
Krishnan, K.R.R., McDonald, W.M., Arteriosclerotic depression (1995) Med Hypotheses, 44, pp. 77-145; 
Alexopoulos, G.S., Meyers, B.S., Young, R.C., Clinically defined vascular depression (1997) Am J Psychiatry, 154, pp. 562-565; 
North, B.J., Sinclair, D.A., The intersection between aging and cardiovascular disease (2012) Circ Research, 110, pp. 1097-1108; 
Alexopoulos, G.S., The depression-executive dysfunction syndrome of late life: A specific target for D3 agonists? (2001) Am J Geriatr Psychiatry, 9, pp. 22-29; 
Aizenstein, H.J., Khalef, A., Walker, S.E., Andreescu, C., MRI predictors of treatment response in late-life depression (2014) J Geriatr Psychiatry Neurol, 27, pp. 24-32; 
Gunning-Dixon, F.M., Walton, M., Cheng, J., MRI signal hyperintensities and treatment remission of geriatric depression (2010) J Affect Disord, 126, pp. 395-401; 
Sheline, Y.I., Pieper, C.F., Barch, D.M., Support for the vascular depression hypothesis in late-life depression: Results of a 2-site, prospective, antidepressant treatment trial (2010) Arch Gen Psychiatry, 67, pp. 277-285; 
Taylor, W.D., Steffens, D.C., MacFall, J.R., White matter hyperintensity progression and late-life depression outcomes (2003) Arch Gen Psychiatry, 60, pp. 1090-1096; 
Aizenstein, H.J., Andreescu, C., Edelman, K.L., FMRI correlates of white matter hyperintensities in late-life depression (2011) Am J Psychiatry, 168, pp. 1075-1082; 
Sneed, J.R., Rindskopf, D., Steffens, D.C., Krishnan, K.R., Roose, S.P., The vascular depression subtype: Evidence of internal validity (2008) Biol Psychiatry, 64, pp. 491-497; 
Areán, P.A., Raue, P., Mackin, R.S., Kanellopoulos, D., McCulloch, C., Alexopoulos, G.S., Problem-solving therapy and supportive therapy in older adults with major depression and executive dysfunction (2010) Am J Psychiatry, 167, pp. 1391-1398; 
Kraemer, H.C., Messages for clinicians: Moderators and mediators of treatment outcome in randomized controlled trials Am J Psychiatry, , Advance online publication; 
Ershler, W.B., Interleukin-6: A cytokine for gerontologists (1993) J Am Geriatr Soc, 41, pp. 176-181; 
Franceschi, C., Bonafè, M., Valensin, S., Inflamm-aging. An evolutionary perspective on immunosenescence (2000) Ann NY Acad Sci, 908, pp. 244-254; 
Miller, A.H., Raison, C.L., The role of inflammation in depression: From evolutionary imperative to modern treatment target (2016) Nat Rev Immunol, 16, pp. 22-34; 
Koponen, H., Jokelainen, J., Keinänen-Kiukaanniemi, S., Kumpusalo, E., Vanhala, M., Metabolic syndrome predisposes to depressive symptoms: A population-based 7-year follow-up study (2008) J Clin Psychiatry, 69, pp. 178-182; 
Kiecolt-Glaser, J.K., Derry, H.M., Fagundes, C.P., Inflammation: Depression fans the flames and feasts on the heat (2015) Am J Psychiatry, 172, pp. 1075-1091; 
Dowlati, Y., Herrmann, N., Swardfager, W., A meta-analysis of cytokines in major depression (2010) Biol Psychiatry, 67, pp. 446-457; 
Capuron, L., Gumnick, J.F., Musselman, D.L., Neurobehavioral effects of interferon-alpha in cancer patients: Phenomenology and paroxetine responsiveness of symptom dimensions (2002) Neuropsychopharmacology, 26, pp. 643-652; 
Bäckman, L., Nyberg, L., Lindenberger, U., Li, S.C., Farde, L., The correlative triad among aging, dopamine, and cognition: Current status and future prospects (2006) Neurosci Biobehav Rev, 30, pp. 791-807; 
D'Mello, C., Le, T., Swain, M.G., Cerebral microglia recruit monocytes into the brain in response to tumor necrosis factoralpha signaling during peripheral organ inflammation (2009) J Neurosci, 29, pp. 2089-2102; 
Felger, J.C., Miller, A.H., Cytokine effects on the basal ganglia and dopamine function: The subcortical source of inflammatory malaise (2012) Front Neuroendocrinol, 33, pp. 315-327; 
Eisenberger, N.I., Berkman, E.T., Inagaki, T.K., Rameson, L.T., Mashal, N.M., Irwin, M.R., Inflammation-induced anhedonia: Endotoxin reduces ventral striatum responses to reward (2010) Biol Psychiatry, 68, pp. 748-754; 
Capuron, L., Pagnoni, G., Drake, D.F., Dopaminergic mechanisms of reduced basal ganglia responses to hedonic reward during interferon alfa administration (2012) Arch Gen Psychiatry, 69, pp. 1044-1053; 
Felger, J.C., Hernandez, C.R., Miller, A.H., Levodopa reverses cytokine-induced reductions in striatal dopamine release (2015) Int J Neuropsychopharmacol, 18, p. pyu084; 
Felger, J.C., Haroon, E., Woolwine, B.J., Jung, M.Y., Hu, X., Miller, A.H., Inflammation is associated with decreased functional connectivity within corticostriatal reward circuitry in depression (2016) Mol Psychiatry, 21, pp. 1358-1365; 
Dunlop, B.W., Nemeroff, C.B., The role of dopamine in the pathophysiology of depression (2007) JAMA Psychiatry, 64, pp. 327-337; 
Eckart, C., Bunzeck, N., Dopamine modulates processing speed in the human mesolimbic system (2013) Neuroimage, 66, pp. 293-300; 
Cham, R., Studenski, S.A., Perera, S., Bohnen, N.I., Striatal dopaminergic denervation and gait in healthy adults (2008) Exp Brain Res, 185, pp. 391-398; 
Loeser, R.F., Collins, J.A., Diekman, B.O., Ageing and the pathogenesis of osteoarthritis (2016) Nat Rev Rheumatol, 12, pp. 412-420; 
Brown, P.J., Roose, S.P., Zhang, J., Inflammation, depression, and slow gait: A high mortality phenotype in later life (2016) J Gerontol A Biol Sci Med Sci, 71, pp. 221-227; 
Finkel, T., Holbrook, N.J., Oxidants, oxidative stress and the biology of ageing (2000) Nature, 408, pp. 239-247; 
Liu, T., Zhong, S., Liao, X., A meta-analysis of oxidative stress markers in depression (2015) PLoS One, 10, p. e0138904; 
Hiona, A., Leeuwenburgh, C., The role of mitochondrial DNA mutations in aging and sarcopenia: Implications for the mitochondrial vicious cycle theory of aging (2008) Exp Gerontol, 43, pp. 24-33; 
Gonzalez-Freire, M., De Cabo, R., Bernier, M., Reconsidering the role of mitochondria in aging (2015) J Gerontol A Biol Sci Med Sci, 70, pp. 1334-1342; 
Joseph, A.M., Adhihetty, P.J., Buford, T.W., The impact of aging on mitochondrial function and biogenesis pathways in skeletal muscle of sedentary high-and low-functioning elderly individuals (2012) Aging Cell, 11, pp. 801-809; 
Tyrrell, D.J., Bharadwaj, M.S., Van Horn, C.G., Kritchevsky, S.B., Nicklas, B.J., Molina, A.J., Respirometric profiling of muscle mitochondria and blood cells are associated with differences in gait speed among communitydwelling older adults (2015) J Gerontol A Biol Sci Med Sci, 70, pp. 1394-1399; 
Santanasto, A.J., Glynn, N.W., Jubrias, S.A., Skeletal muscle mitochondrial function and fatigability in older adults (2015) J Gerontol A Biol Sci Med Sci, 70, pp. 1379-1385; 
Coen, P.M., Jubrias, S.A., Distefano, G., Skeletal muscle mitochondrial energetics are associated with maximal aerobic capacity and walking speed in older adults (2013) J Gerontol A Biol Sci Med Sci, 68, pp. 447-455; 
Hardy, S.E., Studenski, S.A., Fatigue predicts mortality in older adults (2008) J Am Geriatr Soc, 56, pp. 1910-1914; 
Fried, L.P., Tangen, C.M., Walston, J., Frailty in older adults: Evidence for a phenotype (2001) J Gerontol A Biol Sci Med Sci, 56, pp. M146-M156. , Cardiovascular Health Study Collaborative Research Group; 
Mezuk, B., Lohman, M., Dumenci, L., Lapane, K.L., Are depression and frailty overlapping syndromes in mid-and late-life? A latent variable analysis (2013) Am J Geriatr Psychiatry, 21, pp. 560-569; 
Demakakos, P., Cooper, R., Hamer, M., De Oliveira, C., Hardy, R., Breeze, E., The bidirectional association between depressive symptoms and gait speed: Evidence from the English Longitudinal Study of Ageing (ELSA) (2013) PLoS One, 8, p. e68632; 
Brown, P.J., Roose, S.P., Fieo, R., Frailty and depression in older adults: A high-risk clinical population (2014) Am J Geriatr Psychiatry, 22, pp. 1083-1095; 
Taylor, W.D., Aizenstein, H.J., Alexopoulos, G.S., The vascular depression hypothesis: Mechanisms linking vascular disease with depression (2013) Mol Psychiatry, 18, pp. 963-974; 
Lotta, T., Vidgren, J., Tilgmann, C., Kinetics of human soluble and membrane-bound catechol O-methyltransferase: A revised mechanism and description of the thermolabile variant of the enzyme (1995) Biochemistry, 34, pp. 4202-4210; 
Russo, S.J., Nestler, E.J., The brain reward circuitry in mood disorders (2013) Nat Rev Neurosci, 14, pp. 609-625; 
Ong, A.D., Uchino, B.N., Wethington, E., Loneliness and health in older adults: A mini-review and synthesis (2016) Gerontology, 62, pp. 443-449; 
Cacioppo, S., Capitanio, J.P., Cacioppo, J.T., Toward a neurology of loneliness (2014) Psychol Bull, 140, pp. 1464-1504; 
Rowe, J.W., Kahn, R.L., Human aging: Usual and successful (1987) Science, 237, pp. 143-149; 
Thomas, P.A., Trajectories of social engagement and limitations in late life (2011) J Health Soc Behav, 52, pp. 430-443; 
Loprinzi, P.D., Loenneke, J.P., Blackburn, E.H., Movement-based behaviors and leukocyte telomere length among US adults (2015) Med Sci Sports Exerc, 47, pp. 2347-2352; 
Mahncke, H.W., Bronstone, A., Merzenich, M.M., Brain plasticity and functional losses in the aged: Scientific bases for a novel intervention (2006) Prog Brain Res, 157, pp. 81-109; 
Gutchess, A., Plasticity of the aging brain: New directions in cognitive neuroscience (2014) Science, 346, pp. 579-582; 
Sahay, A., Hen, R., Adult hippocampal neurogenesis in depression (2007) Nat Neurosci, 10, pp. 1110-1115; 
Nokia, M.S., Lensu, S., Ahtiainen, J.P., Physical exercise increases adult hippocampal neurogenesis in male rats provided it is aerobic and sustained (2016) J Physiol, 594, pp. 1855-1873; 
Baltes, P.B., Smith, J., Toward a psychology of wisdom and its ontogenesis (1990) Wisdom: Its Nature, Origins, and Development, pp. 87-120. , In: Sternberg RJ, ed., . New York: Cambridge University Press; 
Grossmann, I., Na, J., Varnum, M.E., Park, D.C., Kitayama, S., Nisbett, R.E., Reasoning about social conflicts improves into old age (2010) Proc Natl Acad Sci USA, 107, pp. 7246-7250; 
Stonea, A.A., Schwartz, J.E., Brodericka, J.E., Deaton, A., A snapshot of the age distribution of psychological well-being in the United States (2010) Proc Natl Acad Sci USA, 22, pp. 9985-9990; 
Simon, N.M., Smoller, J.W., McNamara, K.L., Telomere shortening and mood disorders: Preliminary support for a chronic stress model of accelerated aging (2006) Biol Psychiatry, 60, pp. 432-435; 
McEwen, B.S., Mood disorders and allostatic load (2003) Biol Psychiatry, 54, pp. 200-207; 
Makarov, V.L., Hirose, Y., Langmore, J.P., Long G tails at both ends of human chromosomes suggest a C strand degradation mechanism for telomere shortening (1997) Cell, 88, pp. 657-666; 
Shammas, M.A., Telomeres, lifestyle, cancer, and aging (2011) Curr Opin Nutr Metab Care, 14, pp. 28-34; 
Rode, L., Nordestgaard, B.G., Bojeson, S.E., Peripheral blood leukocyte telomere length and mortality among 64,637 individuals from the general population (2015) J Natl Cancer Inst, 107, p. djv074; 
Schutte, N.S., Malouff, J.M., The association between depression and leukocyte telomere length: A meta-analysis (2015) Depress Anxiety, 32, pp. 229-238; 
Silbert, L.C., Nelson, C., Howieson, D.B., Moore, M.M., Kaye, J.A., Impact of white matter hyperintensity volume progression on rate of cognitive and motor decline (2008) Neurology, 71, pp. 108-113; 
Khalaf, A., Edelman, K., Tudorascu, D., Andreescu, C., Reynolds, C.F., Aizenstein, H., White matter hyperintensity accumulation during treatment of latelife depression (2015) Neuropsychopharmacology, 40, pp. 3027-3035; 
Okereke, O.I., Lyness, J.M., Lotrich, F.E., Reynolds, C.F., 3rd, Depression in latelife: A focus on prevention (2013) Focus (Am Psychiatr Publ), 11, pp. 22-31; 
Wen, C.P., Wai, J.P., Tsai, M.K., Minimum amount of physical activity for reduced mortality and extended life expectancy: A prospective cohort study (2011) Lancet, 378, pp. 1244-1253; 
Belsky, D.W., Caspi, A., Houts, R., Quantification of biological aging in young adults (2015) Proc Natl Acad Sci USA, 112, pp. E4104-E4110; 
(2013) Monographs Society Research Child Devel, 78, pp. 1-172. , National Institutes of Health Toolbox Cognition Battery (NIH Toolbox CB); 
Weintraub, S., Dikmen, S.S., Heaton, R.K., Cognition assessment using the NIH Toolbox (2013) Neurology, 80 (11), pp. S54-S64; 
Guralnik, J.M., Simonsick, E.M., Ferrucci, L., A short physical performance battery assessing lower extremity function: Association with selfreported disability and prediction of mortality and nursing home admission (1994) J Gerontol, 49, pp. M85-M94; 
Bartels, S.J., Coakley, E.H., Zubritsky, C., Improving access to geriatric mental health services: A randomized trial comparing treatment engagement with integrated versus enhanced referral care for depression, anxiety, and at-risk alcohol use (2004) Am J Psychiatry, 161, pp. 1455-1462. , PRISM-E Investigators; 
Castner, S.A., Goldman-Rakic, P.S., Enhancement of working memory in aged monkeys by a sensitizing regimen of dopamine D1 receptor stimulation (2004) J Neurosci, 24, pp. 1446-1450; 
Lavretsky, H., Reinlieb, M., St Cyr, N., Siddarth, P., Ercoli, L.M., Senturk, D., Citalopram, methylphenidate, or their combination in geriatric depression: A randomized, double-blind, placebo-controlled trial (2015) Am J Psychiatry, 172, pp. 561-569; 
Richardson, C.A., Glynn, N.W., Ferrucci, L.G., Mackey, D.C., Walking energetics, fatigability, and fatigue in older adults: The study of energy and aging pilot (2015) J Gerontol A Biol Sci Med Sci, 70, pp. 487-494; 
Lagouge, M., Argmann, C., Gerhart-Hines, Z., Resveratrol improves mitochondrial function and protects against metabolic disease by activating SIRT1 and PGC-1alpha (2006) Cell, 127, pp. 1109-1122; 
Howitz, K.T., Bitterman, K.J., Cohen, H.Y., Small molecule activators of sirtuins extend Saccharomyces cerevisiae lifespan (2003) Nature, 425, pp. 191-196; 
Casey, B.J., Oliveri, M.E., Insel, T., A neurodevelopmental perspective on the research domain criteria (RDoC) framework (2014) Biol Psychiatry, 76, pp. 350-353; 
Peterson, B.S., Research Domain Criteria (RDoC): A new psychiatric nosology whose time has not yet come (2015) J Child Psychol Psychiatry, 56, pp. 719-722; 
Chang, M., Snaedal, J., Einarsson, B., The association between midlife physical activity and depressive symptoms in late life: Age gene/environment Susceptibility-Reykjavik Study (2016) J Gerontol A Biol Sci Med Sci, 71, pp. 502-507; 
Cuthbert, B.N., Insel, T.R., Toward the future of psychiatric diagnosis: The seven pillars of RDoC (2013) BMC Med, 11, p. 126; 
Verghese, J., Wang, C., Lipton, R.B., Holtzer, R., Motoric cognitive risk syndrome and the risk of dementia (2013) J Gerontol A Biol Sci Med Sci, 68, pp. 412-418; 
Allali, G., Ayers, E.I., Verghese, J., Motoric cognitive risk syndrome subtypes and cognitive profiles (2016) J Gerontol A Biol Sci Med Sci, 71, pp. 378-384; 
Salthouse, T.A., The processing-speed theory of adult age differences in cognition (1996) Psychol Rev, 103, pp. 403-428; 
Bryan, J., Luszcz, M.A., Speed of information processing as a mediator between age and free-recall performance (1996) Psychol Aging, 11, pp. 3-9; 
Habeck, C., Steffener, J., Barulli, D., Making cognitive latent variables manifest: Distinct neural networks for fluid reasoning and processing speed (2015) J Cogn Neurosci, 27, pp. 1249-1258; 
Butters, M.A., Whyte, E.M., Nebes, R.D., The nature and determinants of neuropsychological functioning in late-life depression (2004) Arch Gen Psychiatry, 61, pp. 587-595; 
Eldadah, B.A., Fatigue and fatigability in older adults (2010) PM R, 2, pp. 406-413; 
Simonsick, E.M., Schrack, J.A., Glynn, N.W., Ferrucci, L., Assessing fatigability in mobility-intact older adults (2014) J Am Geriatr Soc, 62, pp. 347-351; 
Glynn, N.W., Santanasto, A.J., Simonsick, E.M., The Pittsburgh Fatigability scale for older adults: Development and validation (2015) J Am Geriatr Soc, 63, pp. 130-135; 
Lim, J., Wu, W.C., Wang, J., Detre, J.A., Dinges, D.F., Rao, H., Imaging brain fatigue from sustained mental workload: An ASL perfusion study of the time-on-task effect (2010) Neuroimage, 49, pp. 3426-3435; 
Allali, G., Van Der Meulen, M., Beauchet, O., Rieger, S.W., Vuilleumier, P., Assal, F., The neural basis of age-related changes in motor imagery of gait: An fMRI study (2014) J Gerontol A Biol Sci Med Sci, 69, pp. 1389-1398
UR  - https://www.scopus.com/inward/record.uri?eid=2-s2.0-85016174052&doi=10.1093%2fgerona%2fglw241&partnerID=40&md5=f169c178885a764a9aed60717168bb01
ER  - 

TY  - JOUR
TI  - Intervention now to eliminate repeat unintended pregnancy in teenagers (INTERUPT): A systematic review of intervention effectiveness and cost-effectiveness, and qualitative and realist synthesis of implementation factors and user engagement
T2  - Health Technology Assessment
J2  - Health Technol. Assess.
VL  - 20
IS  - 16
SP  - 1
EP  - 214
PY  - 2016
DO  - 10.3310/hta20160
SN  - 13665278 (ISSN) 
AU  - Whitaker, R.
AU  - Hendry, M.
AU  - Aslam, R.
AU  - Booth, A.
AU  - Carter, B.
AU  - Charles, J.M.
AU  - Craine, N.
AU  - Edwards, R.T.
AU  - Noyes, J.
AU  - Ntambwe, L.I.
AU  - Pasterfield, D.
AU  - Rycroft-Malone, J.
AU  - Williams, N.
AD  - Whitaker Research Ltd, Cae Ffos, Bangor, United Kingdom
AD  - North Wales Centre for Primary Care Research, Bangor University, Wrexham, United Kingdom
AD  - Liverpool Review and Implementation Group, University of Liverpool, Liverpool, United Kingdom
AD  - School of Health and Related Research, University of Sheffield, Sheffield, United Kingdom
AD  - Institute of Primary Care and Public Health, School of Medicine, Cardiff University, Cardiff, United Kingdom
AD  - Centre for Health Economics and Medicines Evaluation, School of Healthcare Sciences, Bangor University, Bangor, United Kingdom
AD  - Microbiology Department, Public Health Wales, Ysbyty Gwynedd, Bangor, United Kingdom
AD  - School of Social Sciences, Bangor University, Bangor, United Kingdom
AD  - Veristat S.A., Montreal, QC, Canada
AD  - School of Healthcare Sciences, Bangor University, Bangor, United Kingdom
AD  - North Wales Organisation for Randomised Trials in Health (and Social Care), School of Healthcare Sciences, Bangor University, Bangor, United Kingdom
AB  - Background: The UK has one of the highest rates of teenage pregnancies in Western Europe. One-fifth of these are repeat pregnancies. Unintended conceptions can cause substantial emotional, psychological and educational harm to teenagers, often with enduring implications for life chances. Babies of teenage mothers have increased mortality and are at a significantly increased risk of poverty, educational underachievement and unemployment later in life, with associated costs to society. It is important to identify effective, cost-effective and acceptable interventions. Objectives: To identify who is at the greatest risk of repeat unintended pregnancies; which interventions are effective and cost-effective; and what the barriers to and facilitators of the uptake of these interventions are. Data sources: We conducted a multistreamed, mixed-methods systematic review informed by service user and provider consultation to examine worldwide peer-reviewed evidence and UK-generated grey literature to find and evaluate interventions to reduce repeat unintended teenage pregnancies. We searched the following electronic databases: MEDLINE and MEDLINE In-Process & Other Non-Indexed Citations, PsycINFO, Cumulative Index to Nursing and Allied Health Literature, The Cochrane Library (Cochrane Database of Systematic Reviews, Database of Abstracts of Reviews of Effects and the Health Technology Assessment Database), EMBASE (Excerpta Medica database), British Nursing Index, Educational Resources Information Center, Sociological Abstracts, Applied Social Sciences Index and Abstracts, BiblioMap (the Evidence for Policy and Practice Information and Co-ordinating Centre register of health promotion and public health research), Social Sciences Citation Index (supported by Web of Knowledge), Research Papers in Economics, EconLit (American Economic Association’s electronic bibliography), OpenGrey, Scopus, Scirus, Social Care Online, National Research Register, National Institute for Health Research Clinical Research Network Portfolio and Index to THESES. Searches were conducted in May 2013 and updated in June 2014. In addition, we conducted a systematic search of Google (Google Inc., Mountain View, CA, USA) in January 2014. Database searches were guided by an advisory group of stakeholders. Review methods: To address the topic’s complexities, we used a structured, innovative and iterative approach combining methods tailored to each evidence stream. Quantitative data (effectiveness, cost-effectiveness, risk factors and effect modifiers) were synthesised with reference to Cochrane guidelines for evaluating evidence on public health interventions. Qualitative evidence addressing facilitators of and barriers to the uptake of interventions, experience and acceptability of interventions was synthesised thematically. We applied the principles of realist synthesis to uncover theories and mechanisms underpinning interventions (what works, for whom and in what context). Finally, we conducted an overarching narrative of synthesis of evidence and gathered service user feedback. Results: We identified 8664 documents initially, and 816 in repeat searches. We filtered these to 12 randomised controlled trials (RCTs), four quasi-RCTs, 10 qualitative studies and 53 other quantitative studies published between 1996 and 2012. None of the RCTs was based in the UK. The RCTs evaluated an emergency contraception programme and psychosocial interventions. We found no evidence for effectiveness with regard to condom use, contraceptive use or rates of unprotected sex or use of birth control. Our primary outcome was repeat conception rate: the event rate was 132 of 308 (43%) in the intervention group versus 140 of 289 (48%) for the control goup, with a non-significant risk ratio (RR) of 0.92 [95% confidence interval (CI) 0.78 to 1.08]. Four studies reported subsequent birth rates: 29 of 237 (12%) events for the intervention arm versus 46 out of 224 (21%) for the control arm, with a RR of 0.60 (95% CI 0.39 to 0.93). Many repeat conceptions occurred in the context of poverty, low expectations and aspirations, and negligible opportunities. Service user feedback suggested that there were specific motivations for many repeat conceptions, for example to replace loss or to please a partner. Realist synthesis highlighted that context, motivation, planning for the future and letting young women take control with connectedness and tailoring provide a conceptual framework for future research. Limitations: Included studies rarely characterised adolescent pregnancy as intended or unintended, that is interventions to reduce repeat conceptions rarely addressed whether or not pregnancies were intended. Furthermore, interventions were often not clearly defined, had multiple aims and did not indicate which elements were intended to address which aims. Nearly all of the studies were conducted in the USA and focused largely on African American or Hispanic and Latina American populations. Conclusions: We found no evidence to indicate that existing interventions to reduce repeat teenage pregnancy were effective; however, subsequent births were reduced by home-based interventions. Qualitative and realist evidence helped to explain gaps in intervention design that should be addressed. More theory-based, rigorously evaluated programmes need to be developed to reduce repeat teenage pregnancy in the UK. © Queen’s Printer and Controller of HMSO 2016.
KW  - adolescent
KW  - adolescent pregnancy
KW  - African American
KW  - aspiration
KW  - birth rate
KW  - British nursing index
KW  - Cinahl
KW  - clinical research
KW  - Cochrane Library
KW  - conception
KW  - conceptual framework
KW  - condom use
KW  - confidence interval
KW  - consultation
KW  - controlled study
KW  - cost effectiveness analysis
KW  - doctor patient relation
KW  - economics
KW  - Embase
KW  - emergency contraception
KW  - expectation
KW  - female
KW  - health promotion
KW  - Hispanic
KW  - human
KW  - human experiment
KW  - infant
KW  - information center
KW  - Medline
KW  - mortality
KW  - mother
KW  - motivation
KW  - narrative
KW  - poverty
KW  - practice guideline
KW  - PsycINFO
KW  - public health
KW  - publication
KW  - qualitative research
KW  - quantitative study
KW  - risk factor
KW  - Scopus
KW  - social care
KW  - sociology
KW  - synthesis
KW  - systematic review
KW  - theoretical model
KW  - unemployment
KW  - unplanned pregnancy
KW  - unprotected sex
KW  - Web of Science
KW  - cost benefit analysis
KW  - home care
KW  - pregnancy
KW  - prevention and control
KW  - procedures
KW  - United Kingdom
KW  - Adolescent
KW  - Cost-Benefit Analysis
KW  - Female
KW  - Health Promotion
KW  - Home Care Services
KW  - Humans
KW  - Motivation
KW  - Pregnancy
KW  - Pregnancy in Adolescence
KW  - Qualitative Research
KW  - Risk Factors
KW  - United Kingdom
PB  - NIHR Journals Library
N1  - Cited By :26
N1  - Export Date: 30 November 2021
M3  - Review
DB  - Scopus
N1  - CODEN: HTASF
C2  - 26931051
LA  - English
N1  - Correspondence Address: Whitaker, R.; Whitaker Research Ltd, Cae Ffos, United Kingdom; email: rhiannon@whitres.co.uk
N1  - References: Nelson, P.B., Repeat pregnancy among adolescent mothers: A review of the literature (1990) J Natl Black Nurses Assoc, 4, pp. 28-34; 
Fraser, A.M., Brockert, J.E., Ward, R.H., Association of young maternal age with adverse reproductive outcomes (1995) N Engl J Med, 332, pp. 1113-1117. , http://dx.doi.org/10.1056/NEJM199504273321701; 
(2015) Maternal, Newborn, Child and Adolescent Health. Adolescent Pregnancy, , www.who.int/maternal_child_adolescent/topics/maternal/adolescent_pregnancy/en/, accessed 7 April 2015; 
(2011) UK National Statistics Publication Hub: Conception and Fertility Rates, , www.statistics.gov.uk/hub/population/births-and-fertility/conception-and-fertility-rates/index.html, Office for National Statistics, accessed 6 June 2013; 
(2007) Child Poverty and Perspective: An Overview of Child Well-Being in Rich Countries, , Innocenti Report Card 7. Florence: UNICEF Innocenti Research Centre; 
(2013) Child Well-Being in Rich Countries: A Comparative Overview, , Innocenti Report Card 11. Florence: UNICEF Innocenti Research Centre; 
Teenage Pregnancy: You Can Make a Real Difference to Teenage Pregnancy, , www.fpa.org.uk/media/uploads/professionals/talking-sense/teenage-pregnancy-briefing.pdf, TPIAG; undated, accessed 6 June 2013; 
(2010) Teenage Pregnancy Strategy: Beyond 2010, , www.teachernet.gov.uk/publications, Department of Health, accessed 7 June 2013; 
Rowlands, S., Social predictors of repeat adolescent pregnancy and focussed strategies (2010) Best Pract Res Cl Ob, 24, pp. 605-616. , http://dx.doi.org/10.1016/j.bpobgyn.2010.02.016; 
Trussell, J., Wynn, L.L., Reducing unintended pregnancy in the United States (2008) Contraception, 77, pp. 1-5. , http://dx.doi.org/10.1016/j.contraception.2007.09.001; 
Wellings, K., Wilkinson, P., Grundy, C., Kane, R., Lachowycz, J.P., (2005) Teenage Pregnancy Strategy Evaluation: Final Report Synthesis, , http://webarchive.nationalarchives.gov.uk/20130401151715/http://www.education.gov.uk/publications/eOrderingDownload/RW38.pdf, accessed 28 June 2015; 
(2010) Sexual Health and Wellbeing Action Plan for Wales 2010–2015, , www.shnwales.org.uk/Documents/485/Strategy%20(English).pdf, accessed 6 June 2013; 
(2008) Social Services and Public Safety, , www.dhsspsni.gov.uk/dhssps_sexual_health_plan_front_cvr.pdf, Sexual Health Promotion: Strategy & Action Plan 2008–2013. Northern Ireland Department of Health, Social Services and Public Safety, accessed 6 June 2013; 
(2005) Respect and Responsibility: Strategy and Action Plan for Improving Sexual Health, , www.scotland.gov.uk/Resource/Doc/35596/0012575.pdf, The Scottish Executive, accessed 6 June 2013; 
Smith, G.C., Pell, J.P., Walsh, D., Pregnancy complications and maternal risk of ischaemic heart disease: A retrospective cohort study of 129,290 births (2001) Lancet, 357, pp. 2002-2006. , http://dx.doi.org/10.1016/S0140-6736(00)05112-6; 
Koniak-Griffin, D., Turner-Pluta, C., Health risks and psychosocial outcomes of early childbearing: A review of the literature (2001) J Perinat Neonatal Nurs, 15, pp. 1-17. , http://dx.doi.org/10.1097/00005237-200109000-00002; 
Rigsby, D.C., Macones, G.A., Driscoll, D.A., Risk factors for rapid repeat pregnancy among adolescent mothers: A review of the literature (1998) J Pediatr Adolesc Gynecol, 11, pp. 115-126. , http://dx.doi.org/10.1016/S1083-3188(98)70130-5; 
Meade, C.S., Ickovics, J.R., Systematic review of sexual risk among pregnant and mothering teens in the USA: Pregnancy as an opportunity for integrated prevention of STD and repeat pregnancy (2005) Soc Sci Med, 60, pp. 661-678. , http://dx.doi.org/10.1016/j.socscimed.2004.06.015; 
Jacoby, M., Gorenflo, D., Wunderlich, C., Eyler, A.E., Rapid repeat pregnancy and experiences of interpersonal violence among low-income adolescents (1999) Am J Prev Med, 16, pp. 318-321. , http://dx.doi.org/10.1016/S0749-3797(99)00029-X; 
Burt, M.R., Estimating the public cost of teenage childbearing (1986) Fam Plann Perspect, 18, pp. 221-226. , http://dx.doi.org/10.2307/2134980; 
Burt, M.R., Public cost and policy implications of teenage childbearing (1990) Adv Adolesc Mental Health, 4, pp. 265-280; 
Hoffman, S.D., Foster, M.E., Furstenberg, F.F., Re-evaluating the costs of teenage childbearing (1993) Demography, 30, pp. 1-13. , http://dx.doi.org/10.2307/2061859; 
Hoffman, S.D., Maynard, R.A., (2008) Kids Having Kids: Economic Costs & Social Consequences of Teen Pregnancy, , Washington, DC: The Urban Institute; 
Rich-Edwards, J., Teen pregnancy is not a public health crisis in the United States: It is time we made it one (2002) Int J Epidemiol, 31, pp. 555-556. , http://dx.doi.org/10.1093/ije/31.3.555; 
Barrett, G., Smith, S.C., Wellings, K., Conceptualization, development, and evaluation of a measure of unplanned pregnancy (2004) J Epidemiol Community Health, 58, pp. 426-433. , http://dx.doi.org/10.1136/jech.2003.014787; 
Klerman, L.V., The intendedness of pregnancy: A concept in transition (2000) Matern Child Health J, 4, pp. 163-169. , http://dx.doi.org/10.1023/A:1009534612388; 
Oringanje, C., Meremikwu, M.M., Eko, H., Esu, E., Meremikwu, A., Ehiri, J.E., Interventions for preventing unintended pregnancies among adolescents (2009) Cochrane Database Syst Rev, p. 4. , http://dx.doi.org/10.1002/14651858.cd005215.pub2, CD005215; 
Ramos, C., Interventions for Preventing Unintended Pregnancies Among Adolescents (2011) Geneva: The WHO Reproductive Health Library (RHL); 
Dicenso, A., Guyatt, G., Willan, A., Griffith, L., Interventions to reduce unintended pregnancies among adolescents: Systematic review of randomised controlled trials (2002) BMJ, 15, p. 1426. , http://dx.doi.org/10.1136/bmj.324.7351.1426; 
Heller, K., Coming of age of prevention science: Comments on the 1994 National Institute of Mental Health Institute of Medicine prevention reports (1996) Am Psychol, 51, pp. 1123-1127. , http://dx.doi.org/10.1037/0003-066X.51.11.1123; 
Black, M., Bentley, M., Papas, M., Oberlander, S., Teti, L., McNary, S., Delaying second births among adolescent mothers: A randomized, controlled trial of a home-based mentoring program (2006) Pediatrics, 118, pp. e1087-e1099. , http://dx.doi.org/10.1542/peds.2005-2318; 
Bandura, A., Self-efficacy: Toward a unifying theory of behavioral change (1977) Psychol Rev, 84, pp. 191-215. , http://dx.doi.org/10.1037/0033-295X.84.2.191; 
Erikson, E.H., (1993) Childhood and Society, , New York, NY: WW Norton & Company; 
Talashek, M.L., Alba, M.L., Patel, A., Untangling the health disparities of teen pregnancy (2000) J Spec Pediatr Nurs, 11, pp. 14-27. , http://dx.doi.org/10.1111/j.1744-6155.2006.00040.x; 
Peterson, S.J., Bredow, T.S., (2009) Middle Range Theories, , 2nd edn. Philadelphia, PA: Wolters Kluwer Health/Lippincott Williams & Wilkins; 
Fergus, S., Zimmerman, M.A., Adolescent resilience: A framework for understanding healthy development in the face of risk (2005) Annu Rev Public Health, 26, pp. 399-419. , http://dx.doi.org/10.1146/annurev.publhealth.26.021304.144357; 
Holness, N.A., (2014) The Effects of Resiliance and Social Influences on Preventing Repeat Adolescent Pregnancies in Parenting Adolescent Mothers, , Florida, FL: Florida International University; 
Porter, L.S., Holness, N.A., Breaking the repeat teen pregnancy cycle (2011) Nurs Womens Health, 15, pp. 368-381. , http://dx.doi.org/10.1111/j.1751-486X.2011.01661.x; 
Gough, D., Oliver, S., Thomas, J., (2012) Introduction to Systematic Reviews, , London: Sage; 
(2007) Eppi-Centre Methods for Conducting Systematic Reviews, , http://eppi.ioe.ac.uk/cms/LinkClick.aspx?fileticket=hQBu8y4uVwI%3d&tabid=88&mid=6162, Evidence for Policy and Practice Information and Co-ordinating Centre, accessed 7 June 2013; 
Thomas, J., Sutcliffe, K., Harden, A., Oliver, S., Rees, R., Brunton, G., (2003) Children and Healthy Eating: A Systematic Review of Barriers and Facilitators, , London: EPPI-Centre, Social Science Research Unit, Institute of Education, University of London; 
Flemming, K., Briggs, M., Electronic searching to locate qualitative research: Evaluation of three strategies (2006) J Adv Nurs, 57, pp. 95-100. , http://dx.doi.org/10.1111/j.1365-2648.2006.04083.x; 
Shaw, R., Booth, A., Sutton, A., Miller, T., Smith, J., Young, B., Finding qualitative research: An evaluation of search strategies (2004) BMC Med Res Methodol, 4, p. 5. , http://dx.doi.org/10.1186/1471-2288-4-5; 
Preventing and Reducing the Adverse Effects of Unintended Teenage Pregnancies (1997) York: Centre for Reviews and Dissemination, 3, pp. 1-12; 
Booth, A., Unpacking your literature search toolbox: On search styles and tactics (2008) Health Info Libr J, 25, pp. 313-317. , http://dx.doi.org/10.1111/j.1471-1842.2008.00825.x; 
Guyatt, G.H., Oxman, A.D., Schunemann, H.J., Tugwell, P., Knottnerus, A., GRADE guidelines: A new series of articles in the (2011) Journal of Clinical Epidemiology. J Clin Epidemiol, 64, pp. 380-382. , http://dx.doi.org/10.1016/j.jclinepi.2010.09.011; 
Glenton, C., Colvin, C., Carlsen, B., Swartz, A., Lewin, S., Noyes, J., Barriers and facilitators to the implementation of lay health worker programmes to improve access to maternal and child heath: Qualitative evidence synthesis (protocol) (2013) Cochrane Database Syst Rev, p. 10. , CD010414; 
Master List of Journals Being Searched, , http://us.cochrane.org/master-list, accessed 2 August 2014; 
Stone, P.W., Popping the (PICO) question in research and evidence-based practice (2002) Appl Nurs Res, 15, pp. 197-198. , http://dx.doi.org/10.1053/apnr.2002.34181; 
Rogers, P.J., Using programme theory to evaluate complicated and complex aspects of interventions (2008) Evaluation, 14, pp. 29-48. , http://dx.doi.org/10.1177/1356389007084674; 
Tennison, B., Understanding Data, Information, and Knowledge (2006) Oxford Handbook of Public Health Practice, pp. 80-89. , In Pencheon D, Guest C, Melzer D, Muir Gray JA, editors, Oxford: Oxford University Press; 
(2013) EPOC Resources: Study Designs Accepted in EPOC Reviews, , http://epoc.cochrane.org/epoc-resources, Updated 2013. Cochrane Effective Practice and Organisation of Care Group, accessed 9 September 2014; 
Higgins, J., Altman, D.G., Gøtzsche, P.C., Jüni, P., Moher, D., Oxman, A.D., The Cochrane Collaboration’s tool for assessing risk of bias in randomised trials (2011) BMJ, 343. , http://dx.doi.org/10.1136/bmj.d5928; 
Pluye, P., Robert, E., Cargo, M., Bartlett, G., O’Cathain, A., Griffiths, F., (2011) Proposal: A Mixed Methods Appraisal Tool for Systematic Mixed Studies Reviews, , http://mixedmethodsappraisaltoolpublic.pbworks.com, Archived byWebCite®atwww.webcitation.org/5tTRTc9yJ (accessed 13 June 2013; 
Pace, R., Pluye, P., Bartlett, G., Macaulay, A., Salsberg, J., Jagosh, J., Testing the reliability and efficiency of the pilot mixed methods appraisal tool (MMAT) for systematic mixed studies review (2012) Int J Nurs Stud, 49, pp. 47-53. , http://dx.doi.org/10.1016/j.ijnurstu.2011.07.002; 
Drummond, M.F., Sculpher, M.J., Torrance, G.W., O’Brien, B.J., Stoddart, G.L., (2005) Methods for the Economic Evaluation of Health Care Programmes, , 3rd edn. Oxford: Oxford University Press; 
Pawson, R., Greenhalgh, T., Harvey, G., Walshe, K., Realist Review, –., A new method of systematic review designed for complex policy interventions (2005) J Health Serv Res Policy, 10, pp. 21-34. , http://dx.doi.org/10.1258/1355819054308530; 
Pawson, R., (2006) Evidence-Based Policy: A Realist Perspective, , London: Sage; 
Ueffing, E., Tugwell, P., Welch, V., Petticrew, M., Kristjansson, E., On Behalf of the Campbell and Cochrane Equity Methods Group, , http://equity.cochrane.org/sites/equity.cochrane.org/files/uploads/EquityChecklist2012.pdf, Equity Checklist for Systematic Review AuthorsVersion 2012-10-022009, accessed 7 June 2013; 
Deeks, J., Higgins, J., Altman, D., (2011) Analysing Data and Undertaking Meta-Analyses, , www.cochrane-handbook.org, Cochrane, accessed 7 June 2013; 
Sterne, J., Egger, M., Moher, D., (2011) Addressing Reporting Biases, , www.cochrane-handbook.org, Cochrane, accessed 12 June 2013; 
Higgins, J., Deeks, J., Altman, D., (2011) Special Topics in Statistics, , www.cochrane-handbook.org, Cochrane Handbook for Systematic Reviews of Interventions. Version 5.1.0, updated March 2011. Cochrane, accessed 12 June 2013; 
Kelly, M., McDaid, D., Ludbrook, A., Powell, J., (2005) Economic Appraisal of Public Health Interventions, , www.nice.org.uk/nicemedia/documents/Economic_appraisal_of_public_health_interventions.pdf, London: Health Development Agency, accessed 7 June 2013; 
(2008) Guidance on the Development, Evaluation and Implementation of Complex Interventions to Improve Health, , www.mrc.ac.uk/Utilities/Documentrecord/index.htm?d=MRC004871, accessed 7 June 2013; 
Vos, T., Carter, R., Barendregt, J., Mihalopoulos, C., Veerman, L., Magnus, A., Assessing Cost-Effectiveness in Prevention ACE–Prevention, , www.sph.uq.edu.au/docs/BODCE/ACE-P/ACE-Prevention_final_report.pdf, accessed 7 June 2013; 
Payne, K., McAllister, M., Davies, L., Valuing the economic benefits of complex interventions: When maximising health is not sufficient (2013) Health Econ, 22, pp. 258-271. , http://dx.doi.org/10.1002/hec.2795; 
(2011) SURE Guides for Preparing and Using Evidence-Based Policy Briefs: 5, , http://global.evipnet.org/SURE-Guides/, Identifying and Addressing Barriers to Implementing the Policy Options. Version 2.1, updated November 2011. The SURE Collaboration, accessed 13 June 2013; 
Ritchie, L., Spencer, J., Qualitative Data Analysis for Applied Policy Research (1994) Analysing Qualitative Data, pp. 173-194. , http://dx.doi.org/10.4324/9780203413081_chapter_9, Bryman A, Burgess R, editors, London: Routledge; 
Thomas, J., Harden, A., Methods for the thematic synthesis of qualitative research in systematic reviews (2008) BMC Med Res Methodol, 8, p. 45. , http://dx.doi.org/10.1186/1471-2288-8-45; 
Rycroft-Malone, J., McCormack, B., Decorby, K., Hutchinson, A., Realist Synthisis (2010) The Research Process in Nursing, , In Gerrish K, Lacey A, editors, 6th edn. Chichester: Wiley-Blackwell; 
Greenhalgh, T., Kristjansson, E., Robinson, V., Realist review to understand the efficacy of school feeding programmes (2007) BMJ, 335, pp. 858-861. , http://dx.doi.org/10.1136/bmj.39359.525174.AD; 
Rycroft-Malone, J., McCormack, B., Hutchinson, A., Decorby, K., Bucknall, T., Kent, B., Realist synthesis: Illustrating the method for implementation research (2012) Implement Sci, 7, p. 33. , http://dx.doi.org/10.1186/1748-5908-7-33; 
Whitaker, R., Hendry, M., Booth, A., Carter, B., Charles, J., Craine, N., Intervention Now To Eliminate Repeat Unintended Pregnancy in Teenagers (INTERUPT): A systematic review of intervention effectiveness and cost-effectiveness, qualitative and realist synthesis of implementation factors and user engagement (2014) BMJ Open, 4; 
Wong, G., Greenhalgh, T., Westhorp, G., Buckingham, J., Pawson, R., RAMESES publication standards: Realist syntheses (2013) BMC Med, 11, p. 21. , http://dx.doi.org/10.1186/1741-7015-11-21; 
Philips, Z., Ginnelly, L., Sculpher, M., Claxton, K., Golder, S., Riemsma, R., Review of guidelines for good practice in decision-analytic modelling in health technology assessment (2004) Health Technol Assess, 8 (36). , http://dx.doi.org/10.3310/hta8360; 
Greenhalgh, T., Robert, G., Macfarlane, F., Bate, P., Kyriakidou, O., Diffusions of innovation in service organisations: Systematic review and recommendations (2004) Milbank Q, 82, pp. 581-629. , http://dx.doi.org/10.1111/j.0887-378X.2004.00325.x; 
Moher, D., Liberati, A., Tetzlaff, J., Altman, D.G., Preferred Reporting Items for Systematic Reviews and Meta-Analyses: The PRISMA statement (2009) Ann Intern Med, 151, pp. 264-269. , http://dx.doi.org/10.7326/0003-4819-151-4-200908180-00135; 
Kan, M.L., Silber Ashley, O., Letourneau, K.L., Williams, J.C., Jones, S.B., Hampton, J., The Adolescent Family Life Program: A multisite evaluation of federally funded projects serving pregnant and parenting adolescents (2012) Am J Public Health, 102, pp. 1872-1878. , http://dx.doi.org/10.2105/AJPH.2012.300836; 
Quinlivan, J.A., Box, H., Evans, S.F., Postnatal home visits in teenage mothers: A randomised controlled trial (2003) Lancet, 361, pp. 893-900. , http://dx.doi.org/10.1016/S0140-6736(03)12770-5; 
Cherniss, C., Herzog, E., Impact of home-based family therapy on maternal and child outcomes in disadvantaged adolescent mothers (1996) Fam Relat, 45, pp. 72-79. , http://dx.doi.org/10.2307/584772; 
Koniak-Griffin, D., Verzemnieks, I.L., Erson, N., Brecht, M.L., Lesser, J., Kim, S., Nurse visitation for adolescent mothers: Two-year infant health and maternal outcomes (2003) Nurs Res, 52, pp. 127-136. , http://dx.doi.org/10.1097/00006199-200303000-00009; 
Barnet, B., Liu, J., Devoe, M., Duggan, A.K., Gold, M.A., Pecukonis, E., Motivational intervention to reduce rapid subsequent births to adolescent mothers: A community-based randomized trial (2009) Ann Fam Med, 7, pp. 436-445. , http://dx.doi.org/10.1370/afm.1014; 
Barnet, B., Rapp, T., Devoe, M., Mullins, C.D., Cost-effectiveness of a motivational intervention to reduce rapid repeated childbearing in high-risk adolescent mothers a rebirth of economic and policy considerations (2010) Arch Pediatr Adolesc Med, 164, pp. 370-376. , http://dx.doi.org/10.1001/archpediatrics.2010.16; 
Johnston-Briggs, B.D., Liu, J., Carter-Pokras, O., Barnet, B., Effect of partner relationship on motivation to use condoms among adolescent mothers (2008) J Natl Med Assoc, 100, pp. 929-935; 
Barnet, B., Liu, J., Devoe, M., Alperovitz-Bichell, K., Duggan, A.K., Home visiting for adolescent mothers: Effects on parenting, maternal life course, and primary care linkage (2007) Ann Fam Med, 5, pp. 224-232. , http://dx.doi.org/10.1370/afm.629; 
Barnet, B., Liu, J., Devoe, M., Double jeopardy – depressive symptoms and rapid subsequent pregnancy in adolescent mothers (2008) Arch Pediatr Adolesc Med, 162, pp. 246-252. , http://dx.doi.org/10.1001/archpediatrics.2007.60; 
Belzer, M., Sanchez, K., Olson, J., Jacobs, A., Tucker, D., Advance supply of emergency contraception: A randomized trial in adolescent mothers (2005) J Pediatr Adolesc Gynecol, 18, pp. 347-354. , http://dx.doi.org/10.1016/j.jpag.2005.06.007; 
Ford, K., Weglicki, L., Kershaw, T., Schram, C., Hoyer, P.J., Jacobson, M.L., Effects of a prenatal care intervention for adolescent mothers on birth weight, repeat pregnancy, and educational outcomes at one year postpartum (2002) J Perinat Educ, 11, pp. 35-38. , http://dx.doi.org/10.1624/105812402X88588; 
Havens, K.K., Wagstaff, D.A., Mercer, P.A., Longeway, K., Gutman, M., Lessons learned from a mentoring program for teenage mothers (1997) Wisc Med J, 96, pp. 38-43; 
Katz, K.S., Rodan, M., Milligan, R., Tan, S., Courtney, L., Gantz, M., Efficacy of a randomized cell phone-based counseling intervention in postponing subsequent pregnancy among teen mothers (2011) Matern Child Health J, 15, pp. S42-S53. , http://dx.doi.org/10.1007/s10995-011-0860-3; 
Sims, K., Luster, T., Factors related to early subsequent pregnancies and second births among adolescent mothers in a family support program (2002) J Fam Issues, 23, pp. 1006-1031. , http://dx.doi.org/10.1177/019251302237301; 
Stevens-Simon, C., Dolgen, J.I., Kelly, L., Singer, D., The effect of monetary incentives and peer support groups on repeat adolescent pregnancies (1997) J am Med Assoc, 277, pp. 977-982. , http://dx.doi.org/10.1001/jama.1997.03540360045029; 
Scott, A.A., Amodeis, N., Hoffman, T.J., Preventing repeat pregnancies and other negative outcomes: Among pregnant and parenting Hispanic adolescents (2004) J Multicult Nurs Health, 10, pp. 32-38; 
Lewis, L.N., Doherty, D.A., Hickey, M., Skinner, S.R., Predictors of sexual intercourse and rapid-repeat pregnancy among teenage mothers: An Australian prospective longitudinal study (2010) Med J Aust, 193, pp. 338-342; 
Lewis, L.N., Doherty, D.A., Hickey, M., Skinner, S.R., Implanon as a contraceptive choice for teenage mothers: A comparison of contraceptive choices, acceptability and repeat pregnancy (2010) Contraception, 81, pp. 421-426. , http://dx.doi.org/10.1016/j.contraception.2009.12.006; 
Nunez Rocha, G.M., Alanis Alanis, M., Alanis Salazar, J., Salinas Martinez, A.M., Garza Elizondo, M.E., Villarreal Rios, E., Differences in the use of family planning methods by adolescent females according to the education model utilized during pregnancy. Monterrey, Mexico (2005) Rev Esp Salud Publica, 79, pp. 69-77. , http://dx.doi.org/10.1590/S1135-57272005000100007; 
Raneri, L.G., Wiemann, C.M., Social ecological predictors of repeat adolescent pregnancy (2007) Perspect Sex Reprod Health, 39, pp. 39-47. , http://dx.doi.org/10.1363/3903907; 
Crittenden, C.P., Boris, N.W., Rice, J.C., Taylor, C.A., Olds, D.L., The role of mental health factors, behavioral factors, and past experiences in the prediction of rapid repeat pregnancy in adolescence (2009) J Adolesc Health, 44, pp. 25-32. , http://dx.doi.org/10.1016/j.jadohealth.2008.06.003; 
Drayton, V., Montgomery, S.B., Modeste, N.N., Frye-Anderson, B.A., McNeil, P., The impact of the Women’s Centre of Jamaica Foundation programme for adolescent mothers on repeat pregnancies (2000) West Indian Med J, 49, pp. 316-326; 
Drayton, V.L.C., Contraceptive use among Jamaican teenage mothers (2002) Rev Panam Salud Publica, 11, pp. 150-157. , http://dx.doi.org/10.1590/S1020-49892002000300003; 
Drayton, V., Montgomery, S., Modeste, N.N., Frye-Anderson, B.A., The Health Belief Model as a predictor of repeat pregnancies among Jamaican teenage mothers (2002) Int Q Community Health Educ, 21, pp. 67-81; 
Stevens-Simon, C., Kelly, L., Singer, D., Nelligan, D., Reasons for first teen pregnancies predict the rate of subsequent teen conceptions (1998) Pediatrics, 101. , http://dx.doi.org/10.1542/peds.101.1.e8; 
Kershaw, T.S., Niccolai, L.M., Ickovics, J.R., Lewis, J.B., Meade, C.S., Ethier, K.A., Short and long-term impact of adolescent pregnancy on postpartum contraceptive use: Implications for prevention of repeat pregnancy (2003) J Adolesc Health, 33, pp. 359-368. , http://dx.doi.org/10.1016/S1054-139X(03)00138-1; 
Paukku, M., Quan, J., Darney, P., Raine, T., Adolescents’ contraceptive use and pregnancy history: Is there a pattern? (2003) Obstet Gynecol, 101, pp. 534-538. , http://dx.doi.org/10.1016/S0029-7844(02)02717-5; 
Sant’Anna, M., Carvalho, K., Melhado, A., Coates, V., Omar, H.A., Teenage pregnancy: Impact of the integral attention given to the pregnant teenager and adolescent mother as a protective factor for repeat pregnancy (2007) Scientific World J, 7, pp. 187-194. , http://dx.doi.org/10.1100/tsw.2007.12; 
Mbambo, D.E., Ehlers, V.J., Monareng, L.V., Factors influencing adolescent mothers’ non-utilisation of contraceptives in the Mkhondo area (2006) Health SA Gesondheid, 11, pp. 22-31. , http://dx.doi.org/10.4102/hsag.v11i4.227; 
Key, J.D., Barbosa, G.A., Owens, V.J., The Second Chance Club: Repeat adolescent pregnancy prevention with a school-based intervention (2001) J Adolesc Health, 28, pp. 167-169. , http://dx.doi.org/10.1016/S1054-139X(00)00186-5; 
Berenson, A., Wiemann, C., Contraceptive use among adolescent mothers at 6 months postpartum (1997) Obstet Gynecol, 89, pp. 999-1005. , http://dx.doi.org/10.1016/S0029-7844(97)00123-3; 
Williams, E.G., Sadler, L.S., Effects of an urban high school-based child care center on self-selected adolescent parents and their children (2001) J Sch Health, 71, pp. 47-52. , http://dx.doi.org/10.1111/j.1746-1561.2001.tb06489.x; 
Sangalang, B.B., Barth, R.P., Painter, J.S., First-birth outcomes and timing of second births: A statewide case management program for adolescent mothers (2006) Health Soc Work, 31, pp. 54-63. , http://dx.doi.org/10.1093/hsw/31.1.54; 
Falk, G., Ostlund, I., Magnuson, A., Schollin, J., Nilsson, K., Teenage mothers – a high-risk group for new unintended pregnancies (2006) Contraception, 74, pp. 471-475. , http://dx.doi.org/10.1016/j.contraception.2006.07.014; 
Coard, S.I., Nitz, K., Felice, M.E., Repeat pregnancy among urban adolescents: Sociodemographic, family, and health factors (2000) Adolescence, 35, pp. 193-200; 
Omar, H.A., Fowler, A., McClanahan, K.K., Significant reduction of repeat teen pregnancy in a comprehensive young parent program (2008) J Pediatr Adolesc Gynecol, 21, pp. 283-287. , http://dx.doi.org/10.1016/j.jpag.2007.08.003; 
Persona, L., Shimo, A.K., Tarallo, M.C., Profile of adolescents with repeated pregnancies attended at a prenatal clinic (2004) Rev Lat-Am Enferm, 12, pp. 745-750. , http://dx.doi.org/10.1590/S0104-11692004000500007; 
Salihu, H.M., August, E.M., Jeffers, D.F., Mbah, A.K., Alio, A.P., Berry, E., Effectiveness of a federal healthy start program in reducing primary and repeat teen pregnancies: Our experience over the decade (2011) J Pediatr Adolesc Gynecol, 24, pp. 153-160. , http://dx.doi.org/10.1016/j.jpag.2011.01.001; 
Stevens-Simon, C., Wallis, J., Allen-Davis, J., Which teen mothers choose Norplant? (1995) J Adolesc Health, 16, pp. 350-353. , http://dx.doi.org/10.1016/S1054-139X(94)00048-J; 
Stevens-Simon, C., Kelly, L., Correlates and consequences of early removal of Levonorgestrel implants among teenaged mothers (1998) Arch Pediatr Adolesc Med, 152, pp. 893-898. , http://dx.doi.org/10.1001/archpedi.152.9.893; 
Stevens-Simon, C., Kelly, L., Singer, D., Preventing repeat adolescent pregnancies with early adoption of the contraceptive implant (1999) Fam Plann Perspect, 31, pp. 88-93. , http://dx.doi.org/10.2307/2991646; 
Stevens-Simon, C., The Second Chance Club (2001) J Adolesc Health, 29, p. 80. , http://dx.doi.org/10.1016/S1054-139X(01)00299-3; 
Bruno, Z., Feitosa, F., Silveira, K., de Morais, I., Bezerra, M., Subsequent pregnancy among adolescents (2009) Rev Bras Ginecol Obstet, 31, pp. 480-484. , http://dx.doi.org/10.1590/S0100-72032009001000002; 
Mears, C., Hediger, M., Martin, S., Scholl, T., Kramer, J., Social factors prediciting postpartum choice of Norplant among African American and non-Hispanic white adolescents (1997) J Adolesc Health, 21, pp. 167-171. , http://dx.doi.org/10.1016/S1054-139X(97)00001-3; 
Mulsow, M.H., Murry, V.M., Parenting on edge: Economically stressed, single, African American adolescent mothers (1996) J Fam Issues, 17, pp. 704-721. , http://dx.doi.org/10.1177/019251396017005007; 
Templeman, C.L., Cook, V., Goldsmith, L.J., Powell, J., Hertweck, S.P., Postpartum contraceptive use among adolescent mothers (2000) Obstet Gynecol, 95, pp. 770-776. , http://dx.doi.org/10.1016/S0029-7844(00)00787-0; 
Thurman, A.R., Hammond, N., Brown, H.E., Roddy, M.E., Preventing repeat teen pregnancy: Postpartum depot medroxyprogesterone acetate, oral contraceptive pills, or the patch? (2007) J Pediatr Adolesc Gynecol, 20, pp. 61-65. , http://dx.doi.org/10.1016/j.jpag.2006.11.006; 
O’Dell, C.M., Forke, C.M., Polaneczky, M.M., Sondheimer, S.J., Slap, G.B., Depot medroxyprogesterone acetate or oral contraception in postpartum adolescents (1998) Obstet Gynecol, 91, pp. 609-614. , http://dx.doi.org/10.1016/S0029-7844(97)00710-2; 
Patchen, L., Caruso, D., Lanzi, R.G., Poor maternal mental health and trauma as risk factors for a short interpregnancy interval among adolescent mothers (2009) J Psychiatr Ment Health Nurs, 16, pp. 401-403. , http://dx.doi.org/10.1111/j.1365-2850.2008.01353.x; 
Richio, L.J., Phipps, M.G., Raker, C.A., Repeat teen birth: Does delivery mode make a difference? American J Obstet Gynecol 2010;203, 453, pp. e1-e5. , http://dx.doi.org/10.1016/j.ajog.2010.06.027; 
Wang, R., Wang, H., Prebirth psychosocial factors as predictors of consistency in contraceptive use among Taiwanese adolescent mothers at 6 months postpartum (2005) Public Health Nurs, 22, pp. 271-279. , http://dx.doi.org/10.1111/j.0737-1209.2005.220402.x; 
Bull, S., Hogue, C., Exploratory analysis of factors associated with teens’ repeated childbearing (1998) J Health Care Poor Underserved, 9, pp. 42-61. , http://dx.doi.org/10.1353/hpu.2010.0511; 
Clarke, J., Repeat teenage pregnancy in two cultures – the meanings ascribed by teenagers (2010) Child Soc, 24, pp. 188-199; 
Hellerstedt, W.L., Story, M., Adolescent satisfaction with postpartum contraception and body weight concerns (1998) J Adolesc Health, 22, pp. 446-452. , http://dx.doi.org/10.1016/S1054-139X(97)00258-9; 
Herrman, J.W., The voices of teen mothers: The experience of repeat pregnancy (2006) Am J Mater Child Nurs, 31, pp. 243-249. , http://dx.doi.org/10.1097/00005721-200607000-00009; 
Herrman, J.W., Repeat pregnancy in adolescence: Intentions and decision making (2007) Am J Mater Child Nurs, 32, pp. 89-94. , http://dx.doi.org/10.1097/01.NMC.0000264288.49350.ed; 
Hoggart, L., Phillips, J., Birch, A., Koffman, O., (2010) Young People in London: Abortion and Repeat Abortion, , London: Young London Matters Teenage Pregnancy Work Strand, Government Office for London; 
Lewis, D., Martins, S.L., Gilliam, M., Partner roles in contraceptive use: What do adolescent mothers say? (2012) J Pediatr Adolesc Gynecol, 25, pp. 396-400. , http://dx.doi.org/10.1016/j.jpag.2012.08.003; 
Schaffer, M.A., Jost, R., Pederson, B.J., Lair, M., Pregnancy-free club: A strategy to prevent repeat adolescent pregnancy (2008) Public Health Nurs, 25, pp. 304-311. , http://dx.doi.org/10.1111/j.1525-1446.2008.00710.x; 
Smith, J.L., Skinner, S.R., Fenwick, J., Preconception reflections, postconception intentions: The before and after of birth control in Australian adolescent females (2013) Sex Health, 10, pp. 332-338. , http://dx.doi.org/10.1071/SH13020; 
Weston, M., Martins, L., Neustadt, A.B., Gilliam, M.L., Factors influencing uptake of intrauterine devices among postpartum adolescents: A qualitative study (2012) Am J Obstet Gynecol, 206, pp. e1-e7. , http://dx.doi.org/10.1016/j.ajog.2011.06.094; 
Wilson, E.K., Samandari, G., Koo, H.P., Tucker, C., Adolescent mothers’ postpartum contraceptive use: A qualitative study (2011) Perspect Sex Reprod Health, 43, pp. 230-237. , http://dx.doi.org/10.1363/4323011; 
Clarke, J.E., (2002) Repeated Teenage Pregnancies – the Meanings Ascribed by Teenagers – a Comparison between London and Two Caribbean Islands, , PhD thesis. London: Brunel University; 
Key, J.D., Gebregziabher, M.G., Marsh, L.D., O’Rourke, K.M., Effectiveness of an intensive, school-based intervention for teen mothers (2008) J Adolesc Health, 42, pp. 394-400. , http://dx.doi.org/10.1016/j.jadohealth.2007.09.027; 
(2014) Reducing Teenage Pregnancy, , www.educationscotland.gov.uk/Images/teenage%20pregnancy%20web_tcm4–593480.pdf, Learning and Teaching Scotland, accessed 13 June 2015; 
Rubin, V., East, P., Adolescents’ pregnancy intentions: Relations to life situations and caretaking behaviors prenatally and 2 years postpartum (1999) J Adolesc Health, 24, pp. 313-320. , http://dx.doi.org/10.1016/S1054-139X(98)00082-2; 
Silva, A., Coutinho, I.C., Katz, L., Souza, A.S.R., A case–control study of factors associated with repeat teen pregnancy based on a sample from a university maternity hospital (2013) Cad Saude Publica, 29, pp. 496-506. , http://dx.doi.org/10.1590/S0102-311X2013000300008; 
Teal, S.B., Sheeder, J., IUD use in adolescent mothers: Retention, failure and reasons for discontinuation (2012) Contraception, 85, pp. 270-274. , http://dx.doi.org/10.1016/j.contraception.2011.07.001; 
Key, J.D., O’Rourke, K., Judy, N., McKinnon, S.A., Efficacy of a secondary adolescent pregnancy prevention program: An ecological study before during and after implementation of the second chance club (2006) Int Q Community Health Educ, 24, pp. 231-240. , http://dx.doi.org/10.2190/1LC5-83MP-XT2W-PE40; 
Flynn, L., The Adolescent Parenting Program: Improving outcomes through mentorship (1999) Public Health Nurs, 16, pp. 182-189. , http://dx.doi.org/10.1046/j.1525-1446.1999.00182.x; 
Padin, M., Silva, R., Mitsuhiro, S.S., Chalem, E., Barros, M.M., Guinsburg, R., Repeat pregnancies among adolescents in a tertiary hospital in Brazil (2012) J Reprod Infant Psychol, 30, pp. 193-200. , http://dx.doi.org/10.1080/02646838.2012.677139; 
Schaffer, M.A., Goodhue, A., Stennes, K., Lanigan, C., Evaluation of a public health nurse visiting program for pregnant and parenting teens (2012) Public Health Nurs, 29, pp. 218-231. , http://dx.doi.org/10.1111/j.1525-1446.2011.01005.x; 
Stevens-Simon, C., Kelly, L., Kulick, R., A village would be nice but...It takes a long-acting contraceptive to prevent repeat adolescent pregnancies (2001) Am J Prev Med, 21, pp. 60-65. , http://dx.doi.org/10.1016/S0749-3797(01)00316-6; 
Viellas, E.F., da Gama, S.G., Theme Filha, M.M., Leal Mdo, C., Repeated pregnancy among adolescents and negative outcomes of the newborn: Study in the city of Rio de Janeiro (2012) Rev Bras Epidemiol, 15, pp. 443-454. , http://dx.doi.org/10.1590/S1415-790X2012000300001; 
Wilson, E.K., Fowler, C.I., Koo, H.P., Postpartum contraceptive use among adolescent mothers in seven states (2013) J Adolesc Health, 52, pp. 278-283. , http://dx.doi.org/10.1016/j.jadohealth.2012.05.004; 
Patchen, L., Letourneau, K., Berggren, E., Evaluation of an integrated services program to prevent subsequent pregnancy and birth among urban teen mothers (2013) Soc Work Health Care, 52, pp. 642-655. , http://dx.doi.org/10.1080/00981389.2013.797538; 
Haamid, F., Wiemann, C., You’re pregnant again?! Which adolescent mothers experience multiple repeat pregnancies? (2010) J Adolesc Health, 46, p. S32. , http://dx.doi.org/10.1016/j.jadohealth.2009.11.076; 
Stevens-Simon, C., Kelly, L., Singer, D., Absence of negative attitudes towards childbearing among pregnant teenagers (1996) Arch Pediatr Adolesc Med, 150, pp. 1037-1043. , http://dx.doi.org/10.1001/archpedi.1996.02170350039006; 
Collins, M.E., Stevens, J.W., Lane, T.S., Teenage parents and welfare reform: Findings from a survey of teenagers affected by living requirements (2000) Soc Work, 45, pp. 327-338. , http://dx.doi.org/10.1093/sw/45.4.327; 
Seamark, C., Design or accident? The natural history of teenage pregnancy (2001) J R Soc Med, 94, pp. 282-285; 
(1992) UN Convention on the Rights of the Child, , www.unicef.org.uk/UNICEFs-Work/UN-Convention/, UNICEF, accessed 8 September 2014; 
(2012) Central Bedfordshire Health and Wellbeing Strategy 2012–2016, , NHS Central Bedfordshire; 
Pawson, R., Tilley, N., (1997) Realistic Evaluation, , London: Sage; 
Gray, S., Sheeder, J., O’Brien, R., Stevens-Simon, C., Having the best intentions is necessary but not sufficient: What would increase the efficacy of home visiting for preventing second teen pregnancies? (2006) Prev Sci, 7, pp. 389-395. , http://dx.doi.org/10.1007/s11121-006-0045-2; 
Sadler, L.S., Swartz, M.K., Ryan-Krause, P., Seitz, V., Meadows-Oliver, M., Grey, M., Promising outcomes in teen mothers enrolled in a school-based parent support program and child care center (2007) J Sch Health, 77, pp. 121-130. , http://dx.doi.org/10.1111/j.1746-1561.2007.00181.x; 
(2013) Tackling Teenage Pregnancy: Local Government’s New Public Health Role, , www.local.gov.uk/c/document_library/get_file?uuid=9f5ef790-eee2–422d-851c-6eb5c3562990&groupId=10180, accessed 1 July 2014; 
Akers, D.D., Mince, J., Family Growth Center: A Community-Based Social Support Program for Teen Mothers and their Families (2008) Model Programs for Adolescent Sexual Health: Evidence-Based HIV, STI and Pregnancy Prevention Interventions, pp. 143-155. , In Card JJ, Benner T, editors, New York, NY: Springer; 
Solomon, R., Liefeld, C.P., Effectiveness of a family support centre approach to adolescent mothers: Repeat pregnancy and school drop-out rates (1998) Fam Relat, 47, pp. 139-144. , http://dx.doi.org/10.2307/585617; 
Swedish, K.A., Rothenberg, A., Fuchs, K., Rosenberg, G., Successful life navigation by former participants in a group for pregnant and parenting teens (2010) Vulnerable Child Youth Stud, 5, pp. 310-321. , http://dx.doi.org/10.1080/17450128.2010.507806; 
Mapanga, K.G., Rews, C.M., The influence of family and friends’ basic conditioning factors and self-care agency on unmarried teenage primiparas’ enagagement in contraceptive practice (1995) J Community Health Nurs, 12, pp. 89-100. , http://dx.doi.org/10.1207/s15327655jchn1202_3; 
Truong, H., Kellogg, T., McFarland, W., Kang, M.S., Darney, P., Drey, E.A., Contraceptive intentions among adolescents after abortion (2006) J Adolesc Health, 39, pp. 283-286. , http://dx.doi.org/10.1016/j.jadohealth.2005.11.025; 
Carvajal, D., Burrell, L., Duggan, A., Barnet, B., Repeat pregnancy prevention self-efficacy in adolescents: Associations with provider communication, provider type, and depression (2012) South Med J, 105, pp. 591-597. , http://dx.doi.org/10.1097/SMJ.0b013e31826ff173; 
Lewis, S.A., Noyes, J., Effective process or dangerous precipice: Qualitative comparative embedded case study with young people with epilepsy and their parents during transition from children’s to adult services (2013) BMC Pediatr, 13, p. 169. , http://dx.doi.org/10.1186/1471-2431-13-169; 
Lewis, C.M., Faulkner, M., Scarborough, M., Berkeley, B., Preventing subsequent births for low-income adolescent mothers: An exploratory investigation of mediating factors in intensive case management (2012) Am J Public Health, 102, pp. 1862-1865. , http://dx.doi.org/10.2105/AJPH.2012.300914; 
(2015), www.cdc.gov/prams/index.htm, PRAMS. US Department of Health and Human Services, Division of Reproductive Health, accessed 2 October 2015; Corcoran, J., Pillai, V.K., Effectiveness of secondary pregnancy prevention programs: A meta-analysis (2007) Res Social Work Pract, 17, pp. 5-18. , http://dx.doi.org/10.1177/1049731506291583; 
Schulz, K.F., Altman, D.G., Moher, D., On behalf of the CONSORT Group. CONSORT 2010 statement: Updated guidelines for reporting parallel group randomised trials (2010) BMC Med, 8, p. 18. , http://dx.doi.org/10.1186/1741-7015-8-18; 
Frey, J., Is Obamacare working? (2014) Br J Gen Pract, 64, pp. 360-361. , http://dx.doi.org/10.3399/bjgp14X680653; 
Trivedi, D., Bunn, F., Graham, M., Wentz, R., (2007) Update on Review of Reviews on Teenage Pregnancy and Parenthood, , www.nice.org.uk/guidance/ph3/evidence/update-on-review-of-teenagepregnancy-and-parenthood2, accessed 28 September 2015; 
Craine, N., Midgley, C., Zou, L., Evans, H., Whitaker, R., Lyons, M., Elevated teenage conception risk amongst looked after children in Wales; a national audit (2014) Public Health, 128, pp. 668-670. , http://dx.doi.org/10.1016/j.puhe.2014.05.008; 
Kearney, M.S., Levine, P.B., (2014) Media Influences on Social Outcomes: The Impact of MTV’s 16 and Pregnant on Teen Childbearing, , http://dx.doi.org/10.3386/w19795, Cambridge, MA: US National Bureau of Economic Research; 
www.mtv.co.uk/16-and-pregnant, 16 and Pregnant, accessed 7 April 2015; Robling, M., Bekkers, M.-J., Bell, K., Butler, C.C., Cannings-John, R., Channon, S., Effectiveness of a nurse-led intensive home-visitation programmes for first-time teenage mothers (Building Blocks): A pragmatic randomised controlled trial [Published online ahead of print 14 October 2015] (2015) Lancet, , http://dx.doi.org/10.1016/S0140-6736(15)00392-X, Published online 14 October 2015; 
Furey, A., Are support and parenting programmes of value for teenage parents? Who should provide them and what are the main goals? (2004) Public Health, 118, pp. 262-267. , http://dx.doi.org/10.1016/j.puhe.2003.09.005; 
Baldwin, M.K., Edelman, A.B., The effect of long-acting reversible contraception on rapid repeat pregnancy in adolescents: A review (2012) J Adolesc Health, 52, pp. S47-S53. , http://dx.doi.org/10.1016/j.jadohealth.2012.10.278; 
Milne, D., Glasier, A., Preventing repeat pregnancy in adolescents (2008) Curr Opin Obstet Gynecol, 20, pp. 442-446. , http://dx.doi.org/10.1097/GCO.0b013e3283086708; 
Seitz, V., Apfel, N.H., Effective interventions for adolescent mothers (1999) Clin Psychol-Sci Pract, 6, pp. 50-66. , http://dx.doi.org/10.1093/clipsy.6.1.50; 
Contraceptive Services with a Focus on Young People up to the Age of 25 (2014) NICE Guidelines (PH51), , www.nice.org.uk/guidance/PH51, NICE, accessed 7 April 2015; 
30,000 Florida rural poor receiving Ob Gyn care (1973) Ob Gyn News, 8, p. 1; 
Hippisley-Cox, J., Allen, J., Pringle, M., Association between teenage pregnancy rates and the age and sex of general practitioners: Cross sectional survey in Trent 1994–97 (2000) BMJ, 320, pp. 842-845. , http://dx.doi.org/10.1136/bmj.320.7238.842; 
Alderson, P., Absence of evidence is not evidence of absence (2004) BMJ, 328, p. 476. , http://dx.doi.org/10.1136/bmj.328.7438.476; 
McNeill, E.H., (2010) Hope as a Strategy for Improving Student Achievement and Dissuading Repeat Pregnancy in Pregnant and Parenting Adolescents, , http://repository.tamu.edu/bitstream/handle/1969.1/ETD-TAMU-2010-05-7832/MCNEILL-DISSERTATION.pdf?sequence=3, PhD Thesis. Texas: A&M University, accessed 4 August 2013
UR  - https://www.scopus.com/inward/record.uri?eid=2-s2.0-84959573776&doi=10.3310%2fhta20160&partnerID=40&md5=2088d26768f484fa7b3d0da0be5052c5
ER  - 

TY  - JOUR
TI  - Japan Environment and Children's Study: Backgrounds, activities, and future directions in global perspectives
T2  - Environmental Health and Preventive Medicine
J2  - Environ. Health Prev. Med.
VL  - 22
IS  - 1
PY  - 2017
DO  - 10.1186/s12199-017-0667-y
SN  - 1342078X (ISSN) 
AU  - Ishitsuka, K.
AU  - Nakayama, S.F.
AU  - Kishi, R.
AU  - Mori, C.
AU  - Yamagata, Z.
AU  - Ohya, Y.
AU  - Kawamoto, T.
AU  - Kamijima, M.
AD  - Department of Medical Subspecialties, National Center for Child Health and Development, 2-10-1 Okura, Setagaya-ku, Tokyo, 157-8535, Japan
AD  - Centre for Health and Environmental Risk Research, National Institute for Environmental Studies, 16-2 Onogawa, Tsukuba, 305-8506, Japan
AD  - Center for Environmental and Health Sciences, Hokkaido University, North-12, West-7, Kita-ku, Sapporo, 060-0812, Japan
AD  - Center for Preventive Medical Sciences, Chiba University, 1-8-1 Inohana, Chuo-ku, Chiba, 260-0856, Japan
AD  - Department of Health Sciences, Graduate School of Medicine Sciences, University of Yamanashi, 1110 Shimokato, Chuo, 409-3898, Japan
AD  - Department of Environmental Health, University of Occupational and Environmental Health, 1-1 Iseigaoka, Yahatanishi-ku, Kitakyushu, 807-0804, Japan
AD  - Department of Occupational and Environmental Health, Nagoya City University Graduate School of Medical Sciences, 1 Kawasumi, Mizuho-cho, Mizuho-ku, Nagoya, 467-8601, Japan
AB  - There is worldwide concern about the effects of environmental factors on children's health and development. The Miami Declaration was signed at the G8 Environment Ministers Meeting in 1997 to promote children's environmental health research. The following ministerial meetings continued to emphasize the need to foster children's research. In response to such a worldwide movement, the Ministry of the Environment, Japan (MOE), launched a nationwide birth cohort study with 100,000 pairs of mothers and children, namely, the Japan Environment and Children's Study (JECS), in 2010. Other countries have also started or planned large-scale studies focusing on children's environmental health issues. The MOE initiated dialogue among those countries and groups to discuss and share the various processes, protocols, knowledge, and techniques for future harmonization and data pooling among such studies. The MOE formed the JECS International Liaison Committee in 2011, which plays a primary role in promoting the international collaboration between JECS and the other children's environmental health research projects and partnership with other countries. This review article aims to present activities that JECS has developed. As one of the committee's activities, a workshop and four international symposia were held between 2011 and 2015 in Japan. In these conferences, international researchers and government officials, including those from the World Health Organization, have made presentations on their own birth cohort studies and health policies. In 2015, the MOE hosted the International Advisory Board meeting and received constructive comments and recommendations from the board. JECS is a founding member of the Environment and Child Health International Birth Cohort Group, and has discussed harmonization of exposure and outcome measurements with member parties, which will make it possible to compare and further combine data from different studies, considering the diversity in the measurements of variables between the studies. JECS is expected to contribute to the international environmental health research community and policy-making. More international collaboration would enhance our understanding of the possible environmental causes of diseases and disabilities. © The Author(s) 2017.
KW  - Birth cohort study
KW  - Chemical exposure
KW  - Children's environmental health
KW  - Environmental policy
KW  - International collaboration
KW  - Japan Environment and Children's Study (JECS)
KW  - child health
KW  - clinical protocol
KW  - disability
KW  - environmental factor
KW  - health care policy
KW  - human
KW  - Japan
KW  - knowledge
KW  - outcome assessment
KW  - Review
KW  - world health organization
KW  - adult
KW  - analysis
KW  - child
KW  - cohort analysis
KW  - environmental exposure
KW  - environmental health
KW  - Europe
KW  - female
KW  - international cooperation
KW  - Japan
KW  - male
KW  - organization
KW  - public relations
KW  - United States
KW  - young adult
KW  - Adult
KW  - Child
KW  - Child Health
KW  - Cohort Studies
KW  - Congresses as Topic
KW  - Environmental Exposure
KW  - Environmental Health
KW  - Europe
KW  - Female
KW  - Health Policy
KW  - Humans
KW  - International Cooperation
KW  - Interprofessional Relations
KW  - Japan
KW  - Male
KW  - United States
KW  - World Health Organization
KW  - Young Adult
PB  - BioMed Central Ltd.
N1  - Cited By :21
N1  - Export Date: 30 November 2021
M3  - Review
DB  - Scopus
N1  - CODEN: EHPMF
C2  - 29165148
LA  - English
N1  - Correspondence Address: Kamijima, M.; Department of Occupational and Environmental Health, 1 Kawasumi, Mizuho-cho, Japan; email: kamijima@med.nagoya-cu.ac.jp
N1  - References: Barouki, R., Gluckman, P.D., Grandjean, P., Hanson, M., Heindel, J.J., Developmental origins of non-communicable disease: implications for research and public health (2012) Environ Health., 11, p. 42; 
Swanson, J.M., Entringer, S., Buss, C., Wadhwa, P.D., Developmental origins of health and disease: environmental exposures (2009) Semin Reprod Med., 27, pp. 391-402; 
Gillman, M.W., Barker, D., Bier, D., Cagampang, F., Challis, J., Fall, C., Meeting report on the 3rd International Congress on Developmental Origins of Health and Disease (DOHaD) (2007) Pediatr Res., 61, pp. 625-629; 
Kuh, D., Ben-Shlomo, Y., Lynch, J., Hallqvist, J., Power, C., Life course epidemiology (2003) J Epidemiol Community Health., 57, pp. 778-783; 
Grandjean, P., Bellinger, D., Bergman, A., Cordier, S., Davey-Smith, G., Eskenazi, B., The faroes statement: human health effects of developmental exposure to chemicals in our environment (2007) Basic Clin Pharmacol Toxicol., 102, pp. 73-75; 
Pruss-Ustun, A., Wolf, J., Corvalan, C., Bos, R., Neira, M., Preventing disease through healthy environments: a global assessment of the burden of disease from environmental risks (2016) World Health Organization, , http://apps.who.int/iris/bitstream/10665/204585/1/9789241565196_eng.pdf, Accessed 27 Apr 2017; 
(1997), http://www.g8.utoronto.ca/environment/1997miami/children.html, Accessed 27 Apr 2017; (2008) Advisory Committee of the Epidemiological Research for Children's Environmental Health, Ministry of the Environment, Japan, , https://www.env.go.jp/en/chemi/hs/children/report0803.html, Accessed 27 Apr 2017.Report on Epidemiological Research for Children's Environmental Health; 
Kawamoto, T., Nitta, H., Murata, K., Toda, E., Tsukamoto, N., Hasegawa, M., Rationale and study design of the Japan environment and children's study (JECS) (2014) BMC Public Health., 14, p. 25; 
Olsen, J., Melbye, M., Olsen, S.F., Sorensen, T.I.A., Aaby, P., Andersen, A.M., The Danish National Birth Cohort-its background, structure and aim (2001) Scand J Public Health., 29, pp. 300-307; 
Magnus, P., Irgens, L.M., Haug, K., Nystad, W., Skjaerven, R., Stoltenberg, C., Cohort profile: The Norwegian Mother and Child Cohort Study (MoBa). How did the study come about? (2006) Int J Epidemiol., 35, pp. 1146-1150; 
Vandentorren, S., Bois, C., Pirus, C., Sarter, H., Salines, G., Leridon, H., Rationales, design and recruitment for the Elfe longitudinal study (2009) BMC Pediatr, 9, p. 58; 
(2014) Final report -December 12, , https://acd.od.nih.gov/documents/reports/NCS_WG_FINAL_REPORT.pdf, Accessed 28 June 2017; 
Landrigan, P.J., Baker, D.B., The National Children's Study-end or new beginning? (2015) N Engl J Med., 372, pp. 1486-1487; 
Schmidt, C.W., Growing a new study: environmental influences on child health outcomes (2015) Environ Health Perspect., 123, pp. A260-A263; 
National Institute of Environmental Research, Republic of Korea, , https://www.niehs.nih.gov/research/programs/geh/partnerships/network/centres/south_korea/index.cfm, Accessed 28 June 2017; 
Vrijheid, M., Casas, M., Bergström, A., Carmichael, A., Cordier, S., Eggesbo, M., European birth cohorts for environmental health research (2012) Environ Health Perspect., 120, pp. 29-37; 
Nakayama, S., Kamjima, M., International collaboration in Japan Environment and Children's Study (2014) Life Environ., 59, pp. 34-38. , (in Japanese); 
Suzuki, K., Shinohara, R., Sato, M., Otawa, S., Yamagata, Z., Association between maternal smoking during pregnancy and birth weight: an appropriately adjusted model from the Japan Environment and Children's Study (2016) J Epidemiol., 26, pp. 371-377; 
Japan Environment and Children's Study (2016) International Advisory Board Meeting Report, , https://www.env.go.jp/chemi/ceh/action/data/151214report_en.pdf, Accessed 27 Apr 2017; 
Etzel, R., Charles, M.A., Dellarco, M., Gajeski, K., Jockel, H.K., Hirschfeld, S., Harmonizing biomarker measurements in longitudinal studies of children's health and the environment (2014) Biomonitoring., 1, pp. 50-62; 
Brown, R.C., Dwyer, T., Kasten, C., Krotoski, D., Li, Z., Linet, M.S., Cohort profile: the International Childhood Cancer Cohort Consortium (I4C) (2007) Int J Epidemiol., 36, pp. 724-730; 
Kogevinas, M., Andersen, A.M., Olsen, J., Collaboration is needed to co-ordinate European birth cohort studies (2004) Int J Epidemiol., 33, pp. 1172-1173
UR  - https://www.scopus.com/inward/record.uri?eid=2-s2.0-85031733584&doi=10.1186%2fs12199-017-0667-y&partnerID=40&md5=b80635980adb2faa4ab691fabc53bf5c
ER  - 

TY  - JOUR
TI  - Activity and views of service users involved in mental health research: UK survey
T2  - British Journal of Psychiatry
J2  - Br. J. Psychiatry
VL  - 205
IS  - 1
SP  - 68
EP  - 75
PY  - 2014
DO  - 10.1192/bjp.bp.113.128637
SN  - 00071250 (ISSN) 
AU  - Patterson, S.
AU  - Trite, J.
AU  - Weaver, T.
AD  - Metro North Mental Health - Royal Brisbane and Women's Hospital, QLD, Australia
AD  - Mental Health Research Network, Central and North West London Foundation Trust, London, United Kingdom
AD  - Centre for Mental Health, Imperial College London, 37 Claybrook Road, London W6 8LN, United Kingdom
AB  - Background Optimisation of the process and outcomes of service user involvement in research is dependent on understanding current practice, challenges and opportunities. Aims To describe activities, roles and experiences of service users involved in mental health research. Method National cross-sectional online questionnaire survey, using snowball sampling. Descriptive statistics and framework analysis undertaken collaboratively with a service user reference group. Results The survey revealed a previously undescribed, highly qualified service user research workforce. Positioned within and alongside mainstream research, respondents reported drawing on extensive service use, and passion for service improvement to challenge perceived clinical academic dominance of research. The support of peers was crucial to involvement, which typically enhanced mental health but for some, pervasive stigma and scrutiny undermined self-confidence and practical difficulties challenged equitable participation. Conclusions Recognition of the service user research workforce will support the constructive amalgamation of academic and experiential expertise needed to shape and realise investment in mental health research. Declaration of interest None.
KW  - academic achievement
KW  - adolescent
KW  - adult
KW  - bipolar disorder
KW  - consumer attitude
KW  - cross-sectional study
KW  - eating disorder
KW  - employment status
KW  - female
KW  - human
KW  - investment
KW  - major clinical study
KW  - major depression
KW  - male
KW  - mental health research
KW  - mental health service
KW  - outcome assessment
KW  - personal experience
KW  - personality disorder
KW  - posttraumatic stress disorder
KW  - questionnaire
KW  - review
KW  - schizophrenia
KW  - self concept
KW  - service user
KW  - stigma
KW  - United Kingdom
KW  - aged
KW  - attitude to health
KW  - health service
KW  - mental health
KW  - middle aged
KW  - patient participation
KW  - research
KW  - social stigma
KW  - young adult
KW  - Adult
KW  - Aged
KW  - Cross-Sectional Studies
KW  - Female
KW  - Great Britain
KW  - Health Knowledge, Attitudes, Practice
KW  - Health Services Needs and Demand
KW  - Humans
KW  - Male
KW  - Mental Health
KW  - Middle Aged
KW  - Patient Participation
KW  - Questionnaires
KW  - Research
KW  - Social Stigma
KW  - Young Adult
PB  - Royal College of Psychiatrists
N1  - Cited By :43
N1  - Export Date: 30 November 2021
M3  - Review
DB  - Scopus
N1  - CODEN: BJPYA
C2  - 24723628
LA  - English
N1  - Correspondence Address: Weaver, T.; Department of Medicine, Centre for Mental Health, Imperial College London, 37 Claybrook Road, London W6 8LN, United Kingdom; email: t.weaver@imperial.ac.uk
N1  - References: (1999) Patient and Public Involvement in the NHS, , Department of Health. Department of Health; 
(2005) Research Governance Framework for Health and Social Care (2nd Edn), , Department of Health. Department of Health; 
(2010) Involving Users in the Research Process: A 'How To' Guide for Researchers (Version 1), , National Institute of Health Research. NIHR Guy's and St. Thomas' and King's College London's Biomedical Research Centre; 
(2012) INVOLVE Strategy 2012-2015: Putting People First in Research, , National Institute of Health Research. INVOLVE; 
(2013) Good Practice Guidance for Involving People with Experience of Mental Health Problems in Research, , National Institute of Health Research. Mental Health Research Network; 
Staley, K., (2009) Exploring Impact: Public Involvement in NHS, Public Health and Social Care Research, , INVOLVE; 
Staley, K., Minogue, V., User involvement leads to more ethically sound research (2006) Clin Ethics, 1, pp. 95-100; 
Wallcraft, J., Schrank, B., Amering, M., (2009) Handbook of Service User Involvement in Mental Health Research, , John Wiley & Sons; 
Trivedi, P., Wykes, T., From passive subjects to equal partners Qualitative review of user involvement in research (2002) Br J Psychiatry, 181, pp. 468-472; 
Beresford, P., User involvement in research: Exploring the challenges (2003) J Res Nurs, 8, pp. 36-46; 
Oliver, S.R., Rees, R.W., Clarke-Jones, L., Milne, R., Oakley, A.R., Gabbay, J., Multidimensional conceptual framework for analysing public involvement in health services research (2008) Health Expect, 11, pp. 72-84; 
Staley, K., (2010) An Evaluation of Service User Involvement in Studies Adopted by the Mental Health Research Network, , MHRN; 
Brett, J., Staniszewska, S., Mockford, C., Seers, K., Herron-Marx, S., Bayliss, H., (2010) The PIRICOM Study: A Systematic Review of the Conceptualisation, Measurement, Impact and Outcomes of Patients and Public Involvement in Health and Social Care Research, , Royal College of Nursing, UK Clinical Research Collaboration, University of Warwick; 
Telford, R., Faulkner, A., Learning about service user involvement in mental health research (2004) J Ment Health, 13, pp. 549-559; 
Ritchie, J., Lewis, J., (2003) Qualitative Research Practice: A Guide for Social Science Students and Researchers, , Sage Publications; 
Glazer, B., Strauss, A., (1967) The Discovery of Grounded Theory, , Aldine; 
Charmaz, K., (2006) Constructing Grounded Theory: A Practical Guide Through Qualitative Analysis, , Sage; 
Patterson, S., Hart, J., Weaver, T., Delusions and qualitative confusions: A dialogic collaborative exploration (2010) Qual Health Research, 20, pp. 1008-1018; 
Patterson, S., Weaver, T., Agath, K., Rutter, D., Albert, E., Crawford, M.J., User involvement in efforts to improve the quality of drug misuse services in England: A national survey (2009) Drugs Educ Prev Policy, 16, pp. 364-377; 
Crawford, M.J., Rutter, D., Manley, C., Weaver, T., Bhui, K., Fulop, N., Systematic review of involving patients in the planning and development of health care (2002) BMJ, 325, p. 1263; 
Beresford, P., Wallcraft, J., Psychiatric system survivors and emancipatory research: Issues, overlaps and differences (1997) Doing Disability Research, , eds C Barnes, G Mercer. Disability Press; 
Thornicroft, G., Bindman, J., Goldberg, D., Gournay, K., Huxley, P., Creating the infrastructure for mental health research (2002) Psychiatr Bull, 26, pp. 403-406; 
Stewart, R., Liabo, K., Involvement in research without compromising research quality (2012) J Health Serv Res Policy, 17, pp. 248-251
UR  - https://www.scopus.com/inward/record.uri?eid=2-s2.0-84903942001&doi=10.1192%2fbjp.bp.113.128637&partnerID=40&md5=58b7bf821a86ada6212bf9228473b277
ER  - 

TY  - JOUR
TI  - The effectiveness of interventions to treat severe acute malnutrition in young children: A systematic review
T2  - Health Technology Assessment
J2  - Health Technol. Assess.
VL  - 16
IS  - 19
SP  - 1
EP  - 315
PY  - 2012
DO  - 10.3310/hta16190
SN  - 13665278 (ISSN) 
AU  - Picot, J.
AU  - Hartwell, D.
AU  - Harris, P.
AU  - Mendes, D.
AU  - Clegg, A.J.
AU  - Takeda, A.
AD  - Southampton Health Technology Assessments Centre, University of Southampton, Southampton, United Kingdom
AD  - Centre for Primary Care and Public Health, Barts and the London School of Medicine and Dentistry, London, United Kingdom
AB  - Background: Severe acute malnutrition (SAM) arises as a consequence of a sudden period of food shortage and is associated with loss of a person's body fat and wasting of their skeletal muscle. Many of those affected are already undernourished and are often susceptible to disease. Infants and young children are the most vulnerable as they require extra nutrition for growth and development, have comparatively limited energy reserves and depend on others. Undernutrition can have drastic and wide-ranging consequences for the child's development and survival in the short and long term. Despite efforts made to treat SAM through different interventions and programmes, it continues to cause unacceptably high levels of mortality and morbidity. Uncertainty remains as to the most effective methods to treat severe acute malnutrition in young children. Objectives: To evaluate the effectiveness of interventions to treat infants and children aged < 5 years who have SAM. Data sources: Eight databases (MEDLINE, EMBASE, MEDLINE In-Process & Other Non- Indexed Citations, CAB Abstracts Ovid, Bioline, Centre for Reviews and Dissemination, EconLit EBSCO and The Cochrane Library) were searched to 2010. Bibliographies of included articles and grey literature sources were also searched. The project expert advisory group was asked to identify additional published and unpublished references. Review methods: Prior to the systematic review, a Delphi process involving international experts prioritised the research questions. Searches were conducted and two reviewers independently screened titles and abstracts for eligibility. Inclusion criteria were applied to the full texts of retrieved papers by one reviewer and checked independently by a second. Included studies were mapped to the research questions. Data extraction and quality assessment were undertaken by one reviewer and checked by a second reviewer. Differences in opinion were resolved through discussion at each stage. Studies were synthesised through a narrative review with tabulation of the results. Results: A total of 8954 records were screened, 224 full-text articles were retrieved, and 74 articles (describing 68 studies) met the inclusion criteria and were mapped. No evidence focused on treatment of children with SAM who were human immunodeficiency virus seropositive, and no good-quality or adequately reported studies assessed treatments for SAM among infants < 6 months old. One randomised controlled trial investigated fluid resuscitation solutions for shock, with none adequately treating shock. Children with acute diarrhoea benefited from the use of hypo-osmolar oral rehydration solution (H-ORS) compared with the standard World Health Organization-oral rehydration solution (WHOORS). WHO-ORS was not significantly different from rehydration solution for malnutrition (ReSoMal), but the safety of ReSoMal was uncertain. A rice-based ORS was more beneficial than glucose-based ORSs, and provision of zinc plus a WHO-ORS had a favourable impact on diarrhoea and need for ORS. Comparisons of different diets in children with persistent diarrhoea produced conflicting findings. For treating infection, comparison of amoxicillin with ceftriaxone during inpatient therapy, and routine provision of antibiotics for 7 days versus no antibiotics during outpatient therapy of uncomplicated SAM, found that neither had a significant effect on recovery at the end of follow-up. No evidence mapped to the next three questions on factors that affect sustainability of programmes, long-term survival and readmission rates, the clinical effectiveness of management strategies for treating children with comorbidities such as tuberculosis and Helicobacter pylori infection and the factors that limit the full implementation of treatment programmes. Comparison of treatment for SAM in different settings showed that children receiving inpatient care appear to do as well as those in ambulatory or home settings on anthropometric measures and response time to treatment. Longer-term follow-up showed limited differences between the different settings. The majority of evidence on methods for correcting micronutrient deficiencies considered zinc supplements; however, trials were heterogeneous and a firm conclusion about zinc was not reached. There was limited evidence on either supplementary potassium or nicotinic acid (each produced some benefits), and nucleotides (not associated with benefits). Evidence was identified for four of the five remaining questions, but not assessed because of resource limitation. Limitations: The systematic review focused on key questions prioritised through a Delphi study and, as a consequence, did not encompass all elements in the management of SAM. In focusing on evidence from controlled studies with the most rigorous designs that were published in the English language, the systematic review may have excluded other forms of evidence. The systematic review identified several limitations in the evidence base for assessing the effectiveness of interventions for treating young children with severe acute malnutrition, including a lack of studies assessing the different interventions; limited details of study methods used; short follow-up post intervention or discharge; and heterogeneity in participants, interventions, settings, and outcome measures affecting generalisability. Conclusions: For many of the most highly ranked questions evidence was lacking or inconclusive. More research is needed on a range of topic areas concerning the treatment of infants and children with SAM. Further research is required on most aspects of the management of SAM in children < 5 years, including intravenous resuscitation regimens for shock, management of subgroups (e.g. infants < 6 months old, infants and children with SAM who are human immunodeficiency virus sero-positive) and on the use of antibiotics. Funding: The National Institute for Health Research Technology Assessment programme. © Queen's Printer and Controller of HMSO 2012. This work was produced by Picot et al.
KW  - amino acid
KW  - amoxicillin
KW  - ceftriaxone
KW  - glucose
KW  - nicotinic acid
KW  - potassium
KW  - zinc
KW  - acute diarrhea
KW  - anthropometry
KW  - antibiotic therapy
KW  - child
KW  - child health care
KW  - child nutrition
KW  - clinical effectiveness
KW  - diet supplementation
KW  - fluid resuscitation
KW  - health care quality
KW  - hospital care
KW  - human
KW  - hypovolemic shock
KW  - infant
KW  - infection
KW  - malnutrition
KW  - oral rehydration therapy
KW  - outpatient care
KW  - patient care
KW  - preschool child
KW  - randomized controlled trial (topic)
KW  - response time
KW  - review
KW  - rice
KW  - severe acute malnutrition
KW  - systematic review
KW  - Acute Disease
KW  - Adolescent
KW  - Anthropometry
KW  - Anti-Bacterial Agents
KW  - Child
KW  - Child Nutrition Disorders
KW  - Child Welfare
KW  - Child, Preschool
KW  - Delphi Technique
KW  - Humans
KW  - Infant
KW  - Nutritional Status
KW  - Program Evaluation
KW  - Risk Assessment
KW  - Weight Gain
KW  - World Health
N1  - Cited By :56
N1  - Export Date: 30 November 2021
M3  - Review
DB  - Scopus
N1  - CODEN: HTASF
C2  - 22480797
LA  - English
N1  - Correspondence Address: Clegg, A. J.; Southampton Health Technology Assessments Centre, , Southampton, United Kingdom
N1  - Chemicals/CAS: amino acid, 65072-01-7; amoxicillin, 26787-78-0, 34642-77-8, 61336-70-7; ceftriaxone, 73384-59-5, 74578-69-1; glucose, 50-99-7, 84778-64-3; nicotinic acid, 54-86-4, 59-67-6; potassium, 7440-09-7; zinc, 14378-32-6, 7440-66-6; Anti-Bacterial Agents
N1  - References: (2010) Nutrition, , www.who.int/topics/nutrition/en/index.html, World Health Organization, URL, accessed 7 December; 
(2010) 10 Facts on Nutrition, , www.who.int/features/factfiles/nutrition/en/index.html, World Health Organization., URL, accessed 7 December; 
Black, R.E., Allen, L.H., Bhutta, Z.A., Caulfield, L.E., de Onis, M., Ezzati, M., Maternal and child undernutrition: Global and regional exposures and health consequences (2008) Lancet, 371, pp. 243-260; 
Shetty, P., Malnutrition and undernutrition (2003) Medicine, 31, pp. 18-22; 
Victora, C.G., Adair, L., Fall, C., Hallal, P.C., Martorell, R., Richter, I., Maternal and child undernutrition 2. Maternal and child undernutrition: Consequences for adults health and human capital (2008) Lancet, 371, pp. 23-40; 
Trowell, H.C., Davies, J.N., Kwashiorkor, I., Nutritional background history, distribution, and incidence (1952) Br Med J, 2, pp. 796-798; 
Jackson, A.A., Severe malnutrition (2003) Oxford Textbook of Medicine, , In Warrell DA, Cox TM, Firth JD, Benz EJ, editors, Oxford: Oxford University Press; 
Sheeran, J., The challenge of hunger (2008) Lancet, 371, pp. 180-181; 
Pelletier, D.L., Frongillo Jr., E.A., Schroeder, D.G., Habicht, J.P., The effects of malnutrition on child mortality in developing countries (1995) Bull World Health Organ, 73, pp. 443-448; 
(1999) Management of Severe Malnutrition: A Manual For Physicians and Other Senior Health Workers, , World Health Organization, Geneva: World Health Organization; 
(2004) Serious Childhood Problems In Countries With Limited Resources, , World Health Organization, Geneva: World Health Organization; 
(2009) WHO Child Growth Standards and the Identification of Severe Acute Malnutrition in Infants and Children, , A Joint Statement By the World Health Organization and The United Nations Children's Fund World Health Organization and United Nations Children's Fund, Geneva: World Health Organization; 
(2006) WHO Child Growth Standards: Length/height-for-age, , Weight-for-age, Weight-for-length, Weight-for-height and Body Mass Index-for-age: Methods and Development World Health Organization Multicentre Growth Reference Study Group, Geneva: World Health Organization; 
de Onis, M., Garza, C., Onyango, A.W., Martorell, R., WHO child growth standards (2006) Acta Paediatr, 450, pp. 1-101; 
Collins, S., Dent, N., Binns, P., Bahwere, P., Sadler, K., Hallam, A., Management of severe acute malnutrition in children (2006) Lancet, 368, pp. 1992-2000; 
Berkley, J., Mwangi, I., Griffiths, K., Ahmed, I., Mithwani, S., English, M., Assessment of severe malnutrition among hospitalized children in rural Kenya: Comparison of weight for height and mid upper arm circumference (2005) JAMA, 294, pp. 591-597; 
Kerac, M., McGrath, M., Grijalva-Eternod, C., Bizouerne, C., Saxton, J., Bailey, H., (2010) Management of Acute Malnutrition In Infants (MAMI) Project, , Inter-agency Standing Committee, Action Contre La Faim (France), Emergency Nutritional Network UK), UCL Centre for International Health and Development (UK; 
Hamill, P., Drizd, T., Johnson, C., Reed, R., Roche, A.F., Moore, W., Physical growth: National Center for Health Statistics percentiles (1979) Am J Clin Nutr, 32, pp. 607-629; 
Dibley, M.J., Goldsby, J.B., Staehling, N.W., Trowbridge, F.L., Development of normalized curves for the international growth reference: Historical and technical considerations (1987) Am J Clin Nutr, 46, pp. 736-748; 
de Onis, M., Yip, R., The WHO growth chart: Historical considerations and current scientific issues (1996) Bibliotheca Nutritio Et Dieta, 53, pp. 74-89; 
de Onis, M., Wijnhoven, T.M.A., Onyango, A.W., Worldwide practices in child growth monitoring (2004) J Paediatr, 144, pp. 461-465; 
de Onis, M., Onyango, A.W., Borghi, E., Garza, C., Yang, H., Comparison of the World Health Organization (WHO) child growth standards and the National Center for Health Statistics/WHO international growth reference: Implications for child health programmes (2006) Public Health Nutr, 9, pp. 942-947; 
Waterlow, J.C., Classification and definition of protein-calorie malnutrition (1972) BMJ, 3, pp. 566-569; 
Jelliffe, D.B., Jelliffe, E.F.P., Age-independent anthropometry (1971) Am J Clin Nutr, 24, pp. 1377-1379; 
Stuart, H.C., Stevenson, S.S., Physical growth and development (1959) Textbook of Pediatrics, pp. 12-61. , In Nelson WE, editor,. Philadelphia PA: Saunders; 
Gómez, F., Galvan, R.R., Frenk, S., Munoz, J.C., Chavez, R., Vazquez, J., Mortality in second and third degree malnutrition (1956) J Trop Pediatr, 2, pp. 77-83; 
Bengoa, J.M., Classification of infantile malnutrition (1970) WHO Chronicle, 24, pp. 552-556; 
Dugdale, A.E., An age-independent anthropemetric index of nutritional status (1971) Am J Clin Nutr, 24, pp. 174-176; 
Waterlow, J.C., Buzina, R., Keller, W., Lane, J.M., Nichaman, M.Z., Tanner, J.M., The presentation and use of height and weight data for comparing the nutritional status of groups of children under the age of 10 years (1977) Bull World Health Organ, 55, pp. 489-498; 
Bhatnagar, S., Lodha, R., Choudhury, P., Sachdev, H.P.S., Shah, N., Narayan, S., Guidelines on hospital based management of severely malnourished children (adapted from WHO guidelines) (2007) Indian Pediatr, 44, pp. 443-461; 
Caulfield, L.E., de Onis, M., Blossner, M., Black, R.E., Undernutrition as an underlying cause of child deaths associated with diarrhea, pneumonia, malaria, and measles (2004) Am J Clin Nutr, 80, pp. 193-198; 
Black, R., Morris, S., Bryce, J., Where and why are 10 million children dying every year? (2003) Lancet, 361, pp. 2226-2234; 
(2010) Demographic and Health Surveys, , www.measuredhs.com/aboutdhs, Measure DHS, URL, accessed 7 December; 
Department of Child and Adolescent Health and Development (CAH) and HIV/AIDS (2010) WHO Recommendations On the Management of Diarrhoea and Pneumonia In HIV-infected Infants and Children: Integrated Management of Childhood Illness (IMCI), , World Health Organization, Geneva: World Health Organization; 
Rollins, N., (2009) Guidelines For An Integrated Approach to The Nutritional Care of HIV-infected Children (6 Months-14 Years), , Geneva: World Health Organization; 
Fergusson, P., Tomkins, A., HIV prevalence and mortality among children undergoing treatment for severe acute malnutrition in sub-Saharan Africa: A systematic review and metaanalysis (2009) Trans R Soc Trop Med Hyg, 103, pp. 541-548; 
Ashworth, A., Khanum, S., Jackson, A., Schofield, C., (2003) Guidelines For the Inpatient Treatment of Severely Malnourished Children, , Geneva: World Health Organization; 
Department of Child and Adolescent Health and Development (2000) Management of the Child With a Serious Infection Or Severe Malnutrition - Guidelines For Care At the First-Referral Level In Developing Countries, , (IMCI Integrated Management of Childhood Illness) World Health Organization, Geneva: World Health Organization; 
Connelly, A., Hill, A.A., (2008) Should the Rehabilitation Phase of Treatment For Children With Severe Malnutrition (marasmus Or Kwashiorkor) Take Place Within Communities Or As Inpatients?, , www.ichrc.org/rehab.html, International Child Health Review Collaboration, URL; 
(2007) Community-based Management of Severe Acute Malnutrition, , World Health Organization, World Food Programme, United Nations System Standing Committee on Nutrition and the United Nations Children's Fund, Geneva: World Health Organization; 
Collins, S., Sadler, K., Dent, N., Khara, T., Guerrero, S., Myatt, M., Key issues in the success of community-based management of severe malnutrition (2006) Food Nutr Bull, 27, pp. S49-S82; 
Manary, M.J., Ndkeha, M.J., Ashorn, P., Maleta, K., Briend, A., Home based therapy for severe malnutrition with ready-to-use food (2004) Arch Dis Child, 89, pp. 557-561; 
Bryce, J., Coitinho, D., Darnton-Hill, I., Pelletier, D., Pinstrup-Andersen, P., Maternal and child undernutrition 4. maternal and child undernutrition: Effective action at national level (2008) Lancet, 371, pp. 65-81; 
(2011) Acute Malnutrition Summary Sheet, , www.savethechildren.org/atf/cf/%7B9def2ebe-10ae-432c-9bd0-df91d2eba74a%7 D/Acute-Malnutrition-Summary-Sheet.pdf, Save the Children, URL, accessed 9 March; 
Report of the Convener (1972) Indian J Pediatr, 9, p. 360. , Nutritional Subcommittee of Indian Academy of Pediatrics; 
Thomas, B.H., Ciliska, D., Dobbins, M., Micucci, S., A process for systematically reviewing the literature: Providing the research evidence for public health nursing interventions (2004) Worldviews Evid Based Nurs, 1, pp. 176-184; 
Nu, S.T., Logical and logistic aspects of management of a child with severe malnutrition and serious infection in hospital settings: What is new, challenges and way forward Nutrition Goals for Asia-Vision 2020 (2003) Proceedings of the 9th Asian Congress of Nutrition, , February, Delhi, India; 
Hossain, M.M., Hassan, M.Q., Rahman, M.H., Kabir, A.R., Hannan, A.H., Rahman, A.K., Hospital management of severely malnourished children: Comparison of locally adapted protocol with WHO protocol (2009) Indian Pediatr, 46, pp. 213-217; 
Akech, S., Karisa, J., Nakamya, P., Boga, M., Maitland, K., Phase II trial of isotonic fluid resuscitation in Kenyan children with severe malnutrition and hypovolaemia (2010) BMC Pediatr, 10, p. 71; 
Alam, N.H., Hamadani, J.D., Dewan, N., Fuchs, G.J., Efficacy and safety of a modified oral rehydration solution (ReSoMaL) in the treatment of severely malnourished children with watery diarrhea (2003) J Pediatr, 143, pp. 614-619; 
Alam, S., Afzal, K., Maheshwari, M., Shukla, I., Controlled trial of hypo-osmalar versus World Health Organization oral rehydration solution (2000) Indian Pediatr, 37, pp. 952-960; 
Amadi, B., Mwiya, M., Chomba, E., Thomson, M., Chintu, C., Kelly, P., Improved nutritional recovery on an elemental diet in Zambian children with persistent diarrhoea and malnutrition (2005) J Trop Pediatr, 51, pp. 5-10; 
Bhutta, Z.A., Molla, A.M., Issani, Z., Badruddin, S., Hendricks, K., Snyder, J.D., Nutrient absorption and weight gain in persistent diarrhea: Comparison of a traditional rice-lentil/yogurt/milk diet with soy formula (1994) J Pediatr Gastroenterol Nutr, 18, pp. 45-52; 
Dutta, P., Mitra, U., Manna, B., Niyogi, S.K., Roy, K., Mondal, C., Double blind, randomised controlled clinical trial of hypo-osmolar oral rehydration salt solution in dehydrating acute diarrhoea in severely malnourished (marasmic) children (2001) Arch Dis Child, 84, pp. 237-240; 
Dutta, P., Mitra, U., Datta, A., Niyogi, S.K., Dutta, S., Manna, B., Impact of zinc supplementation in malnourished children with acute watery diarrhoea (2000) J Trop Pediatr, 46, pp. 259-263; 
Nurko, S., Garcia-Aranda, J.A., Fishbein, E., Perez-Zuniga, M.I., Successful use of a chickenbased diet for the treatment of severely malnourished children with persistent diarrhea: A prospective, randomized study (1997) J Pediatr, 131, pp. 405-412; 
Alam, N.H., Islam, S., Sattar, S., Monira, S., Desjeux, J.F., Safety of rapid intravenous rehydration and comparative efficacy of 3 oral rehydration solutions in the treatment of severely malnourished children with dehydrating cholera (2009) J Pediatr Gastroenterol Nutr, 48, pp. 318-327; 
Amadi, B., Role of food antigen elimination in treating children with persistent diarrhea and malnutrition in Zambia (2002) J Pediatr Gastroenterol Nutr, 34, pp. S54-S56; 
Dubray, C., Ibrahim, S.A., Abdelmutalib, M., Guerin, P.J., Dantoine, F., Belanger, F., Treatment of severe malnutrition with 2-day intramuscular ceftriaxone vs 5-day amoxicillin (2008) Ann Trop Paediatr, 28, pp. 13-22; 
Trehan, I., Amthor, R.E., Maleta, K., Manary, M.J., Evaluation of the routine use of amoxicillin as part of the home-based treatment of severe acute malnutrition (2010) Trop Med Int Health, 15, pp. 1022-1028; 
(1978) A Growth Chart For International Use In Maternal and Child Health Care. Guidelines For Primary Health Care Personnel, , World Health Organization, Geneva: World Health Organization; 
Chapko, M.K., Prual, A., Gamatie, Y., Maazou, A.A., Randomized clinical trial comparing hospital to ambulatory rehabilitation of malnourished children in Niger (1994) J Trop Pediatr, 40, pp. 225-230; 
Ciliberto, M.A., Sandige, H., Ndekha, M.J., Ashorn, P., Briend, A., Ciliberto, H.M., Comparison of home-based therapy with ready-to-use therapeutic food with standard therapy in the treatment of malnourished Malawian children: A controlled, clinical effectiveness trial (2005) Am J Clin Nutr, 81, pp. 864-870; 
Heikens, G.T., Schofield, W.N., Dawson, S.M., Waterlow, J.C., Long-stay versus short-stay hospital treatment of children suffering from severe protein-energy malnutrition (1994) Eur J Clin Nutr, 48, pp. 873-882; 
Khanum, S., Ashworth, A., Huttly, S.R., Controlled trial of three approaches to the treatment of severe malnutrition (1994) Lancet, 344, pp. 1728-1732; 
Heikens, G.T., Schofield, W.N., Dawson, S., Grantham-McGregor, S., The Kingston project. I. growth of malnourished children during rehabilitation in the community, given a high energy supplement (1989) Eur J Clin Nutr, 43, pp. 145-160; 
Anon, Classification of infantile malnutrition (1970) Lancet, 296, pp. 302-303; 
Doherty, C.P., Sarkar, M.A., Shakur, M.S., Ling, S.C., Elton, R.A., Cutting, W.A., Zinc and rehabilitation from severe protein-energy malnutrition: Higher-dose regimens are associated with increased mortality (1998) Am J Clin Nutr, 68, pp. 742-748; 
Doherty, C.P., Crofton, P.M., Sarkar, M.A., Shakur, M.S., Wade, J.C., Kelnar, C.J., Malnutrition, zinc supplementation and catch-up growth: Changes in insulin-like growth factor I, its binding proteins, bone formation and collagen turnover (2002) Clin Endocrinol, 57, pp. 391-399; 
Gatheru, Z., Kinoti, S., Alwar, J., Mwita, M., Serum zinc levels in children with kwashiorkor aged one to three years at Kenyatta National Hospital and the effect of zinc supplementation during recovery (1988) East Afr Med J, 65, pp. 670-679; 
Golden, B.E., Golden, M.H., Effect of zinc on lean tissue synthesis during recovery from malnutrition (1992) Eur J Clin Nutr, 46, pp. 697-706; 
Hemalatha, P., Bhaskaram, P., Khan, M.M., Role of zinc supplementation in the rehabilitation of severely malnourished children (1993) Eur J Clin Nutr, 47, pp. 395-399; 
Khanum, S., Alam, A.N., Anwar, I., Akbar, A.M., Mujibur, R.M., Effect of zinc supplementation on the dietary intake and weight gain of Bangladeshi children recovering from protein-energy malnutrition (1988) Eur J Clin Nutr, 42, pp. 709-714; 
Makonnen, B., Venter, A., Joubert, G., A randomized controlled study of the impact of dietary zinc supplementation in the management of children with protein-energy malnutrition in Lesotho. I: Mortality and morbidity (2003) J Trop Pediatr, 49, pp. 340-352; 
Makonnen, B., Venter, A., Joubert, G., A randomized controlled study of the impact of dietary zinc supplementation in the management of children with protein-energy malnutrition in Lesotho. II: Special investigations (2003) J Trop Pediatr, 49, pp. 353-360; 
Schlesinger, L., Arevalo, M., Arredondo, S., Diaz, M., Lonnerdal, B., Stekel, A., Effect of a zincfortified formula on immunocompetence and growth of malnourished infants (1992) Am J Clin Nutr, 56, pp. 491-498; 
Simmer, K., Khanum, S., Carlsson, L., Thompson, R.P., Nutritional rehabilitation in Bangladesh - the importance of zinc (1988) Am J Clin Nutr, 47, pp. 1036-1040; 
Vasudevan, A., Shendurnikar, N., Kotecha, P.V., Zinc supplementation in severe malnutrition (1997) Indian Pediatr, 34, pp. 236-238; 
Bhutta, Z.A., Nizami, S.Q., Isani, Z., Zinc supplementation in malnourished children with persistent diarrhea in Pakistan (1999) Pediatrics, 103, pp. e42; 
Manary, M.J., Brewster, D.R., Potassium supplementation in kwashiorkor (1997) J Pediatr Gastroenterol Nutr, 24, pp. 194-201; 
Philip, L., Suguna, B.N.S., Sathy, S., Soman, C.R., Effect of addition of nicotinic acid to the diet on the rate of weight gain of marasmic children (1982) Indian Pediatr, 19, pp. 775-777; 
Vásquez-Garibay, E., Mendez-Estrada, C., Romero-velarde, E., Vizmanos, B., Campollo-Rivas, O., Impact of nucleotides and nutritional support on growth and body composition of severely malnourished infants (2005) Nutr Res, 25, pp. 727-736; 
Plum, L.M., Rink, L., Haase, H., The essential toxin: Impact of zinc on human health (2010) Int J Environ Res Public Health, 7, pp. 1342-1365; 
de Benoist, B., Darnton-Hill, I., Davidsson, L., Fontaine, O., Hotz, C., Conclusions of the joint WHO/UNICEF/IAEA/IZiNCG interagency meeting on zinc status indicators (2007) Food Nutr Bull, 28, pp. S480-S484; 
Darwin, R., Harahap, M., Tjakradinata, D., Skin changes in protein calorie deficiency malnutrition (1970) Int J Dermatol, 9, pp. 247-252; 
World Health Organization (2007) Infant Feeding in Emergencies: Module 2 Version 1.1 For Health and Nutrition Workers In Emergency Situations, , www.who.int/nutrition/publications/emergencies/ife_module2/en/index.html, Interagency collaboration report by Emergency Nutrition Network (ENN); International Baby Food Action Network (IBFAN); Fondation Terres des hommes CARE USA; Action Contre la Faim; UNICEF; United Nations High Commissioner for Refugees (UNHCR), URL; 
Begg, C., Cho, M., Eastwood, S., Horton, R., Moher, D., Olkin, I., Improving the quality of reporting of randomized controlled trials. The CONSORT statement (1996) JAMA, 276, pp. 637-639; 
Evans, D., Hierarchy of evidence: A framework for ranking evidence evaluating healthcare interventions (2003) J Clin Nurs, 12, pp. 77-84; 
Ndekha, M.J., Manary, M.J., Ashorn, P., Briend, A., Home-based therapy with ready-to-use therapeutic food is of benefit to malnourished, HIV-infected Malawian children (2005) Acta Paediatr, 94, pp. 222-225; 
(2001) Undertaking Systematic Reviews of Research On Effectiveness: CRD Guidelines For Those Carrying Out Or Commissioning Reviews, , NHS Centre for Reviews and Dissemination, No. CRD Report 4. York: CRD; 
Spitzer, W.O., Lawrence, V., Dales, R., Hill, G., Archer, M.C., Clarck, P., Links between passive smoking and disease: A best evidence synthesis (1990) Clin Invest Med, 13, pp. 17-42; 
(1983) Manual For Laboratory Investigation of Acute Enteric Infection. Programme For Control of Diarrhoeal Diseases, , CDD/83.3 World Health Organization, Geneva: World Health Organization; 
Ellerstein, N.S., Ostrov, B.E., Growth patterns in children hospitalised because of caloric deprivation failure to thrive (1985) Am J Dis Child, 139, pp. 164-166; 
Use and interpretation of anthropometric indicators of nutritional status (1986) Bull WHO, 64, pp. 929-941. , World Health Organization Working Group; 
Winer, B.J., (1981) Statistical Principles In Experimental Design, , New York, NY: McGraw-Hill; 
Picou, D., Alleyne, G.A.O., Et Al., (1975) Malnutrition and Gastroenteritis in Children: A Manual For Hospital Management, , Kingston, Jamaica: Caribbean Food and Nutrition Institute; 
Waterlow, J.C., (1992) Protein-energy Malnutrition, , Sevenoaks: Arnold; 
(1981) The Treatment and Management of Severe Protein-energy Malnutrition, , World Health Organization, Geneva: World Health Organization; 
Ashworth, A., Khanum, S., Cost-effective treatment for severely malnourished children: What is the best approach? (1997) Health Policy Plan, 12, pp. 115-121; 
Khanum, S., Ashworth, A., Huttly, S.R., Growth, morbidity, and mortality of children in Dhaka after treatment for severe malnutrition: A prospective study (1998) Am J Clin Nutr, 67, pp. 940-945; 
Waterlow, J.C., Classification and definition of protein-calorie malnutrition (1976) Nutrition in Preventive Medicine, , In Beaton GH, Bengoa JM, editors, Geneva: World Health Organization; 
The classification of infantile malnutrition (1970) Lancet, 2, pp. 302-303. , Wellcome Trust Working Party; 
Fernandes, E.J., Kahn, H.L., Clinical method for atomic absorption spectroscopy (1971) Clin Chem Newsl, 3, pp. 24-28; 
Frisancho, A.R., (1990) Anthropometric Standards For the Assessment of Growth and Nutritional Status, , Ann Arbor, MI: The University of Michigan Press; 
McLaren, D.S., Pellett, D.I., Reed, W.W.C., A simple scoring system of classifying the severe forms of protein-calorie malnutrition of early childhood (1967) Lancet, 289, pp. 533-535; 
Taha, T.E., Canner, J.K., Wange, A., Chiphangwi, J.D., Liamba, N.G., Miotti, P.G., Research on human immunodeficiency virus (HIV) in Malawi: The John Hopkins University-Ministry of Health (JHU-MOH) project (1994) Malawi Med J, 10, pp. 6-11; 
Dunn, D.T., Newell, M.L., Ades, A.E., Peckham, C.S., Risk of human immunodeficiency virus type 1 transmission through breastfeeding (1992) Lancet, 340, pp. 585-588
UR  - https://www.scopus.com/inward/record.uri?eid=2-s2.0-84862615946&doi=10.3310%2fhta16190&partnerID=40&md5=80112115f5973d7f4427701a91cf40b4
ER  - 

TY  - JOUR
TI  - Youth study recruitment using paid advertising on instagram, snapchat, and facebook: Cross-sectional survey study
T2  - JMIR Public Health and Surveillance
J2  - JMIR Publ. Heal. Surveil.
VL  - 5
IS  - 4
PY  - 2019
DO  - 10.2196/14080
SN  - 23692960 (ISSN) 
AU  - Ford, K.L.
AU  - Albritton, T.
AU  - Dunn, T.A.
AU  - Crawford, K.
AU  - Neuwirth, J.
AU  - Bull, S.
AD  - The mHealth Impact Lab, Colorado School of Public Health, Aurora, CO, United States
AD  - Anschutz Medical Campus, University of Colorado, Aurora, CO, United States
AD  - School of Medicine, The City College of New York, New York, NY, United States
AD  - Colorado Department of Public Health and Environment, Denver, CO, United States
AB  - Background: The use of paid social media advertising for targeted study recruitment is an effective strategy in health research and evaluation, specifically to reach diverse youth participants. Although the literature adequately describes the utility of Facebook in recruitment, limited information exists for social media platforms that are more popular with youth, specifically Instagram and Snapchat. Objective: This paper outlines a paid advertising approach using Instagram, Snapchat, and Facebook to evaluate a statewide youth marijuana prevention campaign. The objective of this study was to compare recruitment metrics across Instagram, Snapchat, and Facebook for two surveys documenting youth knowledge, attitudes, and behaviors related to retail marijuana in Colorado post legalization. In addition, the study assessed the feasibility of using Instagram and Snapchat as effective additions to Facebook for youth study recruitment. Methods: A social media recruitment strategy was used to conduct two cross-sectional surveys of youth, aged 13 to 20 years, in Colorado. Geographically targeted ads across 3 social media platforms encouraged the completion of a Web-based self-administered survey. Ad Words and Snap Ads were used to deploy and manage advertising campaigns, including ad design, placement, and analysis. Ad costs and recruitment metrics (ie, impressions, link clicks, and conversion rates) were calculated across the three social media platforms. Results: Over two 1-month periods, 763,613 youth were reached (ie, impressions), 6089 of them clicked survey links (ie, clicks), and 828 eligible youth completed surveys about knowledge, attitudes, and behaviors related to retail marijuana. Instagram converted 36.13% (803/2222) of impressions to clicks (ie, conversion rate) in the first survey and 0.87% (864/98982) in the second survey. Snapchat generated the most impressions and link clicks, but it did so with the lowest conversion rate for both surveys, with a 1.40% (1600/114,200) conversion rate in the first survey and a 0.36% (1818/504700) conversion rate in the second survey. Facebook maintained a consistent conversion rate of roughly 2% across both surveys, despite reductions in budget for the second survey. The cost-per-click ranged between US $0.25 and $0.37 across the three platforms, with Snapchat as both the most cost-effective platform in the first survey and the most expensive platform in the second survey. Conclusions: Recruitment and enrollment outcomes indicate the use of Instagram and Snapchat, in addition to Facebook, may be a modern, useful, and cost-effective approach to reach youth with surveys on sensitive health topics. As the use of Facebook declines among youth, the use of more popular social media platforms can augment study recruitment for health research and evaluation efforts. © 2019 JMIR Publications Inc. All rights reserved.
KW  - Questionnaires
KW  - Social media
KW  - Surveys
KW  - Youth
PB  - JMIR Publications Inc.
N1  - Cited By :13
N1  - Export Date: 30 November 2021
M3  - Review
DB  - Scopus
C7  - e14080
LA  - English
N1  - Correspondence Address: Ford, K.L.; Anschutz Medical Campus, 13001 E 17th Pl, United States; email: kelsey.ford@cuanschutz.edu
N1  - References: Amon, KL, Campbell, AJ, Hawke, C, Steinbeck, K., Facebook as a recruitment tool for adolescent health research: a systematic review (2014) Acad Pediatr, 14 (5), pp. 439-447. , e4. [doi] [Medline: 25169155]; 
Topolovec-Vranic, J, Natarajan, K., The use of social media in recruitment for medical research studies: a scoping review (2016) J Med Internet Res, 18 (11), p. e286. , Nov 7; [FREE Full text] [doi] [Medline: 27821383]; 
Park, BK, Calamaro, C., A systematic review of social networking sites: innovative platforms for health research targeting adolescents and young adults (2013) J Nurs Scholarsh, 45 (3), pp. 256-264. , Sep; [doi] [Medline: 23676115]; 
Ryan, GS., Online social networks for patient involvement and recruitment in clinical research (2013) Nurse Res, 21 (1), pp. 35-39. , [doi] [Medline: 24004430]; 
Guillory, J, Wiant, KF, Farrelly, M, Fiacco, L, Alam, I, Hoffman, L, Recruiting hard-to-reach populations for survey research: using Facebook and Instagram advertisements and in-person intercept in LGBT bars and nightclubs to recruit LGBT young adults (2018) J Med Internet Res, 20 (6), p. e197. , Jun 18; [FREE Full text] [doi] [Medline: 29914861]; 
(2019) Social Media Fact Sheet, , http://www.pewinternet.org/fact-sheet/social-media/, Pew Research Center. [accessed 2019-06-01] [WebCite Cache ID 76yDNKNyG]; 
Rait, MA, Prochaska, JJ, Rubinstein, ML., Recruitment of adolescents for a smoking study: use of traditional strategies and social media (2015) Transl Behav Med, 5 (3), pp. 254-259. , Sep; [FREE Full text] [doi] [Medline: 26327930]; 
Fazzino, TL, Rose, GL, Pollack, SM, Helzer, JE., Recruiting US and Canadian college students via social media for participation in a web-based brief intervention study (2015) J Stud Alcohol Drugs, 76 (1), pp. 127-132. , Jan; [FREE Full text] [doi] [Medline: 25486401]; 
Prescott, T, Phillips, G, Bull, S, Parsons, J, Mustanski, B, Ybarra, M., (2015) Reaching Adolescent Gay, Bisexual, and Queer Men Online: Development and Refinement of a National Recruitment Strategy, , https://f1000research.com/slides/4-1170, F1000 Research. [accessed 2018-08-26]; 
Akers, L, Gordon, JS., Using Facebook for large-scale online randomized clinical trial recruitment: effective advertising strategies (2018) J Med Internet Res, 20 (11), p. e290. , Nov 8; [FREE Full text] [doi] [Medline: 30409765]; 
(2016) Teens' Social Media Use: How They Connect & What It Means for Health, , https://www.hhs.gov/ash/oah/news/e-updates/february-2016-teens-social-media-use/index.html, The US Department of Health and Human Services. [accessed 2019-06-01] [WebCite Cache ID 76yDAZXiK]; 
Ramo, DE, Prochaska, JJ., Broad reach and targeted recruitment using Facebook for an online survey of young adult substance use (2012) J Med Internet Res, 14 (1), p. e28. , Feb 23; [FREE Full text] [doi] [Medline: 22360969]; 
Chu, JL, Snider, CE., Use of a social networking web site for recruiting Canadian youth for medical research (2013) J Adolesc Health, 52 (6), pp. 792-794. , Jun; [doi] [Medline: 23352727]; 
Whitaker, C, Stevelink, S, Fear, N., The use of Facebook in recruiting participants for health research purposes: a systematic review (2017) J Med Internet Res, 19 (8), p. e290. , Aug 28; [FREE Full text] [doi] [Medline: 28851679]; 
Valdez, RS, Guterbock, TM, Thompson, MJ, Reilly, JD, Menefee, HK, Bennici, MS, Beyond traditional advertisements: leveraging Facebook's social structures for research recruitment (2014) J Med Internet Res, 16 (10), p. e243. , Oct 27; [FREE Full text] [doi] [Medline: 25348050]; 
Reiter, PL, Katz, ML, Bauermeister, JA, Shoben, AB, Paskett, ED, McRee, A., Recruiting young gay and bisexual men for a human papillomavirus vaccination intervention through social media: the effects of advertisement content (2017) JMIR Public Health Surveill, 3 (2), p. e33. , Jun 2; [FREE Full text] [doi] [Medline: 28576758]; 
(2005), http://www.qualtrics.com, Qualtrics. [accessed 2019-06-01] [WebCite Cache ID 76yCgF8sV]; (2018) Facebook Advertising Guidelines, , https://www.facebook.com/policies/ads/, Facebook. [accessed 2019-06-01]; 
(2018) Snap Advertising Policies, , https://www.snap.com/en-US/ad-policies/, Snap. [accessed 2019-03-18] [WebCite Cache ID 76yDZSyCk]; 
(2018) Facebook Ads: Reach Out to Future Customers and Fans, , https://www.facebook.com/business/ads#basics, Facebook. [accessed 2019-06-01]; 
(2018), https://www.census.gov/quickfacts/CO, United States Census Bureau. QuickFacts: Colorado [accessed 2019-06-01]; Berg, CJ, Buller, DB, Schauer, GL, Windle, M, Stratton, E, Kegler, MC., Rules regarding marijuana and its use in personal residences: findings from marijuana users and nonusers recruited through social media (2015) J Environ Public Health, 2015, p. 476017. , [FREE Full text] [doi] [Medline: 26576162]; 
Dalessandro, C., Recruitment tools for reaching millennials: the digital difference (2018) Int J Qual Methods, 17 (1), p. 160940691877444. , May 14; [doi]; 
Pepper, JK, Farrelly, MC, Watson, KA., Adolescents' understanding and use of nicotine in e-cigarettes (2018) Addict Behav, 82, pp. 109-113. , Jul;: [doi] [Medline: 29518664]; 
Gu, LL, Skierkowski, D, Florin, P, Friend, K, Ye, Y., Facebook, Twitter, & QR codes: an exploratory trial examining the feasibility of social media mechanisms for sample recruitment (2016) Comput Human Behav, 60, pp. 86-96. , Jul;: [doi]; 
Lattie, EG, Ho, J, Sargent, E, Tomasino, KN, Smith, JD, Brown, CH, Teens engaged in collaborative health: the feasibility and acceptability of an online skill-building intervention for adolescents at risk for depression (2017) Internet Interv, 8, pp. 15-26. , Jun;: [FREE Full text] [doi] [Medline: 28584734]; 
Kim, L., (2014) Search Engine Land, , https://searchengineland.com/7-conversion-rate-truths-will-change-landing-page-optimization-strategy-191083, 7 Conversion Rate Truths That Will Change Your Landing Page Strategy [accessed 2019-06-01]; 
Wright, KB., Researching internet based populations: advantages and disadvantages of online survey research, online questionnaire authoring software packages, and web survey services (2005) J Comput-Mediat Commun, 10 (3). , [doi]; 
Tsai, W, Zavala, D, Gomez, S., Using the Facebook advertisement platform to recruit Chinese, Korean, and Latinx cancer survivors for psychosocial research: web-based survey study (2019) J Med Internet Res, 21 (1), p. e11571. , Jan 10; [FREE Full text] [doi] [Medline: 30632966]; 
Lattie, EG, Kaiser, SM, Alam, N, Tomasino, KN, Sargent, E, Rubanovich, CK, A practical do-it-yourself recruitment framework for concurrent ehealth clinical trials: identification of efficient and cost-effective methods for decision making (part 2) (2018) J Med Internet Res, 20 (11), p. e11050. , Nov 29; [FREE Full text] [doi] [Medline: 30497997]; 
Batterham, PJ., Recruitment of mental health survey participants using internet advertising: content, characteristics and cost effectiveness (2014) Int J Methods Psychiatr Res, 23 (2), pp. 184-191. , Jun; [doi] [Medline: 24615785]; 
Thornton, L, Batterham, PJ, Fassnacht, DB, Kay-Lambkin, F, Calear, AL, Hunt, S., Recruiting for health, medical or psychosocial research using Facebook: systematic review (2016) Internet Interv, 4, pp. 72-81. , May;: [FREE Full text] [doi] [Medline: 30135792]; 
Gelinas, L, Pierce, R, Winkler, S, Cohen, IG, Lynch, HF, Bierer, BE., Using social media as a research recruitment tool: ethical issues and recommendations (2017) Am J Bioeth, 17 (3), pp. 3-14. , Mar; [FREE Full text] [doi] [Medline: 28207365]; 
Parkinson, S, Bromfield, L., Recruiting young adults to child maltreatment research through Facebook: a feasibility study (2013) Child Abuse Negl, 37 (9), pp. 716-720. , Sep; [doi] [Medline: 23768931]
UR  - https://www.scopus.com/inward/record.uri?eid=2-s2.0-85086790621&doi=10.2196%2f14080&partnerID=40&md5=9d2ad3a19f0097254df9f7ddd1d5db86
ER  - 

TY  - JOUR
TI  - Incidence of shoulder dislocations in the UK, 1995-2015: A population-based cohort study
T2  - BMJ Open
J2  - BMJ Open
VL  - 7
IS  - 11
PY  - 2017
DO  - 10.1136/bmjopen-2017-016112
SN  - 20446055 (ISSN) 
AU  - Shah, A.
AU  - Judge, A.
AU  - Delmestri, A.
AU  - Edwards, K.
AU  - Arden, N.K.
AU  - Prieto-Alhambra, D.
AU  - Holt, T.A.
AU  - Pinedo-Villanueva, R.A.
AU  - Hopewell, S.
AU  - Lamb, S.E.
AU  - Rangan, A.
AU  - Carr, A.J.
AU  - Collins, G.S.
AU  - Rees, J.L.
AD  - Nuffield Department of Orthopaedics, Rheumatology and Musculoskeletal Sciences, University of Oxford, Oxford, United Kingdom
AD  - Faculty of Medicine, University of Southampton, Southampton, United Kingdom
AD  - Musculoskeletal Research Unit, University of Bristol, Bristol, United Kingdom
AD  - Nuffield Department of Primary Care Health Sciences, University of Oxford, Oxford, United Kingdom
AD  - Oxford Clinical Trials Research Unit, University of Oxford, Oxford, United Kingdom
AD  - Orthopaedic Surgery, James Cook University Hospital, South Tees Hospitals NHS Foundation Trust, Middlesbrough, United Kingdom
AD  - Department of Health Sciences, University of York, York, United Kingdom
AB  - Objective This cohort study evaluates the unknown age-specific and gender-specific incidence of primary shoulder dislocations in the UK. Setting UK primary care data from the Clinical Practice Research Datalink (CPRD) were used to identify patients aged 16-70 years with a shoulder dislocation during 1995-2015. Coding of primary shoulder dislocations was validated using the CPRD general practitioner questionnaire service. Participants A cohort of 16 763 patients with shoulder dislocation aged 16-70 years during 1995-2015 were identified. Primary outcome measure Incidence rates per 100 000 person-years and 95% CIs were calculated. Results Correct coding of shoulder dislocation within CPRD was 89% (95% CI 83% to 95%), and confirmation that the dislocation was a 'primary' was 76% (95% CI 67% to 85%). Seventy-two percent of shoulder dislocations occurred in men. The overall incidence rate in men was 40.4 per 100 000 person-years (95% CI 40.4 to 40.4), and in women was 15.5 per 100 000 person-years (95% CI 15.5 to 15.5). The highest incidence was observed in men aged 16-20 years (80.5 per 100 000 person-years; 95% CI 80.5 to 80.6). Incidence in women increased with age to a peak of 28.6 per 100 000 person-years among those aged 61-70 years. Conclusions This is the first time the incidence of shoulder dislocations has been studied using primary care data from a national database, and the first time the results for the UK have been produced. While most primary dislocations occurred in young men, an unexpected finding was that the incidence increased in women aged over 50 years, but not in men. The reasons for this are unknown. Further work is commissioned by the National Institute for Health Research to examine treatments and predictors for recurrent shoulder dislocation. Study registration The design of this study was approved by the Independent Scientific Advisory Committee (15-260) for the Medicines & Healthcare products Regulatory Agency. © Article author(s) (or their employer(s) unless otherwise stated in the text of the article) 2017. All rights reserved.
KW  - clinical practice research datalink
KW  - cprd
KW  - incidence
KW  - shoulder dislocation
KW  - adolescent
KW  - adult
KW  - age
KW  - aged
KW  - Charlson Comorbidity Index
KW  - cohort analysis
KW  - comparative study
KW  - controlled study
KW  - female
KW  - general practitioner
KW  - human
KW  - incidence
KW  - major clinical study
KW  - male
KW  - middle aged
KW  - population research
KW  - Review
KW  - sex difference
KW  - shoulder dislocation
KW  - United Kingdom
KW  - young adult
KW  - factual database
KW  - measurement accuracy
KW  - sex factor
KW  - shoulder dislocation
KW  - standards
KW  - Adolescent
KW  - Adult
KW  - Age Factors
KW  - Aged
KW  - Cohort Studies
KW  - Data Accuracy
KW  - Databases, Factual
KW  - Female
KW  - Humans
KW  - Incidence
KW  - Male
KW  - Middle Aged
KW  - Sex Factors
KW  - Shoulder Dislocation
KW  - United Kingdom
KW  - Young Adult
PB  - BMJ Publishing Group
N1  - Cited By :21
N1  - Export Date: 30 November 2021
M3  - Review
DB  - Scopus
C7  - e016112
C2  - 29138197
LA  - English
N1  - Correspondence Address: Shah, A.; Nuffield Department of Orthopaedics, United Kingdom; email: anjali.shah@ndorms.ox.ac.uk
N1  - References: Cutts, S., Prempeh, M., Drew, S., Anterior shoulder dislocation (2009) Ann R Coll Surg Engl, 91, pp. 2-7; 
Kroner, K., Lind, T., Jensen, J., The epidemiology of shoulder dislocations (1989) Arch Orthop Trauma Surg, 108, pp. 288-290; 
Pope, E.J., Ward, J.P., Rokito, A.S., Anterior shoulder instability - A history of arthroscopic treatment (2011) Bull NYU Hosp Jt Dis, 69, pp. 44-49; 
Goss, T.P., Anterior glenohumeral instability (1988) Orthopedics, 11, pp. 87-95; 
Hill, H.A., Sachs, M.D., The grooved defect of the humeral head (1940) Radiology, 35, pp. 690-700; 
Owens, B.D., Dawson, L., Burks, R., Incidence of shoulder dislocation in the United States Military: Demographic considerations from a high-risk population (2009) J Bone Joint Surg Am, 91, pp. 791-796; 
Bankart, A.S.B., Recurrent or habitual dislocation of the shoulder-joint (1923) Br Med J, 2, pp. 1132-1133; 
Henry, J.H., Genung, J.A., Natural history of glenohumeral dislocationrevisited (1982) Am J Sports Med, 10, pp. 135-137; 
Rowe, C.R., Prognosis in dislocations of the shoulder (1956) J Bone Joint Surg Am, 38 (A), pp. 957-977; 
Hovelius, L., Incidence of shoulder dislocation in Sweden (1982) Clin Orthop Relat Res, 166, pp. 127-131; 
Hovelius, L., Olofsson, A., Sandstrom, B., Nonoperative treatment of primary anterior shoulder dislocation in patients forty years of age and younger. A prospective twenty-five-year follow-up (2008) J Bone Joint Surg Am, 90, pp. 945-952; 
Owens, B.D., Agel, J., Mountcastle, S.B., Incidence of glenohumeral instability in collegiate athletics (2009) Am J Sports Med, 37, pp. 1750-1754; 
Owens, B.D., Duffey, M.L., Nelson, B.J., The incidence and characteristics of shoulder instability at the United States Military Academy (2007) Am J Sports Med, 35, pp. 1168-1173; 
Milgrom, C., Mann, G., Finestone, A., A prevalence study of recurrent shoulder dislocations in young adults (1998) J Shoulder Elbow Surg, 7, pp. 621-624; 
Rhee, Y.G., Cho, N.S., Cho, S.H., Traumatic anterior dislocation of the shoulder: Factors affecting the progress of the traumatic anterior dislocation (2009) Clin Orthop Surg, 1, pp. 188-193; 
Robinson, C.M., Howes, J., Murdoch, H., Functional outcome and risk of recurrent instability after primary traumatic anterior shoulder dislocation in young patients (2006) J Bone Joint Surg Am, 88, pp. 2326-2336; 
Simonet, W.T., Melton, L.J., Cofield, R.H., Incidence of anterior shoulder dislocation in Olmsted County, Minnesota (1984) Clin Orthop Relat Res, 186, pp. 186-191; 
Nordqvist, A., Petersson, C.J., Incidence and causes of shoulder girdle injuries in an urban population (1995) J Shoulder Elbow Surg, 4, pp. 107-112; 
Zacchilli, M.A., Owens, B.D., Epidemiology of shoulder dislocations presenting to emergency departments in the United States (2010) J Bone Joint Surg Am, 92, pp. 542-549; 
Liavaag, S., Svenningsen, S., Reikeras, O., The epidemiology of shoulder dislocations in Oslo (2011) Scand J Med Sci Sports, 21, pp. e334-e340; 
Yang, N.P., Chen, H.C., Phan, D.V., Epidemiological survey of orthopedic joint dislocations based on nationwide insurance data in Taiwan, 2000-2005 (2011) BMC Musculoskelet Disord, 12, p. 253; 
Leroux, T., Wasserstein, D., Veillette, C., Epidemiology of primary anterior shoulder dislocation requiring closed reduction in Ontario, Canada (2014) Am J Sports Med, 42, pp. 442-450; 
Herrett, E., Gallagher, A.M., Bhaskaran, K., Data resource profile: Clinical Practice Research Datalink (CPRD) (2015) Int J Epidemiol, 44, pp. 827-836; 
(2004) The English Indices of Deprivation 2004 (Revised), , Neighbourhood Renewal Unit - Office of the Deputy Prime Minister, London: Neighbourhood Renewal Unit, Office for the Deputy Prime Minister; 
(2015) Stata Statistical Software: Release 14, , Statacorp, College Station, TX: Statcorp; 
(2013) Falls in Older People: Assessing Risk and Prevention (CG161), , National Institute for Health and Care Excellence; 
Van Staa, T.P., Abenhaim, L., Cooper, C., The use of a large pharmacoepidemiological database to study exposure to oral corticosteroids and risk of fractures: Validation of study population and results (2000) Pharmacoepidemiol Drug Saf, 9, pp. 359-366; 
Thomas, S.L., Edwards, C.J., Smeeth, L., How accurate are diagnoses for rheumatoid arthritis and juvenile idiopathic arthritis in the General Practice Research Database? (2008) Arthritis Rheum, 59, pp. 1314-1321
UR  - https://www.scopus.com/inward/record.uri?eid=2-s2.0-85049241238&doi=10.1136%2fbmjopen-2017-016112&partnerID=40&md5=0c977e69b2cd54bd6b9e8cf8ff9234b3
ER  - 

TY  - JOUR
TI  - Mapping global evidence on strategies and interventions in neurotrauma and road traffic collisions prevention: A scoping review protocol
T2  - BMJ Open
J2  - BMJ Open
VL  - 9
IS  - 11
PY  - 2019
DO  - 10.1136/bmjopen-2019-031517
SN  - 20446055 (ISSN) 
AU  - M Selveindran, S.
AU  - Khan, M.M.
AU  - Simadibrata, D.M.
AU  - Hutchinson, P.J.A.
AU  - Brayne, C.
AU  - Hill, C.
AU  - Kolias, A.
AU  - Joannides, A.J.
AU  - Servadei, F.
AU  - Rubiano, A.M.
AU  - Shabani, H.K.
AD  - Institute of Public Health, University of Cambridge, Cambridge, Cambridgeshire, United Kingdom
AD  - NIHR Global Health Research Group on Neurotrauma, University of Cambridge, Cambridge, Cambridgeshire, United Kingdom
AD  - Department of Neurosurgery, Northwest School of Medicine and Northwest General Hospital and Research Centre, Peshawar, Pakistan
AD  - Faculty of Medicine, University of Indonesia, Depok, Jawa Barat, Indonesia
AD  - Faculty of Medical Sciences, Newcastle University, Newcastle upon Tyne, Tyne and Wear, United Kingdom
AD  - Department of Clinical Neurosciences, Addenbrooke's Hospital, Cambridge, Cambridgeshire, United Kingdom
AD  - Department of Neurosurgery, Humanitas University and Research Hospital, Milan, Italy
AD  - World Federation of Neurosurgical Societies, Nyon, Switzerland
AD  - Department of Neurosurgery, Universidad El Bosque, Bogota, Colombia
AD  - Neurological Surgery Unit, Muhimbili Orthopaedic Institute and Muhimbili University College of Allied Health Sciences, Dar es Salaam, Tanzania
AB  - Introduction Neurotrauma is an important global health problem. This ' silent epidemic' is a major cause of death and disability in adolescents and young adults, with significant societal and economic impacts. Globally, the largest cause of neurotrauma is road traffic collisions (RTCs). Neurotrauma and RTCs are largely preventable, and many preventative strategies and interventions have been established and implemented over the last decades, particularly in high-income countries. However, these approaches may not be applicable globally, due to variations in environment, resources, population, culture and infrastructure. This paper outlines the protocol for a scoping review, which seeks to map the evidence on strategies and interventions in neurotrauma and RTCs prevention globally, and to ascertain contextual factors that influence their implementation. Methods and analysis This scoping review will use the established methodology by Arksey and O'Malley. Eligible studies will be identified from five electronic databases (MEDLINE, EMBASE, CINAHL, Global Health/EBSCO and Cochrane Database of Systematic Reviews) and grey literature sources. We will also carry out bibliographical and citation searching of included studies. A two-stage selection process, which involves screening of titles and abstracts, followed by full-text screening, will be used to determine eligible studies which will undergo data abstraction using a customised, piloted data extraction sheet. The extracted data will be presented using evidence mapping and a narrative summary. Ethics and dissemination Ethical approval is not required for this scoping review, which is the first step in a multiphase public health research project on the global prevention of neurotrauma. The final review will be submitted for publication to a scientific journal, and results will be presented at appropriate conferences, workshops and meetings. Protocol registered on 5 April 2019 with Open Science Framework (https://osf.io/s4zk3/). © © Author(s) (or their employer(s)) 2019. Re-use permitted under CC BY. Published by BMJ.
KW  - preventive medicine
KW  - public health
KW  - trauma management
KW  - evidence based practice
KW  - global health
KW  - human
KW  - low income country
KW  - methodology
KW  - middle income country
KW  - nervous system injury
KW  - public health
KW  - Review
KW  - traffic accident
KW  - traffic safety
KW  - brain injury
KW  - global health
KW  - literature
KW  - methodology
KW  - prevention and control
KW  - traffic accident
KW  - Accidents, Traffic
KW  - Brain Injuries
KW  - Global Health
KW  - Humans
KW  - Research Design
KW  - Review Literature as Topic
PB  - BMJ Publishing Group
N1  - Cited By :1
N1  - Export Date: 30 November 2021
M3  - Review
DB  - Scopus
C7  - e031517
C2  - 31722947
LA  - English
N1  - Correspondence Address: M Selveindran, S.; Institute of Public Health, United Kingdom; email: ss2604@medschl.cam.ac.uk
N1  - References: Green, S.E., Bosch, M., McKenzie, J.E., Improving the care of people with traumatic brain injury through the neurotrauma evidence translation (net) program: Protocol for a program of research (2012) Implementation Science, 7; 
Global, regional, and national burden of traumatic brain injury and spinal cord injury, 1990-2016: A systematic analysis for the global burden of disease study 2016 (2019) Lancet Neurology, 18, pp. 56-87; 
Dewan, M., Rattani, A., Gupta, S., Estimating the global incidence of traumatic brain injury (2018) Journal of Neurosurgery; 
Feigin, V.L., Barker-Collo, S., Krishnamurthi, R., Epidemiology of ischaemic stroke and traumatic brain injury (2010) Best Pract Res Clin Anaesthesiol, 24, pp. 485-494; 
Hyder, A.A., Wunderlich, C.A., Puvanachandra, P., The impact of traumatic brain injuries: A global perspective (2007) NeuroRehabilitation, 22, pp. 341-353; 
Bonnet, E., Lechat, L., Ridde, V., What interventions are required to reduce road traffc injuries in Africa? A scoping review of the literature (2018) PLoS One, 13, p. e208195; 
Staton, C., Vissoci, J., Gong, E., Road traffc injury prevention initiatives: A systematic review and Metasummary of effectiveness in low and middle income countries (2015) PLoS One, 11, p. e0144971; 
Johnson, W.D., Griswold, D.P., Traumatic brain injury: A global challenge (2017) The Lancet Neurology, 16, pp. 949-950; 
Majdan, M., Plancikova, D., Brazinova, A., Epidemiology of traumatic brain injuries in Europe: A cross-sectional analysis (2016) Lancet Public Health, 1, pp. e76-e83; 
Saatian, M.R., Ahmadpoor, J., Mohamadi, Y., Epidemiology and pattern of traumatic brain injury in a developing country regional trauma center (2018) BEAT, 6, pp. 45-53; 
Wilson, M.H., Traumatic brain injury: An underappreciated public health issue (2016) Lancet Public Health, 1; 
Maas, A.I.R., Menon, D.K., Adelson, P.D., Traumatic brain injury: Integrated approaches to improve prevention, clinical care, and research (2017) The Lancet Neurology, 16, pp. 987-1048; 
Wright, D.W., Kellermen, A., McGuire, L.C., CDC grand rounds: Reducing severe traumatic brain injury in the United States (2013) MMWR Morb Mortal Wkly Rep, 62, pp. 549-552; 
Iaccarino, C., Carretta, A., Nicolosi, F., Epidemiology of severe traumatic brain injury (2018) J Neurosurg Sci, 62, pp. 535-541; 
Stocchetti, N., Zanier, E.R., Chronic impact of traumatic brain injury on outcome and quality of life: A narrative review (2016) Critical Care, 20; 
Rubiano, A.M., Carney, N., Chesnut, R., Global neurotrauma research challenges and opportunities (2015) Nature, 527, pp. S193-S197; 
Ponsford, J., Spitz, G., (2016) MERRC-TAC Linkage Report: Identifying Different Patterns of Outcome and Their Predictors, Research Report 150-0816-R02, , Australia: Monash-Epworth Rehabilitation Research Centre, Monash University; 
Connolly, D., O'Dowd, T., O'Dowd, T., The impact of the different disabilities arising from head injury on the primary caregiver (2001) British Journal of Occupational Therapy, 64, pp. 41-46; 
(2009) The Economic Cost of Spinal Cord Injury and Traumatic Brain Injury in Australia, , Access Economics Pty Limited, Victoria, Australia: The Victorian Neurotrauma Initiative; 
Juengst, S.B., Arenth, P.M., Raina, K.D., Affective state and community integration after traumatic brain injury (2014) Am J Phys Med Rehabil, 93, pp. 1086-1094; 
Parsonage, M., (2017) The Costs of Traumatic Brain Injury, , London United Kingdom: Centre for Mental Health; 
Fu, T.S., Jing, R., McFaull, S.R., Health & Economic Burden of Traumatic Brain Injury in the Emergency Department (2016) Can J Neurol Sci, 43, pp. 238-247; 
Cnossen, M.C., Lingsma, H.F., Tenovuo, O., Rehabilitation after traumatic brain injury: A survey in 70 European neurotrauma centres participating in the CENTER-TBI study (2017) J Rehabil Med, 49, pp. 395-401; 
Dash, H.H., Chavali, S., Management of traumatic brain injury patients (2018) Korean J Anesthesiol, 71, pp. 12-21; 
Zia, N., Mehmood, A., Namaganda, R.H., Causes and outcomes of traumatic brain injuries in Uganda: Analysis from a pilot Hospital registry (2019) Trauma Surg Acute Care Open, 4, p. e000259; 
Hoz, S., Moscote-Salazar, L.R., Prevention of neurotrauma: An evolving matter (2017) J Neurosci Rural Pract, 8, pp. S141-S143; 
Gururaj, G., Kolliri, S.V.R., Chandramouli, B.A., (2005) Traumatic Brain Injury, , National Institute of mental health and Neuro sciences, publication no.61. Bangalore; 
Wood, S., Ma, B., Watkins, S., (2010) Road Traffc Accidents: a Review of Evidence for Prevention from the UK Focal Point for Violence and Injury Prevention, , Liverpool: Centre for Public Health; 
(2004) World Report on Road Traffc Injury Prevention, , World Health Organization (WHO), Geneva: WHO; 
Roudsari, B.S., Nathens, A.B., Arreola-Risa, C., Emergency medical service (EMS) systems in developed and developing countries (2007) Injury, 38, pp. 1001-1013; 
Reynolds, T.A., Stewart, B., Drewett, I., The impact of trauma care systems in low-and middle-income countries (2017) Annu Rev Public Health, 38, pp. 507-532; 
Razmkon, A., Priorities and concerns for research on neurotrauma in the developing world (2013) Bull Emerg Trauma, 1, pp. 5-6; 
Burton, A., A key traumatic brain injury initiative in India (2016) The Lancet Neurology, 15, pp. 1011-1012; 
(2011) Injury Prevention, , Centre for Excellence for Early Childhood Development (CEED), Canada: CEED/Strategic Knowledge Cluster on Early Child Development (SKC-ECD); 
Arksey, H., O'Malley, L., Scoping studies: Towards a methodological framework (2005) Int J Soc Res Methodol, 8, pp. 19-32; 
Callese, T.E., Richards, C.T., Shaw, P., Trauma system development in low-and middle-income countries: A review (2015) J Surg Res, 193, pp. 300-307; 
Porchia, B.R., Baldasseroni, A., Dellisanti, C., Effectiveness of two interventions in preventing traffc accidents: A systematic review (2014) Ann Ig, 26, pp. 63-75; 
Zaal, D., (1994) Traffc Law Enforcement: a Review of the Literature, Report No. 53, , Monash, Australia: Monash University Accident Research Centre; 
Álvaro, L., Bachelet, V.C., Jiménez-Paneque, R., A systematic review of the effectiveness of interventions to reduce motor vehicle crashes and their injuries among the general and working populations (2018) Rev Panam Salud Publica, 42, pp. 1-8; 
Eskesen, T.G., Baekgaard, J.S., Steinmetz, J., Initial use of supplementary oxygen for trauma patients: A systematic review (2018) BMJ Open, 8, p. e020880; 
Lamontagne, M.-E., Gagnon, C., Allaire, A.-S., Effect of rehabilitation length of stay on outcomes in individuals with traumatic brain injury or spinal cord injury: A systematic review protocol (2013) Syst Rev, 2, pp. 2-59; 
Pickering, A., Cooper, K., Harnan, S., Impact of prehospital transfer strategies in major trauma and head injury: Systematic review, meta-analysis, and recommendations for study design (2015) J Trauma Acute Care Surg, 78, pp. 164-177; 
Von Elm, E., Schoettker, P., Henzi, I., Pre-Hospital tracheal intubation in patients with traumatic brain injury: Systematic review of current evidence (2009) Br J Anaesth, 103, pp. 371-386; 
Alzahrani, A.M.B., Alanazi, A.M., Alsaghirat, M.A.M., Prehospital tracheal intubation versus emergency department intubation for trauma patients (2018) Egypt J Hosp Med, 70, pp. 1039-1046; 
Lundine, J.P., Memory restoration using computerized cognitive training after pediatric traumatic brain injury: A review of the evidence (2017) EBP Briefs, 12, pp. 1-17; 
Stalder-Lüthy, F., Messerli-Bürgy, N., Hofer, H., Effect of Psychological Interventions on Depressive Symptoms in Long-Term Rehabilitation after an Acquired Brain Injury: A Systematic Review and Meta-Analysis (2013) Arch Phys Med Rehabil, 94, pp. 1386-1397; 
Bunn, F., Collier, T., Frost, C., Traffc calming for the prevention of road traffc injuries: Systematic review and meta-analysis (2003) Injury Prevention, 9, pp. 200-204; 
Newman, A.N.L., Gravesande, J., Rotella, S., Physiotherapy in the neurotrauma intensive care unit: A scoping review (2018) J Crit Care, 48, pp. 390-406; 
(2015) Joanna Briggs Institute Reviewers' Manual 2015 Edition/supplement, , The Joanna Briggs Institute, Adelaide: The Joanna Briggs Institute; 
Tricco, A.C., Lillie, E., Zarin, W., PRISMA extension for scoping reviews (PRISMA-ScR): Checklist and explanation (2018) Ann Intern Med, 169, pp. 467-473
UR  - https://www.scopus.com/inward/record.uri?eid=2-s2.0-85074959087&doi=10.1136%2fbmjopen-2019-031517&partnerID=40&md5=5fad19b59ccf7da62a6abdc9dd104d0e
ER  - 

TY  - JOUR
TI  - Performance, cost-effectiveness, and representativeness of facebook recruitment to suicide prevention research: Online survey study
T2  - JMIR Mental Health
J2  - JMIR Ment. Heal.
VL  - 7
IS  - 10
PY  - 2020
DO  - 10.2196/18762
SN  - 23687959 (ISSN) 
AU  - Lee, S.
AU  - Torok, M.
AU  - Shand, F.
AU  - Chen, N.
AU  - McGillivray, L.
AU  - Burnett, A.
AU  - Larsen, M.E.
AU  - Mok, K.
AD  - Black Dog Institute, University of New South Wales, Sydney, Australia
AB  - Background: Researchers are increasingly using social media advertisements to recruit participants because of their many advantages over traditional methods. Although there is growing evidence for the effectiveness and cost-effectiveness of social media recruitment in the health sciences, no studies have yet examined this in the context of suicide prevention, which remains to be a highly stigmatized and sensitive topic. Objective: This study aims to recruit a general community sample to complete a survey on suicide literacy, stigma, and risk via Facebook advertisements. Specifically, we aim to establish the performance of the advertisements, cost-effectiveness, sample representativeness, and the impact of gender-specific advertising on recruiting men into the study. Methods: From June 2017 to March 2019, we released Facebook advertisements targeted at adults 18 years or older, residing in the New South Wales (NSW) trial or control regions, and involved in the LifeSpan suicide prevention trial. Cost-effectiveness was examined descriptively using metrics provided by Facebook. Chi-square analyses were conducted to determine demographic differences between our sample and the general NSW population as well as the impact of gender-specific advertisements on gender engagement. Results: The 14 Facebook advertisement campaigns reached a total of 675,199 people, yielding 25,993 link clicks and resulting in 9603 individuals initiating the survey (7487 completions) at an overall cost of Aus $2.81 (US $2.01) per participant. There was an overrepresentation of younger (P=.003), female (P=.003), highly educated (P<.001) participants and mental health conditions (P<.001) compared with the total NSW population. The use of male-specific advertisements resulted in a significantly higher proportion of men completing the survey relative to gender-neutral advertisements (38.2% vs 24.6%; P<.001). Conclusions: This study demonstrates the potential of Facebook to be an effective, low-cost strategy for recruiting a large sample of general community participants for suicide prevention research. Strategies to improve sample representativeness warrant further investigation in future research. © Sylvia Lee, Michelle Torok, Fiona Shand, Nicola Chen, Lauren McGillivray, Alexander Burnett, Mark Erik Larsen, Katherine Mok. Originally published in JMIR Mental Health (http://mental.jmir.org), 22.10.2020. This is an open-access article distributed under the terms of the Creative Commons Attribution License (https://creativecommons.org/licenses/by/4.0/), which permits unrestricted use, distribution, and reproduction in any medium, provided the original work, first published in JMIR Mental Health, is properly cited. The complete bibliographic information, a link to the original publication on http://mental.jmir.org/, as well as this copyright and license information must be included.
KW  - Research subject recruitment
KW  - Social media
KW  - Suicide
KW  - adult
KW  - advertising
KW  - community sample
KW  - cost effectiveness analysis
KW  - female
KW  - health care survey
KW  - health literacy
KW  - human
KW  - Internet
KW  - major clinical study
KW  - male
KW  - mental health research
KW  - New South Wales
KW  - prevention study
KW  - public health campaign
KW  - research subject
KW  - Review
KW  - sex difference
KW  - social media
KW  - stigma
KW  - suicide
KW  - young adult
PB  - JMIR Publications Inc.
N1  - Cited By :5
N1  - Export Date: 30 November 2021
M3  - Review
DB  - Scopus
C7  - e18762
LA  - English
N1  - Correspondence Address: Torok, M.; Black Dog Institute, Hospital Road, Australia; email: m.torok@unsw.edu.au
N1  - References: (2018) National Suicide Prevention Strategies: Progress, Examples and Indicators, , https://www.who.int/mental_health/suicide-prevention/national_strategies_2019/en/, World Health Organisation. [accessed 2019-03-01]; 
Judd, F, Jackson, H, Komiti, A, Bell, R, Fraser, C., The profile of suicide: changing or changeable? (2012) Soc Psychiatry Psychiatr Epidemiol, 47 (1), pp. 1-9. , Jan; [doi] [Medline: 21052623]; 
Batterham, PJ, Han, J, Calear, AL, Anderson, J, Christensen, H., Suicide stigma and suicide literacy in a clinical sample (2019) Suicide Life Threat Behav, 49 (4), pp. 1136-1147. , Aug; [doi] [Medline: 30079479]; 
(2018) World Health Organisation, , https://www.who.int/news-room/fact-sheets/detail/suicide, Suicide Factsheet. [accessed 2019-03-02]; 
Klimes-Dougan, B, Klingbeil, DA, Meller, SJ., The impact of universal suicide-prevention programs on the help-seeking attitudes and behaviors of youths (2013) Crisis, 34 (2), pp. 82-97. , [doi] [Medline: 23261908]; 
Calear, AL, Batterham, PJ, Christensen, H., Predictors of help-seeking for suicidal ideation in the community: risks and opportunities for public suicide prevention campaigns (2014) Psychiatry Res, 219 (3), pp. 525-530. , Nov 30; [doi] [Medline: 25048756]; 
Woodall, A, Morgan, C, Sloan, C, Howard, L., Barriers to participation in mental health research: are there specific gender, ethnicity and age related barriers? (2010) BMC Psychiatry, 10, p. 103. , Dec 2;: [FREE Full _text] [doi] [Medline: 21126334]; 
Fenner, Y, Garland, SM, Moore, EE, Jayasinghe, Y, Fletcher, A, Tabrizi, SN, Web-based recruiting for health research using a social networking site: an exploratory study (2012) J Med Internet Res, 14 (1), p. e20. , Feb 1; [doi] [Medline: 22297093]; 
Batterham, PJ., Recruitment of mental health survey participants using Internet advertising: content, characteristics and cost effectiveness (2014) Int J Methods Psychiatr Res, 23 (2), pp. 184-191. , Jun; [FREE Full _text] [doi] [Medline: 24615785]; 
Kaminsky, A, Roberts, LW, Brody, JL., Influences upon willingness to participate in schizophrenia research: an analysis of narrative data from 63 people with schizophrenia (2010) Ethics Behav, 13 (3), pp. 279-302. , Jan 8; [doi]; 
Loue, S, Sajatovic, M., Research with severely mentally ill Latinas: successful recruitment and retention strategies (2008) J Immigr Minor Health, 10 (2), pp. 145-153. , Apr; [doi] [Medline: 17636454]; 
Morgan, AJ, Jorm, AF, Mackinnon, AJ., Internet-based recruitment to a depression prevention intervention: lessons from the Mood Memos study (2013) J Med Internet Res, 15 (2), p. e31. , Feb 12; [FREE Full _text] [doi] [Medline: 23403043]; 
(2019) Statista, , https://www.statista.com/statistics/264810/number-of-monthly-active-facebook-users-worldwide/, of Monthly Active Facebook Users Worldwide as of 2nd Quarter (in Millions). [accessed 2019-08-15]; 
(2019), https://www.statista.com/statistics/680581/australia-facebook-users-by-age/, Breakdown of Facebook Users in Australia as of January 2019, by Age Group and Gender. Statista. [accessed 2019-03-15]; Thornton, L, Batterham, PJ, Fassnacht, DB, Kay-Lambkin, F, Calear, AL, Hunt, S., Recruiting for health, medical or psychosocial research using Facebook: systematic review (2016) Internet Interv, 4, pp. 72-81. , May;: [doi] [Medline: 30135792]; 
Frandsen, M, Thow, M, Ferguson, SG., The effectiveness of social media (Facebook) compared with more traditional advertising methods for recruiting eligible participants to health research studies: a randomized, controlled clinical trial (2016) JMIR Res Protoc, 5 (3), p. e161. , Aug 10; [FREE Full _text] [doi] [Medline: 27511829]; 
Yuan, P, Bare, MG, Johnson, MO, Saberi, P., Using online social media for recruitment of human immunodeficiency virus-positive participants: a cross-sectional survey (2014) J Med Internet Res, 16 (5), p. e117. , May 1; [FREE Full _text] [doi] [Medline: 24784982]; 
Guillory, J, Wiant, KF, Farrelly, M, Fiacco, L, Alam, I, Hoffman, L, Recruiting hard-to-reach populations for survey research: using Facebook and Instagram advertisements and in-person intercept in LGBT bars and nightclubs to recruit LGBT young adults (2018) J Med Internet Res, 20 (6), p. e197. , Jun 18; [FREE Full _text] [doi] [Medline: 29914861]; 
Ramo, DE, Prochaska, JJ., Broad reach and targeted recruitment using Facebook for an online survey of young adult substance use (2012) J Med Internet Res, 14 (1), p. e28. , Feb 23; [FREE Full _text] [doi] [Medline: 22360969]; 
Ramo, DE, Hall, SM, Prochaska, JJ., Reaching young adult smokers through the internet: comparison of three recruitment mechanisms (2010) Nicotine Tob Res, 12 (7), pp. 768-775. , Jul; [FREE Full _text] [doi] [Medline: 20530194]; 
Frandsen, M, Walters, J, Ferguson, SG., Exploring the viability of using online social media advertising as a recruitment method for smoking cessation clinical trials (2014) Nicotine Tob Res, 16 (2), pp. 247-251. , Feb; [doi] [Medline: 24127266]; 
Leach, LS, Butterworth, P, Poyser, C, Batterham, PJ, Farrer, LM., Online recruitment: feasibility, cost, and representativeness in a study of postpartum women (2017) J Med Internet Res, 19 (3), p. e61. , Mar 8; [FREE Full _text] [doi] [Medline: 28274906]; 
Ellis, LA, McCabe, KL, Rahilly, KA, Nicholas, MA, Davenport, TA, Burns, JM, Encouraging young men's participation in mental health research and treatment: perspectives in our technological age (2014) Clin Investigation, 4 (10), pp. 881-888. , Oct; [doi]; 
Bennetts, SK, Hokke, S, Crawford, S, Hackworth, NJ, Leach, LS, Nguyen, C, Using paid and free Facebook methods to recruit Australian parents to an online survey: an evaluation (2019) J Med Internet Res, 21 (3), p. e11206. , Mar 6; [FREE Full text] [doi] [Medline: 30839282]; 
Crestani, C, Masotti, V, Corradi, N, Schirripa, M, Cecchi, R., Suicide in the elderly: a 37-years retrospective study (2019) Acta Biomed, 90, pp. 1-37; 
Canetto, SS, Sakinofsky, I., The gender paradox in suicide (1998) Suicide Life Threat Behav, 28 (1), pp. 1-23. , [Medline: 9560163]; 
Niederkrotenthaler, T, Reidenberg, DJ, Till, B, Gould, MS., Increasing help-seeking and referrals for individuals at risk for suicide by decreasing stigma: the role of mass media (2014) Am J Prev Med, 47 (3), pp. S235-S243. , Sep;(Suppl 2): [doi] [Medline: 25145745]; 
Pedersen, ER, Helmuth, ED, Marshall, GN, Schell, TL, PunKay, M, Kurz, J., Using facebook to recruit young adult veterans: online mental health research (2015) JMIR Res Protoc, 4 (2), p. e63. , Jun 1; [FREE Full _text] [doi] [Medline: 26033209]; 
Shand, F, Torok, M, Cockayne, N, Batterham, PJ, Calear, AL, Mackinnon, A, Protocol for a stepped-wedge, cluster randomized controlled trial of the LifeSpan suicide prevention trial in four communities in New South Wales, Australia (2020) Trials, 21 (1), p. 332. , Apr 15; [FREE Full _text] [doi] [Medline: 32293516]; 
(2007) National Health and Medical Research Council, , http://www.nhmrc.gov.au/_files_nhmrc/publications/attachments/e72.pdf, The National Statement on Ethical Conduct in Human Research. [accessed 2020-09-16]; 
(2016) Australian Bureau of Statistics, , https://quickstats.censusdata.abs.gov.au/census_services/getproduct/census/2016/quickstat/1, National Health and Medical Research Council. [accessed 2019-07-28]; 
(2019) National Health Survey: First Results 2017-18, , https://www.abs.gov.au/AUSSTATS/abs@.nsf/Lookup/4364.0.55.001Main+Features100192017-18?OpenDocument, Australian Bureau of Statistics. [accessed 2020-09-17]; 
(2017) IBM SPSS Statistics for Windows, Version 25.0, , IBM Corp. Armonk, NY: IBM Corp; 
Chu, JL, Snider, CE., Use of a social networking web site for recruiting Canadian youth for medical research (2013) J Adolesc Health, 52 (6), pp. 792-794. , Jun; [doi] [Medline: 23352727]; 
Choi, I, Milne, DN, Glozier, N, Peters, D, Harvey, SB, Calvo, RA., Using different Facebook advertisements to recruit men for an online mental health study: Engagement and selection bias (2017) Internet Interv, 8, pp. 27-34. , Jun;: [FREE Full _text] [doi] [Medline: 30135825]; 
Youn, SJ, Trinh, N, Shyu, I, Chang, T, Fava, M, Kvedar, J, Using online social media, Facebook, in screening for major depressive disorder among college students (2013) Int J Clin Health Psychol, 13 (1), pp. 74-80. , Jan; [doi]; 
Sinclair, M, O'Toole, J, Malawaraarachchi, M, Leder, K., Comparison of response rates and cost-effectiveness for a community-based survey: postal, internet and telephone modes with generic or personalised recruitment approaches (2012) BMC Med Res Methodol, 12, p. 132. , Aug 31;: [FREE Full _text] [doi] [Medline: 22938205]; 
(2019) WordStream, , https://www.wordstream.com/blog/ws/2017/02/28/facebook-advertising-benchmarks, Facebook Ad Benchmarks for YOUR Industry. [accessed 2019-09-02]; 
Rait, MA, Prochaska, JJ, Rubinstein, ML., Recruitment of adolescents for a smoking study: use of traditional strategies and social media (2015) Transl Behav Med, 5 (3), pp. 254-259. , Sep; [FREE Full _text] [doi] [Medline: 26327930]; 
Duggan, M, Ellison, N, Lampe, C, Lenhart, A, Madden, M., (2014) Social Media Update, , https://www.pewinternet.org/2015/01/09/social-media-update-2014/, Pew Research Center. [accessed 2019-03-08]; 
Gramlich, J., (2019) Pew Research Center, , https://www.pewresearch.org/fact-tank/2019/05/16/facts-about-americans-and-facebook/, 10 Facts about Americans and Facebook, [accessed 2019-03-09]; 
Perrin, A., (2015) Social Media Usage: 2005 - 2015, , https://www.pewinternet.org/fact-sheet/social-media/, Pew Research Center. [accessed 2019-08-28]; 
Loxton, D, Powers, J, Anderson, AE, Townsend, N, Harris, ML, Tuckerman, R, Online and offline recruitment of young women for a longitudinal health survey: findings from the australian longitudinal study on women's health 1989-95 cohort (2015) J Med Internet Res, 17 (5), p. e109. , May 4; [FREE Full _text] [doi] [Medline: 25940876]
UR  - https://www.scopus.com/inward/record.uri?eid=2-s2.0-85097854833&doi=10.2196%2f18762&partnerID=40&md5=ec1839fd82ef3d4c492c805cad75570d
ER  - 

TY  - JOUR
TI  - Treatment actions and treatment failure: Case studies in the response to severe childhood febrile illness in Mali
T2  - BMC Public Health
J2  - BMC Public Health
VL  - 12
IS  - 1
PY  - 2012
DO  - 10.1186/1471-2458-12-946
SN  - 14712458 (ISSN) 
AU  - Ellis, A.A.
AU  - Traore, S.
AU  - Doumbia, S.
AU  - Dalglish, S.L.
AU  - Winch, P.J.
AD  - Social and Behavioral Interventions Program, Department of International Health, Johns Hopkins Bloomberg School of Public Health, Baltimore, MD, United States
AD  - World Food Program, Bamako, Mali
AD  - Department of Public Health, Faculty of Medicine, Pharmacy and Dentistry, University of Bamako, Bamako, Mali
AD  - Catholic Relief Services, Phnom Penh, Cambodia
AB  - Background: Appropriate home management of illness is vital to efforts to control malaria. The strategy of home management relies on caregivers to recognize malaria symptoms, assess severity and promptly seek appropriate care at a health facility if necessary. This paper examines the management of severe febrile illness (presumed malaria) among children under the age of five in rural Koulikoro Region, Mali. Methods. This research examines in-depth case studies of twenty-five households in which a child recently experienced a severe febrile illness, as well as key informant interviews and focus group discussions with community members. These techniques were used to explore the sequence of treatment steps taken during a severe illness episode and the context in which decisions were made pertaining to pursing treatments and sources of care, while incorporating the perspective and input of the mother as well as the larger household. Results: Eighty-one participants were recruited in 25 households meeting inclusion criteria. Children's illness episodes involved multiple treatment steps, with an average of 4.4 treatment steps per episode (range: 2-10). For 76% of children, treatment began in the home, but 80% were treated outside the home as a second recourse. Most families used both traditional and modern treatments, administered either inside the home by family members, or by traditional or modern healers. Participants stated preference was for modern care, despite high rates of reported treatment failure (52%, n=12), however, traditional treatments were also often deemed appropriate and effective. The most commonly cited barrier to seeking care at health facilities was cost, especially during the rainy season. Financial constraints often led families to use traditional treatments. Conclusions: Households have few options available to them in moments of overlapping health and economic crises. Public health research and policy should focus on the reducing barriers that inhibit poor households from promptly seeking appropriate health care. Enhancing the quality of care provided at community health facilities and supporting mechanisms by which treatment failures are quickly identified and addressed can contribute to reducing subsequent treatment delays and avoid inappropriate recourse to traditional treatments. © 2012 Ellis et al.; licensee BioMed Central Ltd.
KW  - Care-seeking behaviors
KW  - Child survival
KW  - Community health
KW  - Fever
KW  - Malaria
KW  - Mali
KW  - Treatment pathways
KW  - adult
KW  - aged
KW  - article
KW  - economics
KW  - family size
KW  - female
KW  - health care delivery
KW  - human
KW  - malaria
KW  - male
KW  - Mali
KW  - middle aged
KW  - mother
KW  - patient attitude
KW  - preschool child
KW  - psychological aspect
KW  - qualitative research
KW  - rural population
KW  - traditional medicine
KW  - treatment failure
KW  - utilization review
KW  - Adult
KW  - Aged
KW  - Child, Preschool
KW  - Family Characteristics
KW  - Female
KW  - Health Services Accessibility
KW  - Humans
KW  - Malaria
KW  - Male
KW  - Mali
KW  - Medicine, Traditional
KW  - Middle Aged
KW  - Mothers
KW  - Patient Acceptance of Health Care
KW  - Qualitative Research
KW  - Rural Population
KW  - Treatment Failure
KW  - Young Adult
N1  - Cited By :13
N1  - Export Date: 30 November 2021
M3  - Review
DB  - Scopus
C7  - 946
C2  - 23127128
LA  - English
N1  - Correspondence Address: Winch, P.J.; Social and Behavioral Interventions Program, , Baltimore, MD, United States; email: pwinch@jhsph.edu
N1  - References: Rose-Wood, A., Doumbia, S., Traore, B., Castro, M.C., Trends in malaria morbidity among health care-seeking children under age five in Mopti and Sévaré, Mali between 1998 and 2006 (2010) Malar J, 9, pp. 319-329. , 10.1186/1475-2875-9-319 21067615; 
(2011) Country Profile: Mali, , PMI President's Malaria Initiative; 
Findley, S.E., Medina, D.C., Sogoba, N., Guindo, B., Doumbia, S., Seasonality of childhood infectious diseases in Niono, Mali (2010) Global Public Health, 5 (4), pp. 381-394. , 10.1080/17441690903352572 19960395; 
Soares Magalhães, R.J., Clements, A.C.A., Mapping the Risk of Anaemia in Preschool-Age Children: The Contribution of Malnutrition, Malaria, and Helminth Infections in West Africa (2011) PLoS Med, 8 (6), p. 51000438. , 10.1371/journal.pmed.1000438 21687688; 
(2005) The Roll Back Malaria Strategy for Improving Access to Treatment Through Home Management for Malaria, , WHO World Health Organization, Geneva; 
(2004) Scaling Up Home-based Management of Malaria - From Research to Implementation, , WHO WHO, Geneva; 
Afolabi, B.M., Brieger, W.R., Salako, L.A., Management of childhood febrile illness prior to clinic attendance in urban Nigeria (2004) Journal of Health, Population and Nutrition, 22 (1), pp. 46-51; 
Salako, L.A., Brieger, W.R., Afolabi, B.M., Umeh, R.E., Agomo, P.U., Asa, S., Adeneye, A.K., Akinlade, C.O., Treatment of childhood fevers and other illnesses in three rural Nigerian communities (2001) Journal of Tropical Pediatrics, 47 (4), pp. 230-238. , DOI 10.1093/tropej/47.4.230; 
Agyepong, I.A., Manderson, L., The diagnosis and management of fever at household level in the Greater Accra Region, Ghana (1994) Acta Trop, 58 (3-4), pp. 317-330. , 7709870; 
Baume, C., Helitzer, D., Kachur, S.P., Patterns of care for childhood malaria in Zambia (2000) Soc Sci Med, 51 (10), pp. 1491-1503. , 10.1016/S0277-9536(00)00049-6 11077952; 
Comoro, C., Nsimba, S.E.D., Warsame, M., Tomson, G., Local understanding, perceptions and reported practices of mothers/guardians and health workers on childhood malaria in a Tanzanian district - Implications for malaria control (2003) Acta Tropica, 87 (3), pp. 305-313. , DOI 10.1016/S0001-706X(03)00113-X; 
Tarimo, D.S., Urassa, D.P., Msamanga, G.I., Caretakers' perceptions of clinical manifestations of childhood malaria in holo-endemic rural communities in Tanzania (1998) East Afr Med J, 75 (2), pp. 93-96. , 9640831; 
Deressa, W., Ali, A., Enqusellassie, F., Self-treatment of malaria in rural communities, Butajira, southern Ethiopia (2003) Bulletin of the World Health Organization, 81 (4), pp. 261-268; 
Guyatt, H.L., Snow, R.W., The management of fevers in Kenyan children and adults in an area of seasonal malaria transmission (2004) Transactions of the Royal Society of Tropical Medicine and Hygiene, 98 (2), pp. 111-115. , DOI 10.1016/S0035-9203(03)00016-6; 
Holtz, T.H., Kachur, S.P., Marum, L.H., Mkandala, C., Chizani, N., Roberts, J.M., Macheso, A., Parise, M.E., Care seeking behaviour and treatment of febrile illness in children aged less than five years: A household survey in Blantyre District, Malawi (2003) Transactions of the Royal Society of Tropical Medicine and Hygiene, 97 (5), pp. 491-497. , DOI 10.1016/S0035-9203(03)80003-2, PII S0035920303800032; 
Taffa, N., Chepngeno, G., Determinants of health care seeking for childhood illnesses in Nairobi slums (2005) Tropical Medicine and International Health, 10 (3), pp. 240-245. , DOI 10.1111/j.1365-3156.2004.01381.x; 
Filmer, D., Fever and its treatment among the more and less poor in sub-Saharan Africa (2005) Health Policy and Planning, 20 (6), pp. 337-346. , DOI 10.1093/heapol/czi043; 
Sauerborn, R., Ibrango, I., Nougtara, A., Borchert, M., Hien, M., Benzler, J., Koob, E., Diesfeld, H.J., The economic costs of illness for rural households in Burkina Faso (1995) Trop Med Parasitol, 46 (1), pp. 54-60. , 7631130; 
Uzochukwu, B., Onwujekwe, O., Eriksson, B., Inequity in the Bamako Initiative programme-implications for the treatment of malaria in south-east Nigeria (2004) Int J Health Plann Manage, 19 (SUPPL. 1), pp. 19107-S116. , 15686064; 
Uzochukwu, B.S.C., Onwujekwe, O.E., Socio-economic differences and health seeking behaviour for the diagnosis and treatment of malaria: A case study of four local government areas operating the Bamako initiative programme in south-east Nigeria (2004) International Journal for Equity in Health, 3, p. 6. , http://www.equityhealthj.com/content/3/1/6, DOI 10.1186/1475-9276-3-6; 
Dzator, J., Asafu-Adjaye, J., A study of malaria care provider choice in Ghana (2004) Health Policy, 69 (3), pp. 389-401. , DOI 10.1016/j.healthpol.2004.01.005, PII S0168851004000065; 
Castillo-Riquelme, M., McIntyre, D., Barnes, K., Household burden of malaria in South Africa and Mozambique: Is there a catastrophic impact? (2008) Tropical Medicine and International Health, 13 (1), pp. 108-122. , DOI 10.1111/j.1365-3156.2007.01979.x; 
Asenso-Okyere, W.K., Dzator, J.A., Household cost of seeking malaria care (1997) A Retrospective Study of Two Districts in Ghana. Soc Sci Med, 45 (5), pp. 659-667; 
Popkin, B.M., A household framework for examining the social and economic consequences of tropical diseases (1982) Social Science and Medicine, 16 (5), pp. 533-543. , DOI 10.1016/0277-9536(82)90307-0; 
Nyamongo, I.K., Home case management of malaria: An ethnographic study of lay people's classification of drugs in Suneka division, Kenya (1999) Trop Med Int Health, 4 (11), pp. 736-743. , 10.1046/j.1365-3156.1999.00484.x 10588767; 
McCombie, S.C., Treatment seeking for malaria: A review of recent research (1996) Social Science and Medicine, 43 (6), pp. 933-945. , DOI 10.1016/0277-9536(95)00446-7; 
Molyneux, C.S., Murira, G., Masha, J., Snow, R.W., Intra-household relations and treatment decision-making for childhood illness: A Kenyan case study (2002) Journal of Biosocial Science, 34 (1), pp. 109-131; 
Mwenesi, H.A., The role of drug delivery systems in health care: The case of self- medication (1994) Afr J Health Sci, 1 (1), pp. 42-48. , 12150643; 
Ndyomugyenyi, R., Neema, S., Magnussen, P., The use of formal and informal services for antenatal care and malaria treatment in rural Uganda (1998) Health Policy and Planning, 13 (1), pp. 94-102. , DOI 10.1093/heapol/13.1.94; 
Ruebush, T.K., Kern, M.K., Campbell, C.C., Oloo, A.J., Self-treatment of malaria in a rural area of western Kenya (1995) Bull World Health Organ, 73 (2), pp. 229-236. , 7743595; 
Hill, Z., Kendall, C., Arthur, P., Kirkwood, B., Adjei, E., Recognizing childhood illnesses and their traditional explanations: Exploring options for care-seeking interventions in the context of the IMCI strategy in rural Ghana (2003) Tropical Medicine and International Health, 8 (7), pp. 668-676. , DOI 10.1046/j.1365-3156.2003.01058.x; 
Tarimo, D.S., Lwihula, G.K., Minjas, J.N., Bygbjerg, I.C., Mothers' perceptions and knowledge on childhood malaria in the holendemic Kibaha district, Tanzania: Implications for malaria control and the IMCI strategy (2000) Tropical Medicine and International Health, 5 (3), pp. 179-184. , DOI 10.1046/j.1365-3156.2000.00537.x; 
Muela, S.H., Ribera, J.M., Tanner, M., Fake malaria and hidden parasites - The ambiguity of malaria (1998) Anthropology and Medicine, 5 (1), pp. 43-61; 
Mwenesi, H., Harpham, T., Snow, R.W., Child malaria treatment practices among mothers in Kenya (1995) Soc Sci Med, 40 (9), pp. 1271-1277. , 10.1016/0277-9536(94)00250-W 7610432; 
Makemba, A.M., Winch, P.J., Makame, V.M., Mehl, G.L., Premji, Z., Minjas, J.N., Shiff, C.J., Treatment practices for degedege, a locally recognized febrile illness, and implications for strategies to decrease mortality from severe malaria in Bagamoyo District, Tanzania (1996) Trop Med Int Health, 1 (3), pp. 305-313. , 8673832; 
Sauerborn, R., Adams, A., Hien, M., Household strategies to cope with the economic costs of illness (1996) Soc Sci Med, 43 (3), pp. 291-301. , 10.1016/0277-9536(95)00375-4 8844932; 
Wallman, S., Baker, M., Which resources pay for treatment? A model for estimating the informal economy of health (1996) Soc Sci Med, 42 (5), pp. 671-679. , 10.1016/0277-9536(95)00412-2 8685735; 
Akpede, G.O., Sykes, R.M., Abiodun, P.O., Convulsions with malaria: Febrile or indicative of cerebral involvement? (1993) Journal of Tropical Pediatrics, 39 (6), pp. 350-355; 
(1993), ATLAS.ti Software, Berlin; Ryan, G.W., What do sequential behavioral patterns suggest about the medical decision-making process?: Modeling home case management of acute illnesses in a rural Cameroonian village (1998) Social Science and Medicine, 46 (2), pp. 209-225. , DOI 10.1016/S0277-9536(97)00151-2, PII S0277953697001512; 
Uguru, N., Onwujekwe, O., Tasie, N., Uzochukwu, B., Ezeoke, U., Do consumers' preferences for improved provision of malaria treatment services differ by their socio-economic status and geographic location? A study in southeast Nigeria (2010) BMC Publ Health, 10 (1), p. 7. , 10.1186/1471-2458-10-7; 
Sauerborn, R., Nougtara, A., Hien, M., Diesfeld, H.J., Seasonal variations of household costs of illness in Burkina Faso (1996) Soc Sci Med, 43 (3), pp. 281-290. , 10.1016/0277-9536(95)00374-6 8844931; 
Leonard, L., Where there is no state: Household strategies for the management of illness in Chad (2005) Social Science and Medicine, 61 (1), pp. 229-243. , DOI 10.1016/j.socscimed.2004.11.050; 
Garg, R., Omwomo, W., Witte, J.M., Lee, L.A., Deming, M.S., Care seeking during fatal childhood illnesses: Siaya District, Kenya, 1998 (2001) American Journal of Public Health, 91 (10), pp. 1611-1613; 
Armstrong Schellenberg, J.R.M., Nathan, R., Abdulla, S., Mukasa, O., Marchant, T.J., Tanner, M., Lengeler, C., Risk factors for child mortality in rural Tanzania (2002) Tropical Medicine and International Health, 7 (6), pp. 506-511. , DOI 10.1046/j.1365-3156.2002.00888.x; 
De Savigny, D., Mayombana, C., Mwageni, E., Masanja, H., Minhaj, A., Mkilindi, Y., Mbuya, C., Reid, G., Care-seeking patterns for fatal malaria in Tanzania (2004) Malaria Journal, 3, p. 27. , http://www.malariajournal.com/content/3/1/27, DOI 10.1186/1475-2875-3-27; 
Castle, S., The (Re)Negotiation of Illness Diagnoses and Responsibility for Child Death in Rural Mali (1994) Medical Anthropology Quarterly, 8 (3), pp. 314-335. , 10.1525/maq.1994.8.3.02a00040
UR  - https://www.scopus.com/inward/record.uri?eid=2-s2.0-84868237064&doi=10.1186%2f1471-2458-12-946&partnerID=40&md5=fb8ec58882582e2f2310a1dcf28702bc
ER  - 

TY  - JOUR
TI  - Designing the cash and counseling demonstration and evaluation
T2  - Health Services Research
J2  - Health Serv. Res.
VL  - 42
IS  - 1 II
SP  - 378
EP  - 396
PY  - 2007
DO  - 10.1111/j.1475-6773.2006.00678.x
SN  - 00179124 (ISSN) 
AU  - Doty, P.
AU  - Mahoney, K.J.
AU  - Simon-Rusinowitz, L.
AD  - Department of Health and Human Services, Office of the Secretary, Assistant Secretary for Planning and Evaluation, 200 Independence Avenue SW, Washington, DC 20201, United States
AD  - Boston College, Graduate School of Social Work, Chestnut Hill, MA, United States
AD  - Department of Health Services Administration, Center on Aging, University of Maryland, College Park, MD, United States
AB  - Objective. The Cash and Counseling Demonstration and Evaluation (CCDE) was designed as an experiment in shifting the paradigm in home and community-based long-term care from a professional/bureaucratic model of service delivery to one emphasizing consumer choice and control. The experimental intervention was an individualized budget offered in lieu of traditional Medicaid-covered services, such as agency-delivered aide services or a plan of care developed and coordinated by a professional case-manager, which typically involves authorization for several different providers to deliver a range of services. Within the spending limits established by their budgets, program participants were largely free to choose the types and amounts of paid services and supports they judged best able to meet their disability-related personal assistance needs. Study Population. Medicaid beneficiaries in selected states who volunteered to participate. In all of the participating state Medicaid programs, beneficiaries eligible to participate included elders and younger adults with chronic disabilities and, in one state, adults and children with mental retardation/developmental disabilities could also participate. Minor children and adults with cognitive impairment could participate via representatives (family or friends who agreed to assist them in managing their services or to act as their surrogate decision-makers). Data Sources. Members of the CCDE management team describe the rationale for and implications of key design decisions. Study Design. Key design decisions included the choice of research methodology (random assignment of CCDE participants in each state to treatment and control groups), selection of the state sites (AR, FL, NJ, NY), and the need for the CCDE to comply with federal waiver requirements for Medicaid research and demonstration projects. Principle Findings. The CCDE design was successfully implemented in three of the four state Medicaid programs selected for participation. Conclusions. The successful implementation of the CCDE (results from the evaluation are reported elsewhere) led to replication efforts in other states. The CCDE also inspired changes in Medicaid law and policy, including the 2002 "Independence Plus" Initiative by the Centers for Medicare and Medicaid and sections of the Deficit Reduction Act of 2005 intended to promote consumer-direction in Medicaid. © 2006 Health Research and Educational Trust.
KW  - Consumer direction
KW  - Medicaid home and community-based services
KW  - Personal assistance services
KW  - budget
KW  - cognitive defect
KW  - community care
KW  - consumer
KW  - control group
KW  - counseling
KW  - developmental disorder
KW  - disability
KW  - experimentation
KW  - family
KW  - friend
KW  - groups by age
KW  - health care
KW  - health care cost
KW  - health care delivery
KW  - health care management
KW  - health care personnel
KW  - health care policy
KW  - health program
KW  - health service
KW  - home care
KW  - human
KW  - long term care
KW  - medicaid
KW  - medical decision making
KW  - medical research
KW  - medicare
KW  - mental deficiency
KW  - methodology
KW  - model
KW  - money
KW  - review
KW  - volunteer
KW  - Adolescent
KW  - Adult
KW  - Aged
KW  - Case Management
KW  - Child
KW  - Counseling
KW  - Disabled Persons
KW  - Financial Management
KW  - Health Services Research
KW  - Home Care Services
KW  - Humans
KW  - Interinstitutional Relations
KW  - Long-Term Care
KW  - Medicaid
KW  - Middle Aged
KW  - Patient Participation
KW  - Program Development
KW  - United States
KW  - United States Dept. of Health and Human Services
N1  - Cited By :28
N1  - Export Date: 30 November 2021
M3  - Review
DB  - Scopus
N1  - CODEN: HESRA
C2  - 17244289
LA  - English
N1  - Correspondence Address: Doty, P.; Department of Health and Human Services, 200 Independence Avenue SW, Washington, DC 20201, United States
N1  - References: DeJong, G., Defining and Implementing the Independent Living Concept (1983) Independent Living for Physically Disabled People, pp. 4-27. , edited by N. Crewe and I. K. Zola, pp, San Francisco: Jossey-Bass; 
DeJong, G., Batavia, A.J., McKnew, L.B., The Independent Living Model of Personal Assistance in National Long-Term Care Policy (1992) Generations, 16 (1), pp. 89-95; 
Doty, P., The Federal Role in the Move toward Consumer Direction (2000) Generations, XXIV 111, pp. 22-27; 
Eustis, N., Consumer-Directed Long-Term Care Services: Evolving Perspectives and Alliances (2000) Generations, XXIV 111, pp. 10-15; 
Flanagan, S.A., (1994) Consumer-Directed Attendant Care Services: How States Address Tax, Legal, and Quality Assurance Issues, , Cambridge, MA: Medstat; 
Greenberg, D., Shroder, M., Onstott, M., The Social Experiment Market (1999) Journal of Economic Perspectives, 13 (3), pp. 157-172; 
Linsk, N.L., Keigher, S.M., Simon-Rusinowitz, L., England, S.E., (1992) Wages for Caring: Compensating Family Care of the Elderly, , New York: Praeger; 
Litvak, S., Zukas, H., Heumann, J., (1987) Attending to America, , Berkeley, CA: World Institute on Aging; 
Mahoney, K.J., Simon-Rusinowitz, L., Loughlin, D.M., Desmond, S.M., Squillace, M.R., Determining Personal Care Consumers' Preferences for a Consumer-Directed Cash and Counseling Option: Survey Results from Arkansas, Florida, New Jersey and New York Elders and Adults with Physical Disabilities (2004) Health Services Research, 39 (3), pp. 643-663; 
Sciegaj, M., Simone, K., Mahoney, K., State Experiences with Implementing the Cash and Counseling Demonstration and Evaluation Project: The Case of New York (2007) Journal on Aging and Social Policy, , forthcoming; 
Simon-Rusinowitz, L., Mahoney, K., Benjamin, A.E., Payments to Families Who Provide Care: An Option That Should Be Available (1998) Generations, 2 (3), pp. 69-75. , Fall; 
Simon-Rusinowitz, L., Mahoney, K.J., Loughlin, D.M., Sadler, M.D., Paying Family Caregivers: An Effective Policy Option in the Arkansas Cash and Counseling Demonstration and Evaluation (2005) Marriage and Family Review, 37 (1-2), pp. 83-105; 
Simon-Rusinowitz, L., Mahoney, K.J., Zacharias, B.L., Marks, L.N., Loughlin, D.M., Consumer Focus Groups Inform Program Design and Communication Efforts (2005) Care Management Journals, 6 (2), pp. 56-65
UR  - https://www.scopus.com/inward/record.uri?eid=2-s2.0-33846213451&doi=10.1111%2fj.1475-6773.2006.00678.x&partnerID=40&md5=585fe165ea262a9d20b3f4c442e57dbf
ER  - 

TY  - JOUR
TI  - Patient perspectives on sharing anonymized personal health data using a digital system for dynamic consent and research feedback: A qualitative study
T2  - Journal of Medical Internet Research
J2  - J. Med. Internet Res.
VL  - 18
IS  - 4
PY  - 2016
DO  - 10.2196/jmir.5011
SN  - 14388871 (ISSN) 
AU  - Spencer, K.
AU  - Sanders, C.
AU  - Whitley, E.A.
AU  - Lund, D.
AU  - Kaye, J.
AU  - Dixon, W.G.
AD  - Arthritis Research UK Centre for Epidemiology, Manchester Academic Health Sciences Centre, University of Manchester, Room 2.900 Stopford Building Oxford Road, Manchester, United Kingdom
AD  - National Institute for Health Research (NIHR), School for Primary Care Research, Manchester Academic Health Sciences Centre, University of Manchester, Manchester, United Kingdom
AD  - Department of Management, London School of Economics and Political Science, London, United Kingdom
AD  - HW Communications Ltd, Lancaster, United Kingdom
AD  - Centre for Health Law and Emerging Technologies, Nuffield Department of Population Health, University of Oxford, Oxford, United Kingdom
AD  - Health EResearch Centre, Farr Institute, Manchester Academic Health Sciences Centre, University of Manchester, Manchester, United Kingdom
AD  - Department of Rheumatology, Salford Royal National Health Service (NHS) Foundation Trust, Salford, United Kingdom
AB  - Background: Electronic health records are widely acknowledged to provide an important opportunity to anonymize patient-level health care data and collate across populations to support research. Nonetheless, in the wake of public and policy concerns about security and inappropriate use of data, conventional approaches toward data governance may no longer be sufficient to respect and protect individual privacy. One proposed solution to improve transparency and public trust is known as Dynamic Consent, which uses information technology to facilitate a more explicit and accessible opportunity to opt out. In this case, patients can tailor preferences about whom they share their data with and can change their preferences reliably at any time. Furthermore, electronic systems provide opportunities for informing patients about data recipients and the results of research to which their data have contributed. Objective: To explore patient perspectives on the use of anonymized health care data for research purposes. To evaluate patient perceptions of a Dynamic Consent model and electronic system to enable and implement ongoing communication and collaboration between patients and researchers. Methods: A total of 26 qualitative interviews and three focus groups were conducted that included a video presentation explaining the reuse of anonymized electronic patient records for research. Slides and tablet devices were used to introduce the Dynamic Consent system for discussion. A total of 35 patients with chronic rheumatic disease with varying levels of illness and social deprivation were recruited from a rheumatology outpatient clinic; 5 participants were recruited from a patient and public involvement health research network. Results: Patients were supportive of sharing their anonymized electronic patient record for research, but noted a lack of transparency and awareness around the use of data, making it difficult to secure public trust. While there were general concerns about detrimental consequences of data falling into the wrong hands, such as insurance companies, 39 out of 40 (98%) participants generally considered that the altruistic benefits of sharing health care data outweighed the risks. Views were mostly positive about the use of an electronic interface to enable greater control over consent choices, although some patients were happy to share their data without further engagement. Participants were particularly enthusiastic about the system as a means of enabling feedback regarding data recipients and associated research results, noting that this would improve trust and public engagement in research. This underlines the importance of patient and public involvement and engagement throughout the research process, including the reuse of anonymized health care data for research. More than half of patients found the touch screen interface easy to use, although a significant minority, especially those with limited access to technology, expressed some trepidation and felt they may need support to use the system. Conclusions: Patients from a range of socioeconomic backgrounds viewed a digital system for Dynamic Consent positively, in particular, feedback about data recipients and research results. Implementation of a digital Dynamic Consent system would require careful interface design and would need to be located within a robust data infrastructure; it has the potential to improve trust and engagement in electronic medical record research. ©Karen Spencer, Caroline Sanders, Edgar A Whitley, David Lund, Jane Kaye, William Gregory Dixon.
KW  - Consent
KW  - Data sharing
KW  - EHealth
KW  - Public trust
KW  - adult
KW  - aged
KW  - anonymization
KW  - confidentiality
KW  - cooperation
KW  - electronic health record
KW  - feedback system
KW  - female
KW  - human
KW  - information dissemination
KW  - information processing
KW  - interview
KW  - male
KW  - middle aged
KW  - qualitative research
KW  - social behavior
KW  - trust
KW  - young adult
KW  - Adult
KW  - Aged
KW  - Confidentiality
KW  - Cooperative Behavior
KW  - Data Anonymization
KW  - Electronic Health Records
KW  - Feedback
KW  - Female
KW  - Focus Groups
KW  - Humans
KW  - Information Dissemination
KW  - Interviews as Topic
KW  - Male
KW  - Middle Aged
KW  - Qualitative Research
KW  - Social Responsibility
KW  - Trust
KW  - Young Adult
PB  - JMIR Publications Inc.
N1  - Cited By :81
N1  - Export Date: 30 November 2021
M3  - Review
DB  - Scopus
C7  - e66
C2  - 27083521
LA  - English
N1  - Correspondence Address: Dixon, W.G.; Arthritis Research UK Centre for Epidemiology, Room 2.900 Stopford Building Oxford Road, United Kingdom; email: will.dixon@manchester.ac.uk
N1  - References: (2011) Strategy for UK Life Sciences, , https://www.gov.uk/government/uploads/system/uploads/attachment_data/file/32457/11-1429-strategy-for-uk-life-sciences.pdf, London, UK: Department for Business, Innovation and Skills Dec URL accessed 2016-03-06 WebCite Cache ID 6fogF9CgQ; 
http://www.farrinstitute.org/, Institute The Farr of Health Informatics Research. URL accessed201603-04 WebCite Cache ID 6fkyQF5Q3; Carter, P., Laurie, G.T., Dixon-Woods, M., The social licence for research: Why care.data ran into trouble (2015) J Med Ethics, 41 (5), pp. 404-409. , May FREE Full text Medline: 25617016; 
Caldicott, F., Information: To Share or Not to Share (2013) The Information Governance Review, , https://www.gov.uk/government/uploads/system/uploads/attachment_data/file/192572/2900774_InfoGovernance_accv2.pdf, Mar accessed 2016-03-06 WebCite Cache ID 6fogm6dR4; 
(2014), https://www.england.nhs.uk/wp-content/uploads/2014/01/cd-leaflet-01-14.pdf, Means Better Information Better Care. London, UK: National Health Service URL accessed 2016-03-04 WebCite Cache ID 6fkymvGKh; Mayer, R., Davis, J., Schoorman, F., An integrative model of organizational trust (1995) Acad Manage Rev, 20 (3), pp. 709-734. , Jul01 FREE Full text; 
Rousseau, D.M., Sitkin, S.B., Burt, R.S., Camerer, C., Not so different after all: A cross-discipline view of trust (1998) Acad Manage Rev, 23 (3), pp. 393-404. , Jul01 Medline: WOS:000075127800005; 
Gilson, L., Trust and the development of health care as a social institution (2003) Soc Sci Med, 56 (7), pp. 1453-1468. , Apr Medline: 12614697; 
Bachmann, R., Gillespie, N., Priem, R., Repairing trust in organizations and institutions: Toward a conceptual framework (2015) Organ Stud, 36 (9), pp. 1123-1142. , Aug21; 
Sheather, J., Brannan, S., Patient confidentiality in a time of care.data (2013) BMJ, 347, p. f7042. , Medline: 24284340; 
Ipsos MORI (2011) Public Support for Research in the NHS, , https://www.ipsos-mori.com/researchpublications/researcharchive/2811/Public-support-for-research-in-the-NHS.aspx, Jun 09 URL accessed 2016-03-04 WebCite Cache ID 6fkzn4yhF; 
Luchenski, S.A., Reed, J.E., Marston, C., Papoutsi, C., Majeed, A., Bell, D., Patient and public views on electronic health records and their uses in the United Kingdom: Cross-sectional survey (2013) J Med Internet Res, 15 (8), p. e160. , FREE Full text Medline: 23975239; 
Kass, N., Natowicz, M., Hull, R., Faden, R., Plantinga, L., Gostin, L., The use of medical records in research: What do patients want (2003) J Law Med Ethics, 31 (3), pp. 429-433. , Medline: 14626550; 
Hill, E.M., Turner, E.L., Martin, R.M., Donovan, J.L., Let's get the best quality research we can: Public awareness and acceptance of consent to use existing data in health research: A systematic review and qualitative study (2013) BMC Med Res Methodol, 13, p. 72. , FREE Full text Medline: 23734773; 
Riordan, F., Papoutsi, C., Reed, J., Marston, C., Bell, D., Majeed, A., Patient and public attitudes towards informed consent models and levels of awareness of electronic health records in the UK (2015) Int J Med Inform, 84 (4), pp. 237-247. , Apr FREE Full text Medline: 25649841; 
Taylor, M.J., Taylor, N., Health research access to personal confidential data in England and Wales: Assessing any gap in public attitude between preferable and acceptable models of consent (2014) Life Sci Soc Policy, 10, p. 15. , Dec FREE Full text Medline: 26085451; 
Collection the, linking and use of data in biomedical research and health care: Ethical Issues (2015) Nuffield Council on Bioethics, , http://nuffieldbioethics.org/wp-content/uploads/Biological_and_health_data_web.pdf, London, UK URL accessed 2016-03-06 WebCite Cache ID 6foiOFViz; 
Information the independent oversight governance panel's report to the care (2014) Data Pathfinder Stage, 18. , https://www.gov.uk/government/uploads/system/uploads/attachment_data/file/389219/IIGOP_care.data.pdf, .data Programme Board on the care Leeds, UK: National Data Guardian Dec URL accessed 2016-03-04 WebCite Cache ID 6fl0MEbST; 
Williams, H., Spencer, K., Sanders, C., Lund, D., Whitley, E.A., Kaye, J., Dynamic consent: A possible solution to improve patient confidence and trust in how electronic patient records are used in medical research (2015) JMIR Med Inform, 3 (1), p. e3. , FREE Full text Medline: 25586934; 
Kaye, J., Whitley, E.A., Lund, D., Morrison, M., Teare, H., Melham, K., Dynamic consent: A patient interface for twenty-first century research networks (2015) Eur J Hum Genet, 23 (2), pp. 141-146. , Feb FREE Full text Medline: 24801761; 
This joint statement of the American Thoracic Society (ATS), and the European Respiratory Society (ERS) was adopted by the ATS board of directors, June 2001 and by the ERS Executive Committee, June 2001 (2002) Am J Respir Crit Care Med, 165 (2), pp. 277-304. , Society American Thoracic , EuropeanRespiratory Society.ThoracicAmericanSociety/European Respiratory Society International Multidisciplinary Consensus Classification of the Idiopathic Interstitial Pneumonias Jan15 Medline: 11790668; 
Kjeken, I., Ziegler, C., Skrolsvik, J., Bagge, J., Smedslund, G., Tøvik, A., How to develop patient-centered research: Some perspectives based on surveys among people with rheumatic diseases in Scandinavia (2010) Phys Ther, 90 (3), pp. 450-460. , Mar FREE Full text Medline: 20110341; 
Patton, M.Q., (2002) Evaluation Qualitative & Research Methods, , 3rd edition. Thousand Oaks, CA: Sage Publications; 
(2014) Health Records and Research: How Your Data is Managed, 22. , https://www.youtube.com/watch?v=duFb4IfuOpQ, YouTube: Health eResearch Centre. Manchester, UK: University of Manchester Oct URL accessed 2016-02-11 WebCite Cache ID 6fDerNYST; 
Strauss, A.L., (1987) Analysis Qualitative for Social Scientists, , Cambridge, UK: Cambridge University Press; 
Teare, H.J., Morrison, M., Whitley, E.A., Kaye, J., Towards Engagement 2.0: Insights from a study of dynamic consent with biobank participants (2015) Digit Health, 1, pp. 1-13. , Sep28; 
Data big: Public views on the collection, sharing and use of personal data by government and companies (2014) Didcot, UK: Sciencewise, , http://www.sciencewise-erc.org.uk/cms/assets/Uploads/SocialIntelligenceBigData.pdf, Apr URL accessed 2016-03-04 WebCite Cache ID 6fl11s0er; 
Buckley, B.S., Murphy, A.W., MacFarlane, A.E., Public attitudes to the use in research of personal health information from general practitioners' records: A survey of the Irish general public (2011) J Med Ethics, 37 (1), pp. 50-55. , Jan Medline: 21071570; 
Dixon-Woods, M., Tarrant, C., Why do people cooperate with medical research Findings from three studies (2009) Soc Sci Med, 68 (12), pp. 2215-2222. , Jun Medline: 19394741; 
(2014) Promoting a Research Active Nation, , http://www.nihr.ac.uk/documents/get-involved/Promoting%20A%20Research%20Active%20Nation_NIHR%20Strategic%20Plan_May%202014.pdf, London, UK: National Institute for Health Research Apr URL accessed 2016-03-04 WebCite Cache ID 6fl1CK261; 
Sanders, C., Rogers, A., Bowen, R., Bower, P., Hirani, S., Cartwright, M., Exploring barriers to participation and adoption of telehealth and telecare within the Whole System Demonstrator trial: A qualitative study (2012) BMC Health Serv Res, 12, p. 220. , FREE Full text Medline: 22834978; 
Greenhalgh, T., Hinder, S., Stramer, K., Bratan, T., Russell, J., Adoption, non-adoption, and abandonment of a personal electronic health record: Case study of HealthSpace (2010) BMJ, 341, p. c5814. , FREE Full text Medline: 21081595; 
Willison, D.J., Steeves, V., Charles, C., Schwartz, L., Ranford, J., Agarwal, G., Consent for use of personal information for health research: Do people with potentially stigmatizing health conditions and the general public differ in their opinions? (2009) BMC Med Ethics, 10, p. 10. , FREE Full text Medline: 19630941; 
Dougados, M., Soubrier, M., Antunez, A., Balint, P., Balsa, A., Buch, M.H., Prevalence of comorbidities in rheumatoid arthritis and evaluation of their monitoring: Results of an international, cross-sectional study (COMORA) (2014) Ann Rheum Dis, 73 (1), pp. 62-68. , Jan FREE Full text Medline: 24095940
UR  - https://www.scopus.com/inward/record.uri?eid=2-s2.0-84973303729&doi=10.2196%2fjmir.5011&partnerID=40&md5=e4678dfa2402ab1ff35c6bc1906f0ab5
ER  - 

TY  - JOUR
TI  - Developing a bidirectional academic-community partnership with an appalachian-American community for environmental health research and risk communication
T2  - Environmental Health Perspectives
J2  - Environ. Health Perspect.
VL  - 119
IS  - 10
SP  - 1364
EP  - 1372
PY  - 2011
DO  - 10.1289/ehp.1003164
SN  - 00916765 (ISSN) 
AU  - Haynes, E.N.
AU  - Beidler, C.
AU  - Wittberg, R.
AU  - Meloncon, L.
AU  - Parin, M.
AU  - Kopras, E.J.
AU  - Succop, P.
AU  - Dietrich, K.N.
AD  - Department of Environmental Health, College of Medicine, University of Cincinnati, Cincinnati, OH, United States
AD  - Neighbors for Clean Air, Marietta, OH, United States
AD  - Mid-Ohio Valley Health Department, Parkersburg, WV, United States
AD  - Department of English and Comparative Literature, College of Arts and Sciences, University of Cincinnati, Cincinnati, OH, United States
AB  - Background: Marietta, Ohio, is an Appalachian-American community whose residents have long struggled with understanding their exposure to airborne manganese (Mn). Although community engagement in research is strongly endorsed by the National Institutes of Health and the National Institute of Environmental Health Sciences in particular, little has been documented demonstrating how an academic-community partnership that implements the community-based participatory research (CBPR) principles can be created and mobilized for research. Objectives: We created a bidirectional, academic-community partnership with an Appalachian-American community to a) identify the community's thoughts and perceptions about local air quality, its effect on health, and the perception of risk communication sources and b) jointly develop and conduct environmental health research. Methods: We formed a community advisory board (CAB), jointly conducted pilot research studies, and used the results to develop a community-driven research agenda. Results: Persons in the community were ''very concerned'' to ''concerned'' about local air quality (91%) and perceived the air quality to have a direct impact on their health and on their children's health (93% and 94%, respectively). The CAB identified the primary research question: ''Does Mn affect the cognition and behavior of children?'' Although the community members perceived research scientists as the most trusted and knowledgeable regarding risks from industrial emissions, they received very little risk information from research scientists. Conclusions: Engaging a community in environmental health research from its onset enhanced the quality and relevance of the research investigation. The CBPR principles were a useful framework in building a strong academic-community partnership. Because of the current disconnect between communities and research scientists, academic researchers should consider working collaboratively with community-based risk communication sources.
KW  - Academic-community partnership
KW  - Air quality
KW  - Appalachian American
KW  - Community advisory board
KW  - Community-based participatory research
KW  - Manganese
KW  - Risk perception
KW  - manganese
KW  - access to information
KW  - adult
KW  - air quality
KW  - attitude
KW  - child behavior
KW  - child health
KW  - cognition
KW  - community assessment
KW  - cooperation
KW  - environmental health
KW  - health hazard
KW  - health status
KW  - human
KW  - industrial waste
KW  - information dissemination
KW  - interpersonal communication
KW  - medical research
KW  - normal human
KW  - participatory research
KW  - pilot study
KW  - priority journal
KW  - quality control
KW  - review
KW  - United States
KW  - Community Health Planning
KW  - Community-Based Participatory Research
KW  - Environmental Health
KW  - Humans
KW  - Manganese
KW  - Ohio
KW  - United States
KW  - Marietta
N1  - Cited By :33
N1  - Export Date: 30 November 2021
M3  - Review
DB  - Scopus
C2  - 21680278
LA  - English
N1  - Correspondence Address: Haynes, E. N.; Department of Environmental Health, P.O. Box 670056, Cincinnati, OH 45267-0056, United States; email: Erin.Haynes@uc.edu
N1  - Chemicals/CAS: manganese, 16397-91-4, 7439-96-5; Manganese, 7439-96-5
N1  - References: Aschner, J.L., Aschner, M., Nutritional aspects of manganese homeostasis (2005) Mol Aspects Med, 26 (4-5), pp. 353-362; 
(2011) Educational Resources, , http://www.aoec.org/resources.htm, Association of Occupational and Environmental Clinics, Available, [accessed 15 April 2011]; 
(2010) Case Studies In Environmental Medicine, , http://www.atsdr.cdc.gov/csem/csem.html, ATSDR (Agency for Toxic Substances & and Disease Registry), Available, [accessed 15 April 2011]; 
Barceloux, D.G., Manganese (1999) J Toxicol Clin Toxicol, 37 (2), pp. 293-307; 
Behringer, B., Friedell, G.H., Dorgan, K.A., Hutson, S.P., Naney, C., Phillips, A., Understanding the challenges of reducing cancer in Appalachia: Addressing a place-based health disparity population (2007) Calif J Health Promotion, 5, pp. 40-49; 
Bickerstaff, K., Walker, G., Public understandings of air pollution: The ''localisation'' of environmental risk (2001) Global Environ Change, 11 (2), pp. 133-145; 
Birnbaum, L.S., NIEHS supports partnerships in environmental public health (2009) Prog Community Health Partnersh, 3 (3), pp. 195-196; 
Bouchard, M., Laforest, F., Vandelac, L., Bellinger, D., Mergler, D., Hair manganese and hyperactive behaviors: Pilot study of school-age children exposed through tap water (2007) Environ Health Perspect, 115, pp. 122-127; 
Bowler, R.M., Roels, H.A., Nakagawa, S., Drezgic, M., Diamond, E., Park, R., Dose-effect relationships between manganese exposure and neurological, neuropsychological and pulmonary function in confined space bridge welders (2007) Occup Environ Med, 64 (3), pp. 167-177; 
Brody, J.G., Morello-Frosch, R., Zota, A., Brown, P., Pérez, C., Rudel, R.A., Linking exposure assessment science with policy objectives for environmental justice and breast cancer advocacy: The northern California household exposure study (2009) Am J Public Health, 99 (SUPPL. 3), pp. S600-S609; 
Brown, P., Qualitative methods in environmental health research (2003) Environ Health Perspect, 111, pp. 1789-1798; 
Brown, P., McCormick, S., Mayer, B., Zavestoski, S., Morello-Frosch, R., Altman, R.G., A lab of our own'': Environmental causation of breast cancer and challenges to the dominant epidemiological paradigm (2006) Sci Technol Human Values, 31 (5), pp. 499-536; 
Bucchi, M., Neresini, F., Biotechnology. Why are people hostile to biotechnologies? (2004) Science, 304 (5678), p. 1749. , doi:10.1126/science.1095861 [Online 18 June 2004]; 
Cancer death rates-Appalachia, 1994-1998 (2002) MMWR Morbid Mortal Wkly Rep, 51 (24), pp. 527-529. , Centers for Disease Control and Prevention; 
Chai, S.K., Robertson, W.O., Takaro, T., Hagopian, A., Beaudet, N., Sechena, R., Pediatric environmental health: Perceptions from a survey questionnaire (2001) Int J Occup Environ Health, 7 (1), pp. 37-43; 
Condit, C., Science reporting to the public: Does the message get twisted? (2004) CMAJ, 170 (9), pp. 1415-1416; 
Condit, C.M., Parrott, R.L., Bates, B.R., Bevan, J., Achter, P.J., Exploration of the impact of messages about genes and race on lay attitudes (2004) Clin Genet, 66 (5), pp. 402-408; 
Davis, J.M., Inhalation health risks of manganese: An EPA perspective (1999) Neurotoxicology, 20 (2-3), pp. 511-518; 
Desoize, B., Metals and metal compounds in carcinogenesis (2003) Vivo, 17 (6), pp. 529-539; 
Elliott, S.J., Cole, D.C., Krueger, P., Voorberg, N., Wakefield, S., The power of perception: Health risk attributed to air pollution in an urban industrial neighbourhood (1999) Risk Anal19(4), pp. 621-634; 
Elnick, D.M., Morris, D.K., Shockcor, W.T., Patient-perceived barriers to preventive health care among indigent, rural Appalachian patients (1995) Arch Intern Med, 155 (4), pp. 421-424; 
El-Zein, A., Nasrallah, R., Nuwayhid, I., Kai, L., Makhoul, J., Why do neighbors have different environmental priorities? Analysis of environmental risk perception in a Beirut neighborhood (2006) Risk Anal, 26 (2), pp. 423-435; 
Erikson, K.M., Aschner, M., Manganese neurotoxicity and glutamate-GABA interaction (2003) Neurochem Int, 43 (4-5), pp. 475-480; 
Finkelstein, M.M., Jerrett, M., A study of the relationships between Parkinson's disease and markers of traffic-derived and environmental manganese air pollution in two Canadian cities (2007) Environ Res, 104 (3), pp. 420-432; 
Friedell, G.H., Linville, L.H., Hullet, S., Cancer control in Appalachia (1998) Cancer, 83 (8 SUPPL.), pp. 1868-1871; 
Goldberg, C.B., Who responds to surveys? Assessing the effects of nonresponse in cross-sectional dyadic research (2003) Assessment, 10 (1), pp. 41-48; 
Goldberg-Freeman, C., Kass, N.E., Tracey, P., Ross, G., Bates-Hopkins, B., Purnell, L., You've got to understand community'': Community perceptions on ''breaking the disconnect'' between researchers and communities (2007) Prog Community Health Partnersh, 1 (3), pp. 231-240; 
Halverson, J.A., Ma, L., Harner, E.J., (2004) An Analysis of Disparities In Health Status and Access to Health Care In the Appalachian Region, , Washington, DC: Appalachian Regional Commission; 
Haynes, E.N., Heckel, P., Ryan, P., Roda, S., Leung, Y.K., Sebastian, K., Environmental manganese exposure in residents living near a ferromanganese refinery in southeast Ohio: A pilot study (2010) Neurotoxicology, 31 (5), pp. 468-474; 
Hendryx, M., Ahern, M.M., Mortality in Appalachian coal mining regions: The value of statistical life lost (2009) Public Health Rep, 124 (4), pp. 541-550; 
Henn, B.C., Ettinger, A.S., Schwartz, J., Téllez-Rojo, M.M., Lamadrid-Figueroa, H., Hernandez-Avila, M., Early postnatal blood manganese levels and children's neurodevelopment (2010) Epidemiology, 21 (4), pp. 433-439; 
Hong, Y.C., Hwang, S.S., Kim, J.H., Lee, K.H., Lee, H.J., Yu, S.D., Metals in particulate pollutants affect peak expiratory flow of schoolchildren (2007) Environ Health Perspect, 115, pp. 430-434; 
Howel, D., Moffatt, S., Bush, J., Dunn, C.E., Prince, H., Public views on the links between air pollution and health in northeast England (2003) Environ Res, 91 (3), pp. 163-171; 
Hurley, J.L., Turner, H.S., Floyd, D.L., Development of a health service at a rural community college in Appalachia (2000) J Am Coll Health, 48 (4), pp. 181-189; 
Israel, B.A., Schulz, A.J., Parker, E.A., Becker, A.B., Community-based participatory research: Policy recommendations for promoting a partnership approach in health research (2001) Educ Health (Abingdon), 14 (2), pp. 182-197; 
Keen, C.L., Ensunsa, J.L., Watson, M.H., Baly, D.L., Donovan, S.M., Monaco, M.H., Nutritional aspects of manganese from experimental studies (1999) Neurotoxicology, 20 (2-3), pp. 213-223; 
Keen, C.L., Zidenberg-Cherr, S., Manganese (1996) Present Knowledge In Nutrition, pp. 334-343. , (Ziegler EE, Filer LJ, eds). 7th ed. Washington, DC:ILSI Press; 
Lucchini, R.G., Albini, E., Benedetti, L., Borghesi, S., Coccaglio, R., Malara, E.C., High prevalence of Parkinsonian disorders associated to manganese exposure in the vicinities of ferroalloy industries (2007) Am J Ind Med, 50 (11), pp. 788-800; 
Lucchini, R.G., Martin, C.J., Doney, B.C., From manganism to manganese-induced parkinsonism: A conceptual model based on the evolution of exposure (2009) Neuromol Med, 11 (4), pp. 311-321; 
McCallum, D.B., Hammond, S.L., Covello, V.T., Communicating about environmental risks: How the public uses and perceives information sources (1991) Health Educ Q, 18 (3), pp. 349-361; 
Mergler, D., Baldwin, M., Bélanger, S., Larribe, F., Beuter, A., Bowler, R., Manganese neurotoxicity, a continuum of dysfunction: Results from a community based study (1999) Neurotoxicology, 20 (2-3), pp. 327-342; 
Miller, M., Solomon, G., Environmental risk communication for the clinician (2003) Pediatrics, 112 (1), pp. 211-217; 
Minkler, M., Brechwich, V.V., Chang, C., Miller, J., Rubin, V., Glover, B.A., (2008) Promoting Healthy Public Policy Through Community-Based Participatory Research: Ten Case Studies, , Oakland, CA:PolicyLink; 
Minkler, M., Wallerstein, N., (2003) Community-Based Participatory Research Health, , eds., San Francisco:Jossey-Bass; 
Murray, C.J.L., Kulkami, S., Ezzati, M., Eight Americas: New perspectives on U.S. health disparities (2005) Am J Prev Med, 29 (5), pp. 4-10; 
(1989) Recommended Daily Allowances, , National Research Council, Washington, DC:National Academy Press; 
(2006) Citizens' Audit of Eramet Marietta, , http://ohiocitizen.org/, Neighbors for Clean Air, Marietta, Ohio, June 2006. Ohio Citizen Action. Available, [accessed 8 June 2011]; 
O'Fallon, L.R., Dearry, A., Commitment of the National Institute of Environmental Health Sciences to community-based participatory research for rural health (2001) Environ Health Perspect, 109 (SUPPL. 3), pp. 469-473; 
O'Fallon, L.R., Dearry, A., Community-based participatory research as a tool to advance environmental health sciences (2002) Environ Health Perspect, 110 (SUPPL. 2), pp. 155-159; 
O'Fallon, L.R., Tyson, F.L., Dearry, A., (2000) Successful Models of Community-Based Participatory Research: Final Report, , eds., Research Triangle Park, NC: National Institute of Environmental Health Sciences; 
O'Fallon, L.R., Wolfle, G.M., Brown, D., Dearry, A., Olden, K., Strategies for setting a national research agenda that is responsive to community needs (2003) Environ Health Perspect, 111, pp. 1855-1860; 
(2011) About, , http://ohiocitizen.org/, Ohio Citizen Action, Available, [accessed 8 June 2011]; 
(2008) Washington County Cancer Profile, , http://www.odh.ohio.gov/ASSETS/3C34EAA3B8274170AEA149E91E9D9004/Washington.pdf, Ohio Department of Health, Ohio Cancer Incidence Surveillance System. Available, [accessed 2 February 2011]; 
Olanow, C.W., Manganese-induced parkinsonism and Parkinson's disease (2004) Ann NY Acad Sci, 1012, pp. 209-223; 
Olden, K., The complex interaction of poverty, pollution, and health status (1998) Scientist, 12 (4), p. 7; 
Pal, P.K., Samii, A., Calne, D.B., Manganese neurotoxicity: A review of clinical features, imaging and pathology (1999) Neurotoxicology, 20 (2-3), pp. 227-238; 
Papavasiliou, P.S., Kutt, H., Miller, S.T., Rosal, V., Wang, Y.Y., Aronson, R.B., Seizure disorders and trace metals: Manganese tissue levels in treated epileptics (1979) Neurology, 29, pp. 1466-1473; 
Papavasiliou, P.S., Miller, S.T., Cotzias, G.C., Role of liver in regulating distribution and excretion of manganese (1966) Am J Physiol, 211 (1), pp. 211-216; 
Parrott, R., Silk, K., Weiner, J., Condit, C., Harris, T., Bernhardt, J., Deriving lay models of uncertainty about genes' role in illness causation to guide communication about human genetics (2004) J Commun, 54 (1), pp. 105-122; 
Popay, J., Williams, G., Public health research and lay knowledge (1996) Soc Sci Med, 42 (5), pp. 759-768; 
Quandt, S.A., Arcury, T.A., Pell, A.I., Something for everyone? A community and academic partnership to address farmworker pesticide exposure in North Carolina (2001) Environ Health Perspect, 109 (SUPPL. 3), pp. 435-441; 
Riojas-Rodríguez, H., Solís-Vivanco, R., Schilmann, A., Montes, S., Rodríguez, S., Ríos, C., Intellectual function in Mexican children living in a mining area and environmentally exposed to manganese (2010) Environ Health Perspect, 118, pp. 1465-1470; 
Rodriguez-Agudelo, Y., Riojas-Rodriguez, H., Rios, C., Rosas, I., Sabido Pedraza, E., Miranda, J., Motor alterations associated with exposure to manganese in the environment in Mexico (2006) Sci Total Environ, 368 (2-3), pp. 542-556; 
Roth, J.A., Garrick, M.D., Iron interactions and other biological reactions mediating the physiological and toxic actions of manganese (2003) Biochem Pharmacol, 66 (1), pp. 1-13; 
Ryan, P., (2010) CARES. Air Pollution Education, , http://www.eh.uc.edu/CARES/learn/video6.html, Air Particles and Health. Available, [accessed 30 August 2011]; 
Saric, M., Piasek, M., Environmental exposure to manganese and combined exposure to gaseous upper respiratory irritants: Mechanism of action and adverse health effects (2000) Rev Environ Health, 15 (4), pp. 413-419; 
Scammell, M.K., Senier, L., Darrah-Okike, J., Brown, P., Santos, S., Tangible evidence, trust and power: Public perceptions of community environmental health studies (2009) Soc Sci Med, 68 (1), pp. 143-153; 
Standridge, J.S., Bhattacharya, A., Succop, P., Cox, C., Haynes, E., Effect of chronic low level manganese exposure on postural balance: A pilot study of residents in southern Ohio (2008) J Occup Environ Med, 50 (12), pp. 1421-1429; 
Steenland, K., Tinker, S., Frisbee, S., Ducatman, A., Vaccarino, V., Association of perfluorooctanoic acid and perfluorooctane sulfonate with serum lipids among adults living near a chemical plant (2009) Am J Epidemiol, 170 (10), pp. 1268-1278; 
Tasker, L., Mergler, D., Hellier, G., Sahuquillo, J., Huel, G., Manganese, monoamine metabolite levels at birth, and child psychomotor development (2003) Neurotoxicology, 24 (4-5), pp. 667-674; 
Trasande, L., Newman, N., Long, L., How, G., Kerwin, B.J., Martin, R.J., Translating knowledge about environmental health to practitioners: Are we doing enough? (2010) Mt Sinai J Med, 77 (1), pp. 114-123; 
(2009) TRI Explorer. Release Reports, , http://iaspub.epa.gov/triexplorer/tri_release.chemical, U.S. EPA (Environmental Protection Agency), Chemical Report. Available, [accessed 15 March 2009]; 
Vásquez, V.B., Minkler, M., Shepard, P., Promoting environmental health policy through community based participatory research: A case study from Harlem, New York (2006) J Urban Health, 83 (1), pp. 101-110; 
Wasserman, G.A., Liu, X., Parvez, F., Ahsan, H., Levy, D., Factor-Litvak, P., Water manganese exposure and children's intellectual function in Araihazar, Bangladesh (2006) Environ Health Perspect, 114, pp. 124-129; 
Wewers, M.E., Ahijevych, K.L., Chen, M.S., Dresbach, S., Kihm, K.E., Kuun, P.A., Tobacco use characteristics among rural Ohio Appalachians (2000) J Community Health, 25 (5), pp. 377-388; 
Wilson, S.H., Merkle, S., Brown, D., Moskowitz, J., Hurley, D., Brown, D., Biomedical research leaders: Report on needs, opportunities, difficulties, education and training, and evaluation (2000) Environ Health Perspect, 108 (SUPPL. 6), pp. 979-995; 
Wing, S., Horton, R.A., Marshall, S.W., Thu, K., Tajik, M., Schinasi, L., Air pollution and odor in communities near industrial swine operations (2008) Environ Health Perspect, 116, pp. 1362-1368; 
Wingo, P.A., Tucker, T.C., Jamison, P.M., Martin, H., McLaughlin, C., Bayakly, R., Cancer in Appalachia, 2001-2003 (2008) Cancer, 112 (1), pp. 181-192; 
Wright, R.O., Amarasiriwardena, C., Woolf, A.D., Jim, R., Bellinger, D.C., Neuropsychological correlates of hair arsenic, manganese, and cadmium levels in school-age children residing near a hazardous waste site (2006) Neurotoxicology, 27 (2), pp. 210-216; 
Zota, A.R., Ettinger, A.S., Bouchard, M., Amarasiriwardena, C.J., Schwartz, J., Hu, H., Maternal blood manganese levels and infant birth weight (2009) Epidemiology, 20 (3), pp. 367-373
UR  - https://www.scopus.com/inward/record.uri?eid=2-s2.0-80053449778&doi=10.1289%2fehp.1003164&partnerID=40&md5=cb90e0774c3f52caa63b6ae0deba36e4
ER  - 

TY  - JOUR
TI  - Gender disparity in pediatrics: A review of the current literature
T2  - Italian Journal of Pediatrics
J2  - Ital. J. Pediatr.
VL  - 44
IS  - 1
PY  - 2018
DO  - 10.1186/s13052-017-0437-x
SN  - 17208424 (ISSN) 
AU  - Piccini, P.
AU  - Montagnani, C.
AU  - De Martino, M.
AD  - Post-Graduate Pediatric School, University of Florence, Anna Meyer Children's University Hospital, viale Gaetano Pieraccini 24, Florence, I-50139, Italy
AD  - Pediatric Infectious Diseases Unit, Anna Meyer Children's University Hospital, viale Gaetano Pieraccini 24, Florence, I-50139, Italy
AD  - Post-Graduate Pediatric Scool University of Florence, Anna Meyer University Campus, viale Gaetano Pieraccini 24, Florence, I-50139, Italy
AB  - Background: Gender-based medicine is an innovative branch of biomedical research and represents a new perspective for the future of health research. Many studies have been published on gender medicine in adults but very few data regarding children are available. Literature search and results: A literature search covering articles published between 1stJuly, 2006 and 1st February, 2017 and concerning children only was conducted using multiple keywords and standardized terminology in Pubmed database. The search was limited to English-language publications. All relevant articles on endocrines, neurological, psychiatric, gastrointestinal, immunological, oncological, rheumatic, pneumological disorders, infectious diseases and analgesia were evaluated and pertinent articles were included in this review. Most of the available studies on gender disparity in childhood are about endocrine and neuro-psychiatric disorders, while there are few data in other areas of medicine. Conclusions: Even if several studies on pediatric gender differences can be found on literature, few of them move forwards to analyze the reasons of the observed diversity. No data on pharmacokinetic and pharmacodynamic differences between boys and girls can be found. Hence, more efforts should be directed to investigate these topics in childhood. © 2017 The Author(s).
KW  - Children
KW  - Gender
KW  - Pediatrics
KW  - measles vaccine
KW  - age distribution
KW  - body mass
KW  - erythrocyte sedimentation rate
KW  - gestational age
KW  - health care policy
KW  - health care system
KW  - human
KW  - hypothalamus hypophysis adrenal system
KW  - measles
KW  - mortality
KW  - neutrophil count
KW  - pediatrics
KW  - Review
KW  - risk factor
KW  - sex difference
KW  - waist circumference
KW  - child
KW  - chronic disease
KW  - female
KW  - health care disparity
KW  - health disparity
KW  - male
KW  - needs assessment
KW  - pediatrics
KW  - preschool child
KW  - procedures
KW  - sexism
KW  - statistics and numerical data
KW  - Child
KW  - Child, Preschool
KW  - Chronic Disease
KW  - Female
KW  - Health Status Disparities
KW  - Healthcare Disparities
KW  - Humans
KW  - Male
KW  - Needs Assessment
KW  - Pediatrics
KW  - Sexism
PB  - BioMed Central Ltd.
N1  - Cited By :16
N1  - Export Date: 30 November 2021
M3  - Review
DB  - Scopus
C7  - 1
N1  - CODEN: IJPTB
C2  - 29291737
LA  - English
N1  - Correspondence Address: De Martino, M.; Post-Graduate Pediatric Scool University of Florence, viale Gaetano Pieraccini 24, Italy; email: maurizio.demartino@unifi.it
N1  - References: Khera, R., Jain, S., Lodha, R., Ramakrishnan, S., Gender bias in child care and child health: Global patterns (2014) Arch Dis Child, 99, pp. 369-374. , 24344176; 
Festini, F., Taccetti, G., Repetto, T., Cioni, M.L., De Martino, M., Sex ratio at birth among Chinese babies born in Italy is lower than in China (2003) J Epidemiol Community Health, 57, pp. 967-968. , 1:STN:280:DC%2BD3srmvVymsQ%3D%3D 14652263 1732364; 
Festini, F., De Martino, M., Twenty five years of the one child family policy in China (2004) J Epidemiol Community Health, 58, pp. 358-360. , 1:STN:280:DC%2BD2c7os1egsQ%3D%3D 15082728 1732772; 
Singh, P.K., Trends in child immunization across geographical regions in India: Focus on urban-rural and gender differentials (2013) PLoS One, 8, p. e73102. , 1:CAS:528:DC%2BC3sXhsVCrsrnO 24023816 3762848; 
Leiter, V., Rieker, P.P., Mind the gap: Gender differences in child special health care needs (2012) Matern Child Health J, 16, pp. 1072-1080. , 21667313; 
Esteban, E., Bujaldon, E., Esparza, M., Jordan, I., Esteban, M.E., Sex differences in children with severe health conditions: Causes of admission and mortality in a pediatric intensive care unit (2015) Am J Hum Biol, 27, pp. 613-619. , 25733055; 
Arsenault, C., Harper, S., Nandi, A., Mendoza Rodríguez, J.M., Hansen, P.M., Johri, M., Monitoring equity in vaccination coverage: A systematic analysis of demographic and health surveys from 45 Gavi-supported countries (2017) Vaccine, 35, pp. 951-959. , 28069359; 
Song, Y., Wang, H.J., Ma, J., Lau, P.W., Hu, P., Zhang, B., Wang, Z., BMI-for-age Z-score distribution shifts among Chinese children: Gender disparity (2014) Obesity, 22, pp. 1187-1193. , 24318807; 
Van Vliet, J.S., Gustafsson, P.A., Duchen, K., Nelson, N., Social inequality and age-specific gender differences in overweight and perception of overweight among Swedish children and adolescents: A cross-sectional study (2015) BMC Public Health, 15, p. 628. , 1:STN:280:DC%2BC28%2Fht1aitA%3D%3D 26156095 4496810; 
Munakata, H., Sei, M., Ewis, A.A., Umeno, M., Sato, Y., Nakano, T., Prediction of Japanese children at risk for complications of childhood obesity: Gender differences for intervention approaches (2010) J Med Investig, 57, pp. 62-68; 
Lee, M., Choi, S., Lee, Y., Oh, H.H., The gender association of the SIRT1 rs7895833 polymorphism with pediatric obesity: A 3-year panel study (2017) J Nutrigenet Nutrigenomics, 9, pp. 265-275; 
Tester, J., Sharma, S., Jasik, C.B., Mietus-Snyder, M., Tinajero-Deck, L., Gender differences in prediabetes and insulin resistance among 1356 obese children in northern California (2013) Diabetes MetabSyndr, 7, pp. 161-165; 
Samuelsson, U., Lindblad, B., Carlsson, A., Forsander, G., Ivarsson, S., Kockum, I., Better diabetes diagnosis study group. Residual beta cell function at diagnosis of type 1 diabetes in children and adolescents varies with gender and season (2013) Diabetes Metab Res Rev, 29, pp. 85-89. , 1:CAS:528:DC%2BC3sXntVCisQ%3D%3D 23081842 3644881; 
Sävendahl, L., Blankenstein, O., Oliver, I., Christesen, H.T., Lee, P., Pedersen, B.T., Gender influences short-term growth hormone treatment response in children (2012) Horm Res Paediatr, 77, pp. 188-194. , 22508317; 
Van Der Voorn, B., Hollanders, J.J., Ket, J.C.F., Rotteveel, J., Finke, M.J.J., Gender-specific differences in hypothalamus-pituitary-adrenal axis activity during childhood: A systematic review and meta-analysis (2017) Biol Sex Differ, 8, p. 3. , 28116043 5244584; 
Deslauriers, J.R., Lenz, A.M., Root, A.W., Diamond, F.B., Bercu, B.B., Gender related differences in glucocorticoid therapy and growth outcomes among pubertal children with 21-hydroxylase deficiency congenital adrenal hyperplasia (CAH) (2012) J Pediatr Endocrinol Metab, 25, pp. 977-981. , 1:CAS:528:DC%2BC2cXmsFWntrk%3D 23426829; 
Wasniewska, M., Arrigo, T., Crisafulli, G., Aversa, T., Messina, M.F., Salzano, G., De Luca, F., In the Italian population sexual dimorphism affects pre-natal thyroid migration but not biochemical severity of gland ectopia and pre-natal bone maturation (2008) J Endocrinol Investig, 31, pp. 341-345. , 1:CAS:528:DC%2BD1cXnsl2qur0%3D; 
Ruggeri, R.M., Trimarchi, F., Giuffrida, G., Certo, R., Cama, E., Campennì, A., Alibrandi, A., Wasniewska, M., Autoimmune comorbidities in Hashimoto's thyroiditis: Different patterns of association in adulthood and childhood/adolescence (2017) Eur J Endocrinol, 176, pp. 133-141. , 1:CAS:528:DC%2BC2sXksVKltLs%3D 27913607; 
Reinhardt, V.P., Wetherby, A.M., Schatschneider, C., Lord, C., Examination of sex differences in a large sample of young children with autism spectrum disorder and typical development (2015) J Autism Dev Disord, 45, pp. 697-706. , 25189824 4342305; 
May, T., Cornish, K., Rinehart, N., Does gender matter? A one year follow-up of autistic, attention and anxiety symptoms in high-functioning children with autism spectrum disorder (2014) J Autism Dev Disord, 44, pp. 1077-1086. , 24105364; 
Say, G.N., Taşdemir, H.A., Ince, H., Semiological and psychiatric characteristics of children with psychogenic nonepileptic seizures: Gender-related differences (2015) Seizure, 31, pp. 144-148. , 26362392; 
Tanidir, C., Adaletli, H., Gunes, H., Kilicoglu, A.G., Mutlu, C., Bahali, M.K., Impact of gender, age at onset, and lifetime tic disorders on the clinical presentation and comorbidity pattern of obsessive-compulsive disorder in children and adolescents (2015) J Child Adolesc Psychopharmacol, 25, pp. 425-431. , 26091196 4491149; 
Chaplin, T.M., Aldao, A., Gender differences in emotion expression in children: A meta-analytic review (2013) Psychol Bull, 139, pp. 735-765. , 23231534; 
Skiöld, B., Alexandrou, G., Padilla, N., Blennow, M., Vollmer, B., Adén, U., Sex differences in outcome and associations with neonatal brain morphology in extremely preterm children (2014) J Pediatr, 164, pp. 1012-1018. , 24530122; 
Llop, S., Lopez-Espinosa, M.J., Rebagliato, M., Ballester, F., Gender differences in the neurotoxicity of metals in children (2013) Toxicology, 311, pp. 3-12. , 1:CAS:528:DC%2BC3sXot1Cnsbs%3D 23632092; 
Salö, M., Ohlsson, B., Arnbjörnsson, E., Stenström, P., Appendicitis in children from a gender perspective (2015) Pediatr Surg Int, 31, pp. 845-853. , 26140839; 
Thayu, M., Shults, J., Burnham, J.M., Zemel, B.S., Baldassano, R.N., Leonard, M.B., Gender differences in body composition deficits at diagnosis in children and adolescents with Crohn's disease (2007) Inflamm Bowel Dis, 13, pp. 1121-1128. , 17427245 2705771; 
Yik, Y.I., Farmer, P.J., King, S.K., Chow, C.W., Hutson, J.M., Southwell, B.R., Gender differences in reduced substance P (SP) in children with slow-transit constipation (2011) Pediatr Surg Int, 27, pp. 699-704. , 21287181; 
Galli, L., Puliti, D., Chiappini, E., Gabiano, C., Tovo, P.A., Pezzotti, P., De Martino, M., Writing Commitee. Lower mother-to-child HIV-1 transmission in boys is independent of type of delivery and antiretroviral prophylaxis: The Italian register for HIV infection in children (2005) J Acquir Immune Defic Syndr, 40, pp. 479-485. , 16280705; 
Condo, J.U., Gage, A., Mock, N., Rice, J., Greiner, T., Sex differences in nutritional status of HIV-exposed children in Rwanda: A longitudinal study (2015) Tropical Med Int Health, 20, pp. 17-23; 
Shiau, S., Kuhn, L., Strehlau, R., Martens, L., McIlleron, H., Meredith, S., Wiesner, L., Arpadi, S.M., Sex differences in responses to antiretroviral treatment in south African HIV-infected children on ritonavir-boosted lopinavir- and nevirapine-based treatment (2014) BMC Pediatr, 14, p. 39; 
Sherr, L., Mueller, J., Varrall, R., Evidence-based gender findings for children affected by HIV and AIDS - A systematic overview (2009) AIDS Care, 21, pp. 83-97. , 22380982 2903774; 
Ghuman, A.K., Newth, C.J., Khemani, R.G., Impact of gender on sepsis mortality and severity of illness for prepubertal and postpubertal children (2013) J Pediatr, 163, pp. 835-840. , 23706357; 
Casimir, G.J., Mulier, S., Hanssens, L., Zylberberg, K., Duchateau, J., Gender differences in inflammatory markers in children (2010) Shock, 33, pp. 258-262. , 1:CAS:528:DC%2BC3cXitVSksbY%3D 19543152; 
Stival, A., Chiappini, E., Montagnani, C., Orlandini, E., Buzzoni, C., Galli, L., De Martino, M., Sexual dimorphism in tuberculosis incidence: Children cases compared to adult cases in Tuscany from 1997 to 2011 (2014) PLoS One, 9, p. e105277. , 25255233 4177846; 
De St Maurice, A., Schaffner, W., Griffin, M.R., Griffin, M.R., Halasa, N., Grijalva, C.G., Persistent sex disparities in invasive pneumococcal diseases in the conjugate vaccine era (2016) J Infect Dis, 214, pp. 792-797. , 27247342 4978370; 
Voysey, M., Pollard, A.J., Perera, R., Fanshawe, T.R., Assessing sex-differences and the effect of timing of vaccination on immunogenicity, reactogenicity and efficacy of vaccines in young children: Study protocol for an individual participant data meta-analysis of randomized controlled trials (2016) BMJ Open, 6, p. e011680. , 27473951 4985783; 
Aaby, P., Garly, M.L., Nielsen, J., Ravn, H., Martins, C., Balé, C., Increased female-male mortality ratio associated with inactivated polio and diphtheria-tetanus-pertussis vaccines: Observations from vaccination trials in Guinea-Bissau (2007) Pediatr Infect Dis J, 26, pp. 247-252. , Projecto de Saúde de Bandim, Indepth Network, Bissau, Guinea-Bissau; 
Aaby, P., Nielsen, J., Benn, C.S., Trape, J.F., Sex-differential effects on mortality of BCG and diphtheria-tetanus-pertussis vaccines in a rural area with high vaccination coverage: Observational study from Senegal (2016) Trans R Soc Trop Med Hyg, 110, pp. 527-533. , 27738283; 
Curran, E.K., Sainani, K.L., Le, G.M., Propp, J.M., Fisher, P.G., Gender affects survival for medulloblastoma only in older children and adults: A study from the surveillance epidemiology and end results registry (2009) Pediatr Blood Cancer, 52, pp. 60-64. , 19006250; 
Meeske, K.A., Ji, L., Freyer, D.R., Gaynon, P., Ruccione, K., Butturini, A., Comparative toxicity by sex among children treated for acute lymphoblastic leukemia: A report from the Children's oncology group (2015) Pediatr Blood Cancer, 62, pp. 2140-2149. , 26173904 4624005; 
Al-Mayouf, S.M., Al Sonbul, A., Influence of gender and age of onset on the outcome in children with systemic lupus erythematosus (2008) Clin Rheumatol, 27, pp. 1159-1162. , 18421546; 
Zein, J.G., Udeh, B.L., Gerald Teague, W., Koroukian, S.M., Schlitz, N.K., Bleecker, E.R., Busse, W.B., Erzurum, S.C., Impact of age and sex on outcomes and hospital cost of acute asthma in the United States, 2011-2012 (2016) PLoS One, 11, p. e0157301. , The severe asthma research program 27294365 4905648; 
Jang, Y., Shin, A., Sex-based differences in asthma among preschool and school-aged children in Korea (2015) PLoS One, 10, p. e0140057. , 26441284 4595127; 
Willeboordse, M., Van Den Bersselaar, D.L., Van De Kant, K.D., Muris, J.W., Van Schayck, O.C., Dompeling, E., Sex differences in the relationship between asthma and overweight in Dutch children: A survey study (2013) PLoS One, 8, p. e77574. , 1:CAS:528:DC%2BC3sXhs1yjsrnM 24204876 3804131; 
Lang, J.E., Holbrook, J.T., Wise, R.A., Dixon, A.E., Teague, W.G., Wei, C.Y., Obesity in children with poorly controlled asthma: Sex differences (2013) Pediatr Pulmonol, 48, pp. 847-856. , 23143849; 
Plevkova, J., Buday, T., Kavalcikova-Bogdanova, N., Ioan, I., Demoulin-Alexikova, S., Sex differences in cough reflex (2016) Respir Physiol Neurobiol., , https://doi.org/10.1016/j.resp.2016.12.001; 
Fillingim, R.B., King, C.D., Ribeiro-Dasilva, M.C., Rahim-Williams, B., Riley, J.L., Sex, gender, and pain: A review of recent clinical and experimental findings (2009) J Pain, 10, pp. 447-485. , 19411059 2677686; 
Racine, M., Tousignant-Laflamme, Y., Kloda, L.A., Dion, D., Dupuis, G., Choinière, M.A., Systematic literature review of 10 years of research on sex/gender and pain perception - Part 2: Do biopsychosocial factors alter pain sensitivity differently in women and men? (2012) Pain, 153, pp. 619-635. , 22236999; 
Kroner-Herwig, B., Heinrich, M., Morris, L., Headache in German children and adolescents: A population-based epidemiological study (2007) Cephalalgia, 27, pp. 519-527. , 1:STN:280:DC%2BD2szot1equw%3D%3D 17598791; 
Brun Sundblad, G.M., Saartok, T., Engstrom, L.M., Prevalence and co-occurrence of self-rated pain and perceived health in school-children: Age and gender differences (2007) Eur J Pain, 11, pp. 171-180. , 16542860; 
Boerner, K.E., Eccleston, C., Chambers, C.T., Keogh, E., Sex differences in the efficacy of psychological therapies for the management of chronic and recurrent pain in children and adolescents: A systematic review and meta-analysis (2017) Pain, 158, pp. 569-582
UR  - https://www.scopus.com/inward/record.uri?eid=2-s2.0-85039863802&doi=10.1186%2fs13052-017-0437-x&partnerID=40&md5=31ca1065a983ef9daf0d8bdaec15b4a0
ER  - 

TY  - JOUR
TI  - Beginning reading interventions for children and adolescents with intellectual disability
T2  - Cochrane Database of Systematic Reviews
J2  - Cochrane Database Syst. Rev.
VL  - 2019
IS  - 12
PY  - 2019
DO  - 10.1002/14651858.CD011359.pub2
SN  - 1469493X (ISSN) 
AU  - Reichow, B.
AU  - Lemons, C.J.
AU  - Maggin, D.M.
AU  - Hill, D.R.
AD  - University of Florida, Anita Zucker Center for Excellence in Early Childhood Studies, Gainesville, FL, United States
AD  - Vanderbilt University, Peabody College, Box 228, 110 Magnolia Circle, 418C OMC, Nashville, TN  TN 37203, United States
AD  - University of Illinois at Chicago, College of Education, Department of Special Education, 1040 West Harrison Street, Chicago, IL  60607, United States
AD  - University of Michigan-Dearborn, College of Education, Health, & Human Services, Fairlane Center South, 19000 Hubbard Drive, Dearborn, MI  48126-2638, United States
AB  - Background: Historically, students with intellectual disability were not expected to learn to read, and thus were excluded from reading instruction. Over the past decades, societal expectations for this group of learners have changed in that children and adolescents with intellectual disability are now expected to be provided with, and benefit from, literacy instruction. This shift in societal expectations has also led to an increase in research examining effective interventions for increasing beginning reading skills for students with intellectual disability. Objectives: To assess the effectiveness of interventions for teaching beginning reading skills to children and adolescents with intellectual disability. Search methods: We searched the following electronic databases up to October 2019: CENTRAL; MEDLINE, including Epub Ahead of Print and In-Process and Other Non-Indexed Citations, Embase, 13 other databases, and two trials registers. We contacted authors of included studies, examined reference lists, and used Google Scholar to search for additional studies. Selection criteria: We included randomized controlled trials (including trials that use quasi-random methods of allocation such as date of birth), involving children and adolescents with intellectual disability (defined as an intelligence quotient (IQ) two standard deviations or more below the population mean) between the ages of 4 and 21 years, that evaluated the efficacy of a beginning reading intervention compared to a control intervention, including no treatment control, wait-list control, treatment as usual, attention control, or alternate non-reading instruction control. Data collection and analysis: Two review authors independently screened titles and abstracts yielded by the search against the inclusion criteria, and extracted data from each trial using a piloted data extraction form to collect information about the population, intervention, randomization methods, blinding, sample size, outcome measures, follow-up duration, attrition and handling of missing data, and methods of analysis. When data were missing, one review author contacted the study authors to request additional information. Two review authors assessed the risk of bias of each included study and rated the quality of the evidence using the GRADE approach (a systematic method for rating the certainty of evidence in meta-analyses). We conducted random-effect meta-analyses, with inverse-variance weighting to combine effect sizes for each of our primary and secondary outcomes. We presented effect sizes as standardized mean differences (SMD) with 95% confidence intervals (CI). Main results: We identified seven studies involving 352 children and adolescents with intellectual disabilities that met the inclusion criteria. All studies provided the intervention in school settings. Four studies were conducted in the USA, one in Canada, and two in the UK. Three studies were funded by grants from the US Department of Education, Institute of Education Sciences; one study by the Canadian Language and Literacy Research Network and the Nova Scotia Health Research Foundation; and three studies did not indicate a funding source. We identified some concerns with risk of bias, mainly due to the difficulty of blinding of participants and personnel, and the lack of blinding of outcome assessors. Meta-analyses of the data demonstrated small-to-moderate effects of beginning reading interventions delivered to children and adolescents with intellectual disability across four dependent variables. We found medium effect sizes in favor of the beginning reading interventions for the primary outcomes of phonologic awareness (SMD 0.55, 95% CI 0.23 to 0.86; 4 studies, 178 participants; moderate-quality evidence), word reading (SMD 0.54, 95% CI 0.05 to 1.03; 5 studies, 220 participants; moderate-quality evidence), and decoding (SMD 0.40, 95% CI 0.12 to 0.67; 5 studies, 230 participants; low-quality evidence). The studies reported no adverse events. We also found a moderate effect for the secondary outcomes of oral reading fluency (SMD 0.65, 95% CI –0.12 to 1.42; 2 studies, 84 participants; low-quality evidence) and language skills (SMD 0.28, 95% CI 0.03 to 0.54; 3 studies, 222 participants; moderate-quality evidence). Authors' conclusions: Results from this review provide evidence that beginning reading interventions that include elements of phonologic awareness, letter sound instruction, and decoding, delivered to children and adolescents with intellectual disability, are associated with small-to-moderate improvements in phonologic awareness, word reading, decoding, expressive and receptive language, and oral reading fluency. These findings are aligned with previously conducted studies that examined the effects of reading interventions for people without intellectual disability. Copyright © 2019 The Cochrane Collaboration. Published by John Wiley & Sons, Ltd.
KW  - adolescent
KW  - child
KW  - clinical effectiveness
KW  - human
KW  - intellectual impairment
KW  - intelligence quotient
KW  - intervention study
KW  - outcome assessment
KW  - phonetics
KW  - priority journal
KW  - reading
KW  - Review
KW  - study skills
KW  - word recognition
KW  - education of intellectually disabled
KW  - intellectual impairment
KW  - meta analysis
KW  - preschool child
KW  - psychology
KW  - randomized controlled trial (topic)
KW  - young adult
KW  - Adolescent
KW  - Child
KW  - Child, Preschool
KW  - Education of Intellectually Disabled
KW  - Humans
KW  - Intellectual Disability
KW  - Randomized Controlled Trials as Topic
KW  - Reading
KW  - Young Adult
PB  - John Wiley and Sons Ltd
N1  - Cited By :1
N1  - Export Date: 30 November 2021
M3  - Review
DB  - Scopus
C7  - CD011359
C2  - 31805208
LA  - English
N1  - Correspondence Address: Reichow, B.; University of Florida, United States; email: breichow@coe.ufl.edu
N1  - References: Ahlgrim-Delzell, L., Broder, D.M., Wood, L., Stanger, C., Preston, A.I., Kemp-Inman, A., Systematic instruction of phonics skills using an iPad for students with developmental disabilities who are AAC users (2016) Journal of Special Education, 50 (2), pp. 86-97; 
Allor, J., Re: Cochrane Review Request [personal communication] Email to: C Lemons, , 21 January 2016; 
Allor, J., Re: Cochrane Review request [personal communication] Email to: C Lemons, , 1 March 2016; 
Allor, J.H., Mathes, P.G., Roberts, J.K., Cheatham, J.P., Al Otaiba, S., Is scientifically-based reading instruction effective for students with below-average IQs? (2014) Exceptional Children, 80 (3), pp. 287-306; 
Allor, J.H., Mathes, P.G., Roberts, J.K., Cheatham, J.P., Champlin, T.M., Comprehensive reading instruction for students with intellectual disabilities: findings from the first three years of a longitudinal study (2010) Psychology in the Schools, 47 (5), pp. 445-466; 
Allor, J.H., Mathes, P.G., Roberts, J.K., Jones, F.G., Champlin, T.M., Teaching students with moderate intellectual disabilities to read: an experimental examination of a comprehensive reading intervention (2010) Education and Training in Autism and Developmental Disabilities, 45 (1), pp. 3-22. , [www.jstor.org/stable/23880147]; 
Lemons, C., Cochrane Review request [personal communication] Email to: J Allor, , 21 January 2016; 
Browder, D., Re: Cochrane Review request [personal communication] Email to: C Lemons, , 17 February 2016; 
Browder, D., Re: Cochrane Review request [personal communication] Email to: C Lemons, , 22 January 2016; 
Browder, D., Ahlgrim-Delzell, L., Flowers, C., Baker, J., An evaluation of a multicomponent early literacy program for students with severe developmental disabilities (2012) Remedial and Special Education, 33 (4), pp. 237-246; 
Browder, D.M., Ahlgrim-Delzell, L., Courtade, G., Gibbs, S.L., Flowers, C., Evaluation of the effectiveness of an early literacy program for students with significant developmental disabilities (2008) Exceptional Children, 75 (1), pp. 33-52; 
Lemons, C., Cochrane Review request [personal communication] Email to: D Browder, , 21 January 2016; 
Buckely, S., Re: contact request to get a newer address for Kelly Email to: C Lemons, , 9 November 2016; 
Burgoyne, K., Duff, F.J., Clarke, P.J., Buckley, S., Snowling, M.J., Hulme, C., Efficacy of a reading and language intervention for children with Down syndrome: a randomized controlled trial (2012) Journal of Child Psychology and Psychiatry, 53 (10), pp. 1044-1053. , PMC3470928; PUBMED 22533801]; 
Burgoyne, K., Duff, F.J., Clarke, P.J., Buckley, S., Snowling, M.J., Hulme, C., Reading and language intervention for children with Down syndrome: outcomes from a RCT (2012) Journal of Intellectual Disability Research, 56 (7-8), p. 696; 
Lemons, C., Cochrane Review request [personal communication] Email to: K Burgoyne, , 21 January 2016 x-wiley/crsRef/12412760; 
Lemons, C., Cochrane Review request [personal communication] Email to: K Burgoyne, , 29 January 2016 x-wiley/crsRef/12412761; 
Lemons, C., Contact request to get a newer address for Kelly Email to: S Buckley, , 9 November 2016 x-wiley/crsRef/12412762; 
Cleave, P., Re: Cochrane Review request [personal communication] Email to: C Lemons, , 28 January 2016 x-wiley/crsRef/12412764; 
Cleave, P.L., Bird, E.K., Bourassa, D.C., Developing phonological awareness skills in children with Down syndrome (2011) Canadian Journal of Speech-Language Pathology and Audiology, 35 (4), pp. 332-343. , [cjslpa.ca/files/2011_CJSLPA_Vol_35/No_04_277-371/Cleave_Kay-Raining-Bird_Bourassa_CJSLPA_2011.pdf]; 
Lemons, C., Cochrane Review request [personal communication] Email to: P Cleave, , 21 January 2016 x-wiley/crsRef/12412766; 
Finnegan, E., Re: Cochrane Review request [personal communication] Email to: C Lemons, , 22 January 2016; 
Finnegan, E., Re: Cochrane Review request [personal communication] Email to: C Lemons, , 29 January 2016 x-wiley/crsRef/12412769; 
Finnegan, E.G., (2011) Comparison of the Effects of Two Systematic Approaches of Phonics Instruction on the Ability of Children with Significant Cognitive Disabilities to Read Words [EdD thesis], , x-wiley/crsRef/12412770, New York (NY), Teacher's College, Columbia University; 
Finnegan, E.G., Two approaches to phonics instruction: comparison of effects with children with significant cognitive disability (2012) Education and Training in Autism and Developmental Disabilities, 47 (3), pp. 269-279; 
Lemons, C., Cochrane Review request [personal communication] Email to: E Finnegan, , 21 January 2016 x-wiley/crsRef/12412772; 
Roberts-Tyler, E.J., Hughes, J.C., Hastings, R.P., Evaluating a computer-based reading programme with children with intellectual disabilities: feasibility and pilot research JORSEN: Journal of Research in Special Education Needs, , 2019 Jun 10 [Epub ahead of print]; 
Alfassi, M., Weis, I., Lifshitz, H., The efficacy of reciprocal teaching in fostering the reading literacy of students with intellectual disabilities (2009) European Journal of Special Needs Education, 24 (3), pp. 291-305; 
Van der Bijl, C., Alant, E., Lloyd, L., A comparison of two strategies of sight word instruction in children with mental disability (2006) Research in Developmental Disabilities, 27 (1), pp. 43-55. , PUBMED 15939572]; 
Hughes, J.M., John, M.H., The design of schedules for the initial assessment of the phonic ability of primary ESN(M) pupils – followed by the development of appropriate teaching strategies – phase one of an IT/INSET project (1982) Links, 8, pp. 29-34. , x-wiley/crsRef/12412780; 
Hughes, J.M., John, M.H., The use of errorless discrimination procedures to help the severely mentally handicapped acquire a social sight vocabulary (1984) Links, 9, pp. 14-16. , x-wiley/crsRef/12412782; 
Muter, V.A., (1976) An Investigation of Teaching Methods in an Operantly Based Remedial Spelling Programme [Masters thesis], , London (UK), University of London, Institute of Psychiatry x-wiley/crsRef/12412784; 
Salario, M., (1960) An Experimental Study to Determine the Value of an Extended Pre-Reading Program with Primary Mentally Handicapped Children [Masters thesis], , Chicago (IL), Chicago Teachers College; 
(2011) Intellectual Disability: Definition, Classification, and Systems of Supports, , 11th Edition, Washington (DC), American Association of Intellectual and Developmental Disabilities; 
Adams, M.J., (1990) Beginning to Read: Thinking and Learning about Print, , Cambridge (MA), MIT Press; 
Allor, J.H., Mathes, P.G., Roberts, J.K., Jones, F.G., Champlin, T.M., Teaching students with moderate intellectual disabilities to read: an experimental examination of a comprehensive reading intervention (2010) Education and Training in Autism Spectrum Disorders, 45 (1), pp. 3-22. , www.jstor.org/stable/23880147; 
(2000) Diagnostic and Statistical Manual of Mental Disorders, , 4th Edition, Washington (DC), American Psychiatric Association; 
Beadle-Brown, J., Mansell, J., Kozma, A., Deinstitutionalization in intellectual disabilities (2007) Current Opinion in Psychiatry, 20 (5), pp. 437-442. , PUBMED 17762584]; 
Borenstein, M., Hedges, L.V., Higgins, J.P., Rothstein, H.R., Chapter 24: multiple outcomes or time-points within a study (2009) Introduction to Meta-Analysis, pp. 225-238. , Borenstein M, Hedges LV, Higgins JP, Rothstein HR, editor(s)., London (UK), John Wiley & Sons; 
Browder, D.M., Xin, Y.P., A meta-analysis and review of sight word research and its implications for teaching functional reading to individuals with moderate and severe disabilities (1998) Journal of Special Education, 32 (3), pp. 130-153; 
Browder, D.M., Wakeman, S.Y., Spooner, F., Ahlgrim-Delzell, L., Algozzine, R., Research on reading instruction for individuals with significant cognitive disabilities (2006) Exceptional Children, 72 (4), pp. 392-408; 
Browder, D.M., Gibbs, S., Ahlgrim-Delzell, L., Courtade, G.R., Mraz, M., Flowers, C., Literacy for students with severe developmental disabilities: what should we teach and what should we hope to achieve? (2009) Remedial and Special Education, 30 (5), pp. 269-282; 
Brownell, R., (2000) Expressive and Receptive One Word Picture Vocabulary Tests, , 2nd Edition, Novato (CA), Academic Therapy Publications; 
Burgoyne, K., Reading interventions for children with Down syndrome, , www.down-syndrome.org/reviews/2128/reviews-2128.pdf, (accessed 1 April 2014); 
Carnine, D.W., Silbert, J., Kame'enui, E.J., Tarver, S.G., (2010) Direct Instruction Reading, , Boston (MA), Merrill; 
Carver, C., Moseley, D., (1994) A Group of Individual Diagnostic Test of Word Recognition and Phonic Skills (WRaPS), , London (UK), Hodder & Stoughton; 
Channell, M.M., Loveall, S.J., Conners, F.A., Strengths and weaknesses in reading skills of youth with intellectual disabilities (2013) Research in Developmental Disabilities, 34 (2), pp. 776-787. , PMC4776650]; 
Cohen, D., Riviére, J.P., Plaza, M., Thompson, C., Chauvin, D., Hambourg, N., Word identification in adults with mild mental retardation: does IQ influence reading achievement? (2001) Brain and Cognition, 46 (1-2), pp. 69-73. , [PUBMED 11527367]; 
Crumpler, M., McCarthy, C., (2007) Diagnostic Reading Analysis: Manual, , 2nd Edition, Totten (UK), Hobbs the Printers Ltd; 
Deeks, J.J., Higgins, J.P., Altman, D.G., Chapter 9: Analysing data and undertaking meta-analyses. In: Higgins JP, Green S, editor(s). Cochrane Handbook for Systematic Reviews of Interventions Version 5.1.0 (updated March 2011). The Cochrane Collaboration, 2011 Available from handbook.cochrane.org; 
Deno, S.L., Curriculum-based measurement: the emerging alternative (1985) Exceptional Children, 52 (3), pp. 219-232. , [PUBMED 2934262]; 
Dunn, L.M., (1997) Peabody Picture Vocabulary Test, , 4th Edition, Circle Pines (MN), American Guidance Service; 
Dykens, E.M., Measuring behavioral phenotypes: provocations from the "new genetics" (1995) American Journal on Mental Retardation, 99 (5), pp. 522-532. , [PUBMED 7779347]; 
Elbourne, D.R., Altman, D.G., Higgins, J.P., Curtin, F., Worthington, H.V., Vail, A., Meta-analysis involving cross-over trials: methodological issues (2002) International Journal of Epidemiology, 31 (1), pp. 140-149. , [PUBMED 11914310]; 
Ellis, N.C., Natsume, M., Stavropoulou, K., Hoxhallari, L., Van Daal, V.H., Polyzoe, N., The effects of orthographic depth on learning to read alphabetic, syllabic, and logographic scripts (2004) Reading Research Quarterly, 39 (4), pp. 438-468; 
Gast, D.L., Ledford, J.R., (2014) Single Case Research Methodology: Applications in Special Education and Behavioral Sciences, , 2nd Edition, New York (NY), Routledge; 
Gersten, R., Fuchs, L.S., Compton, D.L., Coyne, M., Greenwood, C., Innocenti, M.S., Quality indicators for group experimental and quasi-experimental research in special education (2005) Exceptional Children, 71 (2), pp. 149-164; 
Good, R.H., Kaminski, R.A., (2002) Dynamic Indicators of Basic Early Literacy Skills, , 6th Edition, Eugene (OR), Institute for Development of Educational Achievement; 
(2015) GRADEpro GDT, , Version accessed 13 April 2017. Hamilton (ON) McMaster University (developed by Evidence Prime); 
Hardman, M.L., Drew, C.J., Egan, M.W., (2014) Human Exceptionality: School, Community, and Family, , 11th Edition, Belmont (CA), Wadsworth; 
Hedges, L., Olkin, I., (1985) Statistical Models for Meta-analysis, , New York (NY), Academic Press; 
Higgins, J.P., Thompson, S.G., Quantifying heterogeneity in a meta-analysis (2002) Statistics in Medicine, 21 (11), pp. 1539-1558; 
Higgins, J.P., Altman, D.G., Sterne, J.A., Chapter 8: Assessing risk of bias in included studies. In: Higgins JP, Green S, editor(s). Cochrane Handbook for Systematic Reviews of Interventions Version 5.1.0 (updated March 2011). The Cochrane Collaboration, 2011 Available from handbook.cochrane.org; 
Higgins, J.P., Deeks, J.J., Altman, D.G., Chapter 16: Special topics in statistics. In: Higgins JP, Green S, editor(s). Cochrane Handbook for Systematic Reviews of Interventions Version 5.1.0 (updated March 2011). The Cochrane Collaboration, 2011 Available from handbook.cochrane.org; 
Horner, R.H., Carr, E.G., Halle, J., McGee, G., Odom, S., Wolery, M., The use of single-subject research to identify evidence-based practice in special education (2005) Exceptional Children, 71 (2), pp. 165-179; 
Hougen, M.C., Effective phonics instruction (2012) Fundamentals of Literacy Instruction and Assessment, Pre-K--6, , Hougen MC, Smartt SM, editor(s)., Baltimore (MD), Paul H Brookes Publishing Co; 
Huang, P., Blum, N.J., Developmental and behavioral disorders grown-up intellectual disability (2010) Journal of Developmental and Behavioral Pediatrics, 31 (1), pp. 61-71. , PUBMED 20081439]; 
Hulme, C., Stothard, S.E., Clarke, P., Bowyer-Crane, C., Harrington, A., Truelove, E., (2009) York Assessment of Reading for Comprehension: Early Reading, , London (UK), GL Assessment; 
Mental health and intellectual disabilities: addressing the mental health needs of people with intellectual disabilities Report to the World Health Organization, , www.iassidd.org/, (accessed 12 May 2014); 
Joseph, L.M., Seery, M.E., Where is the phonics? A review of the literature on the use of phonetic analysis with students with mental retardation (2004) Remedial and Special Education, 25 (2), pp. 88-94; 
Katims, D.S., Literacy instruction for people with mental retardation: historical highlights and contemporary analysis (2000) Education and Training in Mental Retardation and Developmental Disabilities, 35 (1), pp. 3-15; 
Kirsch, I.S., Jungeblut, A., Jenkins, L., Kolstad, A., (2002) Adult Literacy in America: a First Look at the Findings of the National Adult Literacy Survey, , Washington (DC), National Center for Education Statistics; 
Koritsas, S., Iacono, T., Secondary conditions in people with developmental disability (2011) American Journal on Intellectual and Developmental Disabilities, 116 (1), pp. 36-47. , PUBMED 21291309]; 
Lemons, C.J., Fuchs, D., Modeling response to reading intervention in children with Down syndrome: an examination of predictors of differential growth (2010) Reading Research Quarterly, 45 (2), pp. 134-168; 
Lemons, C.J., Zigmond, N., Kloo, A., Hill, D.R., Mrachko, A.A., Paterra, M.F., Performance of students with significant cognitive disabilities on early-grade curriculum-based measures of word and passage reading fluency (2013) Exceptional Children, 79 (4), pp. 408-426; 
Lemons, C.J., Kearns, D.M., Davidson, K.A., Data-based individualization in reading: intensifying intervention for students with significant reading disabilities (2014) Teaching Exceptional Children, 46 (4), pp. 20-29; 
Lemons, C.J., Allor, J.H., Al Otaiba, S., LeJeune, L.M., 10 research-based tips for enhancing literacy instruction for students with intellectual disability (2016) Teaching Exceptional Children, 49 (1), pp. 18-30; 
Levy, Y., IQ predicts word decoding skills in populations with intellectual disabilities (2011) Research in Developmental Disabilities, 32 (6), pp. 2267-2277. , PUBMED 21862282]; 
Luckasson, R., Borthwick-Duffy, S., Buntinx, W.H., Coulter, D.L., Craig, E.M., Reeve, A., (2002) Mental Retardation: Definition, Classification, and Systems of Supports, , Washington (DC), American Association on Mental Retardation; 
Maulik, P.K., Mascarenhas, M.N., Mathers, C.D., Dua, T., Saxena, S., Prevalence of intellectual disability: a meta-analysis of population-based studies (2011) Research in Developmental Disabilities, 32 (2), pp. 419-436. , PUBMED 21236634]; 
McArthur, G., Sheehan, Y., Badcock, N.A., Francis, D.A., Wang, H.C., Kohnen, S., Phonics training for English-speaking poor readers (2018) Cochrane Database of Systematic Reviews, (11). , Issue; 
Moher, D., Liberati, A., Tetzlaff, J., Altman, D.G., Preferred reporting items for systematic reviews and meta-analyses: the PRISMA statement (2009) PLoS Medicine, 6 (7). , PMC2707599; PUBMED 19621072]; 
(2000) Teaching Children to Read: an Evidence-Based Assessment of the Scientific Research Literature on Reading and its Implications for Reading Instruction, , Washington (DC), US Department of Health and Human Services; 
No Child Left Behind Act of 2001 www.gpo.gov/fdsys/pkg/PLAW-107publ110/html/PLAW-107publ110.htm, (accessed prior to 22 May 2017); Perfetti, C.A., Marron, M.A., Learning to read: literacy acquisition by children and adults (1998) Advances in Adult Literacy Research and Development, , Wagner DA, editor(s)., New York (NY), Hampton Press; 
Perfetti, C.A., The universal grammar of reading (2003) Scientific Studies of Reading, 7 (11), pp. 3-24; 
Polloway, E.A., Smith, J.D., Biological aspects and the promises of prevention (2006) Mental Retardation: an Introduction to Intellectual Disability, , Beirne-Smith M, Patton JR, Kim SH, editor(s)., 7th Edition, Columbus (OH), Pearson; 
Polloway, E.A., Lubin, J., Smith, J.D., Patton, J.R., Mild intellectual disabilities: legacies and trends in concepts and educational practices (2010) Education and Training in Developmental Disabilities, 45 (1), pp. 54-68; 
Polloway, E.A., Patton, J.R., Nelson, M.A., Intellectual and developmental disabilities (2011) Handbook of Special Education, , Kauffman JM, Hallahan DP, editor(s)., New York (NY), Routledge; 
(2014) Review Manager 5 (RevMan 5), , Version 5.3. Copenhagen Nordic Cochrane Centre, The Cochrane Collaboration; 
Rose, J., (2009) The Independent Review of the Primary Curriculum: Final Report, , Nottingham (UK), Department for Children, Schools and Families; 
Rowe, K.J., (2005) Teaching Reading: Report and Recommendations, , Barton (ACT), Australian Government Department of Education, ScienceTraining; 
Scammacca, N., Roberts, G., Stuebing, K.K., Meta-analysis with complex research designs: dealing with dependence from multiple measures and multiple group comparisons (2014) Review of Educational Research, 84 (3), pp. 328-364. , PMC4191743; PUBMED 25309002]; 
Scammacca, N.K., Roberts, G., Vaughn, S., Stuebing, K.K., A meta-analysis of interventions for struggling readers in grades 4-12: 1980-2011 (2015) Journal of Learning Disabilities, 48 (4), pp. 369-390. , PMC3975734; PUBMED 24092916]; 
Scarborough, H.S., Very early language deficits in dyslexic children (1990) Child Development, 61 (6), pp. 1728-1743. , [PUBMED 2083495]; 
Schalock, R.L., Luckasson, R.A., Shogren, K.A., Borthwick-Duffy, S., Bradley, V., Buntinx, W.H., The renaming of mental retardation: understanding the change to the term intellectual disability (2007) Intellectual and Developmental Disabilities, 45 (2), pp. 116-124. , PUBMED 17428134]; 
Schalock, R.L., The evolving understanding of the construct of intellectual disability (2011) Journal of Intellectual and Developmental Disability, 36 (4), pp. 227-237. , PUBMED 22029886]; 
Schünemann, H.J., Oxman, A.D., Vist, G.E., Higgins, J.P., Deeks, J.J., Glasziou, P., Chapter 12: Interpreting results and drawing conclusions. In: Higgins JP, Green S, editor(s). Cochrane Handbook for Systematic Reviews of Interventions Version 5.1.0 (updated March 2011). The Cochrane Collaboration, 2011 Available from handbook.cochrane.org; 
Shrank, F.A., Mather, N., Woodcock, R.W., (2004) Woodcock-Johnson III Diagnostic Reading Battery, , Rolling Meadows (IL), Riverside; 
Snell, M.E., Luckasson, R., Borthwick-Duffy, S., Bradley, V., Buntinx, W.H., Coulter, D.L., Characteristics and needs of people with intellectual disability who have higher IQs (2009) Intellectual and Developmental Disabilities, 47 (3), pp. 220-233. , PUBMED 19489667]; 
Snow, C., Burns, M.S., Griffin, P., (1998) Preventing Reading Difficulties in Young Children, , Washington (DC), National Academy Press; 
Soltani, A., Roslan, S., Contributions of phonological awareness, phonological short-term memory, and rapid automated naming, toward decoding ability in students with mild intellectual disability (2013) Research in Developmental Disabilities, 34 (3), pp. 1090-1099. , PUBMED 23314249]; 
Spooner, F., Brown, F., Educating students with significant cognitive disabilities: historical overview and future projections (2011) Handbook of Special Education, , Kauffman JM, Hallahan DP, editor(s)., New York (NY), Routledge; 
Stanovich, K.E., Cognitive determinants of reading in mentally retarded individuals (1985) International Review of Research in Mental Retardation, 13, pp. 181-213; 
Steele, A., Scerif, G., Cornish, K., Karmiloff-Smith, A., Learning to read in Williams syndrome and Down syndrome: syndrome-specific precursors and developmental trajectories (2013) Journal of Child Psychology and Psychiatry, 54 (7), pp. 754-762. , PUBMED 23718731]; 
Stein, D.S., Blum, N.J., Barbaresi, W.J., Developmental and behavioral disorders throughout the life span (2011) Pediatrics, 128 (2), pp. 365-373; 
Sterne, J.A., Egger, M., Moher, D., Chapter 10: Addressing reporting biases. In: Higgins JP, Green S, editor(s). Cochrane Handbook for Systematic Reviews of Interventions Version 5.1.0 (updated March 2011). The Cochrane Collaboration, 2011 Available from handbook.cochrane.org; 
Suggate, S.P., A meta-analysis of the long-term effects of phonemic awareness, phonics, fluency, and reading comprehension interventions (2016) Journal of Learning Disabilities, 49 (1), pp. 77-96. , PUBMED 24704662]; 
Torgesen, J.K., Bryant, B.R., (1994) Test of Phonological Awareness, , Austin (TX), Pro-Ed; 
Torgesen, J.K., Wagner, R.K., Rashotte, C.A., (1999) The Test of Word Reading Efficiency, , Austin (TX), Pro-Ed; 
Tunnicliffe, P., Oliver, C., Phenotype-environment interactions in genetic syndromes associated with severe or profound intellectual disability (2011) Research in Developmental Disabilities, 32 (2), pp. 404-418. , PUBMED 21257289]; 
Turner, S., Alborz, A., Gayle, V., Predictors of academic attainments of young people with Down's syndrome (2008) Journal of Intellectual Disability Research, 52, pp. 380-392. , PUBMED 18205756]; 
(2013) Human Development Report 2013: the Rise of the South: Human Progress in a Diverse World, , New York (NY), United Nations Development Programme; 
International programs: international data base www.census.gov/programs-surveys/international-programs/about/idb.html, (accessed 8 April 2019); Valentine, J.C., Tanner-Smith, E.E., Pustejovsky, J.E., Lau, T.S., (2016) Between-case standardized mean difference effect sizes for single-case designs: a primer and tutorial using the scdhlm web application, , Olso (NO), The Campbell Collaboration; 
Vaughn, S., Wanzek, J., Murray, C.S., Roberts, G., (2012) Intensive Interventions for Students Struggling in Reading and Mathematics: a Practice Guide, , Portsmouth (NH), RMC Research Corporation, Center on Instruction; 
Wagner, R., Torgesen, J., Rashotte, C., (1999) Comprehensive Test of Phonological Processing, , Austin (TX), Pro-Ed; 
Wanzek, J., Stevens, E.A., Williams, K.J., Sammacca, N., Vaughn, S., Sargent, K., Current evidence on the effects of intensive early reading interventions (2018) Journal of Learning Disabilities, 51 (6), pp. 612-624. , PMC6247899; PUBMED 29779424]; 
Wei, X., Blackorby, J., Schiller, E., Growth in reading achievement of students with disabilities, ages 7 to 17 (2011) Exceptional Children, 78 (1), pp. 89-106; 
Weymeyer, M.L., (2013) The Story of Intellectual Disability: an Evolution of Meaning, Understanding, and Public Perception, , Baltimore (MD), Paul H Brookes Publishing Co; 
(2001) International Classification of Functioning, Disability and Health, , Geneva (Switzerland), World Health Organization; 
(2007) Atlas: Global Resources for Persons with Intellectual Disabilities, , Geneva (Switzerland), World Health Organization;
[truncated: 1,963,512 more chars]
