# Supplementary material for: An umbrella review of reviews on challenges to meaningful adolescent involvement in health research
Source: Health Expect. 2024 Jan 27;27(1):e13980. doi: 10.1111/hex.13980 (PMC10821743; doi:10.1111/hex.13980)
Supplement: Supplementary file 1 — Supporting information. [file HEX-27-e13980-s001.zip › Search record and results/Academic databases and search engines/Web of Science/Web of Science.ris]

TY  - JOUR
AU  - Sellars, Elise
AU  - Pavarini, Gabriela
AU  - Michelson, Daniel
AU  - Creswell, Cathy
AU  - Fazel, Mina
TI  - Young people's advisory groups in health research: scoping review and mapping of practices
T2  - ARCHIVES OF DISEASE IN CHILDHOOD
M3  - Review
AB  - Background Young people's advisory groups (YPAGs) for research are comprised of children or adolescents who work with researchers to shape different stages of the research process. Their involvement is expected to ensure studies better reflect the preferences and needs of targeted youth populations. However, despite their increasing use in health research, there is little systematic evidence on the methods and impacts associated with YPAGs. Method To address this gap, we conducted a scoping review of YPAGs in youth-focused health studies. We systematically searched MEDLINE for empirical studies in populations between 12 years and 18 years of age published in 2019. If a potential YPAG was identified, authors were contacted for additional information about the activities and level of involvement of the YPAG. Findings Of all studies that collected primary data from persons aged 12-18 years, only 21 studies reported using youth advice during their research. This represents less than 1% of all published empirical child and adolescent studies. There was variation in the type of research activity undertaken by YPAGs and their level of involvement. Most studies involved YPAGs in co-production of research design and/or in dissemination activities. The majority of authors that responded were positive about the impact of YPAGs. Interpretation Recommendations for consistent reporting of YPAG involvement in empirical studies include reporting on the match between YPAG and study populations, frequency/format of meetings, and the nature and level of involvement.
PU  - BMJ PUBLISHING GROUP
PI  - LONDON
PA  - BRITISH MED ASSOC HOUSE, TAVISTOCK SQUARE, LONDON WC1H 9JR, ENGLAND
SN  - 0003-9888
SN  - 1468-2044
DA  - 2021 JUL
PY  - 2021
VL  - 106
IS  - 7
SP  - 698
EP  - 704
DO  - 10.1136/archdischild-2020-320452
AN  - WOS:000667720200024
ER  -

TY  - JOUR
AU  - Njelesani, Janet
AU  - Hunleth, Jean
TI  - Youth participatory research evidence to inform health policy: a systematic review protocol
T2  - BMJ OPEN
M3  - Review
AB  - Introduction Young people's participation in health research produces knowledge that is indispensable for creating appropriate and effective policies. However, how best to disseminate youth participatory research evidence to impact health policy is not known. Therefore, the objectives of this systematic review are to describe the evidence produced through youth participatory research, including the strategies used to disseminate youth participatory research evidence to health policymakers. These are necessary to improve policymakers' use of youth participatory research evidence and, thereby, make programmes more impactful for young people. Methods and analysis The meta-narrative methodology will guide the systematic review to highlight the contrasting and complementary evidence on the use of engaging youth in research to affect health policymaking. Relevant studies will be identified by searching electronic databases, including but not limited to EBSCO, PROQUEST, OVID Medline, Sociological Abstracts and Google Scholar from inception to December 2020. The methodological quality of included quantitative, qualitative and mixed-methods research studies will be assessed using valid appraisal tools. The meta-narrative approach to analysis will include identifying meta-narratives of how youth participation informed the health research findings. Ethics and dissemination An advisory group of young people will advise on the study and dissemination of the findings. As part of our plan for active dissemination, we will produce a policy brief that builds the rationale for using research with and by youth as part of an evidence base necessary for achieving youth health outcomes.
PU  - BMJ PUBLISHING GROUP
PI  - LONDON
PA  - BRITISH MED ASSOC HOUSE, TAVISTOCK SQUARE, LONDON WC1H 9JR, ENGLAND
SN  - 2044-6055
DA  - 2020 
PY  - 2020
VL  - 10
IS  - 8
DO  - 10.1136/bmjopen-2019-036522
AN  - WOS:000561427600031
ER  -

TY  - JOUR
AU  - Manikam, Logan
AU  - Shah, Rakhee
AU  - Reed, Kate
AU  - Santini, Gupreet
AU  - Lakhanpaul, Monica
TI  - Using a co-production prioritization exercise involving South Asian children, young people and their families to identify health priorities requiring further research and public awareness
T2  - HEALTH EXPECTATIONS
M3  - Article
AB  - ObjectivesTo facilitate South Asian (SA) families and health-care professionals (HCPs) participation in a prioritization exercise to co-produce child health research and public awareness agendas.DesignA three-stage process was adopted involving the following: (i) systematic literature review, (ii) HCP scoping survey and (iii) focus groups of SA adolescents and families. A Punjabi- and Urdu-speaking community facilitator moderated focus groups. A British Sign Language interpreter assisted in the hard of hearing group. Concordant and discordant themes between HCPs and SAs were identified.SettingNational survey of HCPs. Leicestershire for SA families.ParticipantsA total of 27 HCPs and 35 SAs. SAs varied by descent, age (16-74), UK stay length (3-57years) religion and disability.ResultsRanked by submission frequency in the survey, HCPs prioritized (i) public awareness on obesity, mental health, health-care access, vitamin D and routine health checks and (ii) research on nutrition, diabetes, health education and parenting methods.DiscussionSouth Asians prioritized research into the effectiveness of alternative medicines, a theme not identified by HCPs. Both HCPs and SAs prioritized increased research or public awareness on mental health illness, blood and organ donation, obesity and diet. Whilst HCPs identified diabetes, vitamin D and rickets together with parenting methods were important priorities requiring increased public awareness, and these views were not shared by SAs.ConclusionsMinority groups are not always included in priority setting exercises due to concerns about language and perceived difficulty with accessing communities. Through this co-production exercise, we showed that it is possible and essential.
PU  - WILEY
PI  - HOBOKEN
PA  - 111 RIVER ST, HOBOKEN 07030-5774, NJ USA
SN  - 1369-6513
SN  - 1369-7625
DA  - 2017 OCT
PY  - 2017
VL  - 20
IS  - 5
SP  - 852
EP  - 861
DO  - 10.1111/hex.12524
AN  - WOS:000410820400007
ER  -

TY  - JOUR
AU  - Pavarini, Gabriela
AU  - Smith, Lindsay M.
AU  - Shaughnessy, Nicola
AU  - Mankee-Williams, Anna
AU  - Thirumalai, Josita Kavitha
AU  - Russell, Natalie
AU  - Bhui, Kamaldeep
TI  - Ethical issues in participatory arts methods for young people with adverse childhood experiences
T2  - HEALTH EXPECTATIONS
M3  - Review
AB  - Context Participatory arts-based methods such as photovoice, drama and music have increasingly been used to engage young people who are exposed to psychosocial risks. These methods have the potential to empower youth and provide them with an accessible and welcoming environment to express and manage difficult feelings and experiences. These effects are, however, dependent on the way these methods are implemented and how potential ethical concerns are handled. Objective Using the current literature on arts-based health research as a foundation, this paper examines ethical issues emerging from participatory arts methods with young people with traumatic experiences. Results We present a typology covering relevant issues such as power, accessibility, communication, trust and ownership, across the domains of partnership working, project entry, participation and dissemination. Drawing on our extensive clinical and research experiences, existing research and novel in-practice examples, we offer guidance for ethical dilemmas that might arise at different phases of research. Conclusion Adequate anticipation and consideration of ethical issues, together with the involvement of young people, will help ensure that arts methods are implemented in research and practice with young people in a fair, meaningful and empowering way. Patient or Public Contribution The issues reviewed are largely based on the authors' experience conducting participatory research. Each of the projects referenced has its own systems for PPI including, variously, consultations with advisory groups, coproduction, youth ambassadors and mentor schemes. One of the coauthors, Josita Kavitha Thirumalai, is a young person trained in peer support and has provided extensive input across all stages.
PU  - WILEY
PI  - HOBOKEN
PA  - 111 RIVER ST, HOBOKEN 07030-5774, NJ USA
SN  - 1369-6513
SN  - 1369-7625
DA  - 2021 OCT
PY  - 2021
VL  - 24
IS  - 5
SP  - 1557
EP  - 1569
DO  - 10.1111/hex.13314
AN  - WOS:000677877500001
ER  -

TY  - JOUR
AU  - Nyirenda, Deborah
AU  - Sariola, Salla
AU  - Gooding, Kate
AU  - Phiri, Mackwellings
AU  - Sambakunsi, Rodrick
AU  - Moyo, Elvis
AU  - Bandawe, Chiwoza
AU  - Squire, Bertie
AU  - Desmond, Nicola
TI  - 'We are the eyes and ears of researchers and community': Understanding the role of community advisory groups in representing researchers and communities in Malawi
T2  - DEVELOPING WORLD BIOETHICS
M3  - Article
AB  - Community engagement to protect and empower participating individuals and communities is an ethical requirement in research. There is however limited evidence on effectiveness or relevance of some of the approaches used to improve ethical practice. We conducted a study to understand the rationale, relevance and benefits of community engagement in health research. This paper draws from this wider study and focuses on factors that shaped Community Advisory Group (CAG) members' selection processes and functions in Malawi. A qualitative research design was used; two participatory workshops were conducted with CAG members to understand their roles in research. Workshop findings were triangulated with insights from ethnographic field notes, key informant interviews with stakeholders, focus group discussions with community members and document reviews. Data were coded manually and thematic content analysis was used to identify main issues. Results have shown that democratic selection of CAG members presented challenges in both urban and rural settings. We also noted that CAG members perceived their role as a form of employment which potentially led to ineffective representation of community interests. We conclude that democratic voting is not enough to ensure effective representation of community's interests of ethical relevance. CAG members' abilities to understand research ethics, identify potential harms to community and communicate feedback to researchers is critical to optimise engagement of lay community and avoid tokenistic engagement.
PU  - WILEY
PI  - HOBOKEN
PA  - 111 RIVER ST, HOBOKEN 07030-5774, NJ USA
SN  - 1471-8731
SN  - 1471-8847
DA  - 2018 DEC
PY  - 2018
VL  - 18
IS  - 4
SP  - 420
EP  - 428
DO  - 10.1111/dewb.12163
AN  - WOS:000453595900013
ER  -

TY  - JOUR
AU  - Macdonald, Geraldine
AU  - Livingstone, Nuala
AU  - Hanratty, Jennifer
AU  - McCartan, Claire
AU  - Cotmore, Richard
AU  - Cary, Maria
AU  - Glaser, Danya
AU  - Byford, Sarah
AU  - Welton, Nicky J.
AU  - Bosqui, Tania
AU  - Bowes, Lucy
AU  - Audrey, Suzanne
AU  - Mezey, Gill
AU  - Fisher, Helen L.
AU  - Riches, Wendy
AU  - Churchill, Rachel
TI  - The effectiveness, acceptability and cost-effectiveness of psychosocial interventions for maltreated children and adolescents: an evidence synthesis
T2  - HEALTH TECHNOLOGY ASSESSMENT
M3  - Article
AB  - Background: Child maltreatment is a substantial social problem that affects large numbers of children and young people in the UK, resulting in a range of significant short- and long-term psychosocial problems.Objectives: To synthesise evidence of the effectiveness, cost-effectiveness and acceptability of interventions addressing the adverse consequences of child maltreatment.Study design: For effectiveness, we included any controlled study. Other study designs were considered for economic decision modelling. For acceptability, we included any study that asked participants for their views.Participants: Children and young people up to 24 years 11 months, who had experienced maltreatment before the age of 17 years 11 months.Interventions: Any psychosocial intervention provided in any setting aiming to address the consequences of maltreatment.Main outcome measures: Psychological distress [particularly post-traumatic stress disorder (PTSD), depression and anxiety, and self-harm], behaviour, social functioning, quality of life and acceptability.Methods: Young Persons and Professional Advisory Groups guided the project, which was conducted in accordance with Cochrane Collaboration and NHS Centre for Reviews and Dissemination guidance. Departures from the published protocol were recorded and explained. Meta-analyses and cost-effectiveness analyses of available data were undertaken where possible.Results: We identified 198 effectiveness studies (including 62 randomised trials); six economic evaluations (five using trial data and one decision-analytic model); and 73 studies investigating treatment acceptability. Pooled data on cognitive-behavioural therapy (CBT) for sexual abuse suggested post-treatment reductions in PTSD [standardised mean difference (SMD) -0.44 (95% CI -4.43 to -1.53)], depression [mean difference -2.83 (95% CI -4.53 to -1.13)] and anxiety [SMD -0.23 (95% CI -0.03 to -0.42)]. No differences were observed for post-treatment sexualised behaviour, externalising behaviour, behaviour management skills of parents, or parental support to the child. Findings from attachment-focused interventions suggested improvements in secure attachment [odds ratio 0.14 (95% CI 0.03 to 0.70)] and reductions in disorganised behaviour [SMD 0.23 (95% CI 0.13 to 0.42)], but no differences in avoidant attachment or externalising behaviour. Few studies addressed the role of caregivers, or the impact of the therapist-child relationship. Economic evaluations suffered methodological limitations and provided conflicting results. As a result, decision-analytic modelling was not possible, but cost-effectiveness analysis using effectiveness data from meta-analyses was undertaken for the most promising intervention: CBT for sexual abuse. Analyses of the cost-effectiveness of CBT were limited by the lack of cost data beyond the cost of CBT itself.Conclusions: It is not possible to draw firm conclusions about which interventions are effective for children with different maltreatment profiles, which are of no benefit or are harmful, and which factors encourage people to seek therapy, accept the offer of therapy and actively engage with therapy. Little is known about the cost-effectiveness of alternative interventions.Limitations: Studies were largely conducted outside the UK. The heterogeneity of outcomes and measures seriously impacted on the ability to conduct meta-analyses.Future work: Studies are needed that assess the effectiveness of interventions within a UK context, which address the wider effects of maltreatment, as well as specific clinical outcomes.
PU  - NIHR JOURNALS LIBRARY
PI  - SOUTHAMPTON
PA  - UNIV SOUTHAMPTON, EVALUATION, TRIALS & STUDIES COORDINATING CENTRE, ALPHA HOUSE, ENTERPRISE RD, SOUTHAMPTON, SO16 7NS, ENGLAND
SN  - 1366-5278
SN  - 2046-4924
DA  - 2016 SEP
PY  - 2016
VL  - 20
IS  - 69
SP  - 1
EP  - +
DO  - 10.3310/hta20690
AN  - WOS:000385418500001
ER  -

TY  - JOUR
AU  - Davies, Hugh T.
AU  - Phillips, Bob
AU  - Preston, Jennifer
AU  - Stones, Simon R.
TI  - How to navigate the ethical review of research
T2  - ARCHIVES OF DISEASE IN CHILDHOOD
M3  - Review
AB  - 1. Work out if your work IS research: do I need to go this way? http://www.hra-decisiontools.org.uk/research/docs/DefiningResearchTable_Oct2017-1.pdf.2. Cover all area of the researchers review: ethics committees are tasked to protect the rights, safety and well-being of trial participants.3. In research involving child or young person ( CYP), there will be specific considerations: justifying recruitment of children, involving families and CYP, ensuring a fair balance between possible benefits and ensuring consent, assent and dissent procedures are adequate. Cover them.4. Make the application easy to read by structuring it carefully and writing in simple language.5. Do not dodge contentious or tricky issues. Reviewers will find you out and appreciate researchers who have grappled with any such issues.6. Attend review but be prepared.7. A checklist (more detail is here http:// www.reviewingresearch.com/what-constitutes-a-decent-proposal/):-- Is there purpose defined by a clear research question, built on what is known already?-- Will the method that will provide meaningful and statistically valid answers to the research question?-- Will all the research team have appropriate experience, training, probity and accountability to carry out their tasks?-- Is there appropriate patient/participant involvement in the project from its inception?-- Is there realistic and fair balance of benefits and harms for all parties with an interest in the project?-- Is there valid consent, assent and accommodation of dissent?-- Does access to and handling of personal information meet current standards?-- Is payment and recompense fair?-- When relevant, are there fair post-trial arrangements?
PU  - BMJ PUBLISHING GROUP
PI  - LONDON
PA  - BRITISH MED ASSOC HOUSE, TAVISTOCK SQUARE, LONDON WC1H 9JR, ENGLAND
SN  - 0003-9888
SN  - 1468-2044
DA  - 2019 JUL
PY  - 2019
VL  - 104
IS  - 7
SP  - 697
EP  - 700
DO  - 10.1136/archdischild-2018-315120
AN  - WOS:000474588500022
ER  -

TY  - JOUR
AU  - Chambers, Eleni
AU  - Gardiner, Clare
AU  - Thompson, Jill
AU  - Seymour, Jane
TI  - Patient and carer involvement in palliative care research: An integrative qualitative evidence synthesis review
T2  - PALLIATIVE MEDICINE
M3  - Review
AB  - Background: Patient/carer involvement in palliative care research has been reported as complex, difficult and less advanced compared to other areas of health and social care research. There is seemingly limited evidence on impact and effectiveness. Aim: To examine the evidence regarding patient/carer involvement in palliative care research and identify the facilitators, barriers, impacts and gaps in the evidence base. Design: Qualitative evidence synthesis using an integrative review approach and thematic analysis. Data sources: Electronic databases were searched up to March 2018. Additional methods included searching websites and ongoing/unpublished studies, author searching and contacting experts. Eligibility criteria were based on the SPICE (Setting, Perspective, Intervention, Comparison, Evaluation) framework. Two quality assessments on methodology and involvement were undertaken. Results: A total of 93 records were included. Eight main themes were identified, mainly concerning facilitators and barriers to effective patient and carer involvement in palliative care research: definitions/roles, values/principles, organisations/culture, training/support, networking/groups, perspectives/diversity, relationships/communication and emotions/impact. Evidence on the impact of involvement was limited, but when carried out effectively, involvement brought positive benefits for all concerned, improving the relevance and quality of research. Evidence gaps were found in non-cancer populations and collaborative/user-led involvement. Conclusion: Evidence identified suggests that involvement in palliative care research is challenging, but not dissimilar to that elsewhere. The facilitators and barriers identified relate mainly to the conduct of researchers at an individual level; in particular, there exists a reluctance among professionals to undertake involvement, and myths still perpetuate that patients/carers do not want to be involved. A developed infrastructure, more involvement-friendly organisational cultures and a strengthening of the evidence base would also be beneficial.
PU  - SAGE PUBLICATIONS LTD
PI  - LONDON
PA  - 1 OLIVERS YARD, 55 CITY ROAD, LONDON EC1Y 1SP, ENGLAND
SN  - 0269-2163
SN  - 1477-030X
DA  - 2019 SEP
PY  - 2019
VL  - 33
IS  - 8
SP  - 969
EP  - 984
DO  - 10.1177/0269216319858247
AN  - WOS:000480252700008
ER  -

TY  - JOUR
AU  - Jamal, Farah
AU  - Langford, Rebecca
AU  - Daniels, Philip
AU  - Thomas, James
AU  - Harden, Angela
AU  - Bonell, Chris
TI  - Consulting with young people to inform systematic reviews: an example from a review on the effects of schools on health
T2  - HEALTH EXPECTATIONS
M3  - Article
AB  - Background There has been increasing interest in involving the public in systematic reviews as they provide a shortcut to the evidence and arguably have greater influence over policy decisions and ultimately people's lives. Case examples of this involvement are rare, especially for reviews focused on children and young people. This study describes the process and impact of consulting with a young people's advisory group to inform decision making in a systematic review on the effects of schools and school environment interventions on children and young people's health.Methods Consultations were conducted with a pre-existing group of young people brought together to advise on public health research. Their views were sought at two key stages: (i) at the beginning when general views relating to the policy problem under study were elicited; and (ii) half-way through to advise on how to focus the review on key priorities.Results Young people's involvement in our review ensured that the scope of our review was appropriate and that issues which were important to young people were considered. The group was especially valuable in terms of prioritizing in a relevant and meaningful way. A crucial additional impact of involvement was young people providing 'early signals' of key themes for the synthesis.
PU  - WILEY
PI  - HOBOKEN
PA  - 111 RIVER ST, HOBOKEN 07030-5774, NJ USA
SN  - 1369-6513
SN  - 1369-7625
DA  - 2015 DEC
PY  - 2015
VL  - 18
IS  - 6
SP  - 3225
EP  - 3235
DO  - 10.1111/hex.12312
AN  - WOS:000368250300115
ER  -

TY  - JOUR
AU  - Gobat, Nina
AU  - Littlecott, Hannah
AU  - Williams, Andy
AU  - McEwan, Kirsten
AU  - Stanton, Helen
AU  - Robling, Michael
AU  - Rollnick, Stephen
AU  - Murphy, Simon
AU  - Evans, Rhiannon
TI  - Developing a whole-school mental health and wellbeing intervention through pragmatic formative process evaluation: a case-study of innovative local practice within The School Health Research network
T2  - BMC PUBLIC HEALTH
M3  - Article
AB  - BackgroundThe evidence-base for whole school approaches aimed at improving student mental health and wellbeing remains limited. This may be due to a focus on developing and evaluating de-novo, research-led interventions, while neglecting the potential of local, contextually-relevant innovation that has demonstrated acceptability and feasibility. This study reports a novel approach to modelling and refining the programme theory of a whole-school restorative approach, alongside plans to scale up through a national educational infrastructure in order to support robust scientific evaluation.MethodsA pragmatic formative process evaluation was conducted of a routinized whole-school restorative approach aimed at improving student mental health and wellbeing in Wales.ResultsThe study reports the six phases of the pragmatic formative process evaluation. These are: 1) identification of innovative local practice; 2) scoping review of evidence-base to identify potential programme theory; outcomes; and contextual characteristics that influence implementation; 3) establishment of a Transdisciplinary Action Research (TDAR) group; 4) co-production and confirmation of an initial programme theory with stakeholders; 5) planning to optimise intervention delivery in local contexts; and 6) planning for feasibility and outcome evaluation. The phases of this model may be iterative and not necessarily sequential.ConclusionsFormative, pragmatic process evaluations can support researchers, policy-makers and practitioners in developing robust scientific evidence-bases for acceptable and feasible local innovations that do not already have a clear evidence base. The case of a whole-school restorative approach provides a case example of how such an evaluation may be undertaken.
PU  - BMC
PI  - LONDON
PA  - CAMPUS, 4 CRINAN ST, LONDON N1 9XW, ENGLAND
SN  - 1471-2458
DA  - 2021 JAN 18
PY  - 2021
VL  - 21
IS  - 1
DO  - 10.1186/s12889-020-10124-6
AN  - WOS:000612391700006
ER  -

TY  - JOUR
AU  - Gill, Fenella J
AU  - Pienaar, Catherine
AU  - Jones, Tanya
TI  - Using a 3 stage process to create a consumer research contact list in a paediatric health setting: the PARTICIPATE project.
T2  - Research involvement and engagement
M3  - Journal Article
AB  - The impact of child health research can be far reaching; affecting children's immediate health, their adult health, the health of future generations and the economic wellbeing of countries. Consumer and community involvement is increasingly recognised as key to successful research recruitment. Systematic approaches to research recruitment include research registries or research contact lists.OBJECTIVE: Develop a process of creating a consumer research contact list for participating in future research opportunities at a children's health service.METHODS: A healthcare improvement approach using a 3 stage framework; 1) evidence review and consultation 2) co-production of a research communications plan with stakeholders (including consumers), including a draft research information brochure 3) prototyping involved iteratively testing the brochure, surveying parents or carers who attended outpatient clinics or the hospital Emergency Department, and conducting follow up telephone calls.RESULTS: There was overall support for the creation of a research contact list, but some unknowns remain. 367 parents or carers completed the survey and 36 participated in a follow up telephone call. Over half would be willing to join a research contact list and more than 90% of the children of parents or carers surveyed were not currently participating in research. Several potential barriers identified by health service staff were dispelled. Research communications and a future contact list should be available in electronic form.CONCLUSIONS: There was strong support for creating a research contact list. The approach will inform our future directions including creation of an electronic research contact list easily accessible by consumers of the children's health service. Recruiting enough children to participate in research studies can be challenging. Establishing a registry or list of young people willing to be contacted to participate in research is one way of addressing this problem. At our children's health service, we wanted to explore the idea of developing a research contact list and we were particularly keen to involve consumers and community members in this process, which involved: 1.Reviewing other examples of research contact lists and consulting with a range of people, including consumers and community members, 2. Co-producing a research communications plan with parents, young people, health service staff and research staff, including a draft research information brochure for families, and 3. Testing the acceptability of the brochure by surveying parents or carers who attended outpatient clinics or the hospital Emergency Department, and conducting follow up telephone calls with them. 367 parents or carers completed a survey and 36 participated in a follow up telephone call. Over half were willing to join a research contact list and more than 90% of the children of parents or carers surveyed were not currently participating in research. Several potential barriers raised by consumers and health professionals in the first stage of the project were not found to be a concern for the parents or carers surveyed. Responses showed research communications and a future contact list should be available in electronic form. These findings will inform the future creation of an electronic research contact list, easily accessible by consumers of the children's health service.
SN  - 2056-7529
DA  - 2021 Aug 07
PY  - 2021
VL  - 7
IS  - 1
SP  - 56
EP  - 56
DO  - 10.1186/s40900-021-00300-2
AN  - MEDLINE:34364394
ER  -

TY  - JOUR
AU  - Davies, Anna
AU  - Teare, Louise
AU  - Falder, Sian
AU  - Coy, Karen
AU  - Dumville, Jo C.
AU  - Collins, Declan
AU  - Moore, Luke
AU  - Dheansa, Baljit
AU  - Jenkins, A. Toby A.
AU  - Booth, Simon
AU  - Agha, Riaz
AU  - Shah, Mamta
AU  - Marlow, Karen
AU  - Young, Amber
TI  - Protocol for the development of a core indicator set for reporting burn wound infection in trials: ICon-B study
T2  - BMJ OPEN
M3  - Article
AB  - Introduction Systematic reviews of high-quality randomised controlled trials are necessary to identify effective interventions to impact burn wound infection (BWI) outcomes. Evidence synthesis requires that BWI is reported in a consistent manner. Cochrane reviews investigating interventions for burns report that the indicators used to diagnose BWI are variable or not described, indicating a need to standardise reporting. BWI is complex and diagnosed by clinician judgement, informed by patient-reported symptoms, clinical signs, serum markers of inflammation and bacteria in the wound. Indicators for reporting BWI should be important for diagnosis, frequently observed in patients with BWI and assessed as part of routine healthcare. A minimum (core) set of indicators of BWI, reported consistently, will facilitate evidence synthesis and support clinical decision-making.Aims The Infection Consensus in Burns study aims to identify a core indicator set for reporting the diagnosis of BWI in research studies.Methods (1) Evidence review: a systematic review of indicators used in trials and observational studies reporting BWI outcomes to identify a long list of candidate indicators; (2) refinement of the long list into a smaller set of survey questions with an expert steering group; (3) a two-round Delphi survey with 100 multidisciplinary expert stakeholders, to achieve consensus on a short list of indicators; (4) a consensus meeting with expert stakeholders to agree on the BWI core indicator set.Ethics and dissemination Participants will be recruited through professional bodies, such that ethical approval from the National Health Service (NHS) Health Research Authority (HRA) is not needed. The core indicator set will be disseminated through peer-reviewed publication, co-production with journal editors, research funders and professional bodies, and presentation at national conferences.PROSPERO registration number CRD42018096647.
PU  - BMJ PUBLISHING GROUP
PI  - LONDON
PA  - BRITISH MED ASSOC HOUSE, TAVISTOCK SQUARE, LONDON WC1H 9JR, ENGLAND
SN  - 2044-6055
DA  - 2019 MAY
PY  - 2019
VL  - 9
IS  - 5
DO  - 10.1136/bmjopen-2018-026056
AN  - WOS:000471192800158
ER  -

TY  - JOUR
AU  - Facca, Danica
AU  - Smith, Maxwell J.
AU  - Shelley, Jacob
AU  - Lizotte, Daniel
AU  - Donelle, Lorie
TI  - Exploring the ethical issues in research using digital data collection strategies with minors: A scoping review
T2  - PLOS ONE
M3  - Review
AB  - While emerging digital health technologies offer researchers new avenues to collect real-time data, little is known about current ethical dimensions, considerations, and challenges that are associated with conducting digital data collection in research with minors. As such, this paper reports the findings of a scoping review which explored existing literature to canvass current ethical issues that arise when using digital data collection in research with minors. Scholarly literature was searched using electronic academic databases for articles that provided explicit ethical analysis or presented empirical research that directly addressed ethical issues related to digital data collection used in research with minors. After screening 1,156 titles and abstracts, and reviewing 73 full-text articles, 20 articles were included in this review. Themes which emerged across the reviewed literature included: consent, data handling, minors' data rights, observing behaviors that may result in risk of harm to participants or others, private versus public conceptualizations of data generated through social media, and gatekeeping. Our findings indicate a degree of uncertainty which invariably exists with regards to the ethics of research that involves minors and digital technology. The reviewed literature suggests that this uncertainty can often lead to the preclusion of minors from otherwise important lines of research inquiry. While uncertainty warrants ethical consideration, increased ethical scrutiny and restricting the conduct of such research raises its own ethical challenges. We conclude by discussing and recommending the ethical merits of co-producing ethical practice between researchers and minors as a mechanism to proceed with such research while addressing concerns around uncertainty.
PU  - PUBLIC LIBRARY SCIENCE
PI  - SAN FRANCISCO
PA  - 1160 BATTERY STREET, STE 100, SAN FRANCISCO, CA 94111 USA
SN  - 1932-6203
DA  - 2020 AUG 27
PY  - 2020
VL  - 15
IS  - 8
DO  - 10.1371/journal.pone.0237875
AN  - WOS:000566948800035
ER  -

TY  - JOUR
AU  - Milton, Rebecca
AU  - Sanders, Julia
AU  - Barlow, Christian
AU  - Brocklehurst, Peter
AU  - Cannings-John, Rebecca
AU  - Channon, Sue
AU  - Gale, Christopher
AU  - Holmes, Abigail
AU  - Hunter, Billie
AU  - Paranjothy, Shantini
AU  - Lugg-Widger, Fiona, V
AU  - Milosevic, Sarah
AU  - Morantz, Leah
AU  - Plachcinski, Rachel
AU  - Nolan, Mary
AU  - Robling, Michael
TI  - Establishing the safety of waterbirth for mothers and babies: a cohort study with nested qualitative component: the protocol for the POOL study
T2  - BMJ OPEN
M3  - Article
AB  - Introduction Approximately 60 000 (9/100) infants are born into water annually in the UK and this is likely to increase. Case reports identified infants with water inhalation or sepsis following birth in water and there is a concern that women giving birth in water may sustain more complex perineal trauma. There have not been studies large enough to show whether waterbirth increases these poor outcomes. The POOL Study (ISRCTN13315580) plans to answer the question about the safety of waterbirths among women who are classified appropriate for midwifery-led intrapartum care. Methods and analysis A cohort study with a nested qualitative component. Objectives will be answered using retrospective and prospective data captured in electronic National Health Service (NHS) maternity and neonatal systems. The qualitative component aims to explore factors influencing pool use and waterbirth; data will be gathered via discussion groups, interviews and case studies of maternity units. Ethics and dissemination The protocol has been approved by NHS Wales Research Ethics Committee (18/WA/0291) the transfer of identifiable data has been approved by Health Research Authority Confidentiality Advisory Group (18CAG0153). Study findings and innovative methodology will be disseminated through peer-reviewed journals, conferences and events. Results will be of interest to the general public, clinical and policy stakeholders in the UK and will be disseminated accordingly.
PU  - BMJ PUBLISHING GROUP
PI  - LONDON
PA  - BRITISH MED ASSOC HOUSE, TAVISTOCK SQUARE, LONDON WC1H 9JR, ENGLAND
SN  - 2044-6055
DA  - 2021 
PY  - 2021
VL  - 11
IS  - 1
DO  - 10.1136/bmjopen-2020-040684
AN  - WOS:000610242100008
ER  -

TY  - JOUR
AU  - Flynn, Rachel
AU  - Walton, Sarah
AU  - Scott, Shannon D
TI  - Engaging children and families in pediatric Health Research: a scoping review.
T2  - Research involvement and engagement
M3  - Journal Article
M3  - Review
AB  - Aim: Patient engagement (PE) in pediatric health services research is challenging due to contextual factors such as busyness of parenting, work schedules, and diverse family structures. This scoping review seeks to comprehensively map current PE strategies with parents and families across existing published pediatric health research literature.Methods: We followed Arksey and O'Malley (2005) and Levac et al., (2010) six-stage scoping review process. We conducted the search strategy in Medline, Embase, CINAHL, and Psychinfo databases. Data were extracted from included articles; evidence tables were developed and narrative synthesis was completed.Results: Of 3925 retrieved records, seventeen articles were included in the review. Patient engagement primarily occurred through strategies such as advisory groups, meetings, focus groups and interviews. Strategies were used to engage patients at various levels, for different purposes (e.g., to inform, participate, consult, involve collaborate and/or lead). These strategies were also used at various stages of the research process. Navigating power differences, time and money were commonly reported challenges. Inconsistent terminology plagued (e.g., stakeholder engagement, consumer participation, patient and public involvement, participatory research) this body of literature and clarity is urgently needed.Conclusions: This review offers insights into current PE strategies used in pediatric health services research and offers insight for researchers considering employing PE in the future.
SN  - 2056-7529
DA  - 2019 
PY  - 2019
VL  - 5
SP  - 32
EP  - 32
DO  - 10.1186/s40900-019-0168-9
AN  - MEDLINE:31700676
ER  -

TY  - JOUR
AU  - Douglas, Maureen L.
AU  - McGhan, Shawna L.
AU  - Tougas, Danielle
AU  - Fenton, Nancy
AU  - Sarin, Christopher
AU  - Latycheva, Oxana
AU  - Befus, A. Dean
TI  - Asthma education program for First Nations children: An exemplar of the Knowledge-to-Action Framework
T2  - CANADIAN RESPIRATORY JOURNAL
M3  - Article
AB  - BACKGROUND: The prevalence of asthma in Aboriginal children is 6% to 14%. Gaps in knowledge regarding asthma and its management exist in First Nations (FN) communities, and culturally relevant education and resources are required. Studies have recommended that the children's asthma education program, the 'Roaring Adventures of Puff', be modified through partnership with FN communities to be culturally appropriate.OBJECTIVE: To adapt this knowledge tool and design an effective implementation process for FN knowledge users (children with asthma and care providers), guided by the Canadian Institutes of Health Research knowledge translation framework.METHODS: The problem was identified, knowledge was identified/reviewed/selected (literature review); knowledge was adapted to the local context (FN working and advisory groups); barriers to knowledge use were assessed (by knowledge users); and interventions were selected, tailored and implemented (modified curricula and the creation of a new activity book and web-based resources, and regional coordinators, asthma educator mentors and community teams were recruited).RESULTS: Major outcomes were the adapted tools and blueprints for tailoring implementation. Additional outcomes were preliminary observations and outputs from the iterative processes, including information about local context and barriers. Specific additions were roles for community members supported by asthma educators (applying FN teaching models and addressing health care demands); relevant triggers (addressing knowledge gaps); and FN images and stories, themes of circle, sacred teachings, nature and family/elders (culture and addressing low reading levels).CONCLUSION: The framework model provides a logical, valuable tool for adapting a knowledge tool and implementation process to new knowledge users. Future research should measure uptake, effect on health outcomes of FN asthma sufferers and sustainability.
PU  - HINDAWI LTD
PI  - LONDON
PA  - ADAM HOUSE, 3RD FLR, 1 FITZROY SQ, LONDON, W1T 5HF, ENGLAND
SN  - 1198-2241
SN  - 1916-7245
DA  - 2013 JUL-AUG
PY  - 2013
VL  - 20
IS  - 4
SP  - 295
EP  - 300
DO  - 10.1155/2013/260489
AN  - WOS:000326082400019
ER  -

TY  - JOUR
AU  - Miller, Melissa K.
AU  - Chernick, Lauren S.
AU  - Goyal, Monika K.
AU  - Reed, Jennifer L.
AU  - Ahmad, Fand A.
AU  - Hoehn, Erin F.
AU  - Pickett, Michelle S.
AU  - Stukus, Kristin
AU  - Mollen, Cynthia J.
TI  - A Research Agenda for Emergency Medicine-based Adolescent Sexual and Reproductive Health
T2  - ACADEMIC EMERGENCY MEDICINE
M3  - Article
M3  - Early Access
AB  - Objective The objective was to identify key questions for emergency medicine (EM)-based adolescent sexual and reproductive health and to develop an evidence-based research agenda. Methods We recruited national content experts to serve as advisory group members and used a modified Delphi technique to develop consensus around actionable research questions related to EM-based adolescent reproductive and sexual health care. Author subgroups conducted literature reviews and developed the initial list of research questions, which were iteratively refined with advisory members. External stakeholders then independently rated each item for its importance in expanding the evidence base (1 = not important to 5 = very important) via electronic survey. Results Our final list of 24 research questions included items that intersected all sexual and reproductive health topics as well as questions specific to human immunodeficiency virus/sexually transmitted infections (HIV/STIs), pregnancy prevention, confidentiality/consent, public health, and barriers and facilitators to care. External stakeholders rated items related to HIV/STI, cost-effectiveness, brief intervention for sexual risk reduction, and implementation and dissemination as most important. Conclusions We identified critical questions to inform EM-based adolescent sexual and reproductive health research. Because evidence-based care has potential to improve health outcomes while reducing costs associated with HIV/STI and unintended pregnancy, funders and researchers should consider increasing attention to these key questions.
PU  - WILEY
PI  - HOBOKEN
PA  - 111 RIVER ST, HOBOKEN 07030-5774, NJ USA
SN  - 1069-6563
SN  - 1553-2712
DO  - 10.1111/acem.13809
AN  - WOS:000479589100001
ER  -

TY  - JOUR
AU  - Caswell, Rachel J.
AU  - Maidment, Ian
AU  - Ross, Jonathan D. C.
AU  - Bradbury-Jones, C.
TI  - How, why, for whom and in what context, do sexual health clinics provide an environment for safe and supported disclosure of sexual violence: protocol for a realist review
T2  - BMJ OPEN
M3  - Review
AB  - IntroductionSupporting people subjected to sexual violence includes provision of sexual and reproductive healthcare. There is a need to ensure an environment for safe and supported disclosure of sexual violence in these clinical settings. The purpose of this research is to gain a deeper understanding of how, why, for whom and in what circumstances safe and supported disclosure occurs in sexual health services.Methods and analysisTo understand how safe and supported disclosure of sexual violence works within sexual health services a realist review will be undertaken with the following steps: (1) Focussing of the review including a scoping literature search and guidance from an advisory group. (2) Developing the initial programme theories and a search strategy using context-mechanism-outcome (CMO) configurations. (3) Selection, data extraction and appraisal based on relevance and rigour. (4) Data analysis and synthesis to further develop and refine programme theory, CMO configurations with consideration of middle-range and substantive theories.Data analysisA realist logic of analysis will be used to align data from each phase of the review, with CMO configurations being developed. Programme theories will be sought from the review that can be further tested in the field.Ethics and disseminationThis study has been approved by the ethics committee at University of Birmingham, and has Health Research Authority approval. Findings will be disseminated through knowledge exchange with stakeholders, publications in peer-reviewed journals, conference presentations and formal and informal reports. In addition, as part of a doctoral study, the findings will be tested in multisite case studies.PROSPERO registration detailsCRD4201912998. Dates of the planned realist review, from protocol design to completion, January 2019 to July 2020.
PU  - BMJ PUBLISHING GROUP
PI  - LONDON
PA  - BRITISH MED ASSOC HOUSE, TAVISTOCK SQUARE, LONDON WC1H 9JR, ENGLAND
SN  - 2044-6055
DA  - 2020 
PY  - 2020
VL  - 10
IS  - 6
DO  - 10.1136/bmjopen-2020-037599
AN  - WOS:000561433100041
ER  -

TY  - JOUR
AU  - Lugg-Widger, Fiona V.
AU  - Angel, Lianna
AU  - Cannings-John, Rebecca
AU  - Jones, Hywel
AU  - Lau, Mandy
AU  - Butler, Christopher
AU  - Francis, Nick A.
AU  - Hay, Alastair D.
AU  - Heginbothom, Margaret
AU  - Hood, Kerenza
AU  - Paranjothy, Shantini
AU  - Vandervoort, Judith
AU  - Hughes, Kathryn
TI  - Long-term outcomes of urinary tract infection (UTI) in Childhood (LUCI): protocol for an electronic record-linked cohort study
T2  - BMJ OPEN
M3  - Article
AB  - Introduction Current guidelines advise the prompt diagnosis and treatment of urinary tract infection (UTI) in children to improve both short and longer term outcomes. However, the risk of long-term complications following childhood UTI is unclear. UTI is relatively common but difficult to diagnose in children as symptoms are nonspecific. Diagnosis requires a urine sample, but sampling is difficult and infrequent, and it is not clear if sampling should be given greater priority in primary care. The LUCI study will assess the short, medium and longer term outcomes of childhood UTI associated with routine and systematic sampling practices.Methods and analysis Two data sets will be established. The first will consist of routinely collected data (hospital, general practice (GP), microbiology) from children born and resident in Wales, linked via the Secure Anonymised Information Linkage (SAIL) Databank (an 'e-cohort'). Urine sampling in this data set reflects normal practice 'routine sampling'. Outcomes (including renal scarring, hypertension, end-stage renal failure, hospital admissions, GP consultations, antibiotic prescriptions) for children with at least one UTI confirmed with microbiological culture (mcUTI) or no mcUTI before the age of 5 will be compared. The second will combine data from two prospective observational studies ('DUTY' and 'EURICA') employing systematic urine sampling for children presenting to primary care with acute, undifferentiated illness, linked to routine data via SAIL (Wales) and NHS Digital (England). Outcomes (as above, plus features of mcUTI) for children with an mcUTI in this data set, identified through systematic urine sampling, will be compared with those with an mcUTI identified through routine urine sampling (data set 1).Ethics and dissemination The study protocol has been approved by NHS Wales Research Ethics Committee and the Health Research Authority's Confidentiality Advisory Group. Methods of innovative study design and findings will be disseminated through peer-review journals and conferences. Results will be of interest to clinical and policy stakeholders in the UK.
PU  - BMJ PUBLISHING GROUP
PI  - LONDON
PA  - BRITISH MED ASSOC HOUSE, TAVISTOCK SQUARE, LONDON WC1H 9JR, ENGLAND
SN  - 2044-6055
DA  - 2019 JUN
PY  - 2019
VL  - 9
IS  - 4
DO  - 10.1136/bmjopen-2018-024210
AN  - WOS:000471157200046
ER  -

TY  - JOUR
AU  - Verfurden, Maximiliane
AU  - Harron, Katie
AU  - Jerrim, John
AU  - Fewtrell, Mary
AU  - Gilbert, Ruth
TI  - Infant formula composition and educational performance: a protocol to extend follow-up for a set of randomised controlled trials using linked administrative education records
T2  - BMJ OPEN
M3  - Article
AB  - Introduction The effect of infant nutrition on long-term cognition is important for parents and policy makers. However, most clinical trials typically have short follow-up periods, when measures of cognition are poorly predictive of later function. The few trials with longer-term follow-up have high levels of attrition, which can lead to selection bias, and in turn to erroneous interpretation of long-term harms and benefits of infant nutrition. We address the need for unbiased, long-term follow-up, by linking measures of educational performance from administrative education records. Educational performance is a meaningful marker of cognitive function in children and it is strongly correlated with IQ. We aim to evaluate educational performance for children who, as infants, were part of a series of trials that randomised participants to either nutritionally modified infant formula or standard formula. Most trialists anticipated positive effects of these interventions on later cognitive function. Methods and analysis Using data from 1923 participants of seven randomised infant formula trials linked to the English National Pupil Database (NPD), this study will provide new insights into the effect of nutrient intake in infancy on school achievement. Our primary outcome will be the mean differences in z-scores between intervention and control groups for a compulsory Mathematics exam sat at age 16. Secondary outcomes will be z-scores for a compulsory English exam at age 16 and z-scores for compulsory Mathematics and English exams at age 11. We will also evaluate intervention effects on the likelihood of receiving special educational needs (SEN) support. All analyses will be performed separately by trial. Ethics and dissemination Research ethics approval, and approval from the Health Research Authority Confidentiality Advisory Group, has been obtained for this study. The results of this study will be disseminated to scientific, practitioner, and lay audiences, submitted for publication in peer-reviewed journals, and will contribute towards a PhD dissertation.
PU  - BMJ PUBLISHING GROUP
PI  - LONDON
PA  - BRITISH MED ASSOC HOUSE, TAVISTOCK SQUARE, LONDON WC1H 9JR, ENGLAND
SN  - 2044-6055
DA  - 2020 
PY  - 2020
VL  - 10
IS  - 7
DO  - 10.1136/bmjopen-2019-035968
AN  - WOS:000715614800031
ER  -

TY  - JOUR
AU  - Lugg-Widger, Fiona V.
AU  - Cannings-John, Rebecca
AU  - Channon, Sue
AU  - Fitzsimmons, Deborah
AU  - Hood, Kerenza
AU  - Jones, Kerina H.
AU  - Kemp, Alison
AU  - Kenkre, Joyce
AU  - Longo, Mirella
AU  - McEwan, Kirsten
AU  - Moody, Gwenllian
AU  - Owen-Jones, Eleri
AU  - Sanders, Julia
AU  - Segrott, Jeremy
AU  - Robling, Michael
TI  - Assessing the medium-term impact of a home-visiting programme on child maltreatment in England: protocol for a routine data linkage study
T2  - BMJ OPEN
M3  - Article
AB  - Introduction Child maltreatment involves acts of omission (neglect) or commission (abuse) often by caregivers that results in potential or actual harm to a child. The Building Blocks trial (ISRCTN23019866) assessed the short-term impact of an intensive programme of antenatal and postnatal visiting by specially trained nurses to support young pregnant women in England. The Building Blocks: 2-6 Study will assess the medium-term impacts of the programme for mothers and children (n=1562), through the linkage of routinely collected data to the trial data, with a particular emphasis on the programme's impact on preventing child maltreatment.Methods and analysis We have developed a bespoke model of data linkage whereby outcome data for the trial cohort will be retrieved by linked anonymous data abstraction from NHS Digital, Office for National Statistics and the Department for Education's National Pupil Database. Participants will be given reasonable opportunity to opt out of this study prior to data transfer. The information centres will match participants to the information held in their databases using standard identifiers and send extracts to a third-party safe haven. The study will have 80% power to detect a 4% difference (4% vs8%) for the binary primary outcome of child in need status (from birth to key stage 1) at a two-sided 5% alpha level by following up 602 children in each trial arm. Analysis will be by intention to treat using logistic multilevel modelling. A cost-and-consequences analysis will extend the time frame of the economic analysis from the original trial.Ethics and dissemination The study protocol has been approved by the National Health Service Wales Research Ethics Committee and the Health Research Authority's Confidentiality Advisory Group. Methods of innovative study design and findings will be disseminated through peer-reviewed journals and conferences; results will be of interest to clinical and policy stakeholders in the UK.
PU  - BMJ PUBLISHING GROUP
PI  - LONDON
PA  - BRITISH MED ASSOC HOUSE, TAVISTOCK SQUARE, LONDON WC1H 9JR, ENGLAND
SN  - 2044-6055
DA  - 2017 JUL
PY  - 2017
VL  - 7
IS  - 7
DO  - 10.1136/bmjopen-2016-015728
AN  - WOS:000410203700124
ER  -

TY  - JOUR
AU  - Taha, Rowa
AU  - Leighton, Paul
AU  - Bainbridge, Chris
AU  - Montgomery, Alan
AU  - Davis, Tim
AU  - Karantana, Alexia
TI  - Protocol for surgical and non-surgical treatment for metacarpal shaft fractures in adults: an observational feasibility study
T2  - BMJ OPEN
M3  - Article
AB  - Introduction Metacarpal shaft fractures (MSF) are common traumatic hand injuries that usually affect young people of working age. They place a significant burden on healthcare resources and society; however, there is a lack of evidence to guide their treatment. Identifying the most beneficial and cost-efficient treatment will ensure optimisation of care and provide economic value for the National Health Service. The aim of this study is to assess the feasibility of a randomised controlled trial comparing surgical and non-surgical treatment for MSF in adults.Methods and analysis This is a multicentre prospective cohort study, with a nested qualitative study consisting of patient interviews and focus groups, and an embedded factorial randomised substudy evaluating the use of text messages to maximise data collection and participant retention. The outcomes of interest include eligibility, recruitment and retention rates, completion of follow-up, evaluation of primary outcome measures, calculation of the minimal clinically important difference (MCID) for selected outcome measures and establishing the feasibility of data collection methods and appropriate time-points for use in a future trial. Data will be captured using a secure online data management system. Data analyses will be descriptive and a thematic inductive analysis will be used for qualitative data. Minimum clinically important effects for each patient-reported outcome measure will be estimated using anchor-based responsiveness statistics and distribution-based methods.Ethics and dissemination This study has received ethical approval from the Research Ethics Committee and the Health Research Authority (REC reference 20/EE/0124). Results will be made available to patients, clinicians, researchers and the funder via peer-reviewed publications and conference presentations. Social media platforms, local media and feedback from the Patient Advisory Group will be used to maximise circulation of findings to patients and the public.
PU  - BMJ PUBLISHING GROUP
PI  - LONDON
PA  - BRITISH MED ASSOC HOUSE, TAVISTOCK SQUARE, LONDON WC1H 9JR, ENGLAND
SN  - 2044-6055
DA  - 2021 
PY  - 2021
VL  - 11
IS  - 6
DO  - 10.1136/bmjopen-2020-046913
AN  - WOS:000691240700013
ER  -

TY  - JOUR
AU  - Fisher, Celia B.
AU  - Mustanski, Brian
TI  - Reducing Health Disparities and Enhancing the Responsible Conduct of Research Involving LGBT Youth
T2  - HASTINGS CENTER REPORT
M3  - Article
PU  - WILEY
PI  - HOBOKEN
PA  - 111 RIVER ST, HOBOKEN 07030-5774, NJ USA
SN  - 0093-0334
SN  - 1552-146X
DA  - 2014 SEP-OCT
PY  - 2014
VL  - 44
SP  - S28
EP  - S31
DO  - 10.1002/hast.367
AN  - WOS:000345501800007
ER  -

TY  - JOUR
AU  - Ofori-Ansah, Sarah
AU  - Evans, Michelle
AU  - Jones, Janice
AU  - Thomas, Nicola
TI  - Decision-making experiences of young adults with long-term conditions
T2  - JOURNAL OF RENAL CARE
M3  - Review
M3  - Early Access
AB  - Background Young adults with long-term conditions can struggle to accept their diagnosis and can become overwhelmed with managing their condition. Suboptimal transfer from paediatric to adult services with a resultant disengagement with the service can result in less involvement in care and decision-making. Shared decision-making can improve involvement in health decisions and increase satisfaction with treatment/therapy and care.Objectives An integrative literature review was conducted to explore and understand young adults' experiences of decision-making in health care.Design An integrative literature review.Data Sources CINAHL, EMCARE, PsycINFO, HMIC, EMBASE, Web of Science, PubMed, MEDLINE, EBSCOHOST and COCHRANE databases were searched for relevant literature published between January 1999 and January 2020.Findings Thirteen primary research papers met the inclusion criteria. Four main themes were identified: (1) Information delivery and communication; (2) participation in decision-making; (3) social factors influencing decision-making and (4) emotional impact of decision-making.Conclusions Young adults with long-term conditions have specific decision-making needs which can impact their emotional health. Research with a specific focus on young adults' experiences of decision-making in health care is needed.
PU  - WILEY
PI  - HOBOKEN
PA  - 111 RIVER ST, HOBOKEN 07030-5774, NJ USA
SN  - 1755-6678
SN  - 1755-6686
DO  - 10.1111/jorc.12367
AN  - WOS:000625312500001
ER  -

TY  - JOUR
AU  - Beale, Sophie
AU  - Sanderson, Diana
AU  - Sanniti, Anna
AU  - Dundar, Yenal
AU  - Boland, Angela
TI  - A scoping study to explore the cost-effectiveness of next-generation sequencing compared with traditional genetic testing for the diagnosis of learning disabilities in children
T2  - HEALTH TECHNOLOGY ASSESSMENT
M3  - Article
AB  - Background: Learning disability (LD) is a serious and lifelong condition characterised by the impairment of cognitive and adaptive skills. Some cases of LD with unidentified causes may be linked to genetic factors. Next-generation sequencing (NGS) techniques are new approaches to genetic testing that are expected to increase diagnostic yield.Objectives: This scoping study focused on the diagnosis of LD in children and the objectives were to describe current pathways that involve the use of genetic testing; collect stakeholder views on the changes in service provision that would need to be put in place before NGS could be used in clinical practice; describe the new systems and safeguards that would need to be put in place before NGS could be used in clinical practice; and explore the cost-effectiveness of using NGS compared with conventional genetic testing.Methods: A research advisory group was established. This group provided ongoing support by e-mail and telephone through the lifetime of the study and also contributed face-to-face through a workshop. A detailed review of published studies and reports was undertaken. In addition, information was collected through 33 semistructured interviews with key stakeholders.Results: NGS techniques consist of targeted gene sequencing, whole-exome sequencing (WES) and whole-genome sequencing (WGS). Targeted gene panels, which are the least complex, are in their infancy in clinical settings. Some interviewees thought that during the next 3-5 years targeted gene panels would be superseded by WES. If NGS technologies were to be fully introduced into clinical practice in the future a number of factors would need to be overcome. The main resource-related issues pertaining to service provision are the need for additional computing capacity, more bioinformaticians, more genetic counsellors and also genetics-related training for the public and a wide range of staff. It is also considered that, as the number of children undergoing genetic testing increases, there will be an increase in demand for information and support for families. The main issues relating to systems and safeguards are giving informed consent, sharing unanticipated findings, developing ethical and other frameworks, equity of access, data protection, data storage and data sharing. There is little published evidence on the cost-effectiveness of NGS technologies. The major barriers to determining cost-effectiveness are the uncertainty around diagnostic yield, the heterogeneity of diagnostic pathways and the lack of information on the impact of a diagnosis on health care, social care, educational support needs and the wider family. Furthermore, as NGS techniques are currently being used only in research, costs and benefits to the NHS are unclear.Conclusions: NGS technologies are at an early stage of development and it is too soon to say whether they can offer value for money to the NHS as part of the LD diagnostic process. Substantial organisational changes, as well as new systems and safeguards, would be required if NGS technologies were to be introduced into NHS clinical practice. Considerable further research is required to establish whether using NGS technologies to diagnose learning disabilities is clinically effective and cost-effective.
PU  - NIHR JOURNALS LIBRARY
PI  - SOUTHAMPTON
PA  - UNIV SOUTHAMPTON, EVALUATION, TRIALS & STUDIES COORDINATING CENTRE, ALPHA HOUSE, ENTERPRISE RD, SOUTHAMPTON, SO16 7NS, ENGLAND
SN  - 1366-5278
SN  - 2046-4924
DA  - 2015 JUN
PY  - 2015
VL  - 19
IS  - 46
SP  - I
EP  - 90
DO  - 10.3310/hta19460
AN  - WOS:000357161300001
ER  -

TY  - JOUR
AU  - Frampton, Geoff K.
AU  - Harris, Petra
AU  - Cooper, Keith
AU  - Cooper, Tracey
AU  - Cleland, Jennifer
AU  - Jones, Jeremy
AU  - Shepherd, Jonathan
AU  - Clegg, Andrew
AU  - Graves, Nicholas
AU  - Welch, Karen
AU  - Cuthbertson, Brian H.
TI  - Educational interventions for preventing vascular catheter bloodstream infections in critical care: evidence map, systematic review and economic evaluation
T2  - HEALTH TECHNOLOGY ASSESSMENT
M3  - Article
AB  - Background: Bloodstream infections resulting from intravascular catheters (catheter-BSI) in critical care increase patients' length of stay, morbidity and mortality, and the management of these infections and their complications has been estimated to cost the NHS annually 19.1-36.2M pound. Catheter-BSI are thought to be largely preventable using educational interventions, but guidance as to which types of intervention might be most clinically effective is lacking.Objective: To assess the effectiveness and cost-effectiveness of educational interventions for preventing catheter-BSI in critical care units in England.Data sources: Sixteen electronic bibliographic databases - including MEDLINE, MEDLINE In-Process & Other Non-Indexed Citations, Cumulative Index to Nursing and Allied Health Literature (CINAHL), NHS Economic Evaluation Database (NHS EED), EMBASE and The Cochrane Library databases - were searched from database inception to February 2011, with searches updated in March 2012. Bibliographies of systematic reviews and related papers were screened and experts contacted to identify any additional references.Review methods: References were screened independently by two reviewers using a priori selection criteria. A descriptive map was created to summarise the characteristics of relevant studies. Further selection criteria developed in consultation with the project Advisory Group were used to prioritise a subset of studies relevant to NHS practice and policy for systematic review. A decision-analytic economic model was developed to investigate the cost-effectiveness of educational interventions for preventing catheter-BSI.Results: Seventy-four studies were included in the descriptive map, of which 24 were prioritised for systematic review. Studies have predominantly been conducted in the USA, using single-cohort before-and-after study designs. Diverse types of educational intervention appear effective at reducing the incidence density of catheter-BSI (risk ratios statistically significantly < 1.0), but single lectures were not effective. The economic model showed that implementing an educational intervention in critical care units in England would be cost-effective and potentially cost-saving, with incremental cost-effectiveness ratios under worst-case sensitivity analyses of < 5000 pound/quality-adjusted life-year.Limitations: Low-quality primary studies cannot definitively prove that the planned interventions were responsible for observed changes in catheter-BSI incidence. Poor reporting gave unclear estimates of risk of bias. Some model parameters were sourced from other locations owing to a lack of UK data.Conclusions: Our results suggest that it would be cost-effective and may be cost-saving for the NHS to implement educational interventions in critical care units. However, more robust primary studies are needed to exclude the possible influence of secular trends on observed reductions in catheter-BSI.
PU  - NIHR JOURNALS LIBRARY
PI  - SOUTHAMPTON
PA  - UNIV SOUTHAMPTON, EVALUATION, TRIALS & STUDIES COORDINATING CENTRE, ALPHA HOUSE, ENTERPRISE RD, SOUTHAMPTON, SO16 7NS, ENGLAND
SN  - 1366-5278
SN  - 2046-4924
DA  - 2014 FEB
PY  - 2014
VL  - 18
IS  - 15
SP  - 1
EP  - +
DO  - 10.3310/hta18150
AN  - WOS:000332343500001
ER  -

TY  - JOUR
AU  - Pedersen, Eric R.
AU  - Helmuth, Eric D.
AU  - Marshall, Grant N.
AU  - Schell, Terry L.
AU  - PunKay, Marc
AU  - Kurz, Jeremy
TI  - Using Facebook to Recruit Young Adult Veterans: Online Mental Health Research
T2  - JMIR RESEARCH PROTOCOLS
M3  - Article
AB  - Background: Veteran research has primarily been conducted with clinical samples and those already involved in health care systems, but much is to be learned about veterans in the community. Facebook is a novel yet largely unexplored avenue for recruiting veteran participants for epidemiological and clinical studies.Objective: In this study, we utilized Facebook to recruit a sample of young adult veterans for the first phase of an online alcohol intervention study. We describe the successful Facebook recruitment process, including data collection from over 1000 veteran participants in approximately 3 weeks, procedures to verify participation eligibility, and comparison of our sample with nationally available norms.Methods: Participants were young adult veterans aged 18-34 recruited through Facebook as part of a large study to document normative drinking behavior among a large community sample of veterans. Facebook ads were targeted toward young veterans to collect information on demographics and military characteristics, health behaviors, mental health, and health care utilization.Results: We obtained a sample of 1023 verified veteran participants over a period of 24 days for the advertising price of approximately US $7.05 per verified veteran participant. Our recruitment strategy yielded a sample similar to the US population of young adult veterans in most demographic areas except for race/ethnicity and previous branch of service, which when we weighted the sample on race/ethnicity and branch a sample better matched with the population data was obtained. The Facebook sample recruited veterans who were engaged in a variety of risky health behaviors such as binge drinking and marijuana use. One fourth of veterans had never since discharge been to an appointment for physical health care and about half had attended an appointment for service compensation review. Only half had attended any appointment for a mental health concern at any clinic or hospital. Despite more than half screening positive for current probable mental health disorders such as post-traumatic stress disorder, depression, anxiety, only about 1 in 3 received mental health care in the past year and only 1 in 50 received such care within the past month.Conclusions: This work expands on the work of other studies that have examined clinical samples of veterans only and suggests Facebook can be an adequate method of obtaining samples of veterans in need of care.
PU  - JMIR PUBLICATIONS, INC
PI  - TORONTO
PA  - 130 QUEENS QUAY E, STE 1102, TORONTO, ON M5A 0P6, CANADA
SN  - 1929-0748
DA  - 2015 APR-JUN
PY  - 2015
VL  - 4
IS  - 2
DO  - 10.2196/resprot.3996
AN  - WOS:000360877600031
ER  -

TY  - JOUR
AU  - Yan, Catalina Tang
AU  - McClay, Craig J.
AU  - Maharaj, Melissa
AU  - Gray, Hafia
AU  - Muhammad, Necole
AU  - Lewis, Shontel M.
AU  - Ohaya, Uchenna
AU  - Fallini, Gloria
AU  - Whistler, Jennifer
AU  - Walker, Coy
AU  - Patterson, Jamorris
AU  - Miller, Robin
AU  - Gonzales, Diego
AU  - Ross, Tamara
AU  - Burch, Zaynah
AU  - Pendleton, Dy'Mon
AU  - Martinez, Linda S. Sprague
TI  - "Don't Shoot, I Want to Grow Up": Findings of a Multicity Youth-led Health Assessment
T2  - PROGRESS IN COMMUNITY HEALTH PARTNERSHIPS-RESEARCH EDUCATION AND ACTION
M3  - Article
AB  - Background: Youth of color are one of the fastest growing segments of the U.S. population. Collaborative equitable approaches to research and action present potential avenues to engage youth of color meaningfully in health research and action initiatives.Objectives: This article explores community-based participatory research (CBPR) as an approach that presents valuable opportunities to engage youth and young adults of color in leadership in public health initiatives to create healthy communities.Methods: Integrating a CBPR approach, we partnered with grassroots leaders and community organizations across five cities to engage youth and young adults of color (n = 35) in identifying health assets and threats to young people's wellbeing using mixed-methods including surveys, photovoice, field observations, and interviews.Results: This article focuses on presenting three major themes that emerged from the youth-led health assessment across five cities: 1) relations with police, 2) stress, and 3) safety. Findings indicate youth are well aware of the role that interlocking structures play in individual and collective health and well-being.Conclusions: CBPR presents promising approaches to engage youth meaningfully in health promotion initiatives providing the opportunities for youth researchers to document accurately nuanced understandings of social determinants of health impacting the health and well-being of youth of color.
PU  - JOHNS HOPKINS UNIV PRESS
PI  - BALTIMORE
PA  - JOURNALS PUBLISHING DIVISION, 2715 NORTH CHARLES ST, BALTIMORE, MD 21218-4363 USA
SN  - 1557-0541
SN  - 1557-055X
DA  - 2021 FAL
PY  - 2021
VL  - 15
IS  - 3
SP  - 297
EP  - 318
AN  - WOS:000696369100006
ER  -

TY  - JOUR
AU  - Pickett, Karen
AU  - Loveman, Emma
AU  - Kalita, Neelam
AU  - Frampton, Geoff K.
AU  - Jones, Jeremy
TI  - Educational interventions to improve quality of life in people with chronic inflammatory skin diseases: systematic reviews of clinical effectiveness and cost-effectiveness
T2  - HEALTH TECHNOLOGY ASSESSMENT
M3  - Review
AB  - Background: Inflammatory skin diseases include a broad range of disorders. For some people, these conditions lead to psychological comorbidities and reduced quality of life (QoL). Patient education is recommended in the management of these conditions and may improve QoL.Objectives: To assess the clinical effectiveness and cost-effectiveness of educational interventions to improve health-related quality of life (HRQoL) in people with chronic inflammatory skin diseases.Data sources: Twelve electronic bibliographic databases, including The Cochrane Library, MEDLINE and EMBASE, were searched to July 2014. Bibliographies of retrieved papers were searched and an Advisory Group contacted.Review methods: Systematic reviews were conducted following standard methodologies. Clinical effectiveness studies were included if they were undertaken in people with a chronic inflammatory skin condition. Educational interventions that aimed to, or could, improve HRQoL were eligible. Studies were required to measure HRQoL, and other outcomes such as disease severity were also included. Randomised controlled trials (RCTs) or controlled clinical trials were eligible. For the review of cost-effectiveness, studies were eligible if they were full economic evaluations, cost-consequence or cost analyses.Results: Seven RCTs were included in the review of clinical effectiveness. Two RCTs focused on children with eczema and their carers. Five RCTs were in adults. Of these, two were of people with psoriasis, one was of people with acne and two were of people with a range of conditions. There were few similarities in the interventions (e.g. the delivery mode, the topics covered, the duration of the education), which precluded any quantitative synthesis. Follow-up ranged from 4 weeks to 12 months, samples sizes were generally small and, overall, the study quality was poor. There appeared to be positive effects on HRQoL in participants with psoriasis in one trial, but no difference between groups in another trial in which participants had less severe psoriasis. Carers of children in one RCT of eczema showed improvement in HRQoL; however, in a RCT evaluating a website intervention there were no demonstrable effects on HRQoL. Neither the RCT in those adults with acne nor the RCT in those adults with mixed skin conditions demonstrated an effect on HRQoL. One RCT reported subgroups with atopic dermatitis or psoriasis and education was effective for psoriasis only. Other outcomes also showed mixed results. It is unclear how clinically meaningful any of the observed improvements are. Three studies of cost-effectiveness were included. The interventions, comparators and populations varied across the studies and, overall, the studies provided limited information on cost-effectiveness. The studies did provide detailed information on resources and costs that could be useful to inform a future cost-effectiveness evaluation in this area.Limitations: The application of the inclusion criterion around whether the interventions were aimed at improving HRQoL or the inference that they could improve HRQoL was difficult as information was rarely reported.Conclusions: There is uncertainty regarding whether educational interventions addressing issues that could improve HRQoL in people with chronic skin conditions are effective. Tentative conclusions about the best approach to delivering these kinds of interventions are that face-to-face, group, sessions may be beneficial; however, text messages may also be effective. Delivery over a period of time and by a multidisciplinary team may also be associated with positive outcomes. There is uncertainty over whether or not educational interventions are cost-effective.
PU  - NIHR JOURNALS LIBRARY
PI  - SOUTHAMPTON
PA  - UNIV SOUTHAMPTON, EVALUATION, TRIALS & STUDIES COORDINATING CENTRE, ALPHA HOUSE, ENTERPRISE RD, SOUTHAMPTON, SO16 7NS, ENGLAND
SN  - 1366-5278
SN  - 2046-4924
DA  - 2015 OCT
PY  - 2015
VL  - 19
IS  - 86
SP  - 1
EP  - +
AN  - WOS:000363854100001
ER  -

TY  - JOUR
AU  - Rodriguez, Ana M.
AU  - Do, Thuy Quynh N.
AU  - Goodman, Michael
AU  - Schmeler, Kathleen M.
AU  - Kaul, Sapna
AU  - Kuo, Yong-Fang
TI  - Human Papillomavirus Vaccine Interventions in the US: A Systematic Review and Meta-analysis
T2  - AMERICAN JOURNAL OF PREVENTIVE MEDICINE
M3  - Review
AB  - Context: Despite current recommendations, human papillomavirus vaccine uptake remains low. A systematic review and meta-analysis assessed the effectiveness of interventions targeting human papillomavirus vaccine initiation and completion among children, adolescents, and young adults aged 9-26 years.Evidence acquisition: Three electronic databases (CINAHL, OVID, and Web of Science) were searched for articles published in English peer-reviewed journals between January 2006 and January 2017 of U.S. studies that evaluated intervention strategies and reported post-intervention human papillomavirus vaccine initiation or completion rates among individuals aged 9-26 years. Study characteristics and outcomes were extracted. Data were collected in 2016 and analyzed in 2017.Evidence synthesis: Reviewers screened 983 unique titles and abstracts, read 241 full-text articles, and extracted data from 30 articles meeting the inclusion criteria (12 behavioral, ten environmental, four informational, and four combination strategies). Published EQUATOR (Enhancing the Quality and Transparency of Health Research) guidelines were used to assess study quality. Random effects meta-analyses were conducted. The meta-analyses included 17 RCTs and quasi experiments involving 68,623 children, adolescents, and young adults. The pooled relative incidence estimates were 1.84 (95% CI=1.36, 2.48) for human papillomavirus vaccine initiation and 1.50 (95% CI=1.23, 1.83) for completion. Behavioral and informational interventions doubled human papillomavirus vaccine initiation (relative incidence estimate=2.04, 95% CI=1.36, 3.06 and relative incidence estimate=1.92, 95% CI=1.27, 2.91, respectively). Behavioral interventions increased completion by 68% (relative incidence estimate=1.68, 95% CI=1.25, 2.27).Conclusions: Evidence supports behavioral interventions for increasing human papillomavirus vaccine initiation and completion. Future studies are needed to assess the effectiveness of interventions in reaching diverse populations and reducing missed opportunities for human papillomavirus vaccination. (C) 2018 American Journal of Preventive Medicine. Published by Elsevier Inc. All rights reserved.
PU  - ELSEVIER SCIENCE INC
PI  - NEW YORK
PA  - STE 800, 230 PARK AVE, NEW YORK, NY 10169 USA
SN  - 0749-3797
SN  - 1873-2607
DA  - 2019 APR
PY  - 2019
VL  - 56
IS  - 4
SP  - 591
EP  - 602
DO  - 10.1016/j.amepre.2018.10.033
AN  - WOS:000461446500018
ER  -

TY  - JOUR
AU  - Picot, J.
AU  - Hartwell, D.
AU  - Harris, P.
AU  - Mendes, D.
AU  - Clegg, A. J.
AU  - Takeda, A.
TI  - The effectiveness of interventions to treat severe acute malnutrition in your children: a systematic review
T2  - HEALTH TECHNOLOGY ASSESSMENT
M3  - Review
AB  - Background: Severe acute malnutrition (SAM) arises as a consequence of a sudden period of food shortage and is associated with loss of a person's body fat and wasting of their skeletal muscle. Many of those affected are already undernourished and are often susceptible to disease. Infants and young children are the most vulnerable as they require extra nutrition for growth and development, have comparatively limited energy reserves and depend on others. Undernutrition can have drastic and wide-ranging consequences for the child's development and survival in the short and long term. Despite efforts made to treat SAM through different interventions and programmes, it continues to cause unacceptably high levels of mortality and morbidity. Uncertainty remains as to the most effective methods to treat severe acute malnutrition in young children.Objectives: To evaluate the effectiveness of interventions to treat infants and children aged <5 years who have SAM.Data sources: Eight databases (MEDLINE, EMBASE, MEDLINE In-Process & Other Non-Indexed Citations, CAB Abstracts Ovid, Bioline, Centre for Reviews and Dissemination, EconLit EBSCO and The Cochrane Library) were searched to 2010. Bibliographies of included articles and grey literature sources were also searched. The project expert advisory group was asked to identify additional published and unpublished references.Review methods: Prior to the systematic review, a Delphi process involving international experts prioritised the research questions. Searches were conducted and two reviewers independently screened titles and abstracts for eligibility. Inclusion criteria were applied to the full texts of retrieved papers by one reviewer and checked independently by a second. Included studies were mapped to the research questions. Data extraction and quality assessment were undertaken by one reviewer and checked by a second reviewer. Differences in opinion were resolved through discussion at each stage. Studies were synthesised through a narrative review with tabulation of the results.Results: A total of 8954 records were screened, 224 full-text articles were retrieved, and 74 articles (describing 68 studies) met the inclusion criteria and were mapped. No evidence focused on treatment of children with SAM who were human immunodeficiency virus seropositive, and no good-quality or adequately reported studies assessed treatments for SAM among infants <6 months old. One randomised controlled trial investigated fluid resuscitation solutions for shock, with none adequately treating shock. Children with acute diarrhoea benefited from the use of hypo-osmolar oral rehydration solution (H-ORS) compared with the standard World Health Organization-oral rehydration solution (WHO-ORS). WHO-ORS was not significantly different from rehydration solution for malnutrition (ReSoMal), but the safety of ReSoMal was uncertain. A rice-based ORS was more beneficial than glucose-based ORSs, and provision of zinc plus a WHO-ORS had a favourable impact on diarrhoea and need for ORS. Comparisons of different diets in children with persistent diarrhoea produced conflicting findings. For treating infection, comparison of amoxicillin with ceftriaxone during inpatient therapy, and routine provision of antibiotics for 7 days versus no antibiotics during outpatient therapy of uncomplicated SAM, found that neither had a significant effect on recovery at the end of follow-up. No evidence mapped to the next three questions on factors that affect sustainability of programmes, long-term survival and readmission rates, the clinical effectiveness of management strategies for treating children with comorbidities such as tuberculosis and Helicobacter pylori infection and the factors that limit the full implementation of treatment programmes. Comparison of treatment for SAM in different settings showed that children receiving inpatient care appear to do as well as those in ambulatory or home settings on anthropometric measures and response time to treatment. Longer-term follow-up showed limited differences between the different settings. The majority of evidence on methods for correcting micronutrient deficiencies considered zinc supplements; however, trials were heterogeneous and a firm conclusion about zinc was not reached. There was limited evidence on either supplementary potassium or nicotinic acid (each produced some benefits), and nucleotides (not associated with benefits). Evidence was identified for four of the five remaining questions, but not assessed because of resource limitation.Limitations: The systematic review focused on key questions prioritised through a Delphi study and, as a consequence, did not encompass all elements in the management of SAM. In focusing on evidence from controlled studies with the most rigorous designs that were published in the English language, the systematic review may have excluded other forms of evidence. The systematic review identified several limitations in the evidence base for assessing the effectiveness of interventions for treating young children with severe acute malnutrition, including a lack of studies assessing the different interventions; limited details of study methods used; short follow-up post intervention or discharge; and heterogeneity in participants, interventions, settings, and outcome measures affecting generalisability.Conclusions: For many of the most highly ranked questions evidence was lacking or inconclusive. More research is needed on a range of topic areas concerning the treatment of infants and children with SAM. Further research is required on most aspects of the management of SAM in children <5 years, including intravenous resuscitation regimens for shock, management of subgroups (e.g. infants <6 months old, infants and children with SAM who are human immunodeficiency virus sero-positive) and on the use of antibiotics.Funding: The National Institute for Health Research Technology Assessment programme.
PU  - NIHR JOURNALS LIBRARY
PI  - SOUTHAMPTON
PA  - UNIV SOUTHAMPTON, EVALUATION, TRIALS & STUDIES COORDINATING CENTRE, ALPHA HOUSE, ENTERPRISE RD, SOUTHAMPTON, SO16 7NS, ENGLAND
SN  - 1366-5278
SN  - 2046-4924
DA  - 2012 APR
PY  - 2012
VL  - 16
IS  - 19
SP  - IX
EP  - +
DO  - 10.3310/hta16190
AN  - WOS:000305858600001
ER  -

TY  - JOUR
AU  - McDonagh, Lorraine K.
AU  - Blomquist, Paula
AU  - Wayal, Sonali
AU  - Cochrane, Sarah
AU  - Calliste, Josina
AU  - Cassell, Jackie A.
AU  - Edelman, Natalie Lois
TI  - Collaborative and consultative patient and public involvement in sexual health research: lessons learnt from four case studies
T2  - SEXUALLY TRANSMITTED INFECTIONS
M3  - Article
PU  - BMJ PUBLISHING GROUP
PI  - LONDON
PA  - BRITISH MED ASSOC HOUSE, TAVISTOCK SQUARE, LONDON WC1H 9JR, ENGLAND
SN  - 1368-4973
SN  - 1472-3263
DA  - 2020 MAR
PY  - 2020
VL  - 96
IS  - 2
SP  - 96
EP  - 100
DO  - 10.1136/sextrans-2018-053922
AN  - WOS:000518230100005
ER  -

TY  - JOUR
AU  - Wolk, Courtney Benjamin
AU  - Jager-Hyman, Shari
AU  - Marcus, Steven C.
AU  - Ahmedani, Brian K.
AU  - Zeber, John E.
AU  - Fein, Joel A.
AU  - Brown, Gregory K.
AU  - Lieberman, Adina
AU  - Beidas, Rinad S.
TI  - Developing implementation strategies for firearm safety promotion in paediatric primary care for suicide prevention in two large US health systems: a study protocol for a mixed-methods implementation study
T2  - BMJ OPEN
M3  - Article
AB  - Introduction The promotion of safe firearm practices, or firearms means restriction, is a promising but infrequently used suicide prevention strategy in the USA. Safety Check is an evidence-based practice for improving parental firearm safety behaviour in paediatric primary care. However, providers rarely discuss firearm safety during visits, suggesting the need to better understand barriers and facilitators to promoting this approach. This study, Adolescent Suicide Prevention In Routine clinical Encounters, aims to engender a better understanding of how to implement the three firearm components of Safety Check as a suicide prevention strategy in paediatric primary care.Methods and analysis The National Institute of Mental Health-funded Mental Health Research Network (MHRN), a consortium of 13 healthcare systems across the USA, affords a unique opportunity to better understand how to implement a firearm safety intervention in paediatric primary care from a system-level perspective. We will collaboratively develop implementation strategies in partnership with MHRN stakeholders. First, we will survey leadership of 82 primary care practices (ie, practices serving children, adolescents and young adults) within two MHRN systems to understand acceptability and use of the three firearm components of Safety Check (ie, screening, brief counselling around firearm safety and provision of firearm locks). Then, in collaboration with MHRN stakeholders, we will use intervention mapping and the Consolidated Framework for Implementation Research to systematically develop and evaluate a multilevel menu of implementation strategies for promoting firearm safety as a suicide prevention strategy in paediatric primary care.Ethics and dissemination Study procedures have been approved by the University of Pennsylvania. Henry Ford Health System and Baylor Scott & White institutional review boards (IRBs) have ceded IRB review to the University of Pennsylvania IRB. Results will be submitted for publication in peer-reviewed journals.
PU  - BMJ PUBLISHING GROUP
PI  - LONDON
PA  - BRITISH MED ASSOC HOUSE, TAVISTOCK SQUARE, LONDON WC1H 9JR, ENGLAND
SN  - 2044-6055
DA  - 2017 JUN
PY  - 2017
VL  - 7
IS  - 6
DO  - 10.1136/bmjopen-2016-014407
AN  - WOS:000406391200061
ER  -

TY  - JOUR
AU  - Whitaker, Rhiannon
AU  - Hendry, Maggie
AU  - Aslam, Rabeea'h
AU  - Booth, Andrew
AU  - Carter, Ben
AU  - Charles, Joanna M.
AU  - Craine, Noel
AU  - Edwards, Rhiannon Tudor
AU  - Noyes, Jane
AU  - Ntambwe, Lupetu Ives
AU  - Pasterfield, Diana
AU  - Rycroft-Malone, Jo
AU  - Williams, Nefyn
TI  - Intervention Now to Eliminate Repeat Unintended Pregnancy in Teenagers (INTERUPT): a systematic review of intervention effectiveness and cost-effectiveness, and qualitative and realist synthesis of implementation factors and user engagement
T2  - HEALTH TECHNOLOGY ASSESSMENT
M3  - Article
AB  - Background: The UK has one of the highest rates of teenage pregnancies in Western Europe. One-fifth of these are repeat pregnancies. Unintended conceptions can cause substantial emotional, psychological and educational harm to teenagers, often with enduring implications for life chances. Babies of teenage mothers have increased mortality and are at a significantly increased risk of poverty, educational underachievement and unemployment later in life, with associated costs to society. It is important to identify effective, cost-effective and acceptable interventions.Objectives: To identify who is at the greatest risk of repeat unintended pregnancies; which interventions are effective and cost-effective; and what the barriers to and facilitators of the uptake of these interventions are.Data sources: We conducted a multistreamed, mixed-methods systematic review informed by service user and provider consultation to examine worldwide peer-reviewed evidence and UK-generated grey literature to find and evaluate interventions to reduce repeat unintended teenage pregnancies. We searched the following electronic databases: MEDLINE and MEDLINE In-Process & Other Non-Indexed Citations, PsycINFO, Cumulative Index to Nursing and Allied Health Literature, The Cochrane Library (Cochrane Database of Systematic Reviews, Database of Abstracts of Reviews of Effects and the Health Technology Assessment Database), EMBASE (Excerpta Medica database), British Nursing Index, Educational Resources Information Center, Sociological Abstracts, Applied Social Sciences Index and Abstracts, BiblioMap (the Evidence for Policy and Practice Information and Co-ordinating Centre register of health promotion and public health research), Social Sciences Citation Index (supported by Web of Knowledge), Research Papers in Economics, EconLit (American Economic Association's electronic bibliography), OpenGrey, Scopus, Scirus, Social Care Online, National Research Register, National Institute for Health Research Clinical Research Network Portfolio and Index to THESES. Searches were conducted in May 2013 and updated in June 2014. In addition, we conducted a systematic search of Google (Google Inc., Mountain View, CA, USA) in January 2014. Database searches were guided by an advisory group of stakeholders.Review methods: To address the topic's complexities, we used a structured, innovative and iterative approach combining methods tailored to each evidence stream. Quantitative data (effectiveness, cost-effectiveness, risk factors and effect modifiers) were synthesised with reference to Cochrane guidelines for evaluating evidence on public health interventions. Qualitative evidence addressing facilitators of and barriers to the uptake of interventions, experience and acceptability of interventions was synthesised thematically. We applied the principles of realist synthesis to uncover theories and mechanisms underpinning interventions (what works, for whom and in what context). Finally, we conducted an overarching narrative of synthesis of evidence and gathered service user feedback.Results: We identified 8664 documents initially, and 816 in repeat searches. We filtered these to 12 randomised controlled trials (RCTs), four quasi-RCTs, 10 qualitative studies and 53 other quantitative studies published between 1996 and 2012. None of the RCTs was based in the UK. The RCTs evaluated an emergency contraception programme and psychosocial interventions. We found no evidence for effectiveness with regard to condom use, contraceptive use or rates of unprotected sex or use of birth control. Our primary outcome was repeat conception rate: the event rate was 132 of 308 (43%) in the intervention group versus 140 of 289 (48%) for the control goup, with a non-significant risk ratio (RR) of 0.92 [95% confidence interval (CI) 0.78 to 1.08]. Four studies reported subsequent birth rates: 29 of 237 (12%) events for the intervention arm versus 46 out of 224 (21%) for the control arm, with a RR of 0.60 (95% CI 0.39 to 0.93). Many repeat conceptions occurred in the context of poverty, low expectations and aspirations, and negligible opportunities. Service user feedback suggested that there were specific motivations for many repeat conceptions, for example to replace loss or to please a partner. Realist synthesis highlighted that context, motivation, planning for the future and letting young women take control with connectedness and tailoring provide a conceptual framework for future research.Limitations: Included studies rarely characterised adolescent pregnancy as intended or unintended, that is interventions to reduce repeat conceptions rarely addressed whether or not pregnancies were intended. Furthermore, interventions were often not clearly defined, had multiple aims and did not indicate which elements were intended to address which aims. Nearly all of the studies were conducted in the USA and focused largely on African American or Hispanic and Latina American populations.Conclusions: We found no evidence to indicate that existing interventions to reduce repeat teenage pregnancy were effective; however, subsequent births were reduced by home-based interventions. Qualitative and realist evidence helped to explain gaps in intervention design that should be addressed. More theory-based, rigorously evaluated programmes need to be developed to reduce repeat teenage pregnancy in the UK.
PU  - NIHR JOURNALS LIBRARY
PI  - SOUTHAMPTON
PA  - UNIV SOUTHAMPTON, EVALUATION, TRIALS & STUDIES COORDINATING CENTRE, ALPHA HOUSE, ENTERPRISE RD, SOUTHAMPTON, SO16 7NS, ENGLAND
SN  - 1366-5278
SN  - 2046-4924
DA  - 2016 FEB
PY  - 2016
VL  - 20
IS  - 16
SP  - 1
EP  - +
DO  - 10.3310/hta20160
AN  - WOS:000371614600001
ER  -

TY  - JOUR
AU  - Selveindran, Santhani M.
AU  - Khan, Muhammad Mukhtar
AU  - Simadibrata, Daniel Martin
AU  - Hutchinson, Peter J. A.
AU  - Brayne, Carol
AU  - Hill, Christine
AU  - Kolias, Angelos
AU  - Joannides, Alexis J.
AU  - Servadei, Franco
AU  - Rubiano, Andres M.
AU  - Shabani, Hamisi K.
TI  - Mapping global evidence on strategies and interventions in neurotrauma and road traffic collisions prevention: a scoping review protocol
T2  - BMJ OPEN
M3  - Review
AB  - Introduction Neurotrauma is an important global health problem. This 'silent epidemic' is a major cause of death and disability in adolescents and young adults, with significant societal and economic impacts. Globally, the largest cause of neurotrauma is road traffic collisions (RTCs). Neurotrauma and RTCs are largely preventable, and many preventative strategies and interventions have been established and implemented over the last decades, particularly in high-income countries. However, these approaches may not be applicable globally, due to variations in environment, resources, population, culture and infrastructure. This paper outlines the protocol for a scoping review, which seeks to map the evidence on strategies and interventions in neurotrauma and RTCs prevention globally, and to ascertain contextual factors that influence their implementation.Methods and analysis This scoping review will use the established methodology by Arksey and O'Malley. Eligible studies will be identified from five electronic databases (MEDLINE, EMBASE, CINAHL, Global Health/EBSCO and Cochrane Database of Systematic Reviews) and grey literature sources. We will also carry out bibliographical and citation searching of included studies. A two-stage selection process, which involves screening of titles and abstracts, followed by full-text screening, will be used to determine eligible studies which will undergo data abstraction using a customised, piloted data extraction sheet. The extracted data will be presented using evidence mapping and a narrative summary.
PU  - BMJ PUBLISHING GROUP
PI  - LONDON
PA  - BRITISH MED ASSOC HOUSE, TAVISTOCK SQUARE, LONDON WC1H 9JR, ENGLAND
SN  - 2044-6055
DA  - 2019 NOV
PY  - 2019
VL  - 9
IS  - 11
DO  - 10.1136/bmjopen-2019-031517
AN  - WOS:000512774800224
ER  -

TY  - JOUR
AU  - Raymond-Flesch, Marissa
AU  - Siemons, Rachel
AU  - Brindis, Claire D.
TI  - Research and Engagement Strategies for Young Adult Immigrants Without Documentation: Lessons Learned Through Community Partnership
T2  - PROGRESS IN COMMUNITY HEALTH PARTNERSHIPS-RESEARCH EDUCATION AND ACTION
M3  - Article
AB  - Background: Limited research has focused on undocumented immigrants' health and access to care.Objectives: This paper describes participant engagement strategies used to investigate the health needs of immigrants eligible for Deferred Action for Childhood Arrivals (DACA).Methods: Community-based strategies engaged advocates and undocumented Californians in study design and recruitment. Outreach in diverse settings, social media, and participant-driven sampling recruited 61 DACA-eligible focus group participants.Lessons Learned: Social media, community-based organizations (CBOs), family members, advocacy groups, and participant:driven sampling were the most successful recruitment strategies. Participants felt engaging in research was instrumental for sharing their concerns with health care providers and policymakers, noteworthy in light of their previously identified fears and mistrust of government officials.Conclusions: Using multiple culturally responsive strategies including participant-driven sampling, engagement with CBOs, and use of social media, those eligible for DACA eagerly engage as research participants. Educating researchers and institutional review boards (IRBs) about legal and safety concerns can improve research engagement.
PU  - JOHNS HOPKINS UNIV PRESS
PI  - BALTIMORE
PA  - JOURNALS PUBLISHING DIVISION, 2715 NORTH CHARLES ST, BALTIMORE, MD 21218-4363 USA
SN  - 1557-0541
SN  - 1557-055X
DA  - 2016 FAL
PY  - 2016
VL  - 10
IS  - 3
SP  - 373
EP  - 382
DO  - 10.1353/cpr.2016.0044
AN  - WOS:000387632800004
ER  -

TY  - JOUR
AU  - Braun-Courville, Debra K
AU  - Schlecht, Nicolas F
AU  - Burk, Robert D
AU  - Strickler, Howard D
AU  - Rojas, Mary
AU  - Lorde-Rollins, Elizabeth
AU  - Nucci-Sack, Anne
AU  - Hollman, Dominic
AU  - Linares, L Oriana
AU  - Diaz, Angela
TI  - Strategies for conducting adolescent health research in the clinical setting: the Mount Sinai Adolescent Health Center HPV experience.
T2  - Journal of pediatric and adolescent gynecology
M3  - Journal Article
M3  - Research Support, N.I.H., Extramural
AB  - BACKGROUND: Clinical research with adolescents can be challenging due to issues of informed consent, parental involvement, institutional review board requirements, and adolescent psychosocial development. These requirements present a dilemma, particularly in the area of sexual health research, as adolescents are disproportionately affected by sexually transmitted infections such as human papillomavirus (HPV). To successfully conduct adolescent research in the clinical setting, one requires an awareness of state statutes regarding adolescent confidentiality and consent for medical care, and a close partnership with the IRB.CASE STUDY: In 2007, the Mount Sinai Adolescent Health Center in collaboration with the Albert Einstein College of Medicine developed a longitudinal research study to examine the natural history of oral, cervical, and anal HPV in an adolescent female population engaged in high-risk sexual behaviors. We use this research project as a case study to explore the ethical, methodological, and clinical issues related to conducting adolescent health research.SUMMARY AND CONCLUSIONS: Several strategies were identified to promote adolescent study participation, including: (1) building a research team that is motivated to work with adolescents; (2) combining research and patient care visits to avoid duplication of services; and (3) establishing a personalized communication network with participants. Using these methods, adolescent sexual health research can successfully be integrated into the clinical setting. While retaining a prospective cohort of adolescents has its challenges, a persistent and multi-disciplinary approach can help improve recruitment, sustain participation, and acquire critical data that will lead to improved healthcare knowledge applicable to understudied populations of adolescents.
SN  - 1873-4332
DA  - 2014 Oct (Epub 2013 Dec 12)
PY  - 2014
VL  - 27
IS  - 5
SP  - e103
EP  - 8
DO  - 10.1016/j.jpag.2013.08.004
AN  - MEDLINE:24332677
ER  -

TY  - JOUR
AU  - Turk, Tahir
AU  - Nguyen Dinh Quang
AU  - Tran Thuy Nga
AU  - Huynh Phuong
AU  - Le Van Anh Tung
AU  - Vu Hoang Trang
TI  - A rapid assessment and response approach for socially marketed nutrition commodities in Viet Nam
T2  - ASIA PACIFIC JOURNAL OF CLINICAL NUTRITION
M3  - Article
AB  - Background: The leading cause of death in children in developing countries is protein-energy malnutrition. In Viet Nam, 25.9% of children under 5 experience stunted growth and 6.6% are moderately wasted. Iron deficiency anaemia and vitamin A deficiency contribute to these and other malnutrition conditions. Objectives: Given these factors, more evidence based approaches are required to improve understanding of current attitudes, opinions and behaviours of mothers with young children, in order to operationalise social marketing of nutrition commodities in Viet Nam. Methods and Study Design: A literature review supported a rapid assessment and response method involving semi-structured interviews with 77 stakeholders and focus group discussions with 80 program beneficiaries from four geographic locations in the north and south of Viet Nam. Discussion agendas were developed to address key program issues with grounded theory utilized for data analysis. Results: Data analysis highlighted challenges and opportunities within the six Ps of social marketing: Supply and demand side issues included: cost and the quality of products, the limited scale of interventions and promotional activities. Policy issues identified related to current policies that inhibited the broader promotion and distribution of micronutrient products, and opportunities for improved dialogue with policy partners. Partnerships further emphasized the need for public private partnerships to support the social change process. Conclusion: Implications for theory, policy, and practice indicates that rapid assessment and response is a cost-effective, pragmatic method of public health research, in resource constrained settings, to explore policies and behaviours amenable to change and build stakeholder engagement in the program.
PU  - H E C PRESS, HEALTHY EATING CLUB PTY LTD
PI  - MCKINNON
PA  - PO BOX 4121, MCKINNON, VIC 3204, AUSTRALIA
SN  - 0964-7058
SN  - 1440-6047
DA  - 2017 JAN
PY  - 2017
VL  - 26
IS  - 1
SP  - 182
EP  - 189
AN  - WOS:000392259900027
ER  -

TY  - JOUR
AU  - Povey, Josie
AU  - Raphiphatthana, Buaphrao
AU  - Torok, Michelle
AU  - Nagel, Tricia
AU  - Shand, Fiona
AU  - Sweet, Michelle
AU  - Lowell, Anne
AU  - Mills, Patj Patj Janama Robert
AU  - Dingwall, Kylie
TI  - Involvement of Indigenous young people in the design and evaluation of digital mental health interventions: a scoping review protocol.
T2  - Systematic reviews
M3  - Journal Article
M3  - Research Support, Non-U.S. Gov't
AB  - BACKGROUND: Indigenous young people worldwide are at greater risk of developing mental health concerns due to ongoing inequity and disadvantage. Digital mental health (dMH) interventions are identified as a potential approach to improving access to mental health treatment for Indigenous youth. Although involvement in the development and evaluation of dMH resources is widely recommended, there is limited evidence to guide engagement of Indigenous young people in these processes. This scoping review aims to examine the methods used to involve Indigenous young people in the development or evaluation of dMH interventions.METHODS: Articles published in English, involving Indigenous young people (aged 10-24 years) in the development or evaluation of dMH interventions, originating from Australia, New Zealand, Canada and the USA will be eligible for inclusion. PubMed, Scopus and EBSCOhost databases (Academic Search Premiere, Computer and Applied Science complete, CINAHL, MEDLINE, APA PsychArticles, Psychology and Behavioural Sciences collection, APA PsychInfo) will be searched to identify eligible articles (from January 1990 onwards). Infomit and Google Scholar (limited to 200 results) will be searched for grey literature. Two reviewers will independently screen citations, abstracts and full-text articles. Study methods, methodologies, dMH intervention details, participant information and engagement, and dissemination methods will be extracted, analysed (utilising content analysis), and qualitatively assessed for alignment with best practice ethical guidelines for undertaking Indigenous health research. A narrative summary of findings will be presented. Reporting will follow the Consolidated Criteria for Strengthening Reporting of Health Research involving Indigenous peoples (CONSIDER) and the Preferred Reporting Items for Systematic Reviews and Meta-Analyses extension for scoping reviews (PRISMA-ScR) guidelines.DISCUSSION: To date, there are no reviews which analyse engagement of Indigenous young people in the development and evaluation of dMH interventions. This review will appraise alignment of current practice with best practice guidelines to inform future research. It will highlight appropriate methods for the engagement of young people in study processes, providing guidance for health practitioners, policy makers, and researchers working in the field of Indigenous youth and dMH.SYSTEMATIC REVIEW REGISTRATION: Open Science Framework ( osf.io/2nkc6 ).
SN  - 2046-4053
DA  - 2021 05 05
PY  - 2021
VL  - 10
IS  - 1
SP  - 133
EP  - 133
DO  - 10.1186/s13643-021-01685-7
AN  - MEDLINE:33952320
ER  -

TY  - JOUR
AU  - Ishitsuka, Kazue
AU  - Nakayama, Shoji F.
AU  - Kishi, Reiko
AU  - Mori, Chisato
AU  - Yamagata, Zentaro
AU  - Ohya, Yukihiro
AU  - Kawamoto, Toshihiro
AU  - Kamijima, Michihiro
TI  - Japan Environment and Children's Study: backgrounds, activities, and future directions in global perspectives
T2  - ENVIRONMENTAL HEALTH AND PREVENTIVE MEDICINE
M3  - Review
AB  - There is worldwide concern about the effects of environmental factors on children's health and development. The Miami Declaration was signed at the G8 Environment Ministers Meeting in 1997 to promote children's environmental health research. The following ministerial meetings continued to emphasize the need to foster children's research. In response to such a worldwide movement, the Ministry of the Environment, Japan (MOE), launched a nationwide birth cohort study with 100,000 pairs of mothers and children, namely, the Japan Environment and Children's Study (JECS), in 2010. Other countries have also started or planned large-scale studies focusing on children's environmental health issues. The MOE initiated dialogue among those countries and groups to discuss and share the various processes, protocols, knowledge, and techniques for future harmonization and data pooling among such studies. The MOE formed the JECS International Liaison Committee in 2011, which plays a primary role in promoting the international collaboration between JECS and the other children's environmental health research projects and partnership with other countries. This review article aims to present activities that JECS has developed. As one of the committee's activities, a workshop and four international symposia were held between 2011 and 2015 in Japan. In these conferences, international researchers and government officials, including those from the World Health Organization, have made presentations on their own birth cohort studies and health policies. In 2015, the MOE hosted the International Advisory Board meeting and received constructive comments and recommendations from the board. JECS is a founding member of the Environment and Child Health International Birth Cohort Group, and has discussed harmonization of exposure and outcome measurements with member parties, which will make it possible to compare and further combine data from different studies, considering the diversity in the measurements of variables between the studies. JECS is expected to contribute to the international environmental health research community and policy-making. More international collaboration would enhance our understanding of the possible environmental causes of diseases and disabilities.
PU  - SPRINGER
PI  - NEW YORK
PA  - ONE NEW YORK PLAZA, SUITE 4600, NEW YORK, NY, UNITED STATES
SN  - 1342-078X
SN  - 1347-4715
DA  - 2017 
PY  - 2017
VL  - 22
IS  - 1
DO  - 10.1186/s12199-017-0667-y
AN  - WOS:000408452700002
ER  -

TY  - JOUR
AU  - Shahab, Saba
AU  - Stefanik, Laura
AU  - Foussias, George
AU  - Lai, Meng-Chuan
AU  - Anderson, Kelly K.
AU  - Voineskos, Aristotle N.
TI  - Sex and Diffusion Tensor Imaging of White Matter in Schizophrenia: A Systematic Review Plus Meta-analysis of the Corpus Callosum
T2  - SCHIZOPHRENIA BULLETIN
M3  - Review
AB  - Sex is considered an understudied variable in health research. Schizophrenia is a brain disorder with known sex differences in epidemiology and clinical presentation. We systematically reviewed the literature for sex-based differences of diffusion properties of white matter tracts in schizophrenia. We then conducted a meta-analysis examining sex-based differences in the genu and splenium of the corpus callosum in schizophrenia. Medline and Embase were searched to identify relevant papers. Studies fulfilling the following criteria were included: (1) included individuals with a diagnosis of schizophrenia, (2) included a control group of healthy individuals, (3) included both sexes in the patient and the control groups, (4) used diffusion tensor imaging, and (5) involved analyzing metrics of white matter microstructural integrity. Fractional anisotropy (FA) was used as the measure of interest in the meta-analysis. Of 730 studies reviewed, 75 met the inclusion criteria. Most showed no effect of sex, however, those that did found either that females have lower FA than males, or that the effect of disease in females is larger than that in males. The findings of the meta-analysis in the corpus callosum supported this result. There is a recognized need for studies on schizophrenia with a sufficient sample of female patients. Lack of power undermines the ability to detect sex-based differences. Understanding the sex-specific impact of illness on neural circuits may help inform development of new treatments, and improvement of existing interventions.
PU  - OXFORD UNIV PRESS
PI  - OXFORD
PA  - GREAT CLARENDON ST, OXFORD OX2 6DP, ENGLAND
SN  - 0586-7614
SN  - 1745-1701
DA  - 2018 JAN
PY  - 2018
VL  - 44
IS  - 1
SP  - 203
EP  - 221
DO  - 10.1093/schbul/sbx049
AN  - WOS:000422833500024
ER  -

TY  - JOUR
AU  - Capurro, Daniel
AU  - Cole, Kate
AU  - Echavarria, Maria I.
AU  - Joe, Jonathan
AU  - Neogi, Tina
AU  - Turner, Anne M.
TI  - The Use of Social Networking Sites for Public Health Practice and Research: A Systematic Review
T2  - JOURNAL OF MEDICAL INTERNET RESEARCH
M3  - Review
AB  - Background: Social networking sites (SNSs) have the potential to increase the reach and efficiency of essential public health services, such as surveillance, research, and communication.Objective: The objective of this study was to conduct a systematic literature review to identify the use of SNSs for public health research and practice and to identify existing knowledge gaps.Methods: We performed a systematic literature review of articles related to public health and SNSs using PubMed, EMBASE, and CINAHL to search for peer-reviewed publications describing the use of SNSs for public health research and practice. We also conducted manual searches of relevant publications. Each publication was independently reviewed by 2 researchers for inclusion and extracted relevant study data.Results: A total of 73 articles met our inclusion criteria. Most articles (n= 50) were published in the final 2 years covered by our search. In all, 58 articles were in the domain of public health research and 15 were in public health practice. Only 1 study was conducted in a low-income country. Most articles (63/73, 86%) described observational studies involving users or usages of SNSs; only 5 studies involved randomized controlled trials. A large proportion (43/73, 59%) of the identified studies included populations considered hard to reach, such as young individuals, adolescents, and individuals at risk of sexually transmitted diseases or alcohol and substance abuse. Few articles (2/73, 3%) described using the multidirectional communication potential of SNSs to engage study populations.Conclusions: The number of publications about public health uses for SNSs has been steadily increasing in the past 5 years. With few exceptions, the literature largely consists of observational studies describing users and usages of SNSs regarding topics of public health interest. More studies that fully exploit the communication tools embedded in SNSs and study their potential to produce significant effects in the overall population's health are needed.
PU  - JMIR PUBLICATIONS, INC
PI  - TORONTO
PA  - 130 QUEENS QUAY E, STE 1102, TORONTO, ON M5A 0P6, CANADA
SN  - 1438-8871
DA  - 2014 MAR
PY  - 2014
VL  - 16
IS  - 3
SP  - 213
EP  - 226
DO  - 10.2196/jmir.2679
AN  - WOS:000334021200018
ER  -

TY  - JOUR
AU  - Mawn, Lauren
AU  - Welsh, Patrick
AU  - Stain, Helen J.
AU  - Windebank, Phoebe
TI  - Youth Speak: increasing engagement of young people in mental health research
T2  - JOURNAL OF MENTAL HEALTH
M3  - Article
AB  - Background: Patient and Public Involvement is now an essential part of health-related research. Evidence suggests that research that involves patients and members of the public can enhance methodological rigor and facilitate the implementation of research findings.Aims: Our paper describes the development of a youth research group (Youth Speak) aimed at increasing youth engagement in mental health research.Method: We provide a selective review of the literature and outline the challenges and benefits of involving young people in research. Examples of how our group has facilitated involvement and the challenges we have encountered are also discussed.Results: Meaningful involvement of young people in mental health research is poorly documented or significantly lacking given the dearth of published literature. This may reflect the difficulty of obtaining sustained funding which is required to facilitate non-tokenistic involvement or a perception that young people are unable to provide meaningful contributions in this area.Conclusions: By establishing groups such as Youth Speak, which focus on the long-term involvement and development of young people in all stages of the research process, we hope to empower young people so that they can reshape youth mental health services.
PU  - TAYLOR & FRANCIS INC
PI  - PHILADELPHIA
PA  - 530 WALNUT STREET, STE 850, PHILADELPHIA, PA 19106 USA
SN  - 0963-8237
SN  - 1360-0567
DA  - 2015 
PY  - 2015
VL  - 24
IS  - 5
SP  - 271
EP  - 275
DO  - 10.3109/09638237.2014.998810
AN  - WOS:000369833000004
ER  -

TY  - JOUR
Z2  - Бохан, Н.А.
Z2  - Мандель, А.И.
Z2  - Иванова, С.А.
Z2  - Прокопьева, В.Д.
Z2  - Артемьев, И.А.
Z2  - Невидимова, Т.И.
Z2  - Мастерова, Е.И.
Z2  - Воеводин, И.В.
Z2  - Аболонин, А.Ф.
Z2  - Шушпанова, Т.В.
AU  - Bokhan, N.A.
AU  - Mandel, A.I.
AU  - Ivanova, S.A.
AU  - Prokopyeva, V.D.
AU  - Artemyev, I.A.
AU  - Nevidimova, T.I.
AU  - Masterova, E.I.
AU  - Voevodin, I.V.
AU  - Abolonin, A.F.
AU  - Shushpanova, T.V.
TI  - OLD AND NEW ISSUES OF ADDICTION MEDICINE IN THE CONTEXT OF INTERDISCIPLINARY RESEARCH
T2  - Voprosy narkologii
M3  - Article
AB  - A review of findings from recent interdisciplinary studies of the Mental Health Research Institute in the field of clinical and biological issues of addiction medicine is presented. Using methods of analytical epidemiology the factors that have a significant impact on the state of the art and dynamics of the substance use disorders, and the features of their prevalence in the eastern region of Russia were identified. As a model for studying ethnic territorial issues of addictive disorders a relevant for the Siberian region substance use situation in the Republic of Tuva was considered which has significant differences across a series of clinical and dynamic characteristics concerning alcohol dependence and alcoholic psychosis occurrence in patients of the Russian and Tuvan ethnicity. Psycho-clinical and bio-pathological correlations were highlighted in adolescents addicted to psychoactive substances who were detained in penitentiary settings. In patients with alcohol addiction and wrongful conduct significant changes in hormonal profile were revealed. Based on pathophysiological markers the models were developed which allow predicting with a high degree of precision the likelihood of relapse in drug addicted adolescents and youths after compulsory withdrawal and also predict the risk of episodic drug use. The analysis of prevalence and patterns of substance use in young adults showed a high degree of linkage between addictive, suicidal and wrongful behaviors. New findings on the functional mechanisms of drug involvement were obtained along with the variants for its clinical realization (taking into account comorbid bio-pathological ground) as well as gender-age features of substance use in different social groups (including deviant adolescents and highly educated youths). The role of oxidative stress, neurosteroidogenesis disturbances and olfactory abnormalities in pathogenesis of alcohol addiction was established. Therapeutic approaches to correct these disorders using an antioxidant carnosine, MRI therapy, and an innovative anticonvulsant galodif were proposed. On the basis of studying mechanisms of pathological integration between immune and sensory systems in addictive disorders some immune physiological clinical predictors of the primary pathological craving for substance use were determined and the models for detecting predisposition to substance abuse were developed.
PU  - V. Serbsky National Medical Research Centre of Psychiatry and Narcology under the RF Ministry of Public Health
PA  - 23, Kropotkin lane, Moscow, 119034
SN  - 0234-0623
DA  - 2017 
PY  - 2017
IS  - 1
SP  - 26
EP  - 62
AN  - RSCI:30072306
ER  -

TY  - JOUR
AU  - Sperling, Cecilie
AU  - Sandager, Mette
AU  - Jensen, Henry
AU  - Knudsen, Janne Lehmann
TI  - Current organisation of follow-up does not meet cancer patients' needs
T2  - DANISH MEDICAL JOURNAL
M3  - Article
AB  - INTRODUCTION: For cancer patients, traditional follow-up care is considered unsuitable and unsustainable. The patient perspective seems often to be absent in the ongoing debate about alternative strategies for follow-up care. Based on a national survey from 2012, the objective of this study was to examine cancer patients' support needs regarding physiological and emotional problems during follow-up and to identify factors associated with their needs and any unmet needs.MATERIAL AND METHODS: Patients diagnosed with cancer in the period from April to September 2010 were invited to participate. A total of 4,401 patients responded (response rate = 64%). The risks in terms of prevalence rate ratios of having needs and unmet needs for both physiological and emotional problems were estimated using the Poisson regression.RESULTS: The study showed that 60% of the patients had needs for support regarding physiological and emotional problems, and half of the patients reported unmet needs. Younger patients and patients with co-morbidity were more likely to report needs and unmet needs for physiological and emotional support. Treatment complexity and setting of follow-up were not associated with unmet needs.CONCLUSION: The study underlines that the current organisation of follow-up does not meet cancer patients' needs. Several factors are associated with both needs and unmet needs. Hence, a more sustainable approach for follow-up care may consist in stratification tailored to the patients' different needs. In such an approach, more focus should be on age-specific needs and the impact of co-morbidity.
PU  - DANISH MEDICAL ASSOC
PI  - COPENHAGEN
PA  - TRONDHJEMSGADE 9, DK-2100 COPENHAGEN, DENMARK
SN  - 2245-1919
DA  - 2014 JUN
PY  - 2014
VL  - 61
IS  - 6
AN  - WOS:000342042100008
ER  -

TY  - JOUR
AU  - Pii, Kathrine Hoffmann
AU  - Schou, Lone Helle
AU  - Piil, Karin
AU  - Jarden, Mary
TI  - Current trends in patient and public involvement in cancer research: A systematic review
T2  - HEALTH EXPECTATIONS
M3  - Review
AB  - Background Patient and public involvement (PPI) in health research is on the rise worldwide. Within cancer research, PPI ensures that the rapid development of medical and technological opportunities for diagnostics, treatment and care corresponds with the needs and priorities of people affected by cancer. An overview of the experiences, outcomes and quality of recent PPI in cancer research would provide valuable information for future research. Objective To describe the current state of PPI in cancer research focusing on the research stages, applied methods, stated purposes and outcomes, and challenges and recommendations. Methods A search was conducted on PubMed, CINAHL and PsycINFO for literature published from December 2006 to April 2017. Original research studies describing the involvement of cancer patients, stakeholders and carers as active partners at any stage of the research process were included. Results Twenty-seven studies were included, the majority reporting PPI at the early stages of research, that is, during the definition and prioritization of research topics and the development of recruitment strategies. Few studies reported PPI at later stages and across the research process. Challenges and recommendations were only briefly described, and critical reflection on the PPI process was lacking. Conclusion PPI needs to be integrated more broadly in the cancer research process. The quality of reporting PPI should be strengthened through greater critical reflections including both positive and negative experiences of the PPI process. This will contribute to the further development of PPI and its potential in cancer research.
PU  - WILEY
PI  - HOBOKEN
PA  - 111 RIVER ST, HOBOKEN 07030-5774, NJ USA
SN  - 1369-6513
SN  - 1369-7625
DA  - 2019 FEB
PY  - 2019
VL  - 22
IS  - 1
SP  - 3
EP  - 20
DO  - 10.1111/hex.12841
AN  - WOS:000457461400002
ER  -

TY  - JOUR
AU  - Boffa, Jody
AU  - King, Malcolm
AU  - McMullin, Kathleen
AU  - Long, Richard
TI  - A process for the inclusion of Aboriginal People in health research: Lessons from the Determinants of TB Transmission project
T2  - SOCIAL SCIENCE & MEDICINE
M3  - Article
AB  - The Determinants of TB Transmission (DTT) project, a federally-funded study covering the period April 1, 2006-March 31, 2013, and examining the determinants of TB transmission amongst the Canadian-born population (Aboriginal and non-Aboriginal) in the prairie provinces of Canada, took a novel approach to health research involving Aboriginal people. The methodology aligned itself with the recently published Canadian Institutes of Health Research (CIHR) Guidelines for Health Research Involving Aboriginal People and the established principles of Ownership, Control, Access, and Possession (OCAP). This article details the process by which collaboration with Aboriginal peoples was achieved, including the involvement of Aboriginal researchers, the development of Provincial Network Committees (PNCs), and communications with First Nations Chiefs and Council. Strengths of this methodology included Aboriginal organizational and community support with a high rate of participation; PNC leadership, which brought together Aboriginal stakeholders with provincial and federal TB program planners; and the exploration of both on and off-reserve transmission factors. Challenges of the methodology included meeting funding agency timelines and expectations given the gradual process of trust development and PNC-reviewed publication; respecting both community and individual participants' autonomy regarding study participation; and political discomfort with strong Aboriginal involvement. While the methodology required a dedicated investment from researchers and funding agencies alike, the process was worthwhile and achieved a high degree of support from its major collaborators: the Aboriginal peoples. (C) 2011 Elsevier Ltd. All rights reserved.
PU  - PERGAMON-ELSEVIER SCIENCE LTD
PI  - OXFORD
PA  - THE BOULEVARD, LANGFORD LANE, KIDLINGTON, OXFORD OX5 1GB, ENGLAND
SN  - 0277-9536
DA  - 2011 MAR
PY  - 2011
VL  - 72
IS  - 5
SP  - 733
EP  - 738
DO  - 10.1016/j.socscimed.2010.10.033
AN  - WOS:000289911600013
ER  -

TY  - JOUR
AU  - Gautier, Isabelle
AU  - Janiaud, Perrine
AU  - Rollet, Nelly
AU  - Andre, Nicolas
AU  - Tsimaratos, Michel
AU  - Cornu, Catherine
AU  - Malik, Salma
AU  - Gentile, Stephanie
AU  - Kassai, Behrouz
TI  - Trends in the number and the quality of trial protocols involving children submitted to a French Institutional Review Board
T2  - BMC MEDICAL RESEARCH METHODOLOGY
M3  - Review
AB  - Background: There is a great need for high quality clinical research for children. The European Pediatric Regulation aimed to improve the quality of clinical trials in order to increase the availability of treatments for children. The main purpose of this study was to assess the evolution of both the number and the quality of pediatric trial protocols that were submitted to a French Institutional Review Board (IRB00009118) before and after the initiation of the EU Pediatric Regulation.Methods: All protocols submitted to the IRB00009118 between 2003 and 2014 and conducting research on subjects under eighteen years of age were eligible. The quality of randomized clinical trials was assessed according to the guidelines developed by the Enhancing the QUAlity and Transparency Of health Research (EQUATOR) Network and ranked using the Jadad score.Results: Out of 622 protocols submitted to the Institutional Review Board (IRB), 21% (133/622) included children. Among these 133 pediatric protocols, the number of submitted pediatric protocols doubled between the two studied periods. From 2003 to 2008, 47 protocols including 21 institutionally sponsored were submitted to the IRB and from 2009 until 2014, 86 protocols including 48 institutionally sponsored were submitted. No significant trend was observed on the quality of RCTs. The overall median score of RCTs on the Jadad scale was high (3.5), 70.0% of protocols had a Jadad score >= 3, and 30.0% had a score < 3.Conclusion: Following the EU Pediatric Regulation, the number of pediatric protocols submitted to the IRB00009118 tends to increase, but no change was noticed regarding their quality.
PU  - BIOMED CENTRAL LTD
PI  - LONDON
PA  - 236 GRAYS INN RD, FLOOR 6, LONDON WC1X 8HL, ENGLAND
SN  - 1471-2288
DA  - 2017 AUG 23
PY  - 2017
VL  - 17
DO  - 10.1186/s12874-017-0395-4
AN  - WOS:000408333300001
ER  -

TY  - JOUR
AU  - Cox, Susan M.
AU  - McDonald, Michael
TI  - Ethics is for human subjects too: Participant perspectives on responsibility in health research
T2  - SOCIAL SCIENCE & MEDICINE
M3  - Article
AB  - Despite the significant literature as well as energy devoted to ethical review of research involving human subjects, little attention has been given to understanding the experiences of those who volunteer as human subjects. Why and how do they decide to participate in research? Is research participation viewed as a form of social responsibility or as a way of obtaining individual benefits? What if anything do research subjects feel they are owed for participation? And what do they feel that they owe the researcher? Drawing on in-depth individual interviews conducted in 2006 and 2007 with 41 subjects who participated in a variety of types of health research in Canada, this paper focuses on subject perspectives on responsibility in research. Highlighting the range of ways that subjects describe their involvement in research and commitments to being a 'good' subject, we present a typology of narratives that sheds new light on the diverse meanings of research participation. These narratives are not mutually exclusive or prescriptive but are presented as ideal types typifying a set of circumstances and values. As such, they collectively illuminate a range of motivations expressed by human subjects as well as potential sources of vulnerability. The typology adds a new dimension to the literature in this area and has significant implications for researchers seeking more human-subject centred approaches to research recruitment and retention, as well as research ethics boards trying to better anticipate the perspectives of prospective participants. (C) 2013 Elsevier Ltd. All rights reserved.
PU  - PERGAMON-ELSEVIER SCIENCE LTD
PI  - OXFORD
PA  - THE BOULEVARD, LANGFORD LANE, KIDLINGTON, OXFORD OX5 1GB, ENGLAND
SN  - 0277-9536
DA  - 2013 DEC
PY  - 2013
VL  - 98
SP  - 224
EP  - 231
DO  - 10.1016/j.socscimed.2013.09.015
AN  - WOS:000329273600028
ER  -

TY  - JOUR
AU  - Schoeters, Greet
AU  - Den Hond, Elly
AU  - Colles, Ann
AU  - Loots, Ilse
AU  - Morrens, Bert
AU  - Keune, Hans
AU  - Bruckers, Liesbeth
AU  - Nawrot, Tim
AU  - Sioen, Isabelle
AU  - De Coster, Sam
AU  - Van Larebeke, Nicolas
AU  - Nelen, Vera
AU  - Van de Mieroop, Els
AU  - Vrijens, Jan
AU  - Croes, Kim
AU  - Goeyens, Karen
AU  - Baeyens, Willy
TI  - Concept of the Flemish human biomonitoring programme
T2  - INTERNATIONAL JOURNAL OF HYGIENE AND ENVIRONMENTAL HEALTH
M3  - Article
AB  - Since 2002 a human biomonitoring network has been established in Flanders (Belgium) as part of a programme on environmental health surveillance. The human biomonitoring network should support environmental health policy by identifying priorities for further action. The first cycle of the programme (2002-2006) confirmed the hypotheses that living in areas with different environmental pressure is reflected in different loads of environmental chemicals in the residents. In the second cycle of the programme (2007-2011) the number of environmental chemicals for which human biomonitoring data were obtained was expanded substantially. The goal of the Flemish programme is to use and translate the scientific results into policy actions. Its further orientation in the second cycle to human biomonitoring in hot spots and sensitive age groups or susceptible persons with underlying complications (e.g. persons with diabetes) are linked to these goals. Interaction with stakeholders is embedded in the programme emphasizing transparency of the choices that are made and direct communication. The Flemish human biomonitoring programme is organized centrally with major involvement of research partners from different disciplines which allows engrafting environmental health research on the programme. One of the major focuses is the question whether combinations of pollutants in the general population are associated with biological effects. The objective of this paper is to review and discuss the options that were taken in the human biomonitoring programme in order to achieve its goals. (C) 2011 Elsevier GmbH. All rights reserved.
PU  - ELSEVIER GMBH
PI  - MUNICH
PA  - HACKERBRUCKE 6, 80335 MUNICH, GERMANY
SN  - 1438-4639
SN  - 1618-131X
DA  - 2012 FEB
PY  - 2012
VL  - 215
IS  - 2
SP  - 102
EP  - 108
DO  - 10.1016/j.ijheh.2011.11.006
AN  - WOS:000303224500008
ER  -

TY  - JOUR
AU  - Gimbel, S.
AU  - Kohler, P.
AU  - Mitchell, P.
AU  - Emami, A.
TI  - Creating academic structures to promote nursing's role in global health policy
T2  - INTERNATIONAL NURSING REVIEW
M3  - Article
AB  - Aim: We highlight key components of emerging academic structures in global health nursing and explain how this investment can expand nursing's broader engagement in global health policy development.Background: Engaging nursing in global health policy development is vital to ensure the scale-up of effective health programmes. Globally, nurses promote development of interprofessional healthcare teams who are responsible for translating sound global health policy and evidence-based programming into practice. However, the role of nurses within policy forums and on influential decision-making bodies within the global health space remains limited, which reinforces suboptimal global health policy implementation.Introduction: Investment in globally engaged academic structures is an important way to expand participation of nursing in global health policy development.Sources of evidence: A review of the current knowledge and substantive findings related to academic structures promoting global health nursing was conducted, and included a directed search of institutional websites, related grey and peer-reviewed literature, and communication with top-tier schools of nursing in the United States, to identify specific developments in global health nursing academic structures.Discussion/Conclusion: Effective academic structures promoting global health nursing include a framework of four critical components - Research, Education, Policy and Partnership. Academic structure type and core activities vary depending on institutional priorities.Implications for nursing, health and social policy: Increasingly, global health research, driven by individual nursing investigators, is expanding; however, in order to translate these advances into expanded involvement in global health policy development, academic structures within schools of nursing need to systematically expand educational opportunities, bolster research capacity and promote partnership with policymakers.
PU  - WILEY
PI  - HOBOKEN
PA  - 111 RIVER ST, HOBOKEN 07030-5774, NJ USA
SN  - 0020-8132
SN  - 1466-7657
DA  - 2017 MAR
PY  - 2017
VL  - 64
IS  - 1
SP  - 117
EP  - 125
DO  - 10.1111/inr.12338
AN  - WOS:000398915100017
ER  -

TY  - JOUR
AU  - Boonstra, Tjeerd W.
AU  - Nicholas, Jennifer
AU  - Wong, Quincy Jj
AU  - Shaw, Frances
AU  - Townsend, Samuel
AU  - Christensen, Helen
TI  - Using Mobile Phone Sensor Technology for Mental Health Research: Integrated Analysis to Identify Hidden Challenges and Potential Solutions
T2  - JOURNAL OF MEDICAL INTERNET RESEARCH
M3  - Article
AB  - Background: Mobile phone sensor technology has great potential in providing behavioral markers of mental health. However, this promise has not yet been brought to fruition.Objective: The objective of our study was to examine challenges involved in developing an app to extract behavioral markers of mental health from passive sensor data.Methods: Both technical challenges and acceptability of passive data collection for mental health research were assessed based on literature review and results obtained from a feasibility study. Socialise, a mobile phone app developed at the Black Dog Institute, was used to collect sensor data (Bluetooth, location, and battery status) and investigate views and experiences of a group of people with lived experience of mental health challenges (N=32).Results: On average, sensor data were obtained for 55% (Android) and 45% (iOS) of scheduled scans. Battery life was reduced from 21.3 hours to 18.8 hours when scanning every 5 minutes with a reduction of 2.5 hours or 12%. Despite this relatively small reduction, most participants reported that the app had a noticeable effect on their battery life. In addition to battery life, the purpose of data collection, trust in the organization that collects data, and perceived impact on privacy were identified as main factors for acceptability.Conclusions: Based on the findings of the feasibility study and literature review, we recommend a commitment to open science and transparent reporting and stronger partnerships and communication with users. Sensing technology has the potential to greatly enhance the delivery and impact of mental health care. Realizing this requires all aspects of mobile phone sensor technology to be rigorously assessed.
PU  - JMIR PUBLICATIONS, INC
PI  - TORONTO
PA  - 59 WINNERS CIRCLE, TORONTO, ON M4L 3Y7, CANADA
SN  - 1438-8871
DA  - 2018 JUL
PY  - 2018
VL  - 20
IS  - 7
DO  - 10.2196/10131
AN  - WOS:000440847500001
ER  -

TY  - JOUR
AU  - Pettersen, Gunn
AU  - Rosenvinge, Jan H.
AU  - Bakland, Maria
AU  - Wynn, Rolf
AU  - Mathisen, Therese Fostervold
AU  - Sundgot-Borgen, Jorunn
TI  - Patients' and therapists' experiences with a new treatment programme for eating disorders that combines physical exercise and dietary therapy: the PED-t trial. A qualitative study protocol
T2  - BMJ OPEN
M3  - Article
AB  - Introduction Women with bulimia nervosa and binge eating disorder often suffer for many years before they seek professional help. Evidence-based treatments like cognitive behavioural therapy (CBT) might be poorly accessible, and about 50% of those who receive CBT respond to it. Such outcome may reflect the heterogeneous nature of eating disorders, and addressing this heterogeneity calls for expanding the portfolio of treatment options. In particular, it is important to explore such options' acceptability, tolerability and affordability expressed through experiences with the treatment. This protocol outlines the rationale and design of a qualitative study. It captures experiences from patients and therapists who were involved in a randomised controlled trial (RCT) exploring the efficacy of a new group-based treatment programme combining physical exercise and dietary therapy.Methods and analysis 15 patients with bulimia nervosa or binge eating disorder, 10 therapists (physical trainers and dietitians) and 6-10 patients who dropped out of the RCT will he semistructurally interviewed. All interviews will be analysed using a systematic text condensation approach.Ethics and dissemination Results will be presented in peer-reviewed international journals, and at relevant international conferences. Key findings will be available to study participants as well as to patient organisations and health authorities. The overall study meets the intent and requirements of the Health Research Act and the Declaration of Helsinki. It is approved by the regional committee for medical research ethics (2013/1871).
PU  - BMJ PUBLISHING GROUP
PI  - LONDON
PA  - BRITISH MED ASSOC HOUSE, TAVISTOCK SQUARE, LONDON WC1H 9JR, ENGLAND
SN  - 2044-6055
DA  - 2018 JAN
PY  - 2018
VL  - 8
IS  - 1
DO  - 10.1136/bmjopen-2017-018708
AN  - WOS:000431743500218
ER  -

TY  - JOUR
AU  - Manning, Joseph C.
AU  - Walker, Gemma M.
AU  - Carter, Tim
AU  - Aubeeluck, Aimee
AU  - Witchell, Miranda
AU  - Coad, Jane
A1  - CYP-MH SAT Study Grp
TI  - Children and Young People-Mental Health Safety Assessment Tool (CYPMH SAT) study: Protocol for the development and psychometric evaluation of an assessment tool to identify immediate risk of self-harm and suicide in children and young people (10-19 years) in acute paediatric hospital settings
T2  - BMJ OPEN
M3  - Article
AB  - Introduction Currently, no standardised, evidence-based assessment tool for assessing immediate self-harm and suicide in acute paediatric inpatient settings exists.Aim The aim of this study is to develop and test the psychometric properties of an assessment tool that identifies immediate risk of self-harm and suicide in children and young people (10-19 years) in acute paediatric hospital settings.Methods and analysis Development phase: This phase involved a scoping review of the literature to identify and extract items from previously published suicide and self-harm risk assessment scales. Using a modified electronic Delphi approach, these items will then be rated according to their relevance for assessment of immediate suicide or self-harm risk by expert professionals. Inclusion of items will be determined by 65%-70% consensus between raters. Subsequently, a panel of expert members will convene to determine the face validity, appropriate phrasing, item order and response format for the finalised items. Psychometric testing phase: The finalised items will be tested for validity and reliability through a multicentre, psychometric evaluation. Psychometric testing will be undertaken to determine the following: internal consistency, inter-rater reliability, convergent, divergent validity and concurrent validity.Ethics and dissemination Ethical approval was provided by the National Health Service East Midlands-Derby Research Ethics Committee (17/EM/0347) and full governance clearance received by the Health Research Authority and local participating sites. Findings from this study will be disseminated to professionals and the public via peer-reviewed journal publications, popular social media and conference presentations.
PU  - BMJ PUBLISHING GROUP
PI  - LONDON
PA  - BRITISH MED ASSOC HOUSE, TAVISTOCK SQUARE, LONDON WC1H 9JR, ENGLAND
SN  - 2044-6055
DA  - 2018 APR
PY  - 2018
VL  - 8
IS  - 4
DO  - 10.1136/bmjopen-2017-020964
AN  - WOS:000435176700216
ER  -

TY  - JOUR
AU  - Grant, Azure Dominique
AU  - Wolf, Gary Isaac
AU  - Nebeker, Camille
TI  - Approaches to governance of participant-led research: a qualitative case study
T2  - BMJ OPEN
M3  - Article
AB  - Objectives Participant-led research (PLR) is a rapidly developing form of citizen science in which individuals can create personal and generalisable knowledge. Although PLR lacks a formal framework for ethical review, participants should not be excused from considering the ethical implications of their work. Therefore, a PLR cohort consisting of 24 self-trackers aimed to: (1) substitute research ethics board procedures with engagement in ethical reflection before and throughout the study and (2) draft principles to encourage further development of the governance and ethical review of PLR.Methods A qualitative case study method was used to analyse the ethical reflection process. Participants discussed study risks, risk management strategies and benefits pre-project, during a series of weekly webinars, via individual meetings with the participant-organisers, and during semi-structured interviews at project completion. Themes arising from discussions and interviews were used to draft prospective principles to guide PLR.Results Data control, aggregation and identifiability were the most common risks identified. These were addressed by a commitment to transparency among all participants and by establishing participant control via self-collection and self-management of data. Group discussions and resources (eg, assistance with experimental design and data analysis) were the most commonly referenced benefits of participation. Additional benefits included greater understanding of one's physiology and greater ability to structure an experiment. Nine principles were constructed to encourage further development of ethical PLR practices. All participants expressed interest in participating in future PLR.Conclusions Projects involving a small number of participants can sustain engagement in ethical reflection among participants and participant-organisers. PLR that prioritises transparency, participant control of data and ongoing risk-to-benefit evaluation is compatible with the principles that underlie traditional ethical review of health research, while being appropriate for a context in which citizen scientists play the central role.
PU  - BMJ PUBLISHING GROUP
PI  - LONDON
PA  - BRITISH MED ASSOC HOUSE, TAVISTOCK SQUARE, LONDON WC1H 9JR, ENGLAND
SN  - 2044-6055
DA  - 2019 JUN
PY  - 2019
VL  - 9
IS  - 4
DO  - 10.1136/bmjopen-2018-025633
AN  - WOS:000471157200129
ER  -

TY  - JOUR
AU  - Haugstvedt, Anne
AU  - Hernar, Ingvild
AU  - Strandberg, Ragnhild Bjarkoy
AU  - Richards, David A.
AU  - Nilsen, Roy Miodini
AU  - Tell, Grethe S.
AU  - Graue, Marit
TI  - Use of patient-reported outcome measures (PROMs) in clinical diabetes consultations: study protocol for the DiaPROM randomised controlled trial pilot study
T2  - BMJ OPEN
M3  - Article
AB  - Introduction Although diabetes distress is found to be associated with decreased glycaemic control among adults with type 1 diabetes, the psychological and emotional impact of living with the condition is often not recognised and often under-reported in diabetes care. Therefore, regular assessment of diabetes distress is recommended. Assessment of diabetes distress using patient-reported outcome measures (PROMs) in clinical practice has the potential to enhance care for people with diabetes by identifying problems and improving patient-clinician communication. In this study protocol, we describe a pilot randomised controlled trial (RCT) aiming to test the feasibility of all components of an empowerment-based intervention using PROMs as dialogue support in clinical diabetes consultations, and to address the uncertainties associated with running a fully powered evaluation study.Methods and analysis We will undertake a two-arm pilot RCT of an intervention using the Problem Areas In Diabetes (PAID) scale in clinical diabetes consultations in order to conclude whether a fully powered trial is appropriate and/or feasible. The study will also include qualitative indepth interviews with participants and healthcare providers. Our objectives are to (1) evaluate the recruitment procedures and attrition rates; (2) evaluate the performance of the randomisation procedure; (3) evaluate the participants' mean scores on the outcome measures before and after the intervention; (4) evaluate if the intervention consultations are acceptable and feasible; and (5) explore patients' and healthcare providers' experiences with the use of PAID as dialogue support and empowerment-based communication skills in clinical diabetes consultations. The quantitative data analysis includes descriptive statistics (frequencies, percentages, means, SD and CI). For the qualitative data, we will perform thematic analysis.Ethics and dissemination Ethical approval has been obtained from the Western Norway Regional Committee for Medical and Health Research Ethics (2017/1506/REC west). We will present the findings from the study phases at national and international conferences and submit manuscripts to peer-reviewed journals and popular science journals.
PU  - BMJ PUBLISHING GROUP
PI  - LONDON
PA  - BRITISH MED ASSOC HOUSE, TAVISTOCK SQUARE, LONDON WC1H 9JR, ENGLAND
SN  - 2044-6055
DA  - 2019 JUN
PY  - 2019
VL  - 9
IS  - 1
DO  - 10.1136/bmjopen-2018-024008
AN  - WOS:000471116800146
ER  -

TY  - JOUR
AU  - Price, Gabrielle C.
AU  - Jansen, Kate L.
AU  - Weick, Michala R.
TI  - Let's Talk About Sex: Ethical Considerations in Survey Research With Minority Populations
T2  - TRANSLATIONAL ISSUES IN PSYCHOLOGICAL SCIENCE
M3  - Article
AB  - This article addresses several ethical considerations in sex research, including being mindful of vulnerable populations, obtaining informed consent, and protecting the rights, confidentiality, and privacy of research participants. Focusing primarily on survey and interview-based research methodologies, this article discusses incorporating community advisory boards (CABs) and effectively working with institutional review boards (IRB) to mitigate ethical issues in sex research. We will focus specifically on incorporating CABs when conducting research with individuals with HIV/AIDS and how to effectively prepare IRB applications for research with adolescent sexual minorities. CABs address concerns in the research design process by ensuring respectful and accurate survey design and incorporating the feedback from community and group members (Reddy, Buchanan, Sifunda, James, & Naidoo, 2010; Strauss et al., 2001). Likewise, despite potential increased scrutiny of sex research applications, considerable IRB application preparation can assist in making sure vulnerable populations are protected and increase the likelihood of approval (Wiederman, 2002; Mustanski, 2011). The findings suggest that community advisory boards and thoughtful IRB preparation will mitigate ethical issues by protecting the rights of research participants and preventing exploitation of vulnerable populations.
PU  - EDUCATIONAL PUBLISHING FOUNDATION-AMERICAN PSYCHOLOGICAL ASSOC
PI  - WASHINGTON
PA  - 750 FIRST ST, NE, WASHINGTON, DC 20002-4242 USA
SN  - 2332-2136
SN  - 2332-2179
DA  - 2020 SEP
PY  - 2020
VL  - 6
IS  - 3
SP  - 214
EP  - 222
DO  - 10.1037/tps0000270
AN  - WOS:000645223400004
ER  -

TY  - JOUR
AU  - Kabudula, Chodziwadziwa W.
AU  - Clark, Benjamin D.
AU  - Gomez-Olive, Francesc Xavier
AU  - Tollman, Stephen
AU  - Menken, Jane
AU  - Reniers, Georges
TI  - The promise of record linkage for assessing the uptake of health services in resource constrained settings: a pilot study from South Africa
T2  - BMC MEDICAL RESEARCH METHODOLOGY
M3  - Article
AB  - Background: Health and Demographic Surveillance Systems (HDSS) have been instrumental in advancing population and health research in low-and middle-income countries where vital registration systems are often weak. However, the utility of HDSS would be enhanced if their databases could be linked with those of local health facilities. We assess the feasibility of record linkage in rural South Africa using data from the Agincourt HDSS and a local health facility.Methods: Using a gold standard dataset of 623 record pairs matched by means of fingerprints, we evaluate twenty record linkage scenarios (involving different identifiers, string comparison techniques and with and without clerical review) based on the Fellegi-Sunter probabilistic record linkage model. Matching rates and quality are measured by their sensitivity and positive predictive value (PPV). Background characteristics of matched and unmatched cases are compared to assess systematic bias in the resulting record-linked dataset.Results: A hybrid approach of deterministic followed by probabilistic record linkage, and scenarios that use an extended set of identifiers including another household member's first name yield the best results. The best fully automated record linkage scenario has a sensitivity of 83.6% and PPV of 95.1%. The sensitivity and PPV increase to 84.3% and 96.9%, respectively, when clerical review is undertaken on 10% of the record pairs. The likelihood of being linked is significantly lower for females, non-South Africans and the elderly.Conclusion: Using records matched by means of fingerprints as the gold standard, we have demonstrated the feasibility of fully automated probabilistic record linkage using identifiers that are routinely collected in health facilities in South Africa. Our study also shows that matching statistics can be improved if other identifiers (e.g., another household member's first name) are added to the set of matching variables, and, to a lesser extent, with clerical review. Matching success is, however, correlated with background characteristics that are indicative of the instability of personal attributes over time (e.g., surname in the case of women) or with misreporting (e.g., age).
PU  - BIOMED CENTRAL LTD
PI  - LONDON
PA  - 236 GRAYS INN RD, FLOOR 6, LONDON WC1X 8HL, ENGLAND
SN  - 1471-2288
DA  - 2014 MAY 24
PY  - 2014
VL  - 14
DO  - 10.1186/1471-2288-14-71
AN  - WOS:000336677100001
ER  -

TY  - JOUR
AU  - Priebe, Stefan
AU  - Pavlickova, Hana
AU  - Eldridge, Sandra
AU  - Golden, Eoin
AU  - McCrone, Paul
AU  - Ockenden, Nick
AU  - Pistrang, Nancy
AU  - King, Michael
TI  - Effectiveness of one-to-one volunteer support for patients with psychosis: protocol of a randomised controlled trial
T2  - BMJ OPEN
M3  - Article
AB  - Introduction: Social isolation is common in patients with psychosis and associated with a number of negative outcomes. Programmes in which volunteers provide one-to-one support-often referred to as befriending-have been reputed to achieve favourable outcomes. However, trial-based evidence for their effectiveness is limited.Methods and analysis: This is a randomised controlled trial comparing the effects of one-to-one volunteer support with an active control condition for patients with psychosis over a 1-year period. Patients in the intervention group will receive the support of a volunteer for 1 year, who will meet them weekly and engage them in social and recreational activities. Patients in the control group will not receive support from a volunteer. In both groups, patients will be given a booklet detailing locally available social activities and otherwise receive treatment as usual. Patients, volunteers, clinicians and researchers involved in the delivery of the intervention will not be blinded to group assignment, while researchers carrying out data collection will be blinded. Data collection will be conducted at baseline, at 6 and 12 months. The primary outcome is the amount of time spent engaging in social activities per day. Secondary outcomes include symptoms, quality of life, self-esteem and costs of care. Attitudes of volunteers towards mentally ill people will be assessed. Finally, in-depth interviews will be conducted with patients and volunteers.Ethics and dissemination: The study has been approved by the National Research Ethics Service (NRES) Committee London-Camden & Kings Cross (reference 15/LO/0674). The findings of the trial will be published in open access peer-reviewed journals and in the National Institute for Health Research (NIHR) journals library, and presented at scientific conferences. In addition, findings will be summarised for a lay audience and circulated to all relevant National Health Service (NHS) and voluntary organisations.
PU  - BMJ PUBLISHING GROUP
PI  - LONDON
PA  - BRITISH MED ASSOC HOUSE, TAVISTOCK SQUARE, LONDON WC1H 9JR, ENGLAND
SN  - 2044-6055
DA  - 2016 
PY  - 2016
VL  - 6
IS  - 8
DO  - 10.1136/bmjopen-2016-011582
AN  - WOS:000382336700119
ER  -

TY  - DATA
AU  - McCormick, Marie C
TI  - Infant Health and Development Program, Phase IV Electronic Records, 2000-2016
T2  - Harvard Dataverse
M3  - Data study
AB  - This dataset represents a group of paper records (a "series") within the Marie C. McCormick papers, 1956-2016 (inclusive), 1968-2009 (bulk), which can be accessed on-site at the Center for the History of Medicine at the Francis A. Countway Library of Medicine in Boston, Massachusetts. The series consists of research administrative and regulatory records, research data, publishing records, and correspondence, generated and compiled by Marie C. McCormick during her tenure as Principal Investigator for Phase IV of the Infant Health and Development Program. Phase IV of the program revisited low-birthweight subjects at 18 years of age (between 2001 and 2004), some of whom had participated in early childhood educational intervention as part of the study. Research during this phase addressed the health, social functioning, mental health, and mental ability of young adult subjects and their siblings; subjects family composition, environment, and socio-economic background; and the parenting philosophies and practices of parents or caregivers. More IHDP records may be found in the Infant Health and Development Program, Phases I-III Records, 1984-2002 and Infant Health and Development Program, Phase IV Paper Records, 1990-2009 datasets. More publishing records may be found in the Writings and Publications, 1971-2013 dataverse. Research administrative records include: Institutional Review Board (IRB) safety plans, confidentiality certificates, and consent forms drafted for various participant categories; site directors meeting minutes and agendas; financial and grant funding records; reports; presentations; and administrative correspondence. Research regulatory records consist of: survey instruments and interview schedules; codebooks; and protocols and methodologies. Research data include: coded and analyzed databases and datasets (SAS, SPSS, Microsoft Access, comma-separated value files, tab-delimited files, and spreadsheets); and summarized and analyzed data tables and graphs. Publishing records include manuscript drafts, bibliographies, and correspondence for publications related to IHDP research findings from multiple phases of the program. Correspondence consists of emails and attachments received by McCormick during Phase IV, concerning: research administration (such as research protocols, policies, IRB approval, and grant funding); publishing; and research data results. Email attachments include: manuscript drafts and publishing correspondence; grant funding records; IRB records; and SPSS dataset files. Topics in the subseries include: behavior; academic performance; physical health; nutrition and eating habits; peer and family relationships; household composition and environment; substance abuse and suicidal thoughts; criminal activity; safety and danger; and maternal parenting philosophy and involvement in childs education and social activities, among other topics. Series also includes collected publications related to the focuses of IHDP research. Data and associated records are accessible onsite at the Center for the History of Medicine per the conditions governing access described below. Conditions Governing Access to Original Collection Materials: The series represented by this dataset includes longitudinal patient information that is restricted for 80 years from the most recently dated records in the Infant Health and Development Program, Phase IV Paper Records, 1990-2009 series, personnel information that is restricted for 80 years from the date of record creation, and Harvard University and Childrens Hospital Boston institutional records that are restricted for 50 years from the date of record creation. Access to electronic records is also premised on the availability of a computer station, requisite software, and/or the ability of Public Services staff to review and/or print out records of interest in advance of an on-site visit. Researchers should contact Public Services for more information. The Marie C. McCormick papers were processed with grant funding from the Andrew W. Mellon Foundation, as awarded and administered by the Council on Library and Information Resources (CLIR) in 2016. View the Marie C. McCormick Papers finding aid for a full collection inventory of both paper and digital records, and for more information about accessing and using the collection.
DA  - 2017 
PY  - 2017
VL  - 1
DO  - 10.7910/DVN/UFXW2X
AN  - DRCI:DATA2019235013837463
ER  -

TY  - JOUR
AU  - Kajdy, Anna
AU  - Feduniw, Stepan
AU  - Ajdacka, Urszula
AU  - Modzelewski, Jan
AU  - Baranowska, Barbara
AU  - Sys, Dorota
AU  - Pokropek, Artur
AU  - Pawlicka, Paulina
AU  - Kazmierczak, Maria
AU  - Rabijewski, Michal
AU  - Jasiak, Hanna
AU  - Lewandowska, Roksana
AU  - Borowski, Dariusz
AU  - Kwiatkowski, Sebastian
AU  - Poon, Liona C.
TI  - Risk factors for anxiety and depression among pregnant women during the COVID-19 pandemic A web-based cross-sectional survey
T2  - MEDICINE
M3  - Article
AB  - Introduction: The article presents a protocol of a cross-sectional study of mental health of pregnant women in relation to the coronavirus disease 19 (COVID-19) pandemic. The primary aim is to compare differences in anxiety and depression scores of pregnant women between countries affected by the COVID-19 pandemic. The secondary aim is to assess demographic, economic, and social aspects affecting maternal anxiety and depression scores among pregnant women worldwide in the time of the COVID-19 pandemic. Finally, we will be able to compare differences in perception of the different aspects of the COVID-19 pandemic (social distancing, restrictions related to delivery) between countries and according to the epidemic status (number of infected patients, number of reported deaths). The comparisons will also be done according to the COVID-19 status of the participants. Methods and analysis: It is a web-based anonymous survey of pregnant women living in countries affected by the COVID-19 pandemic. The survey is comprised of 3 sections: 1) Questions related to general demography, pregnancy health history, mental health history, socioeconomic factors, as well as perception of fear, burden and restrictions related to the COVID-19 pandemic; 2) General Anxiety Disorder-7 (GAD-7) questionnaire for anxiety assessment and; 3) Patient Health Questionnaire-9 (PHQ-9) for depression assessment. Web-based recruitment for health research has proven to be cost-effective and efficient. At current times with the COVID-19 pandemic, limited resources and social distancing restrictions, performing a mental health study involving pregnant women on a large international scale cannot be safely conducted without involving social-media. The fears of pregnant women fall into 3 categories: the medical condition, the economic status and the organization of daily activity. The study has received approval of the medical ethics committee and has been registered on Clinicaltrials.gov. Results will be published in peer-reviewed journals and made public through all available media.
PU  - LIPPINCOTT WILLIAMS & WILKINS
PI  - PHILADELPHIA
PA  - TWO COMMERCE SQ, 2001 MARKET ST, PHILADELPHIA, PA 19103 USA
SN  - 0025-7974
SN  - 1536-5964
DA  - 2020 JUL 24
PY  - 2020
VL  - 99
IS  - 30
DO  - 10.1097/MD.0000000000021279
AN  - WOS:000558420900054
ER  -

TY  - JOUR
AU  - Ranieri, Veronica
AU  - Kennedy, Eilis
AU  - Walmsley, Martine
AU  - Thorburn, Doug
AU  - Mckay, Kathy
TI  - Rare but heard: using asynchronous virtual focus groups, interviews and roundtable discussions to create a personalised psychological intervention for primary sclerosing cholangitis: a protocol
T2  - BMJ OPEN
M3  - Article
AB  - Introduction Primary sclerosing cholangitis (PSC) is a rare and chronic disease characterised by inflammation and fibrosis of the liver's bile ducts. There is no known cause or cure for the illness, which often progresses to end-stage liver disease requiring liver transplantation. Symptoms of PSC can be very burdensome on those living with the illness, leading to restrictions in daily living, as well as a greater risk of colorectal and biliary tract cancers. Limited voices from lived experience suggest that living with PSC can cause considerable psychological distress. This study, therefore, aims to explore how the illness impacts the psychological well-being of those living with the illness, and those supporting them. It also aims to create a personalised psychological intervention to support all groups.Methods and analysis This project will take a layered qualitative approach to understanding the ways in which people experience living with PSC within their day-today lives. There will be two stages to this study, which will pilot a unique methodological process using online resources. The first stage will consist of asynchronous virtual focus groups (AVFGs) with those living with PSC and those who provide support for those diagnosed with PSC, and narrative interviews with both groups and health professionals. Both the AVFGs and the narrative interviews will be analysed using thematic narrative analysis. The second stage will comprise a roundtable discussion where the researchers and health professionals will devise a personalised psychological intervention to help to support those living with PSC and their supporters. The study duration is expected to be 18 months.
PU  - BMJ PUBLISHING GROUP
PI  - LONDON
PA  - BRITISH MED ASSOC HOUSE, TAVISTOCK SQUARE, LONDON WC1H 9JR, ENGLAND
SN  - 2044-6055
DA  - 2019 OCT
PY  - 2019
VL  - 9
IS  - 10
DO  - 10.1136/bmjopen-2019-031417
AN  - WOS:000512882200211
ER  -

TY  - JOUR
AU  - Tsertsvadze, Alexander
AU  - Gurung, Tara
AU  - Court, Rachel
AU  - Clarke, Aileen
AU  - Sutcliffe, Paul
TI  - Description of health problem
T2  - HEALTH TECHNOLOGY ASSESSMENT
M3  - Article
AB  - Crohn's disease (CD), a form of inflammatory bowel disease (IBD), is a chronic relapsing remitting condition that causes chronic inflammation of the gastrointestinal tract. CD can affect any part of the digestive tract, from the mouth to the anus.(1) Usually, CD involves both the superficial and deep layers of the intestine,(2) and may be characterised by location (terminal ileal, colonic, ileocolic, upper gastrointestinal) and/or pattern of disease (inflammatory, perforating or stricturing).(3) The most frequently reported symptoms of CD include malnutrition, abdominal pain, diarrhoea, weight loss, fever and rectal bleeding.The disease can occur at any age from early childhood to late adulthood. However, diagnosis is more common between the age of 15 and 25 years. Males and females are affected equally,(4,5) and around one-third of people with CD are diagnosed before 21 years of age.
PU  - NIHR JOURNALS LIBRARY
PI  - SOUTHAMPTON
PA  - UNIV SOUTHAMPTON, EVALUATION, TRIALS & STUDIES COORDINATING CENTRE, ALPHA HOUSE, ENTERPRISE RD, SOUTHAMPTON, SO16 7NS, ENGLAND
SN  - 1366-5278
SN  - 2046-4924
DA  - 2015 MAR
PY  - 2015
VL  - 19
IS  - 26
SP  - 1
EP  - +
DO  - 10.3310/hta19260
AN  - WOS:000352455100001
ER  -

TY  - JOUR
AU  - Fortnum, Heather
AU  - Leighton, Paul
AU  - Smith, Murray D.
AU  - Brown, Lisa
AU  - Jones, Matthew
AU  - Benton, Claire
AU  - Marder, Elizabeth
AU  - Marshall, Andrew
AU  - Sutton, Kate
TI  - Assessment of the feasibility and clinical value of further research to evaluate the management options for children with Down syndrome and otitis media with effusion: a feasibility study
T2  - HEALTH TECHNOLOGY ASSESSMENT
M3  - Article
PU  - NIHR JOURNALS LIBRARY
PI  - SOUTHAMPTON
PA  - UNIV SOUTHAMPTON, EVALUATION, TRIALS & STUDIES COORDINATING CENTRE, ALPHA HOUSE, ENTERPRISE RD, SOUTHAMPTON, SO16 7NS, ENGLAND
SN  - 1366-5278
SN  - 2046-4924
DA  - 2014 SEP
PY  - 2014
VL  - 18
IS  - 60
DO  - 10.3310/hta18600
AN  - WOS:000342746300001
ER  -

TY  - JOUR
AU  - Larsson, Ingrid
AU  - Staland-Nyman, Carin
AU  - Svedberg, Petra
AU  - Nygren, Jens M.
AU  - Carlsson, Ing-Marie
TI  - Children and young people's participation in developing interventions in health and well-being: a scoping review
T2  - BMC HEALTH SERVICES RESEARCH
M3  - Review
AB  - Background: Greater interest is being shown in participatory approaches, especially in research on interventions that concern children and young people's health and well-being. Although participatory approaches have user involvement in common, they differ in terms of the explicit guidance on how to actually involve and engage children and young people in health research. The aim of this scoping review was to systematically map recent research involving children and young people in the development of interventions targeting issues of health and well-being.Methods: An interpretative scoping literature review based on: a scientific literature search in (health and social science) databases, reference lists, a manual search in key journals and contact with existing networks was conducted. A total of 4458 references were identified through the literature search, of which 41 studies published between 2000 and 2017 were included in the review. The target population was children and young people under 25 years old. Level of participation was categorized according to Shier's Pathways to Participation Model.Results: The review showed that participatory approaches were most often used in the development of interventions in school settings and in community and healthcare settings and on issues concerning support in lifestyle or in managing illness or disease. The level of participation varied from children and young people taking part just as active informants, through stages of greater participation both in quantitative and qualitative terms, to children and young people becoming an active agent involved as a co-researcher where the research process was shaped by views of a higher level of mutuality. Most of the studies were categorised at a medium level and only three studies were judged to involve the children and young people at the highest level.Conclusions: This scoping review showed that work remains in enabling children and young people to influence the development of interventions targeting health and well-being. In relation to level of sustainability in the interventions, it is relevant that goals, strategies and processes are formulated by those who can gain from the interventions. Participatory approaches aiming for a higher level of participation where children and young people work together with the researchers in partnerships are thus warranted.
PU  - BMC
PI  - LONDON
PA  - CAMPUS, 4 CRINAN ST, LONDON N1 9XW, ENGLAND
SN  - 1472-6963
DA  - 2018 JUN 28
PY  - 2018
VL  - 18
DO  - 10.1186/s12913-018-3219-2
AN  - WOS:000436841600004
ER  -

TY  - JOUR
AU  - Wine, Osnat
AU  - Buka, Irena
AU  - Day, Alan
AU  - Terris, Susan
AU  - Clarkes, Mary-Ann
AU  - Brennan, Lesley
AU  - Vargas, Alvaro Osornio
AU  - Burns, Katharina Kovacs
TI  - Building a children's health and environment research agenda in Alberta, Canada: A multi-stakeholder engagement process
T2  - GATEWAYS-INTERNATIONAL JOURNAL OF COMMUNITY RESEARCH AND ENGAGEMENT
M3  - Article
AB  - As new environmental exposures are continuously identified, the environmental influences on health are of growing concern. Knowledge regarding the impacts of environmental exposures is constantly evolving and is often incomplete. In this article, we describe a multi-phased, multi-stakeholder engagement initiative involving diverse stakeholders with an interest in building a children's environmental health research agenda which would link with and support local practices and policies. The intent of this initiative was to identify priority research issues, themes and questions by implementing a tested Research Planning Model that encompassed the engagement of diverse stakeholders. Here, we describe the model application, which was specifically focused on children's health and the environment. A key component of the model was the ongoing stakeholder engagement process. This included two stakeholder forums, during which participants identified three main research themes (social determinants of health, environmental exposures and knowledge translation) and a short list of research questions. Other key components of the model included the development of a Global Sounding Board of key stakeholders, an Advisory Board and a Scientific Panel with mandates to review and prioritise the research questions. In our case, the Advisory Board and Scientific Panel prioritised questions that focused on environmental exposures related to children's respiratory outcomes. The stakeholder engagement described here is an evolving process with frequent changes of context, sustained by the commitment and dedication of the Children's Environment and Health Research planning team and the Advisory Board. In this article, we share the engagement process, outcomes, successes, challenges and lessons learned from this ongoing experience.
PU  - UNIV TECHNOLOGY, SYDNEY-UTS EPRESS
PI  - SYDNEY
PA  - BROADWAY, PO BOX 123, SYDNEY, NSW 2007, AUSTRALIA
SN  - 1836-3393
DA  - 2019 MAY
PY  - 2019
VL  - 12
IS  - 1
DO  - 10.5130/ijcre.v12i1.6013
AN  - WOS:000486978700003
ER  -

TY  - JOUR
AU  - Riley, Philip
AU  - Glenny, Anne-Marie
AU  - Worthington, Helen, V
AU  - Jacobsen, Elisabet
AU  - Robertson, Clare
AU  - Durham, Justin
AU  - Davies, Stephen
AU  - Petersen, Helen
AU  - Boyers, Dwayne
TI  - Oral splints for patients with temporomandibular disorders or bruxism: a systematic review and economic evaluation
T2  - HEALTH TECHNOLOGY ASSESSMENT
M3  - Review
PU  - NIHR JOURNALS LIBRARY
PI  - SOUTHAMPTON
PA  - UNIV SOUTHAMPTON, EVALUATION, TRIALS & STUDIES COORDINATING CENTRE, ALPHA HOUSE, ENTERPRISE RD, SOUTHAMPTON, SO16 7NS, ENGLAND
SN  - 1366-5278
SN  - 2046-4924
DA  - 2020 FEB
PY  - 2020
VL  - 24
IS  - 7
SP  - 1
EP  - +
DO  - 10.3310/hta24070
AN  - WOS:000514148700001
ER  -

TY  - JOUR
AU  - St James-Roberts, Ian
AU  - Garratt, Rosemary
AU  - Powell, Charlotte
AU  - Bamber, Deborah
AU  - Long, Jaqui
AU  - Brown, Jayne
AU  - Morris, Stephen
AU  - Dyson, Sue
AU  - Morris, Tom
AU  - Jaicim, Nishal Bhupendra
TI  - A support package for parents of excessively crying infants: development and feasibility study Abstracts
T2  - HEALTH TECHNOLOGY ASSESSMENT
M3  - Article
PU  - NIHR JOURNALS LIBRARY
PI  - SOUTHAMPTON
PA  - UNIV SOUTHAMPTON, EVALUATION, TRIALS & STUDIES COORDINATING CENTRE, ALPHA HOUSE, ENTERPRISE RD, SOUTHAMPTON, SO16 7NS, ENGLAND
SN  - 1366-5278
SN  - 2046-4924
DA  - 2019 OCT
PY  - 2019
VL  - 23
IS  - 56
SP  - 1
EP  - +
DO  - 10.3310/hta23560
AN  - WOS:000489342700001
ER  -

TY  - JOUR
AU  - Kaltenthaler, Eva
AU  - Pandor, Abdullah
AU  - Wong, Ruth
TI  - The effectiveness of sexual health interventions for people with severe mental illness: a systematic review
T2  - HEALTH TECHNOLOGY ASSESSMENT
M3  - Article
AB  - Background: Severe mental illnesses (SMIs), such as schizophrenia and bipolar disorder, persist over time and can cause extensive disability leading to impairments in social and occupational functioning. People with SMI have higher morbidity and mortality due to physical illness than the general population and may be more likely to engage in high-risk sexual behaviour (e. g. unprotected intercourse, having multiple partners, involvement in the sex trade and illicit drug use), putting them at risk of poorer sexual health outcomes including sexually transmitted infections. Sexual health promotion interventions, developed and implemented for people with SMI, may improve participants' knowledge, attitudes, beliefs or behavioural practices and could lead to a reduction in risky sexual behaviour.Objectives: To evaluate the effectiveness of sexual health interventions for people with SMI compared with usual care and their applicability to the UK NHS setting.Data sources: Thirteen electronic databases were searched from inception to December 2012. All controlled trials (randomised or non-randomised) that met the following criteria were included: any sexual health promotion intervention or combination of interventions intended to change the knowledge, attitudes, beliefs, behaviours or practices of individuals with SMI (defined as adults aged >= 18 years who have received a diagnosis of schizophrenia or bipolar disorder) living in the community.Review methods: A systematic review of the clinical evidence was undertaken following recommended guidelines. Data were tabulated and discussed in a narrative review.Results: Thirteen randomised controlled studies met the inclusion criteria. The methodological quality of the included studies varied considerably, with only a minority of studies (n = 2) being considered as having very few methodological limitations. Despite wide variations in the study populations, interventions, comparators and outcomes, four studies showed significant improvements in all measured sexual risk behaviour outcomes (e. g. human immunodeficiency virus knowledge and behaviour change) in the intervention groups compared with the control groups. In contrast, four studies found significant improvements in the intervention groups for some outcomes only and three studies found significant improvements in certain subgroups only, based on either gender or ethnicity. Finally, two studies reported no significant differences in any sexual risk behaviour outcomes between the intervention and control groups. Moreover, positive findings were not consistently sustained at follow-up in many studies.Limitations: Little detail was provided in the studies regarding the content of interventions, how they were delivered and by whom, making replication or generalisability difficult.Conclusions: Owing to the large between-study variability (especially in the populations, interventions, comparators and reported outcomes) and mixed results, there is insufficient evidence to fully support or reject the identified sexual health interventions for people with SMI. In addition, there are considerable uncertainties around the generalisability of these findings to the UK setting. Further research recommendations include well-designed, UK-based trials of sexual health interventions for people with SMI as well as training and support for staff implementing sexual health interventions.
PU  - NIHR JOURNALS LIBRARY
PI  - SOUTHAMPTON
PA  - UNIV SOUTHAMPTON, EVALUATION, TRIALS & STUDIES COORDINATING CENTRE, ALPHA HOUSE, ENTERPRISE RD, SOUTHAMPTON, SO16 7NS, ENGLAND
SN  - 1366-5278
SN  - 2046-4924
DA  - 2014 JAN
PY  - 2014
VL  - 18
IS  - 1
SP  - 1
EP  - +
DO  - 10.3310/hta18010
AN  - WOS:000329500900001
ER  -

TY  - JOUR
AU  - Hombali, Aditi S
AU  - Solon, Juan Antonio
AU  - Venkatesh, Bhumika T
AU  - Nair, N Sreekumaran
AU  - Pena-Rosas, Juan Pablo
TI  - Fortification of staple foods with vitamin A for vitamin A deficiency.
T2  - The Cochrane database of systematic reviews
M3  - Journal Article
M3  - Research Support, Non-U.S. Gov't
M3  - Systematic Review
AB  - BACKGROUND: Vitamin A deficiency is a significant public health problem in many low- and middle-income countries, especially affecting young children, women of reproductive age, and pregnant women. Fortification of staple foods with vitamin A has been used to increase vitamin A consumption among these groups.OBJECTIVES: To assess the effects of fortifying staple foods with vitamin A for reducing vitamin A deficiency and improving health-related outcomes in the general population older than two years of age.SEARCH METHODS: We searched the following international databases with no language or date restrictions: Cochrane Central Register of Controlled Trials (CENTRAL; 2018, Issue 6) in the Cochrane Library; MEDLINE and MEDLINE In Process OVID; Embase OVID; CINAHL Ebsco; Web of Science (ISI) SCI, SSCI, CPCI-exp and CPCI-SSH; BIOSIS (ISI); POPLINE; Bibliomap; TRoPHI; ASSIA (Proquest); IBECS; SCIELO; Global Index Medicus - AFRO and EMRO; LILACS; PAHO; WHOLIS; WPRO; IMSEAR; IndMED; and Native Health Research Database. We also searched clinicaltrials.gov and the International Clinical Trials Registry Platform to identify ongoing and unpublished studies. The date of the last search was 19 July 2018.SELECTION CRITERIA: We included individually or cluster-randomised controlled trials (RCTs) in this review. The intervention included fortification of staple foods (sugar, edible oils, edible fats, maize flour or corn meal, wheat flour, milk and dairy products, and condiments and seasonings) with vitamin A alone or in combination with other vitamins and minerals. We included the general population older than two years of age (including pregnant and lactating women) from any country.DATA COLLECTION AND ANALYSIS: Two authors independently screened and assessed eligibility of studies for inclusion, extracted data from included studies and assessed their risk of bias. We used standard Cochrane methodology to carry out the review.MAIN RESULTS: We included 10 randomised controlled trials involving 4455 participants. All the studies were conducted in low- and upper-middle income countries where vitamin A deficiency was a public health issue. One of the included trials did not contribute data to the outcomes of interest.Three trials compared provision of staple foods fortified with vitamin A versus unfortified staple food, five trials compared provision of staple foods fortified with vitamin A plus other micronutrients versus unfortified staple foods, and two trials compared provision of staple foods fortified with vitamin A plus other micronutrients versus no intervention. No studies compared staple foods fortified with vitamin A alone versus no intervention.The duration of interventions ranged from three to nine months. We assessed six studies at high risk of bias overall. Government organisations, non-governmental organisations, the private sector, and academic institutions funded the included studies; funding source does not appear to have distorted the results.Staple food fortified with vitamin A versus unfortified staple food We are uncertain whether fortifying staple foods with vitamin A alone makes little or no difference for serum retinol concentration (mean difference (MD) 0.03 mumol/L, 95% CI -0.06 to 0.12; 3 studies, 1829 participants; I = 90%, very low-certainty evidence). It is uncertain whether vitamin A alone reduces the risk of subclinical vitamin A deficiency (risk ratio (RR) 0.45, 95% CI 0.19 to 1.05; 2 studies; 993 participants; I = 33%, very low-certainty evidence). The certainty of the evidence was mainly affected by risk of bias, imprecision and inconsistency.It is uncertain whether vitamin A fortification reduces clinical vitamin A deficiency, defined as night blindness (RR 0.11, 95% CI 0.01 to 1.98; 1 study, 581 participants, very low-certainty evidence). The certainty of the evidence was mainly affected by imprecision, inconsistency, and risk of bias.Staple foods fortified with vitamin A versus no intervention No studies provided data for this comparison.Staple foods fortified with vitamin A plus other micronutrients versus same unfortified staple foods Fortifying staple foods with vitamin A plus other micronutrients may not increase the serum retinol concentration (MD 0.08 mumol/L, 95% CI -0.06 to 0.22; 4 studies; 1009 participants; I = 95%, low-certainty evidence). The certainty of the evidence was mainly affected by serious inconsistency and risk of bias.In comparison to unfortified staple foods, fortification with vitamin A plus other micronutrients probably reduces the risk of subclinical vitamin A deficiency (RR 0.27, 95% CI 0.16 to 0.49; 3 studies; 923 participants; I = 0%; moderate-certainty evidence). The certainty of the evidence was mainly affected by serious risk of bias.Staple foods fortified with vitamin A plus other micronutrients versus no interventionFortification of staple foods with vitamin A plus other micronutrients may increase serum retinol concentration (MD 0.22 mumol/L, 95% CI 0.15 to 0.30; 2 studies; 318 participants; I = 0%; low-certainty evidence). When compared to no intervention, it is uncertain whether the intervention reduces the risk of subclinical vitamin A deficiency (RR 0.71, 95% CI 0.52 to 0.98; 2 studies; 318 participants; I = 0%; very low-certainty evidence) . The certainty of the evidence was affected mainly by serious imprecision and risk of bias.No trials reported on the outcomes of all-cause morbidity, all-cause mortality, adverse effects, food intake, congenital anomalies (for pregnant women), or breast milk concentration (for lactating women).AUTHORS' CONCLUSIONS: Fortifying staple foods with vitamin A alone may make little or no difference to serum retinol concentrations or the risk of subclinical vitamin A deficiency. In comparison with provision of unfortified foods, provision of staple foods fortified with vitamin A plus other micronutrients may not increase serum retinol concentration but probably reduces the risk of subclinical vitamin A deficiency.Compared to no intervention, staple foods fortified with vitamin A plus other micronutrients may increase serum retinol concentration, although it is uncertain whether the intervention reduces the risk of subclinical vitamin A deficiency as the certainty of the evidence has been assessed as very low.It was not possible to estimate the effect of staple food fortification on outcomes such as mortality, morbidity, adverse effects, congenital anomalies, or breast milk vitamin A, as no trials included these outcomes.The type of funding source for the studies did not appear to distort the results from the analysis.
SN  - 1469-493X
DA  - 2019 05 10
PY  - 2019
VL  - 5
SP  - CD010068
EP  - CD010068
DO  - 10.1002/14651858.CD010068.pub2
AN  - MEDLINE:31074495
ER  -

TY  - JOUR
AU  - Havard, Molly
AU  - Cho, Mildred K.
AU  - Magnus, David
TI  - Triggers for Research Ethics Consultation
T2  - SCIENCE TRANSLATIONAL MEDICINE
M3  - Article
AB  - Research ethics consultation services are designed to help scientists address ethical and societal issues that may not be considered in the context of existing regulatory frameworks, such as institutional review boards. Here, we identify some types of biomedical research for which the research process can benefit from consultation with ethicists.
PU  - AMER ASSOC ADVANCEMENT SCIENCE
PI  - WASHINGTON
PA  - 1200 NEW YORK AVE, NW, WASHINGTON, DC 20005 USA
SN  - 1946-6234
SN  - 1946-6242
DA  - 2012 JAN 25
PY  - 2012
VL  - 4
IS  - 118
DO  - 10.1126/scitranslmed.3002734
AN  - WOS:000299539500001
ER  -

TY  - JOUR
AU  - Sharpe, Darren
TI  - Young people's involvement in policy research
T2  - CHILDRENS GEOGRAPHIES
M3  - Editorial Material
AB  - This article reviews the legacy of young people's involvement in policy research in the UK and proposes an approach of collaboration with young people that may be useful in other settings. It critiques the sociocultural and socioeconomic context relevant to young people's involvement in research, using the Young Researcher Network (YRN) as a case study. A key benefit of using the YRN has been the ability to identify and analyse potential barriers and facilitators influencing the relationships of young people and organisations whilst both groups worked together to improve policy. This allowed young people to connect to the policy environment in a meaningful way. The approach has been embedded into The Office for the Children's Commissioner in England, the National Institute for Health Research as well as other leading youth organisations in the UK, which is likely to increase the direct involvement of young people in policy research.
PU  - ROUTLEDGE JOURNALS, TAYLOR & FRANCIS LTD
PI  - ABINGDON
PA  - 4 PARK SQUARE, MILTON PARK, ABINGDON OX14 4RN, OXFORDSHIRE, ENGLAND
SN  - 1473-3285
SN  - 1473-3277
DA  - 2015 MAR 4
PY  - 2015
VL  - 13
IS  - 2
SP  - 240
EP  - 248
DO  - 10.1080/14733285.2014.978488
AN  - WOS:000349117100008
ER  -

TY  - JOUR
AU  - Gahagan, Jacqueline
AU  - Colpitts, Emily
TI  - Understanding and Measuring LGBTQ Pathways to Health: A Scoping Review of Strengths-Based Health Promotion Approaches in LGBTQ Health Research
T2  - JOURNAL OF HOMOSEXUALITY
M3  - Review
AB  - Health research traditionally has focused on the health risks and deficits of lesbian, gay, bisexual, transgender, and queer (LGBTQ) populations, obscuring the determinants that can promote health across the life course. Recognizing, appropriately measuring, and rendering visible these determinants of health is paramount to informing appropriate and engaging health policies, services, and systems for LGBTQ populations. The overarching purpose of this article is to provide an overview of the findings of a scoping review aimed at exploring strengths-based health promotion approaches to understanding and measuring LGBTQ health. Specifically, this scoping review examined peer-reviewed, published academic literature to determine (a) existing methodological frameworks for studying LGBTQ health from a strengths-based health promotion approach, and (b) suggestions for future methodological approaches for studying LGBTQ health from a strengths-based health promotion approach. The findings of this scoping review will be used to inform the development of a study aimed at assessing the health of and improving pathways to health services among LGBTQ populations in Nova Scotia, Canada.
PU  - ROUTLEDGE JOURNALS, TAYLOR & FRANCIS LTD
PI  - ABINGDON
PA  - 2-4 PARK SQUARE, MILTON PARK, ABINGDON OX14 4RN, OXON, ENGLAND
SN  - 0091-8369
SN  - 1540-3602
DA  - 2017 
PY  - 2017
VL  - 64
IS  - 1
SP  - 95
EP  - 121
DO  - 10.1080/00918369.2016.1172893
AN  - WOS:000390171500006
ER  -

TY  - JOUR
AU  - Morgan, Heather
AU  - Hoddinott, Pat
AU  - Thomson, Gill
AU  - Crossland, Nicola
AU  - Farrar, Shelley
AU  - Yi, Deokhee
AU  - Hislop, Jenni
AU  - Moran, Victoria Hall
AU  - MacLennan, Graeme
AU  - Dombrowski, Stephan U.
AU  - Rothnie, Kieran
AU  - Stewart, Fiona
AU  - Bauld, Linda
AU  - Ludbrook, Anne
AU  - Dykes, Fiona
AU  - Sniehotta, Falko F.
AU  - Tappin, David
AU  - Campbell, Marion
TI  - Benefits of Incentives for Breastfeeding and Smoking cessation in pregnancy (BIBS): a mixed-methods study to inform trial design
T2  - HEALTH TECHNOLOGY ASSESSMENT
M3  - Article
AB  - Background: Smoking in pregnancy and/or not breastfeeding have considerable negative health outcomes for mother and baby.Aim: To understand incentive mechanisms of action for smoking cessation in pregnancy and breastfeeding, develop a taxonomy and identify promising, acceptable and feasible interventions to inform trial design.Design: Evidence syntheses, primary qualitative survey, and discrete choice experiment (DCE) research using multidisciplinary, mixed methods. Two mother-and-baby groups in disadvantaged areas collaborated throughout.Setting: UK.Participants: The qualitative study included 88 pregnant women/recent mothers/partners, 53 service providers, 24 experts/decision-makers and 63 conference attendees. The surveys included 1144 members of the general public and 497 health professionals. The DCE study included 320 women with a history of smoking.Methods: (1) Evidence syntheses: incentive effectiveness (including meta-analysis and effect size estimates), delivery processes, barriers to and facilitators of smoking cessation in pregnancy and/or breastfeeding, scoping review of incentives for lifestyle behaviours; (2) qualitative research: grounded theory to understand incentive mechanisms of action and a framework approach for trial design; (3) survey: multivariable ordered logit models; (4) DCE: conditional logit regression and the log-likelihood ratio test.Results: Out of 1469 smoking cessation and 5408 breastfeeding multicomponent studies identified, 23 smoking cessation and 19 breastfeeding studies were included in the review. Vouchers contingent on biochemically proven smoking cessation in pregnancy were effective, with a relative risk of 2.58 (95% confidence interval 1.63 to 4.07) compared with non-contingent incentives for participation (four studies, 344 participants). Effects continued until 3 months post partum. Inconclusive effects were found for breastfeeding incentives compared with no/smaller incentives (13 studies) but provider commitment contracts for breastfeeding show promise. Intervention intensity is a possible confounder. The acceptability of seven promising incentives was mixed. Women (for vouchers) and those with a lower level of education (except for breastfeeding incentives) were more likely to disagree. Those aged <= 44 years and ethnic minority groups were more likely to agree. Agreement was greatest for a free breast pump and least for vouchers for breastfeeding. Universal incentives were preferred to those targeting low-income women. Initial daily text/telephone support, a quitting pal, vouchers for >20.00 pound per month and values up to 80.00 pound increase the likelihood of smoking cessation. Doctors disagreed with provider incentives. A 'ladder' logic model emerged through data synthesis and had face validity with service users. It combined an incentive typology and behaviour change taxonomy. Autonomy and well-being matter. Personal difficulties, emotions, socialising and attitudes of others are challenges to climbing a metaphorical 'ladder' towards smoking cessation and breastfeeding. Incentive interventions provide opportunity 'rungs' to help, including regular skilled flexible support, a pal, setting goals, monitoring and outcome verification. Individually tailored and non-judgemental continuity of care can bolster women's capabilities to succeed. Rigid, prescriptive interventions placing the onus on women to behave 'healthily' risk them feeling pressurised and failing. To avoid 'losing face', women may disengage.'Limitations: Included studies were heterogeneous and of variable quality, limiting the assessment of incentive effectiveness. No cost-effectiveness data were reported. In surveys, selection bias and confounding are possible. The validity and utility of the ladder logic model requires evaluation with more diverse samples of the target population.Conclusions: Incentives provided with other tailored components show promise but reach is a concern. Formal evaluation is recommended. Collaborative service-user involvement is important.
PU  - NIHR JOURNALS LIBRARY
PI  - SOUTHAMPTON
PA  - UNIV SOUTHAMPTON, EVALUATION, TRIALS & STUDIES COORDINATING CENTRE, ALPHA HOUSE, ENTERPRISE RD, SOUTHAMPTON, SO16 7NS, ENGLAND
SN  - 1366-5278
SN  - 2046-4924
DA  - 2015 APR
PY  - 2015
VL  - 19
IS  - 30
SP  - 1
EP  - +
DO  - 10.3310/hta19300
AN  - WOS:000353573000001
ER  -

TY  - JOUR
AU  - Seguin, Maureen
AU  - Dodds, Catherine
AU  - Mugweni, Esther
AU  - McDaid, Lisa
AU  - Flowers, Paul
AU  - Wayal, Sonali
AU  - Zomer, Ella
AU  - Weatherburn, Peter
AU  - Fakoya, Ibidun
AU  - Hartney, Thomas
AU  - McDonagh, Lorraine
AU  - Hunter, Rachael
AU  - Young, Ingrid
AU  - Khan, Shabana
AU  - Freemantle, Nick
AU  - Chwaula, Jabulani
AU  - Sachikonye, Memory
AU  - Anderson, Jane
AU  - Singh, Surinder
AU  - Nastouli, Eleni
AU  - Rait, Greta
AU  - Burns, Fiona
TI  - Self-sampling kits to increase HIV testing among black Africans in the UK: the HAUS mixed-methods study
T2  - HEALTH TECHNOLOGY ASSESSMENT
M3  - Article
AB  - Background: Timely diagnosis of human immunodeficiency virus (HIV) enables access to antiretroviral treatment, which reduces mortality, morbidity and further transmission in people living with HIV. In the UK, late diagnosis among black African people persists. Novel methods to enhance HIV testing in this population are needed.Objectives: To develop a self-sampling kit (SSK) intervention to increase HIV testing among black Africans, using existing community and health-care settings (stage 1) and to assess the feasibility for a Phase III evaluation (stage 2).Design: A two-stage, mixed-methods design. Stage 1 involved a systematic literature review, focus groups and interviews with key stakeholders and black Africans. Data obtained provided the theoretical base for intervention development and operationalisation. Stage 2 was a prospective, non-randomised study of a provider-initiated, HIV SSK distribution intervention targeted at black Africans. The intervention was assessed for cost-effectiveness. A process evaluation explored feasibility, acceptability and fidelity.Setting: Twelve general practices and three community settings in London.Main outcome measure: HIV SSK return rate.Results: Stage 1 - the systematic review revealed support for HIV SSKs, but with scant evidence on their use and clinical effectiveness among black Africans. Although the qualitative findings supported SSK distribution in settings already used by black Africans, concerns were raised about the complexity of the SSK and the acceptability of targeting. These findings were used to develop a theoretically informed intervention. Stage 2 -of the 349 eligible people approached, 125 (35.8%) agreed to participate. Data from 119 were included in the analysis; 54.5% (65/119) of those who took a kit returned a sample; 83.1% of tests returned were HIV negative; and 16.9% were not processed, because of insufficient samples. Process evaluation showed the time pressures of the research process to be a significant barrier to feasibility. Other major barriers were difficulties with the SSK itself and ethnic targeting in general practice settings. The convenience and privacy associated with the SSK were described as beneficial aspects, and those who used the kit mostly found the intervention to be acceptable. Research governance delays prevented implementation in Glasgow.Limitations: Owing to the study failing to recruit adequate numbers (the intended sample was 1200 participants), we were unable to evaluate the clinical effectiveness of SSKs in increasing HIV testing in black African people. No samples were reactive, so we were unable to assess pathways to confirmatory testing and linkage to care.Conclusions: Our findings indicate that, although aspects of the intervention were acceptable, ethnic targeting and the SSK itself were problematic, and scale-up of the intervention to a Phase III trial was not feasible. The preliminary economic model suggests that, for the acceptance rate and test return seen in the trial, the SSK is potentially a cost-effective way to identify new infections of HIV.Future work: Sexual and public health services are increasingly utilising self-sampling technologies. However, alternative, user-friendly SSKs that meet user and provider preferences and UK regulatory requirements are needed, and additional research is required to understand clinical effectiveness and cost-effectiveness for black African communities.
PU  - NIHR JOURNALS LIBRARY
PI  - SOUTHAMPTON
PA  - UNIV SOUTHAMPTON, EVALUATION, TRIALS & STUDIES COORDINATING CENTRE, ALPHA HOUSE, ENTERPRISE RD, SOUTHAMPTON, SO16 7NS, ENGLAND
SN  - 1366-5278
SN  - 2046-4924
DA  - 2018 APR
PY  - 2018
VL  - 22
IS  - 22
SP  - VII
EP  - +
DO  - 10.3310/hta22220
AN  - WOS:000431137400001
ER  -

TY  - JOUR
AU  - Nyakato, Viola N.
AU  - Achen, Charlotte
AU  - Chambers, Destinie
AU  - Kaziga, Ruth
AU  - Ogunnaya, Zina
AU  - Wright, Maya
AU  - Kools, Susan
TI  - Very young adolescent perceptions of growing up in rural southwest Uganda: Influences on sexual development and behavior
T2  - AFRICAN JOURNAL OF REPRODUCTIVE HEALTH
M3  - Article
AB  - Very young adolescents (VYAs) are at the beginning of major physical, cognitive, emotional, and social changes that will set the course for a lifetime of health risks or resilience and yet, they have been largely an invisible group in global health research. The study explored perceptions of VYAs of the context for adolescence in rural Uganda and how these perceptions relate to sexual and reproductive health. Twenty VYAs, aged 11-14 from a southwest province in Uganda participated; 10 girls and 10 boys. All were of low socioeconomic status and attending school. With Institutional Review Board approval, a community-based participatory design was used with community advisory board (CAB) guidance. Community mapping and photovoice were data collection strategies as deemed developmentally appropriate for this age group. VYAs narrated their maps and photographs in focus groups. Field notes were taken on observations of adolescent life in the villages. The CAB assisted in the interpretation of data. Focus group interview transcripts and field notes were thematically analyzed and triangulated with observational field notes to verify and amplify findings. VYAs dichotomized people and places that offered support and protection or exposure to risk and vulnerability. Cultural norms (gendered expectations for roles and responsibilities, the primacy of work), the influences of significant others (peers, family, other important adults) and places in their environment that represented either safe havens or danger zones comprised the major themes. VYA perceptions of their context and experiences will contribute to design of developmentally appropriate and community tailored interventions to promote their health.
PU  - WOMENS HEALTH & ACTION RESEARCH CENTRE
PI  - BENIN CITY
PA  - IGUE-IHEYA VILLAGE, BENIN-LAGOS EXPRESS RD, PO BOX 10231, UGBOWO, BENIN CITY, EDO STATE 00000, NIGERIA
SN  - 1118-4841
SN  - 2141-3606
DA  - 2021 APR
PY  - 2021
VL  - 25
IS  - 2
SP  - 50
EP  - 64
DO  - 10.29063/ajrh2021/v25i2.5
AN  - WOS:000667692400005
ER  -

TY  - JOUR
AU  - Bustamante-Forest, R
AU  - Giarratano, G
TI  - Changing men's involvement in reproductive health and family planning
T2  - NURSING CLINICS OF NORTH AMERICA
M3  - Article
AB  - Reproductive health care for men is an emerging field that will improve the health of men, women, and children. The 1994 International Conference on Population and Development (ICPD) in Cairo, Egypt, sparked a global movement that called for men's full participation in reproductive health as a means to achieve gender equality, empower women, and improve family health in society This impetus required a transformation of reproductive health services from a woman-only framework to one that includes men and is based on gender equity and gender sensitivity. This article evaluates several post-Cairo frameworks for delivery of male reproductive services and reviews men's options and roles in family planning. Gender relations and the social context of partner decision-making will be challenged, as men assume more responsibility for their reproductive health and family planning.
PU  - W B SAUNDERS CO-ELSEVIER INC
PI  - PHILADELPHIA
PA  - 1600 JOHN F KENNEDY BOULEVARD, STE 1800, PHILADELPHIA, PA 19103-2899 USA
SN  - 0029-6465
SN  - 1558-1357
DA  - 2004 JUN
PY  - 2004
VL  - 39
IS  - 2
SP  - 301
EP  - +
DO  - 10.1016/j.cnur.2004.02.001
AN  - WOS:000221970800006
ER  -

TY  - JOUR
AU  - Wilson, P.
AU  - Gurusamy, K. S.
AU  - Morley, R.
AU  - Whiting, C.
AU  - Maeso, B.
AU  - FitzGerald, G.
AU  - Bennett, S.
AU  - Bostock, J.
AU  - Brealey, D.
AU  - Cann, M.
AU  - Kiernan, M.
AU  - Leaper, D.
AU  - Moore, M.
AU  - Oppenheim, B.
AU  - Thompson, P.
AU  - Tingle, A.
TI  - Top research priorities in healthcare-associated infection in the UK
T2  - JOURNAL OF HOSPITAL INFECTION
M3  - Article
AB  - Background: There is a mismatch between research questions which are considered to be important by patients, carers and healthcare professionals and the research performed in many fields of medicine. No relevant studies which have assessed research priorities in healthcare-associated infection (HCAI) that have involved patients' and carers' opinions were identified in the literature.Aim: The Healthcare-Associated Infections Priority Setting Partnership was established to identify the top research priorities in the prevention, diagnosis and treatment of HCAI in the UK, considering the opinions of all these groups.Methods: The methods broadly followed the principles of the James Lind Alliance (JLA) priority setting activity.Findings: In total, 259 unique valid research questions were identified from 221 valid responses to a consultation of patients, carers and healthcare professionals after seeking their opinions for research priorities. The steering committee of the priority setting partnership rationalized these to 50 unique questions. A literature review established that for these questions there were no recent high-quality systematic reviews, high-quality systematic reviews which concluded that further studies were necessary, or the steering committee considered that further research was required despite the conclusions of recent systematic reviews. An interim survey ranked the 50 questions, and the 10 main research priorities were identified from the top 32 questions by consensus at a final priority setting workshop of patients, carers and healthcare professionals using group discussions.Conclusions: A priority setting process using JLA methods and principles involving patients, carers and healthcare professionals was used to identify the top 10 priority areas for research related to HCAI. Basic, translational, clinical and public health research would be required to address these uncertainties. (C) 2019 The Healthcare Infection Society. Published by Elsevier Ltd. All rights reserved.
PU  - W B SAUNDERS CO LTD
PI  - LONDON
PA  - 32 JAMESTOWN RD, LONDON NW1 7BY, ENGLAND
SN  - 0195-6701
SN  - 1532-2939
DA  - 2019 DEC
PY  - 2019
VL  - 103
IS  - 4
SP  - 382
EP  - 387
DO  - 10.1016/j.jhin.2019.08.013
AN  - WOS:000499142500003
ER  -

TY  - JOUR
AU  - Shen, Shuoqi
AU  - Doyle-Thomas, Krissy A. R.
AU  - Beesley, Lori
AU  - Karmali, Amir
AU  - Williams, Laura
AU  - Tanel, Nadia
AU  - McPherson, Amy C.
TI  - How and why should we engage parents as co-researchers in health research? A scoping review of current practices
T2  - HEALTH EXPECTATIONS
M3  - Review
AB  - BackgroundThe importance of engaging parents in health research as co-researchers is gaining growing recognition. While a number of benefits of involving parents as co-researchers have been proposed, guidelines on exactly how effective engagement can be achieved are lacking. The objectives of this scoping review were to (i) synthesize current evidence on engaging parents as co-researchers in health research; (ii) identify the potential benefits and challenges of engaging parent co-researchers; and (iii) identify gaps in the literature.MethodsA scoping literature review was conducted using established methodology. Four research databases and one large grey literature database were searched, in addition to hand-searching relevant journals. Articles meeting specific inclusion criteria were retrieved and data extracted. Common characteristics were identified and summarized.ResultsTen articles were included in the review, assessed as having low-to-moderate quality. Parent co-researchers were engaged in the planning, design, data collection, analysis and dissemination aspects of research. Structural enablers included reimbursement and childcare. Benefits of engaging parent co-researchers included enhancing the relevance of research to the target population, maximizing research participation and parent empowerment. Challenges included resource usage, wide-ranging experiences, lack of role clarity and power differences between parent co-researchers and researchers. Evaluation of parent co-researcher engagement was heterogeneous and lacked rigour.ConclusionsA robust evidence base is currently lacking in how to effectively engage parent co-researchers. However, the review offers some insights into specific components that may form the basis of future research to inform the development of best practice guidelines.
PU  - WILEY
PI  - HOBOKEN
PA  - 111 RIVER ST, HOBOKEN 07030-5774, NJ USA
SN  - 1369-6513
SN  - 1369-7625
DA  - 2017 AUG
PY  - 2017
VL  - 20
IS  - 4
SP  - 543
EP  - 554
DO  - 10.1111/hex.12490
AN  - WOS:000405862500003
ER  -

TY  - JOUR
AU  - Rouncefield-Swales, Alison
AU  - Harris, Jane
AU  - Carter, Bernie
AU  - Bray, Lucy
AU  - Bewley, Toni
AU  - Martin, Rachael
TI  - Children and young people's contributions to public involvement and engagement activities in health-related research: A scoping review
T2  - PLOS ONE
M3  - Review
AB  - Background There has been an increasing interest in how children and young people can be involved in patient and public involvement and engagement (PPIE) in health research. However, relatively little robust evidence exists about which children and young people are reported as being involved or excluded from PPIE; the methods reported as being used to involve them in PPIE; and the reasons presented for their involvement in PPIE and what happens as a result. We performed a scoping review to identify, synthesise and present what is known from the literature about patient and public involvement and engagement activities with children and young people in health related research.Methods Relevant studies were identified by searches in Scopus, Medline, CINAHL, Cochrane and PsychInfo databases, and hand checking of reference lists and grey literature. An adapted version of the Guidance for Reporting Involvement of Patients and the Public (GRIPP2) was used as a framework to collate the data. Two reviewers independently screened articles and decisions were consensually made.Main findings A total of 9805 references were identified (after duplicates were removed) through the literature search, of which 233 full-text articles were assessed for eligibility. Forty studies published between 2000 and 2019 were included in the review. The review reveals ambiguities in the quality of reporting of PPIE with children with clear reporting on demographics and health conditions. The review found that children and young people were commonly involved in multiple stages of research but there was also significant variation in the level at which children and young people were involved in PPIE. Evaluation of the impact of children and young people's involvement in PPIE was limited.Conclusions Consultation, engagement and participation can all offer children and young people worthwhile ways of contributing to research with the level, purpose and impact of involvement determined by the children and young people themselves. However, careful decisions need to be made to ensure that it is suited to the context, setting and focus so that the desired PPIE impacts are achieved. Improvements should be made to the evaluation and reporting of PPIE in research. This will help researchers and funders to better understand the benefits, challenges and impact of PPIE with children and young people on health research.
PU  - PUBLIC LIBRARY SCIENCE
PI  - SAN FRANCISCO
PA  - 1160 BATTERY STREET, STE 100, SAN FRANCISCO, CA 94111 USA
SN  - 1932-6203
DA  - 2021 JUN 9
PY  - 2021
VL  - 16
IS  - 6
DO  - 10.1371/journal.pone.0252774
AN  - WOS:000664642200057
ER  -

TY  - JOUR
AU  - Loveman, E.
AU  - Frampton, G. K.
AU  - Shepherd, J.
AU  - Picot, J.
AU  - Cooper, K.
AU  - Bryant, J.
AU  - Welch, K.
AU  - Clegg, A.
TI  - The clinical effectiveness and cost-effectiveness of long-term weight management schemes for adults: a systematic review
T2  - HEALTH TECHNOLOGY ASSESSMENT
M3  - Article
AB  - Objective: To assess the long-term clinical effectiveness and cost-effectiveness of multicomponent weight management schemes for adults in terms of weight loss and maintenance of weight loss.Data sources: Bibliographic databases were searched from inception to December 2009, including the Cochrane Library, MEDLINE (Ovid), EMBASE (Ovid), and MEDLINE In-Process & Other Non-Indexed Citations. Bibliographies of related papers were screened, key conferences and symposia were searched and experts were contacted to identify additional published and unpublished references.Review methods: For the clinical effectiveness review, two reviewers independently screened titles and abstracts for eligibility. Inclusion criteria were applied to the full text of retrieved papers by one reviewer and checked by a second reviewer using a pre-piloted inclusion flow chart. The studies were long-term randomised controlled trials (RCTs) of adult participants who were classified by body mass index as overweight or obese. Interventions were multicomponent weight management programmes (including diet, physical activity and behaviour change strategies) that assessed weight measures. Programmes that involved the use of over-the-counter medicines licensed in the UK were also eligible. For the cost-effectiveness review two reviewers independently screened studies for inclusion. Cost-effectiveness, cost utility, cost benefit or cost consequence analyses were eligible. Data were extracted using a standardised and pre-piloted data extraction form. The quality of included studies was assessed using standard criteria. Studies were synthesised through a narrative review with full tabulation of results.Results: A total of 3358 references were identified, of which 12 were included in the clinical effectiveness review. Five RCTs compared multicomponent interventions with non-active comparator groups. In general, weight loss appeared to be greater in the intervention groups than in the comparator groups. Two RCTs compared multicomponent interventions that focused on the diet component. In these studies there were no statistically significant differences in weight loss between interventions. Four RCTs compared multicomponent interventions that focused on the physical activity component. There was little consistency in the pattern of results seen, in part owing to the differences in the interventions. In one RCT the intervention focused on the goal-setting interval and it appeared that weight loss was greatest in those given daily goals compared with weekly goals. Overall, where measured, it appeared that most groups began to regain weight at further follow-up. Of the 419 studies identified in the cost-effectiveness searches, none met the full inclusion criteria. Two economic evaluations are described in our review; however, caution is required in their interpretation, as they did not meet all inclusion criteria. Lifetime chronic disease models were used in these studies and the models included the costs and benefits of avoiding chronic illness. Both studies found the interventions to be cost-effective, with estimates varying between -473 pound and 7200 pound (US$12,640) per quality-adjusted life-year gained; methodological omissions from these studies were apparent and caution is therefore required in the interpretation of these results.Conclusions: Long-term multicomponent weight management interventions were generally shown to promote weight loss in overweight or obese adults. Weight changes were small however and weight regain was common. There were few similarities between the included studies; consequently an overall interpretation of the results was difficult to make. There is some evidence that weight management interventions are likely to be cost-effective, although caution is required as there were some limitations in the two cost-evaluation studies described.
PU  - NIHR JOURNALS LIBRARY
PI  - SOUTHAMPTON
PA  - UNIV SOUTHAMPTON, EVALUATION, TRIALS & STUDIES COORDINATING CENTRE, ALPHA HOUSE, ENTERPRISE RD, SOUTHAMPTON, SO16 7NS, ENGLAND
SN  - 1366-5278
SN  - 2046-4924
DA  - 2011 JAN
PY  - 2011
VL  - 15
IS  - 2
SP  - 1
EP  - +
DO  - 10.3310/hta15020
AN  - WOS:000289614100001
ER  -

TY  - JOUR
AU  - Reichow, Brian
AU  - Lemons, Christopher J.
AU  - Maggin, Daniel M.
AU  - Hill, David R.
TI  - Beginning reading interventions for children and adolescents with intellectual disability
T2  - COCHRANE DATABASE OF SYSTEMATIC REVIEWS
M3  - Review
AB  - BackgroundHistorically, students with intellectual disability were not expected to learn to read, and thus were excluded from reading instruction. Over the past decades, societal expectations for this group of learners have changed in that children and adolescents with intellectual disability are now expected to be provided with, and benefit from, literacy instruction. This shift in societal expectations has also led to an increase in research examining effective interventions for increasing beginning reading skills for students with intellectual disability.ObjectivesTo assess the effectiveness of interventions for teaching beginning reading skills to children and adolescents with intellectual disability.Search methodsWe searched the following electronic databases up to October 2019: CENTRAL; MEDLINE, including Epub Ahead of Print and In-Process and Other Non-Indexed Citations, Embase, 13 other databases, and two trials registers. We contacted authors of included studies, examined reference lists, and used Google Scholar to search for additional studies.Selection criteriaWe included randomized controlled trials (including trials that use quasi-random methods of allocation such as date of birth), involving children and adolescents with intellectual disability (defined as an intelligence quotient (IQ) two standard deviations or more below the population mean) between the ages of 4 and 21 years, that evaluated the efficacy of a beginning reading intervention compared to a control intervention, including no treatment control, wait-list control, treatment as usual, attention control, or alternate non-reading instruction control.Data collection and analysisTwo review authors independently screened titles and abstracts yielded by the search against the inclusion criteria, and extracted data from each trial using a piloted data extraction form to collect information about the population, intervention, randomization methods, blinding, sample size, outcome measures, follow-up duration, attrition and handling of missing data, and methods of analysis. When data were missing, one review author contacted the study authors to request additional information. Two review authors assessed the risk of bias of each included study and rated the quality of the evidence using the GRADE approach (a systematic method for rating the certainty of evidence in meta-analyses). We conducted random-effect meta-analyses, with inverse-variance weighting to combine effect sizes for each of our primary and secondary outcomes. We presented effect sizes as standardized mean differences (SMD) with 95% confidence intervals (CI).Main resultsWe identified seven studies involving 352 children and adolescents with intellectual disabilities that met the inclusion criteria. All studies provided the intervention in school settings. Four studies were conducted in the USA, one in Canada, and two in the UK. Three studies were funded by grants from the US Department of Education, Institute of Education Sciences; one study by the Canadian Language and Literacy Research Network and the Nova Scotia Health Research Foundation; and three studies did not indicate a funding source.We identified some concerns with risk of bias, mainly due to the difficulty of blinding of participants and personnel, and the lack of blinding of outcome assessors.Meta-analyses of the data demonstrated small-to-moderate effects of beginning reading interventions delivered to children and adolescents with intellectual disability across four dependent variables. We found medium effect sizes in favor of the beginning reading interventions for the primary outcomes of phonologic awareness (SMD 0.55, 95% CI 0.23 to 0.86; 4 studies, 178 participants; moderate-quality evidence), word reading (SMD 0.54, 95% CI 0.05 to 1.03; 5 studies, 220 participants; moderate-quality evidence), and decoding (SMD 0.40, 95% CI 0.12 to 0.67; 5 studies, 230 participants; low-quality evidence). The studies reported no adverse events. We also found a moderate effect for the secondary outcomes of oral reading fluency (SMD 0.65, 95% CI 0.12 to 1.42; 2 studies, 84 participants; low-quality evidence) and language skills (SMD 0.28, 95% CI 0.03 to 0.54; 3 studies, 222 participants; moderate-quality evidence).Authors' conclusionsResults from this review provide evidence that beginning reading interventions that include elements of phonologic awareness, letter sound instruction, and decoding, delivered to children and adolescents with intellectual disability, are associated with small-to-moderate improvements in phonologic awareness, word reading, decoding, expressive and receptive language, and oral reading fluency. These findings are aligned with previously conducted studies that examined the effects of reading interventions for people without intellectual disability.
PU  - WILEY
PI  - HOBOKEN
PA  - 111 RIVER ST, HOBOKEN 07030-5774, NJ USA
SN  - 1469-493X
SN  - 1361-6137
DA  - 2019 
PY  - 2019
IS  - 12
DO  - 10.1002/14551858.CD011359.pub2
AN  - WOS:000505243400015
ER  -

TY  - JOUR
AU  - Piccini, Paola
AU  - Montagnani, Carlotta
AU  - de Martino, Maurizio
TI  - Gender disparity in pediatrics: a review of the current literature
T2  - ITALIAN JOURNAL OF PEDIATRICS
M3  - Review
AB  - Background: Gender-based medicine is an innovative branch of biomedical research and represents a new perspective for the future of health research. Many studies have been published on gender medicine in adults but very few data regarding children are available.Literature search and results: A literature search covering articles published between 1st July, 2006 and 1st February, 2017 and concerning children only was conducted using multiple keywords and standardized terminology in Pubmed database. The search was limited to English-language publications. All relevant articles on endocrines, neurological, psychiatric, gastrointestinal, immunological, oncological, rheumatic, pneumological disorders, infectious diseases and analgesia were evaluated and pertinent articles were included in this review. Most of the available studies on gender disparity in childhood are about endocrine and neuro-psychiatric disorders, while there are few data in other areas of medicine.Conclusions: Even if several studies on pediatric gender differences can be found on literature, few of them move forwards to analyze the reasons of the observed diversity. No data on pharmacokinetic and pharmacodynamic differences between boys and girls can be found. Hence, more efforts should be directed to investigate these topics in childhood.
PU  - BIOMED CENTRAL LTD
PI  - LONDON
PA  - 236 GRAYS INN RD, FLOOR 6, LONDON WC1X 8HL, ENGLAND
SN  - 1720-8424
SN  - 1824-7288
DA  - 2018 JAN 2
PY  - 2018
VL  - 44
DO  - 10.1186/s13052-017-0437-x
AN  - WOS:000419011800001
ER  -

TY  - JOUR
AU  - Norris, FH
AU  - Friedman, MJ
AU  - Watson, PJ
TI  - 60,000 disaster victims speak: Part II. Summary and implications of the disaster mental health research
T2  - PSYCHIATRY-INTERPERSONAL AND BIOLOGICAL PROCESSES
M3  - Review
AB  - On the basis of the literature reviewed in Part I of this two-part series (Norris, Friedman, Watson, Byrne, Diaz, and Kaniasty, this volume), the authors recommend early intervention following disasters, especially when the disaster is associated with extreme and widespread damage to property, ongoing financial problems for the stricken community, violence that resulted from human intent, and a high prevalence of trauma in the form of injuries, threat to life, and loss of life. Meeting the mental health needs of children, women, and survivors in developing countries is particularly critical. The family context is central to understanding and meeting those needs. Because of the complexity of disasters and responses to them, inter-agency cooperation and coordination are extremely important elements of the mental health response. Altogether, the research demands that we think ecologically and design and test societal- and community-level interventions for the population at large and conserve scarce clinical resources for those most in need.
PU  - ROUTLEDGE JOURNALS, TAYLOR & FRANCIS LTD
PI  - ABINGDON
PA  - 2-4 PARK SQUARE, MILTON PARK, ABINGDON OX14 4RN, OXON, ENGLAND
SN  - 0033-2747
SN  - 1943-281X
DA  - 2002 FAL
PY  - 2002
VL  - 65
IS  - 3
SP  - 240
EP  - 260
DO  - 10.1521/psyc.65.3.240.20169
AN  - WOS:000178629000004
ER  -

TY  - JOUR
AU  - Stephenson, Judith
AU  - Bailey, Julia, V
AU  - Blandford, Ann
AU  - Brima, Nataliya
AU  - Copas, Andrew
AU  - D'Souza, Preethy
AU  - Gubijev, Anasztazia
AU  - Hunter, Rachael
AU  - Shawe, Jill
AU  - Rait, Greta
AU  - Oliver, Sandy
TI  - An interactive website to aid young women's choice of contraception: feasibility and efficacy RCT
T2  - HEALTH TECHNOLOGY ASSESSMENT
M3  - Article
AB  - Background: Effective use of contraception can reduce numbers of unintended pregnancies, but misunderstandings and concerns about contraception abound. Increasingly, women seek health-care information online.Objectives: To develop an interactive website to aid informed choice of contraceptive method, including long-acting reversible contraception (Phase I), and test its effectiveness in a parallel, single-blind randomised trial (Phase II). Approval came from London - Camden & King's Cross Research Ethics Committee (reference 17/LO/0112).Setting and participants: For both phases, women aged 15-30 years were recruited from general practice, sexual health services, maternity services, community pharmacies and an abortion service.Design: In Phase I, we conducted three systematic literature reviews, a review of YouTube (YouTube, LLC, San Bruno, CA, USA) videos about contraception, and focus groups and interviews with young women to explore barriers to and concerns and misperceptions about contraception. We then iteratively co-designed an interactive website, Contraception Choices [URL: www.contraceptionchoices.org (accessed June 2020)], with young women and a software company. In Phase II, we evaluated the website through a randomised trial that began as a feasibility trial. Early demand for Contraception Choices stimulated a design change from a feasibility to an efficacy trial, with follow-up for clinical outcomes at 3 and 6 months. A randomisation list was incorporated into the trial software program to allocate participants to the intervention (website) or control group (standard care).Intervention: Contraception Choices is a co-designed, evidence-based, interactive website to aid informed choice of contraception. It provides information about different methods, addresses common concerns and offers tailored contraceptive options in response to individual preferences.Main outcome measures: Qualitative - participant views and experience of the intervention, assessed through qualitative interviews. Quantitative primary outcomes - follow-up rate at 6 months in the initial feasibility trial, using a long-acting reversible contraception method, and satisfaction with contraceptive method at 6 months in the efficacy trial.Results: A total of 927 women were randomised online to the website (n = 464) or control group (n = 463), of whom 739 (80%) provided follow-up data at 6 months [786 women (85%) provided data at 3 and/or 6 months that were included in the analysis of primary outcomes]. There was little difference between groups in the proportion using long-acting reversible contraception at 6 months [30.4% intervention vs. 31.0% control, adjusted odds ratio after imputation 0.87 (95% confidence interval 0.60 to 1.27)] or in satisfaction with contraceptive method [proportion being 'satisfied' or 'very satisfied', 82.6% intervention vs. 82.1% control, adjusted odds ratio 0.93 (95% confidence interval 0.69 to 1.25)]. Qualitative evaluation indicated highly positive views about the website and increased knowledge of contraceptive methods that could dispel misperceptions. Women appreciated having information tailored to their specific needs and felt better prepared before consultations.Limitations: We did not include intermediate measures, such as knowledge of contraceptive methods, intention to change method or confidence in discussing contraception with a health-care professional, which may have indicated other benefits of using the website. In future, the website should be studied in different settings (e.g. schools and in routine practice) to see whether or not it improves the quality or efficiency of contraceptive consultations.Conclusions: Our systematic review indicated wide-ranging influences on women's use of contraception globally. The website, Contraception Choices, was very popular with young women and contraception service providers. It was not associated with statistically significant differences in use of long-acting reversible contraception or satisfaction with contraceptive method at 6 months.
PU  - NIHR JOURNALS LIBRARY
PI  - SOUTHAMPTON
PA  - UNIV SOUTHAMPTON, EVALUATION, TRIALS & STUDIES COORDINATING CENTRE, ALPHA HOUSE, ENTERPRISE RD, SOUTHAMPTON, SO16 7NS, ENGLAND
SN  - 1366-5278
SN  - 2046-4924
DA  - 2020 OCT
PY  - 2020
VL  - 24
IS  - 56
SP  - 1
EP  - +
DO  - 10.3310/hta24560
AN  - WOS:000587747400001
ER  -

TY  - JOUR
AU  - Varley-Campbell, Jo
AU  - Mujica-Mota, Ruben
AU  - Coelho, Helen
AU  - Ocean, Neel
AU  - Barnish, Max
AU  - Packman, David
AU  - Dodman, Sophie
AU  - Cooper, Chris
AU  - Snowsill, Tristan
AU  - Kay, Tracey
AU  - Liversedge, Neil
AU  - Parr, Michelle
AU  - Knight, Lisa
AU  - Hyde, Chris
AU  - Shennan, Andrew
AU  - Hoyle, Martin
A1  - Peninsula Technology Assessment
TI  - Three biomarker tests to help diagnose preterm labour: a systematic review and economic evaluation
T2  - HEALTH TECHNOLOGY ASSESSMENT
M3  - Review
AB  - Background: Preterm birth may result in short-and long-term health problems for the child. Accurate diagnoses of preterm births could prevent unnecessary (or ensure appropriate) admissions into hospitals or transfers to specialist units.Objectives: The purpose of this report is to assess the test accuracy, clinical effectiveness and cost-effectiveness of the diagnostic tests PartoSure T (Parsagen Diagnostics Inc., Boston, MA, USA), Actim (R) Partus (Medix Biochemica, Espoo, Finland) and the Rapid Fetal Fibronectin (fFN)(R) 10Q Cassette Kit (Hologic, Inc., Marlborough, MA, USA) at thresholds. 50 ng/ml [quantitative fFN (qfFN)] for women presenting with signs and symptoms of preterm labour relative to fFN at 50 ng/ml.Methods: Systematic reviews of the published literature were conducted for diagnostic test accuracy (DTA) studies of PartoSure, Actim Partus and qfFN for predicting preterm birth, the clinical effectiveness following treatment decisions informed by test results and economic evaluations of the tests. A model-based economic evaluation was also conducted to extrapolate long-term outcomes from the results of the diagnostic tests. The model followed the structure of the model that informed the 2015 National Institute for Health and Care Excellence guidelines on preterm labour diagnosis and treatment, but with antenatal steroids use, as opposed to tocolysis, driving health outcomes.Results: Twenty studies were identified evaluating DTA against the reference standard of delivery within 7 days and seven studies were identified evaluating DTA against the reference standard of delivery within 48 hours. Two studies assessed two of the index tests within the same population. One study demonstrated that depending on the threshold used, qfFN was more or less accurate than Actim Partus, whereas the other indicated little difference between PartoSure and Actim Partus. No study assessing qfFN and PartoSure in the same population was identified. The test accuracy results from the other included studies revealed a high level of uncertainty, primarily attributable to substantial methodological, clinical and statistical heterogeneity between studies. No study compared all three tests simultaneously. No clinical effectiveness studies evaluating any of the three biomarker tests were identified. One partial economic evaluation was identified for predicting preterm birth. It assessed the number needed to treat to prevent a respiratory distress syndrome case with a 'treat-all' strategy, relative to testing with qualitative fFN. Because of the lack of data, our de novo model involved the assumption that management of pregnant women fully adhered to the results of the tests. In the base-case analysis for a woman at 30 weeks' gestation, Actim Partus had lower health-care costs and fewer quality-adjusted life-years (QALYs) than qfFN at 50 ng/ml, reducing costs at a rate of  pound 56,030 per QALY lost compared with qfFN at 50 ng/ml. PartoSure is less costly than Actim Partus while being equally effective, but this is based on diagnostic accuracy data from a small study. Treatment with qfFN at 200 ng/ml and 500 ng/ml resulted in lower cost savings per QALY lost relative to fFN at 50 ng/ml than treatment with Actim Partus. In contrast, qfFN at 10 ng/ml increased QALYs, by 0.002, and had a cost per QALY gained of  pound 140,267 relative to fFN at 50 ng/ml. Similar qualitative results were obtained for women presenting at different gestational ages.Conclusion: There is a high degree of uncertainty surrounding the test accuracy and cost-effectiveness results. We are aware of four ongoing UK trials, two of which plan to enrol > 1000 participants. The results of these trials may significantly alter the findings presented here.
PU  - NIHR JOURNALS LIBRARY
PI  - SOUTHAMPTON
PA  - UNIV SOUTHAMPTON, EVALUATION, TRIALS & STUDIES COORDINATING CENTRE, ALPHA HOUSE, ENTERPRISE RD, SOUTHAMPTON, SO16 7NS, ENGLAND
SN  - 1366-5278
SN  - 2046-4924
DA  - 2019 MAR
PY  - 2019
VL  - 23
IS  - 13
SP  - 1
EP  - +
DO  - 10.3310/hta23130
AN  - WOS:000462339700001
ER  -

TY  - JOUR
AU  - Prost, Audrey
AU  - Colbourn, Tim
AU  - Seward, Nadine
AU  - Azad, Kishwar
AU  - Coomarasamy, Arri
AU  - Copas, Andrew
AU  - Houweling, Tanja A. J.
AU  - Fottrell, Edward
AU  - Kuddus, Abdul
AU  - Lewycka, Sonia
AU  - MacArthur, Christine
AU  - Manandhar, Dharma
AU  - Morrison, Joanna
AU  - Mwansambo, Charles
AU  - Nair, Nirmala
AU  - Nambiar, Bejoy
AU  - Osrin, David
AU  - Pagel, Christina
AU  - Phiri, Tambosi
AU  - Pulkki-Braennstroem, Anni-Maria
AU  - Rosato, Mikey
AU  - Skordis-Worrall, Jolene
AU  - Saville, Naomi
AU  - More, Neena Shah
AU  - Shrestha, Bhim
AU  - Tripathy, Prasanta
AU  - Wilson, Amie
AU  - Costello, Anthony
TI  - Women's groups practising participatory learning and action to improve maternal and newborn health in low-resource settings: a systematic review and meta-analysis
T2  - LANCET
M3  - Review
AB  - Background Maternal and neonatal mortality rates remain high in many low-income and middle-income countries. Different approaches for the improvement of birth outcomes have been used in community-based interventions, with heterogeneous effects on survival. We assessed the effects of women's groups practising participatory learning and action, compared with usual care, on birth outcomes in low-resource settings.Methods We did a systematic review and meta-analysis of randomised controlled trials undertaken in Bangladesh, India, Malawi, and Nepal in which the effects of women's groups practising participatory learning and action were assessed to identify population-level predictors of effect on maternal mortality, neonatal mortality, and stillbirths. We also reviewed the cost-effectiveness of the women's group intervention and estimated its potential effect at scale in Countdown countries.Findings Seven trials (119 428 births) met the inclusion criteria. Meta-analyses of all trials showed that exposure to women's groups was associated with a 37% reduction in maternal mortality (odds ratio 0.63, 95% CI 0.32-0.94), a 23% reduction in neonatal mortality (0.77, 0.65-0.90), and a 9% non-significant reduction in stillbirths (0.91, 0.79-1.03), with high heterogeneity for maternal (I-2=58.8%, p=0.024) and neonatal results (I-2=64.7%, p=0.009). In the meta-regression analyses, the proportion of pregnant women in groups was linearly associated with reduction in both maternal and neonatal mortality (p=0.026 and p=0.011, respectively). A subgroup analysis of the four studies in which at least 30% of pregnant women participated in groups showed a 55% reduction in maternal mortality (0.45, 0.17-0.73) and a 33% reduction in neonatal mortality (0.67, 0.59-0.74). The intervention was cost effective by WHO standards and could save an estimated 283 000 newborn infants and 41 100 mothers per year if implemented in rural areas of 74 Countdown countries.Interpretation With the participation of at least a third of pregnant women and adequate population coverage, women's groups practising participatory learning and action are a cost-effective strategy to improve maternal and neonatal survival in low-resource settings.
PU  - ELSEVIER SCIENCE INC
PI  - NEW YORK
PA  - STE 800, 230 PARK AVE, NEW YORK, NY 10169 USA
SN  - 0140-6736
SN  - 1474-547X
DA  - 2013 MAY 18
PY  - 2013
VL  - 381
IS  - 9879
SP  - 1736
EP  - 1746
DO  - 10.1016/S0140-6736(13)60685-6
AN  - WOS:000319112800038
ER  -

TY  - JOUR
AU  - Flicker, Sarah
AU  - Guta, Adrian
TI  - Ethical approaches to adolescent participation in sexual health research
T2  - JOURNAL OF ADOLESCENT HEALTH
M3  - Article
AB  - Purpose: In this paper we make the case for the importance of adolescent sexual health research, and argue that requiring parental consent for adolescent participation may (a) be unwarranted, (b) be inconsistent with the principles of justice and inclusiveness, (c) be confusing, and (d) serve to silence young people who most need to have a voice in sexual health research.Methods: Through a case study of the Toronto Teen Survey, we offer concrete suggestions and alternatives for protecting adolescent health research participants in community-based settings and promoting ethical research approaches.Results: Strategies suggested include: (1) adopting a community-based participatory research approach, (2) careful attention to youth-friendly protocols and consent procedures, (3) proper training of all research staff and peer researchers, (4) partnering with experienced community based youth-serving agencies, (5) paying maximum attention to issues of confidentiality and anonymity, and (6) valuing participation appropriately.Conclusions: Institutional review boards and researchers should be encouraged to adopt localized context-dependent strategies that attend to the unique vulnerabilities of their particular study populations. Attention to flexibility, vulnerability, and community-specific needs is necessary to ensure appropriate ethical research practices that attend to the health and well-being of young people. (c) 2008 Society for Adolescent Medicine. All rights reserved.
PU  - ELSEVIER SCIENCE INC
PI  - NEW YORK
PA  - STE 800, 230 PARK AVE, NEW YORK, NY 10169 USA
SN  - 1054-139X
SN  - 1879-1972
DA  - 2008 JAN
PY  - 2008
VL  - 42
IS  - 1
SP  - 3
EP  - 10
DO  - 10.1016/j.jadohealth.2007.07.017
AN  - WOS:000252001500002
ER  -

TY  - JOUR
AU  - Chen, Y-F
AU  - Madan, J.
AU  - Welton, N.
AU  - Yahaya, I.
AU  - Aveyard, P.
AU  - Bauld, L.
AU  - Wang, D.
AU  - Fry-Smith, A.
AU  - Munafo, M. R.
TI  - Effectiveness and cost-effectiveness of computer and other electronic aids for smoking cessation: a systematic review and network meta-analysis
T2  - HEALTH TECHNOLOGY ASSESSMENT
M3  - Review
AB  - Background: Smoking is harmful to health. On average, lifelong smokers lose 10 years of life, and about half of all lifelong smokers have their lives shortened by smoking. Stopping smoking reverses or prevents many of these harms. However, cessation services in the NHS achieve variable success rates with smokers who want to quit. Approaches to behaviour change can be supplemented with electronic aids, and this may significantly increase quit rates and prevent a proportion of cases that relapse.Objective: The primary research question we sought to answer was: What is the effectiveness and cost-effectiveness of internet, PC and other electronic aids to help people stop smoking? We addressed the following three questions: (1) What is the effectiveness of internet sites, computer programs, mobile telephone text messages and other electronic aids for smoking cessation and/or reducing relapse? (2) What is the cost-effectiveness of incorporating internet sites, computer programs, mobile telephone text messages and other electronic aids into current NHS smoking cessation programmes? and (3) What are the current gaps in research into the effectiveness of internet sites, computer programs, mobile telephone text messages and other electronic aids to help people stop smoking?Data sources: For the effectiveness review, relevant primary studies were sought from The Cochrane Library [Cochrane Central Register of Controlled Trials (CENTRAL)] 2009, Issue 4, and MEDLINE (Ovid), EMBASE (Ovid), PsycINFO (Ovid), Health Management Information Consortium (HMIC) (Ovid) and Cumulative Index to Nursing and Allied Health Literature (CINAHL) (EBSCOhost) from 1980 to December 2009. In addition, NHS Economic Evaluation Database (NHS EED) and Database of Abstracts of Reviews of Effects (DARE) were searched for information on cost-effectiveness and modelling for the same period. Reference lists of included studies and of relevant systematic reviews were examined to identify further potentially relevant studies. Research registries of ongoing studies including National Institute for Health Research (NIHR) Clinical Research Network Portfolio Database, Current Controlled Trials and ClinicalTrials.gov were also searched, and further information was sought from contacts with experts.Review methods: Randomised controlled trials (RCTs) and quasi-RCTs evaluating smoking cessation programmes that utilise computer, internet, mobile telephone or other electronic aids in adult smokers were included in the effectiveness review. Relevant studies of other design were included in the cost-effectiveness review and supplementary review. Pair-wise meta-analyses using both random- and fixed-effects models were carried out. Bayesian mixed-treatment comparisons (MTCs) were also performed. A de novo decision-analytical model was constructed for estimating the cost-effectiveness of interventions. Expected value of perfect information (EVPI) was calculated. Narrative synthesis of key themes and issues that may influence the acceptability and usability of electronic aids was provided in the supplementary review.Results: This effectiveness review included 60 RCTs/quasi-RCTs reported in 77 publications. Pooled estimate for prolonged abstinence [relative risk (RR)=1.32, 95% confidence interval (Cl) 1.21 to 1.45] and point prevalence abstinence (RR =1.14, 95% Cl 1.07 to 1.22) suggested that computer and other electronic aids increase the likelihood of cessation compared with no intervention or generic self-help materials. There was no significant difference in effect sizes between aid to cessation studies (which provide support to smokers who are ready to quit) and cessation induction studies (which attempt to encourage a cessation attempt in smokers who are not yet ready to quit). Results from MTC also showed small but significant intervention effect (time to relapse, mean hazard ratio 0.87, 95% credible interval 0.83 to 0.92). Cost-threshold analyses indicated some form of electronic intervention is likely to be cost-effective when added to non-electronic behavioural support, but there is substantial uncertainty with regard to what the most effective (thus most cost-effective) type of electronic intervention is, which warrants further research. EVPI calculations suggested the upper limit for the benefit of this research is around 2000-3000 per person.Limitations: The review focuses on smoking cessation programmes in the adult population, but does not cover smoking cessation in adolescents. Most available evidence relates to interventions with a single tailored component, while evidence for different modes of delivery (e.g. e-mail, text messaging) is limited. Therefore, the findings of lack of sufficient evidence for proving or refuting effectiveness should not be regarded as evidence of ineffectiveness. We have examined only a small number of factors that could potentially influence the effectiveness of the interventions. A comprehensive evaluation of potential effect modifiers at study level in a systematic review of complex interventions remains challenging. Information presented in published papers is often insufficient to allow accurate coding of each intervention or comparator. A limitation of the cost-effectiveness analysis, shared with several previous cost-effectiveness analyses of smoking cessation interventions, is that intervention benefit is restricted to the first quit attempt. Exploring the impact of interventions on subsequent attempts requires more detailed information on patient event histories than is available from current evidence.Conclusions: Our effectiveness review concluded that computer and other electronic aids increase the likelihood of cessation compared with no intervention or generic self-help materials, but the effect is small. The effectiveness does not appear to vary with respect to mode of delivery and concurrent non-electronic co-interventions. Our cost-effectiveness review suggests that making some form of electronic support available to smokers actively seeking to quit is highly likely to be cost-effective. This is true whether the electronic intervention is delivered alongside brief advice or more intensive counselling. The key source of uncertainty is that around the comparative effectiveness of different types of electronic interventions. Our review suggests that further research is needed on the relative benefits of different forms of delivery for electronic aids, the content of delivery, and the acceptability of these technologies for smoking cessation with subpopulations of smokers, particularly disadvantaged groups. More evidence is also required on the relationship between involving users in the design of interventions and the impact this has on effectiveness, and finally on how electronic aids developed and tested in research settings are applied in routine practice and in the community.
PU  - NIHR JOURNALS LIBRARY
PI  - SOUTHAMPTON
PA  - UNIV SOUTHAMPTON, EVALUATION, TRIALS & STUDIES COORDINATING CENTRE, ALPHA HOUSE, ENTERPRISE RD, SOUTHAMPTON, SO16 7NS, ENGLAND
SN  - 1366-5278
SN  - 2046-4924
DA  - 2012 OCT
PY  - 2012
VL  - 16
IS  - 38
SP  - 1
EP  - +
DO  - 10.3310/hta16380
AN  - WOS:000311662200001
ER  -

TY  - JOUR
AU  - Campbell, Leslie Anne
AU  - Clark, Sharon E.
AU  - Ayn, Caitlyn
AU  - Chorney, Jill
AU  - Emberly, Debbie
AU  - MacDonald, Julie
AU  - MacKenzie, Adrian
AU  - Marsh, Daniel
AU  - Peacock, Kylie
AU  - Wozney, Lori
TI  - The Choice and Partnership Approach to community mental health and addictions services: a realist-informed scoping review protocol
T2  - BMJ OPEN
M3  - Review
AB  - Introduction Early identification and appropriate treatment of child and adolescent mental health disorders can often be hampered by patchwork services with poorly planned or unclear pathways. The Choice and Partnership Approach (CAPA) is an evidence-based transformational model of community (community-based or outpatient) mental health and addictions services for children and adolescents that aims to better match services to needs and to improve timely access to care. CAPA has been variably implemented across jurisdictions but has not been comprehensively evaluated for its impact on system and client outcomes. Our research question is, 'To what degree does CAPA work, for whom and under what circumstances?'. The purpose of this review is twofold: (1) to gain an understanding of the extent and outcomes of the implementation of CAPA in community mental health and addictions services; and (2) to identify the role of context as it influences the implementation of CAPA and resulting client and system outcomes.Methods and analysis We will conduct a realist-informed scoping review of the literature related to CAPA in either child and adolescent or adult community mental health and addictions services. Relevant studies, reports and documentation will be identified by searching the following online databases: MEDLINE, Embase, CINAHL, PsycINFO, Academic Search Premier, ERIC, Web of Science, Cochrane, Dissertations Abstracts, NCBI Bookshelf, PubMed Central and the Canadian Health Research Collection. The search strategy was developed by a health sciences library scientist and informed by a multidisciplinary team comprising methodological and content knowledge experts. The search will gather evidence from multiple online databases of peer-reviewed literature and grey literature repositories. All articles will be independently assessed for inclusion by pairs of reviewers. The key themes derived from a thematic analysis of extracted data will be presented in a narrative overview.Ethics and dissemination Research ethics review is not required for this scoping review. The results will be disseminated through meetings with stakeholders (including clients and families, clinicians and decision-makers), conference presentations and peer-reviewed publication. The results of this review will inform an overarching programme of research, policy and quality indicator development to ultimately improve mental health and addictions care and subsequent mental health outcomes for children and adolescents.
PU  - BMJ PUBLISHING GROUP
PI  - LONDON
PA  - BRITISH MED ASSOC HOUSE, TAVISTOCK SQUARE, LONDON WC1H 9JR, ENGLAND
SN  - 2044-6055
DA  - 2019 DEC
PY  - 2019
VL  - 9
IS  - 12
DO  - 10.1136/bmjopen-2019-033247
AN  - WOS:000512773400237
ER  -

TY  - JOUR
AU  - Huybrechts, Inge
AU  - Aglago, Elom K.
AU  - Mullee, Amy
AU  - De Keyzer, Willem
AU  - Leclercq, Catherine
AU  - Allemand, Pauline
AU  - Balcerzak, Agnieszka
AU  - Zotor, Francis B.
AU  - Gunter, Marc J.
TI  - Global comparison of national individual food consumption surveys as a basis for health research and integration in national health surveillance programmes
T2  - PROCEEDINGS OF THE NUTRITION SOCIETY
M3  - Article
M3  - Proceedings Paper
CP  - 7th Africa Nutritional Epidemiology Conference (ANEC) / Conference on Nutrition Dynamics in Africa - Opportunities and Challenges for Meeting the Sustainable Development Goals / Symposium on Lipid Nutrition - New Insights
AB  - Individual food consumption surveys (IFCS) are performed to evaluate compliance with food/nutrient intake requirements or exposure to potential harmful dietary contaminants/components. In this review, we inventoried methods and designs used in national IFCS and discussed the methodologies applied across countries. Literature searches were performed using fixed sets of search terms in different online databases. We identified IFCS in thirty-nine countries from six world continents. National IFCS systems are available in most of the high-income countries, while such surveys are scarce in low- and middle-income countries (e.g. Africa, Eastern Europe and several Asian countries). Few countries (n 9) have their national IFCS incorporated into national health and nutrition surveys, allowing the investigation of dietary-related disease outcomes. Of the integrated surveys, most have the advantage of being continuous/regular, contrary to other IFCS that are mostly erratic. This review serves as the basis to define gaps and needs in IFCS worldwide and assists in defining priorities for resource allocation. In addition, it can serve as a source of inspiration for countries that do not have an IFCS system in place yet and advocate for national IFCS to be incorporated into national health and nutrition surveys in order to create: (1) research opportunities for investigating diet-disease relationships and (2) a frame to plan and evaluate the effect of diet-related policies (e.g. promotion of local nutrient-rich foods) and of nutrition recommendations, such as food-based dietary guidelines. Countries that integrate their IFCS within their national health and nutrition survey can serve as proof-of-principle for other countries.
PU  - CAMBRIDGE UNIV PRESS
PI  - CAMBRIDGE
PA  - EDINBURGH BLDG, SHAFTESBURY RD, CB2 8RU CAMBRIDGE, ENGLAND
SN  - 0029-6651
SN  - 1475-2719
DA  - 2017 NOV
PY  - 2017
VL  - 76
IS  - 4
SP  - 549
EP  - 567
DO  - 10.1017/S0029665117001161
AN  - WOS:000416120300015
ER  -

TY  - JOUR
AU  - Colpitts, Emily
AU  - Gahagan, Jacqueline
TI  - "I feel like I am surviving the health care 3 system": understanding LGBTQ health in 4 Nova Scotia, Canada
T2  - BMC PUBLIC HEALTH
M3  - Article
AB  - Background: Currently, there is a dearth of baseline data on the health of lesbian, gay, bisexual, transgender, and queer (LGBTQ) populations in the province of Nova Scotia, Canada. Historically, LGBTQ health research has tended to focus on individual-level health risks associated with poor health outcomes among these populations, which has served to obscure the ways in which they maintain their own health and wellness across the life course. As such, there is an urgent need to shift the focus of LGBTQ health research towards strengths-based perspectives that explore the complex and resilient ways in which LGBTQ populations promote their health.Methods: This paper discusses the findings of our recent scoping review as well as the qualitative data to emerge from community consultations aimed at developing strengths-based approaches to understanding and advancing LGBTQ pathways to health across Nova Scotia.Results: Our scoping review findings demonstrated the lack of strengths-based research on LGBTQ health in Nova Scotia. Specifically, the studies examined in our scoping review identified a number of health-promoting factors and a wide variety of measurement tools, some of which may prove useful for future strengths-based health research with LGBTQ populations. In addition, our community consultations revealed that many participants had negative experiences with health care systems and services in Nova Scotia. However, participants also shared a number of factors that contribute to LGBTQ health and suggestions for how LGBTQ pathways to health in Nova Scotia can be improved.Conclusions: There is an urgent need to conduct research on the health needs, lived experiences, and outcomes of LGBTQ populations in Nova Scotia to address gaps in our knowledge of their unique health needs. In moving forward, it is important that future health research take an intersectional, strengths-based perspective in an effort to highlight the factors that promote LGBTQ health and wellness across the life course, while taking into account the social determinants of health.
PU  - BMC
PI  - LONDON
PA  - CAMPUS, 4 CRINAN ST, LONDON N1 9XW, ENGLAND
SN  - 1471-2458
DA  - 2016 SEP 22
PY  - 2016
VL  - 16
DO  - 10.1186/s12889-016-3675-8
AN  - WOS:000384372000002
ER  -

TY  - JOUR
AU  - Shahhosseini, Zohreh
AU  - Hamzehgardeshi, Zeinab
TI  - Female adolescents' perspective about reproductive health education needs: a mixed methods study with explanatory sequential design.
T2  - International journal of adolescent medicine and health
M3  - Journal Article
M3  - Research Support, Non-U.S. Gov't
AB  - BACKGROUND: One of the most important and basic needs of adolescent girls is reproductive health services and education, which is different from that required by adults.OBJECTIVES: The aim of this study was to determine reproductive health education needs from the perspective of adolescent girls living in urban and rural areas, as well as to explore adolescents' understanding of reproductive health needs.SUBJECTS: The first phase was a cross-sectional study conducted on 1274 female adolescents. In the second phase, 77 girls in the form of 11 groups participated in focused group discussions.METHODS: This sequential explanatory mixed methods study using follow-up variants was conducted in two phases. Questionnaires, including items on socio-demographic characteristics and reproductive health needs from adolescents' perspectives, were completed using the self-administered method.RESULTS: The quantitative results of the study revealed city and village girls' perspectives on reproductive health education needs. These results showed that village adolescents were nearly 1.5-2 times more in favor of a same sex counselor, reproductive health group education, and the need for sexual health education than city adolescents. A review of the transcripts of the qualitative phase led to the extraction of two themes including the characteristics of the reproductive health educator and priorities of reproductive health education, which explains the adolescent girls' understanding of reproductive health education needs.CONCLUSION: The findings of this study confirm the importance of determining reproductive health education needs from the perspective of adolescent girls. The present study shows how a sequential mixed design can be used for a better understanding of reproductive health needs of adolescent girls. The results of this study can be used in health research, education, policy making, and planning associated with adolescent health.
SN  - 2191-0278
DA  - 2015 Feb
PY  - 2015
VL  - 27
IS  - 1
SP  - 57
EP  - 63
DO  - 10.1515/ijamh-2014-0008
AN  - MEDLINE:24864298
ER  -

TY  - JOUR
AU  - Garcia-Casal, Maria N.
AU  - Pena-Rosas, Juan Pablo
AU  - De-Regil, Luz Maria
AU  - Gwirtz, Jeffrey A.
AU  - Pasricha, Sant-Rayn
TI  - Fortification of maize flour with iron for controlling anaemia and iron deficiency in populations
T2  - COCHRANE DATABASE OF SYSTEMATIC REVIEWS
M3  - Review
AB  - BackgroundApproximately 800 million women and children have anaemia, a condition thought to cause almost 9% of the global burden of years lived with disability. Around half this burden could be amenable to interventions that involve the provision of iron. Maize (corn) is one of the world's most important cereal grains and is cultivated across most of the globe. Several programmes around the world have fortified maize flour and other maize-derived foodstuffs with iron and other vitamins and minerals to combat anaemia and iron deficiency.ObjectivesTo assess the effects of iron fortification of maize flour, corn meal and fortified maize flour products for anaemia and iron status in the general population.Search methodsWe searched the following international and regional sources in December 2017 and January 2018: Cochrane Central Register of Controlled Trials (CENTRAL); MEDLINE; MEDLINE (R) In Process; Embase; Web of Science (both the Social Science Citation Index and the Science Citation Index); CINAHL Ebsco; POPLINE; AGRICOLA (agricola.nal.usda.gov); BIOSIS (ISI); Bibliomap and TRoPHI; IBECS; Scielo; Global Index Medicus - AFRO (includes African Index Medicus); EMRO (includes Index Medicus for the Eastern Mediterranean Region); LILACS; PAHO (Pan American Health Library); WHOLIS (WHO Library); WPRO (includes Western Pacific Region Index Medicus); IMSEAR, Index Medicus for the South-East Asian Region; IndMED, Indian medical journals; and the Native Health Research Database. We searched clinicaltrials.gov and the International Clinical Trials Registry Platform (ICTRP) for any ongoing or planned studies on 17 January 2018 and contacted authors of such studies to obtain further information or eligible data if available.For assistance in identifying ongoing or unpublished studies, we also contacted relevant international organisations and agencies working in food fortification on 9 August 2016.Selection criteriaWe included cluster-or individually randomised controlled trials and observational studies. Interventions included (central/industrial) fortification of maize flour or corn meal with iron alone or with other vitamins and minerals and provided to individuals over 2 years of age (including pregnant and lactating women) from any country.Data collection and analysisTwo review authors independently assessed the eligibility of studies for inclusion, extracted data from included studies and assessed the risk of bias of the included studies. Trial designs with a comparison group were included to assess the effects of interventions. Trial designs without a control or comparison group (uncontrolled before-and-after studies) were included for completeness but were not considered in assessments of the overall effectiveness of interventions or used to draw conclusions regarding the effects of interventions in the review.Main resultsOur search yielded 4529 records. After initial screening of titles and abstracts, we reviewed the full text of 75 studies (80 records). We included 5 studies and excluded 70. All the included studies assessed the effects of providing maize products fortified with iron plus other vitamins and minerals versus unfortified maize flour. No studies compared this intervention to no intervention or looked at the relative effect of flour and products fortified with iron alone (without other vitamins and minerals). Three were randomised trials involving 2610 participants, and two were uncontrolled before-and-after studies involving 849 participants.Only three studies contributed data for the meta-analysis and included children aged 2 to 11.9 years and women. Compared to unfortified maize flour, it is uncertain whether fortifying maize flour or corn meal with iron and other vitamins and minerals has any effect on anaemia (risk ratio (RR) 0.90, 95% confidence interval (CI) 0.58 to 1.40; 2 studies; 1027 participants; very low-certainty evidence), or on the risk of iron deficiency (RR 0.75, 95% CI 0.49 to 1.15; 2 studies; 1102 participants; very low-certainty evidence), haemoglobin concentration (mean difference (MD) 1.25 g/L, 95% CI -2.36 to 4.86 g/L; 3 studies; 1144 participants; very low-certainty evidence) or ferritin concentrations (MD0.48 mu g/L, 95% CI-0.37 to 1.33 mu g/L; 1 study; 584 participants; very low-certainty evidence).None of the studies reported on any adverse effects. We judged the certainty of the evidence to be very low based on GRADE, so we are uncertain whether the results reflect the true effect of the intervention. We downgraded evidence due to high risk of selection bias and unclear risk of performance bias in one of two included studies, high heterogeneity and wide CIs crossing the line of no effect for anaemia prevalence and haemoglobin concentration.Authors' conclusionsIt is uncertain whether fortifying maize flour with iron and other vitamins and minerals reduces the risk of anaemia or iron deficiency in children aged over 2 years or in adults. Moreover, the evidence is too uncertain to conclude whether iron-fortified maize flour, corn meal or fortified maize flour products have any effect on reducing the risk of anaemia or on improving haemoglobin concentration in the population.We are uncertain whether fortification of maize flour with iron reduces anaemia among the general population, as the certainty of the evidence is very low. No studies reported on any adverse effects.Public organisations funded three of the five included studies, while the private sector gave grants to universities to perform the other two. The presence of industry funding for some of these trials did not appear to positively influence results from these studies.The reduced number of studies, including only two age groups (children and women of reproductive age), as well as the limited number of comparisons (only one out of the four planned) constitute the main limitations of this review.
PU  - WILEY
PI  - HOBOKEN
PA  - 111 RIVER ST, HOBOKEN 07030-5774, NJ USA
SN  - 1469-493X
SN  - 1361-6137
DA  - 2018 
PY  - 2018
IS  - 12
DO  - 10.1002/14651858.CD010187.pub2
AN  - WOS:000455162700021
ER  -

TY  - JOUR
AU  - Bonell, Chris
AU  - Fletcher, Adam
AU  - Fitzgerald-Yau, Natasha
AU  - Hale, Daniel
AU  - Allen, Elizabeth
AU  - Elbourne, Diana
AU  - Jones, Rebecca
AU  - Bond, Lyndal
AU  - Wiggins, Meg
AU  - Miners, Alec
AU  - Legood, Rosa
AU  - Scott, Stephen
AU  - Christie, Deborah
AU  - Viner, Russell
TI  - Aggressive behaviours among young people: a public health priority
T2  - HEALTH TECHNOLOGY ASSESSMENT
M3  - Article
AB  - The prevalence, harms and costs of aggressive behaviours, such as bullying and violence, among young people make addressing them a public health priority.(1-4) The World Health Organization considers bullying to be a major adolescent health problem, defining it as the intentional and repetitive use of physical or psychological force against another individual or group.(5) This includes verbal and relational aggression that aims to harm the victim or their social relations, such as through spreading rumours or purposely excluding them.(6,7) The prevalence of bullying among British youth is above the European average,(8) with approximately 25% of young people stating that they have been subjected to serious peer bullying.(9)Being a victim of peer bullying is associated with an increased risk of physical health problems;(10) engaging in health risk behaviours such as substance use;(11-13) long-term emotional, behavioural and mental health problems;(14-16) self-harm and suicide;(17) and poorer educational attainment.(18,19) Students who experience physical, verbal and relational bullying on a regular basis tend to experience the most adverse health outcomes.(20) There is also emerging evidence suggesting that childhood exposure to bullying and aggression may also influence lifelong health through biological mechanisms, for example through reduced telomere length.(21) The perpetrators of peer bullying are also at a greater risk of a range of adverse emotional and mental health outcomes, including depression and anxiety.(8,22)Although bullying is different from youth violence, which involves the intention of physical force, bullying is often a precursor to more serious violent behaviours commonly reported by British youth. For example, one UK study of 14,000 students found that 1 in 10 young people aged 11-12 years reported carrying a weapon and 8% of this age group admitted they had attacked another with the intention to hurt them seriously.(23) By age 15-16 years, 24% of students report that they have carried a weapon and 19% report attacking someone with the intention of hurting them seriously.(23) Interpersonal violence can cause physical injury and disability, and is also associated with long-term emotional and mental health problems. There are also links between aggression and antisocial behaviours in youth and violent crime in adulthood.(24,25) Although all bullying does not necessarily involve or lead to violence, and youth violence may emerge in isolation from bullying or victimisation, these different aggressive behaviours share common determinants which make common universal approaches to address aggressive behaviours appropriate.(14,22,23,25)Although a universal problem, the prevalence of aggressive behaviours varies significantly between schools, both in the UK22,26 and internationally.(27,28) For example, among 11- to 14-year-olds in London, the frequency of reporting being bullied at school has been found to vary from 21% to 47% across different schools, and the frequency of reporting being recently involved in physical violence from 22% to 52%.(26) There are also marked social gradients in bullying and violence among young people, with both family deprivation and school-level deprivation increasing the risk of experiencing bullying.(29) As well as leading to further health inequalities, the economic costs to society as a whole of youth aggression, bullying and violence are extremely high. For example, the total cost of crime attributable to conduct problems in childhood has been estimated at about 60B pound a year in England and Wales.(30)
PU  - NIHR JOURNALS LIBRARY
PI  - SOUTHAMPTON
PA  - UNIV SOUTHAMPTON, EVALUATION, TRIALS & STUDIES COORDINATING CENTRE, ALPHA HOUSE, ENTERPRISE RD, SOUTHAMPTON, SO16 7NS, ENGLAND
SN  - 1366-5278
SN  - 2046-4924
DA  - 2015 JUL
PY  - 2015
VL  - 19
IS  - 53
SP  - 1
EP  - +
DO  - 10.3310/hta19530
AN  - WOS:000358255900001
ER  -

TY  - JOUR
AU  - Leaviss, Joanna
AU  - Davis, Sarah
AU  - Ren, Shijie
AU  - Hamilton, Jean
AU  - Scope, Alison
AU  - Booth, Andrew
AU  - Sutton, Anthea
AU  - Parry, Glenys
AU  - Buszewicz, Marta
AU  - Moss-Morris, Rona
AU  - White, Peter
TI  - Behavioural modification interventions for medically unexplained symptoms in primary care: systematic reviews and economic evaluation
T2  - HEALTH TECHNOLOGY ASSESSMENT
M3  - Review
AB  - Background: The term 'medically unexplained symptoms' is used to cover a wide range of persistent bodily complaints for which adequate examination and appropriate investigations do not reveal sufficiently explanatory structural or other specified pathologies. A wide range of interventions may be delivered to patients presenting with medically unexplained symptoms in primary care. Many of these therapies aim to change the behaviours of the individual who may have worsening symptoms.Objectives: An evidence synthesis to determine the clinical effectiveness and cost-effectiveness of behavioural modification interventions for medically unexplained symptoms delivered in primary care settings was undertaken. Barriers to and facilitators of the effectiveness and acceptability of these interventions from the perspective of patients and service providers were evaluated through qualitative review and realist synthesis.Data sources: Full search strategies were developed to identify relevant literature. Eleven electronic sources were searched. Eligibility criteria - for the review of clinical effectiveness, randomised controlled trials were sought. For the qualitative review, UK studies of any design were included. For the cost-effectiveness review, papers were restricted to UK studies reporting outcomes as quality-adjusted life-year gains. Clinical searches were conducted in November 2015 and December 2015, qualitative searches were conducted in July 2016 and economic searches were conducted in August 2016. The databases searched included MEDLINE, Cumulative Index to Nursing and Allied Health Literature (CINAHL), PsycINFO and EMBASE. Updated searches were conducted in February 2019 and March 2019.Participants: Adult participants meeting the criteria for medically unexplained symptoms, including somatoform disorders, chronic unexplained pain and functional somatic syndromes.Interventions: Behavioural interventions were categorised into types. These included psychotherapies, exercise-based interventions, multimodal therapies (consisting of more than one intervention type), relaxation/stretching/social support/emotional support, guided self-help and general practitioner interventions, such as reattribution. Evidence synthesis: a network meta-analysis was conducted to allow a simultaneous comparison of all evaluated interventions in a single coherent analysis. Separate network meta-analyses were performed at three time points: end of treatment, short-term follow-up (< 6 months since the end of treatment) and long-term follow-up (>= 6 months after the end of treatment). Outcomes included physical and psychological symptoms, physical functioning and impact of the illness on daily activities. Economic evaluation: within-trial estimates of cost-effectiveness were generated for the subset of studies where utility values (or quality-adjusted life-years) were reported or where these could be estimated by mapping from Short Form questionnaire-36 items or Short Form questionnaire-12 items outcomes.Results: Fifty-nine studies involving 9077 patients were included in the clinical effectiveness review. There was a large degree of heterogeneity both between and within intervention types, and the networks were sparse across all outcomes. At the end of treatment, behavioural interventions showed some beneficial effects when compared with usual care, in particular for improvement of specific physical symptoms [(1) pain: high-intensity cognitive-behavioural therapy (CBTHI) standardised mean difference (SMD) 0.54 [95% credible interval (CrI) 0.28 to 0.84], multimodal SMD 0.52 (95% CrI 0.19 to 0.89); and (2) fatigue: low-intensity cognitive-behavioural therapy (CBTLI) SMD 0.72 (95% CrI 0.27 to 1.21), relaxation/stretching/social support/emotional support SMD 0.87 (95% CrI 0.20 to 1.55), graded activity SMD 0.51 (95% CrI 0.14 to 0.93), multimodal SMD 0.52 (95% CrI 0.14 to 0.92)] and psychological outcomes [(1) anxiety CBTHI SMD 0.52 (95% CrI 0.06 to 0.96); (2) depression CBTHI SMD 0.80 (95% CrI 0.26 to 1.38); and (3) emotional distress other psychotherapy SMD 0.58 (95% CrI 0.05 to 1.13), relaxation/stretching/social support/emotional support SMD 0.66 (95% CrI 0.18 to 1.28) and sport/exercise SMD 0.49 (95% CrI 0.03 to 1.01)]. At short-term follow-up, behavioural interventions showed some beneficial effects for specific physical symptoms [(1) pain: CBTHI SMD 0.73 (95% CrI 0.10 to 1.39); (2) fatigue: CBTLI SMD 0.62 (95% CrI 0.11 to 1.14), relaxation/stretching/social support/emotional support SMD 0.51 (95% CrI 0.06 to 1.00)] and psychological outcomes [(1) anxiety: CBTHI SMD 0.74 (95% CrI 0.14 to 1.34); (2) depression: CBTHI SMD 0.93 (95% CrI 0.37 to 1.52); and (3) emotional distress: relaxation/stretching/social support/emotional support SMD 0.82 (95% CrI 0.02 to 1.65), multimodal SMD 0.43 (95% CrI 0.04 to 0.91)]. For physical functioning, only multimodal therapy showed beneficial effects: end-of-treatment SMD 0.33 (95% CrI 0.09 to 0.59); and short-term follow-up SMD 0.78 (95% CrI 0.23 to 1.40). For impact on daily activities, CBTHI was the only behavioural intervention to show beneficial effects [end-of-treatment SMD 1.30 (95% CrI 0.59 to 2.00); and short-term follow-up SMD 2.25 (95% CrI 1.34 to 3.16)]. Few effects remained at long-term follow-up. General practitioner interventions showed no significant beneficial effects for any outcome. No intervention group showed conclusive beneficial effects for measures of symptom load (somatisation). A large degree of heterogeneity was found across individual studies in the assessment of cost-effectiveness. Several studies suggested that the interventions produce fewer quality-adjusted life-years than usual care. For those interventions that generated quality-adjusted life-year gains, the mid-point incremental cost-effectiveness ratios (ICERs) ranged from 1397 pound to 129,267 pound, but, where the mid-point ICER fell below 30,000 pound, the exploratory assessment of uncertainty suggested that it may be above 30,000 pound. Limitations: Sparse networks meant that it was not possible to conduct a metaregression to explain between-study differences in effects. Results were not consistent within intervention type, and there were considerable differences in characteristics between studies of the same type. There were moderate to high levels of statistical heterogeneity. Separate analyses were conducted for three time points and, therefore, analyses are not repeated-measures analyses and do not account for correlations between time points.Conclusions: Behavioural interventions showed some beneficial effects for specific medically unexplained symptoms, but no one behavioural intervention was effective across all medically unexplained symptoms. There was little evidence that these interventions are effective for measures of symptom load (somatisation). General practitioner-led interventions were not shown to be effective. Considerable heterogeneity in interventions, populations and sparse networks mean that results should be interpreted with caution. The relationship between patient and service provider is perceived to play a key role in facilitating a successful intervention. Future research should focus on testing the therapeutic effects of the general practitioner-patient relationship within trials of behavioural interventions, and explaining the observed between-study differences in effects within the same intervention type (e.g. with more detailed reporting of defined mechanisms of the interventions under study).
PU  - NIHR JOURNALS LIBRARY
PI  - SOUTHAMPTON
PA  - UNIV SOUTHAMPTON, EVALUATION, TRIALS & STUDIES COORDINATING CENTRE, ALPHA HOUSE, ENTERPRISE RD, SOUTHAMPTON, SO16 7NS, ENGLAND
SN  - 1366-5278
SN  - 2046-4924
DA  - 2020 SEP
PY  - 2020
VL  - 24
IS  - 46
SP  - I
EP  - +
DO  - 10.3310/hta24460
AN  - WOS:000574942200001
ER  -

TY  - JOUR
AU  - Zaman, R
TI  - Targeting basic health problems.
T2  - The IDRC reports
M3  - Journal Article
AB  - The Essential National Health Research (ENHR) strategy involves communities, researchers, and policy and decision makers in setting research priorities and finding solutions to health problems. Nongovernmental organizations (NGOs) and young researchers in Bangladesh have responded to the ENHR movement. Two leading NGOs, which have adopted the ENHR strategy, are the Bangladesh Rural Advancement Committee and the International Centre for Diarrhoeal Diseases and Research, Bangladesh. ENHR-inspired research includes examination of drug addicts in Rajshahi, rapid diagnosis of malaria, and determinants of maternal and child health care in urban slums. The ENHR secretariat in Bangladesh intends to disseminate findings of ENHR-inspired research through seminars and workshops with academics, administrators, planners, and policy makers. IDRC supports the research of young health professionals through ENHR's Research Award Scheme. The ENHR Working Group is now reviewing 20 research proposals. Bangladesh has a 15-member ENHR Working Group and a 21-member ENHR National Forum, both of which include representatives from NGOs and government. The Working Group has developed a 10-year prospective plan, an inventory of selected research institutions and investigators, and a list of research priorities. It has appointed a national ENHR coordinator. The ENHR strategy is creating a national capability for research and is establishing a link between research and policy formulation.
SN  - 0315-9981
DA  - 1994 Apr
PY  - 1994
VL  - 22
IS  - 1
SP  - 12
EP  - 3
AN  - MEDLINE:12288583
ER  -

TY  - JOUR
AU  - Voysey, Merryn
AU  - Clemens, Sue Ann Costa
AU  - Madhi, Shabir A.
AU  - Weckx, Lily Y.
AU  - Folegatti, Pedro M.
AU  - Aley, Parvinder K.
AU  - Angus, Brian
AU  - Baillie, Vicky L.
AU  - Barnabas, Shaun L.
AU  - Bhorat, Qasim E.
AU  - Bibi, Sagida
AU  - Briner, Carmen
AU  - Cicconi, Paola
AU  - Clutterbuck, Elizabeth A.
AU  - Collins, Andrea M.
AU  - Cutland, Clare L.
AU  - Darton, Thomas C.
AU  - Dheda, Keertan
AU  - Dold, Christina
AU  - Duncan, Christopher J. A.
AU  - Emary, Katherine R. W.
AU  - Ewer, Katie J.
AU  - Flaxman, Amy
AU  - Fairlie, Lee
AU  - Faust, Saul N.
AU  - Feng, Shuo
AU  - Ferreira, Daniela M.
AU  - Finn, Adam
AU  - Galiza, Eva
AU  - Goodman, Anna L.
AU  - Green, Catherine M.
AU  - Green, Christopher A.
AU  - Greenland, Melanie
AU  - Hill, Catherine
AU  - Hill, Helen C.
AU  - Hirsch, Ian
AU  - Izu, Alane
AU  - Jenkin, Daniel
AU  - Joe, Carina C. D.
AU  - Kerridge, Simon
AU  - Koen, Anthonet
AU  - Kwatra, Gaurav
AU  - Lazarus, Rajeka
AU  - Libri, Vincenzo
AU  - Lillie, Patrick J.
AU  - Marchevsky, Natalie G.
AU  - Marshall, Richard P.
AU  - Mendes, Ana V. A.
AU  - Milan, Eveline P.
AU  - Minassian, Angela M.
AU  - McGregor, Alastair
AU  - Mujadidi, Yama F.
AU  - Nana, Anusha
AU  - Padayachee, Sherman D.
AU  - Phillips, Daniel J.
AU  - Pittella, Ana
AU  - Plested, Emma
AU  - Pollock, Katrina M.
AU  - Ramasamy, Maheshi N.
AU  - Ritchie, Adam J.
AU  - Robinson, Hannah
AU  - Schwarzbold, Alexandre V.
AU  - Smith, Andrew
AU  - Song, Rinn
AU  - Snape, Matthew D.
AU  - Sprinz, Eduardo
AU  - Sutherland, Rebecca K.
AU  - Thomson, Emma C.
AU  - Torok, M. Estee
AU  - Toshner, Mark
AU  - Turner, David P. J.
AU  - Vekemans, Johan
AU  - Villafana, Tonya L.
AU  - White, Thomas
AU  - Williams, Christopher J.
AU  - Douglas, Alexander D.
AU  - Hill, Adrian V. S.
AU  - Lambe, Teresa
AU  - Gilbert, Sarah C.
AU  - Pollard, Andrew J.
A1  - Oxford COVID Vaccine Trial Grp
TI  - Single-dose administration and the influence of the timing of the booster dose on immunogenicity and efficacy of ChAdOx1 nCoV-19 (AZD1222) vaccine: a pooled analysis of four randomised trials
T2  - LANCET
M3  - Article
AB  - Background The ChAdOx1 nCoV-19 (AZD1222) vaccine has been approved for emergency use by the UK regulatory authority, Medicines and Healthcare products Regulatory Agency, with a regimen of two standard doses given with an interval of 4-12 weeks. The planned roll-out in the UK will involve vaccinating people in high-risk categories with their first dose immediately, and delivering the second dose 12 weeks later. Here, we provide both a further prespecified pooled analysis of trials of ChAdOx1 nCoV-19 and exploratory analyses of the impact on immunogenicity and efficacy of extending the interval between priming and booster doses. In addition, we show the immunogenicity and protection afforded by the first dose, before a booster dose has been offered.Methods We present data from three single-blind randomised controlled trials-one phase 1/2 study in the UK (COV001), one phase 2/3 study in the UK (COV002), and a phase 3 study in Brazil (COV003)-and one double-blind phase 1/2 study in South Africa (COV005). As previously described, individuals 18 years and older were randomly assigned 1:1 to receive two standard doses of ChAdOx1 nCoV-19 (5 x 10(10) viral particles) or a control vaccine or saline placebo. In the UK trial, a subset of participants received a lower dose (2.2 x 10(10) viral particles) of the ChAdOx1 nCoV-19 for the first dose. The primary outcome was virologically confirmed symptomatic COVID-19 disease, defined as a nucleic acid amplification test (NAAT)-positive swab combined with at least one qualifying symptom (fever >= 37.8 degrees C, cough, shortness of breath, or anosmia or ageusia) more than 14 days after the second dose. Secondary efficacy analyses included cases occuring at least 22 days after the first dose. Antibody responses measured by immunoassay and by pseudovirus neutralisation were exploratory outcomes. All cases of COVID-19 with a NAAT-positive swab were adjudicated for inclusion in the analysis by a masked independent endpoint review committee. The primary analysis included all participants who were SARS-CoV-2 N protein seronegative at baseline, had had at least 14 days of follow-up after the second dose, and had no evidence of previous SARS-CoV-2 infection from NAAT swabs. Safety was assessed in all participants who received at least one dose. The four trials are registered at ISRCTN89951424 (COV003) and ClinicalTrials.gov, NCT04324606 (COV001), NCT04400838 (COV002), and NCT04444674 (COV005).Findings Between April 23 and Dec 6, 2020, 24 422 participants were recruited and vaccinated across the four studies, of whom 17 178 were included in the primary analysis (8597 receiving ChAdOx1 nCoV-19 and 8581 receiving control vaccine). The data cutoff for these analyses was Dec 7, 2020. 332 NAAT-positive infections met the primary endpoint of symptomatic infection more than 14 days after the second dose. Overall vaccine efficacy more than 14 days after the second dose was 66.7% (95% CI 57.4-74.0), with 84 (1.0%) cases in the 8597 participants in the ChAdOx1 nCoV-19 group and 248 (2.9%) in the 8581 participants in the control group. There were no hospital admissions for COVID-19 in the ChAdOx1 nCoV-19 group after the initial 21-day exclusion period, and 15 in the control group. 108 (0.9%) of 12 282 participants in the ChAdOx1 nCoV-19 group and 127 (1.1%) of 11 962 participants in the control group had serious adverse events. There were seven deaths considered unrelated to vaccination (two in the ChAdOx1 nCov-19 group and five in the control group), including one COVID-19-related death in one participant in the control group. Exploratory analyses showed that vaccine efficacy after a single standard dose of vaccine from day 22 to day 90 after vaccination was 76.0% (59.3-85.9). Our modelling analysis indicated that protection did not wane during this initial 3-month period. Similarly, antibody levels were maintained during this period with minimal waning by day 90 (geometric mean ratio [GMR] 0.66 [95% CI 0.59-0.74]). In the participants who received two standard doses, after the second dose, efficacy was higher in those with a longer prime-boost interval (vaccine efficacy 81.3% [95% CI 60.3-91.2] at >= 12 weeks) than in those with a short interval (vaccine efficacy 55.1% [33.0-69.9] at <6 weeks). These observations are supported by immunogenicity data that showed binding antibody responses more than two-fold higher after an interval of 12 or more weeks compared with an interval of less than 6 weeks in those who were aged 18-55 years (GMR 2.32 [2.01-2.68]).Interpretation The results of this primary analysis of two doses of ChAdOx1 nCoV-19 were consistent with those seen in the interim analysis of the trials and confirm that the vaccine is efficacious, with results varying by dose interval in exploratory analyses. A 3-month dose interval might have advantages over a programme with a short dose interval for roll-out of a pandemic vaccine to protect the largest number of individuals in the population as early as possible when supplies are scarce, while also improving protection after receiving a second dose. Copyright (C) 2021 The Author(s). Published by Elsevier Ltd.
PU  - ELSEVIER SCIENCE INC
PI  - NEW YORK
PA  - STE 800, 230 PARK AVE, NEW YORK, NY 10169 USA
SN  - 0140-6736
SN  - 1474-547X
DA  - 2021 MAR 6
PY  - 2021
VL  - 397
IS  - 10277
SP  - 881
EP  - 891
DO  - 10.1016/S0140-6736(21)00432-3
AN  - WOS:000626603400026
ER  -

TY  - JOUR
AU  - Hockenhull, J. C.
AU  - Whittington, R.
AU  - Leitner, M.
AU  - Barr, W.
AU  - McGuire, J.
AU  - Cherry, M. G.
AU  - Flentje, R.
AU  - Quinn, B.
AU  - Dundar, Y.
AU  - Dickson, R.
TI  - A systematic review of prevention and intervention strategies for populations at high risk of engaging in violent behaviour: update 2002-8
T2  - HEALTH TECHNOLOGY ASSESSMENT
M3  - Review
AB  - Background: It has been estimated that violence accounts for more than 1.6 million deaths worldwide each year and these fatal assaults represent only a fraction of all assaults that actually occur. The problem has widespread consequences for the individual and for the wider society in physical, psychological, social and economic terms. A wide range of pharmacological, psychosocial and organisational interventions have been developed with the aim of addressing the problem. This review was designed to examine the effectiveness of these interventions when they are developed in mental health and criminal justice populations.Objective: To update a previous review that examined the evidence base up to 2002 for a wide range of pharmacological, psychosocial and organisational interventions aimed at reducing violence, and to identify the key variables associated with a significant reduction in violence.Data sources: Nineteen bibliographic databases were searched from January 2002 to April 2008, including PsycINFO (CSA) MEDLINE (Ovid), Cumulative Index to Nursing and Allied Health Literature (CINAHL), Allied and Complementary Medicine Database (AMED), British Nursing Index/Royal College of Nursing, International Bibliography of the Social Sciences (IBSS), Education Resources Information Center (ERIC)/International ERIC, The Cochrane Library (Cochrane reviews, other reviews, clinical trials, methods studies, technology assessments, economic evaluations), Web of Science [Science Citation Index Expanded (SCIE), Social Sciences Citation Index (SSCI), Arts & Humanities Citation Index (A&HCI)].Review methods: The assessment was carried out according to accepted procedures for conducting and reporting systematic reviews, including identification of studies, application of inclusion criteria, data extraction and appropriate analysis. Studies were included in meta-analyses (MAs) if they followed a randomised control trial (RCT) design and reported data that could be converted into odds ratios (ORs). For each MA, both a fixed-effects model and a random-effects model were fitted, and both Q statistic and /(2) estimates of heterogeneity were performed.Results: A total of 198 studies were identified as meeting the inclusion criteria; of these, 51 (26%) were RCTs. Bivariate analyses exploring possible sources of variance in whether a study reported a statistically significant result or not, identified six variables with a significant association. An outcome was less likely to be positive if the primary intervention was something other than a psychological or pharmacological intervention, the study was conducted in an penal institution, the comparator was another active treatment or treatment as usual and if a between-groups design had been used. An outcome was more likely to be positive if it was conducted with people with a mental disorder. The variation attributable to these variables when added to a binary logistic regression was not large (Cox and Snell R-2 = 0.12), but not insignificant given the small number of variables included. The pooled results of all included RCTs suggested a statistically significant advantage for interventions over the various comparators [OR 0.59, 95% confidence interval (CI) 0.53 to 0.65, fixed effects; OR 0.35, 95% CI 0.26 to 0.49 random effects, 40 studies]. However, there was high heterogeneity {/(2)=86, Q=279 [degrees of freedom (df)=39], p < 0.0001), indicating the need for caution in interpreting the observed effect. Analysis by subgroups showed that most results followed a similar pattern, with statistically significant advantages of treatments over comparators being suggested in fixed- and/or random-effects models but in the context of large heterogeneity. Three exceptions were atypical antipsychotic drugs [OR 0.21, 95% CI 0.16 to 0.27, fixed effects; OR 0.24, 95% CI 0.14 to 0.43, random effects; 10 studies, /(2)=72.2, Q = 32.4 (df=9), p < 0.0001], psychological interventions [OR 0.63, 95% CI 0.48 to 0.83, fixed effects; OR 0.53, 95% CI 0.31 to 0.93, random effects; nine studies, /(2)=62.1, Q=21.1 (df= 8), p = 0.007] and cognitive behavioural therapy (CBT) as a primary intervention [OR 0.61, 95% CI 0.42 to 0.88, fixed effects; OR 0.61, 95% CI 0.37 to 0.99, random effects; seven studies, /(2)=21.6, Q=7.65 (df =6), p=0.26].Limitations: The heterogenity of the included studies inhibits both robust MA and the clear application of findings to establishing improvements in clinical practice.Conclusions: Results from this review show small-to-moderate effects for CBT, for all psychological interventions combined, and larger effects for atypical antipsychotic drugs, with relatively low heterogeneity. There is also evidence that interventions targeted at mental health populations, and particularly male groups in community settings, are well supported, as they are more likely to achieve stronger effects than interventions with the other groups. Future work should focus on improving the quality of evidence available and should address the issue of heterogenity in the literature.
PU  - NIHR JOURNALS LIBRARY
PI  - SOUTHAMPTON
PA  - UNIV SOUTHAMPTON, EVALUATION, TRIALS & STUDIES COORDINATING CENTRE, ALPHA HOUSE, ENTERPRISE RD, SOUTHAMPTON, SO16 7NS, ENGLAND
SN  - 1366-5278
SN  - 2046-4924
DA  - 2012 FEB
PY  - 2012
VL  - 16
IS  - 3
SP  - 1
EP  - +
DO  - 10.3310/hta16030
AN  - WOS:000302439000001
ER  -

TY  - JOUR
AU  - Therrell, Bradford L., Jr.
AU  - Hannon, W. Harry
AU  - Bailey, Donald B., Jr.
AU  - Goldman, Edward B.
AU  - Monaco, Jana
AU  - Norgaard-Pedersen, Bent
AU  - Terry, Sharon F.
AU  - Johnson, Alissa
AU  - Howell, R. Rodney
TI  - Committee report: Considerations and recommendations for national guidance regarding the retention and use of residual dried blood spot specimens after newborn screening
T2  - GENETICS IN MEDICINE
M3  - Article
AB  - Newborn screening programs are state based with variable policies. Guidance regarding the retention, storage, and use of portions of newborn screening dried blood spots that remain after screening (residual specimens) was first published in 1996. Since then, newborn screening programs have paid increased attention to specimen storage and usage issues. Standard residual specimen uses include quality assurance and program evaluation, treatment efficacy, test refinement, and result verification. In all cases, privacy and security are primary concerns. In general, two distinct state practices regarding the storage and use of residual newborn screening specimens exist: (1) short-term storage (<3 years), primarily for standard program uses and (2) long-term storage (>18 years), for standard program uses and possible important public health research uses. Recently, there have been concerns in some consumer communities regarding both the potential uses of residual specimens and patient (newborn and family) privacy. To assist in policy improvements that can protect the individual's privacy and allow for important public health uses of residual newborn screening specimens, the Secretary of Health and Human Services' Advisory Committee on Heritable Disorders in Newborns and Children has developed recommendations (with requested action by the Secretary where applicable). This report presents the Committee's recommendations and reviews the pertinent associated issues. Genet Med 2011:13(7):621-624.
PU  - NATURE PUBLISHING GROUP
PI  - NEW YORK
PA  - 75 VARICK ST, 9TH FLR, NEW YORK, NY 10013-1917 USA
SN  - 1098-3600
SN  - 1530-0366
DA  - 2011 JUL
PY  - 2011
VL  - 13
IS  - 7
SP  - 621
EP  - 624
DO  - 10.1097/GIM.0b013e3182147639
AN  - WOS:000292538200004
ER  -

TY  - JOUR
AU  - Weiss, Bernard
TI  - Synthetic Food Colors and Neurobehavioral Hazards: The View from Environmental Health Research
T2  - ENVIRONMENTAL HEALTH PERSPECTIVES
M3  - Article
AB  - BACKGROUND: The proposition that synthetic food colors can induce adverse behavioral effects in children was first enunciated in 1975 by Feingold [Why Your Child Is Hyperactive. New York:Random House (1975)], who asserted that elevated sensitivity to food additives underlies the signs of hyperactivity observed in some children. Although the evidence suggested that some unknown proportion of children did respond to synthetic food colors, the U.S. Food and Drug Administration (FDA) interpreted the evidence as inconclusive. A study published in 2007 [McCann et al. Food additives and hyperactive behaviour in 3-year-old and 8/9-year-old children in the community: a randomised, double-blinded, placebo-controlled trial. Lancet 370:1560-1567 (2007)] drew renewed attention to the hypothesis because of the study's size and scope. It led the FDA to review the evidence, hold a public hearing, and seek the advice of its Food Advisory Committee. In preparation for the hearing, the FDA reviewed the available evidence and concluded that it did not warrant further agency action.OBJECTIVES: In this commentary I examine the basis of the FDA's position, the elements of the review that led to its decision and that of the Food Advisory Committee, and the reasons that this is an environmental health issue.DISCUSSION: The FDA review confined itself, in essence, to the clinical diagnosis of hyperactivity, as did the charge to the committee, rather than asking the broader environmental question of behavioral effects in the general population; it failed to recognize the significance of vulnerable subpopulations; and it misinterpreted the meaning of effect size as a criterion of risk. The FDA's response would have benefited from adopting the viewpoints and perspectives common to environmental health research. At the same time, the food color debate offers a lesson to environmental health researchers; namely, too narrow a focus on a single outcome or criterion can be misleading.
PU  - US DEPT HEALTH HUMAN SCIENCES PUBLIC HEALTH SCIENCE
PI  - RES TRIANGLE PK
PA  - NATL INST HEALTH, NATL INST ENVIRONMENTAL HEALTH SCIENCES, PO BOX 12233, RES TRIANGLE PK, NC 27709-2233 USA
SN  - 0091-6765
DA  - 2012 JAN
PY  - 2012
VL  - 120
IS  - 1
SP  - 1
EP  - 5
DO  - 10.1289/ehp.1103827
AN  - WOS:000299650400018
ER  -

TY  - JOUR
AU  - Moodley, Jennifer
AU  - Stefan, D Cristina
AU  - Sewram, Vikash
AU  - Ruff, Paul
AU  - Freeman, Melvyn
AU  - Asante-Shongwe, Kwanele
TI  - An overview of cancer research in South African academic and research institutions, 2013 - 2014.
T2  - South African medical journal = Suid-Afrikaanse tydskrif vir geneeskunde
M3  - Journal Article
AB  - BACKGROUND AND OBJECTIVES: Cancer is emerging as a critical public health problem in South Africa (SA). Recognising the importance of research in addressing the cancer burden, the Ministerial Advisory Committee on the Prevention and Control of Cancer (MACC) research working group undertook a review of the current cancer research landscape in SA and related this to the cancer burden.METHODS: Academic and research institutions in SA were contacted to provide information on the titles of all current and recently completed (2013/2014) cancer research projects. Three MACC research working group members used the project titles to independently classify the projects by type of research (basic, clinical and public health - projects could be classified in more than one category) and disease site. A more detailed classification of projects addressing the five most common cancers diagnosed in males and females in SA was conducted using an adapted Common Scientific Outline (CSO) categorisation.RESULTS: Information was available on 556 cancer research projects. Overall, 301 projects were classified as clinical, 254 as basic science and 71 as public health research. The most common cancers being researched were cancers of the breast (n=95 projects) and cervix (n=43), leukaemia (n=36), non-Hodgkin's lymphoma (n=35) and lung cancer (n=23). Classification of the five most common cancers in males and females in SA, using the adapted CSO categories, showed that the majority of projects related to treatment, with relatively few projects on prevention, survivorship and patient perspectives.CONCLUSION: Our findings established that there is a dearth of public health cancer research in SA.
SN  - 0256-9574
DA  - 2016 May 10
PY  - 2016
VL  - 106
IS  - 6
DO  - 10.7196/SAMJ.2016.v106i6.10314
AN  - MEDLINE:27245728
ER  -

TY  - JOUR
AU  - Mc Loughlin, Frieda
AU  - Hadgraft, Nyssa T.
AU  - Atkinson, David
AU  - Marley, Julia V.
TI  - Aboriginal health research in the remote Kimberley: an exploration of perceptions, attitudes and concerns of stakeholders
T2  - BMC HEALTH SERVICES RESEARCH
M3  - Article
AB  - Background: For decades Indigenous peoples have argued for health research reform claiming methods used and results obtained often reflect the exploitative history of colonisation. In 2006 the Kimberley Aboriginal Health Planning Forum (KAHPF) Research Subcommittee (hereafter, the Subcommittee) was formed to improve research processes in the remote Kimberley region of north Western Australia. This paper explores the major perceptions, attitudes and concerns of stakeholders in the Subcommittee.Methods: Qualitative analysis was carried out on data retrospectively collected from multiple evidentiary sources linked to the Subcommittee i.e. database, documents, interviews, review forms and emails from 1 January 2007 to 31 October 2013.Results: From 1 January 2007 to 30 June 2013 the Subcommittee received 95 proposals, 57 (60%) driven by researchers based outside the region. Local stakeholders (22 from 12 different Kimberley organisations) raised concerns about 36 (38%) projects, 30 (83%) of which were driven by external researchers. Major concerns of local stakeholders were inadequate community consultation and engagement; burden of research on the region; negative impact of research practices; lack of demonstrable community benefit; and power and control of research. Major themes identified by external stakeholders (25 external researchers who completed the review form) were unanticipated difficulties with consultation processes; barriers to travel; perceiving research as a competing priority for health services and time-consuming ethics processes. External stakeholders also identified strategies for improving research practices in the Kimberley: importance of community support in building good relationships; employing local people; flexibility in research approaches; and importance of allocating sufficient time for consultation and data collection.Conclusions: Health research in the Kimberley has improved in recent years, however significant problems remain. Prioritising research addressing genuine local needs is essential in closing the gap in Indigenous life expectancy. The long-term aim is for local health service connected researchers to identify priorities, lead, conduct and participate in the majority of local health research. For this to occur, a more radical move involving reconceptualising the research process is needed. Changes to institutional timeframes and funding processes could improve Indigenous and community-based research.
PU  - BMC
PI  - LONDON
PA  - CAMPUS, 4 CRINAN ST, LONDON N1 9XW, ENGLAND
SN  - 1472-6963
DA  - 2014 OCT 26
PY  - 2014
VL  - 14
DO  - 10.1186/s12913-014-0517-1
AN  - WOS:000344109900001
ER  -

TY  - JOUR
AU  - Sales, Celia M D
AU  - Martins, Filipa
AU  - Alves, Marisa M
AU  - Carletto, Sara
AU  - Conejo-Ceron, Sonia
AU  - da Silva, Luis Costa
AU  - Cus, Anja
AU  - Edridge, Chloe
AU  - Ferreira, Nuno
AU  - Hancheva, Camellia
AU  - Lima, Esperanca M A
AU  - Liverpool, Shaun
AU  - Midgley, Nick
AU  - Moltrecht, Bettina
AU  - Moreno-Peral, Patricia
AU  - Morgan, Nicholas
AU  - Mortimer, Rose
AU  - Mota, Catarina Pinheiro
AU  - Pietrabissa, Giada
AU  - Sousa, Sonia
AU  - Ulberg, Randi
AU  - Edbrooke-Childs, Julian
TI  - Patient and Public Involvement in Youth Mental Health Research: Protocol for a Systematic Review of Practices and Impact.
T2  - Frontiers in psychology
M3  - Journal Article
AB  - Various health settings have advocated for involving patients and members of the public (PPI) in research as a means to increase quality and relevance of the produced knowledge. However, youth PPI has been an understudied area. This protocol paper describes a new project that aims to summarize what is known about PPI with young people in mental health research. In line with the Preferred Reporting Items for Systematic reviews and Meta-Analyses Statement guidelines we will identify and appraise suitable articles and extract and synthesize relevant information including at least two reviewers at each stage of the process. Results will be presented in two systematic reviews that will describe (a) how youth PPI has been conducted (Review1) and (b) what impact youth PPI had on the subsequent research and on stakeholders (Review2). To our knowledge, this is the first set of reviews that uses a critical appraisal tool, which is co-developed with children and young people. Findings from this project will provide valuable insights and set out the key steps to adopting adequate PPI methods when involving children and young people in mental health research.
SN  - 1664-1078
DA  - 2021 
PY  - 2021
VL  - 12
SP  - 703624
EP  - 703624
DO  - 10.3389/fpsyg.2021.703624
AN  - MEDLINE:34803797
ER  -

TY  - JOUR
AU  - Lofton, Saria
AU  - Grant, Alexis K.
TI  - Outcomes and Intentionality of Action Planning in Photovoice: A Literature Review
T2  - HEALTH PROMOTION PRACTICE
M3  - Review
AB  - Participatory action research methods have been utilized to engage community members in community-driven health promotion projects addressing issues across various socioecological levels. Photovoice is one such participatory action research method that allows participants to use photography to document their experiences and dialogue to eventually influence change and reach policy makers. However, it is unclear how photovoice projects demonstrate intentional action planning and its impact on community-level outcomes. The purpose of this literature review is to understand (1) how action plans are developed, initialized and implemented in the community and (2) describe community-wide changes that occurred in photovoice projects with an action planning process. We searched scholarly databases for peer-reviewed articles that used photovoice with action planning and community-level outcomes. As a result, 19 articles were included in this review. Using the socioecological model to assess the literature, we found that action planning varied at different levels of influence. The intentionality of action planning was described through the use of specific action steps, as well as intentional dissemination to stakeholders, evaluation, and sustainability primarily at the community and organization levels. Our results suggest that the most successful photovoice projects were those that were intentional in action planning. We provide recommendations for photovoice researchers to better incorporate action planning into their methodology and make use of photovoice as an action research tool that can provide a clear, sustainable path toward community-wide changes.
PU  - SAGE PUBLICATIONS INC
PI  - THOUSAND OAKS
PA  - 2455 TELLER RD, THOUSAND OAKS, CA 91320 USA
SN  - 1524-8399
SN  - 1552-6372
DA  - 2021 MAY
PY  - 2021
VL  - 22
IS  - 3
SP  - 318
EP  - 337
DO  - 10.1177/1524839920957427
AN  - WOS:000577498600001
ER  -

TY  - JOUR
AU  - Garcia, Analilia P
AU  - Minkler, Meredith
AU  - Cardenas, Zelenne
AU  - Grills, Cheryl
AU  - Porter, Charles
TI  - Engaging homeless youth in community-based participatory research: a case study from Skid Row, Los Angeles.
T2  - Health promotion practice
M3  - Journal Article
M3  - Research Support, Non-U.S. Gov't
AB  - Growing evidence highlights the benefits to youth of involvement in community-based participatory research. Less attention has been paid, however, to the contributions youth can make to helping change health-promoting policy through such work. We describe a multi-method case study of a policy-focused community-based participatory research project in the Skid Row area of downtown Los Angeles, California, where a small group of homeless youth worked with adult mentors to develop and conduct a survey of 96 homeless youth and used the findings to help secure health-promoting policy change. We review the partnership's work at each stage of the policy-making process; its successes in changing policy regarding recreation, juvenile justice, and education; and the challenges encountered, especially with policy enforcement. We share lessons learned, including the importance of strong adult mentors and of policy environments conducive to sustainable, health-promoting change for marginalized youth. 
SN  - 1524-8399
DA  - 2014 Jan (Epub 2013 Feb 05)
PY  - 2014
VL  - 15
IS  - 1
SP  - 18
EP  - 27
DO  - 10.1177/1524839912472904
AN  - MEDLINE:23384969
ER  -

TY  - JOUR
AU  - Petteway, Ryan J.
AU  - Sheikhattari, Payam
AU  - Wagner, Fernando
TI  - Toward an Intergenerational Model for Tobacco-Focused CBPR: Integrating Youth Perspectives via Photovoice
T2  - HEALTH PROMOTION PRACTICE
M3  - Article
AB  - The growing prominence of community-based participatory research (CBPR) presents as an opportunity to improve tobacco-related intervention efforts. CBPR collaborations for tobacco/health, however, typically engage only adults, thus affording only a partial understanding of community context as related to tobacco. This is problematic given evidence around age of tobacco use initiation and the influence of local tobacco environments on youth. The CEASE and Resist youth photovoice project was developed as part of the Communities Engaged and Advocating for a Smoke-free Environment (CEASE) CBPR collaboration in Southwest Baltimore. With the broader CEASE initiative focused on adult smoking cessation, CEASE and Resist had three aims: (1) elucidate how youth from a high-tobacco-burden community perceive/interact with their local tobacco environment, (2) train youth as active change agents for tobacco-related community health, and (3) improve intergenerational understandings of tobacco use/impacts within the community. Fourteen youth were recruited from three schools and trained in participatory research and photography ethics/guiding principles. Youth met at regular intervals to discuss and narrate their photos. This article provides an overview of what their work revealed/achieved and discusses how including participatory youth research within traditionally adult-focused work can facilitate intergenerational CBPR for sustainable local action on tobacco and community health.
PU  - SAGE PUBLICATIONS INC
PI  - THOUSAND OAKS
PA  - 2455 TELLER RD, THOUSAND OAKS, CA 91320 USA
SN  - 1524-8399
SN  - 1552-6372
DA  - 2019 JAN
PY  - 2019
VL  - 20
IS  - 1
SP  - 67
EP  - 77
DO  - 10.1177/1524839918759526
AN  - WOS:000453548800011
ER  -

TY  - DATA
AU  - Fountain, Sarah
AU  - Hale, Rachel
AU  - Spencer, Nicola
AU  - Morgan, Jinger
AU  - James, Laura
AU  - Stewart, Kathryn M
TI  - sj-xlsx-2-hpp-10.1177_15248399211019978 - Supplemental material for A 10-Year Systematic Review of Photovoice Projects With Youth in the United States
T2  - Figshare
M3  - Data set
AB  - Supplemental material, sj-xlsx-2-hpp-10.1177_15248399211019978 for A 10-Year Systematic Review of Photovoice Projects With Youth in the United States by Sarah Fountain, Rachel Hale, Nicola Spencer, Jinger Morgan, Laura James and M. Kathryn Stewart in Health Promotion Practice In Copyright
DA  - 2021 
PY  - 2021
DO  - 10.25384/SAGE.14998577.v1
AN  - DRCI:DATA2021172022404823
ER  -

TY  - DATA
AU  - Fountain, Sarah
AU  - Hale, Rachel
AU  - Spencer, Nicola
AU  - Morgan, Jinger
AU  - James, Laura
AU  - Stewart, Kathryn M
TI  - sj-xlsx-4-hpp-10.1177_15248399211019978 - Supplemental material for A 10-Year Systematic Review of Photovoice Projects With Youth in the United States
T2  - Figshare
M3  - Data set
AB  - Supplemental material, sj-xlsx-4-hpp-10.1177_15248399211019978 for A 10-Year Systematic Review of Photovoice Projects With Youth in the United States by Sarah Fountain, Rachel Hale, Nicola Spencer, Jinger Morgan, Laura James and M. Kathryn Stewart in Health Promotion Practice In Copyright
DA  - 2021 
PY  - 2021
DO  - 10.25384/SAGE.14998583.v1
AN  - DRCI:DATA2021172022404825
ER  -

TY  - DATA
AU  - Fountain, Sarah
AU  - Hale, Rachel
AU  - Spencer, Nicola
AU  - Morgan, Jinger
AU  - James, Laura
AU  - Stewart, Kathryn M
TI  - sj-xlsx-5-hpp-10.1177_15248399211019978 - Supplemental material for A 10-Year Systematic Review of Photovoice Projects With Youth in the United States
T2  - Figshare
M3  - Data set
AB  - Supplemental material, sj-xlsx-5-hpp-10.1177_15248399211019978 for A 10-Year Systematic Review of Photovoice Projects With Youth in the United States by Sarah Fountain, Rachel Hale, Nicola Spencer, Jinger Morgan, Laura James and M. Kathryn Stewart in Health Promotion Practice In Copyright
DA  - 2021 
PY  - 2021
DO  - 10.25384/SAGE.14998586.v1
AN  - DRCI:DATA2021172022404826
ER  -

TY  - DATA
AU  - Fountain, Sarah
AU  - Hale, Rachel
AU  - Spencer, Nicola
AU  - Morgan, Jinger
AU  - James, Laura
AU  - Stewart, Kathryn M
TI  - sj-xlsx-1-hpp-10.1177_15248399211019978 - Supplemental material for A 10-Year Systematic Review of Photovoice Projects With Youth in the United States
T2  - Figshare
M3  - Data set
AB  - Supplemental material, sj-xlsx-1-hpp-10.1177_15248399211019978 for A 10-Year Systematic Review of Photovoice Projects With Youth in the United States by Sarah Fountain, Rachel Hale, Nicola Spencer, Jinger Morgan, Laura James and M. Kathryn Stewart in Health Promotion Practice In Copyright
DA  - 2021 
PY  - 2021
DO  - 10.25384/SAGE.14998574.v1
AN  - DRCI:DATA2021172022404822
ER  -

TY  - DATA
AU  - Fountain, Sarah
AU  - Hale, Rachel
AU  - Spencer, Nicola
AU  - Morgan, Jinger
AU  - James, Laura
AU  - Stewart, Kathryn M
TI  - sj-xlsx-3-hpp-10.1177_15248399211019978 - Supplemental material for A 10-Year Systematic Review of Photovoice Projects With Youth in the United States
T2  - Figshare
M3  - Data set
AB  - Supplemental material, sj-xlsx-3-hpp-10.1177_15248399211019978 for A 10-Year Systematic Review of Photovoice Projects With Youth in the United States by Sarah Fountain, Rachel Hale, Nicola Spencer, Jinger Morgan, Laura James and M. Kathryn Stewart in Health Promotion Practice In Copyright
DA  - 2021 
PY  - 2021
DO  - 10.25384/SAGE.14998580.v1
AN  - DRCI:DATA2021172022404824
ER  -

TY  - JOUR
AU  - D'Amico, Miranda
AU  - Denov, Myriam
AU  - Khan, Fatima
AU  - Linds, Warren
AU  - Akesson, Bree
TI  - Research as intervention? Exploring the health and well-being of children and youth facing global adversity through participatory visual methods
T2  - GLOBAL PUBLIC HEALTH
M3  - Article
AB  - Global health research typically relies on the translation of knowledge (from health professionals to the community) and the dissemination of knowledge (from research results to the wider public). However, Greenhalgh and Wieringa [2011. Is it time to drop the knowledge translation' metaphor? A critical literature review. Journal of the Royal Society of Medicine, 104(12), 501-509. doi:10.1258/jrsm.2011.110285] suggest that while translation is a widely used metaphor in medicine, it constrains how we conceptualize and study the link between knowledge and practice' (p. 501). Often the knowledge garnered from such research projects comes from health professionals rather than reflecting the lived experiences of people and communities. Likewise, there has been a gap in translating' and disseminating' the results of participatory action research projects to policymakers and medical practitioners. This paper will look at how using participatory visual methodologies in global health research with children and youth facing global adversity incorporates the multiple functions of their lived realities so that research becomes a means of intervention. Drawing from a literature review of participatory visual methods as media, content and processes of global health research, this paper raises practical, theoretical, and ethical questions that arise from research as intervention. The paper concludes by exploring what lessons emerge when participatory visual methodologies are integrated into global health research with children and youth facing global adversity.
PU  - ROUTLEDGE JOURNALS, TAYLOR & FRANCIS LTD
PI  - ABINGDON
PA  - 2-4 PARK SQUARE, MILTON PARK, ABINGDON OX14 4RN, OXON, ENGLAND
SN  - 1744-1692
SN  - 1744-1706
DA  - 2016 MAY-JUL
PY  - 2016
VL  - 11
IS  - 5-6
SP  - 528
EP  - 545
DO  - 10.1080/17441692.2016.1165719
AN  - WOS:000379427800002
ER  -

TY  - JOUR
AU  - O'Malley, Teagen L.
AU  - Documet, Patricia I.
AU  - Burke, Jessica G.
AU  - Garland, Richard
AU  - Terry, Art
AU  - Slade, Roland L., Sr.
AU  - Albert, Steven M.
TI  - Preventing Violence: A Public Health Participatory Approach to Homicide Reviews
T2  - HEALTH PROMOTION PRACTICE
M3  - Review
AB  - Death review teams are a common method for assessing preventable deaths, yet they rarely review adult homicides and do not typically include community members. Academic-community partnerships can enhance public health research by encouraging translation of research into practice and support a data-driven approach to improve community health and well-being. We describe the Pittsburgh Homicide Review Group, a community-partnered initiative to prevent future homicides through data review and community dialogue. Group members reviewed all 42 Pittsburgh 2012 homicides informed by three primary data sources: publicly available data, local service databases, and community outreach resources. Thirty-two individuals representing relevant county agencies and community groups participated in eight reviews. Data sharing among partners resulted in a comprehensive understanding of the context of homicides. Review meetings supported a collective discussion around potential contributing factors to homicides, intervention implications, and recommendations. Academic-community homicide review partnerships are a productive approach to inform homicide prevention and interventions that are relevant to communities and should be implemented widely.
PU  - SAGE PUBLICATIONS INC
PI  - THOUSAND OAKS
PA  - 2455 TELLER RD, THOUSAND OAKS, CA 91320 USA
SN  - 1524-8399
SN  - 1552-6372
DA  - 2018 MAY
PY  - 2018
VL  - 19
IS  - 3
SP  - 427
EP  - 436
DO  - 10.1177/1524839917697914
AN  - WOS:000432068800014
ER  -

TY  - JOUR
AU  - Vaughn, Lisa M.
AU  - Jones, Jennifer R.
AU  - Booth, Emily
AU  - Burke, Jessica G.
TI  - Concept mapping methodology and community-engaged research: A perfect pairing
T2  - EVALUATION AND PROGRAM PLANNING
M3  - Article
AB  - Concept mapping methodology as refined by Trochim et al. is uniquely suited to engage communities in all aspects of research from project set-up to data collection to interpreting results to dissemination of results, and an increasing number of research studies have utilized the methodology for exploring complex health issues in communities. In the current manuscript, we present the results of a literature search of peer-reviewed articles in health-related research where concept mapping was used in collaboration with the community. A total of 103 articles met the inclusion criteria. We first address how community engagement was defined in the articles and then focus on the articles describing high community engagement and the associated community outcomes/benefits and methodological challenges. A majority (61%; n=63) of the articles were classified as low to moderate community engagement and participation while 38% (n=39) of the articles were classified as high community engagement and participation. The results of this literature review enhance our understanding of how concept mapping can be used in direct collaboration with communities and highlights the many potential benefits for both researchers, and communities. (C) 2016 Elsevier Ltd. All rights reserved.
PU  - PERGAMON-ELSEVIER SCIENCE LTD
PI  - OXFORD
PA  - THE BOULEVARD, LANGFORD LANE, KIDLINGTON, OXFORD OX5 1GB, ENGLAND
SN  - 0149-7189
SN  - 1873-7870
DA  - 2017 FEB
PY  - 2017
VL  - 60
SP  - 229
EP  - 237
DO  - 10.1016/j.evalprogplan.2016.08.013
AN  - WOS:000390080300024
ER  -

TY  - JOUR
AU  - Benjamin-Thomas, Tanya Elizabeth
AU  - Rudman, Debbie Laliberte
AU  - Cameron, Debra
AU  - Batorowicz, Beata
TI  - Participatory digital methodologies: Potential of three approaches for advancing transformative occupation-based research with children and youth
T2  - JOURNAL OF OCCUPATIONAL SCIENCE
M3  - Article
AB  - This paper addresses the need for methodological expansions that enable critical examination of the situated nature of occupation and enact transformative research agendas. Participatory digital methodologies offer a potential way forward given their critical underpinnings and have been proposed as particularly appropriate to facilitate engagement of children and youth. This paper provides a critical methodological review of interdisciplinary research with children and youth that has utilized one of three participatory digital methodologies (i.e., digital storytelling, participatory videos and participatory geographic information systems) for transformative research addressing social and health inequities in ways that also attend to occupation. Working with a sample of 20 research articles, analysis focused on critically considering how the examples demonstrated participation of children and youth, enacted transformation, and addressed occupation. All three methodologies demonstrated strengths as participatory methodologies in involving children and youth within research and action processes, although with challenges and tensions related to power sharing. Transformation at the personal level was often claimed, with fewer examples addressing social transformation. Knowledge relevant to the situated nature of occupation, occupational spaces, and occupational injustice emerged. This review demonstrates that participatory digital methodologies offer a promising direction forward in enacting a transformative occupation-based research agenda that involves working with children, youth, and other community members.
PU  - ROUTLEDGE JOURNALS, TAYLOR & FRANCIS LTD
PI  - ABINGDON
PA  - 2-4 PARK SQUARE, MILTON PARK, ABINGDON OX14 4RN, OXON, ENGLAND
SN  - 1442-7591
DA  - 2019 
PY  - 2019
VL  - 26
IS  - 4
SP  - 559
EP  - 574
DO  - 10.1080/14427591.2018.1512054
AN  - WOS:000481541000010
ER  -

TY  - JOUR
AU  - Fountain, Sarah
AU  - Hale, Rachel
AU  - Spencer, Nicola
AU  - Morgan, Jinger
AU  - James, Laura
AU  - Stewart, M. Kathryn
TI  - A 10-Year Systematic Review of Photovoice Projects With Youth in the United States
T2  - HEALTH PROMOTION PRACTICE
M3  - Review
AB  - Introduction Photovoice is a method used in community-based participatory research that places cameras in the hands of people and invites them to record their lives, engage in critical dialogue, and advocate for changes needed in their communities. This article presents a review of the literature from 2010 to 2019 on photovoice projects implemented with U.S. youth informed by an emancipatory research conceptual framework. Method Information on 30 project elements was extracted from each of the 47 publications, representing 39 unique projects that met our inclusion criteria. Projects were also assessed for whether they met the goals of photovoice as originally conceptualized by Wang and Burris in 1997. Results Participants, policy makers, and community members were affected by photovoice projects. Outcomes ranged from researcher specific needs to community change and policy awareness and changes. Common outcomes included (1) gaining knowledge, (2) participant empowerment, (3) community change/action, (4) new partnerships, and (5) reaching policy makers. Of the 39 unique projects, 17 addressed all three photovoice goals, 12 addressed two, and 10 addressed only one. All the projects met the goal of enabling participants to record and reflect their community's strengths and concerns. Twenty-four were aligned with all three principles of emancipatory research. Discussion Photovoice is a valuable, flexible tool that can enable participants to play an active, guiding role in assessing the needs and assets of their community. Through critical reflection and dialogue, youth can become change agents in their communities. No single set of strategies will work best for every project.
PU  - SAGE PUBLICATIONS INC
PI  - THOUSAND OAKS
PA  - 2455 TELLER RD, THOUSAND OAKS, CA 91320 USA
SN  - 1524-8399
SN  - 1552-6372
DA  - 2021 NOV
PY  - 2021
VL  - 22
IS  - 6
SP  - 767
EP  - 777
DO  - 10.1177/15248399211019978
AN  - WOS:000675708800001
ER  -

TY  - JOUR
AU  - Bogar, Sandra
AU  - Young, Staci
AU  - Woodruff, Shane
AU  - Beyer, Kirsten
AU  - Mitchell, Rod
AU  - Johnson, Sheri
TI  - More than gangsters and girl scouts: Environmental health perspectives of urban youth
T2  - HEALTH & PLACE
M3  - Article
AB  - The purpose of this study was to explore environmental health perspectives among urban youth. A total of 12 focus groups with 64 youth were conducted. Youth defined environmental health in a multidimensional manner which integrated aspects of the physical, social, and built environment and concentrated on the neighborhood context. A theme of environmental health resilience factors and sub-themes of safety, trust, engagement, leadership, and representation were identified and described. A second theme of underlying structural drivers of environmental health with sub-themes of equitable opportunities and power inform environmental health. A conceptual model was developed to guide future environmental health research and action.
PU  - ELSEVIER SCI LTD
PI  - OXFORD
PA  - THE BOULEVARD, LANGFORD LANE, KIDLINGTON, OXFORD OX5 1GB, OXON, ENGLAND
SN  - 1353-8292
SN  - 1873-2054
DA  - 2018 NOV
PY  - 2018
VL  - 54
SP  - 50
EP  - 61
DO  - 10.1016/j.healthplace.2018.08.006
AN  - WOS:000450111700007
ER  -

TY  - JOUR
AU  - Gill, Peter J.
AU  - Ashdown, Helen F.
AU  - Wang, Kay
AU  - Heneghan, Carl
AU  - Roberts, Nia W.
AU  - Harnden, Anthony
AU  - Mallett, Susan
TI  - Identification of children at risk of influenza-related complications in primary and ambulatory care: a systematic review and meta-analysis
T2  - LANCET RESPIRATORY MEDICINE
M3  - Review
AB  - Background Interventions to prevent influenza-related complications are recommended for individuals at the greatest risk of serious clinical deterioration. However, guidelines are based on consensus opinion rather than evidence, and do not specify risk factors in children. We aimed to provide an evidence-based definition of children who are most at risk of such complications.Methods In this systematic review, we searched the Medline and Medline In Process, Embase, Science Citation Index, and CINAHL databases for studies published between inception and April 3, 2013. We included studies that reported data for underlying disorders and complications in children presenting in primary or ambulatory care with influenza or influenza-like illness. We requested unpublished data from investigators of studies that had obtained, but not published, relevant data. We analysed data with univariable meta-analysis and individual patient data multivariable meta-analysis methods. The primary outcome was admission to hospital as a proxy for complications of influenza or influenza-like illness.Findings We included 28 articles that reported data from 27 studies (14 086 children). Strong risk factors for hospital admission were neurological disorders (univariable odds ratio [OR] 4.62, 95% CI 2.82-7.55), prematurity (4.33, 2.47-7.58), sickle cell disease (3.46,1.63-7.37), immunosuppression (2.39,1.24-4.61), diabetes (2.34,1.20-4.58), and age younger than 2 years (2.51,1.71-3.69). However, reactive airways disease including asthma (1.36,0.82-2.26) and obesity (0.99,0.61-1.62) were not found to be risk factors. On the basis of individual patient data multivariable analysis (1612 children, four studies), the risk of hospital admission was higher in children with more than one risk factor than in children with just one risk factor, when age younger than 2 years was included as a risk factor (92 [74%] of 124 vs 428 [52%] of 817; difference 22%, 95% CI 13-30%, p<0.0001).Interpretation We identified prematurity as a new strong risk factor for influenza-related complications in children. Our findings also support the inclusion of neurological disorders, sickle cell disease, immunosuppression, diabetes, and age younger than 2 years as risk factors in existing guidelines. Interventions to prevent influenza-related complications should be prioritised in these groups, but should also be considered for other children, especially those with more than one risk factor or severe underlying comorbidities.
PU  - ELSEVIER SCI LTD
PI  - OXFORD
PA  - THE BOULEVARD, LANGFORD LANE, KIDLINGTON, OXFORD OX5 1GB, OXON, ENGLAND
SN  - 2213-2600
DA  - 2015 FEB
PY  - 2015
VL  - 3
IS  - 2
SP  - 139
EP  - 149
DO  - 10.1016/S2213-2600(14)70252-8
AN  - WOS:000348692100022
ER  -

TY  - JOUR
AU  - Masuda, Jeffrey R
AU  - Creighton, Genevieve
AU  - Nixon, Sean
AU  - Frankish, James
TI  - Building capacity for community-based participatory research for health disparities in Canada: the case of "Partnerships in Community Health Research".
T2  - Health promotion practice
M3  - Journal Article
AB  - Enthusiasm for community-based participatory research (CBPR) is increasing among health researchers and practitioners in addressing health disparities. Although there are many benefits of CBPR, such as its ability to democratize knowledge and link research to community action and social change, there are also perils that researchers can encounter that can threaten the integrity of the research and undermine relationships. Despite the increasing demand for CBPR-qualified individuals, few programs exist that are capable of facilitating in-depth and experiential training for both students and those working in communities. This article reviews the Partnerships in Community Health Research (PCHR), a training program at the University of British Columbia that between 2001 and 2009 has equipped graduate student and community-based learners with knowledge, skills, and experience to engage together more effectively using CBPR. With case studies of PCHR learner projects, this article illustrates some of the important successes and lessons learned in preparing CBPR-qualified researchers and community-based professionals in Canada.
SN  - 1524-8399
DA  - 2011 Mar (Epub 2010 Nov 05)
PY  - 2011
VL  - 12
IS  - 2
SP  - 280
EP  - 92
DO  - 10.1177/1524839909355520
AN  - MEDLINE:21057046
ER  -

TY  - JOUR
AU  - Khanlou, N
AU  - Peter, E
TI  - Participatory action research: considerations for ethical review
T2  - SOCIAL SCIENCE & MEDICINE
M3  - Article
AB  - This paper addresses the distinctive nature of participatory action research (PAR) in relation to ethical review requirements. As a framework for conducting research and reducing health disparities, PAR is gaining increased attention in community and public health research. As a result, PAR researchers and members of Research Ethics Boards could benefit from an increased understanding of the array of ethical concerns that can arise. We discuss these concerns in light of commonly held ethical requirements for clinical research (social or scientific value, scientific validity, fair subject/participant selection, favourable risk-benefit ratio, independent review, informed consent, and respect for potential and enrolled participants) and refer to guidelines specifically developed for participatory research in health promotion. We draw from our community-based experiences in mental health promotion research with immigrant and culturally diverse youth to illustrate the ethical advantages and challenges of applying a PAR approach. We conclude with process suggestions for Research Ethics Boards. (c) 2004 Elsevier Ltd. All rights reserved.
PU  - PERGAMON-ELSEVIER SCIENCE LTD
PI  - OXFORD
PA  - THE BOULEVARD, LANGFORD LANE, KIDLINGTON, OXFORD OX5 1GB, ENGLAND
SN  - 0277-9536
DA  - 2005 MAY
PY  - 2005
VL  - 60
IS  - 10
SP  - 2333
EP  - 2340
DO  - 10.1016/j.socscimed.2004.10.004
AN  - WOS:000227779200016
ER  -

TY  - JOUR
AU  - McCuistian, Caravella
AU  - Peteet, Bridgette
AU  - Burlew, Kathy
AU  - Jacquez, Farrah
TI  - Sexual Health Interventions for Racial/Ethnic Minorities Using Community-Based Participatory Research: A Systematic Review
T2  - HEALTH EDUCATION & BEHAVIOR
M3  - Review
M3  - Early Access
AB  - BackgroundRacial/ethnic minorities (REMs) continue to carry the burden of sexual health disparities in the United States, including increased health risks and lower proportions of preventative care. Community-based participatory research (CBPR) has been useful in developing interventions aimed at reducing these disparities. Specifically, partnership with the target group members has resulted in more culturally relevant intervention strategies.AimThe purpose of this systematic review was to analyze the existing research on sexual health interventions targeting U.S. REMs that were developed using CBPR, to highlight the role target group members played in the development of these interventions, and to explore the benefits and outcomes of these partnerships.MethodPreferred Reporting Items for Systematic Review and Meta-Analyses (PRISMA) guided the search of 46 thesauri terms for CBPR, sexual health, and REMs across six databases.ResultsThe initial search yielded 805 identified studies. After applying limiters, reviewing abstracts, and doing a full-text review, 24 appropriate studies were retained. The key findings indicated significant intervention outcomes such as increased health knowledge, attitude change, and behavioral intention that could reduce sexual risk-taking behaviors. Twelve studies detailed the methods for partnering with target group members to formulate interventions, highlighting the benefits related to recruitment, retention, and cultural relevance.DiscussionCBPR is well-positioned to address sexual health disparities among REMs. While community partnership strategies vary, the findings yield evidence that CBPR addressing sexual health disparities is achievable, can influence the effectiveness of interventions, and should be considered as an orientation in future sexual health research.
PU  - SAGE PUBLICATIONS INC
PI  - THOUSAND OAKS
PA  - 2455 TELLER RD, THOUSAND OAKS, CA 91320 USA
SN  - 1090-1981
SN  - 1552-6127
DO  - 10.1177/10901981211008378
AN  - WOS:000644629400001
ER  -

TY  - JOUR
AU  - Glendos, Mia
AU  - Berliner, Peter
TI  - Forty years of research concerning children and youth in Greenland: a mapping review.
T2  - International journal of circumpolar health
M3  - Journal Article
M3  - Research Support, Non-U.S. Gov't
AB  - OBJECTIVE: This study undertakes a mapping review of mainly concerning children and youth in Greenland in the period 1976-2016 and reflects on how the research has been conducted and knowledge thereby created about children and youth in Greenland, as well as how the research has been developed over time.DESIGN: 16 online databases; five journals; publication lists originating from seven organisations and ten prominent researchers; and local network and references were used in the search and subsequently screened through the scoping criteria. 342 publications were included, encompassing knowledge based on empirical research on children and youth in Greenland within the broader field of psychology.RESULTS: The majority of studies, 71%, were conducted through quantitative methods. The qualitative research is represented in 22% of the studies and participatory and action-orientated research is represented in 7% of the studies. The most prominent themes in research concerning children and youth in Greenland were physical problems, which were found in 38% of the studies.CONCLUSIONS: The result reflects a consistent objectivity and quantitative methodology in health research in Greenland since 1991.The health research thus represents a united research community with a shared methodological research approach, while the local participatory action research projects all appear differentiated. While health research covers a spectrum of psychology related objectives, the methodology traditions reveal a specific kind of knowledge, which has come to determine how the mental health of the Greenlandic children is perceived. We believe that more qualitative and locally grounded approaches need to be organised in order to produce a more nuanced knowledge of the Greenlandic children and youth.
SN  - 2242-3982
DA  - 2017 
PY  - 2017
VL  - 76
IS  - 1
SP  - 1323526
EP  - 1323526
DO  - 10.1080/22423982.2017.1323526
AN  - MEDLINE:28661236
ER  -

TY  - JOUR
AU  - Cook, Natalie
AU  - Siddiqi, Najma
AU  - Twiddy, Maureen
AU  - Kenyon, Richard
TI  - Patient and public involvement in health research in low and middle-income countries: a systematic review
T2  - BMJ OPEN
M3  - Review
AB  - Objectives Patient and public involvement (PPI) is argued to lead to higher quality health research, which is more relatable to and helps empower the public. We synthesised the evidence to look for examples of PPI in health research in low/middle-income countries (LMICs), looking at levels of involvement and impact. Additionally, we considered the impact of who was undertaking the research on the level of involvement and reported impact.Design Systematic review.Data sources EMBASE, Medline and PsychINFO, along with hand-searching references, grey literature, Google search and expert advice.Eligibility criteria Any health research with evidence of patient or public involvement, with no language restrictions dated from 1978 to 1 Dec 2017.Data extraction and synthesis Data relating to stage and level of involvement, as well as impact, were extracted by one researcher (NC), and a coding framework was developed using an inductive approach to examine the impact of PPI on research. Extracted data were then independently coded by a second lay researcher (RK) to validate the data being collected. Discrepancies were referred to a third independent reviewer (MT) for review and consensus reached.Results Sixty-two studies met the inclusion criteria. The review revealed the most common stage for PPI was in research planning, and the most common level of involvement was collaboration. Most studies did not provide evidence of effectiveness or elaborate on the impact of PPI, and they tended to report impact from the researcher's perspective. Where impact was mentioned, this generally related to increased relevance to the community, empowerment of participants and alterations in study design.Conclusions The literature describing approaches to and impact of PPI on LMIC health research is sparse. As PPI is essential to conducting high-quality research, it should be fully reported and evaluated at the end of the research project.
PU  - BMJ PUBLISHING GROUP
PI  - LONDON
PA  - BRITISH MED ASSOC HOUSE, TAVISTOCK SQUARE, LONDON WC1H 9JR, ENGLAND
SN  - 2044-6055
DA  - 2019 MAY
PY  - 2019
VL  - 9
IS  - 5
DO  - 10.1136/bmjopen-2018-026514
AN  - WOS:000471192800200
ER  -

TY  - JOUR
AU  - Grant, Vernon
AU  - Brown, Blakely
AU  - Harris, Kari Jo
TI  - Lessons Learned in Conducting Community Participatory School-Based Health Research on an American Indian Reservation
T2  - PROGRESS IN COMMUNITY HEALTH PARTNERSHIPS-RESEARCH EDUCATION AND ACTION
M3  - Article
AB  - Background: Describing lessons learned from using a community-based participatory research (CBPR) approach to conduct school-based child health research in a tribal community is an important contribution to the literature.Objectives: To identify how CBPR principles shaped the process of conducting a school-based child health intervention, and to describe lessons learned. Methods: The study evaluates how CBPR principles guided a mixed-methods, school-based child health intervention to increase physical activity (PA).Results: Nine key lessons are identified, associated with CBPR principles.Conclusions: This information can help researchers understand how to successfully navigate the challenges and opportunities of conducting CBPR-guided research in the context of a small, short-term project, including leadership turnover, multiple Institutional Review Board (IRB)s, and study design approaches amidst schools policy changes. Collectively, understanding the lessons learned through the perspective of CBPR principles may help others conduct meaningful research with schools and children in tribal communities.
PU  - JOHNS HOPKINS UNIV PRESS
PI  - BALTIMORE
PA  - JOURNALS PUBLISHING DIVISION, 2715 NORTH CHARLES ST, BALTIMORE, MD 21218-4363 USA
SN  - 1557-0541
SN  - 1557-055X
DA  - 2021 SPR
PY  - 2021
VL  - 15
IS  - 1
SP  - 75
EP  - 83
AN  - WOS:000631910300008
ER  -

TY  - JOUR
AU  - Yusuf, Afiqah
AU  - Elsabbagh, Mayada
TI  - At the cross-roads of participatory research and biomarker discovery in autism: the need for empirical data
T2  - BMC MEDICAL ETHICS
M3  - Article
AB  - Background: Identifying biomarkers for autism can improve outcomes for those affected by autism. Engaging the diverse stakeholders in the research process using community-based participatory research (CBPR) can accelerate biomarker discovery into clinical applications. However, there are limited examples of stakeholder involvement in autism research, possibly due to conceptual and practical concerns. We evaluate the applicability of CBPR principles to biomarker discovery in autism and critically review empirical studies adopting these principles.Methods: Using a scoping review methodology, we identified and evaluated seven studies using CBPR principles in biomarker discovery.Results and conclusions: The limited number of studies in biomarker discovery adopting CBPR principles coupled with their methodological limitations suggests that such applications are feasible but challenging. These studies illustrate three CBPR themes: community assessment, setting global priorities, and collaboration in research design. We propose that further research using participatory principles would be useful in accelerating the pace of discovery and the development of clinically meaningful biomarkers. For this goal to be successful we advocate for increased attention to previously identified conceptual and methodological challenges to participatory approaches in health research, including improving scientific rigor and developing long-term partnerships among stakeholders.
PU  - BMC
PI  - LONDON
PA  - CAMPUS, 4 CRINAN ST, LONDON N1 9XW, ENGLAND
SN  - 1472-6939
DA  - 2015 DEC 15
PY  - 2015
VL  - 16
DO  - 10.1186/s12910-015-0082-0
AN  - WOS:000366887000001
ER  -

TY  - JOUR
AU  - Kaisler, Raphaela E
AU  - Missbach, Benjamin
TI  - Co-creating a patient and public involvement and engagement 'how to' guide for researchers.
T2  - Research involvement and engagement
M3  - Journal Article
AB  - Plain language summary: Research should benefit society at large. Involving citizens those who are affected by research may not only increase the quality, but can also push research towards generating greater societal benefits and relevant outcomes for citizens. Including citizens in research also has ethical implications, which necessitate structured guidance on 'how to' meaningfully involve them. In our project, we invited a multi-stakeholder group consisting of researchers from multiple disciplines, citizen scientists, youth and patient advocates to co-create a guide on 'how to' meaningfully involve citizens in research. In five consecutive workshops, we discussed how the characteristics of interactions between researchers and citizens (e.g., building trustful relationships and communication) and what a possible project steering structure enabling meaningful publicinvolvement in research could look like. As a result of these workshops, the PPIE'How to' Guide for Researchers was developed to support the implementation of 'Patient and Public Involvement and Engagement' (PPIE) activities and informed a PPIE Implementation Programme funding public involvement activities in Austria.Abstract: Involving citizens in research is not widely utilised across research disciplines and countries. It requires the readiness of researchers and their organisations as well as guides on 'how to' successfully involve citizens in a meaningful way. Including the patient and citizen voice in research activities has been most frequently demonstrated in health research, however, is implemented along various degrees of involvement - from passively receiving information about science to actively involving the citizens in steering projects and research activities. In this commentary, we aim to report a multi-stakeholder co-creation process developing 'Patient and Public Involvement and Engagement' (PPIE) activities across disciplines to provide guidance for researchers and the public. We use Ludwig Boltzmann Society's (LBG) organisational framework as a case study, hence it consists of research institutes ranging from the life sciences to humanities and therefore represents a well-suited research environment for this endeavour. In a co-creation approach - to accomplish a shared understanding of public involvement in research among different stakeholders - a multi-stakeholder group comprising 11 researchers from natural sciences, life sciences, social sciences and humanities, and 13 citizens (such as patient advocates, young people and citizen scientists) were involved. In five consecutive workshops, we co-developed the nature of interactions between citizens and researchers, as well as governance structures enabling meaningful involvement in research. The workshops' content was informed by an initial literature review. As a result of this process, the PPIE'How to' Guide for Researchers was developed to support the implementation of involvement activities in their research projects according to the public involvement principles. These principles informed assessment criteria for the newly established PPIE Implementation Programme at LBG. It provides fundingand support for public involvement activities in research to embed a sustainable and meaningful implementation of public involvement activities in Austria.
SN  - 2056-7529
DA  - 2020 
PY  - 2020
VL  - 6
SP  - 32
EP  - 32
DO  - 10.1186/s40900-020-00208-3
AN  - MEDLINE:32566249
ER  -

TY  - JOUR
AU  - Brenner, Barbara L.
AU  - Manice, Melissa P.
TI  - Community Engagement in Children's Environmental Health Research
T2  - MOUNT SINAI JOURNAL OF MEDICINE
M3  - Article
AB  - Community engagement strategies and skills can build trust and reduce historical mistrust between researchers, communities, and populations being studied, as well as contribute to the quality of study designs, methods, and dissemination of findings. This review paper discusses why community engagement is of increasing importance in children's environmental health research, describes models and the continuum of methods that are used, and discusses their challenges and benefits. Two case studies, representing different study designs and using different community engagement models and methods, and lessons learned from these cases, are described. Community engagement methods are best understood on a continuum based on the degree to which community members or representatives of community populations are involved in research planning, decision-making, and dissemination. Methods along this continuum include community consultation, community-based participatory research, and community consent to research. Community engagement knowledge and skills are especially important in the conduct of children's environmental health research, with its emphasis on reducing environmental risks at the community level, the increasing focus on genetics and gene-environment interactions, and the importance placed on translation of scientific results into behaviors and policies that protect the community. Across study designs, whether qualitative survey research, an observational epidemiology study, or a randomized intervention trial, understanding community interests, norms, and values is necessary to describe attitudes and behaviors of specific population groups, build evidence of cause and effect between environmental exposures and health, and demonstrate the effectiveness of interventions to reduce risks. Mt Sinai J Med 78:85-97, 2011. (C) 2011 Mount Sinai School of Medicine
PU  - WILEY
PI  - HOBOKEN
PA  - 111 RIVER ST, HOBOKEN 07030-5774, NJ USA
SN  - 0027-2507
SN  - 1931-7581
DA  - 2011 JAN-FEB
PY  - 2011
VL  - 78
IS  - 1
SP  - 85
EP  - 97
DO  - 10.1002/msj.20231
AN  - WOS:000287017300007
ER  -

TY  - JOUR
AU  - Moore, Darren A.
AU  - Nunns, Michael
AU  - Shaw, Liz
AU  - Rogers, Morwenna
AU  - Walker, Erin
AU  - Ford, Tamsin
AU  - Garside, Ruth
AU  - Ukoumunne, Obi
AU  - Titman, Penny
AU  - Shafran, Roz
AU  - Heyman, Isobel
AU  - Anderson, Rob
AU  - Dickens, Chris
AU  - Viner, Russell
AU  - Bennett, Sophie
AU  - Logan, Stuart
AU  - Lockhart, Fiona
AU  - Coon, Jo Thompson
TI  - Interventions to improve the mental health of children and young people with long-term physical conditions: linked evidence syntheses
T2  - HEALTH TECHNOLOGY ASSESSMENT
M3  - Article
AB  - Background: Although mental health difficulties can severely complicate the lives of children and young people (CYP) with long-term physical conditions (LTCs), there is a lack of evidence about the effectiveness of interventions to treat them.Objectives To evaluate the clinical effectiveness and cost-effectiveness of interventions aiming to improve the mental health of CYP with LTCs (review 1) and explore the factors that may enhance or limit their delivery (review 2).Data sources: For review 1, 13 electronic databases were searched, including MEDLINE, EMBASE, PsycINFO, Cochrane Central Register of Controlled Trials (CENTRAL), Cumulative Index to Nursing and Allied Health Literature (CINAHL) and Science Citation Index. For review 2, MEDLINE, PsycINFO and CINAHL were searched. Supplementary searches, author contact and grey literature searches were also conducted.Review methods: The first systematic review sought randomised controlled trials (RCTs) and economic evaluations of interventions to improve elevated symptoms of mental ill health in CYP with LTCs. Effect sizes for each outcome were calculated post intervention (Cohen's d). When appropriate, random-effects meta-analyses produced pooled effect sizes (d). Review 2 located primary qualitative studies exploring experiences of CYP with LTCs, their families and/or practitioners, regarding interventions aiming to improve the mental health and well-being of CYP with LTCs. Synthesis followed the principles of metaethnography. An overarching synthesis integrated the findings from review 1 and review 2 using a deductive approach. End-user involvement, including topic experts and CYP with LTCs and their parents, was a feature throughout the project.Result: Review 1 synthesised 25 RCTs evaluating 11 types of intervention, sampling 12 different LTCs. Tentative evidence from seven studies suggests that cognitive-behavioural therapy interventions could improve the mental health of CYP with certain LTCs. Intervention-LTC dyads were diverse, with few opportunities to meta-analyse. No economic evaluations were located. Review 2 synthesised 57 studies evaluating 21 types of intervention. Most studies were of individuals with cancer, a human immunodeficiency virus (HIV) infection or mixed LTCs. Interventions often aimed to improve broader mental health and well-being, rather than symptoms of mental health disorder. The metaethnography identified five main constructs, described in an explanatory line of argument model of the experience of interventions. Nine overarching synthesis categories emerged from the integrated evidence, raising implications for future research.Limitation: Review 1 conclusions were limited by the lack of evidence about intervention effectiveness. No relevant economic evaluations were located. There were no UK studies included in review 1, limiting the applicability of findings. The mental health status of participants in review 2 was usually unknown, limiting comparability with review 1. The different evidence identified by the two systematic reviews challenged the overarching synthesis.Conclusion: There is a relatively small amount of comparable evidence for the effectiveness of interventions for the mental health of CYP with LTCs. Qualitative evidence provided insight into the experiences that intervention deliverers and recipients valued. Future research should evaluate potentially effective intervention components in high-quality RCTs integrating process evaluations. End-user involvement enriched the project.
PU  - NIHR JOURNALS LIBRARY
PI  - SOUTHAMPTON
PA  - UNIV SOUTHAMPTON, EVALUATION, TRIALS & STUDIES COORDINATING CENTRE, ALPHA HOUSE, ENTERPRISE RD, SOUTHAMPTON, SO16 7NS, ENGLAND
SN  - 1366-5278
SN  - 2046-4924
DA  - 2019 MAY
PY  - 2019
VL  - 23
IS  - 22
SP  - 1
EP  - +
DO  - 10.3310/hta23220
AN  - WOS:000468859300001
ER  -

TY  - JOUR
AU  - Brear, Michelle
AU  - Hammarberg, Karin
AU  - Fisher, Jane
TI  - Community participation in research from resource-constrained countries: a scoping review
T2  - HEALTH PROMOTION INTERNATIONAL
M3  - Review
AB  - Participatory health research (PHR) involves equitable community participation in all aspects of the research process. It is a potentially beneficial approach to research in resource-constrained countries. Measuring participation in specific activities and aspects is necessary for understanding the community and research-related benefits of PHR. The aims of this scoping review were to: develop a measure of lay-community participation in aspects and activities of PHR in resource-constrained countries; and use the measure to assess the nature and extent of reported participation. Directed content analysis was used to identify aspects and activities reported in peer-reviewed articles identified through a systematic search, develop the Comprehensive Community Participation in Research Framework (CCPRF) and use it to measure participation. Total and aspect participation scores, which considered both the nature and extent of participation, were calculated for articles reporting extensive participation. Eighty-five articles detailing 66 studies were included. Nine aspects and 49 activities of research were included in the CCPRF. Community participation was reported in a median of 5/9 (range 1-9) aspects and 8/49 (range 1-35) activities. The review provided diverse examples, and enabled development of a more comprehensive measure, of participation. It highlighted limited lay-community participation is reported in research labelled participatory from resource-constrained countries. As participation in all aspects of PHR is rarely achieved, strategic planning of more limited participation is imperative. More detailed and systematic planning, assessment and reporting of participation, guided by a comprehensive measure like the CCPRF, is required to develop evidence regarding the benefits of participation in various research activities.
PU  - OXFORD UNIV PRESS
PI  - OXFORD
PA  - GREAT CLARENDON ST, OXFORD OX2 6DP, ENGLAND
SN  - 0957-4824
SN  - 1460-2245
DA  - 2018 AUG
PY  - 2018
VL  - 33
IS  - 4
SP  - 723
EP  - 733
DO  - 10.1093/heapro/dax010
AN  - WOS:000450162900017
ER  -

TY  - JOUR
AU  - Lloyd, Nicola
AU  - Kenny, Amanda
AU  - Hyett, Nerida
TI  - Evaluating health service outcomes of public involvement in health service design in high-income countries: a systematic review
T2  - BMC HEALTH SERVICES RESEARCH
M3  - Review
AB  - BackgroundInternationally, it is expected that health services will involve the public in health service design. Evaluation of public involvement has typically focused on the process and experiences for participants. Less is known about outcomes for health services. The aim of this systematic review was to a) identify and synthesise what is known about health service outcomes of public involvement and b) document how outcomes were evaluated.MethodsSearches were undertaken in MEDLINE, EMBASE, The Cochrane Library, PsycINFO, Web of Science, and CINAHL for studies that reported health service outcomes from public involvement in health service design. The review was limited to high-income countries and studies in English. Study quality was assessed using the Mixed Methods Appraisal Tool and critical appraisal guidelines for assessing the quality and impact of user involvement in health research. Content analysis was used to determine the outcomes of public involvement in health service design and how outcomes were evaluated.ResultsA total of 93 articles were included. The majority were published in the last 5 years, were qualitative, and were located in the United Kingdom. A range of health service outcomes (discrete products, improvements to health services and system/policy level changes) were reported at various levels (service level, across services, and across organisations). However, evaluations of outcomes were reported in less than half of studies. In studies where outcomes were evaluated, a range of methods were used; most frequent were mixed methods. The quality of study design and reporting was inconsistent.ConclusionWhen reporting public involvement in health service design authors outline a range of outcomes for health services, but it is challenging to determine the extent of outcomes due to inadequate descriptions of study design and poor reporting. There is an urgent need for evaluations, including longitudinal study designs and cost-benefit analyses, to fully understand outcomes from public involvement in health service design.
PU  - BMC
PI  - LONDON
PA  - CAMPUS, 4 CRINAN ST, LONDON N1 9XW, ENGLAND
SN  - 1472-6963
DA  - 2021 APR 20
PY  - 2021
VL  - 21
IS  - 1
DO  - 10.1186/s12913-021-06319-1
AN  - WOS:000642204000001
ER  -

TY  - JOUR
AU  - Lowes, Lesley
AU  - Robling, Michael R.
AU  - Bennert, Kristina
AU  - Crawley, Charlotte
AU  - Hambly, Helen
AU  - Hawthorne, Kamila
AU  - Gregory, John W.
A1  - DEPICTED Study Team
TI  - Involving lay and professional stakeholders in the development of a research intervention for the DEPICTED Study
T2  - HEALTH EXPECTATIONS
M3  - Article
AB  - Aim This paper focuses on stakeholders' active involvement at key stages of the research as members of a Stakeholder Action Group (SAG), particularly in the context of lay stakeholder involvement. Some challenges that can arise and wider issues (e. g. empowerment, the impact of user involvement) are identified and explored within the literature on service user involvement in health care research, reflecting on the implications for researchers.Background In the DEPICTED study, lay and professional stakeholders were actively involved in developing a complex research intervention. Lay stakeholders comprised teenage and adult patients with diabetes, parents and patient organization representatives. Professional stakeholders were from a range of disciplines.Methods Three 1-day research meetings were attended by 13-17 lay stakeholders and 10-11 professional stakeholders (plus researchers). The SAG was responsible for reviewing evidence, advising on developing ideas for the research intervention and guiding plans for evaluation of the intervention in a subsequent trial. Formal evaluations were completed by stakeholders following each SAG meeting.Results Throughout the first (developmental) stage of this two-stage study, lay and professional stakeholders participated or were actively involved in activities that provided data to inform the research intervention. Lay stakeholders identified the need for and contributed to the design of a patient-held tool, strongly influenced the detailed design and content of the research intervention and outcome questionnaire, thus making a major contribution to the trial design.
PU  - WILEY
PI  - HOBOKEN
PA  - 111 RIVER ST, HOBOKEN 07030-5774, NJ USA
SN  - 1369-6513
SN  - 1369-7625
DA  - 2011 SEP
PY  - 2011
VL  - 14
IS  - 3
SP  - 250
EP  - 260
DO  - 10.1111/j.1369-7625.2010.00625.x
AN  - WOS:000293746900003
ER  -

TY  - JOUR
AU  - Cueva, Katie
AU  - Akearok, Gwen Healey
AU  - Guistini, Sean
AU  - Kanayurak, Nicole
AU  - Larsen, Christina V. L.
AU  - Lavoie, Josee
AU  - Rink, Elizabeth
AU  - Stoor, Jon Petter A.
TI  - Where are the people? A scoping review on the use of the term "resilience" in Arctic health research and its relevance to community expressions of well-being
T2  - ELEMENTA-SCIENCE OF THE ANTHROPOCENE
M3  - Review
AB  - In the field of Arctic health, "resilience" is a concept used to describe the capacity to recover from adversities. The term is widely used in Arctic policy contexts; however, Arctic peoples and communities question whether "resilience" is an appropriate term to describe the human dimensions of health and wellbeing in the Arctic as it is currently applied. A scoping review of peer-reviewed and gray literature was conducted. We used searchable databases, Google Scholar, and Dartmouth College Library Services, to select studies conducted between 2000 and 2019 and key documents from the Arctic Council and other relevant organization and government entities. A scoping review framework was followed, and consultation among the authors provided initial scope, direction, and verification of findings. Analyses identified over- and underrepresented key thematic areas in the literature on human resilience in Arctic communities. Areas of overrepresentation in the literature included ecosystem, climate change, and environmental sciences. Areas that were underrepresented in the literature included health, medicine, wellness or well-being, and community voices on the topic of human resilience. Results indicated that "resilience" as a concept was applied across a diversity of contexts and subject areas in the Arctic and that this may have repercussions for understanding the human dimension of "resilience" and community expressions of well-being. Alternative terms and concepts with which Northern community members more closely identify could be used to more respectfully and accurately advance research in areas such as epidemiology, community health and well-being, and particularly Indigenous peoples' health.
PU  - UNIV CALIFORNIA PRESS
PI  - OAKLAND
PA  - 155 GRAND AVE, SUITE 400, OAKLAND, CA 94612-3758 USA
SN  - 2325-1026
DA  - 2021 JUL 14
PY  - 2021
VL  - 9
IS  - 1
DO  - 10.1525/elementa.2019.00077
AN  - WOS:000680570700001
ER  -

TY  - JOUR
AU  - Chadwick, Jennifer Q.
AU  - Copeland, Kenneth C.
AU  - Daniel, Mary R.
AU  - Erb-Alvarez, Julie A.
AU  - Felton, Beverly A.
AU  - Khan, Sohail I.
AU  - Saunkeah, Bobby R.
AU  - Wharton, David F.
AU  - Payan, Marisa L.
TI  - Partnering in Research: A National Research Trial Exemplifying Effective Collaboration With American Indian Nations and the Indian Health Service
T2  - AMERICAN JOURNAL OF EPIDEMIOLOGY
M3  - Article
AB  - Despite the fact that numerous major public health problems have plagued American Indian communities for generations, American Indian participation in health research traditionally has been sporadic in many parts of the United States. In 2002, the University of Oklahoma Health Sciences Center (Oklahoma City, Oklahoma) and 5 Oklahoma American Indian research review boards (Oklahoma City Area Indian Health Service, Absentee Shawnee Tribe, Cherokee Nation, Chickasaw Nation, and Choctaw Nation) agreed to participate collectively in a national research trial, the Treatment Options for Type 2 Diabetes in Adolescence and Youth (TODAY) Study. During that process, numerous lessons were learned and processes developed that strengthened the partnerships and facilitated the research. Formal Memoranda of Agreement addressed issues related to community collaboration, venue, tribal authority, preferential hiring of American Indians, and indemnification. The agreements aided in uniting sovereign nations, the Indian Health Service, academics, and public health officials to conduct responsible and ethical research. For more than 10 years, this unique partnership has functioned effectively in recruiting and retaining American Indian participants, respecting cultural differences, and maintaining tribal autonomy through prereview of all study publications and local institutional review board review of all processes. The lessons learned may be of value to investigators conducting future research with American Indian communities.
PU  - OXFORD UNIV PRESS INC
PI  - CARY
PA  - JOURNALS DEPT, 2001 EVANS RD, CARY, NC 27513 USA
SN  - 0002-9262
SN  - 1476-6256
DA  - 2014 DEC 15
PY  - 2014
VL  - 180
IS  - 12
SP  - 1202
EP  - 1207
DO  - 10.1093/aje/kwu246
AN  - WOS:000346414300010
ER  -

TY  - JOUR
AU  - Ensign, Josephine
AU  - Ammerman, Seth
TI  - Ethical issues in research with homeless youths
T2  - JOURNAL OF ADVANCED NURSING
M3  - Article
M3  - Proceedings Paper
CP  - Annual Meeting of the Society-for-Adolescent-Medicine
AB  - Title. Ethical issues in research with homeless youths.Aim. This paper is a report of a study to documente researcher, healthcare provider and programme administrators' experiences with ethical issues in research with homeless youths in North America.Background. While there are legal and ethical guidelines for research with adolescents and with vulnerable populations in general, there are no specific guidelines for the ethical conduct of research with homeless youths.Methods. Using a web-based questionnaire, healthcare and social service providers, programme administrators and researchers working with homeless young people throughout the United States of America and Canada were surveyed in 2005. The survey group consisted of 120 individuals; a total of 72 individuals completed the survey. Survey questions included experiences with using incentives in research with homeless youths, consent and experiences with ethics review boards. Numerical data were analysed using frequencies and cross-tabulations. Text data were analysed qualitatively.Findings. Researchers doing mental health and/or substance use research tended to use money as a research incentive, whereas healthcare providers and programme administrators tended to use non-monetary incentives. The majority of respondents reported using written consent for research from homeless youths, including minors. Respondents reporting difficulties with ethics review boards were mainly involved with intervention research.Conclusion. Consensus is needed from a variety of stakeholders, including homeless youths and service providers, on use of various types of research incentives for different types of research, as well as use of consent for homeless youths who are minors.
PU  - BLACKWELL PUBLISHING
PI  - OXFORD
PA  - 9600 GARSINGTON RD, OXFORD OX4 2DQ, OXON, ENGLAND
SN  - 0309-2402
DA  - 2008 MAY
PY  - 2008
VL  - 62
IS  - 3
SP  - 365
EP  - 372
DO  - 10.1111/j.1365-2648.2008.04599.x
AN  - WOS:000255138400010
ER  -

TY  - JOUR
AU  - Chantler, Tracey
AU  - Cheah, Phaik Yeong
AU  - Miiro, George
AU  - Hantrakum, Viriya
AU  - Nanvubya, Annet
AU  - Ayuo, Elizabeth
AU  - Kivaya, Esther
AU  - Kidola, Jeremiah
AU  - Kaleebu, Pontiano
AU  - Parker, Michael
AU  - Njuguna, Patricia
AU  - Ashley, Elizabeth
AU  - Guerin, Philippe J.
AU  - Lang, Trudie
TI  - International health research monitoring: exploring a scientific and a cooperative approach using participatory action research
T2  - BMJ OPEN
M3  - Article
AB  - Objectives To evaluate and determine the value of monitoring models developed by the Mahidol Oxford Tropical Research Unit and the East African Consortium for Clinical Research, consider how this can be measured and explore monitors' and investigators' experiences of and views about the nature, purpose and practice of monitoring.Research design A case study approach was used within the context of participatory action research because one of the aims was to guide and improve practice. 34 interviews, five focus groups and observations of monitoring practice were conducted.Setting and participants Fieldwork occurred in the places where the monitoring models are coordinated and applied in Thailand, Cambodia, Uganda and Kenya. Participants included those coordinating the monitoring schemes, monitors, senior investigators and research staff.Analysis Transcribed textual data from field notes, interviews and focus groups was imported into a qualitative data software program (NVIVO V. 10) and analysed inductively and thematically by a qualitative researcher. The initial coding framework was reviewed internally and two main categories emerged from the subsequent interrogation of the data.Results The categories that were identified related to the conceptual framing and nature of monitoring, and the practice of monitoring, including relational factors. Particular emphasis was given to the value of a scientific and cooperative style of monitoring as a means of enhancing data quality, trust and transparency. In terms of practice the primary purpose of monitoring was defined as improving the conduct of health research and increasing the capacity of researchers and trial sites.Conclusions The models studied utilise internal and network wide expertise to improve the ethics and quality of clinical research. They demonstrate how monitoring can be a scientific and constructive exercise rather than a threatening process. The value of cooperative relations needs to be given more emphasis in monitoring activities, which seek to ensure that research protects human rights and produces reliable data.
PU  - BMJ PUBLISHING GROUP
PI  - LONDON
PA  - BRITISH MED ASSOC HOUSE, TAVISTOCK SQUARE, LONDON WC1H 9JR, ENGLAND
SN  - 2044-6055
DA  - 2014 
PY  - 2014
VL  - 4
IS  - 2
DO  - 10.1136/bmjopen-2013-004104
AN  - WOS:000334459100073
ER  -

TY  - JOUR
AU  - Scammell, Madeleine K.
TI  - Trust, Conflict, and Engagement in Occupational Health: North American Epidemiologists Conduct Occupational Study in Communities Affected by Chronic Kidney Disease of Unknown Origin (CKDu)
T2  - CURRENT ENVIRONMENTAL HEALTH REPORTS
M3  - Article
AB  - Purpose of ReviewScience has been used as a tool of colonialism, and aspects of science privilege researchers in the global North (USA and Europe). The environmental justice and worker health movements in the USA and globally have influenced aspects of how occupational and environmental health research is conceived and conducted so that it is more equitable. This review provides a case example of research in the area of chronic kidney disease of unknown origin (CKDu).Recent FindingsIn the present work, the author describes aspects of community-based participatory research and anti-colonial research that influence a current occupational epidemiology study of CKDu in Mesoamerica among workers in agriculture and non-agricultural industries. The research includes investigators from numerous countries in the global North and South and funding from the US government and corporations.SummaryThe role of industry in science and the misuse of science by corporate interests remain substantial threats to research integrity. The ability of researchers to navigate potentially conflicting interests with industry and workers, and establish trust within and outside the scientific community, is essential for sustained engagement in longitudinal studies. Trust is about human relationships. It takes time and effort to build and is essential for creating equitable, empowering research relationships.
PU  - SPRINGERNATURE
PI  - LONDON
PA  - CAMPUS, 4 CRINAN ST, LONDON, N1 9XW, ENGLAND
SN  - 2196-5412
DA  - 2019 DEC
PY  - 2019
VL  - 6
IS  - 4
SP  - 247
EP  - 255
DO  - 10.1007/s40572-019-00244-6
AN  - WOS:000544904800005
ER  -

TY  - JOUR
AU  - Hibberd, Suzannah
TI  - INVOLVING CHILDREN AND THEIR PARENTS IN RESEARCH DESIGN.
T2  - Archives of disease in childhood
M3  - Journal Article
AB  - BACKGROUND: Article 12 of the UN Convention on the Rights of the Child, states that children should be involved in decisions that directly affect them.1 Research involving children should ensure that the opinions and assistance of children and young people is sought at the beginning of the project as their perspectives may influence all aspects of the research design.AIM: To describe the challenges recruiting paediatric patients and members of the public to consult on the design of a research project.METHOD: Posters were put up around the Children's Hospital including pharmacy to recruit paediatric patients and parents to review a research proposal involving children with long-term conditions.RESULTS: There were two responses to the poster, a father and his 15 year old daughter, and a father with a 2 year old child. The father of the 15 year old attended the initial planning meeting, unfortunately the 15 year old and the father of the 2 year old were unable to attend on the day although both agreed to participate in the project. The meeting gave the opportunity to explain the research proposal and answer questions. It was established that the lay team would review the lay summary, participant information leaflet (PIL), and questionnaires that would be sent to the participants. It was arranged that all further contact would be via email due to travel constraints.Patient and public involvement (PPI) in research requires the individuals to be reimbursed for their time. The National Institute for Health Research rate is 18.75 per hour. The lay team members were informed of this and were reimbursed for attending the planning meeting.CONCLUSIONS: The use of posters to recruit PPI into the research design had limited success. Since recruitment, the Children's Hospital has launched a youth partnership which may be able to assist in recruitment of lay team members in the future.The logistics of how to pay the lay team members needed to be resolved before their recruitment to ensure timely payment. A form has been created to enable timely payment.Face to face meetings allow for greater discussion between all lay members which may lead to more ideas and opinions being generated than when communicating via email. When working via email, the amount of time spent on the project can not be verified. It should be specified from the start how long the work is expected to take. An advantage of using email is that costs reimbursed do not include travel expenses.When involving young people of school age it must be remembered that meetings need to be arranged outside of school hours which may be difficult for the researcher to accommodate.The lay members of the team provided valuable feedback regarding the wording of the lay summary, PIL and research tools leading to alterations being made before submission to the ethics committee.
SN  - 1468-2044
DA  - 2016 Sep
PY  - 2016
VL  - 101
IS  - 9
SP  - e2
EP  - e2
DO  - 10.1136/archdischild-2016-311535.75
AN  - MEDLINE:27540259
ER  -

TY  - JOUR
AU  - Haijes, Hanneke A.
AU  - van Thiel, Ghislaine J. M. W.
TI  - Participatory methods in pediatric participatory research: a systematic review
T2  - PEDIATRIC RESEARCH
M3  - Review
AB  - Meaningful child participation in medical research is seen as important. In order to facilitate further development of participatory research, we performed a systematic literature study to describe and assess the available knowledge on participatory methods in pediatric research. A search was executed in five databases: PubMed, CINAHL, PsycINFO, Scopus, and Cochrane. After careful screening of relevant papers, finally 24 documents were included in our analysis. Literature on participatory methods in pediatric research appears generally to be descriptive, whereby high-quality evidence is lacking. Overall, five groups of participatory methods for children could be distinguished: observational, verbal, written, visual, and active methods. The choice for one of these methods should be based on the child's age, on social and demographic characteristics, and on the research objectives. To date, these methods are still solely used for obtaining data, yet they are suitable for conducting meaningful participation. This may result in a successful partnership between children and researchers. Researchers conducting participatory research with children can use this systematic review in order to weigh the current knowledge about the participatory methods presented.
PU  - SPRINGERNATURE
PI  - LONDON
PA  - CAMPUS, 4 CRINAN ST, LONDON, N1 9XW, ENGLAND
SN  - 0031-3998
SN  - 1530-0447
DA  - 2016 MAY
PY  - 2016
VL  - 79
IS  - 5
SP  - 676
EP  - 683
DO  - 10.1038/pr.2015.279
AN  - WOS:000375891600001
ER  -

TY  - JOUR
AU  - Jivraj, Jamil
AU  - Sacrey, Lori-Ann
AU  - Newton, Amanda
AU  - Nicholas, David
AU  - Zwaigenbaum, Lonnie
TI  - Assessing the influence of researcher-partner involvement on the process and outcomes of participatory research in autism spectrum disorder and neurodevelopmental disorders: A scoping review
T2  - AUTISM
M3  - Article
AB  - Participatory research aims to increase the relevance and broaden the implementation of health research by involving those affected by the outcomes of health studies. Few studies within the field of neurodevelopmental disorders, particularly autism spectrum disorders, have involved autistic individuals as partners. This study sought to identify and characterize published participatory research partnerships between researchers and individuals with autism spectrum disorder or other neurodevelopmental disorders and examine the influence of participatory research partnerships on the research process and reported study outcomes. A search of databases and review of gray literature identified seven studies that described participatory research partnerships between academic researchers and individuals with autism spectrum disorder or other neurodevelopmental disorders. A comparative analysis of the studies revealed two key themes: (1) variations in the participatory research design and (2) limitations during the reporting of the depth of the partner's involvement. Both themes potentially limit the application and generalizability of the findings. The results of the review are discussed in relation to the use of evaluative frameworks for such participatory research studies to determine the potential benefits of participatory research partnerships within the neurodevelopmental and autism spectrum disorder populations.
PU  - SAGE PUBLICATIONS LTD
PI  - LONDON
PA  - 1 OLIVERS YARD, 55 CITY ROAD, LONDON EC1Y 1SP, ENGLAND
SN  - 1362-3613
SN  - 1461-7005
DA  - 2014 OCT
PY  - 2014
VL  - 18
IS  - 7
SP  - 782
EP  - 793
DO  - 10.1177/1362361314539858
AN  - WOS:000342638200004
ER  -

TY  - JOUR
AU  - White, Tara
AU  - Murphy, Kathleen
AU  - Branje, Karina
AU  - McKibbon, Shelley
AU  - Cunsolo, Ashlee
AU  - Latimer, Margot
AU  - McMillan, Jane
AU  - Sylliboy, John
AU  - Martin, Debbie
TI  - How has Indigenous Health Research changed in Atlantic Canada over two decades? A scoping review from 2001 to 2020
T2  - SOCIAL SCIENCE & MEDICINE
M3  - Review
AB  - Introduction: Indigenous communities across Canada report that transformations in Indigenous health research are needed, where the benefits of research shift intentionally, collaboratively, and with transparency from the researchers directly to Indigenous communities and partners. Despite its challenges and potential for harm, research, if done ethically and with respect and partnership, can be a force for change and will strengthen the efficacy of data on Indigenous Peoples' health and wellbeing.Purpose: To characterize the nature, range, and extent of Indigenous health research in Atlantic Canada, and to identify gaps.Methods: Eleven databases were searched using English-language keywords that signify Indigeneity, geographic regions, health, and Indigenous communities in Atlantic Canada between 2001 and May 2020. All references were reviewed independently by two reviewers. Of the 9056 articles identified, 211 articles were retained for inclusion. Data were extracted using a collaboratively developed data charting form.Results: Indigenous health research in Atlantic Canada has increased over time, covering a diverse range of health topics. The main areas of research included climate change, child and youth health, and food and water security, with the majority of research deriving from Newfoundland and Labrador. Rates of reported community engagement remain relatively low and steady between 2001 and 2020, however there was an increase in researchers seeking Indigenous ethics approvals for such engagement.Conclusions: This scoping review synthesizes 20 years of Indigenous health research in Atlantic Canada. The results indicate that although there are increases in Indigenous ethics approvals, there is more work needed to ensure that Indigenous Peoples lead, design, and benefit from research conducted in their homelands.
PU  - PERGAMON-ELSEVIER SCIENCE LTD
PI  - OXFORD
PA  - THE BOULEVARD, LANGFORD LANE, KIDLINGTON, OXFORD OX5 1GB, ENGLAND
SN  - 0277-9536
SN  - 1873-5347
DA  - 2021 JUN
PY  - 2021
VL  - 279
DO  - 10.1016/j.socscimed.2021.113947
AN  - WOS:000694001300005
ER  -

TY  - JOUR
AU  - Baydala, Lola T
AU  - Sewlal, Betty
AU  - Rasmussen, Carmen
AU  - Alexis, Kathleen
AU  - Fletcher, Fay
AU  - Letendre, Liz
AU  - Odishaw, Janine
AU  - Kennedy, Merle
AU  - Kootenay, Brenda
TI  - A culturally adapted drug and alcohol abuse prevention program for aboriginal children and youth.
T2  - Progress in community health partnerships : research, education, and action
M3  - Journal Article
M3  - Research Support, Non-U.S. Gov't
AB  - BACKGROUND: In response to substance abuse within their community, the Alexis Nakota Sioux Nation invited the University of Alberta (UofA) to partner in a collaborative effort to establish a school-based substance abuse prevention program.OBJECTIVES: An evidence-based substance abuse prevention program was reviewed and adapted by the community to ensure that it incorporated their cultural beliefs, values, language, and visual images. The adapted program was delivered to students at Alexis Nakota Sioux Nation School and changes in student participants' knowledge, attitudes, refusal skills, and self-beliefs were measured. Benefits and challenges of adapting the program were documented.METHODS: The principles of community-based participatory research (CBPR) and the Canadian Institute for Health Research, Guidelines for Research Involving Aboriginal People, provided a frame of reference for the work throughout the research process. A pre-/posttest questionnaire was used to measure changes in student participants' drug and alcohol refusal skills, self-beliefs, and knowledge of the negative effects of drug and alcohol use. Focus groups (FGs) documented community members' experiences of and responses to the program adaptations and delivery.RESULTS: Results included (1) positive changes in students' drug and alcohol refusal skills, self-beliefs, and knowledge of the negative effects of drug and alcohol use, (2) ownership of and investment in the program by the community, (3) teaching approaches that correspond with the learning contexts, worldview, and relationships of the community, and (4) participation of community Elders.CONCLUSION: Quantitative and qualitative measures provide evidence for the importance, benefits, and challenges of employing a culturally adapted evidence-based substance abuse prevention program with Aboriginal students attending a First Nations school.
SN  - 1557-0541
DA  - 2009 
PY  - 2009
VL  - 3
IS  - 1
SP  - 37
EP  - 46
DO  - 10.1353/cpr.0.0054
AN  - MEDLINE:20208300
ER  -

TY  - JOUR
AU  - Bird, Deborah
AU  - Culley, Lorraine
AU  - Lakhanpaul, Monica
TI  - Why collaborate with children in health research: an analysis of the risks and benefits of collaboration with children
T2  - ARCHIVES OF DISEASE IN CHILDHOOD-EDUCATION AND PRACTICE EDITION
M3  - Article
AB  - Involvement of service users in decision making, in both clinical and research settings, has become a central feature of many health and research funding policies in the last 15 years. Over the same timeframe, there has been an increasing focus on children's rights, promoted by the UN Convention of the Rights of the Child, which gives children a right to be involved in decisions that affect their lives. In a research setting, this has resulted in increased engagement of children in research, as opposed to relying on parents or carers to represent their children, and a shift from research on children to research with children.In this article, we discuss collaboration with children under the age of 16 years in health research: what this means and why (or why not) to do it. The definition of collaboration is discussed and the lines among collaboration, involvement, participation and participatory research considered. The risks and benefits of collaboration are reviewed, both theoretical and evidence based, where evidence exists. The review ends with a look towards the future including the need for agreed definitions, better reporting of collaboration and other patient and public involvement activities with children to build up the much needed evidence base, the need for cost-benefit evaluations and, most importantly, the need for careful consideration as to whether collaborating with children is appropriate in each circumstance.
PU  - BMJ PUBLISHING GROUP
PI  - LONDON
PA  - BRITISH MED ASSOC HOUSE, TAVISTOCK SQUARE, LONDON WC1H 9JR, ENGLAND
SN  - 1743-0585
SN  - 1743-0593
DA  - 2013 APR
PY  - 2013
VL  - 98
IS  - 2
SP  - 42
EP  - 48
DO  - 10.1136/archdischild-2012-303470
AN  - WOS:000316111600002
ER  -

TY  - JOUR
AU  - Woodbury, R. Brian
AU  - Ketchum, Scott
AU  - Hiratsuka, Vanessa Y.
AU  - Spicer, Paul
TI  - Health-Related Participatory Research in American Indian and Alaska Native Communities: A Scoping Review
T2  - INTERNATIONAL JOURNAL OF ENVIRONMENTAL RESEARCH AND PUBLIC HEALTH
M3  - Review
AB  - A scoping review was conducted to assess the state of the literature on health-related participatory research involving American Indian and Alaska Native communities. Online databases were searched for relevant articles published between 1/1/2000 and 5/31/2017. 10,000+ data points relevant to community-level engagement in and regulation of research, community research capacity and cultural adaptation were extracted from 178 articles. Community engagement varied across study components: 136 (76%) articles reported community participation in research-related meetings and other events and 49 (27%) articles reported community involvement in initiation of research. 156 (88%) articles reported use of community-level tools to guide or regulate research. 93 (52%) articles reported that community members received research-related training. 147 (82%) articles described some type of cultural adaptation. Across all articles, data points on community engagement were not reported in 3061 (40%) out of 7740 cases. Findings suggest a need for increased community engagement in early stages of the research process and for reporting guidelines for participatory research involving American Indian and Alaska Native communities. There is also need to further existing research on the impact of different components of participatory research on process and outcome measures and to develop funding mechanisms that account for the time and resource intensive nature of participatory research.
PU  - MDPI
PI  - BASEL
PA  - ST ALBAN-ANLAGE 66, CH-4052 BASEL, SWITZERLAND
SN  - 1661-7827
SN  - 1660-4601
DA  - 2019 AUG 14
PY  - 2019
VL  - 16
IS  - 16
DO  - 10.3390/ijerph16162969
AN  - WOS:000484419000066
ER  -

TY  - JOUR
AU  - Macapagal, Kathryn
AU  - Coventry, Ryan
AU  - Arbeit, Miriam R.
AU  - Fisher, Celia B.
AU  - Mustanski, Brian
TI  - "I Won't Out Myself Just to Do a Survey": Sexual and Gender Minority Adolescents' Perspectives on the Risks and Benefits of Sex Research
T2  - ARCHIVES OF SEXUAL BEHAVIOR
M3  - Article
AB  - Sexual and gender minority (SGM) adolescents under age 18 are underrepresented in sexual health research. Exclusion of SGM minors from these studies has resulted in a lack of knowledge about the risks and benefits youth experience from sexual health research participation. Institutional Review Boards (IRB) overprotective stances toward research risks and requirements for guardian consent for SGM research are significant barriers to participation, though few have investigated SGM youths perspectives on these topics. This study aimed to empirically inform decisions about guardian consent for sexuality survey studies involving SGM youth. A total of 74 SGM youth aged 1417 completed an online survey of sexual behavior and SGM identity, and a new measure that compared the discomfort of sexual health survey completion to everyday events and exemplars of minimal risk research (e.g., behavioral observation). Youth described survey benefits and drawbacks and perspectives on guardian permission during an online focus group. Participants felt about the same as or more comfortable completing the survey compared to other research procedures, and indicated that direct and indirect participation benefits outweighed concerns about privacy and emotional discomfort. Most would not have participated if guardian permission was required, citing negative parental attitudes about adolescent sexuality and SGM issues and not being out about their SGM identity. Findings suggest that sexual health survey studies meet minimal risk criteria, are appropriate for SGM youth, and that recruitment would not be possible without waivers of guardian consent. Decreasing barriers to research participation would dramatically improve our understanding of sexual health among SGM youth.
PU  - SPRINGER/PLENUM PUBLISHERS
PI  - NEW YORK
PA  - 233 SPRING ST, NEW YORK, NY 10013 USA
SN  - 0004-0002
SN  - 1573-2800
DA  - 2017 JUL
PY  - 2017
VL  - 46
IS  - 5
SP  - 1393
EP  - 1409
DO  - 10.1007/s10508-016-0784-5
AN  - WOS:000405430400025
ER  -

TY  - JOUR
AU  - Davison, Gail
AU  - Kelly, Martina Ann
AU  - Thompson, Andrew
AU  - Dornan, Tim
TI  - Children's and adolescents' experiences of healthcare professionals: scoping review protocol
T2  - SYSTEMATIC REVIEWS
M3  - Review
AB  - Background Children and adolescents form a distinct patient group, whose experiences are relatively under-represented in research. Surveys have shown that healthcare professionals (HCPs) do not always communicate with them well, leaving children and adolescents under-involved and unsure who to ask when concerned. Recent qualitative studies have recognised that HCPs have a major influence on children's and adolescents' experiences, where poorer interactions can lead to fear, missed appointments and potentially a worse clinical outcome. Little is known about how children and adolescents experience the HCPs who play such an integral role in their healthcare. This review aims to explore children's and adolescents' lived experience of HCPs, so that a deeper understanding of the interactions between them can equip HCPs to provide care that better aligns with patients' needs. Method This study will use scoping review methodology to map the existing published literature comprehensively and systematically, following a six-step framework. It will extract children's and adolescents' experiences, in the form of direct quotations, and thematically analyse them. The consultation exercise with children and adolescents will gather additional insights. Findings will consist of descriptions of each theme along with exemplar quotations and consultation comments. Discussion This scoping review is unique, as it will present children's and adolescents' lived experiences of HCPs, from synthesis of their direct quotations. Findings will assist HCPs to tailor their interpersonal skills to meet patients' needs so that better healthcare can be provided. This study will have implications for clinical educators, policy makers and guideline developers and provide suggestions for further research. Systematic review registration Not registered
PU  - BMC
PI  - LONDON
PA  - CAMPUS, 4 CRINAN ST, LONDON N1 9XW, ENGLAND
SN  - 2046-4053
DA  - 2020 MAR 7
PY  - 2020
VL  - 9
IS  - 1
DO  - 10.1186/s13643-020-01298-6
AN  - WOS:000519082300002
ER  -

TY  - DATA
AU  - Coulter, Kiera
AU  - Ingram, Maia
AU  - McClelland, Deborah Jean
AU  - Lohr, Abby
TI  - Data_Sheet_1_Positionality of Community Health Workers on Health Intervention Research Teams: A Scoping Review.xlsx
T2  - Figshare
M3  - Data set
AB  - Community health workers (CHWs) are increasingly involved as members of health intervention research teams. Given that CHWs are engaged in a variety of research roles, there is a need for better understanding of the ways in which CHWs are incorporated in research and the potential benefits. This scoping review synthesizes evidence regarding the kinds of health research studies involving CHWs, CHWs' roles in implementing health intervention research, their positionality on research teams, and how their involvement benefits health intervention research. The scoping review includes peer-reviewed health intervention articles published between 2008-2018 in the U.S. A search of PubMed, Embase and CINAHL identified a total of 3,129 titles and abstracts, 266 of which met the inclusion criteria and underwent full text review. A total of 130 articles were identified for a primary analysis of the research and the level of CHWs involvement, and of these 23 articles were included in a secondary analysis in which CHWs participated in 5 or more intervention research phases. The scoping review found that CHWs are involved across the spectrum of research, including developing research questions, intervention design, participant recruitment, intervention implementation, data collection, data analysis, and results dissemination. CHW positionality as research partners varied greatly across studies, and they are not uniformly integrated within all stages of research. The majority of these studies employed a community based participatory research (CBPR) approach, and CBPR studies included CHWs as research partners in more phases of research relative to non-CBPR studies. This scoping review documents specific benefits from the inclusion of CHWs as partners in health intervention research and identifies strategies to engage CHWs as research partners and to ensure that CHW contributions to research are well-documented. Copyright: CC BY 4.0
DA  - 2020 
PY  - 2020
DO  - 10.3389/fpubh.2020.00208.s001
AN  - DRCI:DATA2020141019610873
ER  -

TY  - JOUR
AU  - Wittmeier, Kristy D. M.
AU  - Hobbs-Murison, Kendall
AU  - Holland, Cindy
AU  - Crawford, Elizabeth
AU  - Loewen, Hal
AU  - Morris, Melanie
AU  - Min, Suyin Lum
AU  - Abou-Setta, Ahmed
AU  - Keijzer, Richard
TI  - Identifying Information Needs for Hirschsprung Disease Through Caregiver Involvement via Social Media: A Prioritization Study and Literature Review
T2  - JOURNAL OF MEDICAL INTERNET RESEARCH
M3  - Review
AB  - Background: Patient and public involvement in health research is important to produce relevant and impactful results. Objective: This paper aimed to prioritize and summarize Hirschsprung disease (HD)-related information needs among caregivers of children with HD and pediatric surgeons through partnership with a parent-initiated social media campaign.Methods: We conducted a Web-based survey with the 2 stakeholder groups to identify information needs. The caregiver survey was conducted through a global Web-based community, and the surgeon survey was distributed to members of the Canadian Association of Paediatric Surgeons ( CAPS). We conducted a literature review to identify evidence on the prioritized topics.Results: Our findings showed that 54.9% (89/162) of the individuals completed the caregiver survey and 23.8% (52/218 listed members) of the pediatric surgeons completed the survey distributed through CAPS. Only 20% (18/89) of the caregivers reported being very satisfied or satisfied with the current HD-related resources. A final prioritized list of information needs included bowel management, nutrition and growth, infection, perianal irritation, gastrointestinal pain, surgical diagnostics, and surgical complications. In total, 87 studies were included in the literature review, which included the following: 8 reviews, 2 randomized controlled trials, 74 cohort studies, and 3 practice guidelines. Two priority issues identified by caregivers had only a single study that met the inclusion criteria, whereas 1 topic had none.Conclusions: With caregiver and surgeon input, we identified 7 information priority areas related to HD. A review of the literature on the priorities found little evidence to support the development of high-quality guidelines. More research is necessary to meet the information needs related to HD as identified by stakeholders.
PU  - JMIR PUBLICATIONS, INC
PI  - TORONTO
PA  - 130 QUEENS QUAY E, STE 1102, TORONTO, ON M5A 0P6, CANADA
SN  - 1438-8871
DA  - 2018 DEC 21
PY  - 2018
VL  - 20
IS  - 12
DO  - 10.2196/jmir.9701
AN  - WOS:000454352800001
ER  -

TY  - JOUR
AU  - Neville, Fergus G.
AU  - Goodall, Christine A.
AU  - Gavine, Anna J.
AU  - Williams, Damien J.
AU  - Donnelly, Peter D.
TI  - Public Health, Youth Violence, and Perpetrator Well-Being
T2  - PEACE AND CONFLICT-JOURNAL OF PEACE PSYCHOLOGY
M3  - Article
AB  - Youth violence poses a significant public health issue due to its health antecedents (e.g., health inequalities, mental health issues, alcohol misuse) and consequences (i.e., physical and psychological morbidity, and mortality). While violence and its desistance have traditionally been the purview of the criminal justice system, the importance of a preventative public health approach has been increasingly acknowledged. The public health approach employs scientific methods, seeks to intervene at multiple levels (primary, secondary and tertiary), and advocates for the involvement of multidisciplinary stakeholders. This article outlines the public health approach to youth violence; discusses examples of current public health research into youth violence prevention (i.e., school-based interventions, and gang interventions); and provides a brief review of the evidence regarding youth violence perpetrators and well-being, which suggests mixed outcomes (positive and negative) depending upon intentionality of violence, and congruency with group norms. The article concludes by highlighting future research directions.
PU  - AMER PSYCHOLOGICAL ASSOC
PI  - WASHINGTON
PA  - 750 FIRST ST NE, WASHINGTON, DC 20002-4242 USA
SN  - 1078-1919
SN  - 1532-7949
DA  - 2015 AUG
PY  - 2015
VL  - 21
IS  - 3
SP  - 322
EP  - 333
DO  - 10.1037/pac0000081
AN  - WOS:000217131400004
ER  -

TY  - JOUR
AU  - STONE, EJ
AU  - PERRY, CL
AU  - LUEPKER, RV
TI  - SYNTHESIS OF CARDIOVASCULAR BEHAVIORAL-RESEARCH FOR YOUTH HEALTH PROMOTION
T2  - HEALTH EDUCATION QUARTERLY
M3  - Article
PU  - SAGE SCIENCE PRESS
PI  - THOUSAND OAKS
PA  - 2455 TELLER RD, THOUSAND OAKS, CA 91320
SN  - 0195-8402
DA  - 1989 SUM
PY  - 1989
VL  - 16
IS  - 2
SP  - 155
EP  - 169
DO  - 10.1177/109019818901600202
AN  - WOS:A1989U744100003
ER  -

TY  - JOUR
AU  - Cusworth Walker, Sarah
AU  - Vick, Kristin
AU  - Gubner, Noah R
AU  - Herting, Jerald R
AU  - Palinkas, Lawrence A
TI  - Accelerating the conceptual use of behavioral health research in juvenile court decision-making: study protocol.
T2  - Implementation science communications
M3  - Journal Article
AB  - BACKGROUND: The youth criminal-legal system is under heavy political scrutiny with multiple calls for significant transformation. Leaders within the system are faced with rethinking traditional models and are likely to benefit from behavioral health research evidence as they redesign systems. Little is known about how juvenile court systems access and use behavioral health research evidence; further, the field lacks a validated survey measure of behavioral health research use that can be used to evaluate the effectiveness of evidence dissemination interventions for policy and system leaders. Conceptual research use is a particularly salient construct for system reform as it describes the process of shifting awareness and the consideration of new frameworks for action. A tool designed to measure the conceptual use of behavioral health research would advance the field's ability to develop effective models of research evidence dissemination, including collaborative planning models to support the use of behavioral health research in reforms of the criminal-legal system.METHODS: The ARC Study is a longitudinal, cohort and measurement validation study. It will proceed in two phases. The first phase will focus on measure development using established methods of construct validity (theoretical review, Delphi methods for expert review, cognitive interviewing). The second phase will involve gathering responses from the developed survey to examine scale psychometrics using Rasch analyses, change sensitivity analyses, and associations between research use exposure and conceptual research use among juvenile court leaders. We will recruit juvenile court leaders (judges, administrators, managers, supervisors) from 80 juvenile court jurisdictions with an anticipated sample size of n = 520 respondents.DISCUSSION: The study will introduce a new measurement tool for the field that will advance implementation science methods for the study of behavioral health research evidence use in complex policy and decision-making interventions. To date, there are few validated survey measures of conceptual research use and no measures that are validated for measuring change in conceptual frameworks over time among agency leaders. While the study is most directly related to leaders in the youth criminal-legal system, the findings are expected to be informative for research focused on leadership and decision-making in diverse fields.
SN  - 2662-2211
DA  - 2021 Feb 05
PY  - 2021
VL  - 2
IS  - 1
SP  - 14
EP  - 14
DO  - 10.1186/s43058-021-00112-1
AN  - MEDLINE:33546742
ER  -

TY  - JOUR
AU  - Douglas, Jason A.
AU  - Subica, Andrew M.
AU  - Franks, Laresha
AU  - Johnson, Gilbert
AU  - Leon, Carlos
AU  - Villanueva, Sandra
AU  - Grills, Cheryl T.
TI  - Using Participatory Mapping to Diagnose Upstream Determinants of Health and Prescribe Downstream Policy-Based Interventions
T2  - PREVENTING CHRONIC DISEASE
M3  - Article
[truncated: 436,216 more chars]
