# Supplementary material for: An umbrella review of reviews on challenges to meaningful adolescent involvement in health research
Source: Health Expect. 2024 Jan 27;27(1):e13980. doi: 10.1111/hex.13980 (PMC10821743; doi:10.1111/hex.13980)
Supplement: Supplementary file 1 — Supporting information. [file HEX-27-e13980-s001.zip › Search record and results/Academic databases and search engines/Cochrane/Cochrane- 1320.txt]

Search Name:	30 Nov
Date Run:	30/11/2021 17:16:15
Comment:	https://www.cochranelibrary.com/advanced-search/search-manager
ID	Search	Hits
#1	MeSH descriptor: [Health] explode all trees	9815
#2	MeSH descriptor: [Community Participation] explode all trees	1776
#3	MeSH descriptor: [Advisory Committees] explode all trees	23
#4	MeSH descriptor: [Patient Participation] explode all trees	1483
#5	MeSH descriptor: [Stakeholder Participation] explode all trees	86
#6	MeSH descriptor: [Community-Based Participatory Research] explode all trees	271
#7	MeSH descriptor: [Universal Design] explode all trees	1
#8	MeSH descriptor: [User-Centered Design] explode all trees	1
#9	involv*	98142
#10	advisory group*	317
#11	research advisory group	7
#12	advisory panel*	187
#13	advisory committee	848
#14	advisory board*	881
#15	youth engagement	22
#16	patient and public involvement	131
#17	public and patient involvement	27
#18	public patient involvement	2
#19	community based participatory research	554
#20	adolescent engagement	13
#21	participatory design	55
#22	participatory action	105
#23	needs assessment	957
#24	co produc	1
#25	co design	123
#26	human centered design	34
#27	human centred design	34
#28	user centered design	122
#29	user centred design	122
#30	user involvement	56
#31	peer researcher*	31
#32	co researcher*	19
#33	patient participation	3123
#34	young researcher*	2
#35	lived experience	222
#36	#2 OR #3 OR #4 OR #5 OR #6 OR #7 OR #8 OR #9 OR #10 OR #11 OR #12 OR #13 OR #14 OR #15 OR #16 OR #17 OR #18 OR #19 OR #20 OR #21 OR #22 OR #23 OR #24 OR #25 OR #26 OR #27 OR #28 OR #29 OR #30 OR #31 OR #32 OR #33 OR #34 OR #35 in Cochrane Reviews	7570
#37	MeSH descriptor: [Child] explode all trees	59662
#38	MeSH descriptor: [Adolescent] explode all trees	108631
#39	MeSH descriptor: [Young Adult] explode all trees	70947
#40	child*	192609
#41	youth	8530
#42	adolescen*	149298
#43	young people	3098
#44	young person*	267
#45	young adult	86847
#46	teen*	3537
#47	juven*	4697
#48	#37 OR #38 OR #39 OR #40 OR #41 OR #42 OR #43 OR #44 OR #45 OR #46 OR #47 in Cochrane Reviews	5104
#49	#1 AND #36 AND #48 in Cochrane Reviews	66
#50	(health) AND (child* OR youth OR adolescen* OR "young people" OR "Young person*" OR "Young adult*" OR teen* OR juven*):ti,ab,kw AND (Involv* OR "advisory group*" OR "research advisory group" OR "research advisory panel*" OR "advisory panel" OR "advisory committee*" OR "advisory board*" OR "youth engagement" OR "patient and public involvement" OR "public and patient involvement" OR "public patient…	1224
#51	#49 OR #50 in Cochrane Reviews	1320
