# Supplementary material for: An umbrella review of reviews on challenges to meaningful adolescent involvement in health research
Source: Health Expect. 2024 Jan 27;27(1):e13980. doi: 10.1111/hex.13980 (PMC10821743; doi:10.1111/hex.13980)
Supplement: Supplementary file 1 — Supporting information. [file HEX-27-e13980-s001.zip › Search record and results/Academic databases and search engines/Cochrane/Cochrane.ris]

Record #1 of 1320
Provider: John Wiley & Sons, Ltd
Content: text/plain; charset="UTF-8"

TY  -  JOUR
AN  -  CD003289
AU  -  Fanshawe, TR
AU  -  Halliwell, W
AU  -  Lindson, N
AU  -  Aveyard, P
AU  -  Livingstone‐Banks, J
AU  -  Hartmann‐Boyce, J
TI  -  Tobacco cessation interventions for young people
JF  -  Cochrane Database of Systematic Reviews
PY  -  2017
IS  -  11
PB  -  John Wiley & Sons, Ltd
SN  -  1465-1858
KW  -  Adolescent
KW  -  Antidepressive Agents, Second‐Generation [therapeutic use]
KW  -  Bupropion [therapeutic use]
KW  -  Cognitive Behavioral Therapy
KW  -  Controlled Clinical Trials as Topic
KW  -  Counseling [methods, statistics & numerical data]
KW  -  Humans
KW  -  Randomized Controlled Trials as Topic
KW  -  Tobacco Use Cessation Devices
KW  -  Tobacco Use Cessation [*methods, psychology]
KW  -  Young Adult
N1  -  [Tobacco Addiction]
DO  -  10.1002/14651858.CD003289.pub6
AB  -  Abstract - Background Most tobacco control programmes for adolescents are based around prevention of uptake, but teenage smoking is still common. It is unclear if interventions that are effective for adults can also help adolescents to quit. This is the update of a Cochrane Review first published in 2006. Objectives To evaluate the effectiveness of strategies that help young people to stop smoking tobacco. Search methods We searched the Cochrane Tobacco Addiction Group's Specialized Register in June 2017. This includes reports for trials identified in CENTRAL, MEDLINE, Embase and PsyclNFO. Selection criteria We included individually and cluster‐randomized controlled trials recruiting young people, aged under 20 years, who were regular tobacco smokers. We included any interventions for smoking cessation; these could include pharmacotherapy, psycho‐social interventions and complex programmes targeting families, schools or communities. We excluded programmes primarily aimed at prevention of uptake. The primary outcome was smoking status after at least six months' follow‐up among those who smoked at baseline. Data collection and analysis Two review authors independently assessed the eligibility of candidate trials and extracted data. We evaluated included studies for risk of bias using standard Cochrane methodology and grouped them by intervention type and by the theoretical basis of the intervention. Where meta‐analysis was appropriate, we estimated pooled risk ratios using a Mantel‐Haenszel fixed‐effect method, based on the quit rates at six months' follow‐up. Main results Forty‐one trials involving more than 13,000 young people met our inclusion criteria (26 individually randomized controlled trials and 15 cluster‐randomized trials). We judged the majority of studies to be at high or unclear risk of bias in at least one domain. Interventions were varied, with the majority adopting forms of individual or group counselling, with or without additional self‐help materials to form complex interventions. Eight studies used primarily computer or messaging interventions, and four small studies used pharmacological interventions (nicotine patch or gum, or bupropion). There was evidence of an intervention effect for group counselling (9 studies, risk ratio (RR) 1.35, 95% confidence interval (CI) 1.03 to 1.77), but not for individual counselling (7 studies, RR 1.07, 95% CI 0.83 to 1.39), mixed delivery methods (8 studies, RR 1.26, 95% CI 0.95 to 1.66) or the computer or messaging interventions (pooled RRs between 0.79 and 1.18, 9 studies in total). There was no clear evidence for the effectiveness of pharmacological interventions, although confidence intervals were wide (nicotine replacement therapy 3 studies, RR 1.11, 95% CI 0.48 to 2.58; bupropion 1 study RR 1.49, 95% CI 0.55 to 4.02). No subgroup precluded the possibility of a clinically important effect. Studies of pharmacotherapies reported some adverse events considered related to study treatment, though most were mild, whereas no adverse events were reported in studies of behavioural interventions. Our certainty in the findings for all comparisons is low or very low, mainly because of the clinical heterogeneity of the interventions, imprecision in the effect size estimates, and issues with risk of bias. Authors' conclusions There is limited evidence that either behavioural support or smoking cessation medication increases the proportion of young people that stop smoking in the long‐term. Findings are most promising for group‐based behavioural interventions, but evidence remains limited for all intervention types. There continues to be a need for well‐designed, adequately powered, randomized controlled trials of interventions for this population of smokers. Plain language summary Are there any smoking cessation programmes that can help adolescents to stop smoking? Background Worldwide, between 80,000 and 100,000 young people start smoking every day. Many adolescent tobacco programmes focus on preventing teenagers from starting to smoke, but some programmes have been aimed at helping those teenagers who are already smoking to quit. We set out to investigate whether these programmes can help young people quit smoking for six months or longer. Searches are up to date as of June 2017. Study characteristics We identified 41 studies (around 13,000 participants) that researched ways of helping teenagers to quit smoking. These studies were of mixed quality and looked at various methods for stopping smoking, including one‐to‐one counselling, counselling as part of a group, methods using computers or text messaging, or a combination of these. Four studies used drug treatments such as nicotine patches. Most studies recruited participants from schools, and 29 of the studies were carried out in North America. Key results Although some programmes showed promise, especially those that used group counselling and those that combined a variety of approaches, there was no strong evidence that any particular method was effective in helping young people to stop smoking. Trials differed in how they measured whether a person had quit smoking, and many trials did not have enough participants for us to be confident about wider application of the results. Medications such as nicotine replacement and bupropion were not shown to be successful with adolescents, and some adverse events were reported, although these events were generally mild and findings were based on studies with small numbers of participants. Based on these findings we cannot currently identify a programme for helping adolescents to stop smoking that is more successful than trying to stop unaided. Quality of the evidence The quality of evidence was low or very low for all of the outcomes in this review. This is because of issues with the quality of some of the studies, the small number of studies and participants for some outcomes, and the differences between the studies.
UR  -  http://dx.doi.org/10.1002/14651858.CD003289.pub6
ER  -  


Record #2 of 1320
Provider: John Wiley & Sons, Ltd
Content: text/plain; charset="UTF-8"

TY  -  JOUR
AN  -  CD012025
AU  -  Lopez, LM
AU  -  Grey, TW
AU  -  Tolley, EE
AU  -  Chen, M
TI  -  Brief educational strategies for improving contraception use in young people
JF  -  Cochrane Database of Systematic Reviews
PY  -  2016
IS  -  3
PB  -  John Wiley & Sons, Ltd
SN  -  1465-1858
KW  -  Adolescent
KW  -  Condoms
KW  -  Contraception [*methods]
KW  -  Contraceptive Agents [*administration & dosage]
KW  -  Female
KW  -  Humans
KW  -  Male
KW  -  Randomized Controlled Trials as Topic
KW  -  Sex Education [*methods]
KW  -  Young Adult
N1  -  [Fertility Regulation]
DO  -  10.1002/14651858.CD012025.pub2
AB  -  Abstract - Background Global high rates of unplanned pregnancy and abortion among young women demonstrate the need for increased access to modern contraceptive services. In sub‐Saharan Africa, the birth rate for those aged 15 to 19 years is 121 per 1000. In the USA, 6% of teens aged 15 to 19 years became pregnant in 2010. Most pregnancies among young women to age 25 are unintended. Objectives The aim was to identify brief educational interventions for improving contraceptive use among young people that are feasible for implementing in a clinic or similar setting with limited resources. Search methods To 7 March 2016, we searched for studies in CENTRAL, PubMed, POPLINE, Web of Science, ClinicalTrials.gov and ICTRP. Selection criteria We considered randomized controlled trials (RCTs) that assigned individuals or clusters as well as non‐randomized studies (NRS). We included young people to age 25. The intervention had to be sufficiently brief for a clinic, i.e. one to three sessions of 15 to 60 minutes plus potential follow‐up. The strategy had to emphasize one or more effective methods of contraception. Primary outcomes were pregnancy and contraceptive use. Data collection and analysis We assessed titles and abstracts identified during the searches. One author extracted and entered the data into Review Manager; a second author verified accuracy. We examined studies for methodological quality. For dichotomous outcomes, we calculated the Mantel‐Haenszel odds ratio (OR) with 95% confidence interval (CI). For continuous variables, we computed the mean difference (MD) with 95% CI. We used adjusted measures for cluster RCTs, typically ORs, that the investigators reported. For NRS, which need to control for confounding, we also used reported adjusted measures. We did not conduct meta‐analysis due to varied interventions and outcome measures. Main results We found 11 studies, published from 1983 to 2015, that included a total of 8338 participants. Ten were from the USA and one was from China. We focused here on intervention effects for our primary outcomes. Five studies showed some effect on contraceptive use. Of three RCTs that examined innovative counseling, one showed an intervention effect. At one year, adolescents with developmental counseling were more likely to use contraception effectively than those with standard counseling (OR 48.38, 95% CI 5.96 to 392.63). Three studies used an audiovisual tool plus counseling; two reported some effect on contraceptive use. An NRS with young men, aged 15 to 18, examined a slide‐tape presentation plus reproductive health consultation. At one year, the intervention group was more likely than the standard‐care group to report using an effective contraceptive and having a partner who used oral contraceptives (OCs), both at last intercourse (reported adjusted OR 1.51 and 1.66, respectively). Another study utilized a computer program for contraceptive decision‐making plus standard counseling for women to age 20. At one year, fewer women in the intervention group at one site had not used OCs compared with the counseling‐only group (3.4% versus 8.8%; reported P = 0.05). Three RCTs provided phone follow‐up after counseling, one of which showed an effect on contraceptive use among women age 16 to 24. Women who received counseling plus phone calls to encourage contraceptive use were more likely than the counseling‐only group to report consistent OC use at three months (OR 1.41, 95% CI 1.06 to 1.87) and six months (OR 1.39, 95% CI 1.03 to 1.87). Also at three months, they were more likely to report condom use at last sex (OR 1.45, 95% CI 1.03 to 2.03). Two cluster randomized trials trained providers on contraceptive methods and counseling. One trial with an intervention effect tested comprehensive contraceptive services for women to age 25, postabortion. At six months, the comprehensive‐service group was more likely than the standard‐care group to use an effective contraceptive (reported adjusted OR 2.03, 95% CI 1.04 to 3.98) and to use condoms consistently and correctly (reported adjusted OR 5.68, 95% CI 3.39 to 9.53). Authors' conclusions Few studies tested brief strategies for young people. We noted heterogeneity across studies in participants' ages and life situations. Of five studies with some effect, one provided moderate‐quality evidence; four were older studies with low‐quality evidence. More intensive strategies could be more effective, but would also be challenging for many clinics to implement. Plain language summary Brief teaching methods to improve contraceptive use among young people Background Young people up to age 25 have high rates of unplanned pregnancy. They need modern birth control methods and services. We wanted to find ways to educate young people about birth control that are brief enough for clinic use. Methods To 7 March 2016, we ran computer searches for randomized and non‐randomized studies. The teaching strategy could involve up to three sessions of 15 to 60 minutes plus follow‐up. The effort had to address an effective method of birth control. Main outcomes were pregnancy and birth control use. Results We found 11 studies from 1983 to 2015 that included 8338 women. Ten studies were from the USA and one was from China. We focused here on the five studies that showed some effect. Two tested special counseling. At one year, teens with special counseling for their age used birth control more effectively than those with standard counseling. Two studies used audiovisual tools plus counseling. One trial provided a slide‐tape presentation on sexual health for young men. At one year, the treatment group was more likely than the control group to use an effective contraceptive and have a partner who used oral contraceptives (OCs). The other used a computer program for decision‐making for young women. At one year, more women in the intervention group at one site used OCs compared with the control group.    Two other studies showed some effect. In one, young women with phone follow‐up and counseling were more likely to have consistent OC use at three months and six months than the group with counseling only. Also at three months, they were more likely to report condom use at last sex. One trial that assigned sites compared an enhanced package of birth control services after abortion versus standard care. At six months, the enhanced‐service group was more likely to use effective contraception and use condoms consistently and correctly. Authors' conclusions Few studies tested brief teaching methods for young people. About half of the studies had some effect, but they differed in methods and in ages and life situations of the young people. More intense strategies could work better, but would be difficult for many clinics to use. Overall, study quality was low.
UR  -  http://dx.doi.org/10.1002/14651858.CD012025.pub2
ER  -  


Record #3 of 1320
Provider: John Wiley & Sons, Ltd
Content: text/plain; charset="UTF-8"

TY  -  JOUR
AN  -  CD002796
AU  -  Petrosino, A
AU  -  Turpin‐Petrosino, C
AU  -  Hollis‐Peel, ME
AU  -  Lavenberg, JG
TI  -  'Scared Straight' and other juvenile awareness programs for preventing juvenile delinquency
JF  -  Cochrane Database of Systematic Reviews
PY  -  2013
IS  -  4
PB  -  John Wiley & Sons, Ltd
SN  -  1465-1858
KW  -  *Prisons
KW  -  *Program Evaluation
KW  -  Adolescent
KW  -  Awareness
KW  -  Humans
KW  -  Juvenile Delinquency [*prevention & control, psychology]
KW  -  Randomized Controlled Trials as Topic
KW  -  Treatment Failure
KW  -  Young Adult
N1  -  [Developmental, Psychosocial and Learning Problems]
DO  -  10.1002/14651858.CD002796.pub2
AB  -  Abstract - Background 'Scared Straight' and other similar programs involve organized visits to prison by juvenile delinquents or children at risk for criminal behavior. Programs are designed to deter participants from future offending through firsthand observation of prison life and interaction with adult inmates. These programs remain in use despite research questioning their effectiveness. This is an update of a 2002 review. Objectives To assess the effects of programs comprising organized visits to prisons by juvenile delinquents (officially adjudicated, that is, convicted by a juvenile court) or pre‐delinquents (children in trouble but not officially adjudicated as delinquents), aimed at deterring them from delinquency. Search methods To update this review, we searched 22 electronic databases, including CENTRAL, MEDLINE, PsycINFO, and Criminal Justice Abstracts, in December 2011. In addition, we searched clinical trials registries, consulted experts, conducted Google Scholar searches, and followed up on all relevant citations. Selection criteria We included studies that tested programs involving the organized visits of delinquents or children at risk for delinquency to penal institutions such as prisons or reformatives. Studies that had overlapping samples of juvenile and young adults (for example, ages 14 to 20 years) were included. We only considered studies that assigned participants to conditions randomly or quasi‐randomly (that is, by odd/even assignment to conditions). Each study had to have a no‐treatment control condition and at least one outcome measure of 'post‐visit' criminal behavior. Data collection and analysis The search methods for the original review generated 487 citations, most of which had abstracts. The lead review author screened these citations, determining that 30 were evaluation reports. Two review authors independently examined these citations and agreed that 11 were potential randomized trials. All reports were obtained. Upon inspection of the full‐text reports, two review authors independently agreed to exclude two studies, resulting in nine randomized trials. The lead review author extracted data from each of the nine study reports using a specially designed instrument. In cases in which outcome information was missing from the original reports, we made attempts via correspondence to retrieve the data for the analysis from the original investigators. Outcome data were independently checked by a second review author (CTP). In this review, we report the results of each of the nine trials narratively. We conducted two meta‐analyses of seven studies that provided postintervention offending rates using official data. Information from other sources (for example, self‐report) was either missing from some studies or critical information was omitted (for example, standard deviations). We examined the immediate post‐treatment effects (that is, 'first‐effects') by computing odds ratios (OR) for data on proportions of each group reoffending, and assumed both fixed‐effect and random‐effects models in our analyses. Main results We have included nine studies in this review. All were part of the original systematic review; no new trials meeting eligibility criteria were identified through our updated searches. The studies were conducted in eight different states of the USA, during the years 1967 to 1992. Nearly 1000 (946) juveniles or young adults of different races participated, almost all males. The average age of the participants in each study ranged from 15 to 17 years. Meta‐analyses of seven studies show the intervention to be more harmful than doing nothing. The OR (fixed‐effect) for effects on first post‐treatment effect on officially measured criminal behavior indicated a negative program effect (OR 1.68, 95% confidence interval (CI) 1.20 to 2.36) and nearly identical regardless of the meta‐analytic strategy (random‐effects OR 1.72, 95% CI 1.13 to 2.62). Sensitivity analyses (random‐effects) showed the findings were robust even when removing one study with an inadequate randomization strategy (OR 1.47, 95% CI 1.03 to 2.11), or when removing one study with high attrition (OR 1.96, 95% CI 1.25 to 3.08), or both (OR 1.68, 95% CI 1.10 to 2.58). Authors' conclusions We conclude that programs such as 'Scared Straight' increase delinquency relative to doing nothing at all to similar youths. Given these results, we cannot recommend this program as a crime prevention strategy. Agencies that permit such programs, therefore, must rigorously evaluate them, to ensure that they do not cause more harm than good to the very citizens they pledge to protect. Plain language summary 'Scared straight' and other juvenile awareness programs for preventing juvenile delinquency Programs such as 'Scared Straight' involve organized visits to prison facilities by juvenile delinquents or children at risk for becoming delinquent. The programs are designed to deter participants from future offending by providing firsthand observations of prison life and interaction with adult inmates. This review, which is an update of one published in 2002, includes nine studies that involved 946 teenagers, almost all males. The studies were conducted in different parts of the USA and involved young people of different races whose average age ranged from 15 to 17 years. Results indicate that not only do these programs fail to deter crime, but they actually lead to more offending behavior. The intervention increases the odds of offending by between 1.6 to 1 and 1.7 to 1. Government officials permitting this program need to adopt rigorous evaluation efforts to ensure that they are not causing more harm to the very citizens they pledge to protect.
UR  -  http://dx.doi.org/10.1002/14651858.CD002796.pub2
ER  -  


Record #4 of 1320
Provider: John Wiley & Sons, Ltd
Content: text/plain; charset="UTF-8"

TY  -  JOUR
AN  -  CD009927
AU  -  MacArthur, G
AU  -  Caldwell, DM
AU  -  Redmore, J
AU  -  Watkins, SH
AU  -  Kipping, R
AU  -  White, J
AU  -  Chittleborough, C
AU  -  Langford, R
AU  -  Er, V
AU  -  Lingam, R
AU  -  et al.
TI  -  Individual‐, family‐, and school‐level interventions targeting multiple risk behaviours in young people
JF  -  Cochrane Database of Systematic Reviews
PY  -  2018
IS  -  10
PB  -  John Wiley & Sons, Ltd
SN  -  1465-1858
KW  -  *Exercise
KW  -  *Risk‐Taking
KW  -  *Smoking Prevention
KW  -  Adolescent
KW  -  Alcohol Drinking [*prevention & control]
KW  -  Automobile Driving
KW  -  Child
KW  -  Child, Preschool
KW  -  Family Therapy
KW  -  Humans
KW  -  Infant
KW  -  Marijuana Abuse [*prevention & control]
KW  -  Program Evaluation
KW  -  Randomized Controlled Trials as Topic
KW  -  Schools
KW  -  Sexual Behavior
KW  -  Social Behavior Disorders [*prevention & control]
KW  -  Substance‐Related Disorders [*prevention & control]
KW  -  Young Adult
N1  -  [Public Health]
DO  -  10.1002/14651858.CD009927.pub2
AB  -  Abstract - Background Engagement in multiple risk behaviours can have adverse consequences for health during childhood, during adolescence, and later in life, yet little is known about the impact of different types of interventions that target multiple risk behaviours in children and young people, or the differential impact of universal versus targeted approaches. Findings from systematic reviews have been mixed, and effects of these interventions have not been quantitatively estimated. Objectives To examine the effects of interventions implemented up to 18 years of age for the primary or secondary prevention of multiple risk behaviours among young people. Search methods We searched 11 databases (Australian Education Index; British Education Index; Campbell Library; Cumulative Index to Nursing and Allied Health Literature (CINAHL); Cochrane Central Register of Controlled Trials (CENTRAL), in the Cochrane Library; Embase; Education Resource Information Center (ERIC); International Bibliography of the Social Sciences; MEDLINE; PsycINFO; and Sociological Abstracts) on three occasions (2012, 2015, and 14 November 2016)). We conducted handsearches of reference lists, contacted experts in the field, conducted citation searches, and searched websites of relevant organisations. Selection criteria We included randomised controlled trials (RCTs), including cluster RCTs, which aimed to address at least two risk behaviours. Participants were children and young people up to 18 years of age and/or parents, guardians, or carers, as long as the intervention aimed to address involvement in multiple risk behaviours among children and young people up to 18 years of age. However, studies could include outcome data on children > 18 years of age at the time of follow‐up. Specifically,we included studies with outcomes collected from those eight to 25 years of age. Further, we included only studies with a combined intervention and follow‐up period of six months or longer. We excluded interventions aimed at individuals with clinically diagnosed disorders along with clinical interventions. We categorised interventions according to whether they were conducted at the individual level; the family level; or the school level. Data collection and analysis We identified a total of 34,680 titles, screened 27,691 articles and assessed 424 full‐text articles for eligibility. Two or more review authors independently assessed studies for inclusion in the review, extracted data, and assessed risk of bias. We pooled data in meta‐analyses using a random‐effects (DerSimonian and Laird) model in RevMan 5.3. For each outcome, we included subgroups related to study type (individual, family, or school level, and universal or targeted approach) and examined effectiveness at up to 12 months' follow‐up and over the longer term (> 12 months). We assessed the quality and certainty of evidence using the Grades of Recommendation, Assessment, Development and Evaluation (GRADE) approach. Main results We included in the review a total of 70 eligible studies, of which a substantial proportion were universal school‐based studies (n = 28; 40%). Most studies were conducted in the USA (n = 55; 79%). On average, studies aimed to prevent four of the primary behaviours. Behaviours that were most frequently addressed included alcohol use (n = 55), drug use (n = 53), and/or antisocial behaviour (n = 53), followed by tobacco use (n = 42). No studies aimed to prevent self‐harm or gambling alongside other behaviours. Evidence suggests that for multiple risk behaviours, universal school‐based interventions were beneficial in relation to tobacco use (odds ratio (OR) 0.77, 95% confidence interval (CI) 0.60 to 0.97; n = 9 studies; 15,354 participants) and alcohol use (OR 0.72, 95% CI 0.56 to 0.92; n = 8 studies; 8751 participants; both moderate‐quality evidence) compared to a comparator, and that such interventions may be effective in preventing illicit drug use (OR 0.74, 95% CI 0.55 to 1.00; n = 5 studies; 11,058 participants; low‐quality evidence) and engagement in any antisocial behaviour (OR 0.81, 95% CI 0.66 to 0.98; n = 13 studies; 20,756 participants; very low‐quality evidence) at up to 12 months' follow‐up, although there was evidence of moderate to substantial heterogeneity (I² = 49% to 69%). Moderate‐quality evidence also showed that multiple risk behaviour universal school‐based interventions improved the odds of physical activity (OR 1.32, 95% CI 1.16 to 1.50; I² = 0%; n = 4 studies; 6441 participants). We considered observed effects to be of public health importance when applied at the population level. Evidence was less certain for the effects of such multiple risk behaviour interventions for cannabis use (OR 0.79, 95% CI 0.62 to 1.01; P = 0.06; n = 5 studies; 4140 participants; I² = 0%; moderate‐quality evidence), sexual risk behaviours (OR 0.83, 95% CI 0.61 to 1.12; P = 0.22; n = 6 studies; 12,633 participants; I² = 77%; low‐quality evidence), and unhealthy diet (OR 0.82, 95% CI 0.64 to 1.06; P = 0.13; n = 3 studies; 6441 participants; I² = 49%; moderate‐quality evidence). It is important to note that some evidence supported the positive effects of universal school‐level interventions on three or more risk behaviours. For most outcomes of individual‐ and family‐level targeted and universal interventions, moderate‐ or low‐quality evidence suggests little or no effect, although caution is warranted in interpretation because few of these studies were available for comparison (n ≤ 4 studies for each outcome). Seven studies reported adverse effects, which involved evidence suggestive of increased involvement in a risk behaviour among participants receiving the intervention compared to participants given control interventions. We judged the quality of evidence to be moderate or low for most outcomes, primarily owing to concerns around selection, performance, and detection bias and heterogeneity between studies. Authors' conclusions Available evidence is strongest for universal school‐based interventions that target multiple‐ risk behaviours, demonstrating that they may be effective in preventing engagement in tobacco use, alcohol use, illicit drug use, and antisocial behaviour, and in improving physical activity among young people, but not in preventing other risk behaviours. Results of this review do not provide strong evidence of benefit for family‐ or individual‐level interventions across the risk behaviours studied. However, poor reporting and concerns around the quality of evidence highlight the need for high‐quality multiple‐ risk behaviour intervention studies to further strengthen the evidence base in this field. Plain language summary Interventions for preventing multiple risk behaviours in young people Background Health risk behaviours, such as smoking and drug use, can group together during the teenage years, and engagement in these multiple risk behaviours can lead to health problems such as injury and substance abuse during childhood and adolescence, as well as non‐communicable diseases later in life. Currently, we do not know which interventions are effective in preventing or decreasing these risky behaviours among children and young people. Search methods and selection of studies We carried out thorough searches of multiple scientific databases to identify studies that looked at ways of preventing or decreasing engagement in two or more risk behaviours, including tobacco use, alcohol use, illicit drug use, gambling, self‐harm, sexual risk behaviour, antisocial behaviour, vehicle‐risk behaviour, physical inactivity, and poor nutrition, among young people aged eight to 25 years. We divided these studies into groups (individual‐level, family‐level, and school‐level studies) according to whether researchers worked with individuals, families, or children and young people in schools, respectively. We specifically looked at "gold standard" studies ‐ randomised controlled trials that aimed to examine two or more behaviours of interest. Main results In total, 70 studies were eligible for inclusion in this review. Half included populations without any consideration for risk status, and half focused on higher‐risk groups. Most were conducted in the USA or in high‐income countries. On average, studies examined the effects of interventions on four behaviours, most commonly alcohol, tobacco use, drug use, and antisocial behaviour. We found that for multiple risk behaviours, school‐based studies for all young people are more beneficial than a comparator for preventing tobacco use, alcohol use, and physical inactivity, and that they may also be beneficial in relation to illicit drug use and antisocial behaviour. Findings were weaker for cannabis use, sexual risk behaviour, and unhealthy diet. Evidence suggests that certain school‐based programmes could have a beneficial impact on more than one behaviour. In contrast, we did not find strong evidence of beneficial effects of interventions for families or individuals for the behaviours of interest, although caution must be applied in interpreting these findings because we identified fewer of these studies. Last, we found seven studies that reported increased levels of engagement in risk behaviours among those receiving the intervention compared to those given the control. Overall, reviewers judged the quality of the evidence to be moderate or low for most behaviours examined using standardised criteria, with one behaviour found to have very low quality evidence. In part, this was due to concerns around how some studies were conducted, which could have introduced bias. Conclusions Our findings suggest that school‐based interventions offered to all children that aim to address engagement in multiple risk behaviours may have a role to play in preventing tobacco use, alcohol use, illicit drug use, and antisocial behaviour, as well as in improving physical activity, among young people, but not in the other behaviours examined. We did not find strong evidence of benefit of interventions for families or individuals. Concerns around reporting of studies and study quality highlight the need for additional robust, high‐quality studies to further strengthen the evidence base in this field.
UR  -  http://dx.doi.org/10.1002/14651858.CD009927.pub2
ER  -  


Record #5 of 1320
Provider: John Wiley & Sons, Ltd
Content: text/plain; charset="UTF-8"

TY  -  JOUR
AN  -  CD008898
AU  -  Livingstone, N
AU  -  Macdonald, G
AU  -  Carr, N
TI  -  Restorative justice conferencing for reducing recidivism in young offenders (aged 7 to 21)
JF  -  Cochrane Database of Systematic Reviews
PY  -  2013
IS  -  2
PB  -  John Wiley & Sons, Ltd
SN  -  1465-1858
KW  -  *Jurisprudence
KW  -  Adolescent
KW  -  Child
KW  -  Humans
KW  -  Juvenile Delinquency [*rehabilitation, statistics & numerical data]
KW  -  Program Evaluation [*methods]
KW  -  Young Adult
N1  -  [Developmental, Psychosocial and Learning Problems]
DO  -  10.1002/14651858.CD008898.pub2
AB  -  Abstract - Background Restorative justice is "a process whereby parties with a stake in a specific offence resolve collectively how to deal with the aftermath of the offence and its implications for the future" (Marshall 2003). Despite the increasing use of restorative justice programmes as an alternative to court proceedings, no systematic review has been undertaken of the available evidence on the effectiveness of these programmes with young offenders. Recidivism in young offenders is a particularly worrying problem, as recent surveys have indicated the frequency of re‐offences for young offenders has ranged from 40.2% in 2000 to 37.8% in 2007 (Ministry of Justice 2009) Objectives To evaluate the effects of restorative justice conferencing programmes for reducing recidivism in young offenders. Search methods We searched the following databases up to May 2012: CENTRAL, 2012 Issue 5, MEDLINE (1978 to current), Bibliography of Nordic Criminology (1999 to current), Index to Theses (1716 to current), PsycINFO (1887 to current), Social Sciences Citation Index (1970 to current), Sociological Abstracts (1952 to current), Social Care Online (1985 to current), Restorative Justice Online (1975 to current), Scopus (1823 to current), Science Direct (1823 to current), LILACS (1982 to current), ERIC (1966 to current), Restorative Justice Online (4 May 2012), WorldCat (9 May 2012), ClinicalTrials.gov (19 May 2012) and ICTRP (19 May 2012). ASSIA, National Criminal Justice Reference Service and Social Services Abstracts were searched up to May 2011. Relevant bibliographies, conference programmes and journals were also searched. Selection criteria Randomised controlled trials (RCTs) or quasi‐RCTs of restorative justice conferencing versus management as usual, in young offenders. Data collection and analysis Two authors independently assessed the risk of bias of included trials and extracted the data. Where necessary, original investigators were contacted to obtain missing information. Main results Four trials including a total of 1447 young offenders were included in the review. Results failed to find a significant effect for restorative justice conferencing over normal court procedures for any of the main analyses, including number re‐arrested (odds ratio (OR) 1.00, 95% confidence interval (CI) 0.59 to 1.71; P = 0.99), monthly rate of reoffending (standardised mean difference (SMD) ‐0.06, 95% CI ‐0.28 to 0.16; P = 0.61), young person’s remorse following conference (OR 1.73, 95% CI 0.97 to 3.10; P = 0.06), young person's recognition of wrongdoing following conference (OR 1.97, 95% CI 0.81 to 4.80; P = 0.14), young person's self‐perception following conference (OR 0.95, 95% CI 0.55 to 1.63; P = 0.85), young person's satisfaction following conference (OR 0.42, 95% CI 0.04 to 4.07; P = 0.45) and victim's satisfaction following conference (OR 4.05, 95% CI 0.56 to 29.04; P = 0.16). A small number of sensitivity analyses did indicate significant effects, although all are to be interpreted with caution. Authors' conclusions There is currently a lack of high quality evidence regarding the effectiveness of restorative justice conferencing for young offenders. Caution is urged in interpreting the results of this review considering the small number of included studies, subsequent low power and high risk of bias. The effects may potentially be more evident for victims than offenders. The need for further research in this area is highlighted. Plain language summary Restorative justice conferencing for reducing recidivism in young offenders The number of young people who commit offences remains an area of concern in many countries, particular considering the high rate of those who then go on to reoffend. An increasingly popular technique used with young offenders, as an alternative to normal court proceedings, is to conduct a Restorative Justice Conference. This conference involves a meeting between the offender, the victim or victims, the supporters of both and a conference coordinator. The conference gives all individuals involved a chance to share their experience and to decide together how best to repair the harm caused by the offence. It is believed that providing an opportunity for the offender to make amends for what they have done, along with the victim's forgiveness, increases the satisfaction of all those involved and reduces the likelihood of reoffending. The purpose of this review was to look at whether young people who are part of a restorative justice conference are less likely to reoffend than those who go through normal court proceedings. Four randomised controlled trials were included in this review. Findings indicate that there was no difference between those who are part of restorative justice conferences and those in normal court proceedings in terms of the rate of reoffending after the intervention. There was also no difference between these two groups in terms of a change in their self‐esteem or their satisfaction with the process. Results may indicate that victims who are part of a restorative conference are more satisfied than those who are part of court proceedings. The quality of the included studies was low. More high quality research using a design where participants are randomly allocated to an intervention or control group is needed.
UR  -  http://dx.doi.org/10.1002/14651858.CD008898.pub2
ER  -  


Record #6 of 1320
Provider: John Wiley & Sons, Ltd
Content: text/plain; charset="UTF-8"

TY  -  JOUR
AN  -  CD001006
AU  -  Carson‐Chahhoud, KV
AU  -  Ameer, F
AU  -  Sayehmiri, K
AU  -  Hnin, K
AU  -  van Agteren, JEM
AU  -  Sayehmiri, F
AU  -  Brinn, MP
AU  -  Esterman, AJ
AU  -  Chang, AB
AU  -  Smith, BJ
TI  -  Mass media interventions for preventing smoking in young people
JF  -  Cochrane Database of Systematic Reviews
PY  -  2017
IS  -  6
PB  -  John Wiley & Sons, Ltd
SN  -  1465-1858
KW  -  *Health Education
KW  -  *Mass Media
KW  -  *Smoking Prevention
KW  -  Adolescent
KW  -  Age Factors
KW  -  Case‐Control Studies
KW  -  Health Promotion
KW  -  Humans
KW  -  Interrupted Time Series Analysis
KW  -  Smoking [epidemiology]
KW  -  Young Adult
N1  -  [Tobacco Addiction]
DO  -  10.1002/14651858.CD001006.pub3
AB  -  Abstract - Background Mass media interventions can be used as a way of delivering preventive health messages. They have the potential to reach and modify the knowledge, attitudes and behaviour of a large proportion of the community. Objectives To assess the effects of mass media interventions on preventing smoking in young people, and whether it can reduce smoking uptake among youth (under 25 years), improve smoking attitudes, intentions and knowledge, improve self‐efficacy/self‐esteem, and improve perceptions about smoking, including the choice to follow positive role models. Search methods We searched the Cochrane Tobacco Addiction Group Specialized Register, with additional searches of MEDLINE and Embase in June 2016. This is an update of a review first published in 1998. Selection criteria Randomized trials, controlled trials without randomization and interrupted time‐series studies that assessed the effect of mass media campaigns (defined as channels of communication such as television, radio, newspapers, social media, billboards, posters, leaflets or booklets intended to reach large numbers of people and which are not dependent on person‐to‐person contact) in influencing the smoking behaviour (either objective or self‐reported) of young people under the age of 25 years. We define smoking behaviour as the presence or absence of tobacco smoking or other tobacco use, or both, and the frequency of tobacco use. Eligible comparators included education or no intervention. Data collection and analysis Two review authors independently extracted information relating to the characteristics and the content of media interventions, participants, outcomes, methods of the study and risks of bias. We combined studies using qualitative narrative synthesis. We assessed the risks of bias for each study using the Cochrane 'Risk of bias' tool, alongside additional domains to account for the nature of the intervention. We assessed the quality of evidence contributing to outcomes using GRADE. Main results We identified eight eligible studies reporting information about mass media smoking campaigns, one of which is new for this update. Seven of the studies used a controlled trial design and one an interrupted time‐series analysis. Risks of bias were high across all included studies and there was considerable heterogeneity in study design, intervention and population being assessed.Three studies (n = 17,385), one of which compared a mass media intervention to no intervention and two of which evaluated mass media interventions as adjuncts to school‐based interventions, found that the mass media interventions reduced the smoking behaviour of young people. The remaining five studies (n = 72,740) did not detect a significant effect on smoking behaviour. These included three studies comparing a mass media intervention to no intervention, one study evaluating a mass media intervention as an adjunct to a school‐based intervention, and one interrupted time‐series study of a social media intervention. The three campaigns which found a significant effect described their theoretical basis, used formative research in designing the campaign messages, and used message broadcast of reasonable intensity over extensive periods of time. However, some of the campaigns which did not detect an effect also exhibited these characteristics. Effective campaigns tended to last longer (minimum 3 years) and were more intense (more contact time) for both school‐based lessons (minimum eight lessons per grade) and media spots (minimum four weeks' duration across multiple media channels with between 167 and 350 TV and radio spots). Implementation of combined school‐based components (e.g. school posters) and the use of repetitive media messages delivered by multiple channels (e.g. newspapers, radio, television) appeared to contribute to successful campaigns. Authors' conclusions Certainty about the effects of mass media campaigns on smoking behaviour in youth is very low, due to inconsistency between studies in both design and results, and due to methodological issues amongst the included studies. It would therefore be unwise to offer firm conclusions based on the evidence in this review. Methodologically rigorous studies investigating the effect of social media and novel forms of technology as part of tobacco prevention campaigns for youth are needed. Plain language summary Can mass media campaigns (television, radio, newspapers, billboards and booklets) deter young people from starting to smoke? Background Smoking is a modern‐day epidemic, and preventing young people from taking up smoking remains a key health priority, since experimentation with smoking starts at an early age. One possible method of achieving this goal is through mass media, which have the potential to reach and modify the attitudes, knowledge and behaviour of a large proportion of the population. Review question Can mass media campaigns deter young people from taking up smoking? Study characteristics We found eight studies out of 1326 publications, covering 52,746 participants. One of these studies is new to this updated version of the review. The most recent search was conducted in June 2016. All studies were directed at youth younger than 25 years. Seven studies were conducted in the USA and one was conducted in Norway. The mass media method (e.g. television) and certain characteristics of those taking part (e.g. age), as well as the length of time followed up, differed between studies. Key results Three out of eight studies found that the intervention was effective in preventing smoking in youth. The remaining five studies did not detect an effect. Although there was some overlap in characteristics between both effective and ineffective programmes, effective campaigns tended to last longer (minimum 3 years) and were more intense (more contact time) for both school‐based lessons (minimum eight lessons per grade) and media spots (minimum four weeks' duration across multiple media channels with between 167 and 350 TV and radio spots). Implementation of combined school‐based components (e.g. school posters) and the use of repetitive media messages delivered by multiple channels (e.g. newspapers, radio, television) appeared to contribute to successful campaigns. Quality of the evidence The quality of studies in this review is limited, due to problems in reporting results and issues with study design. Studies varied in their design, the interventions they tested, and in the people they involved. Studies found mixed results. In particular, none of the studies reported blinding of groups and there were concerns around how the studies were allocated to intervention or control. It would therefore be unwise to offer firm conclusions based on the evidence in this review. Inclusion of only two studies from the last 10 years is concerning, particularly considering the rising use of social media among youth. More high‐quality studies are needed.
UR  -  http://dx.doi.org/10.1002/14651858.CD001006.pub3
ER  -  


Record #7 of 1320
Provider: John Wiley & Sons, Ltd
Content: text/plain; charset="UTF-8"

TY  -  JOUR
AN  -  CD001291
AU  -  Carson, KV
AU  -  Brinn, MP
AU  -  Labiszewski, NA
AU  -  Esterman, AJ
AU  -  Chang, AB
AU  -  Smith, BJ
TI  -  Community interventions for preventing smoking in young people
JF  -  Cochrane Database of Systematic Reviews
PY  -  2011
IS  -  7
PB  -  John Wiley & Sons, Ltd
SN  -  1465-1858
KW  -  *Health Promotion
KW  -  *Smoking Prevention
KW  -  Adolescent
KW  -  Age Factors
KW  -  Child
KW  -  Controlled Clinical Trials as Topic
KW  -  Female
KW  -  Humans
KW  -  Male
KW  -  Young Adult
N1  -  [Tobacco Addiction]
DO  -  10.1002/14651858.CD001291.pub2
AB  -  Abstract - Background Cigarette smoking is one of the leading causes of preventable death in the world. Decisions to smoke are often made within a broad social context and therefore community interventions using coordinated, multi‐component programmes may be effective in influencing the smoking behaviour of young people. Objectives To determine the effectiveness of multi‐component community based interventions in influencing smoking behaviour, which includes preventing the uptake of smoking in young people. Search methods The Tobacco Addiction group's specialised register, Medline and other health, psychology and public policy electronic databases were searched, the bibliographies of identified studies were checked and raw data was requested from study authors. Searches were updated in August 2010. Selection criteria Randomized and non randomized controlled trials that assessed the effectiveness of multi‐component community interventions compared to no intervention or to single component or school‐based programmes only. Reported outcomes had to include smoking behaviour in young people under the age of 25 years. Data collection and analysis Information relating to the characteristics and the content of community interventions, participants, outcomes and methods of the study was extracted by one reviewer and checked by a second. Studies were combined in a meta‐analysis where possible and reported in narrative synthesis in text and table. Main results Twenty‐five studies were included in the review and sixty‐eight studies did not meet all of the inclusion criteria. All studies used a controlled trial design, with fifteen using random allocation of schools or communities. One study reported a reduction in short‐term smoking prevalence (twelve months or less), while nine studies detected significant long‐term effects. Two studies reported significantly lower smoking rates in the control population while the remaining thirteen studies showed no significant difference between groups. Improvements were seen in secondary outcomes for intentions to smoke in six out of eight studies, attitudes in five out of nine studies, perceptions in two out of six studies and knowledge in three out of six studies, while significant differences in favour of the control were seen in one of the nine studies assessing attitudes and one of six studies assessing perceptions. Authors' conclusions There is some evidence to support the effectiveness of community interventions in reducing the uptake of smoking in young people, but the evidence is not strong and contains a number of methodological flaws. Plain language summary Can community interventions deter young people from starting to smoke? Some evidence is available to suggest that multi‐component community interventions are effective in influencing smoking behaviour and preventing the uptake of smoking in young people. These interventions use co‐ordinated, widespread, multi‐component programmes to try and influence young people's behaviour. Community members are often involved in determining and/or implementing these programmes. These include education of tobacco retailers about age restrictions, programmes for prevention of smoking‐related diseases, mass media, school and family‐based programmes. Changes in intentions to smoke, knowledge, attitudes and perceptions about smoking did not generally appear to affect the long‐term success of the programmes.
UR  -  http://dx.doi.org/10.1002/14651858.CD001291.pub2
ER  -  


Record #8 of 1320
Provider: John Wiley & Sons, Ltd
Content: text/plain; charset="UTF-8"

TY  -  JOUR
AN  -  CD012578
AU  -  Malone, H
AU  -  Biggar, S
AU  -  Javadpour, S
AU  -  Edworthy, Z
AU  -  Sheaf, G
AU  -  Coyne, I
TI  -  Interventions for promoting participation in shared decision‐making for children and adolescents with cystic fibrosis
JF  -  Cochrane Database of Systematic Reviews
PY  -  2019
IS  -  5
PB  -  John Wiley & Sons, Ltd
SN  -  1465-1858
KW  -  *Cystic Fibrosis
KW  -  *Decision Making
KW  -  *Patient Participation
KW  -  Adolescent
KW  -  Child
KW  -  Child, Preschool
KW  -  Humans
KW  -  Self‐Management
N1  -  [Cystic Fibrosis and Genetic Disorders]
DO  -  10.1002/14651858.CD012578.pub2
AB  -  Abstract - Background Shared decision‐making is important in child and adolescent healthcare because there is growing international recognition of children and young people's rights to be included in decisions that affect them. In order for young people to participate effectively in shared decision‐making they need to develop the skills of engagement with healthcare professionals and confidence in interacting with them. They also need to learn how to manage their condition and treatments on their own when they move into adulthood. Children and young people who participate in shared decision‐making in healthcare are likely to be more informed, feel more prepared, and experience less anxiety about the unknown. Significant improvements in cystic fibrosis (CF) survival over recent decades, due to improved therapies and better management of care, means that young people with CF are routinely transitioning to adult healthcare where increasing emphasis on self‐management brings greater complexity in decision‐making. We need to know what interventions are effective in promoting shared decision‐making for young people with CF. Objectives To assess the effectiveness of interventions that promote participation in shared decision‐making for children and adolescents (aged between four and 18 years) with CF. Search methods We searched the Cochrane Cystic Fibrosis and Genetic Disorders Group's Cystic Fibrosis Trials Register, compiled from electronic database searches and handsearches of journals and conference abstract books. We also searched the reference lists of articles and reviews addressing shared decision‐making. Date of most recent search: 12 March 2019. We searched PubMed, CINAHL (EBSCO), Embase (Elsevier), PsycINFO (EBSCO), WHO ICTRP, ASSIA (ProQuest), ERIC (ProQuest), ProQuest Dissertations and Theses, and ClinicalTrials.gov. We contacted study authors with published relevant research in shared decision‐making for adults to ask if they were aware of any published or ongoing studies on the promotion of the intervention for children or adolescents (or both) with CF. Date of most recent search: 19 March 2019. Selection criteria We planned to include randomised controlled trials (RCTs) (but not cross‐over RCTs) of interventions promoting shared decision‐making for children and adolescents with CF aged between four and 18 years, such as information provision, booklets, two‐way interaction, checking understanding (by the participant), preparation to participate in a healthcare decision, decision‐aids, and training interventions or educational programs. We planned to include interventions aimed at children or adolescents (or both), parents or healthcare professionals or any combination of these groups provided that the focus was aimed at promoting shared decision‐making for children and adolescents with CF. Data collection and analysis Two authors independently reviewed papers identified in the searches. Main results No eligible RCTs were identified for inclusion in this systematic review. Authors' conclusions We were unable to identify RCTs with evidence which would support healthcare policy‐making and practice related to implementation of shared decision‐making for children and adolescents (aged between four and 18 years) with CF). We hope that having identified this gap in research, awareness will increase amongst researchers of the need to design high‐quality shared decision‐making interventions for young people with CF, perhaps adapted from existing models for adults, and to test these interventions and children's preferences in RCTs. It is also important to target health professionals with evidence‐based education programmes on shared decision‐making and a need for international consensus on addressing the variability in education programmes. Plain language summary Approaches for helping children and adolescents with cystic fibrosis to take part in decisions about their healthcare Review question We reviewed the evidence on ways to help children and adolescents with cystic fibrosis to take part in decisions about their healthcare. Background Cystic fibrosis is a genetic condition mainly affecting the lungs and digestive system. In the lungs there is a build‐up of sticky mucus making infection more likely and damaging the airways. Sticky secretions from the pancreas block the flow of digestive juices into the gut, so that food is not digested or absorbed properly. Improvements in treatments mean that people with cystic fibrosis are living longer and long‐term management issues have become more relevant. In childhood there is a high burden of complicated treatments which then continues throughout life. Young people with cystic fibrosis need to be included in decisions about their healthcare, so that they can develop skills to manage their condition and assume responsibility for long‐term care. In shared decision‐making, a child or adolescent is actively included in healthcare decisions that affect them. We know from research with children that they want to be involved in healthcare decisions at a level of their choosing with the support of their parents and healthcare provider. We wanted to find out if there were any good techniques for encouraging children and young people with cystic fibrosis to take part in decisions about their healthcare and to identify any adverse effects. This review was funded by a Cochrane Fellowship awarded to the main author. Search date The evidence is current to: 19 March 2019. Study characteristics We planned to include studies where the people taking part would be put into groups at random. We wanted to compare approaches to shared decision‐making for children and adolescents with cystic fibrosis aged between four and 18 years. Examples of these would be providing information, checking the young person understood and was prepared to participate in decision‐making about their healthcare, the use of decision‐aids and training or educational programs. We planned to include approaches aimed at children and adolescents, at parents or at healthcare professionals (or any combination of these) where the focus was to promote shared decision‐making for children and adolescents with cystic fibrosis. Key results We did not find any studies that were eligible to include in the review. We think future research should aim to test models of shared decision‐making for young people with cystic fibrosis, which could be developed from existing models for adults; and also work out which methods young people prefer. It is also important to train health professionals in using shared decision‐making and make sure that training is consistent across all countries.
UR  -  http://dx.doi.org/10.1002/14651858.CD012578.pub2
ER  -  


Record #9 of 1320
Provider: John Wiley & Sons, Ltd
Content: text/plain; charset="UTF-8"

TY  -  JOUR
AN  -  CD008970
AU  -  Coyne, I
AU  -  O'Mathúna, DP
AU  -  Gibson, F
AU  -  Shields, L
AU  -  Leclercq, E
AU  -  Sheaf, G
TI  -  Interventions for promoting participation in shared decision‐making for children with cancer
JF  -  Cochrane Database of Systematic Reviews
PY  -  2016
IS  -  11
PB  -  John Wiley & Sons, Ltd
SN  -  1465-1858
KW  -  *Decision Making
KW  -  *Neoplasms
KW  -  *Patient Participation
KW  -  Adolescent
KW  -  Child
KW  -  Child, Preschool
KW  -  Humans
N1  -  [Childhood Cancer]
DO  -  10.1002/14651858.CD008970.pub3
AB  -  Abstract - Background This is an update of the Cochrane systematic review of shared decision‐making (SMD) making published in 2013. Children's rights to have their views heard in matters that affect their lives are now well established since the publication of the UN Convention treaty (1989). Children with cancer generally prefer to be involved in decision‐making and consider it important that they have the opportunity to take part in decision‐making concerning their health care, even in end‐of‐life decisions. There is considerable support for involving children in healthcare decision‐making at a level commensurate with their experience, age and abilities. Thus, healthcare professionals and parents need to know how they should involve children in decision‐making and what interventions are most effective in promoting SDM for children with cancer. Objectives To examine the effects of SDM interventions on the process of SDM for children with cancer who are aged four to 18 years. Search methods We searched the following sources for the review: Cochrane Central Register of Controlled Studies (CENTRAL) (the Cochrane Library 2016, Issue 1); PubMed (NLM) (1946 to February 2016); Embase (Ovid) (1974 to February 2016); CINAHL (EBSCO) (1982 to February 2016); ERIC (ProQuest) (1966 to February 2016); PsycINFO (EBSCO) (1806 to February 2016); BIOSIS (Thomson Reuters) (1980 to December 2009 ‐ subscription ceased at that date); ProQuest Dissertations and Theses (1637 to February 2016); and Sociological Abstracts (ProQuest) (1952 to February 2016). In addition we searched the reference lists of relevant articles and review articles and the following conference proceedings (2005 up to and including 2015): American Academy on Communication in Healthcare (AACH), European Society for Medical Oncology (ESMO), European CanCer Organisation (ECCO), European Association for Communication in Healthcare (EACH), International Conference on Communication in Healthcare (ICCH), International Shared Decision Making Conference (ISDM), Annual Conference of the International Society for Paediatric Oncology (SIOP) and Annual Scientific Meeting of the Society for Medical Decision Making (SMDM). We scanned the ISRCTN (International Standard Randomised Controlled Trial Number) register and the National Institutes of Health (NIH) Register for ongoing trials on 29 February 2016. Selection criteria For this update, we included randomised controlled trials (RCTs) and controlled clinical trials (CCTs) of SDM interventions for children with cancer aged four to 18 years. The types of decisions included were: treatment, health care and research participation decisions. The primary outcome was SDM as measured with any validated scale. Data collection and analysis Two review authors undertook the searches, and three review authors independently assessed the studies obtained. We contacted study authors for additional information. Main results No studies met the inclusion criteria, and hence no analysis could be undertaken. Authors' conclusions No conclusions can be made on the effects of interventions to promote SDM for children with cancer aged four to 18 years. This review has highlighted the dearth of high‐quality quantitative research on interventions to promote participation in SDM for children with cancer. There are many potential reasons for the lack of SDM intervention studies with children. Attitudes towards children's participation are slowly changing in society and such changes may take time to be translated or adopted in healthcare settings. The priority may be on developing interventions that promote children's participation in communication interactions since information‐sharing is a prerequisite for SDM. Restricting this review to RCTs was a limitation and extending the review to non‐randomised studies (NRS) may have produced more evidence. For this update, we included only RCTs and CCTs. Clearly more research is needed. Plain language summary Ways of helping children with cancer to take part in decisions about their health care Review question We reviewed the evidence about what helps children with cancer to take part in decisions about their health care. We found no studies. Background Cancer is a serious illness that involves complex treatments with unpleasant side effects. Children with cancer generally prefer to be involved in some way in decisions about their care and treatment. Involving children in decisions about their health care can help their understanding of the disease and treatment, reduce their fears, help them feel more prepared and to cope better with their cancer. Study characteristics The evidence is current to 29 February 2016. We did not find any studies that helped children to participate in decision‐making with parents and healthcare staff. Key results At the moment, there is no evidence on ways of helping children with cancer take part in decisions about their health care. We need more high‐quality research before definitive conclusions can be made. Quality of the evidence Not applicable as no eligible studies were found.
UR  -  http://dx.doi.org/10.1002/14651858.CD008970.pub3
ER  -  


Record #10 of 1320
Provider: John Wiley & Sons, Ltd
Content: text/plain; charset="UTF-8"

TY  -  JOUR
AN  -  CD007025
AU  -  Foxcroft, DR
AU  -  Coombes, L
AU  -  Wood, S
AU  -  Allen, D
AU  -  Almeida Santimano, NML
AU  -  Moreira, MT
TI  -  Motivational interviewing for the prevention of alcohol misuse in young adults
JF  -  Cochrane Database of Systematic Reviews
PY  -  2016
IS  -  7
PB  -  John Wiley & Sons, Ltd
SN  -  1465-1858
KW  -  Adolescent
KW  -  Adult
KW  -  Alcohol Drinking [epidemiology, *prevention & control]
KW  -  Alcohol‐Related Disorders [*prevention & control]
KW  -  Automobile Driving [statistics & numerical data]
KW  -  Female
KW  -  Follow‐Up Studies
KW  -  Humans
KW  -  Male
KW  -  Motivational Interviewing [*methods]
KW  -  Randomized Controlled Trials as Topic
KW  -  Risk‐Taking
KW  -  Time Factors
KW  -  Young Adult
N1  -  [Drugs and Alcohol]
DO  -  10.1002/14651858.CD007025.pub4
AB  -  Abstract - Background Alcohol use and misuse in young people is a major risk behaviour for mortality and morbidity. Motivational interviewing (MI) is a popular technique for addressing excessive drinking in young adults. Objectives To assess the effects of motivational interviewing (MI) interventions for preventing alcohol misuse and alcohol‐related problems in young adults. Search methods We identified relevant evidence from the Cochrane Central Register of Controlled Trials (CENTRAL) (2015, Issue 12), MEDLINE (January 1966 to July 2015), EMBASE (January 1988 to July 2015), and PsycINFO (1985 to July 2015). We also searched clinical trial registers and handsearched references of topic‐related systematic reviews and the included studies. Selection criteria We included randomised controlled trials in young adults up to the age of 25 years comparing MIs for prevention of alcohol misuse and alcohol‐related problems with no intervention, assessment only or alternative interventions for preventing alcohol misuse and alcohol‐related problems. Data collection and analysis We used the standard methodological procedures expected by Cochrane. Main results We included a total of 84 trials (22,872 participants), with 70/84 studies reporting interventions in higher risk individuals or settings. Studies with follow‐up periods of at least four months were of more interest in assessing the sustainability of intervention effects and were also less susceptible to short‐term reporting or publication bias. Overall, the risk of bias assessment showed that these studies provided moderate or low quality evidence. At four or more months follow‐up, we found effects in favour of MI for the quantity of alcohol consumed (standardised mean difference (SMD) −0.11, 95% confidence interval (CI) −0.15 to −0.06 or a reduction from 13.7 drinks/week to 12.5 drinks/week; moderate quality evidence); frequency of alcohol consumption (SMD −0.14, 95% CI −0.21 to −0.07 or a reduction in the number of days/week alcohol was consumed from 2.74 days to 2.52 days; moderate quality evidence); and peak blood alcohol concentration, or BAC (SMD −0.12, 95% CI −0.20 to 0.05, or a reduction from 0.144% to 0.131%; moderate quality evidence). We found a marginal effect in favour of MI for alcohol problems (SMD −0.08, 95% CI −0.17 to 0.00 or a reduction in an alcohol problems scale score from 8.91 to 8.18; low quality evidence) and no effects for binge drinking (SMD −0.04, 95% CI −0.09 to 0.02, moderate quality evidence) or for average BAC (SMD −0.05, 95% CI −0.18 to 0.08; moderate quality evidence). We also considered other alcohol‐related behavioural outcomes, and at four or more months follow‐up, we found no effects on drink‐driving (SMD −0.13, 95% CI −0.36 to 0.10; moderate quality of evidence) or other alcohol‐related risky behaviour (SMD −0.15, 95% CI −0.31 to 0.01; moderate quality evidence). Further analyses showed that there was no clear relationship between the duration of the MI intervention (in minutes) and effect size. Subgroup analyses revealed no clear subgroup effects for longer‐term outcomes (four or more months) for assessment only versus alternative intervention controls; for university/college vs other settings; or for higher risk vs all/low risk participants. None of the studies reported harms related to MI. Authors' conclusions The results of this review indicate that there are no substantive, meaningful benefits of MI interventions for preventing alcohol use, misuse or alcohol‐related problems. Although we found some statistically significant effects, the effect sizes were too small, given the measurement scales used in the included studies, to be of relevance to policy or practice. Moreover, the statistically significant effects are not consistent for all misuse measures, and the quality of evidence is not strong, implying that any effects could be inflated by risk of bias. Plain language summary Motivational interviewing (MI) for preventing alcohol misuse in young adults is not effective enough Review question We reviewed the evidence about the effect of motivational interviewing (MI), a way of counselling to bring out and strengthen reasons for changing behaviour, for preventingalcohol misuse in young people. Background Alcohol misuse results in about 3.3 million deaths each year worldwide. Around 9% of deaths that occur in people aged 15 to 29 years are attributable to alcohol, mainly resulting from car accidents, homicides (murders), suicides and drownings. We wanted to find out if MI had an effect on the prevention of alcohol misuse and problems in young adults aged up to 25 years. If those involved with tackling alcohol misuse in young people are to apply MI in practice, clear evidence needs to support it. Search date : the evidence was current to December 2015. Study characteristics We found a total of 84 randomised controlled trials (studies where participants were randomly divided into one of two or more treatment or control groups) that compared MI with either no intervention or with a different approach. Seventy of these trials focused on higher risk individuals or settings. We were mainly interested in trials with a follow‐up period of 4 or more months, and the typical follow‐up period was 12 months. We also evaluated the quality of the studies' designs and their applicability to our research, finding that these studies provided moderate to low quality evidence. In 66 trials, the MI consisted of a single, individual session. In 12 studies, young people attended multiple individual sessions or mixtures of both individual sessions and group sessions. Six trials used group MI sessions only. The length of MI sessions varied, but in 57 studies it was one hour or less. The shortest MI intervention was 10 to 15 minutes, and the longest had five dedicated MI sessions over a 19‐hour period. Settings for the trials varied: 58 of the 84 studies took place in college (mainly university but also four vocational) settings. The remaining trials took place in healthcare locations, a youth centre, local companies, a job‐related training centre, an army recruitment setting, UK drug agencies and youth prisons. The total number of young adults was 22,872, aged on average from 15 to 24 years old. The proportion of males in the trials with both males and females ranged from 22% to 90%. The ethnicity of the young adults was typically mixed, but 52 of the 67 studies that reported ethnicity involved mostly white people. Key results At four or more months follow‐up, we found only small or borderline effects showing that MI reduced the quantity of alcohol consumed, frequency of alcohol consumption, alcohol problems and peak blood alcohol concentration (BAC). We didn't find any effects for binge drinking, average BAC, drink‐driving or other alcohol‐related risky behaviour. We found no relationship between the length of MI and its effectiveness. Also, there were no clear subgroup differences in effects when we examined the type of comparison group (assessment only control or alternative intervention, the setting (college/university vs other settings), or risk status (higher risk students vs all/low‐risk students). None of the studies reported harms related to MI. Although we found some significant effects for MI, our reading of these results is that the strength of the effects was slight and therefore unlikely to confer any advantage in practice. Quality of evidence Overall, there is only low or moderate quality evidence for the effects found in this review. Many of the studies did not adequately describe how young people were allocated to the study groups or how they concealed the group allocation to participants and personnel. Study drop‐outs were also an issue in many studies. These problems with study quality could result in inflated estimates of MI effects, so we cannot rule out the possibility that any slight effects observed in this review are overstated. The US National Institutes of Health provided funding for half (42/84) of the studies included in this review. Twenty‐nine studies provided no information about funding, and only eight papers had a clear conflict of interest statement.
UR  -  http://dx.doi.org/10.1002/14651858.CD007025.pub4
ER  -  


Record #11 of 1320
Provider: John Wiley & Sons, Ltd
Content: text/plain; charset="UTF-8"

TY  -  JOUR
AN  -  CD005027
AU  -  Albuquerque, JVD
AU  -  Andriolo, BNG
AU  -  Vasconcellos, MRA
AU  -  Civile, VT
AU  -  Lyddiatt, A
AU  -  Trevisani, VFM
TI  -  Interventions for morphea
JF  -  Cochrane Database of Systematic Reviews
PY  -  2019
IS  -  7
PB  -  John Wiley & Sons, Ltd
SN  -  1465-1858
KW  -  Adolescent
KW  -  Adult
KW  -  Aged
KW  -  Child
KW  -  Child, Preschool
KW  -  Female
KW  -  Humans
KW  -  Male
KW  -  Methotrexate [adverse effects, therapeutic use]
KW  -  Middle Aged
KW  -  Phototherapy [*methods]
KW  -  Prednisone [adverse effects, therapeutic use]
KW  -  Randomized Controlled Trials as Topic
KW  -  Scleroderma, Localized [*therapy]
KW  -  Young Adult
N1  -  [Skin]
DO  -  10.1002/14651858.CD005027.pub5
AB  -  Abstract - Background Morphea (morphoea) is an immune‐mediated disease in which excess synthesis and deposition of collagen in the skin and underlying connective tissues results in hardened cutaneous areas. Morphea has different clinical features according to the subtype and stage of evolution of the disease. There is currently no consensus on optimal interventions for morphea. Objectives To assess the effects of treatments for people with any form of morphea. Search methods We searched the following databases up to July 2018: the Cochrane Skin Specialised Register, CENTRAL, MEDLINE, Embase, LILACS, and five trial registers. We checked the reference lists of included studies for further references to relevant randomised controlled trials. Selection criteria Randomised controlled trials of topical, intralesional, or systemic treatments (isolated or combined) in anyone who has been clinically diagnosed by a medical practitioner with any form of morphea. Eligible controls were placebo, no intervention, any other treatment, or different doses or duration of a treatment. Data collection and analysis We used standard methodological procedures expected by Cochrane. The primary outcomes were global improvement of disease activity or damage assessed by a medical practitioner or by participants, and adverse effects. Secondary outcomes were improvement of disease activity and improvement of disease damage. We used GRADE to assess the quality of the evidence for each outcome. Main results We included 14 trials, with a total of 429 randomised participants, aged between 3 and 76 years. There were juvenile and adult participants; over half were female, and the majority had circumscribed morphea, followed by linear scleroderma. The settings of the studies (where described) included a dermatologic centre, a national laboratory centre, paediatric rheumatology and dermatology centres, and a university hospital or medical centre. The studies evaluated heterogenous therapies for different types of morphea, covering a wide range of comparisons. We were unable to conduct any meta‐analyses. Seven studies investigated topical medications, two evaluated intralesional medications, and five investigated systemic medications. The study duration ranged from seven weeks to 15 months from baseline. We present here results for our primary outcomes for our four key comparisons. All of these results are based on low‐quality evidence. The included studies were at high risk of performance, detection, attrition, and reporting bias. Global improvement of disease activity or damage after treatment may be higher with oral methotrexate (15 mg/m², maximum 20 mg, once a week, for 12 months or until disease flare) plus oral prednisone (1 mg/kg a day, maximum of 50 mg, in a single morning dose, for three months, and one month with gradually decreased dose until discontinuation) than with placebo plus oral prednisone in children and adolescents with active morphea (linear scleroderma, generalised morphea or mixed morphea: linear and circumscribed) (risk ratio (RR) 2.31, 95% confidence interval (CI) 1.20 to 4.45; number needed to treat for an additional beneficial outcome (NNTB) 3; 1 randomised controlled trial (RCT); 70 participants, all juvenile). This outcome was measured 12 months from the start of treatment or until flare of the disease. Data were not available separately for each morphea type. There may be little or no difference in the number of participants experiencing at least one adverse event with oral methotrexate (26/46) or placebo (11/24) (RR 1.23, 95% CI 0.75 to 2.04; 1 RCT; 70 participants assessed during the 12‐month follow‐up). Adverse events related to methotrexate included alopecia, nausea, headache, fatigue and hepatotoxicity, whilst adverse events related to prednisone (given in both groups) included weight gain (more than 5% of body weight) and striae rubrae. One three‐armed RCT compared the following treatments: medium‐dose (50 J/cm²) UVA‐1; low‐dose (20 J/cm²) UVA‐1; and narrowband UVB phototherapy. There may be little or no difference between treatments in global improvement of disease activity or damage, as assessed through the modified skin score (where high values represent a worse outcome): medium‐dose UVA‐1 phototherapy versus low‐dose UVA‐1 group: MD 1.60, 95% CI −1.70 to 4.90 (44 participants); narrowband UVB phototherapy versus medium‐dose UVA‐1 group: MD −1.70, 95% CI −5.27 to 1.87 (35 participants); and narrowband UVB versus low‐dose UVA‐1 group: MD −0.10, 95% CI −2.49 to 2.29 (45 participants). This RCT included children and adults with active morphea (circumscribed morphea, linear scleroderma (with trunk/limb variant and head variant), generalised morphea, or mixed morphea), who received phototherapy five times a week, for eight weeks. Outcomes were measured at eight weeks from the start of treatment. Safety data, measured throughout treatment, from the same RCT (62 participants) showed that treatment with UVA‐1 phototherapy may cause mild tanning compared to narrowband UVB: narrowband UVB versus medium‐dose UVA‐1: RR 0.03, 95% CI 0.00 to 0.42; 35 participants; narrowband UVB versus low‐dose UVA‐1: RR 0.03, 95% CI 0.00 to 0.41; 45 participants. However, there may be no difference in the number of participants reporting mild tanning when comparing medium and low dose UVA‐1 phototherapy (RR 1.00, 95% CI 0.91 to 1.10; 44 participants). Transient erythema was reported in three participants with narrowband UVB and no participants in the low‐ or medium‐dose UVA‐1 groups. Authors' conclusions Compared to placebo plus oral prednisone, oral methotrexate plus oral prednisone may improve disease activity or damage in juvenile active morphea (linear scleroderma, generalised morphea or mixed morphea: linear and circumscribed), but there may be a slightly increased chance of experiencing at least one adverse event. When medium‐dose UVA‐1 (50 J/cm²), low‐dose UVA‐1 (20 J/cm²), and narrowband UVB were compared against each other in treating children and adults with active morphea (circumscribed morphea, linear scleroderma, generalised morphea and mixed morphea), there may be little or no difference between these treatments on global improvement of disease activity or damage. UVA‐1 phototherapy may cause more mild tanning than narrowband UVB, but there may be no difference between medium‐ and low‐dose UVA‐1 phototherapy. These results are based on low‐quality evidence. Limitations of data and analyses include risk of bias and imprecision (small number of participants or events and wide confidence intervals). We encourage multicentre RCTs to increase sample size and evaluate, with validated tools, different treatment responses according to the subtypes of morphea and age groups. Plain language summary Interventions for morphea Review question The aim of this Cochrane Review was to assess the effects of treatments, either given in isolation or combination, for people with morphea (morphoea), when compared with an inactive substance (placebo), no intervention, any other treatment, or different doses or duration of a treatment. We collected and analysed all relevant studies published up to July 2018. Background Morphea is a rare disease that causes skin hardening. It affects adults and children equally, and is more common in females. There are different subtypes of morphea, with different characteristics: circumscribed morphea is generally less severe than the other subtypes; linear scleroderma can cause significant body differences, possibly affecting growth in children; generalised morphea is a severe type involving multiple areas of the body; pansclerotic morphea is a severe and progressive type of generalised morphea; and mixed morphea is the presence of two or more disease types. Recurrence rates are high, and even when disease activity reduces, a person can be left with permanent effects. This review intended to assess the safety and effectiveness of different treatments for morphea. Study characteristics We found 14 relevant studies, with a total of 429 participants, including children and adults aged from three to 76 years. Over half of the participants were female. Most participants had circumscribed morphea, followed by linear scleroderma. Six studies did not describe their setting, but the rest were set in university hospital, medical centre, or national laboratory centre. Seven studies received funding from either universities, government or association scholarships, or the pharmaceutical industry. Six studies had no funding, and one study did not report this information. Seven studies compared topical medications: phototherapy; an immunosuppressive (suppresses immune system activity); an antiallergic drug; and a corticosteroid (an anti‐inflammatory). Two studies compared medications within the lesion itself: collagen, and an immunomodulator (modifies the immune response). Five studies compared systemic medications (meaning they affect the whole body): an immunosuppressive; traditional Chinese medicine therapies; and a vitamin D analogue (a form of vitamin D). These treatments were compared with either no treatment; placebo; differing doses of phototherapy; hydroxychloroquine (an immune system regulator); emollient petrolatum (moisturising treatment); corticosteroids; an anticoagulant agent (blood thinner) taken with a medicinal plant extract and vitamin E tablet; or antibiotic with base cream. The studies lasted between seven weeks and 15 months. Key results The results we present in this summary are based on low‐quality evidence. Children and teenagers with active morphea (linear scleroderma, generalised morphea and mixed morphea: linear and circumscribed) may experience greater improvement of disease activity or damage with oral methotrexate plus prednisone than with placebo plus prednisone. We would expect that out of 100 children and teenagers, 67 would experience improvement with methotrexate, compared with 29 given placebo; this is based on results measured either 12 months after start of treatment or until flare of the disease. In addition, there may be little or no difference in the number of participants experiencing at least one side effect during treatment (such as hair loss, headache, sickness, tiredness, or liver damage) between those given methotrexate and those given placebo. Side effects from prednisone (given in both groups) included weight gain and stretch marks. We would expect that out of 100 children and teenagers, 56 would experience at least one side effect with methotrexate, compared with 46 given placebo. Children and adults with active morphea (circumscribed morphea, linear scleroderma, generalised morphea, or mixed morphea) may present similar reduction in disease activity or damage with medium‐dose (50 J/cm²) UVA‐1, low‐dose (20 J/cm²) UVA‐1, or narrowband UVB phototherapy. Those treated with medium‐dose (50 J/cm²) UVA‐1 or low‐dose (20 J/cm²) UVA‐1 phototherapy may have mild tanning after the treatment compared to those treated with narrowband UVB phototherapy. However, there may be no difference in the number of participants reporting mild tanning when comparing medium‐ and low‐dose UVA‐1 phototherapy. Temporary redness was reported in three participants given narrowband UVB and none of the participants in either the low‐ or medium‐dose UVA‐1 groups. Quality of the evidence We considered the quality of evidence as low because most studies included few participants and there were concerns over the design of some studies, such as no treatment masking and incomplete analysis.
UR  -  http://dx.doi.org/10.1002/14651858.CD005027.pub5
ER  -  


Record #12 of 1320
Provider: John Wiley & Sons, Ltd
Content: text/plain; charset="UTF-8"

TY  -  JOUR
AN  -  CD010901
AU  -  Perry, AE
AU  -  Martyn‐St James, M
AU  -  Burns, L
AU  -  Hewitt, C
AU  -  Glanville, JM
AU  -  Aboaja, A
AU  -  Thakkar, P
AU  -  Santosh Kumar, KM
AU  -  Pearson, C
AU  -  Wright, K
AU  -  et al.
TI  -  Interventions for drug‐using offenders with co‐occurring mental health problems
JF  -  Cochrane Database of Systematic Reviews
PY  -  2019
IS  -  10
PB  -  John Wiley & Sons, Ltd
SN  -  1465-1858
KW  -  Adolescent
KW  -  Adult
KW  -  Case Management
KW  -  Crime [prevention & control, statistics & numerical data]
KW  -  Diagnosis, Dual (Psychiatry)
KW  -  Female
KW  -  Humans
KW  -  Law Enforcement
KW  -  Male
KW  -  Mental Disorders [*therapy]
KW  -  Motivational Interviewing
KW  -  Psychotherapy
KW  -  Randomized Controlled Trials as Topic
KW  -  Substance‐Related Disorders [*therapy]
KW  -  Therapeutic Community
KW  -  Young Adult
N1  -  [Drugs and Alcohol]
DO  -  10.1002/14651858.CD010901.pub3
AB  -  Abstract - Background This review represents one from a family of three reviews focusing on interventions for drug‐using offenders. Many people under the care of the criminal justice system have co‐occurring mental health problems and drug misuse problems; it is important to identify the most effective treatments for this vulnerable population. Objectives To assess the effectiveness of interventions for drug‐using offenders with co‐occurring mental health problems in reducing criminal activity or drug use, or both. This review addresses the following questions. • Does any treatment for drug‐using offenders with co‐occurring mental health problems reduce drug use? • Does any treatment for drug‐using offenders with co‐occurring mental health problems reduce criminal activity? • Does the treatment setting (court, community, prison/secure establishment) affect intervention outcome(s)? • Does the type of treatment affect treatment outcome(s)? Search methods We searched 12 databases up to February 2019 and checked the reference lists of included studies. We contacted experts in the field for further information. Selection criteria We included randomised controlled trials designed to prevent relapse of drug use and/or criminal activity among drug‐using offenders with co‐occurring mental health problems. Data collection and analysis We used standard methodological procedures as expected by Cochrane . Main results We included 13 studies with a total of 2606 participants. Interventions were delivered in prison (eight studies; 61%), in court (two studies; 15%), in the community (two studies; 15%), or at a medium secure hospital (one study; 8%). Main sources of bias were unclear risk of selection bias and high risk of detection bias. Four studies compared a therapeutic community intervention versus (1) treatment as usual (two studies; 266 participants), providing moderate‐certainty evidence that participants who received the intervention were less likely to be involved in subsequent criminal activity (risk ratio (RR) 0.67, 95% confidence interval (CI) 0.53 to 0.84) or returned to prison (RR 0.40, 95% CI 0.24 to 0.67); (2) a cognitive‐behavioural therapy (one study; 314 participants), reporting no significant reduction in self‐reported drug use (RR 0.78, 95% CI 0.46 to 1.32), re‐arrest for any type of crime (RR 0.69, 95% CI 0.44 to 1.09), criminal activity (RR 0.74, 95% CI 0.52 to 1.05), or drug‐related crime (RR 0.87, 95% CI 0.56 to 1.36), yielding low‐certainty evidence; and (3) a waiting list control (one study; 478 participants), showing a significant reduction in return to prison for those people engaging in the therapeutic community (RR 0.60, 95% CI 0.46 to 0.79), providing moderate‐certainty evidence. One study (235 participants) compared a mental health treatment court with an assertive case management model versus treatment as usual, showing no significant reduction at 12 months' follow‐up on an Addictive Severity Index (ASI) self‐report of drug use (mean difference (MD) 0.00, 95% CI ‐0.03 to 0.03), conviction for a new crime (RR 1.05, 95% CI 0.90 to 1.22), or re‐incarceration to jail (RR 0.79, 95% CI 0.62 to 1.01), providing low‐certainty evidence. Four studies compared motivational interviewing/mindfulness and cognitive skills with relaxation therapy (one study), a waiting list control (one study), or treatment as usual (two studies). In comparison to relaxation training, one study reported narrative information on marijuana use at three‐month follow‐up assessment. Researchers reported a main effect < .007 with participants in the motivational interviewing group, showing fewer problems than participants in the relaxation training group, with moderate‐certainty evidence. In comparison to a waiting list control, one study reported no significant reduction in self‐reported drug use based on the ASI (MD ‐0.04, 95% CI ‐0.37 to 0.29) and on abstinence from drug use (RR 2.89, 95% CI 0.73 to 11.43), presenting low‐certainty evidence at six months (31 participants). In comparison to treatment as usual, two studies (with 40 participants) found no significant reduction in frequency of marijuana use at three months post release (MD ‐1.05, 95% CI ‐2.39 to 0.29) nor time to first arrest (MD 0.87, 95% CI ‐0.12 to 1.86), along with a small reduction in frequency of re‐arrest (MD ‐0.66, 95% CI ‐1.31 to ‐0.01) up to 36 months, yielding low‐certainty evidence; the other study with 80 participants found no significant reduction in positive drug screens at 12 months (MD ‐0.7, 95% CI ‐3.5 to 2.1), providing very low‐certainty evidence. Two studies reported on the use of multi‐systemic therapy involving juveniles and families versus treatment as usual and adolescent substance abuse therapy. In comparing treatment as usual, researchers found no significant reduction up to seven months in drug dependence on the Drug Use Disorders Identification Test (DUDIT) score (MD ‐0.22, 95% CI ‐2.51 to 2.07) nor in arrests (RR 0.97, 95% CI 0.70 to 1.36), providing low‐certainty evidence (156 participants). In comparison to an adolescent substance abuse therapy, one study (112 participants) found significant reduction in re‐arrests up to 24 months (MD 0.24, 95% CI 0.76 to 0.28), based on low‐certainty evidence. One study (38 participants) reported on the use of interpersonal psychotherapy in comparison to a psychoeducational intervention. Investigators found no significant reduction in self‐reported drug use at three months (RR 0.67, 95% CI 0.30 to 1.50), providing very low‐certainty evidence. The final study (29 participants) compared legal defence service and wrap‐around social work services versus legal defence service only and found no significant reductions in the number of new offences committed at 12 months (RR 0.64, 95% CI 0.07 to 6.01), yielding very low‐certainty evidence. Authors' conclusions Therapeutic community interventions and mental health treatment courts may help people to reduce subsequent drug use and/or criminal activity. For other interventions such as interpersonal psychotherapy, multi‐systemic therapy, legal defence wrap‐around services, and motivational interviewing, the evidence is more uncertain. Studies showed a high degree of variation, warranting a degree of caution in interpreting the magnitude of effect and the direction of benefit for treatment outcomes. Plain language summary Interventions for drug‐using offenders with co‐occurring mental health problems What is the aim? To identify therapies to reduce drug use and/or criminal activity among criminal justice involved people with mental health problems. What is the key message? Therapeutic community interventions and mental health treatment courts may help people to reduce subsequent drug use and/or criminal activity. What was studied? Therapies identified to support criminal justice involved people with mental health and drug misuse problems. What are the results? ￭ When men engage with a therapeutic community intervention compared to treatment as usual, they are probably less likely to be re‐arrested or return to prison (moderate‐certainty). ￭ When women engage with a therapeutic community intervention compared to a cognitive‐behavioural course, they may not be more likely to reduce drug use, or become involved in criminal activity/drug‐related crimes (low‐certainty). ￭ When men engage with a therapeutic community compared to no intervention, they are probably less likely to return to prison (moderate‐certainty). ￭ When juveniles engage with a mental health court compared to treatment as usual, they may be less likely to commit a new crime, return to prison, or take drugs (low‐certainty). ￭ When juveniles engage with motivational interviewing/mindfulness and cognitive skills, they are probably less likely to show fewer problems than receiving relaxation training (moderate‐certainty). ￭ When people engage with motivational interviewing/mindfulness and cognitive skills, they may not be more likely to report a reduction/abstinence from drug use when compared to a waiting list control (low‐certainty). ￭ We are uncertain whether people engaged in motivational interviewing/mindfulness and cognitive skills are not more likely to report a reduction in marijuana use, a positive drug test, or to be re‐arrested when compared to treatment as usual (very low‐certainty). ￭ When families and juveniles engage in multi‐systemic therapy, they may be more likely to report a reduction in drug dependence or to be re‐arrested in comparison to treatment as usual or group substance abuse therapy (low‐certainty). ￭ We are uncertain whether people involved in interpersonal psychotherapy are not more likely to use drugs again in comparison to a psychoeducational intervention (very low‐certainty). ￭ We are uncertain whether people involved in legal defence service and wrap‐around services are not more likely to commit new offences in comparison to a legal defence service only (very low‐certainty). Sources of funding included government institutes, research bodies, or charities. How up‐to‐date is this review? February 2019.
UR  -  http://dx.doi.org/10.1002/14651858.CD010901.pub3
ER  -  


Record #13 of 1320
Provider: John Wiley & Sons, Ltd
Content: text/plain; charset="UTF-8"

TY  -  JOUR
AN  -  CD011350
AU  -  Thomas, R
AU  -  Barker, L
AU  -  Rubin, G
AU  -  Dahlmann‐Noor, A
TI  -  Assistive technology for children and young people with low vision
JF  -  Cochrane Database of Systematic Reviews
PY  -  2015
IS  -  6
PB  -  John Wiley & Sons, Ltd
SN  -  1465-1858
KW  -  *Self‐Help Devices
KW  -  Adolescent
KW  -  Child
KW  -  Child, Preschool
KW  -  Humans
KW  -  Vision, Low [*rehabilitation]
N1  -  [Eyes and Vision]
DO  -  10.1002/14651858.CD011350.pub2
AB  -  Abstract - Background Recent technological developments, such as the near universal spread of mobile phones and portable computers and improvements in the accessibility features of these devices, give children and young people with low vision greater independent access to information. Some electronic technologies, such as closed circuit TV, are well established low vision aids and newer versions, such as electronic readers or off‐the shelf tablet computers, may offer similar functionalities with easier portability and at lower cost. Objectives To assess the effect of electronic assistive technologies on reading, educational outcomes and quality of life in children and young people with low vision. Search methods We searched CENTRAL (which contains the Cochrane Eyes and Vision Group Trials Register) (2014, Issue 9), Ovid MEDLINE, Ovid MEDLINE In‐Process and Other Non‐Indexed Citations, Ovid MEDLINE Daily, Ovid OLDMEDLINE (January 1946 to October 2014), EMBASE (January 1980 to October 2014), the Health Technology Assessment Programme (HTA) ( www.hta.ac.uk/ ), the  meta Register of Controlled Trials ( m RCT) ( www.controlled‐trials.com ), ClinicalTrials.gov ( www.clinicaltrials.gov ) and the World Health Organization (WHO) International Clinical Trials Registry Platform (ICTRP) ( www.who.int/ictrp/search/en ). We did not use any date or language restrictions in the electronic searches for trials. We last searched the electronic databases on 30 October 2014. Selection criteria We intended to include randomised controlled trials (RCTs) and quasi‐RCTs in this review. We planned to include trials involving children between the ages of 5 and 16 years with low vision as defined by, or equivalent to, the WHO 1992 definition of low vision. We planned to include studies that explore the use of assistive technologies (ATs). These could include all types of closed circuit television/electronic vision enhancement systems (CCTV/EVES), computer technology including tablet computers and adaptive technologies such as screen readers, screen magnification and optical character recognition (OCR). We intended to compare the use of ATs with standard optical aids, which include distance refractive correction (with appropriate near addition for aphakic (no lens)/pseudophakic (with lens implant) patients) and monocular/binoculars for distance and brightfield magnifiers for near. We also planned to include studies that compare different types of ATs with each other, without or in addition to conventional optical aids, and those that compare ATs given with or without instructions for use. Data collection and analysis Independently, two review authors reviewed titles and abstracts for eligibility. They divided studies into categories to 'definitely include', 'definitely exclude' and 'possibly include', and the same two authors made final judgements about inclusion/exclusion by obtaining full‐text copies of the studies in the 'possibly include' category. Main results We did not identify any randomised controlled trials in this subject area. Authors' conclusions High‐quality evidence about the usefulness of electronic AT for children and young people with visual impairment is needed to inform the choice healthcare and education providers and family have to make when selecting a technology. Randomised controlled trials are needed to assess the impact of AT. Research protocols should carefully select outcomes relevant not only to the scientific community, but more importantly to families and teachers. Functional outcomes such as reading accuracy, comprehension and speed should be recorded, as well as the impact of AT on independent learning and quality of life. Plain language summary Assistive technology (electronic aids) for children and young people with low vision Review question   To assess the effect of electronic aids on reading, educational outcomes and quality of life in children and young people with low vision, also called 'being partially sighted' or 'having a sight impairment'. Background   New technologies that are widely available to young people, such as mobile phones and portable computers, often have accessibility features for users with visual or other impairments. Families and teachers have observed that children and young people use the magnifier functions to enlarge text or pictures, and also often use these devices to find information more independently. Electronic devices also seem more socially acceptable to children and young people, who often fear to 'stand out' from their peers when using bulky optical aids. Research is needed to find out whether children and young people with low vision really can use these 'assistive technologies' successfully at school and at home, and whether these technologies improve their participation in education. Electronic aids should allow the young person to read more independently, faster and more accurately than without aids, and it should be easy to take the devices from one classroom to the next. How much an electronic technology is used on a daily basis is also a good indicator of how well it works for the young person. This Cochrane Review aims to assess the effect of assistive technologies on reading, educational outcomes and quality of life in children and young people with low vision. We searched the published literature and registers of current clinical trials. We did not identify any high‐quality research studies in this subject area. Possible reasons are that these technologies are still new, and also that traditionally low‐vision research was carried out as 'before/after' studies, not as trials where participants are allocated to treatments on a random basis, which is the best way of making sure that any observed effects can be attributed to treatment, rather than other factors. Worldwide there are an estimated three million children and young people with low vision. Families and healthcare and education providers need high‐quality evidence to inform the choice of technology for a child or young person with low vision. Future research should measure functional outcomes, such as reading accuracy, comprehension and speed, as well as the impact of assistive technologies on independent learning and quality of life, and outcomes relevant to families and teachers. Search date   The evidence is up to date to October 2014.
UR  -  http://dx.doi.org/10.1002/14651858.CD011350.pub2
ER  -  


Record #14 of 1320
Provider: John Wiley & Sons, Ltd
Content: text/plain; charset="UTF-8"

TY  -  JOUR
AN  -  CD012287
AU  -  Gilligan, C
AU  -  Wolfenden, L
AU  -  Foxcroft, DR
AU  -  Williams, AJ
AU  -  Kingsland, M
AU  -  Hodder, RK
AU  -  Stockings, E
AU  -  McFadyen, TR
AU  -  Tindall, J
AU  -  Sherker, S
AU  -  et al.
TI  -  Family‐based prevention programmes for alcohol use in young people
JF  -  Cochrane Database of Systematic Reviews
PY  -  2019
IS  -  3
PB  -  John Wiley & Sons, Ltd
SN  -  1465-1858
KW  -  *Family Health
KW  -  *Family Therapy [methods]
KW  -  *Program Evaluation
KW  -  Adolescent
KW  -  Alcohol Drinking [epidemiology, *prevention & control]
KW  -  Child
KW  -  Child, Preschool
KW  -  Humans
KW  -  Prevalence
KW  -  Randomized Controlled Trials as Topic
N1  -  [Drugs and Alcohol]
DO  -  10.1002/14651858.CD012287.pub2
AB  -  Abstract - Background Alcohol use in young people is a risk factor for a range of short‐ and long‐term harms and is a cause of concern for health services, policy‐makers, youth workers, teachers, and parents. Objectives To assess the effectiveness of universal, selective, and indicated family‐based prevention programmes in preventing alcohol use or problem drinking in school‐aged children (up to 18 years of age). Specifically, on these outcomes, the review aimed: • to assess the effectiveness of universal family‐based prevention programmes for all children up to 18 years (‘universal interventions’); • to assess the effectiveness of selective family‐based prevention programmes for children up to 18 years at elevated risk of alcohol use or problem drinking (‘selective interventions’); and • to assess the effectiveness of indicated family‐based prevention programmes for children up to 18 years who are currently consuming alcohol, or who have initiated use or regular use (‘indicated interventions’). Search methods We identified relevant evidence from the Cochrane Central Register of Controlled Trials (CENTRAL), in the Cochrane Library, MEDLINE (Ovid 1966 to June 2018), Embase (1988 to June 2018), Education Resource Information Center (ERIC; EBSCOhost; 1966 to June 2018), PsycINFO (Ovid 1806 to June 2018), and Google Scholar. We also searched clinical trial registers and handsearched references of topic‐related systematic reviews and the included studies. Selection criteria We included randomised controlled trials (RCTs) and cluster RCTs (C‐RCTs) involving the parents of school‐aged children who were part of the general population with no known risk factors (universal interventions), were at elevated risk of alcohol use or problem drinking (selective interventions), or were already consuming alcohol (indicated interventions). Psychosocial or educational interventions involving parents with or without involvement of children were compared with no intervention, or with alternate (e.g. child only) interventions, allowing experimental isolation of parent components. Data collection and analysis We used standard methodological procedures expected by Cochrane. Main results We included 46 studies (39,822 participants), with 27 classified as universal, 12 as selective, and seven as indicated. We performed meta‐analyses according to outcome, including studies reporting on the prevalence, frequency, or volume of alcohol use. The overall quality of evidence was low or very low, and there was high, unexplained heterogeneity. Upon comparing any family intervention to no intervention/standard care, we found no intervention effect on the prevalence (standardised mean difference (SMD) 0.00, 95% confidence interval (CI) ‐0.08 to 0.08; studies = 12; participants = 7490; I² = 57%; low‐quality evidence) or frequency (SMD ‐0.31, 95% CI ‐0.83 to 0.21; studies = 8; participants = 1835; I² = 96%; very low‐quality evidence) of alcohol use in comparison with no intervention/standard care. The effect of any parent/family interventions on alcohol consumption volume compared with no intervention/standard care was very small (SMD ‐0.14, 95% CI ‐0.27 to 0.00; studies = 5; participants = 1825; I² = 42%; low‐quality evidence). When comparing parent/family and adolescent interventions versus interventions with young people alone, we found no difference in alcohol use prevalence (SMD ‐0.39, 95% CI ‐0.91 to 0.14; studies = 4; participants = 5640; I² = 99%; very low‐quality evidence) or frequency (SMD ‐0.16, 95% CI ‐0.42 to 0.09; studies = 4; participants = 915; I² = 73%; very low‐quality evidence). For this comparison, no trials reporting on the volume of alcohol use could be pooled in meta‐analysis. In general, the results remained consistent in separate subgroup analyses of universal, selective, and indicated interventions. No adverse effects were reported. Authors' conclusions The results of this review indicate that there are no clear benefits of family‐based programmes for alcohol use among young people. Patterns differ slightly across outcomes, but overall, the variation, heterogeneity, and number of analyses performed preclude any conclusions about intervention effects. Additional independent studies are required to strengthen the evidence and clarify the marginal effects observed. Plain language summary Family‐based prevention of youth alcohol use Review question We reviewed the evidence about the effects of family‐ or parent‐based programmes as a way of preventing or reducing alcohol use in school‐aged children. Background Alcohol use puts young people at increased risk for a range of short‐ and long‐term harms and is a cause of concern for health services, policy‐makers, youth workers, teachers, and parents. Search date The evidence was current to June 2018. Study characteristics We found 46 randomised controlled trials (studies where participants were randomly allocated to one of two or more intervention or control groups) that compared family‐based interventions versus no intervention or an adolescent component alone. We included studies targeting general populations of parents and children (universal interventions), those targeting parents of children at increased risk of alcohol use (selective interventions), and studies targeting parents of children already using alcohol (indicated interventions). We were interested in studies following participants up to four years post intervention. Most studies were conducted in the United States or in European countries (the Netherlands, Sweden, Poland, and Germany). One study was conducted in India. Interventions were delivered in various settings including the child's school or family home and via the Internet or print material. Interventions varied in intensity, duration, and approach, but all targeted alcohol or other drug use by promoting positive parenting approaches or enhancing parent‐child relationships. The interventions focused on communication, family dynamics, rule‐setting, and risk management. The total number of participants in the included studies was 39,822, and the young people targeted ranged from 5 to 17 years of age. Participant ethnicity was mixed, with 12 studies targeting ethnic minority groups specifically. Key results Overall, we found no evidence for the effectiveness of family‐based interventions on the prevalence, frequency, or volume of alcohol use among young people. Some analyses focusing on specific subgroups of studies (e.g. including only universal interventions, targeting ethnic minority groups) showed small intervention effects, but considering variation in results, variation between studies, and overall low quality of the evidence, we are uncertain whether these interventions have a positive effect on young people's alcohol consumption. Some studies reported positive intervention effects on secondary outcomes (parental supply of alcohol, family involvement, alcohol misuse, and alcohol dependence) but with small numbers; these studies could not be pooled, so the evidence is insufficient. No adverse effects were reported. Quality of evidence Overall, only very low‐ or low‐quality evidence shows the small effects found in this review. Many of the studies did not adequately describe how families/young people/parents were allocated to the study groups, or how they concealed the group allocation from participants and personnel. We downgraded the quality of evidence due to the heterogeneity (variability) between studies and imprecision (variation) in results. These problems with study quality could result in inflated estimates of intervention effects, so we cannot rule out the possibility that slight effects observed in this review may be overstated. The US National Institutes of Health (NIH) and the National Institutes of Alcohol Abuse and Alcoholism (NIAAA), Drug Abuse (NIDA), and Mental Health provided funding for over half (28/46) of the studies included in this review. Three studies provided no information about funding, and only 13 papers had a clear conflict of interest statement.
UR  -  http://dx.doi.org/10.1002/14651858.CD012287.pub2
ER  -  


Record #15 of 1320
Provider: John Wiley & Sons, Ltd
Content: text/plain; charset="UTF-8"

TY  -  JOUR
AN  -  CD003300
AU  -  Russell, KF
AU  -  Vandermeer, B
AU  -  Hartling, L
TI  -  Graduated driver licensing for reducing motor vehicle crashes among young drivers
JF  -  Cochrane Database of Systematic Reviews
PY  -  2011
IS  -  10
PB  -  John Wiley & Sons, Ltd
SN  -  1465-1858
KW  -  *Automobile Driving [legislation & jurisprudence, statistics & numerical data]
KW  -  *Licensure [legislation & jurisprudence, standards]
KW  -  Accidents, Traffic [*prevention & control, statistics & numerical data]
KW  -  Adolescent
KW  -  Humans
KW  -  New Zealand
KW  -  Ontario
KW  -  Program Evaluation
KW  -  United States
KW  -  Young Adult
N1  -  [Injuries]
DO  -  10.1002/14651858.CD003300.pub3
AB  -  Abstract - Background Graduated driver licensing (GDL) has been proposed as a means of reducing crash rates among novice drivers by gradually introducing them to higher risk driving situations. Objectives To examine the effectiveness of GDL in reducing crash rates among young drivers. Search methods Studies were identified through searching MEDLINE, EMBASE, CINAHL, Healthstar, Web of Science, NTIS Bibliographic Database, TRIS Online, SIGLE, the World Wide Web, conference proceedings, consultation with experts and reference lists in relevant published literature. The searches were conducted from the time of inception to May 2009, and the Cochrane Injuries Group conducted an updated search of the TRANSPORT database in September 2009. Selection criteria Studies were included if: 1) they compared outcomes pre‐ and post‐implementation of a GDL program within the same jurisdiction, 2) comparisons were made between jurisdictions with and without GDL, or 3) both. Studies had to report at least one objective, quantified outcome. Data collection and analysis Results were not pooled due to substantial heterogeneity. Percentage change was calculated for each year after the intervention, using one year prior to the intervention as baseline. Results were adjusted by internal controls. Analyses were stratified by denominators (population, licensed drivers). Results were calculated for the different crash types and presented for 16 year‐olds alone as well as all teenage drivers. Main results We included 34 studies evaluating 21 GDL programs and 2 analyses of >40 US states. GDL programs were implemented in the US (n=16), Canada (n=3), New Zealand (n=1), and Australia (n=1) and varied in their restrictions during the intermediate stage. Based on the Insurance Institute for Highway Safety (IIHS) classification, eleven programs were good, four were fair, five were marginal, one was poor and two could not be assessed. Reductions in crash rates were seen in all jurisdictions and for all crash types. Among 16 year‐old drivers, the median decrease in per population adjusted overall crash rates during the first year was 15.5% (range ‐27 to ‐8%, five studies). There was a decrease in per population adjusted injury crash rates (median ‐21%, range ‐46 to ‐2%, five studies). Results for all teenage drivers, rates per licensed driver, and rates adjusting for internal controls were generally reduced when comparing within jurisdictions. Authors' conclusions GDL is effective in reducing crash rates among young drivers, although the magnitude of the effect varies. The conclusions are supported by consistent findings, temporal relationship, and plausibility of the association. Stronger GDL programs (i.e. more restrictions or higher quality based on IIHS classification) appear to result in greater fatality reduction. Future studies should focus on which components and combination of components yield the greatest reductions. Plain language summary Graduated driver licensing for reducing motor vehicle crashes among young drivers Young drivers are at high risk of involvement in motor vehicle crashes. Graduated driver licensing (GDL) has been proposed as a means of reducing crash rates among novice drivers by gradually introducing them to higher risk driving situations. This review found 34 studies that have evaluated various types of GDL programs. All of the studies reported positive findings, with reductions for all types of crashes among all teenage drivers. However, the size of the reductions varied and, based on the included studies it is not possible to say which aspects of GDL programs have the biggest effect. Future research on GDL should evaluate the relative impact of different program components.
UR  -  http://dx.doi.org/10.1002/14651858.CD003300.pub3
ER  -  


Record #16 of 1320
Provider: John Wiley & Sons, Ltd
Content: text/plain; charset="UTF-8"

TY  -  JOUR
AN  -  CD007002
AU  -  Fisher, H
AU  -  Montgomery, P
AU  -  Gardner, F
TI  -  Opportunities provision for preventing youth gang involvement for children and young people (7‐16)
JF  -  Cochrane Database of Systematic Reviews
PY  -  2008
IS  -  2
PB  -  John Wiley & Sons, Ltd
SN  -  1465-1858
KW  -  *Peer Group
KW  -  Adolescent
KW  -  Child
KW  -  Crime [*prevention & control]
KW  -  Humans
KW  -  Juvenile Delinquency [*prevention & control]
KW  -  Social Alienation
KW  -  Social Identification
KW  -  Vocational Education
N1  -  [Developmental, Psychosocial and Learning Problems]
DO  -  10.1002/14651858.CD007002.pub2
AB  -  Abstract - Background Youth gangs have long been studied in the United States and interest elsewhere is increasing. Many studies document a robust and consistent relationship between gang membership and elevated delinquency. One theory of gang involvement, drawing on anomie and strain theories, proposes that the gang provides a means of fulfilling the economic needs of youth excluded from legitimate labour markets. Opportunities provision is a gang prevention strategy based on this theory and the principle that providing youth with educational and employment opportunities may reduce gang involvement. Common techniques within opportunities provision include tutoring, remedial education, job training, and job placement. Objectives To determine the effectiveness of opportunities provision for preventing youth gang involvement for children and young people aged 7 to 16. Search methods Electronic searches were conducted of the Cochrane Library, MEDLINE, ASSIA, CINAHL, CJA, Dissertations Abstracts, EMBASE, ERIC, IBSS, LILACs, LexisNexis Butterworths, NCJR Service Abstracts Database, PsycINFO, and Sociological Abstracts, to April 2007. Reviewers contacted relevant organisations, individuals and list‐servs and searched pertinent websites and reference lists. Selection criteria All randomised controlled trials or quasi‐randomised controlled trials of interventions that have opportunities provision as the majority component, delivered to children and youths aged 7 to 16 not involved in a gang, compared to any other or no intervention. Data collection and analysis Searches yielded 2,696 unduplicated citations. 2,676 were excluded based on title and abstract. Two were excluded based on personal communication with study authors. Full‐text reports for 18 citations were retrieved. 16 were excluded because they were not evaluations, did not address a gang prevention programme, did not include gang‐related outcomes, did not include opportunities provision intervention components, or presented preliminary findings for outcomes reported in another citation. The remaining two reports were at least partially relevant to opportunities provision for gang prevention, but methodological flaws excluded both from analysis. Main results No randomised controlled trials or quasi‐randomised controlled trials were identified. Authors' conclusions No evidence from randomised controlled trials or quasi‐randomised controlled trials currently exists regarding the effectiveness of opportunities provision for gang prevention. Only two studies addressed opportunities provision as a gang prevention strategy, a case study and a qualitative study, both of which had such substantial methodological limitations that even speculative conclusions as to the impact of opportunities provision were impossible. Rigorous primary evaluations of gang prevention strategies are crucial to develop this research field, justify funding of existing interventions, and guide future gang prevention programmes and policies. Plain language summary Seeking to prevent gang involvement in young people by providing educational or work opportunities Research has shown that youth who join gangs are more likely to be involved in delinquency and crime, particularly serious and violent offences, compared to non‐gang youth and non‐gang delinquent youth. Opportunities provision is a commonly used gang prevention strategy based on anomie and strain theories and the belief that giving youth educational and employment opportunities, such as tutoring or job training and placement, will reduce gang involvement. This systematic review found no randomised controlled trials or quasi‐randomised controlled trials of the effectiveness of opportunities provision for gang prevention. There is an urgent need for rigorous primary evaluations of gang prevention and intervention programmes to justify current programme funding and guide future interventions.
UR  -  http://dx.doi.org/10.1002/14651858.CD007002.pub2
ER  -  


Record #17 of 1320
Provider: John Wiley & Sons, Ltd
Content: text/plain; charset="UTF-8"

TY  -  JOUR
AN  -  CD001863
AU  -  Lopez, LM
AU  -  Grey, TW
AU  -  Hiller, JE
AU  -  Chen, M
TI  -  Education for contraceptive use by women after childbirth
JF  -  Cochrane Database of Systematic Reviews
PY  -  2015
IS  -  7
PB  -  John Wiley & Sons, Ltd
SN  -  1465-1858
KW  -  *Contraception
KW  -  *Patient Education as Topic
KW  -  *Postpartum Period
KW  -  Adolescent
KW  -  Adult
KW  -  Family Planning Services [*education]
KW  -  Female
KW  -  Humans
KW  -  Program Evaluation
KW  -  Randomized Controlled Trials as Topic
KW  -  Young Adult
N1  -  [Fertility Regulation]
DO  -  10.1002/14651858.CD001863.pub4
AB  -  Abstract - Background Contraceptive education is generally a standard component of postpartum care, although the effectiveness is seldom examined. The assumptions that form the basis of such programs include postpartum women being motivated to use contraception and that they will not return to a health provider for family planning advice. Women may wish to discuss contraception both prenatally and after hospital discharge. Nonetheless, two‐thirds of postpartum women have unmet needs for contraception. In the USA, many adolescents have repeat pregnancies within a year of giving birth. Objectives Assess the effectiveness of educational interventions for postpartum women on contraceptive use Search methods We searched for trials through June 2015 in PubMed, CENTRAL, CINAHL, POPLINE, and Web of Science. For current trials, we searched ClinicalTrials.gov and ICTRP. Previous searches also included EMBASE and PsycInfo. We also examined reference lists of relevant articles. For earlier versions, we contacted investigators to locate additional reports. Selection criteria We considered randomized controlled trials (RCTs) that examined postpartum education about contraceptive use, whether delivered to individuals or to groups of women. Studies that randomized clusters rather than individuals were eligible if the investigators accounted for the clustering in the analysis. The intervention must have started within one month after delivery. Data collection and analysis We assessed titles and abstracts identified during the literature searches. The data were abstracted and entered into Review Manager. Studies were examined for methodological quality. For dichotomous outcomes, the Mantel‐Haenszel odds ratio (OR) with 95% confidence interval (CI) was calculated. Where data were sFor continuous variables, we computed the mean difference (MD) with 95% CI. Due to varied interventions and outcome measures, we did not conduct meta‐analysis. Main results Twelve trials met our eligibility criteria, included the three added in this update. The studies included a total of 4145 women. Eight trials were conducted in the USA; the others were from Australia, Nepal, Pakistan, and Syria. Four studies provided one session before hospital discharge; three had structured counseling of varying intensity and one involved informal counseling. Of eight interventions with than one contact, five focused on adolescents. Three of the five involved home visiting, one provided multiple clinic services, and one had in‐person contact and phone follow‐up. Of the remaining three for women of varying ages, two involved home visits and one provided phone follow‐up. Our sensitivity analysis included six trials with evidence of moderate or high quality. In a study with adolescents, the group with home‐based mentoring had fewer second births within two years compared to the control group (OR 0.41, 95% CI 0.17 to 1.00). The other five interventions had no effect. Of trials with lower quality evidence, two showed some effectiveness. In Nepal, women with an educational session immediately postpartum were more likely to use contraception at six months than those with a later or no session (OR 1.62, 95% CI 1.06 to 2.50). In an Australian study, teenagers in a structured home‐visiting program were more likely to have effective contraception use at six months than those with standard home visits (OR 3.24; 95% CI 1.35 to 7.79). Authors' conclusions We focused our results summary on trials with moderate or high quality evidence. Overall, the overall quality of evidence in this review was moderate to low and the evidence of effectiveness was mostly low quality. The interventions could be improved by strengthening the program design and implementation. Some studies did not report program training for providers, adherence to the intervention protocol, or measurement of participants' knowledge and skills. Many trials did not have an objective outcome measure, i.e., pregnancy test or structured questionnaire for contraceptive use. Valid and reliable outcome measures are needed to obtain meaningful results. Still, given the associated costs and logistics, some programs would not be feasible in many settings. Plain language summary Education about family planning for women who have just given birth Counseling about family planning is standard for most women who just gave birth. Few providers and researchers have looked at how well the counseling works. We do not know if postpartum women want to use family planning or whether they will return to a health provider for birth control advice. Women may wish to discuss family planning before they have the baby and after they leave the hospital. Women may also prefer to talk about birth control along with other health issues. In this review, we looked at the effects of educational programs about family planning for women who just had a baby. Through June 2015, we searched for trials of education about family planning after having a baby. We also wrote to researchers to find other trials. The trials had to study how much the program affected family planning use. The program must have occurred within a month after the birth. We entered the data into RevMan and used the odds ratio to examine effect. We also looked at the quality of the research methods. We found 12 trials with 4145 women. Eight studies were from the USA and the others were from Australia, Nepal, Pakistan, and Syria. Four trials provided one counseling session before hospital discharge. Of eight studies with more than one contact, five focused on teens. Three of the five had home visiting, one used clinic services, and one had personal and phone contacts. Of three studies with women and teens, two had home visits and one used phone contact. Six trials had results of moderate quality. In a study with adolescents, the group with home‐based mentoring had fewer second births within two years compared to the control group. Of trials with lower quality evidence, two showed some effect. In Nepal, more of the women with some counseling right after delivery may use birth control at six months than those with a session later or none. In Australia, more teens in a special home‐visiting program used birth control correctly at six months than those with standard home visits. We found moderate to low quality results overall. Most of those with some effect were low quality. Better program design and carrying out could make them stronger. Even still, some programs might cost too much for some settings.
UR  -  http://dx.doi.org/10.1002/14651858.CD001863.pub4
ER  -  


Record #18 of 1320
Provider: John Wiley & Sons, Ltd
Content: text/plain; charset="UTF-8"

TY  -  JOUR
AN  -  CD007008
AU  -  Fisher, H
AU  -  Gardner, F
AU  -  Montgomery, P
TI  -  Cognitive‐behavioural interventions for preventing youth gang involvement for children and young people (7‐16)
JF  -  Cochrane Database of Systematic Reviews
PY  -  2008
IS  -  2
PB  -  John Wiley & Sons, Ltd
SN  -  1465-1858
KW  -  *Cognitive Behavioral Therapy
KW  -  *Peer Group
KW  -  Adolescent
KW  -  Child
KW  -  Crime [prevention & control]
KW  -  Humans
KW  -  Juvenile Delinquency [*prevention & control]
N1  -  [Developmental, Psychosocial and Learning Problems]
DO  -  10.1002/14651858.CD007008.pub2
AB  -  Abstract - Background Many studies document a robust and consistent relationship between gang membership and elevated delinquency, with gang members disproportionately involved in crime compared to non‐gang peers. Research also indicates that both delinquent youth and youth who join gangs often show a wide range of deficient or distorted social‐cognitive processes compared to non‐delinquent peers. Cognitive‐behavioural interventions are designed to address cognitive deficits in order to reduce maladaptive or dysfunctional behaviour, and studies have documented their positive impact on a number of behavioural and psychological disorders among children and youth. Objectives To determine the effectiveness of cognitive‐behavioural interventions for preventing youth gang involvement for children and young people (ages 7‐16). Search methods Electronic searches of Cochrane Library, MEDLINE, ASSIA, CINAHL, CJA, Dissertations Abstracts A, EMBASE, ERIC, IBSS, LILACs, LexisNexis Butterworths, NCJR Service Abstracts Database, PsycINFO, and Sociological Abstracts, to April 2007. Reviewers contacted relevant organisations, individuals, and list‐servs and searched pertinent websites and reference lists. Selection criteria All randomised controlled trials or quasi‐randomised controlled trials of interventions with a cognitive‐behavioural intervention as the majority component, delivered to youth and children aged 7‐16 not involved in a gang. Data collection and analysis Searching yielded 2,284 unduplicated citations, 2,271 of which were excluded as irrelevant based on title and abstract. One was excluded following personal communication with investigators. One citation, of a large randomised prevention trial, awaits assessment; personal communication with study authors yielded unpublished reports addressing gang outcomes, but insufficient detail precluded determining inclusion status. Seven remaining reports were excluded as irrelevant because they were narrative reviews or descriptions of programs without evaluations, did not address a gang prevention programme, or did not address a gang prevention program that included a cognitive‐behavioural intervention. The remaining four full‐text reports excluded because of study design, leading to 0 included studies. Main results No randomised controlled trials or quasi‐randomised controlled trials were identified. Authors' conclusions No evidence from randomised controlled trials or quasi‐randomised controlled trials exists regarding the effectiveness of cognitive‐behavioural interventions for gang prevention. Four evaluations of Gang Resistance Education and Training (GREAT) have been conducted, two of which were part of a US national evaluation, but all were excluded based on study design. Reviewers conclude there is an urgent need for rigorous primary evaluations of cognitive‐behavioural interventions for gang prevention to develop this research field and guide future gang prevention programmes and policies. Plain language summary Cognitive‐behavioural interventions for preventing gang involvement in children and young people Research indicates that youth who join gangs are more likely to be involved in delinquency and crime, particularly serious and violent offences, compared to non‐gang youth and non‐gang delinquent youth. Research also has found that both delinquent youth and youth who join gangs often show a range of negative thoughts, feelings and beliefs compared to non‐delinquent peers. Cognitive‐behavioural interventions, designed to address these deficits, have had a positive impact on a variety of behavioural and psychological disorders among children and youth. This systematic review was designed to assess the effectiveness of such cognitive‐behavioural interventions for preventing youth gang involvement. A three‐part search strategy found no randomised controlled trials or quasi‐randomised controlled trials of the effectiveness of cognitive‐behavioural interventions for gang prevention; four excluded studies examining the impact of Gang Resistance Education and Training (GREAT) were of too poor a quality to be included in analysis. The only possible conclusions from this review, therefore, are the urgent need for additional primary evaluations of cognitive‐behavioural interventions for gang prevention and the importance of high standards required of the research conducted to provide meaningful findings that can guide future programmes and policies.
UR  -  http://dx.doi.org/10.1002/14651858.CD007008.pub2
ER  -  


Record #19 of 1320
Provider: John Wiley & Sons, Ltd
Content: text/plain; charset="UTF-8"

TY  -  JOUR
AN  -  CD012249
AU  -  Lopez, LM
AU  -  Bernholc, A
AU  -  Chen, M
AU  -  Tolley, EE
TI  -  School‐based interventions for improving contraceptive use in adolescents
JF  -  Cochrane Database of Systematic Reviews
PY  -  2016
IS  -  6
PB  -  John Wiley & Sons, Ltd
SN  -  1465-1858
KW  -  *Contraception Behavior
KW  -  *School Health Services
KW  -  Adolescent
KW  -  Condoms [statistics & numerical data]
KW  -  Contraception [methods]
KW  -  Contraception, Postcoital [statistics & numerical data]
KW  -  Female
KW  -  Humans
KW  -  Male
KW  -  Pregnancy
KW  -  Pregnancy in Adolescence [*prevention & control]
KW  -  Program Evaluation
KW  -  Randomized Controlled Trials as Topic
KW  -  Schools
KW  -  Sex Education [methods]
KW  -  Sexually Transmitted Diseases [*prevention & control]
KW  -  Young Adult
N1  -  [Fertility Regulation]
DO  -  10.1002/14651858.CD012249
AB  -  Abstract - Background Young women, especially adolescents, often lack access to modern contraception. Reasons vary by geography and regional politics and culture. The projected 2015 birth rate in 'developing' regions was 56 per 1000 compared with 17 per 1000 for 'developed' regions. Objectives To identify school‐based interventions that improved contraceptive use among adolescents Search methods Until 6 June 2016, we searched for eligible trials in PubMed, CENTRAL, ERIC, Web of Science, POPLINE, ClinicalTrials.gov and ICTRP. Selection criteria We considered randomized controlled trials (RCTs) that assigned individuals or clusters. The majority of participants must have been 19 years old or younger. The educational strategy must have occurred primarily in a middle school or high school. The intervention had to emphasize one or more effective methods of contraception. Our primary outcomes were pregnancy and contraceptive use. Data collection and analysis We assessed titles and abstracts identified during the searches. One author extracted and entered the data into RevMan; a second author verified accuracy. We examined studies for methodological quality. For unadjusted dichotomous outcomes, we calculated the Mantel‐Haenszel odds ratio (OR) with 95% confidence interval (CI). For cluster randomized trials, we used adjusted measures, e.g. OR, risk ratio, or difference in proportions. For continuous outcomes, we used the adjusted mean difference (MD) or other measures from the models. We did not conduct meta‐analysis due to varied interventions and outcome measures. Main results The 11 trials included 10 cluster RCTs and an individually randomized trial. The cluster RCTs had sample sizes from 816 to 10,954; the median number of clusters was 24. Most trials were conducted in the USA and UK; one was from Mexico and one from South Africa. We focus here on the trials with moderate quality evidence and an intervention effect. Three addressed preventing pregnancy and HIV/STI through interactive sessions. One trial provided a multifaceted two‐year program. Immediately after year one and 12 months after year two, the intervention group was more likely than the standard‐curriculum group to report using effective contraception during last sex (reported adjusted ORs 1.62 ± standard error (SE) 0.22) and 1.76 ± SE 0.29), condom use during last sex (reported adjusted ORs 1.91 ± SE 0.27 and 1.68 ± SE 0.25), and less frequent sex without a condom in the past three months (reported ratios of adjusted means 0.50 ± SE 0.31 and 0.63 ± SE 0.23). Another trial compared multifaceted two‐year programs on sexual risk reduction and risk avoidance (abstinence‐focused) versus usual health education. At 3 months, the risk reduction group was less likely than the usual‐education group to report no condom use at last intercourse (reported adjusted OR 0.67, 95% CI 0.47 to 0.96) and sex without a condom in the last three months (reported adjusted OR 0.59, 95% CI 0.36 to 0.95). At 3 and after 15 months, the risk avoidance group was also less likely than the usual‐education group to report no condom use at last intercourse (reported adjusted ORs 0.70, 95% CI 0.52 to 0.93; and 0.61, 95% CI 0.45 to 0.85). At the same time points, the risk reduction group had a higher score than the usual‐education group for condom knowledge. The third trial provided a peer‐led program with eight interactive sessions. At 17 months, the intervention group was less likely than the teacher‐led group to report oral contraceptive use during last sex (OR 0.57, 95% CI 0.36 to 0.91). This difference may not have been significant if the investigators had adjusted for the clustering. At 5 and 17 months, the peer‐led group had a greater mean increase in knowledge of HIV and pregnancy prevention compared with the control group. An additional trial showed an effect on knowledge only. The group with an emergency contraception (EC) session was more likely than the group without the EC unit to know the time limits for using hormonal EC (pill) and the non‐hormonal IUD as EC. Authors' conclusions Since most trials addressed preventing STI/HIV and pregnancy, they emphasized condom use. However, several studies covered a range of contraceptive methods. The overall quality of evidence was low. Main reasons for downgrading the evidence were having limited information on intervention fidelity, analyzing a subsample rather than all those randomized, and having high losses. Plain language summary School‐based programs to improve birth control use among adolescents Background Adolescents have high rates of unplanned pregnancy. They may not have family planning services nearby or know how to get modern birth control. We wanted to find programs in schools that helped teenagers learn about birth control. Methods We did computer searches for randomized trials until 6 June 2016. Programs included in this review must have occurred in a school, such as a middle school or high school. The programs tried to improve birth control use among teenagers. They also had to emphasize one or more methods of birth control known to work well. Results We found 11 trials. One study was small, and the other 10 had 816 to 10,954 participants. Six studies were from the USA, three were from the UK, and one each came from Mexico and South Africa. We focus here on three programs that had some effect and were good quality. All three involved students in a variety of activities versus usual sex education. After a two‐year program, the intervention group reported more use of birth control as well as condoms during last sex than the group with standard classes. Another study lasting two years provided two different programs. The intent was to avoid risk by not having sex until marriage or to reduce risk by delaying sex until older. The control group had usual health education. The programs for avoiding risk and reducing risk showed fewer reports of sex without using birth control or condoms. The third study had peers lead eight sessions of educational activities. The program showed less birth control use compared with teacher education but the researchers did not adjust for the study design. Of the other eight studies, one had good quality results. The intervention group knew the time limits for using emergency contraception. Six of seven studies with low or very low quality results reported some program effect, such as more condom or contraceptive use or more knowledge of condoms. Authors' conclusions Since most trials aimed to prevent STI/HIV and pregnancy, they focused on condom use. However, several studies covered a variety of birth control methods. The overall quality of results was low. Some trials lacked information on how their programs worked. Many analyzed subsamples rather than all students in the study, and most had high losses.
UR  -  http://dx.doi.org/10.1002/14651858.CD012249
ER  -  


Record #20 of 1320
Provider: John Wiley & Sons, Ltd
Content: text/plain; charset="UTF-8"

TY  -  JOUR
AN  -  CD005558
AU  -  Donkoh, C
AU  -  Underhill, K
AU  -  Montgomery, P
TI  -  Independent living programmes for improving outcomes for young people leaving the care system
JF  -  Cochrane Database of Systematic Reviews
PY  -  2006
IS  -  3
PB  -  John Wiley & Sons, Ltd
SN  -  1465-1858
KW  -  *Activities of Daily Living
KW  -  *Adaptation, Psychological
KW  -  *Foster Home Care
KW  -  *Social Welfare
KW  -  Adolescent
KW  -  Adult
KW  -  Humans
KW  -  Social Adjustment
N1  -  [Developmental, Psychosocial and Learning Problems]
DO  -  10.1002/14651858.CD005558.pub2
AB  -  Abstract - Background Independent living programmes (ILPs) are designed to provide young people leaving care with skills that will limit their disadvantage and aid in their successful transition into adulthood. Programmes focus on personal development, independent living skills, education, and vocational support. Objectives To assess the effectiveness of independent living programmes for young people leaving the care system. Search methods The following electronic databases were searched: Cochrane Register of Controlled Trials (CENTRAL) (Issue 3, 2005); MEDLINE (1966 to June 2005); EMBASE (1980 to June 2005); CINAHL (1982 to June 2005); PsycINFO (1887 to June 2005); Sociological Abstracts (1952 ‐ June 2005); Applied Social Science Index and Abstracts (ASSIA) (1987‐ June 2005) and Dissertation Abstracts (to June 2005). All bibliographies were cross‐referenced, and experts were contacted for unpublished or ongoing studies. Selection criteria Randomised or quasi‐randomised controlled trials comparing ILPs to standard care, another intervention, no intervention, or a wait‐list control, for young people leaving care systems at their country's statutory age of discharge. Data collection and analysis 2196 citations were identified and screened independently by two reviewers. Full text versions were obtained for 54 papers. None met the review's inclusion criteria. Main results No study was found that met the inclusion criteria of the review. Eighteen studies using nonrandomised or noncomparative designs were found, which generally reported favourable outcomes for ILP participants; however, reliable inferences cannot be drawn from these studies due to their use of weak methodology. Authors' conclusions Results from randomised controlled trials show no evidence of the effectiveness of ILPs in improving or impairing outcomes for young people discharged from care. Further research into ILPs using randomised controlled designs is needed. Plain language summary Independent living programmes for improving outcomes for young people leaving the care system This review aimed to evaluate the effectiveness of independent living programmes (ILPs), a widespread and varied group of programmes intended to improve outcomes for foster care (looked‐after) youth leaving the care system. There is evidence that of the many thousands of young people who are discharged from care each year, a sizeable number lack the life skills or resources necessary to succeed independently. Compared to the general population, these young adults face much higher rates of homelessness, unemployment, dependency on public assistance, physical and mental health problems, and involvement with the criminal justice system. ILPs, which incorporate independent living skills training, personal development, and educational and vocational support, are one strategy to improve these outcomes. So as to incorporate only the highest‐quality evidence, this review was limited to randomised and quasi‐randomised controlled trials that assessed the effectiveness of ILPs for young people leaving the care system. Outcomes of interest included educational attainment, employment, health, housing, and other relevant life skills outcomes. After an exhaustive search, no study was found that met our criteria. The primary reason for excluding studies was the lack of a randomised or quasi‐randomised design. Eighteen studies utilising nonrandom comparisons, one‐group longitudinal designs, or qualitative methodology were identified and are detailed in the table of excluded studies. The results of these studies generally favoured ILP participants for the outcomes of interest; however, their weak methodology makes it difficult to draw any firm or reliable inferences for policy and practice. On the whole, adverse effects were rarely observed. This review is severely limited by the methodological quality of the evidence base for ILPs. Further research incorporating randomised designs is both feasible and necessary.
UR  -  http://dx.doi.org/10.1002/14651858.CD005558.pub2
ER  -  


Record #21 of 1320
Provider: John Wiley & Sons, Ltd
Content: text/plain; charset="UTF-8"

TY  -  JOUR
AN  -  CD013512
AU  -  Ng, SM
AU  -  Ren, M
AU  -  Lindsley, KB
AU  -  Hawkins, BS
AU  -  Kuo, IC
TI  -  Transepithelial versus epithelium‐off corneal crosslinking for progressive keratoconus
JF  -  Cochrane Database of Systematic Reviews
PY  -  2021
IS  -  3
PB  -  John Wiley & Sons, Ltd
SN  -  1465-1858
KW  -  Adult
KW  -  Bias
KW  -  Collagen [*radiation effects]
KW  -  Corneal Pachymetry
KW  -  Cross-Linking Reagents [*administration & dosage, radiation effects]
KW  -  Dextrans [administration & dosage]
KW  -  Disease Progression
KW  -  Epithelium, Corneal [radiation effects, surgery]
KW  -  Female
KW  -  Humans
KW  -  Iontophoresis [methods]
KW  -  Keratoconus [*radiotherapy]
KW  -  Male
KW  -  Photosensitizing Agents [*administration & dosage, radiation effects]
KW  -  Randomized Controlled Trials as Topic
KW  -  Riboflavin [*administration & dosage, radiation effects]
KW  -  Ultraviolet Therapy [adverse effects, *methods]
KW  -  Visual Acuity
KW  -  Young Adult
N1  -  [Eyes and Vision]
DO  -  10.1002/14651858.CD013512.pub2
AB  -  Abstract - Background Keratoconus is the most common corneal dystrophy. It can cause loss of uncorrected and best‐corrected visual acuity through ectasia (thinning) of the central or paracentral cornea, irregular corneal scarring, or corneal perforation. Disease onset usually occurs in the second to fourth decade of life, periods of peak educational attainment or career development. The condition is lifelong and sight‐threatening. Corneal collagen crosslinking (CXL) using ultraviolet A (UVA) light applied to the cornea is the only treatment that has been shown to slow progression of disease. The original, more widely known technique involves application of UVA light to de‐epithelialized cornea, to which a photosensitizer (riboflavin) is added topically throughout the irradiation process. Transepithelial CXL is a recently advocated alternative to the standard CXL procedure, in that the epithelium is kept intact during CXL. Retention of the epithelium offers the putative advantages of faster healing, less patient discomfort, faster visual rehabilitation, and less risk of corneal haze. Objectives To assess the short‐ and long‐term effectiveness and safety of transepithelial CXL compared with epithelium‐off CXL for progressive keratoconus. Search methods To identify potentially eligible studies, we searched the Cochrane Central Register of Controlled Trials (CENTRAL) (which contains the Cochrane Eyes and Vision Trials Register) (2020, Issue 1); Ovid MEDLINE; Embase.com; PubMed; Latin American and Caribbean Health Sciences Literature database (LILACS); ClinicalTrials.gov; and World Health Organization (WHO) International Clinical Trials Registry Platform (ICTRP). We did not impose any date or language restrictions. We last searched the electronic databases on 15 January 2020. Selection criteria We included randomized controlled trials (RCTs) in which transepithelial CXL had been compared with epithelium‐off CXL in participants with progressive keratoconus. Data collection and analysis We used standard Cochrane methodology. Main results We included 13 studies with 661 eyes of 567 participants enrolled; 13 to 119 participants were enrolled per study. Seven studies were conducted in Europe, three in the Middle East, and one each in India, Russia, and Turkey. Seven studies were parallel‐group RCTs, one study was an RCT with a paired‐eyes design, and five studies were RCTs in which both eyes of some or all participants were assigned to the same intervention. Eleven studies compared transepithelial CXL with epithelium‐off CXL in participants with progressive keratoconus. There was no evidence of an important difference between intervention groups in maximum keratometry (denoted 'maximum K' or 'Kmax'; also known as steepest keratometry measurement) at 12 months or later (mean difference (MD) 0.99 diopters (D), 95% CI −0.11 to 2.09; 5 studies; 177 eyes; I 2  = 41%; very low certainty evidence). Few studies described other outcomes of interest. The evidence is very uncertain that epithelium‐off CXL may have a small (data from two studies were not pooled due to considerable heterogeneity (I 2  = 92%)) or no effect on stabilization of progressive keratoconus compared with transepithelial CXL; comparison of the estimated proportions of eyes with decreases or increases of 2 or more diopters in maximum K at 12 months from one study with 61 eyes was RR 0.32 (95% CI 0.09 to 1.12) and RR (non‐event) 0.86 (95% CI 0.74 to 1.00), respectively (very low certainty). We did not estimate an overall effect on corrected‐distance visual acuity (CDVA) because substantial heterogeneity was detected (I 2  = 70%). No study evaluated CDVA gain or loss of 10 or more letters on a logarithm of the minimum angle of resolution (logMAR) chart. Transepithelial CXL may result in little to no difference in CDVA at 12 months or beyond. Four studies reported that either no adverse events or no serious adverse events had been observed. Another study noted no change in endothelial cell count after either procedure. Moderate certainty evidence from 4 studies (221 eyes) found that epithelium‐off CXL resulted in a slight increase in corneal haze or scarring when compared to transepithelial CXL (RR (non‐event) 1.07, 95% CI 1.01 to 1.14). Three studies, one of which had three arms, compared outcomes among participants assigned to transepithelial CXL using iontophoresis versus those assigned to epithelium‐off CXL. No conclusive evidence was found for either keratometry or visual acuity outcomes at 12 months or later after surgery. Low certainty evidence suggests that transepithelial CXL using iontophoresis results in no difference in logMAR CDVA (MD 0.00 letter, 95% CI −0.04 to 0.04; 2 studies; 51 eyes). Only one study examined gain or loss of 10 or more logMAR letters. In terms of adverse events, one case of subepithelial infiltrate was reported after transepithelial CXL with iontophoresis, whereas two cases of faint corneal scars and four cases of permanent haze were observed after epithelium‐off CXL. Vogt's striae were found in one eye after each intervention. The certainty of the evidence was low or very low for the outcomes in this comparison due to imprecision of estimates for all outcomes and risk of bias in the studies from which data have been reported. Authors' conclusions Because of lack of precision, frequent indeterminate risk of bias due to inadequate reporting, and inconsistency in outcomes measured and reported among studies in this systematic review, it remains unknown whether transepithelial CXL, or any other approach, may confer an advantage over epithelium‐off CXL for patients with progressive keratoconus with respect to further progression of keratoconus, visual acuity outcomes, and patient‐reported outcomes (PROs). Arrest of the progression of keratoconus should be the primary outcome of interest in future trials of CXL, particularly when comparing the effectiveness of different approaches to CXL. Furthermore, methods of assessing and defining progressive keratoconus should be standardized. Trials with longer follow‐up are required in order to assure that outcomes are measured after corneal wound‐healing and stabilization of keratoconus. In addition, perioperative, intraoperative, and postoperative care should be standardized to permit meaningful comparisons of CXL methods. Methods to increase penetration of riboflavin through intact epithelium as well as delivery of increased dose of UVA may be needed to improve outcomes. PROs should be measured and reported. The visual significance of adverse outcomes, such as corneal haze, should be assessed and correlated with other outcomes, including PROs.  Plain language summary What surgical procedure works best to slow the progression of keratoconus (an eye disease)? Why is this question important?  Keratoconus is a disease that affects the thin, clear outer layer of the eye, known as the cornea. Normally, the cornea is dome‐shaped. In people with keratoconus, the cornea slowly thins, and a cone‐shaped bulge develops in the center of the cornea. The disease usually begins between the ages of teens and 40, and persists throughout life. It causes blurry or distorted vision that may not be improved by wearing glasses and may result in perforation of the cornea and other visual problems. Treatments such as glasses and contact lenses can be used to improve the vision of people with keratoconus. However, these do not slow the progression of the disease. The only treatment known to slow disease progression is ‘corneal collagen crosslinking’ (CXL). CXL is a surgical procedure that aims to strengthen the cornea and prevent further thinning. It involves shining ultraviolet A (invisible) light rays onto eyes that have been treated with eye drops containing riboflavin (a vitamin). When the light rays meet the riboflavin, new links form between the fibers that make up the cornea. There are two types of CXL. One type requires the removal of the cells on surface of the cornea, to make it easier for the riboflavin to reach the cornea. This procedure is called ‘epithelium‐off CXL’. The other type does not require the removal of these cells. This procedure is called ‘transepithelial CXL’. Surgeons who carry out this procedure can use chemicals to help riboflavin penetrate the cells on the surface of the cornea. They can also deliver riboflavin to the cornea using a small electrical current (iontophoresis). Epithelium‐off CXL is the more commonly used procedure. However, transepithelial CXL could have advantages, such as faster healing and less patient discomfort. We reviewed the evidence to find out which of these two procedures is more beneficial and less risky for people with keratoconus. How did we identify and evaluate the evidence?  We searched the medical literature for studies that compared epithelium‐off CXL against transepithelial CXL. Then we compared the results and summarized the evidence from all the studies. We rated our confidence in the evidence, based on factors such as study methods and sizes, and the consistency of findings across studies. What did we find?  We found 13 studies with a total of 567 people. The studies took place in Europe, the Middle East, India, Russia, and Turkey. The shortest studies lasted six months, and the longest study lasted more than three years. Eleven studies compared transepithelial CXL without iontophoresis against epithelium‐off CXL. Three studies compared transepithelial CXL with iontophoresis against epithelium‐off CXL. Transepithelial CXL without iontophoresis compared to epithelium‐off CXL We do not know if one procedure is better than the other for preventing progression of keratoconus or visual loss because too few robust studies have compared the effects of these two CXL methods. Evidence from four studies suggests that corneal hazing (clouding of the cornea) or scarring are probably more common with epithelium‐off CXL. Transepithelial CXL with iontophoresis compared to epithelium‐off CXL Evidence from two studies suggests that there may be little to no difference between the two procedures in changes to vision clarity. We do not know if one procedure is better than the other to prevent progression of keratoconus because two few robust studies have compared the two methods. The evidence does not suggest that one procedure leads to more unwanted events than the other. However, our confidence in this evidence is low, because it is based on three studies that did not use robust methods. What does this mean?  Due to a lack of robust evidence, we do not know if epithelium‐off CXL or transepithelial CXL is better for slowing keratoconus progression. Adverse events such as corneal hazing or scarring are probably more common with epithelium‐off CXL than with transepithelial CXL without iontophoresis. We need more and larger studies to strengthen the evidence. These should compare the benefits and the risks of different CXL procedures. Studies should aim to follow patients for more than 12 months, so that long‐term effects can be compared as it can take at least that much time for corneal tissue to heal from any procedure. How‐up‐to date is this review?  The evidence in this Cochrane Review is current to January 2020.
UR  -  http://dx.doi.org/10.1002/14651858.CD013512.pub2
ER  -  


Record #22 of 1320
Provider: John Wiley & Sons, Ltd
Content: text/plain; charset="UTF-8"

TY  -  JOUR
AN  -  CD011020
AU  -  Linden, M
AU  -  Hawley, C
AU  -  Blackwood, B
AU  -  Evans, J
AU  -  Anderson, V
AU  -  O'Rourke, C
TI  -  Technological aids for the rehabilitation of memory and executive functioning in children and adolescents with acquired brain injury
JF  -  Cochrane Database of Systematic Reviews
PY  -  2016
IS  -  7
PB  -  John Wiley & Sons, Ltd
SN  -  1465-1858
KW  -  *Executive Function
KW  -  *Internet
KW  -  *Problem Solving
KW  -  *Software
KW  -  Adolescent
KW  -  Attention
KW  -  Brain Injuries [complications, *rehabilitation]
KW  -  Child
KW  -  Child, Preschool
KW  -  Humans
KW  -  Memory Disorders [etiology, *rehabilitation]
KW  -  Outcome Assessment, Health Care
KW  -  Randomized Controlled Trials as Topic
KW  -  Young Adult
N1  -  [Injuries]
DO  -  10.1002/14651858.CD011020.pub2
AB  -  Abstract - Background The use of technology in healthcare settings is on the increase and may represent a cost‐effective means of delivering rehabilitation. Reductions in treatment time, and delivery in the home, are also thought to be benefits of this approach. Children and adolescents with brain injury often experience deficits in memory and executive functioning that can negatively affect their school work, social lives, and future occupations. Effective interventions that can be delivered at home, without the need for high‐cost clinical involvement, could provide a means to address a current lack of provision. We have systematically reviewed studies examining the effects of technology‐based interventions for the rehabilitation of deficits in memory and executive functioning in children and adolescents with acquired brain injury. Objectives To assess the effects of technology‐based interventions compared to placebo intervention, no treatment, or other types of intervention, on the executive functioning and memory of children and adolescents with acquired brain injury. Search methods We ran the search on the 30 September 2015. We searched the Cochrane Injuries Group Specialised Register, the Cochrane Central Register of Controlled Trials (CENTRAL), Ovid MEDLINE(R), Ovid MEDLINE(R) In‐Process & Other Non‐Indexed Citations, Ovid MEDLINE(R) Daily and Ovid OLDMEDLINE(R), EMBASE Classic + EMBASE (OvidSP), ISI Web of Science (SCI‐EXPANDED, SSCI, CPCI‐S, and CPSI‐SSH), CINAHL Plus (EBSCO), two other databases, and clinical trials registers. We also searched the internet, screened reference lists, and contacted authors of included studies. Selection criteria Randomised controlled trials comparing the use of a technological aid for the rehabilitation of children and adolescents with memory or executive���functioning deficits with placebo, no treatment, or another intervention. Data collection and analysis Two review authors independently reviewed titles and abstracts identified by the search strategy. Following retrieval of full‐text manuscripts, two review authors independently performed data extraction and assessed the risk of bias. Main results Four studies (involving 206 participants) met the inclusion criteria for this review. Three studies, involving 194 participants, assessed the effects of online interventions to target executive functioning (that is monitoring and changing behaviour, problem solving, planning, etc.). These studies, which were all conducted by the same research team, compared online interventions against a 'placebo' (participants were given internet resources on brain injury). The interventions were delivered in the family home with additional support or training, or both, from a psychologist or doctoral student. The fourth study investigated the use of a computer program to target memory in addition to components of executive functioning (that is attention, organisation, and problem solving). No information on the study setting was provided, however a speech‐language pathologist, teacher, or occupational therapist accompanied participants. Two studies assessed adolescents and young adults with mild to severe traumatic brain injury (TBI), while the remaining two studies assessed children and adolescents with moderate to severe TBI. Risk of bias We assessed the risk of selection bias as low for three studies and unclear for one study. Allocation bias was high in two studies, unclear in one study, and low in one study. Only one study (n = 120) was able to conceal allocation from participants, therefore overall selection bias was assessed as high. One study took steps to conceal assessors from allocation (low risk of detection bias), while the other three did not do so (high risk of detection bias). Primary outcome 1: Executive functioning: Technology‐based intervention versus placebo Results from meta‐analysis of three studies (n = 194) comparing online interventions with a placebo for children and adolescents with TBI, favoured the intervention immediately post‐treatment (standardised mean difference (SMD) ‐0.37, 95% confidence interval (CI) ‐0.66 to ‐0.09; P = 0.62; I 2  = 0%). (As there is no 'gold standard' measure in the field, we have not translated the SMD back to any particular scale.) This result is thought to represent only a small to medium effect size (using Cohen’s rule of thumb, where 0.2 is a small effect, 0.5 a medium one, and 0.8 or above is a large effect); this is unlikely to have a clinically important effect on the participant. The fourth study (n = 12) reported differences between the intervention and control groups on problem solving (an important component of executive functioning). No means or standard deviations were presented for this outcome, therefore an effect size could not be calculated. The quality of evidence for this outcome according to GRADE was very low. This means future research is highly likely to change the estimate of effect. Primary outcome 2: Memory One small study (n = 12) reported a statistically significant difference in improvement in sentence recall between the intervention and control group following an eight‐week remediation programme. No means or standard deviations were presented for this outcome, therefore an effect size could not be calculated. Secondary outcomes Two studies (n = 158) reported on anxiety/depression as measured by the Child Behavior Checklist (CBCL) and were included in a meta‐analysis. We found no evidence of an effect with the intervention (mean difference ‐5.59, 95% CI ‐11.46 to 0.28; I 2  = 53%). The GRADE quality of evidence for this outcome was very low, meaning future research is likely to change the estimate of effect. A single study sought to record adverse events and reported none. Two studies reported on use of the intervention (range 0 to 13 and 1 to 24 sessions). One study reported on social functioning/social competence and found no effect. The included studies reported no data for other secondary outcomes (that is quality of life and academic achievement). Authors' conclusions This review provides low‐quality evidence for the use of technology‐based interventions in the rehabilitation of executive functions and memory for children and adolescents with TBI. As all of the included studies contained relatively small numbers of participants (12 to 120), our findings should be interpreted with caution. The involvement of a clinician or therapist, rather than use of the technology, may have led to the success of these interventions. Future research should seek to replicate these findings with larger samples, in other regions, using ecologically valid outcome measures, and reduced clinician involvement. Plain language summary Using technology to rehabilitate children and adolescents with acquired brain injury Review question We aimed to assess the effects of technology‐based interventions in rehabilitating children and adolescents with acquired brain injury. Background Acquired brain injury is defined as any injury to the brain that occurs following birth and is the result of illness, medical conditions, or trauma. After acquired brain injury a person can experience difficulties with executive functions and memory. Executive functions are brain processes that involve planning and emotional control, which govern the ability to start and stop our actions. Memory processes allow us to store and recall information about our world. Executive functions also include an aspect of memory called working memory. Technology is increasingly being used to help children and adolescents recover from acquired brain injury. Technological aids used to rehabilitate memory and executive functions include pagers, smartphones, internet‐based interventions, and voice recorders. Search date We performed the searches in September 2015. Study characteristics We identified four studies (including 206 participants) that investigated the effectiveness of technology‐based interventions to rehabilitate children and adolescents with traumatic brain injury. All four studies were conducted in North America, with three originating from the same research team. One study with 120 participants used an online Counselor‐Assisted Problem Solving (CAPS) intervention to rehabilitate executive functioning in adolescents aged 12 to 17 years. One study with 35 participants used a Teen Online Problem‐Solving intervention to target the executive functioning of adolescents aged 11 to 18 years. One study with 40 participants used an online Family Problem Solving intervention to target outcomes such as behaviour and aspects of executive functioning in children aged 5 to 16 years. One study with 12 participants used a computer program to target cognitive‐communication skills including memory and aspects of executive functions in adolescents and young adults aged 12 to 21 years. Study funding sources All funding sources were in the USA or Canada. One study was funded by the Colorado Department of Human Services and two National Institutes of Health (NIH) awards. A second study was also funded by a NIH grant. One study was funded by a hospital charity in addition to the Easter Seal Research Institute and Apple Canada. The final study was supported by the Ohio Department of Safety. Key results This review found evidence that interventions employing technological aids did improve executive functions in adolescents with traumatic brain injury (i.e. a brain injury resulting from a road traffic accident, fall, or blow to the head). However, this result was relatively modest and is unlikely to have a clinically important effect on the child. One study employed technology to improve memory in adolescents with TBI and showed an improvement for the intervention group. It was not possible to determine how effective this approach was as the study failed to include adequate statistical information. Two studies examined the secondary outcomes of anxiety and depression but did not show any effect between the intervention and control groups at 6 months follow‐up. Only one study recorded adverse events, and reported that none occurred. Two studies reported on the amount of use the intervention received. One study reported improvements in social functioning/social competence for the intervention group. No data were reported which related to the review's other secondary outcomes. Quality of the evidence We found the quality of evidence for all outcomes to be low, which means future research is likely to change the estimate of effect. All four studies were small, and it was not always possible to conceal group allocation to participants. Three studies failed to conceal group allocation to those who measured the outcomes.
UR  -  http://dx.doi.org/10.1002/14651858.CD011020.pub2
ER  -  


Record #23 of 1320
Provider: John Wiley & Sons, Ltd
Content: text/plain; charset="UTF-8"

TY  -  JOUR
AN  -  CD005649
AU  -  Macdonald, G
AU  -  Turner, W
TI  -  Treatment Foster Care for improving outcomes in children and young people
JF  -  Cochrane Database of Systematic Reviews
PY  -  2008
IS  -  1
PB  -  John Wiley & Sons, Ltd
SN  -  1465-1858
KW  -  Adolescent
KW  -  Behavior Therapy [*methods]
KW  -  Child
KW  -  Child, Preschool
KW  -  Family Therapy [*methods]
KW  -  Female
KW  -  Foster Home Care [*methods, psychology]
KW  -  Humans
KW  -  Infant
KW  -  Juvenile Delinquency
KW  -  Male
KW  -  Mental Disorders [*therapy]
KW  -  Program Evaluation
KW  -  Social Behavior Disorders [psychology, *therapy]
KW  -  Substance‐Related Disorders [therapy]
KW  -  Terminology as Topic
KW  -  Treatment Outcome
N1  -  [Developmental, Psychosocial and Learning Problems]
DO  -  10.1002/14651858.CD005649.pub2
AB  -  Abstract - Background Treatment foster care (TFC) is a foster family‐based intervention that aims to provide young people (and, where appropriate, their families) with a tailored programme designed to effect positive changes in their lives. TFC was designed specifically to cater for the needs of children whose difficulties or circumstances place them at risk of multiple placements and/or more restrictive placements such as hospital or secure residential or youth justice settings. Objectives To assess the impact of TFC on psychosocial and behavioural outcomes, delinquency, placement stability, and discharge status for children and adolescents who require out‐of‐home placement. Search methods We searched the Cochrane Controlled Trials Register (CENTRAL) 2006 (Issue 4), MEDLINE (1966 to January 2007), CINAHL (1982 to December 2006), PsycINFO (1872 to January 2007), ASSIA (1987 to January 2007), LILACS (1982 to January 2007), ERIC (1966 to January 2007), Sociological Abstracts (1963 to January 2007), and the National Research Register 2006 (Issue 4). Selection criteria Included studies were randomised controlled trials investigating the effectiveness of TFC with children and young people up to the age of 18 who, for reasons of severe medical, social, psychological and behavioural problems, were placed in out of home care in restrictive settings (e.g. secure residential care, psychiatric hospital) or at risk of placement in such settings. Data collection and analysis Titles and abstracts identified in the search were independently assessed for eligibility by the two authors (GM and WT) who also extracted and entered into REVMAN. Date were synthesised on the few occasions where this was possible. Results are presented in tabular, graphical (forest plots) and textual form. Main results Five studies including 390 participants were included in this review. Data suggest that treatment foster care may be a useful intervention for children and young people with complex emotional, psychological and behavioural need, who are at risk of placements in non‐family settings that restrict their liberty and opportunities for social inclusion. Authors' conclusions Although the inclusion criteria for this systematic review set a study design threshold higher than that of previous reviews, the results mirror those of earlier reviews but also highlights the tendency of the perceived effectiveness of popular interventions to outstrip their evidence base. Whilst the results of individual studies generally indicate that TFC is a promising intervention for children and youth experiencing mental health problems, behavioural problems or problems of delinquency, the evidence base is less robust than that usually reported. Plain language summary Research suggests that Treatment Foster Care can help youth with behaviour problems. More research needed Treatment foster care (TFC) is a foster family‐based intervention that aims to provide young people (and, where appropriate, their families) with an individually tailored programme designed to help bring about positive changes in their lives. TFC was designed to help children whose difficulties or circumstances place them at risk of multiple placements and/or more restrictive placements such as hospital or secure residential or youth justice settings. This review set out to assess the impact of Treatment Foster Care on a range of outcomes for children and young people in such circumstances, including psychosocial and behavioural outcomes, delinquency, placement stability, and discharge status. Five studies were identified that met the inclusion criteria. All were conducted in the USA. Four focussed on young delinquents or children with a range of behaviour problems. The fifth examined the effectiveness of TFC for young people in a state mental hospital. Findings indicate that TFC care may be a useful intervention to help place these usually hard to place children and young people in family settings. Results indicate some clinically meaningful decreases in: antisocial behaviour, the number of days children and young people running away from placement; the number of criminal referrals and the time spent in locked settings. There is some evidence that young people in Treatment Foster Care spent more time in treatment over the long‐term and more time at home. Examination of educational and employment outcomes showed improvements in school attendance, homework completion and finding work. However, the generalisability of findings is limited. The total number of included studies was small and the profile of participants quite mixed. The evidence may be subject to bias given the involvement of programme developers in the research teams responsible for all included studies. On the basis of this review, nothing can be said about the costs and benefits of what is a relatively costly service. Furthermore, it is not possible to make statements about TFC effectiveness vis‐a‐vis other composite interventions. Future research should seek to test the generalisability of findings from these studies by replicating the studies using independent research teams. Studies need to be conducted in different locations, with different groups of young people, of different ages and more diverse ethnicity, and with a range of clearly specified problem profiles (e.g. psychological disorders; delinquency), and with follow‐up periods longer than two years.
UR  -  http://dx.doi.org/10.1002/14651858.CD005649.pub2
ER  -  


Record #24 of 1320
Provider: John Wiley & Sons, Ltd
Content: text/plain; charset="UTF-8"

TY  -  JOUR
AN  -  CD010827
AU  -  Hay, PJ
AU  -  Touyz, S
AU  -  Claudino, AM
AU  -  Lujic, S
AU  -  Smith, CA
AU  -  Madden, S
TI  -  Inpatient versus outpatient care, partial hospitalisation and waiting list for people with eating disorders
JF  -  Cochrane Database of Systematic Reviews
PY  -  2019
IS  -  1
PB  -  John Wiley & Sons, Ltd
SN  -  1465-1858
KW  -  *Ambulatory Care [statistics & numerical data]
KW  -  *Hospitalization [statistics & numerical data]
KW  -  Adolescent
KW  -  Adult
KW  -  Anorexia Nervosa [*therapy]
KW  -  Body Mass Index
KW  -  Body Weight
KW  -  Bulimia Nervosa [*therapy]
KW  -  Confidence Intervals
KW  -  Feeding and Eating Disorders [therapy]
KW  -  Humans
KW  -  Length of Stay [statistics & numerical data]
KW  -  Randomized Controlled Trials as Topic
KW  -  Remission Induction
KW  -  Waiting Lists
KW  -  Young Adult
N1  -  [Common Mental Disorders]
DO  -  10.1002/14651858.CD010827.pub2
AB  -  Abstract - Background Clinical guidelines recommend outpatient care for the majority of people with an eating disorder. The optimal use of inpatient treatment or combination of inpatient and partial hospital care is disputed and practice varies widely. Objectives To assess the effects of treatment setting (inpatient, partial hospitalisation, or outpatient) on the reduction of symptoms and increase in remission rates in people with: 1. Anorexia nervosa and atypical anorexia nervosa; 2. Bulimia nervosa and other eating disorders. Search methods We searched Ovid MEDLINE (1950‐ ), Embase (1974‐ ), PsycINFO (1967‐ ) and the Cochrane Central Register of Controlled Trials (CENTRAL) to 2 July 2018. An earlier search of these databases was conducted via the Cochrane Common Mental Disorders Controlled Trial Register (CCMD‐CTR) (all years to 20 November 2015). We also searched the WHO International Clinical Trials Registry Platform and ClinicalTrials.gov (6 July 2018). We ran a forward citation search on the Web of Science to identify additional reports citing any of the included studies, and screened reference lists of included studies and relevant reviews identified during our searches. Selection criteria We included randomised controlled trials that tested the efficacy of inpatient, outpatient, or partial hospital settings for treatment of eating disorder in adults, adolescents, and children, whose diagnoses were determined according to the DSM‐5, or other internationally accepted diagnostic criteria. We excluded trials of treatment setting for medical or psychiatric complications or comorbidities (e.g. hypokalaemia, depression) of an eating disorder. Data collection and analysis We followed standard Cochrane procedures to select studies, extract and analyse data, and interpret and present results. We extracted data according to the DSM‐5 criteria. We used the Cochrane tool to assess risk of bias. We used the mean (MD) or standardised mean difference (SMD) for continuous data outcomes, and the risk ratio (RR) for binary outcomes. We included the 95% confidence interval (CI) with each result. We presented the quality of the evidence and estimate of effect for weight or body mass index (BMI) and acceptability (number who completed treatment), in a 'Summary of findings' table for the comparison for which we had sufficient data to conduct a meta‐analysis. Main results We included five trials in our review. Four trials included a total of 511 participants with anorexia nervosa, and one trial had 55 participants with bulimia nervosa. Three trials are awaiting classification, and may be included in future versions of this review. We assessed a risk of bias from lack of blinding of participants and therapists in all trials, and unclear risk for allocation concealment and randomisation in one study. We had planned four comparisons, and had data for meta‐analyses for one. For anorexia nervosa, there may be little or no difference between specialist inpatient care and active outpatient or combined brief hospital and outpatient care in weight gain at 12 months after the start of treatment (standardised mean difference (SMD) ‐0.22, 95% CI ‐0.49 to 0.05; 2 trials, 232 participants; low‐quality evidence). People may be more likely to complete treatment when randomised to outpatient care settings, but this finding is very uncertain (risk ratio (RR) 0.75, 95% CI 0.64 to 0.88; 3 trials, 319 participants; very low‐quality evidence). We downgraded the quality of the evidence for these outcomes because of risks of bias, small numbers of participants and events, and variable level of specialist expertise and intensity of treatment. We had no data, or data from only one trial for the primary outcomes for each of the other three comparisons. No trials measured weight or acceptance of treatment for anorexia nervosa, when comparing inpatient care provided by a specialist eating disorder service and health professionals and a waiting list, no active treatment, or treatment as usual. There was no clear difference in weight gain between settings, and only slightly more acceptance for the partial hospital setting over specialist inpatient care for weight restoration in anorexia nervosa. There was no clear difference in weight gain or acceptability of treatment between specialist inpatient care and partial hospital care for bulimia nervosa, and other binge eating disorders. Authors' conclusions There was insufficient evidence to conclude whether any treatment setting was superior for treating people with moderately severe (or less) anorexia nervosa, or other eating disorders. More research is needed for all comparisons of inpatient care versus alternate care. Plain language summary Inpatient hospital care compared to outpatient or day care for people with eating disorders Why is this review important? International clinical practice guidelines recommend that overall, people with eating disorders should receive their treatment in an outpatient setting. Most people also prefer to avoid a hospital admission, as it takes more time and resources. However, it is not known if outpatient care is as effective as more intensive inpatient or partial (day) hospital care, or if it is more acceptable for people. Those who are at medical or psychiatric risk of harm or suicide, and those with anorexia nervosa who are severely underweight or rapidly losing weight may not be safe in an outpatient setting. Who will be interested in this review? People with lived experience of eating disorders and people who care for them will be interested in this review. Which studies were included in the review? We searched medical databases and trial registers to find randomised controlled studies that compared inpatient care to partial hospital care or outpatient care, alone or in combination, to July 2018. We included four trials that included 511 people with anorexia nervosa, and one trial of 55 people with bulimia nervosa. What does the evidence from the review tell us? There was not enough evidence from trials to support any one setting for people with anorexia nervosa, bulimia nervosa, or other eating disorders. There was no clear difference in weight gain for people with anorexia nervosa who were treated in different settings, but they seemed more likely to complete treatment when some or all of it was offered in settings outside the hospital. The evidence was low or very low‐quality, so we are uncertain about these results. What should happen next? We need more trials comparing inpatient to outpatient or day care for people with anorexia nervosa and other eating disorders, when it is medically safe to consider less intensive care settings.
UR  -  http://dx.doi.org/10.1002/14651858.CD010827.pub2
ER  -  


Record #25 of 1320
Provider: John Wiley & Sons, Ltd
Content: text/plain; charset="UTF-8"

TY  -  JOUR
AN  -  CD011487
AU  -  De Paor, M
AU  -  O'Brien, K
AU  -  Fahey, T
AU  -  Smith, SM
TI  -  Antiviral agents for infectious mononucleosis (glandular fever)
JF  -  Cochrane Database of Systematic Reviews
PY  -  2016
IS  -  12
PB  -  John Wiley & Sons, Ltd
SN  -  1465-1858
KW  -  Acute Disease
KW  -  Acyclovir [adverse effects, *analogs & derivatives, *therapeutic use]
KW  -  Adolescent
KW  -  Adult
KW  -  Antiviral Agents [adverse effects, *therapeutic use]
KW  -  Child
KW  -  Child, Preschool
KW  -  Female
KW  -  Guanine [adverse effects, *analogs & derivatives, therapeutic use]
KW  -  Humans
KW  -  Infectious Mononucleosis [*drug therapy]
KW  -  Male
KW  -  Randomized Controlled Trials as Topic
KW  -  Valacyclovir
KW  -  Valine [adverse effects, *analogs & derivatives, therapeutic use]
KW  -  Young Adult
N1  -  [Acute Respiratory Infections]
DO  -  10.1002/14651858.CD011487.pub2
AB  -  Abstract - Background Infectious mononucleosis (IM) is a clinical syndrome, usually caused by the Epstein Barr virus (EPV), characterised by lymphadenopathy, fever and sore throat. Most cases of symptomatic IM occur in older teenagers or young adults. Usually IM is a benign self‐limiting illness and requires only symptomatic treatment. However, occasionally the disease course can be complicated or prolonged and lead to decreased productivity in terms of school or work. Antiviral medications have been used to treat IM, but the use of antivirals for IM is controversial. They may be effective by preventing viral replication which helps to keep the virus inactive. However, there are no guidelines for antivirals in IM. Objectives To assess the effects of antiviral therapy for infectious mononucleosis (IM). Search methods We searched the Cochrane Central Register of Controlled Trials (CENTRAL, Issue 3, March 2016), which contains the Cochrane Acute Respiratory Infections (ARI) Group's Specialised Register, MEDLINE (1946 to 15 April 2016), Embase (1974 to 15 April 2016), CINAHL (1981 to 15 April 2016), LILACS (1982 to 15 April 2016) and Web of Science (1955 to 15 April 2016). We searched the World Health Organization (WHO) International Clinical Trials Registry Platform and ClinicalTrials.gov for completed and ongoing trials. Selection criteria We included randomised controlled trials (RCTs) comparing antivirals versus placebo or no treatment in IM. We included trials of immunocompetent participants of any age or sex with clinical and laboratory‐confirmed diagnosis of IM, who had symptoms for up to 14 days. Our primary outcomes were time to clinical recovery and adverse events and side effects of medication. Secondary outcomes included duration of abnormal clinical examination, complications, viral shedding, health‐related quality of life, days missing from school or work and economic outcomes. Data collection and analysis Two review authors independently assessed studies for inclusion, assessed the included studies' risk of bias and extracted data using a customised data extraction sheet. We used the GRADE criteria to rate the quality of the evidence. We pooled heterogeneous data where possible, and presented the results narratively where we could not statistically combine data. Main results We included seven RCTs with a total of 333 participants in our review. Three trials studied hospitalised patients, two trials were conducted in an outpatient setting, while the trial setting was unclear in two studies. Participants' ages ranged from two years to young adults. The type of antiviral, administration route, and treatment duration varied between the trials. The antivirals in the included studies were acyclovir, valomaciclovir and valacyclovir. Follow‐up varied from 20 days to six months. The diagnosis of IM was based on clinical symptoms and laboratory parameters. The risk of bias for all included studies was either unclear or high risk of bias. The quality of evidence was graded as very low for all outcomes and so the results should be interpreted with caution. There were statistically significant improvements in the treatment group for two of the 12 outcomes. These improvements may be of limited clinical significance. There was a mean reduction in 'time to clinical recovery as assessed by physician' of five days in the treatment group but with wide confidence intervals (CIs) (95% CI ‐8.04 to ‐1.08; two studies, 87 participants). Prospective studies indicate that clinical signs and symptoms may take one month or more to resolve and that fatigue may be persistent in approximately 10% of patients at six‐month follow‐up, so this may not be a clinically meaningful result. Trial results for the outcome 'adverse events and side effects of medication' were reported narratively in only five studies. In some reports authors were unsure whether an adverse event was related to medication or complication of disease. These results could not be pooled due to the potential for double counting results but overall, the majority of trials reporting this outcome did not find any significant difference between treatment and control groups. There was a mean reduction in 'duration of lymphadenopathy' of nine days (95% CI ‐11.75 to ‐6.14, two studies, 61 participants) in favour of the treatment group. In terms of viral shedding, the overall effect from six studies was that viral shedding was suppressed while on antiviral treatment, but this effect was not sustained when treatment stopped. For all other outcomes there was no statistically significant difference between antiviral treatment and control groups. Authors' conclusions The effectiveness of antiviral agents (acyclovir, valomaciclovir and valacyclovir) in acute IM is uncertain. The quality of the evidence is very low. The majority of included studies were at unclear or high risk of bias and so questions remain about the effectiveness of this intervention. Although two of the 12 outcomes have results that favour treatment over control, the quality of the evidence of these results is very low and may not be clinically meaningful. Alongside the lack of evidence of effectiveness, decision makers need to consider the potential adverse events and possible associated costs, and antiviral resistance. Further research in this area is warranted. Plain language summary Antiviral medication for the treatment of infectious mononucleosis (glandular fever) Review question We investigated the benefits and side effects of antiviral treatment for people with glandular fever compared with fake treatment or standard care. Background Glandular fever is usually caused by the Epstein Barr virus. Although not generally serious, it can lead to significant time off school or work due to intense tiredness. Rarely, it can lead to potentially life‐threatening complications. Treating people with complications is costly both in terms of healthcare costs and lost productivity. Reducing complications would benefit patient care, so it is important to identify effective treatments for people with glandular fever. Antiviral medications are expensive, may cause side effects and can lead to antiviral resistance. Good justification is needed to ensure best outcomes when antivirals are used. There is no agreement about whether antivirals are effective for treating people with glandular fever. Search date April 2016. Study characteristics We included seven studies that involved a total of 333 people; two were conducted in Europe and five in the USA. Three studies took place in hospitals, one each in a student health centre and a children's clinic, but the setting was unclear in two studies. Three different antiviral drugs were studied: acyclovir, valomaciclovir and valacyclovir, as well as dosage, comparison treatment (fake or no treatment), and how long people were treated and followed up. Study funding One study did not report study funding, but the other six studies appeared to have some industry support. None declared conflicts of interest, but one included two authors from a drug company. Key results We wanted to investigate several outcomes: time to recovery; medication side effects; duration of: fever, sore throat, swollen lymph nodes, enlarged spleen and liver; development of glandular fever complications; how long it took to eliminate the virus from the throat; health‐related quality of life; days off school or work; and economic outcomes. We found improvements in participants who received antiviral for two outcomes. There was an improvement of five days in time taken to recover among people who received antiviral treatment, but this result was not very precise, and the way it was measured was not clearly defined. Other studies show that glandular fever symptoms can take a month or more to get better, and tiredness may occur in about one in every 10 of patients six months later. This improvement may be of limited clinical significance. Most studies that examined adverse effects did not find any differences between people who received antivirals and those who did not. Time taken to resolve lymph node swelling improved to nine days when antivirals were used. However, studies that reported on this, measured lymph node swelling in different ways so we cannot be sure about the accuracy of the result. Quality of the evidence Evidence quality was rated as very low for all results, which means that we cannot know the exact effect of using antivirals for glandular fever. Better studies are needed so we can draw firm conclusions.
UR  -  http://dx.doi.org/10.1002/14651858.CD011487.pub2
ER  -  


Record #26 of 1320
Provider: John Wiley & Sons, Ltd
Content: text/plain; charset="UTF-8"

TY  -  JOUR
AN  -  CD012932
AU  -  Petkovic, J
AU  -  Duench, S
AU  -  Trawin, J
AU  -  Dewidar, O
AU  -  Pardo Pardo, J
AU  -  Simeon, R
AU  -  DesMeules, M
AU  -  Gagnon, D
AU  -  Hatcher Roberts, J
AU  -  Hossain, A
AU  -  et al.
TI  -  Behavioural interventions delivered through interactive social media for health behaviour change, health outcomes, and health equity in the adult population
JF  -  Cochrane Database of Systematic Reviews
PY  -  2021
IS  -  5
PB  -  John Wiley & Sons, Ltd
SN  -  1465-1858
KW  -  *Health Behavior
KW  -  *Health Equity
KW  -  *Social Media
KW  -  *Social Networking
KW  -  Adolescent
KW  -  Adult
KW  -  Behavior Therapy [*methods]
KW  -  Bias
KW  -  Controlled Before-After Studies
KW  -  Exercise
KW  -  Fruit
KW  -  Heart Rate
KW  -  Humans
KW  -  Interrupted Time Series Analysis
KW  -  Randomized Controlled Trials as Topic
KW  -  Treatment Outcome
KW  -  Vegetables
KW  -  Weight Loss
KW  -  Young Adult
N1  -  [Public Health]
DO  -  10.1002/14651858.CD012932.pub2
AB  -  Abstract - Background Social networking platforms offer a wide reach for public health interventions allowing communication with broad audiences using tools that are generally free and straightforward to use and may be combined with other components, such as public health policies. We define interactive social media as activities, practices, or behaviours among communities of people who have gathered online to interactively share information, knowledge, and opinions. Objectives We aimed to assess the effectiveness of interactive social media interventions, in which adults are able to communicate directly with each other, on changing health behaviours, body functions, psychological health, well‐being, and adverse effects. Our secondary objective was to assess the effects of these interventions on the health of populations who experience health inequity as defined by PROGRESS‐Plus. We assessed whether there is evidence about PROGRESS‐Plus populations being included in studies and whether results are analysed across any of these characteristics. Search methods We searched CENTRAL, CINAHL, Embase, MEDLINE (including trial registries) and PsycINFO. We used Google, Web of Science, and relevant web sites to identify additional studies and searched reference lists of included studies. We searched for published and unpublished studies from 2001 until June 1, 2020. We did not limit results by language. Selection criteria We included randomised controlled trials (RCTs), controlled before‐and‐after (CBAs) and interrupted time series studies (ITSs). We included studies in which the intervention website, app, or social media platform described a goal of changing a health behaviour, or included a behaviour change technique. The social media intervention had to be delivered to adults via a commonly‐used social media platform or one that mimicked a commonly‐used platform. We included studies comparing an interactive social media intervention alone or as a component of a multi‐component intervention with either a non‐interactive social media control or an active but less‐interactive social media comparator (e.g. a moderated versus an unmoderated discussion group). Our main outcomes were health behaviours (e.g. physical activity), body function outcomes (e.g. blood glucose), psychological health outcomes (e.g. depression), well‐being, and adverse events. Our secondary outcomes were process outcomes important for behaviour change and included knowledge, attitudes, intention and motivation, perceived susceptibility, self‐efficacy, and social support. Data collection and analysis We used a pre‐tested data extraction form and collected data independently, in duplicate. Because we aimed to assess broad outcomes, we extracted only one outcome per main and secondary outcome categories prioritised by those that were the primary outcome as reported by the study authors, used in a sample size calculation, and patient‐important. Main results We included 88 studies (871,378 participants), of which 84 were RCTs, three were CBAs and one was an ITS. The majority of the studies were conducted in the USA (54%). In total, 86% were conducted in high‐income countries and the remaining 14% in upper middle‐income countries. The most commonly used social media platform was Facebook (39%) with few studies utilising other platforms such as WeChat, Twitter, WhatsApp, and Google Hangouts. Many studies (48%) used web‐based communities or apps that mimic functions of these well‐known social media platforms. We compared studies assessing interactive social media interventions with non‐interactive social media interventions, which included paper‐based or in‐person interventions or no intervention. We only reported the RCT results in our 'Summary of findings' table. We found a range of effects on health behaviours, such as breastfeeding, condom use, diet quality, medication adherence, medical screening and testing, physical activity, tobacco use, and vaccination. For example, these interventions may increase physical activity and medical screening tests but there was little to no effect for other health behaviours, such as improved diet or reduced tobacco use (20,139 participants in 54 RCTs). For body function outcomes, interactive social media interventions may result in small but important positive effects, such as a small but important positive effect on weight loss and a small but important reduction in resting heart rate (4521 participants in 30 RCTs). Interactive social media may improve overall well‐being (standardised mean difference (SMD) 0.46, 95% confidence interval (CI) 0.14 to 0.79, moderate effect, low‐certainty evidence) demonstrated by an increase of 3.77 points on a general well‐being scale (from 1.15 to 6.48 points higher) where scores range from 14 to 70 (3792 participants in 16 studies). We found no difference in effect on psychological outcomes (depression and distress) representing a difference of 0.1 points on a standard scale in which scores range from 0 to 63 points (SMD ‐0.01, 95% CI ‐0.14 to 0.12, low‐certainty evidence, 2070 participants in 12 RCTs). We also compared studies assessing interactive social media interventions with those with an active but less interactive social media control (11 studies). Four RCTs (1523 participants) that reported on physical activity found an improvement demonstrated by an increase of 28 minutes of moderate‐to‐vigorous physical activity per week (from 10 to 47 minutes more, SMD 0.35, 95% CI 0.12 to 0.59, small effect, very low‐certainty evidence). Two studies found little to no difference in well‐being for those in the intervention and control groups (SMD 0.02, 95% CI ‐0.08 to 0.13, small effect, low‐certainty evidence), demonstrated by a mean change of 0.4 points on a scale with a range of 0 to 100. Adverse events related to the social media component of the interventions, such as privacy issues, were not reported in any of our included studies. We were unable to conduct planned subgroup analyses related to health equity as only four studies reported relevant data. Authors' conclusions This review combined data for a variety of outcomes and found that social media interventions that aim to increase physical activity may be effective and social media interventions may improve well‐being. While we assessed many other outcomes, there were too few studies to compare or, where there were studies, the evidence was uncertain. None of our included studies reported adverse effects related to the social media component of the intervention. Future studies should assess adverse events related to the interactive social media component and should report on population characteristics to increase our understanding of the potential effect of these interventions on reducing health inequities. Plain language summary Can programmes on social media help people to improve their health? Key messages Programmes on social media (such as Facebook or Twitter) that aim to increase physical activity may help people to become more physically active and may improve people's well‐being. Future studies are needed to find out if there are any unwanted effects associated with taking part in interactive social media programmes. What is social media? Social media are computer‐based technologies that help people to share ideas, thoughts and information by building virtual networks and communities on the Internet; examples include, Facebook, Twitter or WhatsApp. Social media networks are 'interactive': the user communicates directly with a computer, or other device, to share and receive information. What did we want to find out? People who use social media can exchange ideas and share updates about their behaviours, such as becoming more active or eating more healthily. We wanted to find out if health programmes using interactive social media could change people's behaviours and improve their health. What did we do? We searched for studies that tested the effects of interactive social media programmes on people's health. We were interested in how the programmes might affect people's: ‐ health behaviours (such as smoking, drinking alcohol, breastfeeding, dieting, physical activity; seeking and using health services); ‐ health (such as physical fitness, lung function, asthma episodes); ‐ mental health (such as measures of depression, stress, coping); ‐ well‐being; and ‐ whether people reported any unwanted effects related to interactive social media programmes. How up to date is this review? We included evidence published up to 1 June 2020. What did we find? We found 88 studies involving 871,378 adults (aged 18 years and older). Most studies (49) took place in the USA; all studies took place in either high‐income countries or upper middle‐income countries. Facebook was the most commonly used social media platform; others included WeChat, Twitter, WhatsApp and Google Hangouts. In most studies the effects of interactive social media programmes were compared against non‐interactive programmes, including paper‐based or in‐person programmes, or no programme. Ten studies compared two social media programmes against each another; for these studies we chose the more interactive of the two programmes as the 'interactive social media programme'. What are the main results of our review? Compared with non‐interactive programmes, social media programmes: ‐ may improve some health behaviours, such as increasing the number of daily steps taken, or taking part in screening tests, but may show little to no effect on other health behaviours, such as better diet or reducing tobacco use (evidence from 54 studies in 20,139 people). ‐ may cause small improvements in health, such as a small increase in amount of weight lost, and a small reduction in resting heart rate (evidence from 30 studies in 4521 people). ‐ may improve people's well‐being (evidence from 16 studies in 3792 people). ‐ may have little to no effect on people's mental health, such as depression (evidence from 12 studies in 2070 people). No studies reported any unwanted effects related to using social media. What are the limitations of the evidence? Overall, our confidence in the evidence is low. Many studies did not report clearly how they were conducted. In most studies, people knew whether they were taking part in an interactive programme, and this may have affected the results of the study. Some of the studies did not report all their results, and there were wide variations in the results of some studies. Further research is likely to increase our confidence in the evidence.
UR  -  http://dx.doi.org/10.1002/14651858.CD012932.pub2
ER  -  


Record #27 of 1320
Provider: John Wiley & Sons, Ltd
Content: text/plain; charset="UTF-8"

TY  -  JOUR
AN  -  CD004346
AU  -  Fee, PA
AU  -  Riley, P
AU  -  Worthington, HV
AU  -  Clarkson, JE
AU  -  Boyers, D
AU  -  Beirne, PV
TI  -  Recall intervals for oral health in primary care patients
JF  -  Cochrane Database of Systematic Reviews
PY  -  2020
IS  -  10
PB  -  John Wiley & Sons, Ltd
SN  -  1465-1858
KW  -  *Appointments and Schedules
KW  -  *Oral Health
KW  -  Adolescent
KW  -  Adult
KW  -  Age Factors
KW  -  Child, Preschool
KW  -  Dental Care [*standards]
KW  -  Dental Caries [epidemiology]
KW  -  Dentition, Permanent
KW  -  Gingival Hemorrhage [epidemiology]
KW  -  Humans
KW  -  Quality of Life
KW  -  Randomized Controlled Trials as Topic
KW  -  Retention in Care
KW  -  Time Factors
KW  -  Tooth, Deciduous
KW  -  Young Adult
N1  -  [Oral Health]
DO  -  10.1002/14651858.CD004346.pub5
AB  -  Abstract - Background There is ongoing debate about the frequency with which patients should attend for a dental check‐up and the effects on oral health of the interval between check‐ups. Recommendations regarding optimal recall intervals vary between countries and dental healthcare systems, but 6‐month dental check‐ups have traditionally been advocated by general dental practitioners in many high‐income countries. This review updates a version first published in 2005, and updated in 2007 and 2013. Objectives To determine the optimal recall interval of dental check‐up for oral health in a primary care setting. Search methods Cochrane Oral Health's Information Specialist searched the following databases: Cochrane Oral Health's Trials Register (to 17 January 2020), the Cochrane Central Register of Controlled Trials (CENTRAL; in the Cochrane Library, 2019, Issue 12), MEDLINE Ovid (1946 to 17 January 2020), and Embase Ovid (1980 to 17 January 2020). We also searched the US National Institutes of Health Trials Registry (ClinicalTrials.gov) and the World Health Organization International Clinical Trials Registry Platform for ongoing trials. We placed no restrictions on the language or date of publication when searching. Selection criteria We included randomised controlled trials (RCTs) assessing the effects of different dental recall intervals in a primary care setting. Data collection and analysis Two review authors screened search results against inclusion criteria, extracted data and assessed risk of bias, independently and in duplicate. We contacted study authors for clarification or further information where necessary and feasible. We expressed the estimate of effect as mean difference (MD) with 95% confidence intervals (CIs) for continuous outcomes and risk ratios (RR) with 95% CIs for dichotomous outcomes. We assessed the certainty of the evidence using GRADE. Main results We included two studies with data from 1736 participants. One study was conducted in a public dental service clinic in Norway and involved participants under 20 years of age who were regular attenders at dental appointments. It compared 12‐month with 24‐month recall intervals and measured outcomes at two years. The other study was conducted in UK general dental practices and involved adults who were regular attenders, which was defined as having attended the dentist at least once in the previous two years. It compared the effects of 6‐month, 24‐month and risk‐based recall intervals, and measured outcomes at four years. The main outcomes we considered were dental caries, gingival bleeding and oral‐health‐related quality of life. Neither study measured other potential adverse effects. 24‐month versus 12‐month recall at 2 years' follow‐up Due to the very low certainty of evidence from one trial, it is unclear if there is an important difference in caries experience between assignment to a 24‐month or a 12‐month recall. For 3‐ to 5‐year‐olds with primary teeth, the mean difference (MD) in dmfs (decayed, missing, and filled tooth surfaces) increment was 0.90 (95% CI −0.16 to 1.96; 58 participants). For 16‐ to 20‐year‐olds with permanent teeth, the MD in DMFS increment was 0.86 (95% CI −0.03 to 1.75; 127 participants). The trial did not assess other clinical outcomes of relevance to this review. Risk‐based recall versus 6‐month recall at 4 years' follow‐up We found high‐certainty evidence from one trial of adults that there is little to no difference between risk‐based and 6‐month recall intervals for the outcomes: number of tooth surfaces with any caries (ICDAS 1 to 6; MD 0.15, 95% CI −0.77 to 1.08; 1478 participants); proportion of sites with gingival bleeding (MD 0.78%, 95% CI −1.17% to 2.73%; 1472 participants); oral‐health‐related quality of life (MD in OHIP‐14 scores −0.35, 95% CI −1.02 to 0.32; 1551 participants). There is probably little to no difference in the prevalence of moderate to extensive caries (ICDAS 3 to 6) between the groups (RR 1.04, 95% CI 0.99 to 1.09; 1478 participants; moderate‐certainty evidence). 24‐month recall versus 6‐month recall at 4 years' follow‐up We found moderate‐certainty evidence from one trial of adults that there is probably little to no difference between 24‐month and 6‐month recall intervals for the outcomes: number of tooth surfaces with any caries (MD −0.60, 95% CI −2.54 to 1.34; 271 participants); percentage of sites with gingival bleeding (MD −0.91%, 95% CI −5.02% to 3.20%; 271 participants). There may be little to no difference between the groups in the prevalence of moderate to extensive caries (RR 1.05, 95% CI 0.92 to 1.20; 271 participants; low‐certainty evidence). We found high‐certainty evidence that there is little to no difference in oral‐health‐related quality of life between the groups (MD in OHIP‐14 scores −0.24, 95% CI −1.55 to 1.07; 305 participants). Risk‐based recall versus 24‐month recall at 4 years' follow‐up We found moderate‐certainty evidence from one trial of adults that there is probably little to no difference between risk‐based and 24‐month recall intervals for the outcomes: prevalence of moderate to extensive caries (RR 1.06, 95% CI 0.95 to 1.19; 279 participants); number of tooth surfaces with any caries (MD 1.40, 95% CI −0.69 to 3.49; 279 participants). We found high‐certainty evidence that there is no important difference between the groups in the percentage of sites with gingival bleeding (MD −0.07%, 95% CI −4.10% to 3.96%; 279 participants); or in oral‐health‐related quality of life (MD in OHIP‐14 scores −0.37, 95% CI −1.69 to 0.95; 298 participants). Authors' conclusions For adults attending dental check‐ups in primary care settings, there is little to no difference between risk‐based and 6‐month recall intervals in the number of tooth surfaces with any caries, gingival bleeding and oral‐health‐related quality of life over a 4‐year period (high‐certainty evidence). There is probably little to no difference between the recall strategies in the prevalence of moderate to extensive caries (moderate‐certainty evidence). When comparing 24‐month with either 6‐month or risk‐based recall intervals for adults, there is moderate‐ to high‐certainty evidence that there is little to no difference in the number of tooth surfaces with any caries, gingival bleeding and oral‐health‐related quality of life over a 4‐year period. The available evidence on recall intervals between dental check‐ups for children and adolescents is uncertain. The two trials we included in the review did not assess adverse effects of different recall strategies. Plain language summary How often should you see your dentist for a check‐up? Why have a dental check‐up? A dental check‐up helps to keep your mouth healthy and lets your dentist see if you have any dental problems. It allows your dentist to deal with any problems early, or even better, to prevent problems from developing. Leaving problems untreated may make them harder to treat in the future. What happens in a check‐up? At each check‐up your dentist will usually: · examine your teeth, gums and mouth; · ask about your general health and if you have had any problems with your teeth, mouth or gums since your last check‐up; · advise you about tooth‐cleaning habits, and your diet, smoking and alcohol use. · if appropriate, recommend treatment needed for any dental problems. After your check‐up, the dentist will recommend a date for your next check‐up. Traditionally, check‑ups are recommended every six months. However, some people are at higher risk of developing dental problems and may need more frequent check‐ups, while others may not need check‐ups so often. Why we did this Cochrane Review Having check‐ups every six months might help to keep your mouth healthy and avoid dental problems in future, but could also lead to unnecessary dental treatments. However, having check‐ups less often might let dental problems get worse and lead to difficult and expensive treatment and care. We wanted to identify the best time interval to have between dental check‐ups. What did we do? We searched for randomised controlled studies in which people were assigned at random to different time intervals between check‐ups. Randomised controlled studies usually give the most reliable evidence. Search date:  we included evidence published up to 17 January 2020. What we found We found two studies with 1736 people who had regular dental check‐ups. One study was conducted in a public dental clinic in Norway in children and adults aged under 20 years. It compared 12‐monthly and 24‐monthly check‐ups, and measured results after two years. The other study was in adults at 51 dental practices in the UK. It compared six‐monthly, 24‑monthly and risk‐based check‐ups (where time between check‐ups was set by dentists and depended on an individual's risk of dental disease), and measured results after four years. The studies looked at how different intervals between check‐ups affected: · how many people had tooth decay; · how many tooth surfaces were affected by decay; · gum disease (percentage of bleeding sites in the gums); and · quality of life related to having healthy teeth and gums. No studies measured other potential unwanted effects. What are the results of our review? In adults, there was little to no difference between six‐monthly and risk‐based check‐ups in tooth decay (number of tooth surfaces affected), gum disease and quality of life after four years; and probably little to no difference in how many people had moderate‐to‐extensive tooth decay. There was probably little to no difference between 24‐monthly and six‐monthly or risk‐based check‐ups in tooth decay (number of people and number of tooth surfaces affected), gum disease or well‑being, and may be little to no difference in how many people had moderate‐to‐extensive tooth decay. We did not find enough reliable evidence about the effects of 12‐monthly and 24‐monthly check‐ups in children and adolescents after two years. This was because of problems with the way that the study was conducted. How reliable are these results? We are confident that there is little to no difference between six‑monthly and risk‑based check‐ups in adults for number of tooth surfaces with decay, gum disease and quality of life. We are moderately confident there is little to no difference between 24‐monthly check‐ups and six‐monthly or risk‐based check‐ups in number of tooth surfaces with decay, gum disease and quality of life. Conclusions Whether adults see their dentist for a check‐up every six months or at personalised intervals based on their dentist's assessment of their risk of dental disease does not affect tooth decay, gum disease, or quality of life. Longer intervals (up to 24 months) between check‐ups may not negatively affect these outcomes. Currently, there is not enough reliable evidence available about how often children and adolescents should see their dentist for a check‐up.
UR  -  http://dx.doi.org/10.1002/14651858.CD004346.pub5
ER  -  


Record #28 of 1320
Provider: John Wiley & Sons, Ltd
Content: text/plain; charset="UTF-8"

TY  -  JOUR
AN  -  CD009435
AU  -  Costa, CS
AU  -  Bagatin, E
AU  -  Martimbianco, ALC
AU  -  da Silva, EMK
AU  -  Lúcio, MM
AU  -  Magin, P
AU  -  Riera, R
TI  -  Oral isotretinoin for acne
JF  -  Cochrane Database of Systematic Reviews
PY  -  2018
IS  -  11
PB  -  John Wiley & Sons, Ltd
SN  -  1465-1858
KW  -  Administration, Oral
KW  -  Adolescent
KW  -  Adult
KW  -  Anti‐Bacterial Agents [administration & dosage]
KW  -  Child
KW  -  Dermatologic Agents [*administration & dosage, adverse effects]
KW  -  Female
KW  -  Humans
KW  -  Isotretinoin [*administration & dosage, adverse effects]
KW  -  Male
KW  -  Middle Aged
KW  -  Randomized Controlled Trials as Topic
KW  -  Young Adult
N1  -  [Skin]
DO  -  10.1002/14651858.CD009435.pub2
AB  -  Abstract - Background Acne vulgaris, a chronic inflammatory disease of the pilosebaceous unit associated with socialisation and mental health problems, may affect more than 80% of teenagers. Isotretinoin is widely recognised as a very effective treatment for severe acne; however, it may cause adverse effects. Objectives To assess efficacy and safety of oral isotretinoin for acne vulgaris. Search methods We searched the following databases up to July 2017: the Cochrane Skin Group Specialised Register, CENTRAL, MEDLINE, Embase, PsycINFO and LILACS. We updated this search in March 2018, but these results have not yet been incorporated in the review. We also searched five trial registries, checked the reference lists of retrieved studies for further references to relevant trials, and handsearched dermatology conference proceedings. A separate search for adverse effects of oral isotretinoin was undertaken in MEDLINE and Embase up to September 2013. Selection criteria Randomised clinical trials (RCTs) of oral isotretinoin in participants with clinically diagnosed acne compared against placebo, any other systemic or topical active therapy, and itself in different formulation, doses, regimens, or course duration. Data collection and analysis We used standard methodological procedures expected by Cochrane. Main results We included 31 RCTs, involving 3836 participants (12 to 55 years) with mild to severe acne. There were twice as many male participants as females. Most studies were undertaken in Asia, Europe, and North America. Outcomes were generally measured between eight to 32 weeks (mean 19.7) of therapy. Assessed comparisons included oral isotretinoin versus placebo or other treatments such as antibiotics. In addition, different doses, regimens, or formulations of oral isotretinoin were assessed, as well as oral isotretinoin with the addition of topical agents. Pharmaceutical companies funded 12 included trials. All, except three studies, had high risk of bias in at least one domain. Attrition bias was high in 20 trials, selective reporting bias was high in 12 trials, and performance bias was high in 11 trials. Oral isotretinoin compared with oral antibiotics plus topical agents These studies included participants with moderate or severe acne and assessed outcomes immediately after 20 to 24 weeks of treatment (short‐term). Three studies (400 participants) showed no evidence that isotretinoin decreases trial investigator‐assessed inflammatory lesion count more than antibiotics (RR 1.01 95% CI 0.96 to 1.06), with only one serious adverse effect found, which was Stevens‐Johnson syndrome in the isotretinoin group (RR 3.00, 95% CI 0.12 to 72.98). However, we are uncertain about these results as they were based on very low‐quality evidence. Isotretinoin may slightly improve (by 15%) acne severity, assessed by physician's global evaluation (RR 1.15, 95% CI 1.00 to 1.32; 351 participants; 2 studies), but resulted in more less serious adverse effects (67% higher risk) (RR 1.67, 95% CI 1.42 to 1.98; 351 participants; 2 studies), such as dry lips/skin, cheilitis, vomiting, nausea (both outcomes, low‐quality evidence). Different doses/therapeutic regimens of oral isotretinoin For our primary efficacy outcome, we found three RCTs, but heterogeneity precluded meta‐analysis. One study (154 participants) reported 79%, 80% and 84% decrease in total inflammatory lesion count after 20 weeks of 0.05, 0.1, or 0.2 mg/kg/d of oral isotretinoin for severe acne (low‐quality evidence). Another trial (150 participants, severe acne) compared 0.1, 0.5, and 1 mg/kg/d oral isotretinoin for 20 weeks and, respectively, 58%, 80% and 90% of participants achieved 95% decrease in total inflammatory lesion count. One 24‐week RCT of participants with moderate acne compared isotretinoin at (a) continuous low dose (0.25 to 0.4 mg/kg/day), (b) continuous conventional dose (0.5 to 0.7 mg/kg/day), and (c) intermittent regimen (0.5 to 0.7 mg/kg/day, for one week in a month). Continuous low dose (MD 3.72 lesions; 95% CI 2.13 to 5.31; 40 participants; one study) and conventional dose (MD 3.87 lesions; 95% CI 2.31 to 5.43; 40 participants; one study) had a greater decrease in inflammatory lesion counts compared to intermittent treatment (all outcomes, low‐quality evidence). Fourteen RCTs (906 participants, severe and moderate acne) reported that no serious adverse events were observed when comparing different doses/therapeutic regimens of oral isotretinoin during treatment (from 12 to 32 weeks) or follow‐up after end of treatment (up to 48 weeks). Thirteen RCTs (858 participants) analysed frequency of less serious adverse effects, which included skin dryness, hair loss, and itching, but heterogeneity regarding the assessment of the outcome precluded data pooling; hence, there is uncertainty about the results (low‐ to very low‐quality evidence, where assessed). Improvement in acne severity, assessed by physician's global evaluation, was not measured for this comparison. None of the included RCTs reported birth defects, but oral isotretinoin is contraindicated during pregnancy due to known teratogenic effects. Authors' conclusions Evidence was low‐quality for most assessed outcomes. We did not find any clear evidence from RCTs that isotretinoin improves acne severity compared with standard oral antibiotic and topical treatment when assessed by a decrease in total inflammatory lesion count, but it may slightly improve physician‐assessed acne severity. Only one serious adverse event was reported in the isotretinoin group, which means we are uncertain of the risk of serious adverse effects; however, isotretinoin may result in increased minor adverse effects. Heterogeneity in the studies comparing different regimens, doses, or formulations of oral isotretinoin meant we were unable to undertake meta‐analysis. Daily treatment may be more effective than treatment for one week each month. None of the randomised studies in this comparison reported serious adverse effects, or measured improvement in acne severity assessed by physician's global evaluation. We are uncertain if there is a difference in number of minor adverse effects, such as skin dryness, between doses/regimens. Evidence quality was lessened due to imprecision and attrition bias. Further studies should ensure clearly reported long‐ and short‐term standardised assessment of improvement in total inflammatory lesion counts, participant‐reported outcomes, and safety. Oral isotretinoin is a well‐established treatment for severe acne, and for acne that has not responded to oral antibiotics plus topical agents. The clinical trial evidence for oral isotretinoin conducted around 30 years ago was low quality. Further trials are needed to evaluate different dose/regimens of oral isotretinoin in acne of all severities. Plain language summary How effective and safe is a drug called 'isotretinoin', taken via tablet, for acne vulgaris? Review question How effective and safe is isotretinoin, taken in a tablet for people with acne? We reviewed the evidence about the effect of isotretinoin when compared either to itself at a different dose, to placebo (an identical but inactive treatment), or to other systemic (oral or injected medicines that work throughout the entire body) or topical (applied to the outside of the body) therapies. Eligible participants had to have been diagnosed with acne by a doctor. Background Acne is a persistent inflammatory disease that can affect more than 80% of teenagers. Acne (including blackheads, whiteheads, and pimples) mostly appears on the face, but can also appear on the back and chest. Mental health problems, depression, and suicidal thoughts have been associated with acne. Isotretinoin, a currently widely used therapy derived from vitamin A, transformed acne treatment. However, it may cause adverse effects and has been associated with still uncertain psychiatric events and inflammatory bowel disease. Study characteristics We searched the medical literature up to July 2017 and included 31 studies, involving 3836 dermatology outpatients worldwide. There were twice as many males than females; their ages ranged from 12 to 55 years old. Acne severity ranged from mild to severe, although most participants had severe acne. The pharmaceutical industry funded 12 included studies. We found studies that compared oral isotretinoin versus placebo or other treatments such as antibiotics. In addition, different doses, regimens (course of medical treatment), or formulations of oral isotretinoin were assessed, as well as oral isotretinoin with the addition of topical agents. Key results Three studies compared oral isotretinoin versus any oral antibiotic plus any topical agent given to participants with moderate or severe acne for between 20 to 24 weeks. Their outcomes were measured straight after treatment stopped. There was no difference between therapies in decreasing the number of inflamed lesions (an area of an organ or tissue that has been damaged by disease or trauma). In one participant, isotretinoin led to the development of Stevens‐Johnson syndrome (a serious disease where skin reacts severely, often in response to medication); there were no serious side effects in the other group. However, we are uncertain of these results because they were based on very low‐quality evidence. When assessed by a doctor, the severity of acne may be slightly improved by isotretinoin, but it may cause more side effects such as inflamed lips, dry skin, or nausea (low‐quality evidence). Fourteen studies compared different doses/courses of oral isotretinoin between 12 to 32 weeks. Participants had mainly severe or moderate acne. Two studies, each comparing three different doses of isotretinoin at 20 weeks, found a greater improvement (measured by inflammatory lesion counts) with the higher dose (low‐quality evidence). A third study showed that continuous (daily) low dose and continuous (daily) conventional dose may improve acne more than intermittent therapy, measured at 24 weeks (low‐quality evidence). Conventional dose isotretinoin reduced inflammatory lesion counts more than low dose, but this was based on very low‐quality evidence, indicating uncertainty. During treatment (from 12 to 32 weeks) or follow‐up after end of treatment (up to 48 weeks), no serious side effects occurred in 14 studies analysing different doses of isotretinoin (low‐quality evidence). Doctor‐measured severity of acne was not assessed in this comparison. Less serious side effects, including skin dryness, hair loss, and itching, were assessed in 13 studies, but we are uncertain if there were any differences between groups (low‐ to very low‐quality evidence, where assessed). No study reported birth defects. Quality of the evidence The overall quality of evidence for all of our key outcomes was low, due to serious limitations of study design and the limited amount of data. Thus, the identified clinical trials neither support nor challenge the established place of oral isotretinoin in acne treatment.
UR  -  http://dx.doi.org/10.1002/14651858.CD009435.pub2
ER  -  


Record #29 of 1320
Provider: John Wiley & Sons, Ltd
Content: text/plain; charset="UTF-8"

TY  -  JOUR
AN  -  CD010540
AU  -  Sin, J
AU  -  Jordan, CD
AU  -  Barley, EA
AU  -  Henderson, C
AU  -  Norman, I
TI  -  Psychoeducation for siblings of people with severe mental illness
JF  -  Cochrane Database of Systematic Reviews
PY  -  2015
IS  -  5
PB  -  John Wiley & Sons, Ltd
SN  -  1465-1858
KW  -  *Mental Disorders
KW  -  Adaptation, Psychological
KW  -  Adolescent
KW  -  Adult
KW  -  Caregivers [*education, psychology]
KW  -  Humans
KW  -  Mental Health [*education]
KW  -  Quality of Life
KW  -  Randomized Controlled Trials as Topic
KW  -  Siblings [*psychology]
KW  -  Young Adult
N1  -  [Schizophrenia]
DO  -  10.1002/14651858.CD010540.pub2
AB  -  Abstract - Background Many people with severe mental illness (SMI) have siblings. Siblings are often both natural agents to promote service users’ recovery and vulnerable to mental ill health due to the negative impact of psychosis within the family. Despite a wealth of research evidence supporting the effectiveness of psychoeducation for service users with SMI and their family members, in reducing relapse and promoting compliance with treatment, siblings remain relatively invisible in clinical service settings as well as in research studies. If psychoeducational interventions target siblings and improve siblings' knowledge, coping with caring and overall wellbeing, they could potentially provide a cost‐effective option for supporting siblings with resulting benefits for service users' outcomes. Objectives To assess the effectiveness of psychoeducation compared with usual care or any other intervention in promoting wellbeing and reducing distress of siblings of people affected by SMI. The secondary objective was, if possible, to determine which type of psychoeducation is most effective. Search methods We searched the Cochrane Schizophrenia Group Trials Register and screened the reference lists of relevant reports and reviews (12th November 2013). We contacted trial authors for unpublished and specific data on siblings' outcomes. Selection criteria All relevant randomised controlled trials focusing on psychoeducational interventions targeting siblings of all ages (on their own or amongst other family members including service users) of individuals with SMI, using any means and formats of delivery, i.e. individual (family), groups, computer‐based. Data collection and analysis Two review authors independently screened the abstracts and extracted data and two other authors independently checked the screening and extraction process. We contacted authors of trials to ascertain siblings' participation in the trials and seek sibling‐specific data in those studies where siblings' data were grouped together with other participants' (most commonly other family members'/carers') outcomes. We calculated the risk difference (RD), its 95% confidence interval (CI) on an intention‐to‐treat basis. We presented continuous data using the mean difference statistic (MD) and 95% CIs. We assessed risk of bias for the included study and rated quality of evidence using Grading of Recommendations Assessment, Development and Evaluation (GRADE). Main results We found 14 studies that included siblings amongst other family members in receipt of psychoeducational interventions. However, we were only able to include one small trial with relevant and available data (n = 9 siblings out of n = 84 family member/carer‐participants) comparing psychoeducational intervention with standard care in a community care setting, over a duration of 21 months. There was insufficient evidence to determine the effects of psychoeducational interventions compared with standard care on 'siblings' quality of life' (n = 9, MD score 3.80 95% CI ‐0.26 to 7.86,  low quality of evidence ), coping with (family) burden (n = 9, MD ‐8.80 95% CI ‐15.22 to ‐2.34,  low quality of evidence ). No sibling left the study early by one year (n = 9, RD 0.00 CI ‐0.34 to 0.34,  low quality of evidence ). Low quality and insufficient evidence meant we were unable to determine the effects of psychoeducational interventions compared with standard care on service users' global mental state (n = 9, MD ‐0.60 CI ‐3.54 to 2.38,  low quality of evidence ), their frequency of re‐hospitalisation (n = 9, MD ‐0.70 CI ‐2.46 to 1.06,  low quality of evidence ) or duration of inpatient stay (n = 9, MD ‐2.60 CI ‐6.34 to 1.14,  low quality of evidence ), whether their siblings received psychoeducation or not. No study data were available to address the other primary outcomes: 'siblings' psychosocial wellbeing', 'siblings' distress' and adverse effects. Authors' conclusions Most studies evaluating psychoeducational interventions recruited siblings along with other family members. However, the proportion of siblings in these studies was low and outcomes for siblings were not reported independently from those of other types of family members. Indeed, only data from one study with nine siblings were available for the review. The limited study data we obtained provides no clear good quality evidence to indicate psychoeducation is beneficial for siblings' wellbeing or for clinical outcomes of people affected by SMI. More randomised studies are justified and needed to understand the role of psychoeducation in addressing siblings' needs for information and support. Plain language summary Psychoeducation for brothers and/or sisters of people with severe mental illness (SMI) Review question . This review compares psychoeducation for siblings of people with severe mental illness versus standard care or any other intervention as a means of improving their own wellbeing and quality of life as well as coping with the care‐giving for their mentally ill siblings. Background . Psychoeducation programmes aim to improve knowledge and understanding of mental health. Family members, inlcuding siblings, of people with severe mental illness are often offered psychoeducation. It is supposed that increased knowledge will help the brother or sister to cope more effectively with providing care for their mentally ill sibling and enhance their own wellbeing. Psychoeducational interventions involve an interaction between the information provider and the sibling of the mentally ill person. This can be delivered in different ways, such as face‐to‐face or via online forums or by a mixture of these methods. Study characteristics . A search for randomised trials investigating psychoeducation for the siblings of people with severe mental illness was run in 2013. Results of the search suggest that brothers and sisters form a small proportion of family members participating in studies of this kind. Only one study meeting the review criteria was found. This study included nine siblings and compared a psychoeducational intervention with standard care in a community care setting, over a period of 21 months. Key results . Better outcomes in terms of coping were identified for those siblings who received psychoeducation. However, the number of participants was small and the quality of evidence low, and there is no conclusive evidence that psychoeducation is of benefit for brothers/sisters in this and other important areas (such as wellbeing, quality of life) or for the outcomes of people with mental illness (such as mental state, hospital admission or length of hospital stay). Quality of the evidence . Further studies are needed to understand the role of psychoeducation in specifically helping brothers and/or sisters to cope with providing care for their mentally ill siblings. The scarcity of good quality studies means that it is not possible to assess which type of psychoeducation is the most effective, although interventions using a group format that brings many family members together to receive education and share their experiences seem well‐received by the participants. This plain language summary has been written by a consumer: Ben Gray, Senior Peer Researcher, McPin Foundation. http://mcpin.org/
UR  -  http://dx.doi.org/10.1002/14651858.CD010540.pub2
ER  -  


Record #30 of 1320
Provider: John Wiley & Sons, Ltd
Content: text/plain; charset="UTF-8"

TY  -  JOUR
AN  -  CD007768
AU  -  Ryan, R
AU  -  Santesso, N
AU  -  Lowe, D
AU  -  Hill, S
AU  -  Grimshaw, JM
AU  -  Prictor, M
AU  -  Kaufman, C
AU  -  Cowie, G
AU  -  Taylor, M
TI  -  Interventions to improve safe and effective medicines use by consumers: an overview of systematic reviews
JF  -  Cochrane Database of Systematic Reviews
PY  -  2014
IS  -  4
PB  -  John Wiley & Sons, Ltd
SN  -  1465-1858
KW  -  *Evidence‐Based Medicine
KW  -  *Medication Adherence
KW  -  *Review Literature as Topic
KW  -  Communication
KW  -  Drug Prescriptions [*standards]
KW  -  Humans
KW  -  Patient Education as Topic
KW  -  Patient Participation
KW  -  Patient‐Centered Care [*standards]
KW  -  Self Care
N1  -  [Consumers and Communication]
DO  -  10.1002/14651858.CD007768.pub3
AB  -  Abstract - Background Many systematic reviews exist on interventions to improve safe and effective medicines use by consumers, but research is distributed across diseases, populations and settings. The scope and focus of such reviews also vary widely, creating challenges for decision‐makers seeking to inform decisions by using the evidence on consumers’ medicines use. This is an update of a 2011 overview of systematic reviews, which synthesises the evidence, irrespective of disease, medicine type, population or setting, on the effectiveness of interventions to improve consumers' medicines use. Objectives To assess the effects of interventions which target healthcare consumers to promote safe and effective medicines use, by synthesising review‐level evidence. Methods Search methods:  We included systematic reviews published on the  Cochrane Database of Systematic Reviews  and the Database of Abstracts of Reviews of Effects. We identified relevant reviews by handsearching databases from their start dates to March 2012. Selection criteria:  We screened and ranked reviews based on relevance to consumers’ medicines use, using criteria developed for this overview. Data collection and analysis:  We used standardised forms to extract data, and assessed reviews for methodological quality using the AMSTAR tool. We used standardised language to summarise results within and across reviews; and gave bottom‐line statements about intervention effectiveness. Two review authors screened and selected reviews, and extracted and analysed data. We used a taxonomy of interventions to categorise reviews and guide syntheses. Main results We included 75 systematic reviews of varied methodological quality. Reviews assessed interventions with diverse aims including support for behaviour change, risk minimisation and skills acquisition. No reviews aimed to promote systems‐level consumer participation in medicines‐related activities. Medicines adherence was the most frequently‐reported outcome, but others such as knowledge, clinical and service‐use outcomes were also reported. Adverse events were less commonly identified, while those associated with the interventions themselves, or costs, were rarely reported. Looking across reviews, for most outcomes, medicines self‐monitoring and self‐management programmes appear generally effective to improve medicines use, adherence, adverse events and clinical outcomes; and to reduce mortality in people self‐managing antithrombotic therapy. However, some participants were unable to complete these interventions, suggesting they may not be suitable for everyone. Other promising interventions to improve adherence and other key medicines‐use outcomes, which require further investigation to be more certain of their effects, include: · simplified dosing regimens: with positive effects on adherence; · interventions involving pharmacists in medicines management, such as medicines reviews (with positive effects on adherence and use, medicines problems and clinical outcomes) and pharmaceutical care services (consultation between pharmacist and patient to resolve medicines problems, develop a care plan and provide follow‐up; with positive effects on adherence and knowledge). Several other strategies showed some positive effects, particularly relating to adherence, and other outcomes, but their effects were less consistent overall and so need further study. These included: · delayed antibiotic prescriptions: effective to decrease antibiotic use but with mixed effects on clinical outcomes, adverse effects and satisfaction; · practical strategies like reminders, cues and/or organisers, reminder packaging and material incentives: with positive, although somewhat mixed effects on adherence; · education delivered with self‐management skills training, counselling, support, training or enhanced follow‐up; information and counselling delivered together; or education/information as part of pharmacist‐delivered packages of care: with positive effects on adherence, medicines use, clinical outcomes and knowledge, but with mixed effects in some studies; · financial incentives: with positive, but mixed, effects on adherence. Several strategies also showed promise in promoting immunisation uptake, but require further study to be more certain of their effects. These included organisational interventions; reminders and recall; financial incentives; home visits; free vaccination; lay health worker interventions; and facilitators working with physicians to promote immunisation uptake. Education and/or information strategies also showed some positive but even less consistent effects on immunisation uptake, and need further assessment of effectiveness and investigation of heterogeneity. There are many different potential pathways through which consumers' use of medicines could be targeted to improve outcomes, and simple interventions may be as effective as complex strategies. However, no single intervention assessed was effective to improve all medicines‐use outcomes across all diseases, medicines, populations or settings. Even where interventions showed promise, the assembled evidence often only provided part of the picture: for example, simplified dosing regimens seem effective for improving adherence, but there is not yet sufficient information to identify an optimal regimen. In some instances interventions appear ineffective: for example, the evidence suggests that directly observed therapy may be generally ineffective for improving treatment completion, adherence or clinical outcomes. In other cases, interventions may have variable effects across outcomes. As an example, strategies providing information or education as single interventions appear ineffective to improve medicines adherence or clinical outcomes, but may be effective to improve knowledge; an important outcome for promoting consumers' informed medicines choices. Despite a doubling in the number of reviews included in this updated overview, uncertainty still exists about the effectiveness of many interventions, and the evidence on what works remains sparse for several populations, including children and young people, carers, and people with multimorbidity. Authors' conclusions This overview presents evidence from 75 reviews that have synthesised trials and other studies evaluating the effects of interventions to improve consumers' medicines use. Systematically assembling the evidence across reviews allows identification of effective or promising interventions to improve consumers’ medicines use, as well as those for which the evidence indicates ineffectiveness or uncertainty. Decision makers faced with implementing interventions to improve consumers' medicines use can use this overview to inform decisions about which interventions may be most promising to improve particular outcomes. The intervention taxonomy may also assist people to consider the strategies available in relation to specific purposes, for example, gaining skills or being involved in decision making. Researchers and funders can use this overview to identify where more research is needed and assess its priority. The limitations of the available literature due to the lack of evidence for important outcomes and important populations, such as people with multimorbidity, should also be considered in practice and policy decisions. Plain language summary Strategies to improve safe and effective medicines use by consumers: an overview of systematic reviews Review question:  This is an update of an overview first published in 2011. Researchers in the Cochrane Collaboration reviewed the evidence from systematic reviews about the effects of interventions to improve safe and effective medicines use by consumers, irrespective of disease, medicine type, population or setting. Background:  Medicines are a cornerstone of treatment for many health problems. Many strategies exist to help people to use medicines safely and effectively, but research in the area is poorly organised across diseases, populations and settings. This can make it difficult for policy makers, health professionals and others to find and use the evidence about what works and what does not. Study characteristics:  This overview summarised the evidence from 75 systematic reviews on consumers' medicine use published to March 2012. Reviews covered acute and chronic diseases in diverse populations and settings; and evaluated a wide range of strategies to improve medicines use, including support for behaviour change, risk minimisation and skills acquisition. Medicines adherence was the most commonly‐reported outcome, with others such as knowledge and clinical outcomes also reported. Adverse events were identified less often. Key results:  Collectively, the results suggest that there are many different potential pathways through which consumers' use of medicines could be targeted to improve outcomes. However, no single strategy improved all medicines‐use outcomes across all diseases, populations or settings. Strategies that appear to improve medicines use include medicines self‐monitoring and self‐management programmes, while simplified dosing regimens and directly involving pharmacists in medicines management (eg medicines reviews) appear promising. Other strategies, such as delayed antibiotic prescriptions; practical management tools (eg reminders, packaging); education or information combined with other strategies (eg self‐management skills training, counselling); and financial incentives, may also have some positive effects, but their effects are less consistent. Some strategies, such as directly observed therapy, may be ineffective. Other strategies such as providing information or education alone may have variable effects, being ineffective to change some outcomes (eg medicines adherence) but improving others such as knowledge, which is key for informed medicines choices. Despite a doubling of the number of included reviews in this update, uncertainty remains about the effects of many interventions, and the evidence on what works was particularly sparse for several populations, including children and young people, carers, and people with multimorbidity. Quality of the evidence:  Included reviews often had methodological limitations ‐ at study level, review level, or both ‐ meaning results should be interpreted with caution.
UR  -  http://dx.doi.org/10.1002/14651858.CD007768.pub3
ER  -  


Record #31 of 1320
Provider: John Wiley & Sons, Ltd
Content: text/plain; charset="UTF-8"

TY  -  JOUR
AN  -  CD012330
AU  -  Kew, KM
AU  -  Malik, P
AU  -  Aniruddhan, K
AU  -  Normansell, R
TI  -  Shared decision‐making for people with asthma
JF  -  Cochrane Database of Systematic Reviews
PY  -  2017
IS  -  10
PB  -  John Wiley & Sons, Ltd
SN  -  1465-1858
KW  -  *Clinical Decision‐Making
KW  -  *Decision Making
KW  -  *Patient Participation
KW  -  Adult
KW  -  Asthma [*drug therapy]
KW  -  Child
KW  -  Disease Progression
KW  -  Humans
KW  -  Medication Adherence
KW  -  Quality of Life
KW  -  Randomized Controlled Trials as Topic
N1  -  [Airways]
DO  -  10.1002/14651858.CD012330.pub2
AB  -  Abstract - Background Asthma is a chronic inflammatory disease that affects the airways and is common in both adults and children. It is characterised by symptoms including wheeze, shortness of breath, chest tightness, and cough. People with asthma may be helped to manage their condition through shared decision‐making (SDM). SDM involves at least two participants (the medical practitioner and the patient) and mutual sharing of information, including the patient's values and preferences, to build consensus about favoured treatment that culminates in an agreed action. Effective self‐management is particularly important for people with asthma, and SDM may improve clinical outcomes and quality of life by educating patients and empowering them to be actively involved in their own health. Objectives To assess benefits and potential harms of shared decision‐making for adults and children with asthma. Search methods We searched the Cochrane Airways Trials Register, which contains studies identified in several sources including CENTRAL, MEDLINE, and Embase. We also searched clinical trials registries and checked the reference lists of included studies. We conducted the most recent searches on 29 November 2016. Selection criteria We included studies of individual or cluster parallel randomised controlled design conducted to compare an SDM intervention for adults and children with asthma versus a control intervention. We included studies available as full‐text reports, those published as abstracts only, and unpublished data, and we placed no restrictions on place, date, or language of publication. We included interventions targeting healthcare professionals or patients, their families or care‐givers, or both. We included studies that compared the intervention versus usual care or a minimal control intervention, and those that compared an SDM intervention against another active intervention. We excluded studies of interventions that involved multiple components other than the SDM intervention unless the control group also received these interventions. Data collection and analysis Two review authors independently screened searches, extracted data from included studies, and assessed risk of bias. Primary outcomes were asthma‐related quality of life, patient/parent satisfaction, and medication adherence. Secondary outcomes included exacerbations of asthma, asthma control, acceptability/feasibility from the perspective of healthcare professionals, and all adverse events. We graded and presented evidence in a 'Summary of findings' table. We were unable to pool any of the extracted outcome data owing to clinical and methodological heterogeneity but presented findings in forest plots when possible. We narratively described skewed data. Main results We included four studies that compared SDM versus control and included a total of 1342 participants. Three studies recruited children with asthma and their care‐givers, and one recruited adults with asthma. Three studies took place in the United States, and one in the Netherlands. Trial duration was between 6 and 24 months. One trial delivered the SDM intervention to the medical practitioner, and three trials delivered the SDM intervention directly to the participant. Two paediatric studies involved use of an online portal, followed by face‐to‐face consultations. One study delivered an SDM intervention or a clinical decision‐making intervention through a mixture of face‐to‐face consultations and telephone calls. The final study randomised paediatric general practice physicians to receive a seminar programme promoting application of SDM principles. All trials were open‐label, although one study, which delivered the intervention to physicians, stated that participants were unaware of their physicians' involvement in the trial. We had concerns about selection and attrition bias and selective reporting, and we noted that one study substantially under‐recruited participants. The four included studies used different approaches to measure fidelity/intervention adherence and to report study findings. One study involving adults with poorly controlled asthma reported improved quality of life (QOL) for the SDM group compared with the control group, using the Asthma Quality of Life Questionnaire (AQLQ) for assessment (mean difference (MD) 1.90, 95% confidence interval (CI) 1.24 to 2.91), but two other trials did not identify a benefit. Patient/parent satisfaction with the performance of paediatricians was greater in the SDM group in one trial involving children. Medication adherence was better in the SDM group in two studies ‐ one involving adults and one involving children (all medication adherence: MD 0.21, 95% CI 0.11 to 0.31; mean number of controlled medication prescriptions over 26 weeks: 1.1 in the SDM group (n = 26) and 0.7 in the control group (n = 27)). In one study, asthma‐related visit rates were lower in the SDM group than in the usual care group (1.0/y vs 1.4/y; P = 0.016), but two other studies did not report a difference in exacerbations nor in prescriptions for short courses of oral steroids. Finally, one study described better odds of reporting no asthma problems in the SDM group than in the usual care group (odds ratio (OR) 1.90, 95% CI 1.26 to 2.87), although two other studies reporting asthma control did not identify a benefit with SDM. We found no information about acceptability of the intervention to the healthcare professional and no information on adverse events. Overall, our confidence in study results ranged from very low to moderate, and we downgraded outcomes owing to risk of bias, imprecision, and indirectness. Authors' conclusions Substantial differences between the four included randomised controlled trials (RCTs) indicate that we cannot provide meaningful overall conclusions. Individual studies demonstrated some benefits of SDM over control, in terms of quality of life; patient and parent satisfaction; adherence to prescribed medication; reduction in asthma‐related healthcare visits; and improved asthma control. Our confidence in the findings of these individual studies ranges from moderate to very low, and it is important to note that studies did not measure or report adverse events. Future trials should be adequately powered and of sufficient duration to detect differences in patient‐important outcomes such as exacerbations and hospitalisations. Use of core asthma outcomes and validated scales when possible would facilitate future meta‐analysis. Studies conducted in lower‐income settings and including an economic evaluation would be of interest. Investigators should systematically record adverse events, even if none are anticipated. Studies identified to date have not included adolescents; future trials should consider their inclusion. Measuring and reporting of intervention fidelity is also recommended. Plain language summary Can shared decision‐making between the patient and the healthcare professional help people with asthma? Background to the question Asthma is a long‐term disease that is common in adults and children. People with asthma often wheeze, cough, and have difficulty breathing. Shared decision‐making means fully involving individuals with asthma in decisions about their care. It usually involves the patient and his or her doctor or nurse, and key features include sharing information to help individuals with asthma make the best decisions for themselves. By including individuals with asthma in the decision‐making process, it is hoped that their asthma will be better controlled and will cause them fewer problems. Review question We wanted to review the evidence on shared decision‐making for people with asthma compared with standard asthma care, or a different way of making healthcare decisions. We wanted to know if shared decision‐making has an effect on quality of life, asthma attacks, patient satisfaction with care, asthma control, sticking to medication plans, and unwanted effects. Study characteristics We reviewed the evidence up to November 2016. We found four studies, including 1342 people, that attempted to answer this question. All participants had asthma; participants in three studies were children and those in one study were adults. Three studies took place in the United States and one in the Netherlands; studies lasted from six months to two years. Different studies used different methods of shared decision‐making, including face‐to‐face discussions, telephone calls, and online messages. Key results Because these studies were conducted in different ways, we were unable to combine their findings. We found evidence from individual studies indicating that shared decision‐making may improve quality of life and asthma control and may reduce healthcare visits for asthma. Shared decision‐making may also help people to take their asthma inhaler(s) more regularly owing to better understanding of why they need to do that. Going through this process may make people feel more satisfied with their care, as they may feel empowered about making choices. However, all of these findings were reported by different studies, and some studies showed benefit of shared decision‐making, while others did not. It is important to mention that none of these studies looked into whether shared decision‐making causes unwanted side effects. All four studies measured how well the shared decision‐making intervention had been delivered or received but did this in different ways. Quality of the evidence We were not very confident in the quality of the evidence presented in this review. We were concerned about the small number of studies and about differences in the way included studies were designed. Also, participants knew which group they were in (i.e. shared decision‐making or standard care), and this may have affected how they answered questions about their asthma during the trial. Take‐home message Some evidence suggests that shared decision‐making might help people with asthma, but we are not sure whether it is helpful. In the future, larger studies that include adolescents while looking out for side effects, harms, and benefits should prove useful in answering this question.
UR  -  http://dx.doi.org/10.1002/14651858.CD012330.pub2
ER  -  


Record #32 of 1320
Provider: John Wiley & Sons, Ltd
Content: text/plain; charset="UTF-8"

TY  -  JOUR
AN  -  CD005108
AU  -  Foster, G
AU  -  Taylor, SJC
AU  -  Eldridge, S
AU  -  Ramsay, J
AU  -  Griffiths, CJ
TI  -  Self‐management education programmes by lay leaders for people with chronic conditions
JF  -  Cochrane Database of Systematic Reviews
PY  -  2007
IS  -  4
PB  -  John Wiley & Sons, Ltd
SN  -  1465-1858
KW  -  *Program Evaluation
KW  -  *Self Care
KW  -  Chronic Disease [*therapy]
KW  -  Female
KW  -  Humans
KW  -  Male
KW  -  Patient Education as Topic [*methods]
KW  -  Patient Participation
KW  -  Peer Group
KW  -  Randomized Controlled Trials as Topic
KW  -  Self‐Help Groups
N1  -  [Consumers and Communication]
DO  -  10.1002/14651858.CD005108.pub2
AB  -  Abstract - Background Lay‐led self‐management programmes are becoming widespread in the attempt to promote self‐care for people with chronic conditions. Objectives To assess systematically the effectiveness of lay‐led self‐management programmes for people with chronic conditions. Search methods We searched: the Cochrane Central Register of Controlled Trials (CENTRAL,  The Cochrane Library  2005, Issue 1), MEDLINE (January 1986 to May 2006), EMBASE (January 1986 to June 2006), AMED (January 1986 to June 2006), CINAHL (January 1986 to June 2006), DARE (1994 to July 2006, National Research Register (2000 to July 2006), NHS Economic Evaluations Database (1994 to July 2006), PsycINFO (January 1986 to June 2006), Science Citation Index (January 1986 to July 2006), reference lists and forward citation tracking of included studies. We contacted principal investigators and experts in the field. There were no language restrictions. Selection criteria Randomised controlled trials (RCTs) comparing structured lay‐led self‐management education programmes for chronic conditions against no intervention or clinician‐led programmes. Data collection and analysis Two authors independently assessed trial quality and extracted data. We contacted study authors for additional information. Results of RCTs were pooled using a random‐effects model with standardised mean differences (SMDs) or weighted mean differences (WMDs) for continuous outcomes. Main results We included seventeen trials involving 7442 participants. The interventions shared similar structures and components but studies showed heterogeneity in conditions studied, outcomes collected and effects. There were no studies of children and adolescents, only one study provided data on outcomes beyond six months, and only two studies reported clinical outcomes. Primary outcomes Health status: There was a small, statistically‐significant reduction in: pain (11 studies, SMD ‐0.10 (95% confidence interval (CI) ‐0.17 to ‐0.04)); disability (8 studies, SMD ‐0.15 (95% CI ‐0.25 to ‐0.05); and fatigue (7 studies, SMD ‐0.16 (95% CI ‐0.23 to ‐0.09); and small, statistically‐significant improvement in depression (6 studies, SMD ‐0.16 95% CI ‐0.24 to ‐0.07). There was a small (but not statistically‐ or clinically‐significant) improvement in psychological well‐being (5 studies; SMD ‐0.12 (95% CI ‐0.33 to 0.09)); but no difference between groups for health‐related quality of life (3 studies; WMD ‐0.03 (95% CI ‐0.09 to 0.02). Six studies showed a statistically‐significant improvement in self‐rated general health (WMD ‐0.20 (95% CI ‐0.31 to ‐0.10). Health behaviours: 7 studies showed a small, statistically‐significant increase in self‐reported aerobic exercise (SMD ‐0.20 (95% CI ‐0.27 to ‐0.12)) and a moderate increase in cognitive symptom management (4 studies, WMD ‐0.55 ( 95% CI ‐0.85 to ‐0.26)). Healthcare use: There were no statistically‐significant differences between groups in physician or general practitioner attendance (9 studies; SMD ‐0.03 (95% CI ‐0.09 to 0.04)). There were also no statistically‐significant differences between groups for days/nights spent in hospital (6 studies; WMD ‐0.32 (95% CI ‐0.71 to 0.07)). Self‐efficacy: (confidence to manage condition) showed a small statistically‐significant improvement (10 studies): SMD ‐0.30, 95% CI ‐0.41 to ‐0.19. No adverse events were reported in any of the studies. Authors' conclusions Lay‐led self‐management education programmes may lead to small, short‐term improvements in participants' self‐efficacy, self‐rated health, cognitive symptom management, and frequency of aerobic exercise. There is currently no evidence to suggest that such programmes improve psychological health, symptoms or health‐related quality of life, or that they significantly alter healthcare use. Future research on such interventions should explore longer term outcomes, their effect on clinical measures of disease and their potential role in children and adolescents. Plain language summary Self‐management education programmes led by lay leaders for people with chronic health conditions Self‐management education programmes led by lay leaders (rather than health professionals such as doctors or nurses) are becoming common as a way of trying to promote self care for people with chronic conditions. We assessed systematically the effects of these programmes. We included results from seventeen studies which involved a total of 7442 people with chronic conditions including arthritis, diabetes, hypertension and chronic pain. While many of the programmes were similar, they differed in which condition they were for, which measurements researchers reported, and how effective the programmes were.     We found that these programmes may lead to modest, short‐term improvements in patients' confidence to manage their condition and perceptions of their own health. They also increased how often people took aerobic exercise. Whilst there were small improvements in pain, disability, fatigue and depression, the improvements were not clinically important. The programmes did not improve quality of life, alter the number of times patients visited their doctor or reduce the amount of time spent in hospital. No adverse events were reported in any of the studies.
UR  -  http://dx.doi.org/10.1002/14651858.CD005108.pub2
ER  -  


Record #33 of 1320
Provider: John Wiley & Sons, Ltd
Content: text/plain; charset="UTF-8"

TY  -  JOUR
AN  -  CD012521
AU  -  Jawad, A
AU  -  Jawad, I
AU  -  Alwan, NA
TI  -  Interventions using social networking sites to promote contraception in women of reproductive age
JF  -  Cochrane Database of Systematic Reviews
PY  -  2019
IS  -  3
PB  -  John Wiley & Sons, Ltd
SN  -  1465-1858
KW  -  *Health Knowledge, Attitudes, Practice
KW  -  *Online Social Networking
KW  -  Adolescent
KW  -  Adult
KW  -  Condoms [statistics & numerical data]
KW  -  Contraception Behavior [*statistics & numerical data]
KW  -  Contraception [*statistics & numerical data]
KW  -  Female
KW  -  Humans
KW  -  Middle Aged
KW  -  Randomized Controlled Trials as Topic
KW  -  Sexual Health [*statistics & numerical data]
KW  -  Young Adult
N1  -  [Fertility Regulation]
DO  -  10.1002/14651858.CD012521.pub2
AB  -  Abstract - Background Social networking sites (SNSs) have great potential as a platform for public health interventions to address the unmet need for contraception. Objectives To evaluate the effectiveness of interventions using SNSs to promote the uptake of and adherence to contraception in reproductive‐age women. Search methods We searched CENTRAL, MEDLINE, Embase, and six other databases on January 2018. We also searched Google Scholar, key conference proceedings, checked the reference lists of included studies, and contacted study authors to identify additional studies. Selection criteria We considered randomised controlled trials (RCTs) and non‐randomised interventional studies (NRS) in women of reproductive age. SNSs requiring a social profile within a bounded or restricted‐access system of shared connections were included. We also included trials that utilised SNSs only or as an adjunct to an intervention. Studies had to have a follow‐up outcome assessment of at least three months. Data collection and analysis Two authors independently screened titles, abstracts and full‐text studies, and extracted data from included studies. A third author was assigned to arbitrate areas of disagreement. Authors assessed risk of bias according to the  Cochrane Handbook for Systematic Reviews of Interventions . We were unable to conduct a meta‐analysis due to the heterogeneity of the study designs and outcome measures. Main results Of the 461 unique records found, only two studies met our inclusion criteria. Both studies were conducted in the USA and were at high risk of bias. One RCT included 2284 women exposed to a web‐based SNS or nothing. The groups were no different post intervention in their self‐reported consistency of contraceptive use or knowledge of the relative effectiveness of different methods. There was a small but significant increase in the use of more effective methods (long‐acting reversible methods) at 12 months' follow‐up. The second study, a cluster RCT with 1578 women, used a closed Facebook page showing sexual health content compared to a modified Facebook news page that avoided sexual health content. They found no differences in the use of condoms at last act of sexual intercourse at six months or the intention to use condoms between the intervention and control groups. Authors' conclusions Despite the prevalence of SNSs, we found little scientific evidence to support the use of SNSs to improve contraceptive use or adherence among women. Plain language summary Interventions delivered by social networking sites to support women's use of contraception Background Unplanned pregnancies have a big impact on the health and well‐being of women, their families, and their communities. Social networking sites (SNSs) such as Facebook and Instagram are popular globally, but their potential in helping to improve contraceptive use has not been fully explored. Objectives To evaluate the effectiveness of using SNSs to promote the uptake of and adherence to contraception in reproductive‐age women. Search methods We ran an electronic search in January 2018 on several online databases and key conferences to identify relevant studies that used SNSs to improve contraceptive use in reproductive‐age women. Selection criteria To be included, studies must have used an SNS (either alone or with another method), and have followed the women involved for at least three months after the intervention. Data collection and analysis Two authors independently screened titles, abstracts and full‐text studies, and extracted data from included studies. A third author was assigned to resolve areas of disagreement. Main results We reviewed 461 titles, abstracts and full‐text articles and found only two studies that met the inclusion criteria. Both studies were conducted in the USA and had a high risk of bias. The first study divided women into two groups; one group received access to a website containing highly accurate medical information about contraception for the public called Bedsider.org, while the other group was exposed to nothing. The study found no differences between the groups in how consistently women used a contraceptive method, or their knowledge of how well each method prevented pregnancy. However, this study did find that more women in the group exposed to Bedsider.org used a highly effective contraceptive method one year later. The second study used a closed Facebook page exposing women to either sexual health content or news articles that avoided sexual health information in order to determine the impact on condom use. The study found no difference between groups in how consistently condoms were used six months postintervention or their intention to use condoms in the future. Authors' conclusions We found little scientific evidence available to support whether SNSs improve contraceptive use or continuation among women.
UR  -  http://dx.doi.org/10.1002/14651858.CD012521.pub2
ER  -  


Record #34 of 1320
Provider: John Wiley & Sons, Ltd
Content: text/plain; charset="UTF-8"

TY  -  JOUR
AN  -  CD010750
AU  -  Beecham, E
AU  -  Candy, B
AU  -  Howard, R
AU  -  McCulloch, R
AU  -  Laddie, J
AU  -  Rees, H
AU  -  Vickerstaff, V
AU  -  Bluebond‐Langner, M
AU  -  Jones, L
TI  -  Pharmacological interventions for pain in children and adolescents with life‐limiting conditions
JF  -  Cochrane Database of Systematic Reviews
PY  -  2015
IS  -  3
PB  -  John Wiley & Sons, Ltd
SN  -  1465-1858
KW  -  Adolescent
KW  -  Alendronate [adverse effects, therapeutic use]
KW  -  Baclofen [administration & dosage]
KW  -  Botulinum Toxins, Type A [administration & dosage, adverse effects]
KW  -  Cerebral Palsy [*complications]
KW  -  Child
KW  -  Child, Preschool
KW  -  Diphosphonates [adverse effects, therapeutic use]
KW  -  Gastrointestinal Diseases [chemically induced]
KW  -  Humans
KW  -  Injections, Spinal [adverse effects]
KW  -  Neuromuscular Agents [administration & dosage, adverse effects]
KW  -  Osteogenesis Imperfecta [*complications]
KW  -  Pain [*drug therapy, etiology]
KW  -  Pamidronate
KW  -  Seizures [chemically induced]
KW  -  Young Adult
N1  -  [Pain, Palliative and Supportive Care]
DO  -  10.1002/14651858.CD010750.pub2
AB  -  Abstract - Background Pain is one of the most common symptoms in children and young people (CYP) with life‐limiting conditions (LLCs) which include a wide range of diagnoses including cancer. The current literature indicates that pain is not well managed, however the evidence base to guide clinicians is limited. There is a clear need for evidence from a systematic review to inform prescribing. Objectives To evaluate the evidence on the effectiveness of different pharmacological interventions used for pain in CYP with LLCs. Search methods The following electronic databases were searched up to December 2014: CENTRAL (in the Cochrane Library), MEDLINE, EMBASE, PsycINFO and CINAHL. In addition, we searched conference proceedings and reference lists of included studies. For completeness, we also contacted experts in the field. No language restrictions were applied. Selection criteria Randomised controlled trials (RCTs), quasi‐randomised studies and other studies that included a clearly defined comparator group were included. The studies investigated pharmacological treatments for pain associated with LLCs in CYP. The treatment included those specifically developed to treat pain and those that acted as an adjuvant, where the treatment was not primarily developed to treat pain but has pain relieving properties. The LLC was identified by its inclusion in the Richard Hain Directory of LLCs. Data collection and analysis Citations were screened by five review authors. Data were extracted by one review author and checked by a second. Two review authors assessed the risk of bias of included studies. A sufficient number of studies using homogeneous outcomes was not identified so a meta‐analysis was not possible. Main results We identified 24,704 citations from our database search. Nine trials with 379 participants fulfilled our inclusion criteria. Participants had cerebral palsy (CP) in five of the studies and osteogenesis imperfecta (OI) in the other four. Participants across the trials ranged in age from 2 to 19 years. All studies, apart from one cross‐over trial, were parallel designed RCTs. Three of the trials on CP evaluated intrathecal baclofen (ITB) and two botulinum toxin A (BoNT‐A). All of the OI trials evaluated the use of bisphosphonates (two alendronate and one pamidronate). No trials were identified that evaluated a commonly used analgesic in this patient group. Pain was a secondary outcome in five of the eight identified studies. Overall the quality of the trials was mixed. Only one study involved over 100 participants. For the two ITB studies for pain in CP, in the same study population but assessed at different time points in their disease, both found an effect on pain favouring the intervention compared to the control group (standard care or placebo) (mean difference (MD) 4.20, 95% confidence interval (CI) 2.15 to 6.25; MD 26.60, 95% CI 2.61 to 50.59, respectively). In these studies most of the adverse events related to the procedure or device for administration rather than the drug, such as swelling at the pump site. In one trial there were also eight serious adverse effects; these included difficulty swallowing and an epileptic seizure. The trial did not state if these occurred in the intervention group. At follow‐up in both BoNT‐A trials there was no evidence of a difference in pain between the trial arms among CP participants. The adverse events in the BoNT‐A trials mostly involved those who received the intervention drug and involved seizures. Gastrointestinal problems were the most frequent adverse event in those who received alendronate. The trial investigating pamidronate found no evidence of a difference in pain compared to the control group. No adverse events were reported in this trial. Authors' conclusions Published, controlled evidence on the pharmacological interventions for pain in CYP with LLCs is limited. The evidence that is currently available evaluated pain largely as a secondary outcome and the drugs used were all adjuvants and not always commonly used in general paediatric palliative care for pain. Based on current data this systematic review is unable to determine the effects of pharmacological interventions for pain for CYP with LLCs. Future trials with larger populations should examine the effects of the drugs commonly used as analgesics; with the rising prevalence of many LLCs this becomes more necessary. Plain language summary Drug treatments for pain in children and young people with life‐limiting conditions Pain is commonly experienced in children and young people with diseases that are not curable and which may shorten their lives. These may be cancers or other diseases. Sometimes the pain is under‐treated, particularly for those nearing the end of their lives. There are many different types of drugs that have been developed to treat pain. There are also drugs that were not developed primarily to treat pain but which have an action that may provide pain relief. However, clinical guidelines to support doctors in their choice of treatment for pain are limited. This is because there are few trials specifically in children and young people that have tested the benefits and safety of such drugs. In this review we sought to find out precisely what the evidence is on drug treatments for pain in children and young people with diseases that are not curable and that may shorten their lives. We searched five large databases of published research projects. We found nine relevant randomised controlled trials. Five were for children and young people with cerebral palsy and four for those with a degenerative bone disease called osteogenesis imperfecta. Overall, these trials did not find clear evidence of a benefit of the drugs tested in the treatment of pain. This was apart from the two on cerebral palsy where pain relief occurred with the use of baclofen delivered via a catheter into the spinal cord. However the procedure to deliver this medication resulted in most side effect reported in these trials; this was swelling at the site of the catheter, and in one study it reported that this occurred in around half of the children (8/17). Five children also leaked spinal fluid from the catheter resulting in headache and nausea and, for two children, a prolonged hospital stay. The trials were limited by the quality of their methods and most did not set out to measure the benefit of the drug in reducing pain as a main focus. In conclusion, the evidence on pain treatment in children and young people with life‐limiting health conditions is very limited, and only evaluated in participants with certain diseases and not for drug treatments primarily used to treat pain. The trials that were identified evaluated the drugs in small samples of children. There remains a need for more research to help guide doctors in their decisions on how to treat pain in these children and young people.
UR  -  http://dx.doi.org/10.1002/14651858.CD010750.pub2
ER  -  


Record #35 of 1320
Provider: John Wiley & Sons, Ltd
Content: text/plain; charset="UTF-8"

TY  -  JOUR
AN  -  CD007776
AU  -  Tieu, J
AU  -  Middleton, P
AU  -  Crowther, CA
AU  -  Shepherd, E
TI  -  Preconception care for diabetic women for improving maternal and infant health
JF  -  Cochrane Database of Systematic Reviews
PY  -  2017
IS  -  8
PB  -  John Wiley & Sons, Ltd
SN  -  1465-1858
KW  -  *CD‐ROM
KW  -  Adolescent
KW  -  Diabetes Mellitus, Type 1 [blood, *therapy]
KW  -  Diabetes Mellitus, Type 2 [blood, *therapy]
KW  -  Female
KW  -  Glycated Hemoglobin A [metabolism]
KW  -  Humans
KW  -  Intention to Treat Analysis
KW  -  Patient Education as Topic [methods]
KW  -  Preconception Care [*methods]
KW  -  Pregnancy
KW  -  Randomized Controlled Trials as Topic
KW  -  Young Adult
N1  -  [Pregnancy and Childbirth]
DO  -  10.1002/14651858.CD007776.pub3
AB  -  Abstract - Background Infants born to mothers with pre‐existing type 1 or type 2 diabetes mellitus are at greater risk of congenital anomalies, perinatal mortality and significant morbidity in the short and long term. Pregnant women with pre‐existing diabetes are at greater risk of perinatal morbidity and diabetic complications. The relationship between glycaemic control and health outcomes for both mothers and infants indicates the potential for preconception care for these women to be of benefit. This is an update of the original review, which was first published in 2010. Objectives To assess the effects of preconception care in women with diabetes on health outcomes for mothers and their infants. Search methods We searched Cochrane Pregnancy and Childbirth's Trials Register (31 January 2017) and reference lists of retrieved articles. Selection criteria Randomised controlled trials (RCTs) assessing the effects of preconception care for diabetic women. Cluster‐RCTs and quasi‐RCTs were eligible for inclusion but none were identified. Data collection and analysis Two reviewers independently assessed study eligibility, extracted data and assessed the risk of bias of the included studies. We checked data for accuracy and assessed the quality of the evidence using the GRADE approach. Main results We included three trials involving 254 adolescent girls with type 1 or type 2 diabetes, with an overall unclear to high risk of bias. The three trials were conducted at diabetes clinics in the USA, and assessed the READY‐Girls (Reproductive‐health Education and Awareness of Diabetes in Youth for Girls) programme versus standard care. Considering primary outcomes, one trial reported no pregnancies in the trial period (12 months) (very low‐quality evidence, with downgrading based on study limitations (risk of bias) and imprecision); in the other two trials, pregnancy was an exclusion criterion, or was not clearly reported on. None of the trials reported on the other primary maternal outcomes, hypertensive disorders of pregnancy and caesarean section; or primary infant outcomes, large‐for‐gestational age, perinatal mortality, death or morbidity composite, or congenital malformations. Similarly, none of the trials reported on the secondary outcomes, for which we had planned to assess the quality of the evidence using the GRADE approach (maternal: induction of labour; perineal trauma; gestational weight gain; long‐term cardiovascular health; infant: adiposity; type 1 or 2 diabetes; neurosensory disability). The majority of secondary maternal and infant outcomes, and outcomes relating to the use and costs of health services were not reported by the three included trials. Regarding behaviour changes associated with the intervention, in one trial, participants in the preconception care group had a slightly higher score for the actual initiation of discussion regarding preconception care with healthcare providers at follow‐up (nine months), compared with those in the standard care group (mean difference 0.40, 95% confidence interval ‐0.02 to 0.82 (on a scale of 0 to 4 points); participants = 87) (a summation of four dichotomous items; possible range 0 to 4, with 0 being no discussion). Authors' conclusions There are insufficient RCT data available to assess the effects of preconception care for diabetic women on health outcomes for mothers and their infants. More high‐quality evidence is needed to determine the effects of different protocols of preconception care for diabetic women. Future trials should be powered to evaluate effects on short‐ and long‐term maternal and infant outcomes, and outcomes relating to the use and costs of health services. We have identified three ongoing studies that we will consider in the next review update. Plain language summary Preconception care for women with diabetes to improve maternal and infant health What is the issue? The aim of this Cochrane review was to find out if giving women with diabetes specialised care before they become pregnant has an impact on their health, and on the health of their future babies. We collected and analysed all relevant studies to answer this question (date of search: January 2017). Why is this important? If a woman has type 1 or type 2 diabetes, and she becomes pregnant, she is at a greater risk of high blood pressure, and her baby has a greater risk of being born early (preterm ‐ before 37 weeks). In addition, her pregnancy makes it more likely she will develop one or more of the known complications of diabetes, such as heart disease, problems with the nervous system and eyesight problems. Babies born to mothers with type 1 or type 2 diabetes may be larger, and they have a higher risk of death and abnormality of the spinal column or brain. They are also at risk of developing type 2 diabetes in the long term. Effective control of blood sugar level (glycaemic control) is part of diabetes care. The relationship between glycaemic control and better health outcomes for mothers and their babies indicates that specialist care before pregnancy (preconception care) could be of benefit. This involves education and support, and help with self‐monitoring of blood sugar levels, and self‐care. We searched for studies which looked at preconception care in diabetes clinics. What evidence did we find? We found three randomised controlled trials, conducted at diabetes clinics in the USA. The total number of participants in the studies was 254. The participants were all adolescent girls involved in the programme READY‐Girls (Reproductive‐health Education and Awareness of Diabetes in Youth for Girls). Their care was compared with standard care. None of these three trials gave us the information on the health outcomes we needed. In one trial, there were no pregnancies among the participants during the period of the study, and the other two trials’ reporting of pregnancy was not sufficient. There were no data about short and long term outcomes for the mothers and their babies, or about the use of the health service and related costs. What does this mean? Because the information is lacking, we have no evidence from this Cochrane review to guide practice on this topic. Further large, well‐designed, randomised controlled trials are required. Three trials are ongoing and will be considered in the next update of this review.
UR  -  http://dx.doi.org/10.1002/14651858.CD007776.pub3
ER  -  


Record #36 of 1320
Provider: John Wiley & Sons, Ltd
Content: text/plain; charset="UTF-8"

TY  -  JOUR
AN  -  CD003380
AU  -  Hetrick, SE
AU  -  Cox, GR
AU  -  Witt, KG
AU  -  Bir, JJ
AU  -  Merry, SN
TI  -  Cognitive behavioural therapy (CBT), third‐wave CBT and interpersonal therapy (IPT) based interventions for preventing depression in children and adolescents
JF  -  Cochrane Database of Systematic Reviews
PY  -  2016
IS  -  8
PB  -  John Wiley & Sons, Ltd
SN  -  1465-1858
KW  -  Adolescent
KW  -  Child
KW  -  Child, Preschool
KW  -  Depression [diagnosis, *prevention & control]
KW  -  Depressive Disorder [diagnosis, *prevention & control]
KW  -  Female
KW  -  Humans
KW  -  Male
KW  -  Program Evaluation
KW  -  Psychotherapy [methods]
KW  -  Randomized Controlled Trials as Topic
KW  -  Young Adult
N1  -  [Common Mental Disorders]
DO  -  10.1002/14651858.CD003380.pub4
AB  -  Abstract - Background Depression is common in young people. It has a marked negative impact and is associated with self‐harm and suicide. Preventing its onset would be an important advance in public health. This is an update of a Cochrane review that was last updated in 2011. Objectives To determine whether evidence‐based psychological interventions (including cognitive behavioural therapy (CBT), interpersonal therapy (IPT) and third wave CBT)) are effective in preventing the onset of depressive disorder in children and adolescents. Search methods We searched the specialised register of the Cochrane Common Mental Disorders Group (CCMDCTR to 11 September 2015), which includes relevant randomised controlled trials from the following bibliographic databases:  The Cochrane Library  (all years), EMBASE (1974 to date), MEDLINE (1950 to date) and PsycINFO (1967 to date). We searched conference abstracts and reference lists of included trials and reviews, and contacted experts in the field. Selection criteria We included randomised controlled trials of an evidence‐based psychological prevention programme compared with any comparison control for young people aged 5 to 19 years, who did not currently meet diagnostic criteria for depression. Data collection and analysis Two authors independently assessed trials for inclusion and rated their risk of bias. We adjusted sample sizes to take account of cluster designs and multiple comparisons. We contacted trial authors for additional information where needed. We assessed the quality of evidence for the primary outcomes using GRADE. Main results We included 83 trials in this review. The majority of trials (67) were carried out in school settings with eight in colleges or universities, four in clinical settings, three in the community and four in mixed settings. Twenty‐nine trials were carried out in unselected populations and 53 in targeted populations. For the primary outcome of depression diagnosis at medium‐term follow‐up (up to 12 months), there were 32 trials with 5965 participants and the risk of having a diagnosis of depression was reduced for participants receiving an intervention compared to those receiving no intervention (risk difference (RD) ‐0.03, 95% confidence interval (CI) ‐0.05 to ‐0.01; P value = 0.01). We rated this evidence as moderate quality according to the GRADE criteria. There were 70 trials (73 trial arms) with 13,829 participants that contributed to the analysis for the primary outcome of depression symptoms (self‐rated) at the post‐intervention time point, with results showing a small but statistically significant effect (standardised mean difference (SMD) ‐0.21, 95% CI ‐0.27 to ‐0.15; P value < 0.0001). This effect persisted to the short‐term assessment point (up to three months) (SMD ‐0.31, 95% CI ‐0.45 to ‐0.17; P value < 0.0001; 16 studies; 1558 participants) and medium‐term (4 to 12 months) assessment point (SMD ‐0.12, 95% CI ‐0.18 to ‐0.05; P value = 0.0002; 53 studies; 11,913 participants); however, the effect was no longer evident at the long‐term follow‐up .  We rated this evidence as low to moderate quality according to the GRADE criteria. The evidence from this review is unclear with regard to whether the type of population modified the overall effects; there was statistically significant moderation of the overall effect for depression symptoms (P value = 0.0002), but not for depressive disorder (P value = 0.08). For trials implemented in universal populations there was no effect for depression diagnosis (RD ‐0.01, 95% CI ‐0.03 to 0.01) and a small effect for depression symptoms (SMD ‐0.11, 95% CI ‐0.17 to ‐0.05). For trials implemented in targeted populations there was a statistically significantly beneficial effect of intervention (depression diagnosis RD ‐0.04, 95% CI ‐0.07 to ‐0.01; depression symptoms SMD ‐0.32, 95% CI ‐0.42 to ‐0.23). Of note were the lack of attention placebo‐controlled trials in targeted populations (none for depression diagnosis and four for depression symptoms). Among trials implemented in universal populations a number used an attention placebo comparison in which the intervention consistently showed no effect. Authors' conclusions Overall the results show small positive benefits of depression prevention, for both the primary outcomes of self‐rated depressive symptoms post‐intervention and depression diagnosis up to 12 months (but not beyond). Estimates of numbers needed to treat to benefit (NNTB = 11) compare well with other public health interventions. However, the evidence was of moderate to low quality using the GRADE framework and the results were heterogeneous. Prevention programmes delivered to universal populations showed a sobering lack of effect when compared with an attention placebo control. Interventions delivered to targeted populations, particularly those selected on the basis of depression symptoms, had larger effect sizes, but these seldom used an attention placebo comparison and there are practical difficulties inherent in the implementation of targeted programmes. We conclude that there is still not enough evidence to support the implementation of depression prevention programmes. Future research should focus on current gaps in our knowledge. Given the relative lack of evidence for universal interventions compared with attention placebo controls and the poor results from well‐conducted effectiveness trials of universal interventions, in our opinion any future such trials should test a depression prevention programme in an indicated targeted population using a credible attention placebo comparison group. Depressive disorder as the primary outcome should be measured over the longer term, as well as clinician‐rated depression. Such a trial should consider scalability as well as the potential for the intervention to do harm. Plain language summary Evidence‐based psychological interventions for preventing depression in children and adolescents The aim of this review was to assess the efficacy of evidence‐based psychological interventions designed to prevent the onset of a depressive disorder and to reduce any existing symptoms of depression. Who may be interested in this review? People involved in public health initiatives, school personnel and mental health clinicians. Why is this review important? Depressive disorder is common. It is associated with a negative impact on the functioning of young people and is expensive to society at large. Finding a way to prevent the onset of depressive disorder has the potential to make an important impact on the burden of depression in young people. What questions does this review aim to answer? Whether psychological depression prevention programmes designed to prevent the onset of depressive disorder in children and adolescents are effective. Which trials were included in the review? We included 83 studies (in particular randomised controlled trials) of evidence‐based psychotherapy interventions (cognitive behavioural therapy (CBT) and third wave CBT, interpersonal therapy) that had the specific aim of preventing the onset of depressive disorder. For the primary outcome of depression diagnosis at medium‐term follow‐up (up to 12 months), there were 32 trials with 5965 participants and for the primary outcome of depression symptoms (self‐rated) there were 73 trials with 13,829 participants. What does the evidence from the review tell us? We found that, compared with any comparison group, psychological depression prevention programmes have small positive benefits on depression prevention. There were some problems with the way the trials were done and in particular the results showed that compared to an attention placebo comparison group (a control intervention that controls for non‐specific factors like involvement in a trial and attention from researchers), these programmes had no effect. There is still not enough evidence to support the implementation of depression prevention programmes. However, based on the effects seen for targeted depression prevention programmes (albeit with inadequate control groups), we recommend that further research be undertaken to test the effectiveness of depression prevention programmes in populations of young people who already have some symptoms of depression. Such trials should compare the intervention to an attention placebo comparison group and measure whether depressive diagnosis is prevented in the long term. They also need to consider whether the approach is something that can be implemented in the real world. In addition, they should consider and measure whether the intervention produces harmful outcomes.
UR  -  http://dx.doi.org/10.1002/14651858.CD003380.pub4
ER  -  


Record #37 of 1320
Provider: John Wiley & Sons, Ltd
Content: text/plain; charset="UTF-8"

TY  -  JOUR
AN  -  CD006203
AU  -  Belmonte, FM
AU  -  Macedo, CR
AU  -  Day, PF
AU  -  Saconato, H
AU  -  Fernandes Moça Trevisani, V
TI  -  Interventions for treating traumatised permanent front teeth: luxated (dislodged) teeth
JF  -  Cochrane Database of Systematic Reviews
PY  -  2013
IS  -  4
PB  -  John Wiley & Sons, Ltd
SN  -  1465-1858
KW  -  Child
KW  -  Humans
KW  -  Incisor [*injuries]
KW  -  Tooth Avulsion [*therapy]
KW  -  Young Adult
N1  -  [Oral Health]
DO  -  10.1002/14651858.CD006203.pub2
AB  -  Abstract - Background Dental trauma is common especially in children and young adults. One group of dento‐alveolar injuries is classified as luxation. This group includes a subgroup of severe injuries where the tooth is displaced from its original position. These injuries are classified further by the direction in which the tooth has been displaced, namely: intrusion, extrusion and lateral luxation. Objectives To evaluate the effects of a range of interventions for treating displaced luxated permanent front teeth. Search methods Search strategies were developed for MEDLINE via OVID and revised appropriately for the following databases: Cochrane Oral Health Group's Trials Register (to 20 August 2012), the Cochrane Central Register of Controlled Trials (CENTRAL) ( The Cochrane Library  2012, Issue 8), MEDLINE via OVID (1966 to August 2012), EMBASE via Elsevier (1974 to August 2012), and LILACS via BIREME (1982 to August 2012). Dissertations, Theses and Abstracts were searched as were reference lists from articles. There were no language restrictions. Selection criteria Randomised or quasi‐randomised controlled trials of treatment interventions for displaced luxated permanent front teeth. Included trials had to have a minimum follow‐up period of 12 months. Data collection and analysis Two review authors independently and in duplicate assessed the eligibility of all reports identified in the searches. Authors were contacted for additional information where required. Main results No randomised or quasi‐randomised controlled trials were found. Authors' conclusions We found no randomised or quasi‐randomised trials of interventions to treat displaced luxated permanent front teeth. Current clinical guidelines are based on available information from case series studies and expert opinions. Randomised controlled trials in this area of dental trauma are required to robustly identify the benefits of different treatment strategies. Plain language summary Interventions for treating traumatised permanent front teeth: luxated (dislodged) front teeth Traumatic injuries to upper front teeth in children and young adults are common. The Cochrane Oral Health Group conducted this review to look at interventions to treat the front permanent (adult) tooth or teeth when they have been displaced from their original position following injury. This review does not include teeth that have been completely knocked out (avulsion). The latest search of relevant studies was carried out on 20 th  August 2012. There are various causes of this kind of traumatic injury including falls, blows, accidents and assaults. Studies have shown that the majority of cases involve boys and young men (60% to 70%). There are three main kinds of displacement. ‐ Lateral, where the tooth has been forced sideways (either back or forwards) in the socket and is immobile.  ‐ Extrusion, where the tooth has become loosened and begins to come out of the socket.  ‐ Intrusion, where the tooth has been forced into the bone of the jaw. After the injury, the teeth may be repositioned into their original position or allowed to spontaneously return to their original position (appropriate for some types of intrusion injury). Repositioning can be undertaken either manually by the dentist or using orthodontic braces. Once the tooth is returned to its original position, splinting may be used to maintain its position. A large variety of splinting techniques have been reported in the literature. An ideal splint should be passive (i.e. it should not cause the tooth to move away from its original position), allow physiological movement (e.g. allow very minor movements of the tooth while maintaining its original position) and be simple to handle during application and removal. From the patient's perspective, the splint should not interfere with biting, cleaning or speech. The length of time the splint should stay in position depends on the injury, the mobility of the tooth and the tissues affected. The injured tooth or teeth will then require long term (at least 12 months) monitoring to assess healing, particularly of the gum and soft tissues around the tooth and crucially the pulp inside it which keeps the tooth alive. Where indicated (i.e. if the pulp inside the tooth dies), further treatment may be required such as root canal treatment. This Cochrane review investigated what treatments are beneficial for these kinds of injuries including: ‐ the role of antibiotics and their different types;  ‐ the role of splints, their differing types, and the optimum length of time for their use; and  ‐ the role of repositioning techniques (e.g. the use of orthodontic braces or surgery). Out of 548 studies identified in the search, no studies were found which met the inclusion criteria. There is therefore no high quality evidence available on which to base an assessment of interventions to treat these injuries. Current treatment guidelines are based on studies with a greater risk of bias using study designs such as case series, animal studies and laboratory‐based cellular studies. High quality studies are therefore urgently needed.
UR  -  http://dx.doi.org/10.1002/14651858.CD006203.pub2
ER  -  


Record #38 of 1320
Provider: John Wiley & Sons, Ltd
Content: text/plain; charset="UTF-8"

TY  -  JOUR
AN  -  CD013288
AU  -  Puntis, S
AU  -  Minichino, A
AU  -  De Crescenzo, F
AU  -  Harrison, R
AU  -  Cipriani, A
AU  -  Lennox, B
TI  -  Specialised early intervention teams for recent‐onset psychosis
JF  -  Cochrane Database of Systematic Reviews
PY  -  2020
IS  -  11
PB  -  John Wiley & Sons, Ltd
SN  -  1465-1858
KW  -  Adult
KW  -  Bias
KW  -  Community Mental Health Services
KW  -  Early Medical Intervention [*methods]
KW  -  Female
KW  -  Hospitalization [statistics & numerical data]
KW  -  Humans
KW  -  Male
KW  -  Psychotic Disorders [*therapy]
KW  -  Randomized Controlled Trials as Topic
KW  -  Young Adult
N1  -  [Schizophrenia]
DO  -  10.1002/14651858.CD013288.pub2
AB  -  Abstract - Background Psychosis is an illness characterised by the presence of hallucinations and delusions that can cause distress or a marked change in an individual's behaviour (e.g. social withdrawal, flat or blunted affect). A first episode of psychosis (FEP) is the first time someone experiences these symptoms that can occur at any age, but the condition is most common in late adolescence and early adulthood. This review is concerned with first episode psychosis (FEP) and the early stages of a psychosis, referred to throughout this review as 'recent‐onset psychosis.' Specialised early intervention (SEI) teams are community mental health teams that specifically treat people who are experiencing, or have experienced a recent‐onset psychosis. The purpose of SEI teams is to intensively treat people with psychosis early in the course of the illness with the goal of increasing the likelihood of recovery and reducing the need for longer‐term mental health treatment. SEI teams provide a range of treatments including medication, psychotherapy, psychoeducation, and occupational, educational and employment support, augmented by assertive contact with the service user and small caseloads. Treatment is time limited, usually offered for two to three years, after which service users are either discharged to primary care or transferred to a standard adult community mental health team. A previous Cochrane Review of SEI found preliminary evidence that SEI may be superior to standard community mental health care (described as 'treatment as usual (TAU)' in this review) but these recommendations were based on data from only one trial. This review updates the evidence for the use of SEI services. Objectives To compare specialised early intervention (SEI) teams to treatment as usual (TAU) for people with recent‐onset psychosis. Search methods On 3 October 2018 and 22 October 2019, we searched Cochrane Schizophrenia's study‐based register of trials, including registries of clinical trials. Selection criteria We selected all randomised controlled trials (RCTs) comparing SEI with TAU for people with recent‐onset psychosis. We entered trials meeting these criteria and reporting useable data as included studies. Data collection and analysis We independently inspected citations, selected studies, extracted data and appraised study quality. For binary outcomes we calculated the risk ratios (RRs) and their 95% confidence intervals (CIs). For continuous outcomes we calculated the mean difference (MD) and their 95% CIs, or if assessment measures differed for the same construct, we calculated the standardised mean difference (SMD) with 95% CIs. We assessed risk of bias for included studies and created a 'Summary of findings' table using the GRADE approach. Main results We included three RCTs and one cluster‐RCT with a total of 1145 participants. The mean age in the trials was between 23.1 years (RAISE) and 26.6 years (OPUS). The included participants were 405 females (35.4%) and 740 males (64.6%). All trials took place in community mental healthcare settings. Two trials reported on recovery from psychosis at the end of treatment, with evidence that SEI team care may result in more participants in recovery than TAU at the end of treatment (73% versus 52%; RR 1.41, 95% CI 1.01 to 1.97; 2 studies, 194 participants; low‐certainty evidence). Three trials provided data on disengagement from services at the end of treatment, with fewer participants probably being disengaged from mental health services in SEI (8%) in comparison to TAU (15%) (RR 0.50, 95% CI 0.31 to 0.79; 3 studies, 630 participants; moderate‐certainty evidence). There was low‐certainty evidence that SEI may result in fewer admissions to psychiatric hospital than TAU at the end of treatment (52% versus 57%; RR 0.91, 95% CI 0.82 to 1.00; 4 studies, 1145 participants) and low‐certainty evidence that SEI may result in fewer psychiatric hospital days (MD ‐27.00 days, 95% CI ‐53.68 to ‐0.32; 1 study, 547 participants). Two trials reported on general psychotic symptoms at the end of treatment, with no evidence of a difference between SEI and TAU, although this evidence is very uncertain (SMD ‐0.41, 95% CI ‐4.58 to 3.75; 2 studies, 304 participants; very low‐certainty evidence). A different pattern was observed in assessment of general functioning with an end of trial difference that may favour SEI (SMD 0.37, 95% CI 0.07 to 0.66; 2 studies, 467 participants; low‐certainty evidence). It was uncertain whether the use of SEI resulted in fewer deaths due to all‐cause mortality at end of treatment (RR 0.21, 95% CI 0.04 to 1.20; 3 studies, 741 participants; low‐certainty evidence). There was low risk of bias for random sequence generation and allocation concealment in three of the four included trials; the remaining trial had unclear risk of bias. Due to the nature of the intervention, we considered all trials at high risk of bias for blinding of participants and personnel. Two trials had low risk of bias and two trials had high risk of bias for blinding of outcomes assessments. Three trials had low risk of bias for incomplete outcome data, while one trial had high risk of bias. Two trials had low risk of bias, one trial had high risk of bias, and one had unclear risk of bias for selective reporting. Authors' conclusions There is evidence that SEI may provide benefits to service users during treatment compared to TAU. These benefits probably include fewer disengagements from mental health services (moderate‐certainty evidence), and may include small reductions in psychiatric hospitalisation (low‐certainty evidence), and a small increase in global functioning (low‐certainty evidence) and increased service satisfaction (moderate‐certainty evidence). The evidence regarding the effect of SEI over TAU after treatment has ended is uncertain. Further evidence investigating the longer‐term outcomes of SEI is needed. Furthermore, all the eligible trials included in this review were conducted in high‐income countries, and it is unclear whether these findings would translate to low‐ and middle‐income countries, where both the intervention and the comparison conditions may be different. Plain language summary Is recent‐onset psychosis best treated by a specialist mental health team? What is psychosis? Psychosis describes conditions affecting the mind, in which people have trouble distinguishing what is real from what is not real. This might involve seeing or hearing things that other people cannot see or hear (hallucinations), or believing things that are not true (delusions). The combination of hallucinations and delusional thinking can cause severe distress and a change in behaviour. A first episode psychosis is the first time a person experiences an episode of psychosis. Recent‐onset psychosis is the first few years of the illness after someone experiences it for the first time. Psychosis is treatable Many people recover from a first episode and never experience another psychotic episode. Mental health professionals assess a person before recommending a specific treatment. Depending on the services available, they may send people for treatment to: ‐ a community mental health team: mental health professionals who support people with complex mental health conditions; ‐ a crisis resolution team: mental health professionals who treat people who would otherwise need treatment in hospital; or ‐ an early intervention team: mental health professionals who work with people who are currently or have recently experienced their first episode of psychosis. Early intervention teams specialise in treating recent‐onset psychosis, and aim to treat it as quickly and intensively as possible. Why we did this Cochrane Review We wanted to find out whether specialist early intervention teams were more successful at treating recent‐onset psychosis than outpatient or community mental health teams that do not specialise in treating it. What did we do? We searched for studies that investigated the use of early intervention teams to treat recent‐onset psychosis compared with standard community mental health care. We looked for randomised controlled studies, in which the treatments people received were decided at random. This type of study usually gives the most reliable evidence about the effects of a treatment. We wanted to find out, at the end of the treatment: ‐ how many people recovered; ‐ how many people stopped their treatment too soon; ‐ how many people were admitted to a psychiatric hospital, and for how long; ‐ the state of people's general mental health and functioning (how well they coped with daily life); and ‐ how many people died. Search date:  we included evidence published up to 22 October 2019. What we found We found four studies in 1145 people (65% men; average age 23 to 26 years) with recent‐onset psychosis. The studies compared treatment by specialist early intervention teams against 'usual treatment' (treatment by community health or outpatient mental health teams). The studies took place in community mental health services in high‐income countries: Denmark, Sweden, the UK and the USA. The studies lasted from 18 to 24 months. What are the results of our review? Compared with usual treatment, treatment by an early intervention team: ‐may help more people recover from psychosis (2 studies; 194 people); ‐ probably reduces how many people stop their treatment too soon (3 studies; 630 people); ‐ may reduce the number of people admitted to a psychiatric hospital (4 studies; 1145 people) ‐ may reduce the time spent in a psychiatric hospital (1 study; 547 people); and ‐ may moderately improve people's general functioning (2 studies; 467 people). We were uncertain about whether treatment by an early intervention team affects general psychotic symptoms (2 studies; 304 people), or its effect on how many people died (3 studies; 741 people). How reliable are these results? We are moderately confident that treatment by an early intervention team probably reduces the number of people who stop treatment too soon, although this result may change when more evidence is available. We are less confident about how many people recover from psychosis, or are admitted to a psychiatric hospital, how long they stay in hospital, and any improvements in people's general functioning. These results are likely to change when more evidence is available. Key message Using specialist early intervention teams to treat recent‐onset psychosis is likely to have benefits, such as more people continuing with their treatment, and increasing the number of people who recover.
UR  -  http://dx.doi.org/10.1002/14651858.CD013288.pub2
ER  -  


Record #39 of 1320
Provider: John Wiley & Sons, Ltd
Content: text/plain; charset="UTF-8"

TY  -  JOUR
AN  -  CD013287
AU  -  Puntis, S
AU  -  Minichino, A
AU  -  De Crescenzo, F
AU  -  Harrison, R
AU  -  Cipriani, A
AU  -  Lennox, B
TI  -  Specialised early intervention teams (extended time) for recent‐onset psychosis
JF  -  Cochrane Database of Systematic Reviews
PY  -  2020
IS  -  11
PB  -  John Wiley & Sons, Ltd
SN  -  1465-1858
KW  -  Adolescent
KW  -  Adult
KW  -  Affective Disorders, Psychotic [*therapy]
KW  -  Bias
KW  -  Community Mental Health Services
KW  -  Confidence Intervals
KW  -  Early Medical Intervention [*methods]
KW  -  Female
KW  -  Humans
KW  -  Male
KW  -  Randomized Controlled Trials as Topic
KW  -  Remission Induction [methods]
KW  -  Schizophrenia [*therapy]
KW  -  Time Factors
KW  -  Young Adult
N1  -  [Schizophrenia]
DO  -  10.1002/14651858.CD013287.pub2
AB  -  Abstract - Background Psychosis is an illness characterised by the presence of hallucinations and delusions that can cause distress or a marked change in an individual's behaviour (e.g. social withdrawal, flat or blunted affect). A first episode of psychosis (FEP) is the first time someone experiences these symptoms that can occur at any age, but the condition is most common in late adolescence and early adulthood. This review is concerned with FEP and the early stages of a psychosis, referred to throughout this review as 'recent‐onset psychosis.' Specialised early intervention (SEI) teams are community mental health teams that specifically treat people who are experiencing, or have experienced, a recent‐onset psychosis. SEI teams provide a range of treatments including medication, psychotherapy, psychoeducation, educational and employment support, augmented by assertive contact with the service user and small caseloads. Treatment is time limited, usually offered for two to three years, after which service users are either discharged to primary care or transferred to a standard adult community mental health team. Evidence suggests that once SEI treatment ends, improvements may not be sustained, bringing uncertainty about the optimal duration of SEI to ensure the best long‐term outcomes. Extending SEI has been proposed as a way of providing continued intensive treatment and continuity of care, of usually up to five years, in order to a) sustain the positive initial outcomes of SEI; and b) improve the long‐term trajectory of the illness. Objectives To compare extended SEI teams with treatment as usual (TAU) for people with recent‐onset psychosis. To compare extended SEI teams with standard SEI teams followed by TAU (standard SEI + TAU) for people with recent‐onset psychosis. Search methods On 3 October 2018 and 22 October 2019, we searched Cochrane Schizophrenia's study‐based register of trials, including registries of clinical trials. Selection criteria We selected all randomised controlled trials (RCTs) comparing extended SEI with TAU for people with recent‐onset psychosis and all RCTs comparing extended SEI with standard SEI + TAU for people with recent‐onset psychosis. We entered trials meeting these criteria and reporting usable data as included studies. Data collection and analysis We independently inspected citations, selected studies, extracted data and appraised study quality. For binary outcomes we calculated the risk ratios (RRs) and their 95% confidence intervals (CIs). For continuous outcomes we calculated the mean difference (MD) and their 95% CIs, or if assessment measures differed for the same construct, we calculated the standardised mean difference (SMD) with 95% CIs. We assessed risk of bias for included studies and created a 'Summary of findings' table using the GRADE approach. Main results We included three RCTs, with a total 780 participants, aged 16 to 35 years. All participants met the criteria for schizophrenia spectrum disorders or affective psychoses. No trials compared extended SEI with TAU. All three trials randomly allocated people approximately two years into standard SEI to either extended SEI or standard SEI + TAU. The certainty of evidence for outcomes varied from low to very low. Our primary outcomes were recovery and disengagement from mental health services. No trials reported on recovery, and we used remission as a proxy. Three trials reported on remission, with the point estimate suggesting a 13% increase in remission in favour of extended SEI, but this included wide confidence intervals (CIs) and a very uncertain estimate of no benefit (RR 1.13, 95% CI 0.97 to 1.31; 3 trials, 780 participants; very low‐certainty evidence). Two trials provided data on disengagement from services with evidence that extended SEI care may result in fewer disengagements from mental health treatment (15%) in comparison to standard SEI + TAU (34%) (RR 0.45, 95% CI 0.27 to 0.75; 2 trials, 380 participants; low‐certainty evidence). There may be no evidence of a difference in rates of psychiatric hospital admission (RR 1.55, 95% CI 0.68 to 3.52; 1 trial, 160 participants; low‐certainty evidence), or the number of days spent in a psychiatric hospital (MD ‐2.70, 95% CI ‐8.30 to 2.90; 1 trial, 400 participants; low‐certainty evidence). One trial found uncertain evidence regarding lower global psychotic symptoms in extended SEI in comparison to standard SEI + TAU (MD ‐1.90, 95% CI ‐3.28 to ‐0.52; 1 trial, 156 participants; very low‐certainty evidence). It was uncertain whether the use of extended SEI over standard SEI + TAU resulted in fewer deaths due to all‐cause mortality, as so few deaths were recorded in trials (RR 0.38, 95% CI 0.09 to 1.64; 3 trials, 780 participants; low‐certainty evidence). Very uncertain evidence suggests that using extended SEI instead of standard SEI + TAU may not improve global functioning (SMD 0.23, 95% CI ‐0.29 to 0.76; 2 trials, 560 participants; very low‐certainty evidence). There was low risk of bias in all three trials for random sequence generation, allocation concealment and other biases. All three trials had high risk of bias for blinding of participants and personnel due to the nature of the intervention. For the risk of bias for blinding of outcome assessments and incomplete outcome data there was at least one trial with high or unclear risk of bias. Authors' conclusions There may be preliminary evidence of benefit from extending SEI team care for treating people experiencing psychosis, with fewer people disengaging from mental health services. Evidence regarding other outcomes was uncertain. The certainty of evidence for the measured outcomes was low or very low. Further, suitably powered studies that use a consistent approach to outcome selection are needed, but with only one further ongoing trial, there is unlikely to be any definitive conclusion for the effectiveness of extended SEI for at least the next few years. Plain language summary Is extending the treatment time by specialist mental health teams better for people with recent‐onset psychosis? What is psychosis? Psychosis describes conditions affecting the mind, in which people have trouble distinguishing what is real from what is not real. This might involve seeing or hearing things that other people cannot see or hear (hallucinations), or believing things that are not true (delusions). The combination of hallucinations and delusional thinking can cause severe distress and a change in behaviour. A first episode psychosis is the first time a person experiences an episode of psychosis. Recent‐onset psychosis is the first few years of the illness after someone experiences it for the first time. Psychosis is treatable Many people recover from a first episode and never experience another psychotic episode. Early intervention teams specialise in treating recent‐onset psychosis, and aim to treat psychosis as quickly and intensively as possible. Intensive, early treatment of psychosis may help more people to continue with their treatment and to recover. Early intervention treatment usually lasts for two or three years. After early intervention treatment, a person will be cared for by their doctor or by standard community mental health professionals. Why we did this Cochrane Review We wanted to find out if longer treatment (for up to 5 years) by specialist early intervention teams was more successful at treating recent‐onset psychosis than the usual two or three years of treatment followed by treatment by non‐specialist teams. What did we do? We searched for studies that looked at the use of longer treatment of recent‐onset psychosis by specialist early intervention teams. We looked for randomised controlled studies, in which the treatments people received were decided at random. This type of study usually gives the most reliable evidence about the effects of a treatment. We wanted to find out, at the end of the treatment: ‐ how many people recovered; ‐ how many people stopped their treatment too soon; ‐ how many people were admitted to a psychiatric hospital, and for how long; ‐ people's psychotic symptoms and functioning (how well they cope with daily life); and ‐ how many people died. Search date:  we included evidence published up to 22 October 2019. What we found We found three studies conducted in Denmark, Canada and Hong Kong in 780 people (55% men; average age 20 to 25 years). The studies compared longer treatment (up to 5 years) with standard treatment (up to 3 years) by an early intervention team followed by treatment as usual (by their doctor or community mental health professionals). What are the results of our review? We found no difference between standard treatment and longer treatment by an early intervention team in the numbers of people who recovered (assessed by remission of symptoms; 3 studies; 780 people). Fewer people may stop their treatment too soon during longer treatment than standard treatment (2 studies; 380 people). There may be no difference between standard treatment and longer treatment for how many people are admitted to a psychiatric hospital (1 study; 160 people), or for how long they stay in hospital (1 study; 400 people). Longer treatment may reduce psychotic symptoms more than standard treatment (1 study; 156 people); but may not improve people's functioning (2 studies; 560 people). We are uncertain about whether longer treatment reduces the number of people who died, compared with standard treatment, because so few deaths were reported in the studies (3 studies; 780 people). How reliable are these results? Our results are likely to change when more evidence becomes available. We are not confident that longer treatment affects how many people stop treatment too soon, how many are admitted to hospital and how long they stay in hospital. We are uncertain about the effect of longer treatment on how many people recover, people's psychotic symptoms and functioning, and on the number of people who die. These results will change when more evidence becomes available. Key messages Longer treatment of recent‐onset psychosis by specialist mental health teams may lead to fewer people stopping their treatment early. However, we need more evidence before we can be certain about whether longer treatment is better overall than the usual two‐ or three‐year treatment.
UR  -  http://dx.doi.org/10.1002/14651858.CD013287.pub2
ER  -  


Record #40 of 1320
Provider: John Wiley & Sons, Ltd
Content: text/plain; charset="UTF-8"

TY  -  JOUR
AN  -  CD009990
AU  -  Coppo, A
AU  -  Galanti, MR
AU  -  Giordano, L
AU  -  Buscemi, D
AU  -  Bremberg, S
AU  -  Faggiano, F
TI  -  School policies for preventing smoking among young people
JF  -  Cochrane Database of Systematic Reviews
PY  -  2014
IS  -  10
PB  -  John Wiley & Sons, Ltd
SN  -  1465-1858
KW  -  *School Health Services
KW  -  *Schools
KW  -  *Smoking Prevention
KW  -  Adolescent
KW  -  China
KW  -  Health Policy
KW  -  Humans
KW  -  Observational Studies as Topic
KW  -  Randomized Controlled Trials as Topic
N1  -  [Tobacco Addiction]
DO  -  10.1002/14651858.CD009990.pub2
AB  -  Abstract - Background School tobacco policies (STPs) might prove to be a promising strategy to prevent smoking initiation among adolescents, as there is evidence that the school environment can influence young people to smoke. STPs are cheap, relatively easy to implement and have a wide reach, but it is not clear whether this approach is effective in preventing smoking uptake. Objectives To assess the effectiveness of policies aiming to prevent smoking initiation among students by regulating smoking in schools. Search methods We searched seven electronic bibliographic databases, including the Cochrane Tobacco Addiction Group specialized register, MEDLINE, EMBASE, PsycINFO and ERIC. We also searched the grey literature and ongoing trials resources. The most recent search was performed in May 2014. Selection criteria We included cluster‐randomised controlled trials (c‐RCTs) in which primary and secondary schools were randomised to receive different levels of smoking policy or no intervention. Non‐randomised controlled trials, interrupted time series and controlled before‐after studies would also have been eligible. Cross‐sectional studies were not formally included but we describe their findings and use them to generate hypotheses to inform future research. Data collection and analysis We independently assessed studies for inclusion in the review, and present a narrative synthesis, as the studies are too limited in quality to undertake a formal meta‐analysis. Main results We found only one study which was eligible for inclusion in the review. It was judged to be at high risk of bias. The study compared two 'middle schools' from two different regions in China. The experimental conditions included the introduction of a tobacco policy, environmental changes, and communication activities, while the control condition was no intervention. After a year's follow‐up the study found no differences in smoking prevalence between intervention and control schools. We also described 24 observational studies, the results of which we considered for hypothesis generation. In these, policy exposure was mainly described using face‐to‐face interviews with school staff members, and the outcome evaluation was performed using self‐administered questionnaires. Most studies reported no differences in students' smoking prevalence between schools with formal STPs when compared with schools without policies. In the majority of studies in schools with highly enforced policies, smoking bans extended to outdoor spaces, involving teachers and including sanctions for transgressions, with assistance to quit for smokers plus support by prevention programmes, there was no significant difference in smoking prevalence when compared to schools adopting weaker or no policies. Authors' conclusions Despite a comprehensive literature search, and rigorous evaluation of studies, we found no evidence to support STPs. The absence of reliable evidence for the effectiveness of STPs is a concern in public health. We need well‐designed randomised controlled trials or quasi‐experimental studies to evaluate the effectiveness of school tobacco policies. Plain language summary Do school tobacco policies prevent uptake of smoking? Background:  We reviewed the evidence that School tobacco policies (STPs) might prevent smoking initiation among adolescents, as there may be some evidence that the school environment can influence young people to smoke. STP is intended to regulate whether and where pupils can smoke, adult smoking in school, and penalties for pupils caught smoking. We were also interested to know whether specific components of STPs might increase their impact. Components such as a smoking ban for students and/or teachers and their extent, levels of enforcement, monitoring strategies, sanctions for students or teachers found smoking, and the offer of tobacco cessation programmes. Study characteristics : Our study search was conducted in May 2014. We identified one c‐RCT from China that we judged to be at high risk of bias. We also focussed on 24 observational studies to generate a hypothesis for future research. Key findings : In the only included c‐RCT with 1807 participants, the intervention did not significantly affect students' smoking behavior. The majority of observational studies reported that schools with highly enforced policies, smoking ban extended to outdoor spaces, involving teachers and including sanctions for transgressions, with assistance to quit for smokers plus support by prevention programmes, did not show a significant difference in smoking prevalence, when compared to schools adopting weaker or no policies. Quality of the evidence : We found no relevant high‐quality experimental studies. A great limitation within observational studies is the heterogeneity of exposure definitions. There is large variability in policy formats, which can include several different characteristics, which in turn makes comparison difficult. Only a few studies are based on policy definition in written documents, while in the majority the information was obtained by interviewing school heads, teachers or administrators. With regard to analysis methods, some studies did not mention any adjustment for potential confounders and in the others there was a large variability in the factors considered for adjustment. Studies differed in statistical methods employed to examine the relationship between policy and smoking behaviour. Conclusions : We cannot draw conclusions about the effectiveness of STP from currently available data. Large, possibly multi‐centric studies, employing experimental or a quasi‐experimental design to assess the effectiveness of STPs are needed. Characteristics that could be studied are: degree of formality, participants to which the policy applies, extension of the ban (indoor areas or external school premises), level of enforcement, sanctions for transgression; assistance with smoking cessation and combination with prevention and education activities. The authors of the review did not receive any external funding or grants to support their research for this review, and have no potential conflicts of interest.
UR  -  http://dx.doi.org/10.1002/14651858.CD009990.pub2
ER  -  


Record #41 of 1320
Provider: John Wiley & Sons, Ltd
Content: text/plain; charset="UTF-8"

TY  -  JOUR
AN  -  CD007641
AU  -  Savage, E
AU  -  Beirne, PV
AU  -  Ni Chroinin, M
AU  -  Duff, A
AU  -  Fitzgerald, T
AU  -  Farrell, D
TI  -  Self‐management education for cystic fibrosis
JF  -  Cochrane Database of Systematic Reviews
PY  -  2014
IS  -  9
PB  -  John Wiley & Sons, Ltd
SN  -  1465-1858
KW  -  *Nutrition Therapy
KW  -  *Self Care
KW  -  Adolescent
KW  -  Adult
KW  -  Caregivers [education]
KW  -  Child
KW  -  Cystic Fibrosis [*therapy]
KW  -  Humans
KW  -  Parents [education]
KW  -  Patient Education as Topic [*methods]
KW  -  Randomized Controlled Trials as Topic
KW  -  Young Adult
N1  -  [Cystic Fibrosis and Genetic Disorders]
DO  -  10.1002/14651858.CD007641.pub3
AB  -  Abstract - Background Self‐management education may help patients with cystic fibrosis and their families to choose, monitor and adjust treatment requirements for their illness, and also to manage the effects of illness on their lives. Although self‐management education interventions have been developed for cystic fibrosis, no previous systematic review of the evidence of effectiveness of these interventions has been conducted. Objectives To assess the effects of self‐management education interventions on improving health outcomes for patients with cystic fibrosis and their caregivers Search methods We searched the Cochrane Cystic Fibrosis and Genetic Disorders Group Trials Register (date of the last search: 22 August 2013). We also searched databases through EBSCO (CINAHL; Psychological and Behavioural Sciences Collection; PsychInfo; SocINDEX) and Elsevier (Embase) and handsearched relevant journals and conference proceedings (date of the last searches: 01 February 2014 ). Selection criteria Randomised controlled trials, quasi‐randomised controlled trials or controlled clinical trials comparing different types of self‐management education for cystic fibrosis or comparing self‐management education with standard care or no intervention. Data collection and analysis Two authors assessed trial eligibility and risk of bias. Three authors extracted data. Main results Four trials (involving a total of 269 participants) were included. The participants were children with cystic fibrosis and their parents or caregivers in three trials and adults with cystic fibrosis in one trial. The trials compared four different self‐management education interventions versus standard treatment: (1) a training programme for managing cystic fibrosis in general; (2) education specific to aerosol and airway clearance treatments; (3) disease‐specific nutrition education; and (4) general and disease‐specific nutrition education. Training children to manage cystic fibrosis in general had no statistically significant effects on weight after six to eight weeks, mean difference ‐7.74 lb (i.e. 3.51 kg) (95% confidence interval ‐35.18 to 19.70). General and disease‐specific nutrition education for adults had no statistically significant effects on: pulmonary function (forced expiratory volume at one second), mean difference ‐5.00 % (95% confidence interval ‐18.10 to 8.10) at six months and mean difference ‐5.50 % (95% confidence interval ‐18.46 to 7.46) at 12 months; or weight, mean difference ‐ 0.70 kg (95% confidence interval ‐6.58 to 5.18) at six months and mean difference ‐0.70 kg (95% confidence interval ‐6.62 to 5.22) at 12 months; or dietary fat intake scores, mean difference 1.60 (85% confidence interval ‐2.90 to 6.10) at six months and mean difference 0.20 (95% confidence interval ‐4.08 to 4.48) at 12 months. There is some limited evidence to suggest that self‐management education may improve knowledge in patients with cystic fibrosis but not in parents or caregivers. There is also some limited evidence to suggest that self‐management education may result in positively changing a small number of behaviours in both patients and caregivers. Authors' conclusions The available evidence from this review is of insufficient quantity and quality to draw any firm conclusions about the effects of self‐management education for cystic fibrosis. Further trials are needed to investigate the effects of self‐management education on a range of clinical and behavioural outcomes in children, adolescents and adults with cystic fibrosis and their caregivers. Plain language summary Self‐management education for cystic fibrosis We set out to review the effects of self‐management education for cystic fibrosis on a range of health outcomes in individuals of all ages with cystic fibrosis and their caregivers. Our search for available evidence identified four trials, and all four compared a form of self‐management education to standard treatment. The precise focus of self management differed between trials and included a training programme for managing cystic fibrosis, education on chest treatments, education on nutrition specific to cystic fibrosis, and education on general and disease‐specific nutrition. Self‐management education had no positive effects on lung function, weight, or intake of fatty food. There is some evidence to suggest that self‐management education improves knowledge about cystic fibrosis and its management in patients with this condition and some self‐management behaviours in patients and caregivers. However, due to the small number of trials in this review, and because of concerns about the quality of these trials, we are unable to reach any firm conclusions about the effects of self‐management education for cystic fibrosis. We recommend that further trials are conducted to evaluate the effects of self‐management education interventions.
UR  -  http://dx.doi.org/10.1002/14651858.CD007641.pub3
ER  -  


Record #42 of 1320
Provider: John Wiley & Sons, Ltd
Content: text/plain; charset="UTF-8"

TY  -  JOUR
AN  -  CD004780
AU  -  Fisher, CA
AU  -  Skocic, S
AU  -  Rutherford, KA
AU  -  Hetrick, SE
TI  -  Family therapy approaches for anorexia nervosa
JF  -  Cochrane Database of Systematic Reviews
PY  -  2019
IS  -  5
PB  -  John Wiley & Sons, Ltd
SN  -  1465-1858
KW  -  Adolescent
KW  -  Adult
KW  -  Anorexia Nervosa [*therapy]
KW  -  Body Weight
KW  -  Family Therapy [*methods]
KW  -  Humans
KW  -  Psychotherapy [*methods]
KW  -  Randomized Controlled Trials as Topic
KW  -  Treatment Outcome
KW  -  Young Adult
N1  -  [Common Mental Disorders]
DO  -  10.1002/14651858.CD004780.pub4
AB  -  Abstract - Background Anorexia nervosa (AN) is characterised by a failure to maintain a normal body weight due to a paucity of nutrition, an intense fear of gaining weight or behaviour that prevents the individual from gaining weight, or both. The long‐term prognosis is often poor, with severe developmental, medical and psychosocial complications, high rates of relapse and mortality. 'Family therapy approaches' indicate a range of approaches, derived from different theories, that involve the family in treatment. We have included therapies developed on the basis of dominant family systems theories, approaches that are based on or broadly similar to the family‐based therapy derived from the Maudsley model, approaches that incorporate a focus on cognitive restructuring, as well as approaches that involve the family without articulation of a theoretical approach.This is an update of a Cochrane Review first published in 2010. Objectives To evaluate the efficacy of family therapy approaches compared with standard treatment and other treatments for AN. Search methods We searched the Cochrane Common Mental Disorders Controlled Trials Register (CCMDCTR) and PsycINFO (OVID) (all years to April 2016). We ran additional searches directly on Cochrane Central Register for Controlled Trials (CENTRAL), MEDLINE, Ovid Embase, and PsycINFO (to 2008 and 2016 to 2018). We searched the World Health Organization (WHO) trials portal (ICTRP) and ClinicalTrials.gov, together with four theses databases (all years to 2018). We checked the reference lists of all included studies and relevant systematic reviews. We have included in the analyses only studies from searches conducted to April 2016. Selection criteria Randomised controlled trials (RCTs) of family therapy approaches compared to any other intervention or other types of family therapy approaches were eligible for inclusion.  We included participants of any age or gender with a primary clinical diagnosis of anorexia nervosa. Data collection and analysis Four review authors selected the studies, assessed quality and extracted data. We used a random‐effects meta‐analysis. We used the risk ratio (with a 95% confidence interval) to summarise dichotomous outcomes and both the standardised mean difference and the mean difference to summarise continuous measures. Main results We included 25 trials in this version of the review (13 from the original 2010 review and 12 newly‐included studies). Sixteen trials were of adolescents, eight trials of adults (seven of these in young adults aged up to 26 years) and one trial included three age groups: one adolescent, one young adult and one adult. Most investigated family‐based therapy or variants. Reporting of trial conduct was generally inadequate, so that in a large number of studies we rated the risk of bias as unclear for many of the domains. Selective reporting bias was particularly problematic, with 68% of studies rated at high risk of bias in this area, followed by incomplete outcome data, with 44% of studies rated at high risk of bias in this area. For the main outcome measure of remission there was some low‐quality evidence (from only two studies, 81 participants) suggesting that family therapy approaches might offer some advantage over treatment as usual on rates of remission, post intervention (risk ratio (RR) 3.50, 95% confidence interval (CI) 1.49 to 8.23; I 2  = 0%). However, at follow‐up, low‐quality evidence from only one study suggested this effect was not maintained. There was very low‐quality evidence from only one trial, which means it is difficult to determine whether family therapy approaches offer any advantage over educational interventions for remission (RR 9.00, 95% CI 0.53 to 153.79; 1 study, N = 30). Similarly, there was very low‐quality evidence from only five trials for remission post‐intervention, again meaning that it is difficult to determine whether there is any advantage of family therapy approaches over psychological interventions (RR 1.22, 95% CI 0.89 to 1.67; participants = 252; studies = 5; I 2  = 37%) and at long‐term follow‐up (RR 1.08, 95% CI 0.91 to 1.28; participants = 200; studies = 4 with 1 of these contributing 3 pairwise comparisons for different age groups; I 2  = 0%). There was no indication that the age group had any impact on the overall treatment effect; however, it should be noted that there were very few trials undertaken in adults, with the age range of adult studies included in this analysis from 20 to 27. There was some evidence of a small effect favouring family based therapy compared with other psychological interventions in terms of weight gain post‐intervention (standardised mean difference (SMD) 0.32, 95% CI 0.01 to 0.63; participants = 210; studies = 4 with 1 of these contributing 3 pairwise comparisons for different age groups; I 2  = 11%) . Overall, there was insufficient evidence to determine whether there were any differences between groups across all comparisons for most of the secondary outcomes (weight, eating disorder psychopathology, dropouts, relapse, or family functioning measures), either at post‐intervention or at follow‐up. Authors' conclusions There is a limited amount of low‐quality evidence to suggest that family therapy approaches may be effective compared to treatment as usual in the short term. This finding is based on two trials that included only a small number of participants, and both had issues about potential bias. There is insufficient evidence to determine whether there is an advantage of family therapy approaches in people of any age compared to educational interventions (one study, very low quality) or other psychological therapies (five studies, very low quality). Most studies contributing to this finding were undertaken in adolescents and youth. There are clear potential impacts on how family therapy approaches might be delivered to different age groups and further work is required to understand what the resulting effects on treatment efficacy might be. There is insufficient evidence to determine whether one type of family therapy approach is more effective than another. The field would benefit from further large, well‐conducted trials. Plain language summary Family therapy for those diagnosed with anorexia nervosa Review Question This review investigated whether family therapy approaches reduce rates of anorexia nervosa (AN), or associated symptoms, compared to other treatments. Background People with AN have a deliberately maintained low body weight and distorted body image. They also experience related medical and psychological problems, and the risk of dying from the disease (mortality) is relatively high. Family therapy approaches are one form of treatment used in AN. Search date The evidence is current up to 8 April 2016. Study characteristics We included 25 trials in the review. Fourteen trials used  family‐based  therapy, one used  systems  family therapy, one used  structural  family therapy and seven studies used therapy with family involvement but did not provide specific details about the theory behind the therapy or its procedures, termed  other  family therapy. Two studies included two family therapy arms each: one included  family‐based  therapy and  systems  family therapy arms, and one included  systems  family therapy and  other  family therapy arms. Four studies compared family therapy approaches to treatment as usual, six compared family therapy approaches to other psychological interventions and two compared family therapy to educational interventions. Twelve studies compared various forms of family therapy approaches to each other. Two studies included both a treatment as usual as well as other psychological intervention arms. Key results Overall there was some low‐quality evidence from only two trials to suggest that family therapy approaches may be better than treatment as usual in the short term. The size and very low quality of the evidence base and the consistency of the trial outcomes are insufficient at this time to draw conclusions about whether family therapy approaches offer any clear advantage over educational or psychological interventions. We found very few differences between treatment groups on measures of weight, eating disorder symptoms and family functioning, and these differences were generally not maintained at follow‐up. The reporting of death rates was not clear enough to assess whether death is reduced for those treated with family therapy approaches compared to other interventions. There was very little information about the effects of the interventions on general or family functioning. Quality of the evidence The way the trials were run was not adequately described in many studies and we found potential risks of bias in most of the studies. This limited the meaningful conclusions that we could draw from the studies. Authors' conclusions Overall, there is a very limited evidence base in this field. There is some low‐quality evidence to suggest that family therapy approaches may be effective compared to treatment as usual in the short term. There is insufficient evidence to be able to determine whether family therapy approaches offer any advantage over educational interventions, other types of psychological therapy, or whether one type of family therapy approach is more effective than another. Most of the studies contributing to the findings were undertaken in adolescents and young adults. There are clear implications about how family therapy approaches might be delivered to different age groups, and we need further research to understand what the resulting effects on treatment might be.
UR  -  http://dx.doi.org/10.1002/14651858.CD004780.pub4
ER  -  


Record #43 of 1320
Provider: John Wiley & Sons, Ltd
Content: text/plain; charset="UTF-8"

TY  -  JOUR
AN  -  CD011942
AU  -  Odendaal, WA
AU  -  Anstey Watkins, J
AU  -  Leon, N
AU  -  Goudge, J
AU  -  Griffiths, F
AU  -  Tomlinson, M
AU  -  Daniels, K
TI  -  Health workers’ perceptions and experiences of using mHealth technologies to deliver primary healthcare services: a qualitative evidence synthesis
JF  -  Cochrane Database of Systematic Reviews
PY  -  2020
IS  -  3
PB  -  John Wiley & Sons, Ltd
SN  -  1465-1858
KW  -  Cell Phone
KW  -  Delivery of Health Care [*methods]
KW  -  Developing Countries
KW  -  Health Personnel
KW  -  Health Services
KW  -  Humans
KW  -  Perception
KW  -  Primary Health Care [*methods]
KW  -  Qualitative Research
KW  -  Rural Health Services
KW  -  Telemedicine [*methods]
KW  -  Text Messaging
N1  -  [Effective Practice and Organisation of Care]
DO  -  10.1002/14651858.CD011942.pub2
AB  -  Abstract - Background Mobile health (mHealth), refers to healthcare practices supported by mobile devices, such as mobile phones and tablets. Within primary care, health workers often use mobile devices to register clients, track their health, and make decisions about care, as well as to communicate with clients and other health workers. An understanding of how health workers relate to, and experience mHealth, can help in its implementation. Objectives To synthesise qualitative research evidence on health workers' perceptions and experiences of using mHealth technologies to deliver primary healthcare services, and to develop hypotheses about why some technologies are more effective than others. Search methods We searched MEDLINE, Embase, CINAHL, Science Citation Index and Social Sciences Citation Index in January 2018. We searched Global Health in December 2015. We screened the reference lists of included studies and key references and searched seven sources for grey literature (16 February to 5 March 2018). We re‐ran the search strategies in February 2020. We screened these records and any studies that we identified as potentially relevant are awaiting classification. Selection criteria We included studies that used qualitative data collection and analysis methods. We included studies of mHealth programmes that were part of primary healthcare services. These services could be implemented in public or private primary healthcare facilities, community and workplace, or the homes of clients. We included all categories of health workers, as well as those persons who supported the delivery and management of the mHealth programmes. We excluded participants identified as technical staff who developed and maintained the mHealth technology, without otherwise being involved in the programme delivery. We included studies conducted in any country. Data collection and analysis We assessed abstracts, titles and full‐text papers according to the inclusion criteria. We found 53 studies that met the inclusion criteria and sampled 43 of these for our analysis. For the 43 sampled studies, we extracted information, such as country, health worker category, and the mHealth technology. We used a thematic analysis process. We used GRADE‐CERQual to assess our confidence in the findings. Main results Most of the 43 included sample studies were from low‐ or middle‐income countries. In many of the studies, the mobile devices had decision support software loaded onto them, which showed the steps the health workers had to follow when they provided health care. Other uses included in‐person and/or text message communication, and recording clients' health information. Almost half of the studies looked at health workers' use of mobile devices for mother, child, and newborn health. We have moderate or high confidence in the following findings. mHealth changed how health workers worked with each other : health workers appreciated being more connected to colleagues, and thought that this improved co‐ordination and quality of care. However, some described problems when senior colleagues did not respond or responded in anger. Some preferred face‐to‐face connection with colleagues. Some believed that mHealth improved their reporting, while others compared it to "big brother watching". mHealth changed how health workers delivered care : health workers appreciated how mHealth let them take on new tasks, work flexibly, and reach clients in difficult‐to‐reach areas. They appreciated mHealth when it improved feedback, speed and workflow, but not when it was slow or time consuming. Some health workers found decision support software useful; others thought it threatened their clinical skills. Most health workers saw mHealth as better than paper, but some preferred paper. Some health workers saw mHealth as creating more work. mHealth led to new forms of engagement and relationships with clients and communities : health workers felt that communicating with clients by mobile phone improved care and their relationships with clients, but felt that some clients needed face‐to‐face contact. Health workers were aware of the importance of protecting confidential client information when using mobile devices. Some health workers did not mind being contacted by clients outside working hours, while others wanted boundaries. Health workers described how some community members trusted health workers that used mHealth while others were sceptical. Health workers pointed to problems when clients needed to own their own phones. Health workers' use and perceptions of mHealth could be influenced by factors tied to costs, the health worker, the technology, the health system and society, poor network access, and poor access to electricity : some health workers did not mind covering extra costs. Others complained that phone credit was not delivered on time. Health workers who were accustomed to using mobile phones were sometimes more positive towards mHealth. Others with less experience, were sometimes embarrassed about making mistakes in front of clients or worried about job security. Health workers wanted training, technical support, user‐friendly devices, and systems that were integrated into existing electronic health systems. The main challenges health workers experienced were poor network connections, access to electricity, and the cost of recharging phones. Other problems included damaged phones. Factors outside the health system also influenced how health workers experienced mHealth, including language, gender, and poverty issues. Health workers felt that their commitment to clients helped them cope with these challenges. Authors' conclusions Our findings propose a nuanced view about mHealth programmes. The complexities of healthcare delivery and human interactions defy simplistic conclusions on how health workers will perceive and experience their use of mHealth. Perceptions reflect the interplay between the technology, contexts, and human attributes. Detailed descriptions of the programme, implementation processes and contexts, alongside effectiveness studies, will help to unravel this interplay to formulate hypotheses regarding the effectiveness of mHealth. Plain language summary Health workers' perceptions and experiences of using mHealth technologies to deliver primary healthcare services: a qualitative evidence synthesis What is the aim of this review? The aim of this Cochrane Review of qualitative research was to explore how health workers view and experience the use of mobile phones and tablets when delivering primary healthcare services. To answer this, we analysed 43 studies about health workers' views and experiences of mobile health (mHealth) programmes. Key messages Health workers welcomed the benefits of mHealth, and described how they used mobile phones to improve their work and relationships with each other and with clients. However, they also experienced challenges, including poor network coverage and access to electricity. People implementing mHealth programmes should try to address these challenges and build on health workers' positive experiences. What was studied in this review? Health workers often use mobile phones and tablets to provide services. It is important to understand what health workers think about these devices, as this can affect the quality of services. We looked for studies that explored health workers' views and experiences of using mobile devices in primary care. What are the main findings of this review? We sampled 43 of the 53 included studies in this review. Most were from low‐ or middle‐income countries, and included both lay health workers and health professionals. Many used mobile phones or tablets when delivering health care to mothers, children or newborns. Many of the mobile devices had software that helped health workers follow the correct steps when providing services. Health workers also used mobile phones to communicate with clients, and to record clients' health information. We have moderate or high confidence in the following findings. mHealth changed how health workers worked with each other : health workers appreciated being more connected to colleagues, and thought that this improved co‐ordination and quality of care. However, some described problems when senior colleagues did not respond or responded in anger. Some preferred face‐to‐face connection with colleagues. Some believed that mHealth improved their reporting, while others compared it to "big brother watching". mHealth changed how health workers delivered care : health workers appreciated how mHealth let them take on new tasks, work flexibly, and reach clients in difficult‐to‐reach areas. They appreciated mHealth when it improved feedback, speed and workflow, but not when it was slow or time consuming. Some health workers found decision support software useful; others thought it threatened their clinical skills. Most health workers saw mHealth as better than paper, but others saw mHealth as creating more work. mHealth led to new forms of engagement and relationships with clients and communities : health workers felt that communicating with clients by mobile phone improved care and their relationships with clients, but felt that some clients needed face‐to‐face contact. Health workers were aware of the importance of protecting confidential client information when using mobile devices. Some health workers did not mind being contacted by clients outside working hours, while others wanted boundaries. Health workers described how some community members trusted health workers that used mHealth while others were sceptical. Health workers pointed to problems when clients needed to own their own phones. Health workers' use and perceptions of mHealth could be influenced by factors tied to costs, the health worker, the technology, the health system and society, poor network access, and poor access to electricity : some health workers did not mind covering extra costs. Others complained that phone credit was not delivered on time. Health workers who were accustomed to using mobile phones were sometimes more positive towards mHealth. Others with less experience, were sometimes embarrassed about making mistakes in front of clients or worried about job security. Health workers wanted training, technical support, user‐friendly devices, and systems that were integrated into existing electronic health systems. The main challenges health workers experienced were poor network connections, access to electricity, and the cost of recharging phones. Other problems included damaged phones. Factors outside the health system also influenced how health workers experienced mHealth, including language, gender, and poverty issues. Health workers felt that their commitment to clients helped them cope with these challenges. How up‐to‐date is this review? We searched for studies published up to January 2018.
UR  -  http://dx.doi.org/10.1002/14651858.CD011942.pub2
ER  -  


Record #44 of 1320
Provider: John Wiley & Sons, Ltd
Content: text/plain; charset="UTF-8"

TY  -  JOUR
AN  -  CD012081
AU  -  Michaelis, R
AU  -  Tang, V
AU  -  Nevitt, SJ
AU  -  Wagner, JL
AU  -  Modi, AC
AU  -  LaFrance Jr, WCurt
AU  -  Goldstein, LH
AU  -  Gandy, M
AU  -  Bresnahan, R
AU  -  Valente, K
AU  -  et al.
TI  -  Psychological treatments for people with epilepsy
JF  -  Cochrane Database of Systematic Reviews
PY  -  2020
IS  -  8
PB  -  John Wiley & Sons, Ltd
SN  -  1465-1858
KW  -  Adolescent
KW  -  Adult
KW  -  Bias
KW  -  Child
KW  -  Energy Metabolism
KW  -  Epilepsy [*psychology, *therapy]
KW  -  Fatigue [therapy]
KW  -  Humans
KW  -  Psychotherapy
KW  -  Quality of Life
KW  -  Randomized Controlled Trials as Topic
KW  -  Young Adult
N1  -  [Epilepsy]
DO  -  10.1002/14651858.CD012081.pub3
AB  -  Abstract - Background Given the significant impact epilepsy may have on the health‐related quality of life (HRQOL) of individuals with epilepsy and their families, there is increasing clinical interest in evidence‐based psychological treatments, aimed at enhancing psychological and seizure‐related outcomes for this group. This is an updated version of the original Cochrane Review published in Issue 10, 2017. Objectives To assess the impact of psychological treatments for people with epilepsy on HRQOL outcomes. Search methods For this update, we searched the following databases on 12 August 2019, without language restrictions: Cochrane Register of Studies (CRS Web), which includes randomized or quasi‐randomized controlled trials from the Specialized Registers of Cochrane Review Groups including Epilepsy, the Cochrane Central Register of Controlled Trials (CENTRAL), MEDLINE (Ovid, 1946 to 09 August 2019), and PsycINFO (EBSCOhost, 1887 onwards), and from PubMed, Embase, ClinicalTrials.gov, and the World Health Organization International Clinical Trials Registry Platform (ICTRP). We screened the references from included studies and relevant reviews, and contacted researchers in the field for unpublished studies. Selection criteria We considered randomized controlled trials (RCTs) and quasi‐RCTs for this review. HRQOL was the main outcome. For the operational definition of 'psychological treatments', we included a broad range of skills‐based psychological treatments and education‐only interventions designed to improve HRQOL, seizure frequency and severity, as well as psychiatric and behavioral health comorbidities for adults and children with epilepsy. These psychological treatments were compared to treatment as usual (TAU), an active control group (such as social support group), or antidepressant pharmacotherapy. Data collection and analysis We used standard methodological procedures expected by Cochrane. Main results We included 36 completed RCTs, with a total of 3526 participants. Of these studies, 27 investigated skills‐based psychological interventions. The remaining nine studies were education‐only interventions. Six studies investigated interventions for children and adolescents, three studies investigated interventions for adolescents and adults, and the remaining studies investigated interventions for adults. Based on satisfactory clinical and methodological homogeneity, we pooled data from 11 studies (643 participants) that used the Quality of Life in Epilepsy‐31 (QOLIE‐31) or other QOLIE inventories (such as QOLIE‐89 or QOLIE‐31‐P) convertible to QOLIE‐31. We found significant mean changes for the QOLIE‐31 total score and six subscales (emotional well‐being, energy and fatigue, overall QoL, seizure worry, medication effects, and cognitive functioning). The mean changes in the QOLIE‐31 total score (mean improvement of 5.23 points, 95% CI 3.02 to 7.44; P < 0.001), and the overall QoL score (mean improvement of 5.95 points, 95% CI 3.05 to 8.85; P < 0.001) exceeded the threshold of minimally important change (MIC: total score: 4.73 points; QoL score: 5.22 points), indicating a clinically meaningful postintervention improvement in HRQOL. We downgraded the certainty of the evidence provided by the meta‐analysis due to serious risks of bias in some of the included studies. Consequently, these results provided moderate‐certainty evidence that psychological treatments for adults with epilepsy may enhance overall HRQOL. Authors' conclusions Implications for practice: Skills‐based psychological interventions improve HRQOL in adults and adolescents with epilepsy. Adjunctive use of skills‐based psychological treatments for adults and adolescents with epilepsy may provide additional benefits in HRQOL when these are incorporated into patient‐centered management. We judge the evidence to be of moderate certainty. Implications for research: Investigators should strictly adhere to the CONSORT guidelines to improve the quality of reporting on their interventions. A thorough description of intervention protocols is necessary to ensure reproducibility. When examining the effectiveness of psychological treatments for people with epilepsy, the use of standardized HRQOL inventories, such as the Quality of Life in Epilepsy Inventories (QOLIE‐31, QOLIE‐31‐P, and QOLIE‐89) would increase comparability. Unfortunately, there is a critical gap in pediatric RCTs and RCTs including people with epilepsy and intellectual disabilities. Finally, in order to increase the overall quality of RCT study designs, adequate randomization with allocation concealment and blinded outcome assessment should be pursued. As attrition is often high in research that requires active participation, an intention‐to‐treat analysis should be carried out. Treatment fidelity and treatment competence should also be assessed. These important dimensions, which are related to 'Risk of bias' assessment, should always be reported. Plain language summary Psychological treatments for people with epilepsy Review question In this Cochrane Review, we wanted to find out if the well‐being (quality of life) of people with epilepsy could be improved by participation in educational or skills‐based psychological therapies. Why is this important? Epilepsy is a brain‐condition in which sudden bursts of intense electrical activity happen in the brain and cause the brain's messages to get mixed up, resulting in a seizure. Seizures affect people in different ways: they may cause unusual sensations, movements or feelings, loss of awareness, falls, stiffness or jerking. Epileptic seizures can occur repeatedly and without any triggers. Seizures can happen anytime and anywhere; they can come on suddenly and can happen often. Epilepsy can significantly impact a person’s wellbeing and quality of life. For instance, many people with epilepsy experience depression and anxiety, memory problems, unemployment and discrimination, adverse side effects from medications, challenges to independence and worries about seizures and their consequences. Treatments for epilepsy typically focus on stopping or reducing the number of seizures a person has with as little side effects as possible. However, psychological therapies, usually delivered by psychologists, psychiatrists or other healthcare professionals could improve well‐being in people with epilepsy. What did we do? On 12 August 2019, we searched research databases for studies that measured the effects of psychological therapy offered to people with epilepsy on their quality of life. We found 36 studies, which involved 3,526 people with epilepsy. Participants of most studies were adults (27 studies); only three studies included adolescents and adults, and six involved children and adolescents. Most studies (27) measured the effects of “skills‐based” psychological therapies. These treatments teach people skills they can use in their daily lives. The treatment approaches of skills‐based therapies included: cognitive behavioral therapy (CBT) including CBT techniques such as breathing, reasoning or visualizing; counseling; and exercises in mindfulness. The other nine studies measured educational therapies. These treatments aimed to increase people’s knowledge of epilepsy and related conditions, treatments for epilepsy, or about how the brain works. The studies compared the effects of the psychological therapies with a person's usual care, antidepressant medicines or social support. The 36 studies had different designs and assessed people's quality of life using different scales, so we couldn't compare them all. However, we were able to compare the results of 11 studies of skills‐based therapies because they used the same scale to assess quality of life. What did we find? The 11 studies (involving 643 adults and adolescents) were conducted in Europe (3 studies), the USA (4), Hong Kong (2), Mexico (1) and Australia (1). People in the studies were followed and assessed from 12 weeks to 2 years. The 11 studies measured different aspects of quality of life. People received skills‐based psychological therapies reported better quality of life overall than those who received usual care (8 studies), social support (2) or antidepressant medicines (1). Ten of these 11 studies also looked at subscales of the quality of life questionnaires to assess specific aspects of quality of life. People in these studies reported better results on the six subscales, ‐ emotional well‐being, energy and fatigue, overall well‐being, seizure worries, medication effects, and social function, which are combined to calculated overall quality of life. Key messages We concluded that skills‐based psychological therapies may improve well‐being (quality of life) in adults and adolescents with epilepsy. We are moderately confident in our result from these 11 studies of psychological therapies in people with epilepsy. We believe that more studies on this specific outcome of quality of life would be unlikely to change our findings. This review is current up to 12 August 2019.
UR  -  http://dx.doi.org/10.1002/14651858.CD012081.pub3
ER  -  


Record #45 of 1320
Provider: John Wiley & Sons, Ltd
Content: text/plain; charset="UTF-8"

TY  -  JOUR
AN  -  CD012533
AU  -  Corry, M
AU  -  Neenan, K
AU  -  Brabyn, S
AU  -  Sheaf, G
AU  -  Smith, V
TI  -  Telephone interventions, delivered by healthcare professionals, for providing education and psychosocial support for informal caregivers of adults with diagnosed illnesses
JF  -  Cochrane Database of Systematic Reviews
PY  -  2019
IS  -  5
PB  -  John Wiley & Sons, Ltd
SN  -  1465-1858
KW  -  *Chronic Disease [psychology]
KW  -  *Psychosocial Support Systems
KW  -  *Telephone
KW  -  Adaptation, Psychological
KW  -  Adult
KW  -  Aged
KW  -  Aged, 80 and over
KW  -  Anxiety [psychology]
KW  -  Caregivers [*psychology]
KW  -  Depression [psychology]
KW  -  Family
KW  -  Female
KW  -  Humans
KW  -  Male
KW  -  Mental Health
KW  -  Middle Aged
KW  -  Quality of Life
KW  -  Randomized Controlled Trials as Topic
KW  -  Stress, Psychological [*psychology]
KW  -  Young Adult
N1  -  [Consumers and Communication]
DO  -  10.1002/14651858.CD012533.pub2
AB  -  Abstract - Background Maintaining care for ill persons in the community is heavily dependent on support from unpaid caregivers. Many caregivers, however, find themselves in a caring role for which they are ill prepared and may require professional support. The telephone is an easily accessible method of providing support irrespective of geographical location. Objectives The objective of this review was to evaluate the effectiveness of telephone support interventions, delivered by healthcare professionals, when compared to usual care or non‐telephone‐based support interventions for providing education and psychosocial support for informal caregivers of people with acute and chronic diagnosed illnesses, and to evaluate the cost‐effectiveness of telephone interventions in this population. Search methods We searched the following databases from inception to 16 November 2018: the Cochrane Central Register of Controlled Trials (CENTRAL); MEDLINE; Embase; PsycINFO; ProQuest Dissertations and Theses A&I; and CINAHL Complete. We also searched 11 caregiver‐specific websites, three conference links, and two clinical trial registries. Selection criteria We included randomised controlled trials (RCTs) (including cluster‐RCTs) and quasi‐RCTs. We excluded cross‐over trials because of the high risk of carry‐over effects from one intervention to another. Data collection and analysis Two authors independently screened citations against the review's inclusion criteria, extracted data, and assessed the included studies using the Cochrane 'Risk of bias' tool. The review's prespecified primary (quality of life and burden) and secondary outcomes (skill acquisition, psychological health, knowledge, health status and well‐being, family functioning, satisfaction, and economic outcomes), where reported, were assessed at the end of intervention delivery and at short‐term (≤ 3 months), medium‐term (> 3 to ≤ 6 months) and longer‐term time points (> 6 to 12 months) following the intervention. Where possible, meta‐analyses were conducted, otherwise results were reported narratively. Main results We included 21 randomised studies involving 1,690 caregivers; 19 studies compared telephone support interventions and usual care, of which 18 contributed data to the analyses. Two studies compared telephone and non‐telephone professional support interventions. Caregiver ages ranged from 19 years to 87 years across studies. The majority of participants were female (> 70.53%), with two trials including females only. Most caregivers were family members, educated beyond secondary or high school level or had the equivalent in years of education. All caregivers were based in the community. Overall risk of bias was high for most studies. The results demonstrated that there is probably little or no difference between telephone support interventions and usual care for the primary outcome of quality of life at the end of intervention (SMD ‐0.02, 95% CI ‐0.24 to 0.19, 4 studies, 364 caregivers) (moderate‐certainty evidence) or burden at the end of intervention (SMD ‐0.11, 95% CI ‐0.30 to 0.07, 9 studies, 788 caregivers) (low‐certainty evidence). For one study where quality of life at the end of intervention was reported narratively, the findings indicated that a telephone support intervention may result in slightly higher quality of life, compared with usual care. Two further studies on caregiver burden were reported narratively; one reported that telephone support interventions may decrease burden, the other reported no change in the intervention group, compared with usual care. We are uncertain about the effects of telephone support interventions on caregiver depression at the end of intervention (SMD ‐0.37, 95% CI ‐0.70 to ‐0.05, 9 studies, 792 caregivers) due to very low‐certainty evidence for this outcome. Depression was reported narratively for three studies. One reported that the intervention may reduce caregiver depression at the end of intervention, but this effect was not sustained at short‐term follow‐up. The other two studies reported there may be little or no difference between telephone support and usual care for depression at the end of intervention. Six studies measured satisfaction with the intervention but did not report comparative data. All six reported high satisfaction scores with the intervention. No adverse events, including suicide or suicide ideation, were measured or reported by any of the included studies. Our analysis indicated that caregiver anxiety may be slightly reduced (MD ‐6.0, 95% CI ‐11.68 to ‐0.32, 1 study, 61 caregivers) and preparedness to care slightly improved (SMD 0.37, 95% CI 0.09 to 0.64, 2 studies, 208 caregivers) at the end of intervention, following telephone‐only support interventions compared to usual care. Findings indicated there may be little or no difference between telephone support interventions and usual care for all of the following outcomes at the end of intervention: problem‐solving, social activity, caregiver competence, coping, stress, knowledge, physical health, self‐efficacy, family functioning, and satisfaction with supports (practical or social). There may also be little or no effect of telephone support interventions for quality of life and burden at short‐term follow‐up or for burden and depression at medium‐term follow‐up. Litttle or no difference was found between groups for any of the reported outcomes in studies comparing telephone and non‐telephone professional support interventions. We are uncertain as to the effects of telephone support interventions compared to non‐telephone support interventions for caregiver burden and depression at the end of intervention. No study reported on quality of life or satisfaction with the intervention and no adverse events were reported or noted in the two studies reporting on this comparison. Authors' conclusions Although our review indicated slight benefit may exist for telephone support interventions on some outcomes (e.g. anxiety and preparedness to care at the end of intervention), for most outcomes, including the primary outcomes, telephone‐only interventions may have little or no effect on caregiver outcomes compared to usual care. The findings of the review were mainly based on studies with overall high risk of bias, and few participants. Further high‐quality trials, with larger sample sizes are required. Plain language summary [Telephone interventions for providing education and psychosocial support to caregivers]   Background Caregivers providing care to a family member, friend, or neighbour experience the role in differing ways. Some caregivers may find themselves in a caring role for which they are ill prepared and professional support is essential. This review examined whether telephone support interventions delivered by healthcare professionals had positive benefits on a range of outcomes including quality of life, burden (the experience of strain or load), skill acquisition (e.g. problem‐solving), psychological health (e.g. depression), knowledge, physical health, family functioning, satisfaction, or cost, for unpaid caregivers in the community. A telephone support intervention is one that is delivered via the telephone and designed to provide knowledge, advice, or help to caregivers to enable them to manage their own well‐being or that of the person they care for. It is an easily accessible method of providing support irrespective of geographical location. Studies that compared telephone support to usual care or to non‐telephone‐based professional support interventions were included. Study characteristics We included 21 studies involving 1,690 caregivers caring for persons with a range of diagnosed conditions. Caregiver ages ranged from 19 years to 87 years. Most were female and caring for a family member. The majority were spouses, in particular wives, except for one study that mainly focused on adult children. Most caregivers had greater than secondary school education. Eighteen studies reported funding from reputable sources. Key results Nineteen studies (18 studies contributing data) compared telephone support interventions and usual care. Telephone support interventions probably have little or no effect on caregiver quality of life (4 studies, 364 caregivers) and may have little effect on burden (9 studies, 788 caregivers) compared to usual care on completion of the intervention. Although anxiety may be slightly reduced and preparedness to care slightly improved following the intervention, we are uncertain about the effects on depression and overall, telephone interventions may have little or no effect on the outcomes assessed by this review. High satisfaction with the intervention was reported in six studies that measured this outcome, but no comparative data from usual care groups was reported. Two studies compared telephone and non‐telephone‐based support interventions. There may be little or no evidence of an effect of telephone support when compared non‐telephone‐based support interventions for any reported outcome. No adverse events were measured or reported in any of the included studies. Quality of evidence The quality of the evidence was assessed as very low to moderate across outcomes, thus reducing confidence in the findings. Many of the results were based on data from single studies with few participants. Larger well‐designed studies are required to determine the effects of telephone support interventions.
UR  -  http://dx.doi.org/10.1002/14651858.CD012533.pub2
ER  -  


Record #46 of 1320
Provider: John Wiley & Sons, Ltd
Content: text/plain; charset="UTF-8"

TY  -  JOUR
AN  -  CD007193
AU  -  Gillies, D
AU  -  Buykx, P
AU  -  Parker, AG
AU  -  Hetrick, SE
TI  -  Consultation liaison in primary care for people with mental disorders
JF  -  Cochrane Database of Systematic Reviews
PY  -  2015
IS  -  9
PB  -  John Wiley & Sons, Ltd
SN  -  1465-1858
KW  -  *Mental Health
KW  -  Community Mental Health Services [*organization & administration]
KW  -  Depression [diagnosis, therapy]
KW  -  Humans
KW  -  Mental Disorders [diagnosis, *therapy]
KW  -  Patient Care Team [*organization & administration]
KW  -  Patient Participation
KW  -  Physician‐Patient Relations
KW  -  Primary Health Care [*organization & administration]
KW  -  Randomized Controlled Trials as Topic
KW  -  Referral and Consultation [organization & administration]
N1  -  [Effective Practice and Organisation of Care]
DO  -  10.1002/14651858.CD007193.pub2
AB  -  Abstract - Background Approximately 25% of people will be affected by a mental disorder at some stage in their life. Despite the prevalence and negative impacts of mental disorders, many people are not diagnosed or do not receive adequate treatment. Therefore primary health care has been identified as essential to improving the delivery of mental health care. Consultation liaison is a model of mental health care where the primary care provider maintains the central role in the delivery of mental health care with a mental health specialist providing consultative support. Consultation liaison has the potential to enhance the delivery of mental health care in the primary care setting and in turn improve outcomes for people with a mental disorder. Objectives To identify whether consultation liaison can have beneficial effects for people with a mental disorder by improving the ability of primary care providers to provide mental health care. Search methods We searched the EPOC Specialised Register, Cochrane Central Register of Controlled Trials (CENTRAL), and bibliographic databases: MEDLINE, EMBASE, CINAHL and PsycINFO, in March 2014. We also searched reference lists of relevant studies and reviews to identify any potentially relevant studies. Selection criteria We included randomised controlled trials (RCTs) which compared consultation liaison to standard care or other service models of mental health care in the primary setting. Included participants were people attending primary care practices who required mental health care or had a mental disorder, and primary care providers who had direct contact with people in need of mental health care. Data collection and analysis Two review authors independently screened the titles and abstracts of identified studies against the inclusion criteria and extracted details including the study design, participants and setting, intervention, outcomes and any risk of bias. We resolved any disagreements by discussion or referral to a third author. We contacted trial authors to obtain any missing information. We collected and analysed data for all follow‐up periods: up to and including three months following the start of treatment; between three and 12 months; and more than 12 months following the start of therapy. We used a random‐effects model to calculate the risk difference (RD) for binary data and number needed to treat for an additional beneficial outcome (NNTB), if differences between groups were significant. The mean difference (MD) or standardised mean difference (SMD) was calculated for continuous data. Main results There were 8203 citations identified from database searches and reference lists. We included 12 trials with 2605 consumer participants and more than 905 primary care practitioner participants. Eleven trials compared consultation liaison to standard care and one compared consultation liaison to collaborative care, with a case manager co‐ordinating mental health care. People with depression were included in eight trials; and one trial each included people with a variety of disorders: depression, anxiety and somatoform disorders; medically unexplained symptoms; and drinking problems. None of the included trials reported separate data for children or older people. There was some evidence that consultation liaison improved mental health up to three months following the start of treatment (two trials, n = 445, NNTB 8, 95% CI 5 to 25) but there was no evidence of its effectiveness between three and 12 months. Consultation liaison also appeared to improve consumer satisfaction (up to three months: one trial, n = 228, NNTB 3, 95% CI 3 to 5; 3 to 12 months: two trials, n = 445, NNTB 8, 95% CI 5 to 17) and adherence (3 to 12 months: seven trials, n = 1251, NNTB 6, 95% CI 4 to 13) up to 12 months. There was also an improvement in the primary care provider outcomes of providing adequate treatment between three to 12 months (three trials, n = 797, NNTB 7, 95% CI 4 to 17) and prescribing pharmacological treatment up to 12 months (four trials, n = 796, NNTB 13, 95% CI 7 to 50). There was also some evidence that consultation liaison may not be as effective as collaborative care in regards to symptoms of mental disorder, disability, general health status, and provision of treatment. The quality of these findings were low for all outcomes however, apart from consumer adherence from three to 12 months, which was of moderate quality. Eight trials were rated a high risk of performance bias because consumer participants were likely to have known whether or not they were allocated to the intervention group and most outcomes were self reported. Bias due to attrition was rated high in eight trials and reporting bias was rated high in six. Authors' conclusions There is evidence that consultation liaison improves mental health for up to three months; and satisfaction and adherence for up to 12 months in people with mental disorders, particularly those who are depressed. Primary care providers were also more likely to provide adequate treatment and prescribe pharmacological therapy for up to 12 months. There was also some evidence that consultation liaison may not be as effective as collaborative care in terms of mental disorder symptoms, disability, general health status, and provision of treatment. However, the overall quality of trials was low particularly in regards to performance and attrition bias and may have resulted in an overestimation of effectiveness. More evidence is needed to determine the effectiveness of consultation liaison for people with mental disorders particularly for those with mental disorders other than depression. Plain language summary Consultation liaison in primary care appears to improve mental health practice and outcomes for people with a mental disorder Despite the prevalence and negative impacts of mental disorders, many people are not diagnosed or do not receive adequate treatment. Consultation liaison is one way of providing mental health care to people in the primary care setting. In consultation liaison, a mental health specialist works with the primary care provider to deliver appropriate care for people with mental health needs. In this review of studies published up till March 2014, the effectiveness of consultation liaison was compared to standard primary care and other types of mental health care. We included 12 trials with 2605 consumers and more than 905 primary care providers. Consultation liaison was compared to standard care in 11 trials, and compared to collaborative care in one trial. Collaborative care is mental health care co‐ordinated by a primary care case manager. There was some evidence that consultation liaison improved mental health, satisfaction with care and adherence to treatment in people with some mental disorders, particularly those with depression, and improved mental health care by primary care providers. There was also some evidence suggesting consultation liaison may not be as effective as collaborative care. However, as the overall quality of trials was low, the effectiveness of these ways of delivering care may have been overestimated. No conclusions can be made regarding the use of consultation liaison with people who have other mental disorders such as schizophrenia or bipolar disorder. There was also no data which could inform practice with specific groups of people such as children and adolescents, and the elderly. More high quality trials of consultation liaison are needed.
UR  -  http://dx.doi.org/10.1002/14651858.CD007193.pub2
ER  -  


Record #47 of 1320
Provider: John Wiley & Sons, Ltd
Content: text/plain; charset="UTF-8"

TY  -  JOUR
AN  -  CD013560
AU  -  Brown, JV
AU  -  Wilson, CA
AU  -  Ayre, K
AU  -  Robertson, L
AU  -  South, E
AU  -  Molyneaux, E
AU  -  Trevillion, K
AU  -  Howard, LM
AU  -  Khalifeh, H
TI  -  Antidepressant treatment for postnatal depression
JF  -  Cochrane Database of Systematic Reviews
PY  -  2021
IS  -  2
PB  -  John Wiley & Sons, Ltd
SN  -  1465-1858
KW  -  Adolescent
KW  -  Adult
KW  -  Antidepressive Agents [adverse effects, *therapeutic use]
KW  -  Bias
KW  -  Depression, Postpartum [*drug therapy]
KW  -  Female
KW  -  Humans
KW  -  Patient Dropouts [statistics & numerical data]
KW  -  Placebos [therapeutic use]
KW  -  Randomized Controlled Trials as Topic
KW  -  Serotonin Uptake Inhibitors [adverse effects, *therapeutic use]
KW  -  Treatment Outcome
KW  -  Young Adult
N1  -  [Common Mental Disorders]
DO  -  10.1002/14651858.CD013560.pub2
AB  -  Abstract - Background Depression is one of the most common morbidities of the postnatal period. It has been associated with adverse outcomes for women, children, the wider family and society as a whole. Treatment is with psychosocial interventions or antidepressant medication, or both. The aim of this review is to evaluate the effectiveness of different antidepressants and to compare their effectiveness with placebo, treatment as usual or other forms of treatment. This is an update of a review last published in 2014. Objectives To assess the effectiveness and safety of antidepressant drugs in comparison with any other treatment (psychological, psychosocial, or pharmacological), placebo, or treatment as usual for postnatal depression. Search methods We searched Cochrane Common Mental Disorders's Specialized Register, CENTRAL, MEDLINE, Embase and PsycINFO in May 2020. We also searched international trials registries and contacted experts in the field. Selection criteria We included randomised controlled trials (RCTs) of women with depression during the first 12 months postpartum that compared antidepressant treatment (alone or in combination with another treatment) with any other treatment, placebo or treatment as usual. Data collection and analysis Two review authors independently extracted data from the study reports. We requested missing information from study authors wherever possible. We sought data to allow an intention‐to‐treat analysis. Where we identified sufficient comparable studies we pooled data and conducted random‐effects meta‐analyses. Main results We identified 11 RCTs (1016 women), the majority of which were from English‐speaking, high‐income countries; two were from middle‐income countries. Women were recruited from a mix of community‐based, primary care, maternity and outpatient settings. Most studies used selective serotonin reuptake inhibitors (SSRIs), with treatment duration ranging from 4 to 12 weeks. Meta‐analysis showed that there may be a benefit of SSRIs over placebo in response (55% versus 43%; pooled risk ratio (RR) 1.27, 95% confidence interval (CI) 0.97 to 1.66); remission (42% versus 27%; RR 1.54, 95% CI 0.99 to 2.41); and reduced depressive symptoms (standardised mean difference (SMD) −0.30, 95% CI −0.55 to −0.05; 4 studies, 251 women), at 5 to 12 weeks' follow‐up. We were unable to conduct meta‐analysis for adverse events due to variation in the reporting of this between studies. There was no evidence of a difference between acceptability of SSRI and placebo (27% versus 27%; RR 1.10, 95% CI 0.74 to 1.64; 4 studies; 233 women). The certainty of all the evidence for SSRIs was low or very low due to the small number of included studies and a number of potential sources of bias, including high rates of attrition. There was insufficient evidence to assess the efficacy of SSRIs compared with other classes of antidepressants and of antidepressants compared with other pharmacological interventions, complementary medicines, psychological and psychosocial interventions or treatment as usual. A substantial proportion of women experienced adverse effects but there was no evidence of differences in the number of adverse effects between treatment groups in any of the studies. Data on effects on children, including breastfed infants, parenting, and the wider family were limited, although no adverse effects were noted. Authors' conclusions There remains limited evidence regarding the effectiveness and safety of antidepressants in the management of postnatal depression, particularly for those with more severe depression. We found low‐certainty evidence that SSRI antidepressants may be more effective in treating postnatal depression than placebo as measured by response and remission rates. However, the low certainty of the evidence suggests that further research is very likely to have an important impact on our effect estimate. There is a continued imperative to better understand whether, and for whom, antidepressants or other treatments are more effective for postnatal depression, and whether some antidepressants are more effective or better tolerated than others. In clinical practice, the findings of this review need to be contextualised by the extensive broader literature on antidepressants in the general population and perinatal clinical guidance, to inform an individualised risk‐benefit clinical decision. Future RCTs should focus on larger samples, longer follow‐up, comparisons with alternative treatment modalities and inclusion of child and parenting outcomes.   Plain language summary Antidepressant treatment for postnatal depression Review question In this Cochrane Review, we wanted to find out how well antidepressants work for treating women with postnatal depression. Why this is important Postnatal depression is depression that starts within 12 months of a woman having a baby. Many women are affected. Postnatal depression can have serious short‐ and long‐term effects on the mother, the baby, and the family as a whole. There are several ways to treat postnatal depression. These include antidepressant medication, psychological therapy, support or counselling. The type of treatment offered depends on how severe the depression is, other illnesses and the woman's choice. In general, women who are pregnant or breastfeeding are often anxious about the potential unwanted effects of antidepressant medicines on their  baby. It is important to know whether antidepressants could be an effective and acceptable treatment for women with postnatal depression. What we did In May 2020, we searched for studies of antidepressants for women with postnatal depression. We looked for randomised controlled trials, in which treatments were given to study participants at random. These studies give the most reliable evidence. We included 11 studies involving 1016 women. The studies compared antidepressants with placebo (dummy pill), treatment as usual (watch and wait, regular visits with a care co‐ordinator), psychological interventions (therapy), psychosocial interventions (peer support or counselling), any other other medicines or another type of antidepressant; and complementary medicine (food supplements). Eight of the studies were conducted in English‐speaking, high‐income countries. The length of treatment ranged from four to 24 weeks. The outcomes we focused on were how well the treatments worked (effectiveness). This was measured by the number of people who responded well to treatment (response) or no longer met criteria for depression at the end of treatment (remission). We also looked at whether women and/or their babies experienced adverse effects with the treatment. What did we find? We found that women treated with antidepressants may respond slightly better and have less severe postnatal depression than women given a placebo. The number of unwanted effects experienced by women was similar between groups. There were not enough studies comparing antidepressants with other types of treatment. The most commonly studied antidepressants were from the 'SSRI' (serotonin specific reuptake inhibitor) group. Conclusions This review found only a few relevant studies. There is some evidence that antidepressants may work better than a dummy pill for women with postnatal depression. There is not enough evidence comparing antidepressants to other treatments for postnatal depression. Clinicians need to consider study evidence from the general population and current clinical guidelines, along with the woman's illness history and current symptoms, to make an individualised risk‐benefit treatment decision with the woman. Certainty of the evidence Our certainty (confidence) in the evidence is low. Some findings are based on only a few studies, with a small number of women in each treatment group. Therefore, we are not sure how reliable the results are. Our conclusions may change if more studies are conducted. Our finding that antidepressants may work better than a dummy pill is similar to findings from a larger number of studies in the general population.
UR  -  http://dx.doi.org/10.1002/14651858.CD013560.pub2
ER  -  


Record #48 of 1320
[truncated: 10,268,478 more chars]
