# Supplementary material for: An umbrella review of reviews on challenges to meaningful adolescent involvement in health research
Source: Health Expect. 2024 Jan 27;27(1):e13980. doi: 10.1111/hex.13980 (PMC10821743; doi:10.1111/hex.13980)
Supplement: Supplementary file 1 — Supporting information. [file HEX-27-e13980-s001.zip › Search record and results/Other sources/Google Scholar/Google scholar=1117.enw]

%0 Journal Article
%T Indigenous child health research: a critical analysis of Australian studies
%A Priest, Naomi
%A Mackean, Tamara
%A Waters, Elizabeth
%A Davis, Elise
%A Riggs, Elisha
%J Australian and New Zealand Journal of Public Health
%V 33
%N 1
%P 55-63
%@ 1326-0200
%D 2009
%I Wiley Online Library


%0 Journal Article
%T Engaging children and families in pediatric health research: a scoping review
%A Flynn, Rachel
%A Walton, Sarah
%A Scott, Shannon D
%J Research involvement and engagement
%V 5
%N 1
%P 1-8
%@ 2056-7529
%D 2019
%I Springer


%0 Journal Article
%T Consumer involvement in health research: a review and research agenda
%A Boote, Jonathan
%A Telford, Rosemary
%A Cooper, Cindy
%J Health policy
%V 61
%N 2
%P 213-236
%@ 0168-8510
%D 2002
%I Elsevier


%0 Journal Article
%T Public involvement at the design stage of primary health research: a narrative review of case examples
%A Boote, Jonathan
%A Baird, Wendy
%A Beecroft, Claire
%J Health policy
%V 95
%N 1
%P 10-23
%@ 0168-8510
%D 2010
%I Elsevier


%0 Journal Article
%T ‘Talking the talk or walking the walk?’A bibliometric review of the literature on public involvement in health research published between 1995 and 2009
%A Boote, Jonathan
%A Wong, Ruth
%A Booth, Andrew
%J Health Expectations
%V 18
%N 1
%P 44-57
%@ 1369-6513
%D 2015
%I Wiley Online Library


%0 Journal Article
%T Patient and public involvement in health research in low and middle-income countries: a systematic review
%A Cook, Natalie
%A Siddiqi, Najma
%A Twiddy, Maureen
%A Kenyon, Richard
%J BMJ open
%V 9
%N 5
%P e026514
%@ 2044-6055
%D 2019
%I British Medical Journal Publishing Group


%0 Journal Article
%T Young people’s advisory groups in health research: scoping review and mapping of practices
%A Sellars, Elise
%A Pavarini, Gabriela
%A Michelson, Daniel
%A Creswell, Cathy
%A Fazel, Mina
%J Archives of Disease in Childhood
%V 106
%N 7
%P 698-704
%@ 0003-9888
%D 2021
%I BMJ Publishing Group Ltd


%0 Journal Article
%T Power to the people: to what extent has public involvement in applied health research achieved this?
%A Green, Gill
%J Research Involvement and Engagement
%V 2
%N 1
%P 1-13
%@ 2056-7529
%D 2016
%I BioMed Central


%0 Journal Article
%T Seen but not heard: a systematic review of the place of the child in 21st‐century dental research
%A Marshman, ZOE
%A Gibson, Barry J
%A Owens, Janine
%A Rodd, Helen D
%A Mazey, HUW
%A Baker, Sarah R
%A Benson, Philip E
%A Robinson, Peter G
%J International journal of paediatric dentistry
%V 17
%N 5
%P 320-327
%@ 0960-7439
%D 2007
%I Wiley Online Library


%0 Journal Article
%T A review of community-based participatory research in child health
%A Vaughn, Lisa M
%A Wagner, Erin
%A Jacquez, Farrah
%J MCN: The American journal of maternal/child nursing
%V 38
%N 1
%P 48-53
%@ 0361-929X
%D 2013
%I LWW


%0 Journal Article
%T Public involvement in health research: what does ‘good’look like in practice?
%A Liabo, Kristin
%A Boddy, Kate
%A Bortoli, Silvia
%A Irvine, Jenny
%A Boult, Heather
%A Fredlund, Mary
%A Joseph, Neil
%A Bjornstad, Gretchen
%A Morris, Christopher
%J Research involvement and engagement
%V 6
%N 1
%P 1-12
%@ 2056-7529
%D 2020
%I BioMed Central


%0 Journal Article
%T Seen and heard: towards child participation in dental research
%A Marshman, Zoe
%A Gupta, Ekta
%A Baker, Sarah R
%A Robinson, Peter G
%A Owens, Janine
%A Rodd, Helen D
%A Benson, Philip E
%A Gibson, Barry
%J International journal of paediatric dentistry
%V 25
%N 5
%P 375-382
%@ 0960-7439
%D 2015
%I Wiley Online Library


%0 Journal Article
%T Evidence that school-age children can self-report on their health
%A Riley, Anne W
%J Ambulatory Pediatrics
%V 4
%N 4
%P 371-376
%@ 1530-1567
%D 2004
%I Elsevier


%0 Journal Article
%T Children's participation in health research: from objects to agents?
%A Clavering, Emma K
%A McLaughlin, Janice
%J Child: care, health and development
%V 36
%N 5
%P 603-611
%@ 0305-1862
%D 2010
%I Wiley Online Library


%0 Journal Article
%T The role of NGOs in global health research for development
%A Delisle, Hélène
%A Roberts, Janet Hatcher
%A Munro, Michelle
%A Jones, Lori
%A Gyorkos, Theresa W
%J Health research policy and systems
%V 3
%N 1
%P 1-21
%@ 1478-4505
%D 2005
%I Springer


%0 Journal Article
%T Evaluating systems of care: Missing links in children's mental health research
%A Cook, James R
%A Kilmer, Ryan P
%J Journal of Community Psychology
%V 32
%N 6
%P 655-674
%@ 0090-4392
%D 2004
%I Wiley Online Library


%0 Journal Article
%T Setting health research priorities using the CHNRI method: III. Involving stakeholders
%A Yoshida, Sachiyo
%A Wazny, Kerri
%A Cousens, Simon
%A Chan, Kit Yee
%J Journal of global health
%V 6
%N 1
%D 2016
%I International Society for Global Health


%0 Journal Article
%T Multidisciplinarity, interdisciplinarity and transdis-ciplinarity in health research, services, education and policy: 1. Definitions, objectives, and evidence of effectiveness
%A Med, Clin Invest
%J Clin Invest Med
%V 29
%N 6
%P 351-364
%D 2006


%0 Journal Article
%T A checklist for health research priority setting: nine common themes of good practice
%A Viergever, Roderik F
%A Olifson, Sylvie
%A Ghaffar, Abdul
%A Terry, Robert F
%J Health research policy and systems
%V 8
%N 1
%P 1-9
%@ 1478-4505
%D 2010
%I BioMed Central


%0 Journal Article
%T How to involve children and young people in what is, after all, their research
%A Preston, Jenny
%A Stones, Simon R
%A Davies, Hugh
%A Preston, Jennifer
%A Phillips, Bob
%J Arch Dis Child
%V 104
%N 5
%P 494-500
%D 2019


%0 Journal Article
%T Patient and Public Involvement in Youth Mental Health Research: Protocol for a Systematic Review of Practices and Impact
%A Sales, Célia
%A Martins, Filipa
%A Alves, Marisa M
%A Carletto, Sara
%A Conejo-Cerón, Sonia
%A da Silva, Luis Costa
%A Čuš, Anja
%A Edridge, Chloe
%A Ferreira, Nuno
%A Hancheva, Camellia
%D 2021


%0 Journal Article
%T Fathers, fathering and child psychopathology
%A Barker, Beth
%A Iles, Jane E
%A Ramchandani, Paul G
%J Current opinion in psychology
%V 15
%P 87-92
%@ 2352-250X
%D 2017
%I Elsevier


%0 Journal Article
%T Lay perspectives: advantages for health research
%A Entwistle, Vikki A
%A Renfrew, Mary J
%A Yearley, Steven
%A Forrester, John
%A Lamont, Tara
%J Bmj
%V 316
%N 7129
%P 463-466
%@ 0959-8138
%D 1998
%I British Medical Journal Publishing Group


%0 Journal Article
%T Is co-production just a pipe dream for applied health research commissioning? An exploratory literature review
%A Tembo, Doreen
%A Morrow, Elizabeth
%A Worswick, Louise
%A Lennard, Debby
%J Frontiers in Sociology
%V 4
%P 50
%@ 2297-7775
%D 2019
%I Frontiers


%0 Journal Article
%T Participatory research maximises community and lay involvement
%A Macaulay, Ann C
%A Commanda, Laura E
%A Freeman, William L
%A Gibson, Nancy
%A McCabe, Melvina L
%A Robbins, Carolyn M
%A Twohig, Peter L
%J Bmj
%V 319
%N 7212
%P 774-778
%@ 0959-8138
%D 1999
%I British Medical Journal Publishing Group


%0 Journal Article
%T Are we walking the talk of participatory Indigenous health research? A scoping review of the literature in Atlantic Canada
%A Murphy, Kathleen
%A Branje, Karina
%A White, Tara
%A Cunsolo, Ashlee
%A Latimer, Margot
%A McMillan, Jane
%A Sylliboy, John R
%A McKibbon, Shelley
%A Martin, Debbie
%J PloS one
%V 16
%N 7
%P e0255265
%@ 1932-6203
%D 2021
%I Public Library of Science San Francisco, CA USA


%0 Journal Article
%T How are health research priorities set in low and middle income countries? A systematic review of published reports
%A McGregor, Skye
%A Henderson, Klara J
%A Kaldor, John M
%J PloS one
%V 9
%N 10
%P e108787
%@ 1932-6203
%D 2014
%I Public Library of Science San Francisco, USA


%0 Journal Article
%T Identifying information needs for Hirschsprung disease through caregiver involvement via social media: a prioritization study and literature review
%A Wittmeier, Kristy DM
%A Hobbs-Murison, Kendall
%A Holland, Cindy
%A Crawford, Elizabeth
%A Loewen, Hal
%A Morris, Melanie
%A Min, Suyin Lum
%A Abou-Setta, Ahmed
%A Keijzer, Richard
%J Journal of medical Internet research
%V 20
%N 12
%P e297
%D 2018
%I JMIR Publications Inc., Toronto, Canada


%0 Journal Article
%T Patient and public involvement in Paediatric Intensive Care research: considerations, challenges and facilitating factors
%A Menzies, JC
%A Morris, KP
%A Duncan, HP
%A Marriott, JF
%J Research involvement and engagement
%V 2
%N 1
%P 1-16
%@ 2056-7529
%D 2016
%I BioMed Central


%0 Journal Article
%T An epidemic in the field? Rapid assessment procedures and health research
%A Manderson, Lenore
%A Aaby, Peter
%J Social science & medicine
%V 35
%N 7
%P 839-850
%@ 0277-9536
%D 1992
%I Elsevier


%0 Journal Article
%T Inducements for medical and health research: Issues for the profession of nursing
%A Shields, Linda
%A Pearn, John
%J Journal of Clinical Nursing
%V 16
%N 7
%P 1196-1200
%@ 0962-1067
%D 2007
%I Wiley Online Library


%0 Journal Article
%T Assessing the influence of researcher–partner involvement on the process and outcomes of participatory research in autism spectrum disorder and neurodevelopmental disorders: A scoping review
%A Jivraj, Jamil
%A Sacrey, Lori-Ann
%A Newton, Amanda
%A Nicholas, David
%A Zwaigenbaum, Lonnie
%J Autism
%V 18
%N 7
%P 782-793
%@ 1362-3613
%D 2014
%I Sage Publications Sage UK: London, England


%0 Journal Article
%T Tick box for child? The ethical positioning of children as vulnerable, researchers as barbarians and reviewers as overly cautious
%A Carter, Bernie
%J International Journal of Nursing Studies
%V 46
%N 6
%P 858-864
%@ 0020-7489
%D 2009
%I Elsevier


%0 Journal Article
%T Parents’ experiences of their adolescent’s mental health treatment: Helplessness or agency-based hope
%A Brown, Jenny
%J Clinical Child Psychology and Psychiatry
%V 23
%N 4
%P 644-662
%@ 1359-1045
%D 2018
%I SAGE Publications Sage UK: London, England


%0 Journal Article
%T Research co-design in health: a rapid overview of reviews
%A Slattery, Peter
%A Saeri, Alexander K
%A Bragge, Peter
%J Health research policy and systems
%V 18
%N 1
%P 1-13
%@ 1478-4505
%D 2020
%I BioMed Central


%0 Journal Article
%T A systematic review of parental influences on the health and well-being of lesbian, gay, and bisexual youth: Time for a new public health research and practice agenda
%A Bouris, Alida
%A Guilamo-Ramos, Vincent
%A Pickard, Angela
%A Shiu, Chengshi
%A Loosier, Penny S
%A Dittus, Patricia
%A Gloppen, Kari
%A Waldmiller, J Michael
%J The journal of primary prevention
%V 31
%N 5
%P 273-309
%@ 1573-6547
%D 2010
%I Springer


%0 Journal Article
%T Identifying and targeting risk for involvement in bullying and victimization
%A Craig, Wendy M
%A Pepler, Debra J
%J The Canadian journal of psychiatry
%V 48
%N 9
%P 577-582
%@ 0706-7437
%D 2003
%I SAGE Publications Sage CA: Los Angeles, CA


%0 Journal Article
%T Exploring areas of consensus and conflict around values underpinning public involvement in health and social care research: a modified Delphi study
%A Snape, Dee
%A Kirkham, Jamie
%A Preston, Jenny
%A Popay, Jennie
%A Britten, Nicky
%A Collins, Michelle
%A Froggatt, Katherine
%A Gibson, Andy
%A Lobban, Fiona
%A Wyatt, Katrina
%J BMJ open
%V 4
%N 1
%P e004217
%@ 2044-6055
%D 2014
%I British Medical Journal Publishing Group


%0 Journal Article
%T Gender roles and/or styles in crisis: An integrative analysis of the experiences of fathers of children with cancer
%A Chesler, Mark A
%A Parry, Carla
%J Qualitative health research
%V 11
%N 3
%P 363-384
%@ 1049-7323
%D 2001
%I Sage Publications Sage CA: Thousand Oaks, CA


%0 Journal Article
%T A review of Canadian mental health research on intellectual and developmental disabilities
%A Lunsky, Yona
%A Lake, Johanna K
%A Balogh, Robert
%A Weiss, Jonathan
%A Morris, Susan
%J Journal of Mental Health Research in Intellectual Disabilities
%V 6
%N 2
%P 106-126
%@ 1931-5864
%D 2013
%I Taylor & Francis


%0 Journal Article
%T Dutch juvenile idiopathic arthritis patients, carers and clinicians create a research agenda together following the James Lind Alliance method: a study protocol
%A Schoemaker, Casper G
%A Armbrust, Wineke
%A Swart, Joost F
%A Vastert, Sebastiaan J
%A Van Loosdregt, Jorg
%A Verwoerd, Anouk
%A Whiting, Caroline
%A Cowan, Katherine
%A Olsder, Wendy
%A Versluis, Els
%J Pediatric Rheumatology
%V 16
%N 1
%P 1-5
%@ 1546-0096
%D 2018
%I Springer


%0 Journal Article
%T 60,000 disaster victims speak: Part II. Summary and implications of the disaster mental health research
%A Norris, Fran H
%A Friedman, Matthew J
%A Watson, Patricia J
%J Psychiatry: Interpersonal and biological processes
%V 65
%N 3
%P 240-260
%@ 0033-2747
%D 2002
%I Guilford Press


%0 Journal Article
%T Evaluating men's involvement as a strategy in sexual and reproductive health promotion
%A Sternberg, Peter
%A Hubley, John
%J Health promotion international
%V 19
%N 3
%P 389-396
%@ 1460-2245
%D 2004
%I Oxford University Press


%0 Journal Article
%T Salutogenesis in oral health research in preschool children: A scoping review
%A Pitchon, Ana
%A Gomes, Viviane Elisângela
%A Ferreira, Efigênia Ferreira e
%J International Journal of Paediatric Dentistry
%V 31
%N 3
%P 372-382
%@ 0960-7439
%D 2021
%I Wiley Online Library


%0 Journal Article
%T Methods for Identifying Health Research Gaps, Needs, and Priorities: a Scoping Review
%A Wong, Eunice C
%A Maher, Alicia R
%A Motala, Aneesa
%A Ross, Rachel
%A Akinniranye, Olamigoke
%A Larkin, Jody
%A Hempel, Susanne
%J Journal of general internal medicine
%P 1-8
%@ 1525-1497
%D 2021
%I Springer


%0 Journal Article
%T Uncovering the benefits of participatory research: implications of a realist review for health research and practice
%A Jagosh, Justin
%A Macaulay, Ann C
%A Pluye, Pierre
%A Salsberg, JON
%A Bush, Paula L
%A Henderson, JIM
%A Sirett, Erin
%A Wong, Geoff
%A Cargo, Margaret
%A Herbert, Carol P
%J The Milbank Quarterly
%V 90
%N 2
%P 311-346
%@ 0887-378X
%D 2012
%I Wiley Online Library


%0 Journal Article
%T The decision-making process in recommending electronic communication aids for children and young people who are non-speaking: the I-ASC mixed-methods study
%A Murray, Janice
%A Lynch, Yvonne
%A Goldbart, Juliet
%A Moulam, Liz
%A Judge, Simon
%A Webb, Edward
%A Jayes, Mark
%A Meredith, Stuart
%A Whittle, Helen
%A Randall, Nicola
%J Health Services and Delivery Research
%V 8
%N 45
%P 1-158
%@ 2050-4349
%D 2021
%I National Institute for Health Research


%0 Journal Article
%T Engaging fathers in child welfare services: A narrative review of recent research evidence
%A Maxwell, Nina
%A Scourfield, Jonathan
%A Featherstone, Brid
%A Holland, Sally
%A Tolman, Richard
%J Child & Family Social Work
%V 17
%N 2
%P 160-169
%@ 1356-7500
%D 2012
%I Wiley Online Library


%0 Journal Article
%T Patient and public involvement of young people with a chronic condition in projects in health and social care: a scoping review
%A van Schelven, Femke
%A Boeije, Hennie
%A Mariën, Veerle
%A Rademakers, Jany
%J Health Expectations
%V 23
%N 4
%P 789-801
%@ 1369-6513
%D 2020
%I Wiley Online Library


%0 Journal Article
%T ‘We are not just participants—we are in charge’: the NACCHO ear trial and the process for Aboriginal community-controlled health research
%A Couzos, Sophie
%A Lea, Traven
%A Murray, Richard
%A Culbong, Margaret
%J Ethnicity & health
%V 10
%N 2
%P 91-111
%@ 1355-7858
%D 2005
%I Taylor & Francis


%0 Journal Article
%T Religion and health: Public health research and practice
%A Chatters, Linda M
%J Annual review of public health
%V 21
%N 1
%P 335-367
%@ 0163-7525
%D 2000
%I Annual Reviews 4139 El Camino Way, PO Box 10139, Palo Alto, CA 94303-0139, USA


%0 Conference Proceedings
%T The production and dissemination of knowledge: A scoping review of arts-based health research
%A Boydell, Katherine
%A Gladstone, Brenda M
%A Volpe, Tiziana
%A Allemang, Brooke
%A Stasiulis, Elaine
%B Forum Qualitative Sozialforschung/Forum: Qualitative Social Research
%V 13
%N 1
%@ 1438-5627
%D 2012


%0 Journal Article
%T Spectrum of cardiac involvement in neonatal lupus
%A Hornberger, LK
%A Al Rajaa, N
%J Scandinavian journal of immunology
%V 72
%N 3
%P 189-197
%@ 0300-9475
%D 2010
%I Wiley Online Library


%0 Journal Article
%T Family relationships as an explanatory variable in childhood dental caries: a systematic review of measures
%A Duijster, D
%A O'malley, L
%A Elison, S
%A Van Loveren, C
%A Marcenes, W
%A Adair, PM
%A Pine, CM
%J Caries research
%V 47
%N Suppl. 1
%P 22-39
%@ 0008-6568
%D 2013
%I Karger Publishers


%0 Journal Article
%T ‘Participation’: a systematic review of language, definitions, and constructs used in intervention research with children with disabilities
%A Imms, Christine
%A Adair, Brooke
%A Keen, Deb
%A Ullenhag, Anna
%A Rosenbaum, Peter
%A Granlund, Mats
%J Developmental Medicine & Child Neurology
%V 58
%N 1
%P 29-38
%@ 0012-1622
%D 2016
%I Wiley Online Library


%0 Journal Article
%T Tobacco promotion and the initiation of tobacco use: assessing the evidence for causality
%A DiFranza, Joseph R
%A Wellman, Robert J
%A Sargent, James D
%A Weitzman, Michael
%A Hipple, Bethany J
%A Winickoff, Jonathan P
%A Tobacco Consortium
%A Center for Child Health Research of the American Academy of Pediatrics
%J Pediatrics
%V 117
%N 6
%P e1237-e1248
%@ 0031-4005
%D 2006
%I American Academy of Pediatrics


%0 Journal Article
%T Engaging parents in child welfare services: Bridging family needs and child welfare mandates
%A Kemp, Susan P
%A Marcenko, Maureen O
%A Hoagwood, Kimberly
%A Vesneski, William
%J Child welfare
%V 88
%N 1
%P 101-126
%@ 0009-4021
%D 2009


%0 Journal Article
%T The utilisation of health research in policy-making: concepts, examples and methods of assessment
%A Hanney, Stephen R
%A Gonzalez-Block, Miguel A
%A Buxton, Martin J
%A Kogan, Maurice
%J Health research policy and systems
%V 1
%N 1
%P 1-28
%@ 1478-4505
%D 2003
%I Springer


%0 Journal Article
%T Care leavers’ involvement in research: an ethnographic case study on impact
%A Liabo, Kristin
%J Qualitative Social Work
%V 17
%N 1
%P 133-151
%@ 1473-3250
%D 2018
%I SAGE Publications Sage UK: London, England


%0 Journal Article
%T Strategies used to engage hard-to-reach populations in childhood disability research: a scoping review
%A Gonzalez, Miriam
%A Phoenix, Michelle
%A Saxena, Shikha
%A Cardoso, Roberta
%A Canac-Marquis, Michelle
%A Hales, Lindsay
%A Putterman, Connie
%A Shikako-Thomas, Keiko
%J Disability and rehabilitation
%V 43
%N 19
%P 2815-2827
%@ 0963-8288
%D 2021
%I Taylor & Francis


%0 Journal Article
%T Assessing the cultural competence of oral health research conducted with migrant children
%A Riggs, Elisha
%A Gussy, Mark
%A Gibbs, Lisa
%A Van Gemert, Caroline
%A Waters, Elizabeth
%A Priest, Naomi
%A Watt, Richard
%A Renzaho, Andre MN
%A Kilpatrick, Nicky
%J Community Dentistry and Oral Epidemiology
%V 42
%N 1
%P 43-52
%@ 0301-5661
%D 2014
%I Wiley Online Library


%0 Journal Article
%T HIV/AIDS and mental health research in sub-Saharan Africa: a systematic review
%A Breuer, Erica
%A Myer, Landon
%A Struthers, Helen
%A Joska, John A
%J African Journal of AIDS Research
%V 10
%N 2
%P 101-122
%@ 1608-5906
%D 2011
%I Taylor & Francis


%0 Journal Article
%T Recruitment and retention of fathers with young children in early childhood health intervention research: a systematic review and meta-analysis protocol
%A Keys, Elizabeth M
%A Norris, Jill M
%A Cameron, Emily E
%A Bright, Katherine S
%A Tomfohr-Madsen, Lianne M
%A Benzies, Karen M
%J Systematic reviews
%V 8
%N 1
%P 1-8
%@ 2046-4053
%D 2019
%I BioMed Central


%0 Journal Article
%T Children's participation in consultations and decision-making at health service level: a review of the literature
%A Coyne, Imelda
%J International journal of nursing studies
%V 45
%N 11
%P 1682-1689
%@ 0020-7489
%D 2008
%I Elsevier


%0 Journal Article
%T Community-based approaches to environmental health research around the globe
%A Collman, Gwen W
%J Reviews on environmental health
%V 29
%N 1-2
%P 125-128
%@ 2191-0308
%D 2014
%I De Gruyter


%0 Journal Article
%T Adverse effects of methylmercury: environmental health research implications
%A Grandjean, Philippe
%A Satoh, Hiroshi
%A Murata, Katsuyuki
%A Eto, Komyo
%J Environmental health perspectives
%V 118
%N 8
%P 1137-1145
%@ 0091-6765
%D 2010
%I National Institute of Environmental Health Sciences


%0 Journal Article
%T European birth cohorts for environmental health research
%A Vrijheid, Martine
%A Casas, Maribel
%A Bergström, Anna
%A Carmichael, Amanda
%A Cordier, Sylvaine
%A Eggesbø, Merete
%A Eller, Esben
%A Fantini, Maria P
%A Fernández, Mariana F
%A Fernández-Somoano, Ana
%J Environmental health perspectives
%V 120
%N 1
%P 29-37
%@ 0091-6765
%D 2012
%I National Institute of Environmental Health Sciences


%0 Journal Article
%T Children’s Involvement in Research—A Review and Comparison with Service User Involvement in Health and Social Care
%A Jørgensen, Clara Rübner
%J Social Sciences
%V 8
%N 5
%P 149
%D 2019
%I Multidisciplinary Digital Publishing Institute


%0 Journal Article
%T ‘Is it worth doing?’Measuring the impact of patient and public involvement in research
%A Staley, Kristina
%J Research involvement and engagement
%V 1
%N 1
%P 1-10
%@ 2056-7529
%D 2015
%I Springer


%0 Journal Article
%T ReseArch with Patient and Public invOlvement: a realisT evaluation: the RAPPORT study
%A Wilson, Patricia
%A Mathie, Elspeth
%A Keenan, Julia
%A McNeilly, Elaine
%A Goodman, Claire
%A Howe, Amanda
%A Poland, Fiona
%A Staniszweska, Sophie
%A Kendall, Sally
%A Munday, Diane
%J Health services and delivery research
%@ 2050-4349
%D 2015


%0 Journal Article
%T Confidential reproductive health services for minors: the potential impact of mandated parental involvement for contraception
%A Jones, Rachel K
%A Boonstra, Heather
%J Perspectives on sexual and reproductive health
%V 36
%N 5
%P 182-191
%@ 1538-6341
%D 2004
%I Wiley Online Library


%0 Journal Article
%T The use and value of qualitative methods in health research in developing countries
%A Yach, Derek
%J Social science & medicine
%V 35
%N 4
%P 603-612
%@ 0277-9536
%D 1992
%I Elsevier


%0 Journal Article
%T Enhancing father involvement in low‐income families: A couples group approach to preventive intervention
%A Pruett, Marsha Kline
%A Pruett, Kyle
%A Cowan, Carolyn Pape
%A Cowan, Philip A
%J Child development
%V 88
%N 2
%P 398-407
%@ 0009-3920
%D 2017
%I Wiley Online Library


%0 Journal Article
%T Involving children and young people in clinical research through the forum of a European Young Persons’ Advisory Group: needs and challenges
%A Gaillard, Segolene
%A Malik, Salma
%A Preston, Jenny
%A Escalera, Begonya Nafria
%A Dicks, Pamela
%A Touil, Nathalie
%A Mardirossian, Sandrine
%A Claverol‐Torres, Joana
%A Kassaï, Behrouz
%J Fundamental & clinical pharmacology
%V 32
%N 4
%P 357-362
%@ 0767-3981
%D 2018
%I Wiley Online Library


%0 Journal Article
%T Consulting with young people to inform systematic reviews: an example from a review on the effects of schools on health
%A Jamal, Farah
%A Langford, Rebecca
%A Daniels, Philip
%A Thomas, James
%A Harden, Angela
%A Bonell, Chris
%J Health expectations
%V 18
%N 6
%P 3225-3235
%@ 1369-6513
%D 2015
%I Wiley Online Library


%0 Journal Article
%T Advances in the conceptualization and measurement of religion and spirituality: Implications for physical and mental health research.
%A Hill, Peter C
%A Pargament, Kenneth I
%J American psychologist
%V 58
%N 1
%P 64
%@ 1935-990X
%D 2003
%I American Psychological Association


%0 Journal Article
%T Including diverse groups of children and young people in health promotion and public health research: A review of methodology and practice
%A Lorenc, Theo
%A Harden, Angela
%A Brunton, Ginny
%A Oakley, Ann
%@ 0955908744
%D 2008
%I EPPI-Centre, Social Science Research Unit, Institute of Education …


%0 Journal Article
%T A systematic review of the impact of patient and public involvement on service users, researchers and communities
%A Brett, JO
%A Staniszewska, Sophie
%A Mockford, Carole
%A Herron-Marx, Sandra
%A Hughes, John
%A Tysall, Colin
%A Suleman, Rashida
%J The Patient-Patient-Centered Outcomes Research
%V 7
%N 4
%P 387-395
%@ 1178-1653
%D 2014
%I Springer


%0 Journal Article
%T Stakeholder views of clinical trials in low-and middle-income countries: a systematic review
%A Joseph, Pathma D
%A Caldwell, Patrina HY
%A Tong, Allison
%A Hanson, Camilla S
%A Craig, Jonathan C
%J Pediatrics
%V 137
%N 2
%@ 0031-4005
%D 2016
%I Am Acad Pediatrics


%0 Journal Article
%T Guidance and ethical considerations for undertaking transgender health research and institutional review boards adjudicating this research
%A Adams, Noah
%A Pearce, Ruth
%A Veale, Jaimie
%A Radix, Asa
%A Castro, Danielle
%A Sarkar, Amrita
%A Thom, Kai Cheng
%J Transgender health
%V 2
%N 1
%P 165-175
%@ 2380-193X
%D 2017
%I Mary Ann Liebert, Inc. 140 Huguenot Street, 3rd Floor New Rochelle, NY 10801 USA


%0 Journal Article
%T Engagement with young people as partners in health research: four case studies from Sub‐Saharan Africa
%A Doyle, Aoife M
%A Dziva Chikwari, Chido
%A Majozi, Nomathamsanqa
%A Simwinga, Musonda
%A Mayingire, Gracious R
%A Simbeye, Kelvin
%A Dringus, Stefanie
%A Bernays, Sarah
%J Tropical Medicine & International Health
%@ 1360-2276
%D 2021
%I Wiley Online Library


%0 Journal Article
%T A review of selected research priority setting processes at national level in low and middle income countries: towards fair and legitimate priority setting
%A Tomlinson, Mark
%A Chopra, Micky
%A Hoosain, Naeema
%A Rudan, Igor
%J Health Research Policy and Systems
%V 9
%N 1
%P 1-7
%@ 1478-4505
%D 2011
%I Springer


%0 Journal Article
%T The mismatch between the health research and development (R&D) that is needed and the R&D that is undertaken: an overview of the problem, the causes, and solutions
%A Viergever, Roderik F
%J Global Health Action
%V 6
%N 1
%P 22450
%@ 1654-9716
%D 2013
%I Taylor & Francis


%0 Journal Article
%T Effective/efficient mental health programs for school-age children: a synthesis of reviews
%A Browne, Gina
%A Gafni, Amiram
%A Roberts, Jacqueline
%A Byrne, Carolyn
%A Majumdar, Basanti
%J Social science & medicine
%V 58
%N 7
%P 1367-1384
%@ 0277-9536
%D 2004
%I Elsevier


%0 Journal Article
%T Advancing preventive interventions for pregnant women who are opioid using via the integration of addiction and mental health research
%A Seghete, Kristen L Mackiewicz
%A Graham, Alice M
%A Shank, Taylor M
%A Alsup, Shelby L
%A Fisher, Philip A
%A Wilson, Anna C
%A Ewing, Sarah W Feldstein
%J Current addiction reports
%V 7
%N 1
%P 61
%D 2020
%I NIH Public Access


%0 Journal Article
%T Parenting factors associated with reduced adolescent alcohol use: a systematic review of longitudinal studies
%A Ryan, Siobhan M
%A Jorm, Anthony F
%A Lubman, Dan I
%J Australian & New Zealand Journal of Psychiatry
%V 44
%N 9
%P 774-783
%@ 0004-8674
%D 2010
%I Sage Publications Sage UK: London, England


%0 Journal Article
%T Introduction to special issue on social ecological approaches to community health research and action
%A Lounsbury, David William
%A Mitchell, Shannon Gwin
%J American journal of community psychology
%V 44
%N 3
%P 213-220
%@ 1573-2770
%D 2009
%I Springer


%0 Journal Article
%T Should child obesity be an issue for child protective services? A call for more research on this critical public health issue
%A Jones, Deborah J
%A Gonzalez, Michelle
%A Ward, Dianne S
%A Vaughn, Amber
%A Emunah, Josie
%A Miller, Lindsey
%A Anton, Margaret
%J Trauma, Violence, & Abuse
%V 15
%N 2
%P 113-125
%@ 1524-8380
%D 2014
%I SAGE Publications Sage CA: Los Angeles, CA


%0 Journal Article
%T Bogalusa Heart Study: a long-term community study of a rural biracial (black/white) population
%A Berenson, Gerald S
%J The American journal of the medical sciences
%V 322
%N 5
%P 267-274
%@ 0002-9629
%D 2001
%I Elsevier


%0 Journal Article
%T Systematic review of public health research on prevention of mother-to-child transmission of HIV in India with focus on provision and utilization of cascade of PMTCT services
%A Darak, Shrinivas
%A Panditrao, Mayuri
%A Parchure, Ritu
%A Kulkarni, Vinay
%A Kulkarni, Sanjeevani
%A Janssen, Fanny
%J BMC Public Health
%V 12
%N 1
%P 1-15
%@ 1471-2458
%D 2012
%I Springer


%0 Journal Article
%T Toward a critical community psychological perspective on unemployment and mental health research
%A Fryer, David
%A Fagan, Rose
%J American Journal of Community Psychology
%V 32
%N 1-2
%P 89-96
%@ 1573-2770
%D 2003
%I Wiley Online Library


%0 Journal Article
%T Parents’ experiences of caring for a child with autism spectrum disorder
%A DePape, Anne-Marie
%A Lindsay, Sally
%J Qualitative health research
%V 25
%N 4
%P 569-583
%@ 1049-7323
%D 2015
%I Sage Publications Sage CA: Los Angeles, CA


%0 Journal Article
%T (Unpacking) father involvement in the context of childhood neurodisability research: a scoping review
%A Bogossian, Aline
%A King, Gillian
%A Lach, Lucyna M
%A Currie, Melissa
%A Nicholas, David
%A McNeill, Ted
%A Saini, Michael
%J Disability and rehabilitation
%V 41
%N 1
%P 110-124
%@ 0963-8288
%D 2019
%I Taylor & Francis


%0 Journal Article
%T Mapping the impact of patient and public involvement on health and social care research: a systematic review
%A Brett, JO
%A Staniszewska, Sophie
%A Mockford, Carole
%A Herron‐Marx, Sandra
%A Hughes, John
%A Tysall, Colin
%A Suleman, Rashida
%J Health Expectations
%V 17
%N 5
%P 637-650
%@ 1369-6513
%D 2014
%I Wiley Online Library


%0 Journal Article
%T Human resource management interventions to improve health workers' performance in low and middle income countries: a realist review
%A Dieleman, Marjolein
%A Gerretsen, Barend
%A van der Wilt, Gert Jan
%J Health Research Policy and Systems
%V 7
%N 1
%P 1-13
%@ 1478-4505
%D 2009
%I BioMed Central


%0 Journal Article
%T IMPRoving Outcomes for children exposed to domestic ViolencE (IMPROVE): an evidence synthesis
%A Howarth, Emma
%A Moore, Theresa HM
%A Welton, Nicky J
%A Lewis, Natalia
%A Stanley, Nicky
%A MacMillan, Harriet
%A Shaw, Alison
%A Hester, Marianne
%A Bryden, Peter
%A Feder, Gene
%J Public Health Research
%V 4
%N 10
%P 1-342
%@ 2050-439X
%D 2016
%I National Institute for Health Research


%0 Journal Article
%T Priority Setting in Mental Health Research: A Scoping Review of Participatory Methods
%A Benito-Amat, Carlos
%A Güell, Eduard
%A Molas‐Gallart, Jordi
%J Available at SSRN
%D 2021


%0 Journal Article
%T Implications for public health research of models and theories of disability: a scoping study and evidence synthesis
%A Berghs, Maria
%A Atkin, Karl
%A Graham, Hilary
%A Hatton, Chris
%A Thomas, Carol
%D 2021
%I NIHR Journals Library


%0 Journal Article
%T Informed consent in school health research: why, how, and making it easy
%A Ross, James G
%A Sundberg, Elizabeth C
%A Flint, Katherine H
%J Journal of School Health
%V 69
%N 5
%P 171-176
%@ 0022-4391
%D 1999
%I Wiley Online Library


%0 Journal Article
%T StaR Child Health: developing evidence-based guidance for the design, conduct and reporting of paediatric trials
%A Van't Hoff, William
%A Offringa, Martin
%J Archives of disease in childhood
%V 100
%N 2
%P 189-192
%@ 0003-9888
%D 2015
%I BMJ Publishing Group Ltd


%0 Journal Article
%T Preventive digital mental health interventions for children and young people: a review of the design and reporting of research
%A Bergin, Aislinn D
%A Vallejos, Elvira Perez
%A Davies, E Bethan
%A Daley, David
%A Ford, Tamsin
%A Harold, Gordon
%A Hetrick, Sarah
%A Kidner, Megan
%A Long, Yunfei
%A Merry, Sally
%J NPJ digital medicine
%V 3
%N 1
%P 1-9
%@ 2398-6352
%D 2020
%I Nature Publishing Group


%0 Journal Article
%T Roles and Challenges of Traditional Birth Attendants in Prevention of Mother to Child Transmission of HIV in Nigeria-A Brief Review
%A Chizoba, AF
%A Chineke, HN
%A Adogu, POU
%J Journal of Advances in Medicine and Medical Research
%P 58-67
%@ 2456-8899
%D 2020


%0 Journal Article
%T Patient and public involvement in research in the English NHS: a documentary analysis of the complex interplay of evidence and policy
%A Evans, David
%J Evidence & Policy: A Journal of Research, Debate and Practice
%V 10
%N 3
%P 361-377
%@ 1744-2648
%D 2014
%I Policy Press


%0 Journal Article
%T Data availability on men's involvement in families in sub‐Saharan Africa to inform family‐centred programmes for children affected by HIV and AIDS
%A Hosegood, Victoria
%A Madhavan, Sangeetha
%J Journal of the International AIDS Society
%V 13
%P S5-S5
%@ 1758-2652
%D 2010
%I Wiley Online Library


%0 Journal Article
%T Service user involvement in nursing, midwifery and health visiting research: a review of evidence and practice
%A Smith, Elizabeth
%A Ross, Fiona
%A Donovan, Sheila
%A Manthorpe, Jill
%A Brearley, Sally
%A Sitzia, John
%A Beresford, Peter
%J International journal of nursing studies
%V 45
%N 2
%P 298-315
%@ 0020-7489
%D 2008
%I Elsevier


%0 Journal Article
%T The opportunities and effectiveness of the health promoting primary school in improving child health—a review of the claims and evidence
%A St Leger, Lawrence H
%J Health education research
%V 14
%N 1
%P 51-69
%@ 1465-3648
%D 1999
%I Oxford University Press


%0 Journal Article
%T From tokenism to empowerment: progressing patient and public involvement in healthcare improvement
%A Ocloo, Josephine
%A Matthews, Rachel
%J BMJ quality & safety
%V 25
%N 8
%P 626-632
%@ 2044-5415
%D 2016
%I BMJ Publishing Group Ltd


%0 Journal Article
%T Approach to bullying and victimization
%A Lamb, Jennifer
%A Pepler, Debra J
%A Craig, Wendy
%J Canadian Family Physician
%V 55
%N 4
%P 356-360
%@ 0008-350X
%D 2009
%I The College of Family Physicians of Canada


%0 Journal Article
%T Role of non-Indigenous researchers in Indigenous health research in Australia: a review of the literature
%A Gray, Marion A
%A Oprescu, Florin I
%J Australian Health Review
%V 40
%N 4
%P 459-465
%@ 1449-8944
%D 2015
%I CSIRO Publishing


%0 Journal Article
%T Research priority setting in childhood chronic disease: a systematic review
%A Odgers, Harrison Lindsay
%A Tong, Allison
%A Lopez-Vargas, Pamela
%A Davidson, Andrew
%A Jaffe, Adam
%A McKenzie, Anne
%A Pinkerton, Ross
%A Wake, Melissa
%A Richmond, Peter
%A Crowe, Sally
%J Archives of disease in childhood
%V 103
%N 10
%P 942-951
%@ 0003-9888
%D 2018
%I BMJ Publishing Group Ltd


%0 Journal Article
%T All drinking is not equal: how a social practice theory lens could enhance public health research on alcohol and other health behaviours
%A Meier, Petra Sylvia
%A Warde, Alan
%A Holmes, John
%J Addiction
%V 113
%N 2
%P 206-213
%@ 0965-2140
%D 2018
%I Wiley Online Library


%0 Journal Article
%T Fathers’ contributions to the management of their child’s long‐term medical condition: a narrative review of the literature
%A Swallow, Veronica
%A Macfadyen, Ann
%A Santacroce, Sheila J
%A Lambert, Heather
%J Health Expectations
%V 15
%N 2
%P 157-175
%@ 1369-6513
%D 2012
%I Wiley Online Library


%0 Journal Article
%T The role and influence of grandmothers on child nutrition: culturally designated advisors and caregivers
%A Aubel, Judi
%J Maternal & child nutrition
%V 8
%N 1
%P 19-35
%@ 1740-8695
%D 2012
%I Wiley Online Library


%0 Journal Article
%T What is consumerism and has it had an impact on health visiting provision? A literature review
%A Almond, Palo
%J Journal of advanced nursing
%V 35
%N 6
%P 893-901
%@ 0309-2402
%D 2001
%I Wiley Online Library


%0 Journal Article
%T Parental perceptions of childhood obesity: Systematic literature review
%A Aldolaim, S
%J J Child Obes Vol
%N 4
%D 2019


%0 Journal Article
%T Research with newborn participants: doing the right research and doing it right
%A Franck, Linda S
%J The Journal of perinatal & neonatal nursing
%V 19
%N 2
%P 177-186
%@ 0893-2190
%D 2005
%I LWW


%0 Journal Article
%T Patient-oriented research competencies in health (PORCH) for researchers, patients, healthcare providers, and decision-makers: results of a scoping review
%A Frisch, Noreen
%A Atherton, Pat
%A Doyle-Waters, Mary M
%A MacLeod, Martha LP
%A Mallidou, Anastasia
%A Sheane, Vanessa
%A Ward, John
%A Woodley, Jinelle
%J Research involvement and engagement
%V 6
%N 1
%P 1-14
%@ 2056-7529
%D 2020
%I BioMed Central


%0 Journal Article
%T Preventing alcohol misuse in young people: an exploratory cluster randomised controlled trial of the Kids, Adults Together (KAT) programme
%A Segrott, Jeremy
%A Rothwell, Heather
%A Hewitt, Gillian
%A Playle, Rebecca
%A Huang, Chao
%A Murphy, Simon
%A Moore, Laurence
%A Hickman, Matthew
%A Reed, Hayley
%J Public Health Research
%V 3
%N 15
%P 1-188
%@ 2050-4381
%D 2015
%I NIHR Journals Library


%0 Journal Article
%T Mental health research priorities for Europe
%A Wykes, Til
%A Haro, Josep Maria
%A Belli, Stefano R
%A Obradors-Tarragó, Carla
%A Arango, Celso
%A Ayuso-Mateos, José Luis
%A Bitter, István
%A Brunn, Matthias
%A Chevreul, Karine
%A Demotes-Mainard, Jacques
%J The Lancet Psychiatry
%V 2
%N 11
%P 1036-1042
%@ 2215-0366
%D 2015
%I Elsevier


%0 Journal Article
%T Rethinking pediatric assent: from requirement to ideal
%A Unguru, Yoram
%A Coppes, Max J
%A Kamani, Naynesh
%J Pediatric Clinics of North America
%V 55
%N 1
%P 211-222
%@ 0031-3955
%D 2008
%I Elsevier


%0 Journal Article
%T Mental health stigma: what is being done to raise awareness and reduce stigma in South Africa?
%A Kakuma, Ritsuko
%A Kleintjes, S
%A Lund, C
%A Drew, N
%A Green, A
%A Flisher, AJ
%J African Journal of Psychiatry
%V 13
%N 2
%@ 1994-8220
%D 2010


%0 Journal Article
%T Methodological and ethical issues in conducting qualitative research with children and young people: A literature review
%A Kirk, Susan
%J International journal of nursing studies
%V 44
%N 7
%P 1250-1260
%@ 0020-7489
%D 2007
%I Elsevier


%0 Journal Article
%T Challenging gender inequity through male involvement in maternal and newborn health: critical assessment of an emerging evidence base
%A Comrie-Thomson, Liz
%A Tokhi, Mariam
%A Ampt, Frances
%A Portela, Anayda
%A Chersich, Matthew
%A Khanna, Renu
%A Luchters, Stanley
%J Culture, health & sexuality
%V 17
%N sup2
%P 177-189
%@ 1369-1058
%D 2015
%I Taylor & Francis


%0 Journal Article
%T Getting ready for user involvement in a systematic review
%A Smith, Elizabeth
%A Donovan, Sheila
%A Beresford, Peter
%A Manthorpe, Jill
%A Brearley, Sally
%A Sitzia, John
%A Ross, Fiona
%J Health Expectations
%V 12
%N 2
%P 197-208
%@ 1369-6513
%D 2009
%I Wiley Online Library


%0 Journal Article
%T The forgotten fifty per cent: a review of sexual and reproductive health research and programs focused on boys and young men in sub-Saharan Africa
%A Varga, Christine A
%J African Journal of Reproductive Health
%P 175-195
%@ 1118-4841
%D 2001
%I JSTOR


%0 Journal Article
%T Family involvement in person-centered approaches for people with intellectual disabilities and challenging behaviors: A scoping review
%A Tournier, Tess
%A Wolkorte, Ria
%A Hendriks, Alexander HC
%A Jahoda, Andrew
%A Embregts, Petri JCM
%J Journal of Mental Health Research in Intellectual Disabilities
%V 14
%N 4
%P 349-374
%@ 1931-5864
%D 2021
%I Taylor & Francis


%0 Journal Article
%T Grandparent-grandchild interaction in a Mexican American group
%A Schmidt, Adeny
%A Padilla, Amado M
%J Hispanic Journal of Behavioral Sciences
%V 5
%N 2
%P 181-198
%@ 0739-9863
%D 1983
%I Spanish Speaking Mental Health Research Center University of California, Los …


%0 Journal Article
%T Peer support for parents of children with chronic disabling conditions: a systematic review of quantitative and qualitative studies
%A Shilling, Val
%A Morris, Christopher
%A Thompson‐Coon, Jo
%A Ukoumunne, Obioha
%A Rogers, Morwenna
%A Logan, Stuart
%J Developmental medicine & child neurology
%V 55
%N 7
%P 602-609
%@ 0012-1622
%D 2013
%I Wiley Online Library


%0 Journal Article
%T A review of qualitative research on the childhood cancer experience from the perspective of siblings: a need to give them a voice
%A Wilkins, Krista L
%A Woodgate, Roberta L
%J Journal of Pediatric Oncology Nursing
%V 22
%N 6
%P 305-319
%@ 1043-4542
%D 2005
%I Sage Publications Sage CA: Thousand Oaks, CA


%0 Journal Article
%T Clinical trials in children
%A Joseph, Pathma D
%A Craig, Jonathan C
%A Caldwell, Patrina HY
%J British journal of clinical pharmacology
%V 79
%N 3
%P 357-369
%@ 0306-5251
%D 2015
%I Wiley Online Library


%0 Journal Article
%T Competent children? Minors’ consent to health care treatment and research
%A Alderson, Priscilla
%J Social science & medicine
%V 65
%N 11
%P 2272-2283
%@ 0277-9536
%D 2007
%I Elsevier


%0 Journal Article
%T Qualitative environmental health research: an analysis of the literature, 1991–2008
%A Scammell, Madeleine Kangsen
%J Environmental health perspectives
%V 118
%N 8
%P 1146-1154
%@ 0091-6765
%D 2010
%I National Institute of Environmental Health Sciences


%0 Journal Article
%T Close to the bench as well as at the bedside: involving service users in all phases of translational research
%A Callard, Felicity
%A Rose, Diana
%A Wykes, Til
%J Health Expectations
%V 15
%N 4
%P 389-400
%@ 1369-6513
%D 2012
%I Wiley Online Library


%0 Journal Article
%T Public Involvement in the Design and Conduct of Clinical Trials: A Review.
%A Boote, Jonathan
%A Baird, Wendy
%A Sutton, Anthea
%J International Journal of Interdisciplinary Social Sciences
%V 5
%N 11
%D 2011


%0 Journal Article
%T Practical guidance for engaging patients in health research, treatment guidelines and regulatory processes: results of an expert group meeting organized by the World Health Organization (WHO) and the European Society for Clinical and Economic Aspects of Osteoporosis, Osteoarthritis and Musculoskeletal Diseases (ESCEO)
%A de Wit, Maarten
%A Cooper, Cyrus
%A Tugwell, Peter
%A Bere, Nathalie
%A Kirwan, John
%A Conaghan, Philip G
%A Roberts, Charlotte
%A Aujoulat, Isabelle
%A Al-Daghri, Nasser
%A de Carvalho, Islene Araujo
%J Aging clinical and experimental research
%V 31
%N 7
%P 905-915
%@ 1720-8319
%D 2019
%I Springer


%0 Journal Article
%T The impact of approaches in improving male partner involvement in the prevention of mother-to-child transmission of HIV on the uptake of maternal antiretroviral therapy among HIV-seropositive pregnant women in sub-Saharan Africa: a systematic review and meta-analysis
%A Takah, Noah F
%A Kennedy, Iain TR
%A Johnman, Cathy
%J BMJ open
%V 7
%N 11
%P e018207
%@ 2044-6055
%D 2017
%I British Medical Journal Publishing Group


%0 Journal Article
%T Parental consent and adolescent risk behavior research
%A Tigges, Beth Baldwin
%J Journal of Nursing Scholarship
%V 35
%N 3
%P 283-289
%@ 1527-6546
%D 2003
%I Wiley Online Library


%0 Journal Article
%T Clinical trials in children
%A Caldwell, Patrina HY
%A Murphy, Sharon B
%A Butow, Phyllis N
%A Craig, Jonathan C
%J The Lancet
%V 364
%N 9436
%P 803-811
%@ 0140-6736
%D 2004
%I Elsevier


%0 Journal Article
%T Gender differences and simililarities in the experience of parenting a child with a health problem: current state of knowledge
%A Pelchat, Diane
%A Lefebvre, Hélène
%A Levert, Marie-Josée
%J Journal of child health care
%V 11
%N 2
%P 112-131
%@ 1367-4935
%D 2007
%I Sage Publications Sage UK: London, England


%0 Journal Article
%T A birth of inactivity? A review of physical activity and parenthood
%A Bellows-Riecken, Kai H
%A Rhodes, Ryan E
%J Preventive medicine
%V 46
%N 2
%P 99-110
%@ 0091-7435
%D 2008
%I Elsevier


%0 Journal Article
%T A national consensus management pathway for paediatric inflammatory multisystem syndrome temporally associated with COVID-19 (PIMS-TS): results of a national Delphi process
%A Harwood, Rachel
%A Allin, Benjamin
%A Jones, Christine E
%A Whittaker, Elizabeth
%A Ramnarayan, Padmanabhan
%A Ramanan, Athimalaipet V
%A Kaleem, Musa
%A Tulloh, Robert
%A Peters, Mark J
%A Almond, Sarah
%J The Lancet Child & Adolescent Health
%V 5
%N 2
%P 133-141
%@ 2352-4642
%D 2021
%I Elsevier


%0 Journal Article
%T Research ethics for mental health science involving ethnic minority children and youths.
%A Fisher, Celia B
%A Hoagwood, Kimberly
%A Boyce, Cheryl
%A Duster, Troy
%A Frank, Deborah A
%A Grisso, Thomas
%A Levine, Robert J
%A Macklin, Ruth
%A Spencer, Margaret Beale
%A Takanishi, Ruby
%J American Psychologist
%V 57
%N 12
%P 1024
%@ 1935-990X
%D 2002
%I American Psychological Association


%0 Journal Article
%T Levels and applications of qualitative research evidence
%A Kearney, Margaret H
%J Research in nursing & health
%V 24
%N 2
%P 145-153
%@ 0160-6891
%D 2001
%I Wiley Online Library


%0 Journal Article
%T The experience of disabled children as inpatients: a structured review and synthesis of qualitative studies reporting the views of children, parents and professionals
%A Shilling, V
%A Edwards, V
%A Rogers, M
%A Morris, C
%J Child: care, health and development
%V 38
%N 6
%P 778-788
%@ 0305-1862
%D 2012
%I Wiley Online Library


%0 Journal Article
%T Ethics in international health research: a perspective from the developing world
%A Bhutta, Zulfiqar Ahmed
%J Bulletin of the World Health Organization
%V 80
%P 114-120
%@ 0042-9686
%D 2002
%I SciELO Public Health


%0 Journal Article
%T Literacy and health research in Canada: where have we been and where should we go?
%A Rootman, Irving
%A Ronson, Barbara
%J Canadian Journal of Public Health
%V 96
%N 2
%P S62-S77
%@ 1920-7476
%D 2005
%I Springer


%0 Journal Article
%T School-based self-management interventions for asthma among primary school children: a systematic review
%A Ramdzan, Siti Nurkamilla
%A Suhaimi, Julia
%A Harris, Katherine M
%A Khoo, Ee Ming
%A Liew, Su May
%A Cunningham, Steve
%A Pinnock, Hilary
%J NPJ primary care respiratory medicine
%V 31
%N 1
%P 1-8
%@ 2055-1010
%D 2021
%I Nature Publishing Group


%0 Journal Article
%T How does context influence performance of community health workers in low-and middle-income countries? Evidence from the literature
%A Kok, Maryse C
%A Kane, Sumit S
%A Tulloch, Olivia
%A Ormel, Hermen
%A Theobald, Sally
%A Dieleman, Marjolein
%A Taegtmeyer, Miriam
%A Broerse, Jacqueline EW
%A de Koning, Korrie AM
%J Health Research Policy and Systems
%V 13
%N 1
%P 1-14
%@ 1478-4505
%D 2015
%I Springer


%0 Journal Article
%T Systemic barriers to family involvement in transition planning for youth with disabilities: A qualitative metasynthesis
%A Hirano, Kara A
%A Rowe, Dawn
%A Lindstrom, Lauren
%A Chan, Paula
%J Journal of Child and Family Studies
%V 27
%N 11
%P 3440-3456
%@ 1573-2843
%D 2018
%I Springer


%0 Journal Article
%T Obesity, physical activity, and the urban environment: public health research needs
%A Lopez, Russell P
%A Hynes, H Patricia
%J Environmental Health
%V 5
%N 1
%P 1-10
%@ 1476-069X
%D 2006
%I BioMed Central


%0 Journal Article
%T No evidence synthesis about me without me: Involving young people in the conduct and dissemination of a complex evidence synthesis
%A Walker, Erin
%A Shaw, Elizabeth
%A Nunns, Michael
%A Moore, Darren
%A Thompson Coon, Jo
%J Health Expectations
%V 24
%P 122-133
%@ 1369-6513
%D 2021
%I Wiley Online Library


%0 Journal Article
%T The role and theoretical evolution of knowledge translation and exchange in public health
%A Armstrong, Rebecca
%A Waters, Elizabeth
%A Roberts, Helen
%A Oliver, Sandy
%A Popay, Jennie
%J Journal of public health
%V 28
%N 4
%P 384-389
%@ 1741-3850
%D 2006
%I Oxford University Press


%0 Journal Article
%T Preventing domestic abuse for children and young people (PEACH): a mixed knowledge scoping review
%A Stanley, Nicky
%A Ellis, Jane
%A Farrelly, Nicola
%A Hollinghurst, Sandra
%A Bailey, Sue
%A Downe, Soo
%J Public Health Research
%V 3
%N 7
%@ 2050-4381
%D 2015
%I National Institute for Health Research


%0 Journal Article
%T Anthropology in health research: from qualitative methods to multidisciplinarity
%A Lambert, Helen
%A McKevitt, Christopher
%J Bmj
%V 325
%N 7357
%P 210-213
%@ 0959-8138
%D 2002
%I British Medical Journal Publishing Group


%0 Journal Article
%T Physical activity and performance in children
%A Dwyer, Terence
%A Blizzard, Leigh
%A Dean, Kimberlie
%J Nutrition reviews
%V 54
%N 4
%P S27
%@ 0029-6643
%D 1996
%I Oxford University Press


%0 Journal Article
%T Patients, public and service users are experts by experience: an overview from ophthalmology research in Canada, UK and beyond
%A Skilton, Andrew M
%A Low, Leslie G
%A Dimaras, Helen
%J Ophthalmology and therapy
%V 9
%N 2
%P 207-213
%@ 2193-6528
%D 2020
%I Springer


%0 Journal Article
%T Stress, coping, and Mexican American mental health: A systematic review
%A Cervantes, Richard C
%A Castro, Felipe G
%J Hispanic Journal of Behavioral Sciences
%V 7
%N 1
%P 1-73
%@ 0739-9863
%D 1985
%I Spanish Speaking Mental Health Research Center University of California, Los …


%0 Journal Article
%T Conducting qualitative interview research with people with expressive language difficulties
%A Lloyd, Vicki
%A Gatherer, Amanda
%A Kalsy, Sunny
%J Qualitative health research
%V 16
%N 10
%P 1386-1404
%@ 1049-7323
%D 2006
%I Sage Publications Sage CA: Thousand Oaks, CA


%0 Journal Article
%T Child maltreatment and adolescent development
%A Trickett, Penelope K
%A Negriff, Sonya
%A Ji, Juye
%A Peckins, Melissa
%J Journal of research on adolescence
%V 21
%N 1
%P 3-20
%@ 1050-8392
%D 2011
%I Wiley Online Library


%0 Journal Article
%T End‐user involvement in a systematic review of quantitative and qualitative research of non‐pharmacological interventions for attention deficit hyperactivity disorder delivered in school settings: reflections on the impacts and challenges
%A Coon, Jo Thompson
%A Gwernan‐Jones, Ruth
%A Moore, Darren
%A Richardson, Michelle
%A Shotton, Catherine
%A Pritchard, Will
%A Morris, Christopher
%A Stein, Ken
%A Ford, Tamsin
%J Health Expectations
%V 19
%N 5
%P 1084-1097
%@ 1369-6513
%D 2016
%I Wiley Online Library


%0 Journal Article
%T How patient and community involvement in diabetes research influences health outcomes: A realist review
%A Harris, Janet
%A Haltbakk, Johannes
%A Dunning, Trisha
%A Austrheim, Gunhild
%A Kirkevold, Marit
%A Johnson, Maxine
%A Graue, Marit
%J Health Expectations
%V 22
%N 5
%P 907-920
%@ 1369-6513
%D 2019
%I Wiley Online Library


%0 Journal Article
%T Training to enhance user and carer involvement in mental health-care planning: the EQUIP research programme including a cluster RCT
%A Lovell, Karina
%A Bee, Penny
%A Bower, Peter
%A Brooks, Helen
%A Cahoon, Patrick
%A Callaghan, Patrick
%A Cater, LA
%A Cree, Lindsey
%A Davies, Linda
%A Drake, Richard
%@ 2050-4322
%D 2019
%I Programme Grants for Applied Research


%0 Journal Article
%T Parenting among mothers who experienced child sexual abuse: A qualitative systematic review
%A Lange, Brittany CL
%A Condon, Eileen M
%A Gardner, Frances
%J Qualitative health research
%V 30
%N 1
%P 146-161
%@ 1049-7323
%D 2020
%I SAGE Publications Sage CA: Los Angeles, CA


%0 Journal Article
%T Public involvement in breast cancer research: an analysis and model for future research
%A McCormick, Sabrina
%A Brody, Julia
%A Brown, Phil
%A Polk, Ruth
%J International Journal of Health Services
%V 34
%N 4
%P 625-646
%@ 0020-7314
%D 2004
%I SAGE Publications Sage CA: Los Angeles, CA


%0 Journal Article
%T Parent participation in weight-related health interventions for children and adolescents: a systematic review and meta-analysis
%A Niemeier, Brandi S
%A Hektner, Joel M
%A Enger, Kathy B
%J Preventive medicine
%V 55
%N 1
%P 3-13
%@ 0091-7435
%D 2012
%I Elsevier


%0 Journal Article
%T Participation in practice: Making it meaningful, effective and sustainable
%A Sinclair, Ruth
%J Children & society
%V 18
%N 2
%P 106-118
%@ 0951-0605
%D 2004
%I Wiley Online Library


%0 Journal Article
%T Psychosocial functioning and risk factors among siblings of children with cancer: An updated systematic review
%A Long, Kristin A
%A Lehmann, Vicky
%A Gerhardt, Cynthia A
%A Carpenter, Aubrey L
%A Marsland, Anna L
%A Alderfer, Melissa A
%J Psycho‐oncology
%V 27
%N 6
%P 1467-1479
%@ 1057-9249
%D 2018
%I Wiley Online Library


%0 Journal Article
%T The value of carers in mental health research
%A Kara, Helen
%J Journal of Public Mental Health
%@ 1746-5729
%D 2016
%I Emerald Group Publishing Limited


%0 Journal Article
%T Obesity as a poverty‐related emerging nutrition problems: the case of Indonesia
%A Usfar, Avita A
%A Lebenthal, Emanuel
%A Achadi, E
%A Hadi, H
%J Obesity reviews
%V 11
%N 12
%P 924-928
%@ 1467-7881
%D 2010
%I Wiley Online Library


%0 Journal Article
%T Community-based participatory research: a review of the literature with strategies for community engagement
%A Shalowitz, Madeleine U
%A Isacco, Anthony
%A Barquin, Nora
%A Clark-Kauffman, Elizabeth
%A Delger, Patti
%A Nelson, Devon
%A Quinn, Anthony
%A Wagenaar, Kimberly A
%J Journal of Developmental & Behavioral Pediatrics
%V 30
%N 4
%P 350-361
%@ 0196-206X
%D 2009
%I LWW


%0 Journal Article
%T Assessment of acculturation in minority health research
%A Fox, Molly
%A Thayer, Zaneta
%A Wadhwa, Pathik D
%J Social Science & Medicine
%V 176
%P 123-132
%@ 0277-9536
%D 2017
%I Elsevier


%0 Journal Article
%T The global burden of mental disorders.
%A Ustün, TB
%J American journal of public health
%V 89
%N 9
%P 1315-1318
%@ 0090-0036
%D 1999
%I American Public Health Association


%0 Journal Article
%T Integrating consumer engagement in health and medical research–an Australian framework
%A Miller, Caroline L
%A Mott, Kathy
%A Cousins, Michael
%A Miller, Stephanie
%A Johnson, Anne
%A Lawson, Tony
%A Wesselingh, Steve
%J Health Research Policy and Systems
%V 15
%N 1
%P 1-6
%@ 1478-4505
%D 2017
%I BioMed Central


%0 Journal Article
%T Barriers and facilitators to recruitment of South Asians to health research: a scoping review
%A Quay, Teo AW
%A Frimer, Leora
%A Janssen, Patricia A
%A Lamers, Yvonne
%J BMJ open
%V 7
%N 5
%P e014889
%@ 2044-6055
%D 2017
%I British Medical Journal Publishing Group


%0 Journal Article
%T Partnerships, processes, and outcomes: A health equity–focused scoping meta-review of community-engaged scholarship
%A Ortiz, Kasim
%A Nash, Jacob
%A Shea, Logan
%A Oetzel, John
%A Garoutte, Justin
%A Sanchez-Youngman, Shannon
%A Wallerstein, Nina
%J Annual review of public health
%V 41
%P 177-199
%@ 0163-7525
%D 2020
%I Annual Reviews


%0 Journal Article
%T Emerging theories into the social determinants of health: implications for oral health promotion
%A Watt, Richard Geddie
%J Community dentistry and oral epidemiology
%V 30
%N 4
%P 241-247
%@ 0301-5661
%D 2002
%I Wiley Online Library


%0 Journal Article
%T How effective are interventions at reducing socioeconomic inequalities in obesity among children and adults? Two systematic reviews
%A Bambra, Clare
%A Hillier, F
%A Cairns, J
%A Kasim, Adetayo
%A Moore, H
%A Summerbell, C
%J Public health research
%D 2015
%I Newcastle University


%0 Journal Article
%T Clinical features of Friedreich ataxia
%A Delatycki, Martin B
%A Corben, Louise A
%J Journal of child neurology
%V 27
%N 9
%P 1133-1137
%@ 0883-0738
%D 2012
%I SAGE Publications Sage CA: Los Angeles, CA


%0 Journal Article
%T Impact of patient and public involvement on enrolment and retention in clinical trials: systematic review and meta-analysis
%A Crocker, Joanna C
%A Ricci-Cabello, Ignacio
%A Parker, Adwoa
%A Hirst, Jennifer A
%A Chant, Alan
%A Petit-Zeman, Sophie
%A Evans, David
%A Rees, Sian
%J bmj
%V 363
%@ 0959-8138
%D 2018
%I British Medical Journal Publishing Group


%0 Journal Article
%T Assessing the quality of health research from an Indigenous perspective: the Aboriginal and Torres Strait Islander quality appraisal tool
%A Harfield, Stephen
%A Pearson, Odette
%A Morey, Kim
%A Kite, Elaine
%A Canuto, Karla
%A Glover, Karen
%A Gomersall, Judith Streak
%A Carter, Drew
%A Davy, Carol
%A Aromataris, Edoardo
%J BMC medical research methodology
%V 20
%N 1
%P 1-9
%@ 1471-2288
%D 2020
%I Springer


%0 Journal Article
%T Clarifying the mechanisms and resources that enable the reciprocal involvement of seldom heard groups in health and social care research: A collaborative rapid realist review process
%A Ní Shé, Éidín
%A Morton, Sarah
%A Lambert, Veronica
%A Ní Cheallaigh, Cliona
%A Lacey, Vanessa
%A Dunn, Eleanor
%A Loughnane, Cliona
%A O'Connor, Joan
%A McCann, Amanda
%A Adshead, Maura
%J Health Expectations
%V 22
%N 3
%P 298-306
%@ 1369-6513
%D 2019
%I Wiley Online Library


%0 Journal Article
%T Social support and child maltreatment: A review of the evidence
%A Seagull, Elizabeth AW
%J Child Abuse & Neglect
%V 11
%N 1
%P 41-52
%@ 0145-2134
%D 1987
%I Elsevier


%0 Journal Article
%T Evidence-based intervention for preschool children with primary speech and language impairments: Child Talk–an exploratory mixed-methods study
%A Roulstone, Sue E
%A Marshall, Julie E
%A Powell, Gaye G
%A Goldbart, Juliet
%A Wren, Yvonne E
%A Coad, Jane
%A Daykin, Norma
%A Powell, Jane E
%A Lascelles, Linda
%A Hollingworth, William
%J Programme Grants for applied research
%V 3
%N 5
%P 1-408
%@ 2050-4322
%D 2015
%I National Institute for Health Research Journals Library (NIHR Journals Library)


%0 Journal Article
%T Health research capacity development in low and middle income countries: reality or rhetoric? A systematic meta-narrative review of the qualitative literature
%A Franzen, Samuel RP
%A Chandler, Clare
%A Lang, Trudie
%J BMJ open
%V 7
%N 1
%P e012332
%@ 2044-6055
%D 2017
%I British Medical Journal Publishing Group


%0 Journal Article
%T The state of office-based interventions for youth tobacco use
%A Pbert, Lori
%A Moolchan, Eric T
%A Muramoto, Myra
%A Winickoff, Jonathan P
%A Curry, Susan
%A Lando, Harry
%A Ossip-Klein, Deborah
%A Prokhorov, Alexander V
%A DiFranza, Joseph
%A Klein, Jonathan D
%J Pediatrics
%V 111
%N 6
%P e650-e660
%@ 0031-4005
%D 2003
%I American Academy of Pediatrics


%0 Journal Article
%T A systematic review of recent research on adolescent religiosity/spirituality and mental health
%A Wong, Y Joel
%A Rew, Lynn
%A Slaikeu, Kristina D
%J Issues in mental health nursing
%V 27
%N 2
%P 161-183
%@ 0161-2840
%D 2006
%I Taylor & Francis


%0 Journal Article
%T Men's influences on women's reproductive health: medical anthropological perspectives
%A Dudgeon, Matthew R
%A Inhorn, Marcia C
%J Social science & medicine
%V 59
%N 7
%P 1379-1395
%@ 0277-9536
%D 2004
%I Elsevier


%0 Journal Article
%T Integrated programs for mothers with substance abuse issues: A systematic review of studies reporting on parenting outcomes
%A Niccols, Alison
%A Milligan, Karen
%A Sword, Wendy
%A Thabane, Lehana
%A Henderson, Joanna
%A Smith, Ainsley
%J Harm reduction journal
%V 9
%N 1
%P 1-11
%@ 1477-7517
%D 2012
%I Springer


%0 Journal Article
%T Authorship in global mental health research: recommendations for collaborative approaches to writing and publishing
%A Kohrt, Brandon A
%A Upadhaya, Nawaraj
%A Luitel, Nagendra P
%A Maharjan, Sujen M
%A Kaiser, Bonnie N
%A MacFarlane, Elizabeth K
%A Khan, Noreen
%J Annals of global health
%V 80
%N 2
%P 134-142
%@ 2214-9996
%D 2014
%I Elsevier


%0 Journal Article
%T The use of focus group interviews in pediatric health care research
%A Heary, Caroline M
%A Hennessy, Eilis
%J Journal of pediatric psychology
%V 27
%N 1
%P 47-57
%@ 1465-735X
%D 2002
%I Oxford University Press


%0 Journal Article
%T Child/youth, family and public engagement in paediatric services in high‐income countries: a systematic scoping review
%A Gurung, Gagan
%A Richardson, Amy
%A Wyeth, Emma
%A Edmonds, Liza
%A Derrett, Sarah
%J Health Expectations
%V 23
%N 2
%P 261-273
%@ 1369-6513
%D 2020
%I Wiley Online Library


%0 Journal Article
%T Using value of information analysis to prioritise health research
%A Claxton, Karl P
%A Sculpher, Mark J
%J Pharmacoeconomics
%V 24
%N 11
%P 1055-1068
%@ 1179-2027
%D 2006
%I Springer


%0 Journal Article
%T Complex interventions in health: an overview of research methods
%A Richards, David A
%A Hallberg, Ingalill Rahm
%@ 1134470495
%D 2015
%I Routledge


%0 Journal Article
%T Coping with medical error: a systematic review of papers to assess the effects of involvement in medical errors on healthcare professionals' psychological well-being
%A Sirriyeh, Reema
%A Lawton, Rebecca
%A Gardner, Peter
%A Armitage, Gerry
%J Quality and safety in health care
%V 19
%N 6
%P e43-e43
%@ 1475-3898
%D 2010
%I BMJ Publishing Group Ltd


%0 Journal Article
%T Measurement of the" Acculturation Gap" in Immigrant Families and Implications for Parent-Child Relationships.
%A Birman, Dina
%@ 0805858725
%D 2006
%I Lawrence Erlbaum Associates Publishers


%0 Journal Article
%T Collective action for knowledge moblisation: a realist evaluation of the collaborations for leadership in applied Health Research and care
%A Rycroft-Malone, Jo
%A Burton, Christopher
%A Wilkinson, Joyce E
%A Harvey, Gill
%A McCormack, Brendan
%A Baker, Richard
%A Dopson, Sue
%A Graham, Ian
%A Staniszewska, Sophie
%A Thompson, Carl
%J Health services and delivery research
%V 3
%N 44
%@ 2050-4357
%D 2015
%I NIHR Health Technology Assessment Programme


%0 Journal Article
%T Measuring activity and participation in children and adolescents with disabilities: A literature review of available instruments
%A Phillips, Rebecca L
%A Olds, Tim
%A Boshoff, Kobie
%A Lane, Alison E
%J Australian occupational therapy journal
%V 60
%N 4
%P 288-300
%@ 0045-0766
%D 2013
%I Wiley Online Library


%0 Journal Article
%T Use of Community-Based Participatory Research in Mental Health Studies With Older Adults: A Systematic Review
%A Yau, Jessie Ho-Yin
%A Au, Walker Siu Hong
%A Liu, Tianyin
%A Zhang, Anna Y
%A Wong, Gloria HY
%A Lum, Terry YS
%J Innovation in Aging
%V 5
%N Supplement_1
%P 505-506
%@ 2399-5300
%D 2021
%I Oxford University Press US


%0 Journal Article
%T Understanding the mental health of youth living with perinatal HIV infection: lessons learned and current challenges
%A Mellins, Claude A
%A Malee, Kathleen M
%J Journal of the International AIDS Society
%V 16
%N 1
%P 18593
%@ 1758-2652
%D 2013
%I Wiley Online Library


%0 Journal Article
%T The measurement of SES in health research: current practice and steps toward a new approach
%A Oakes, J Michael
%A Rossi, Peter H
%J Social science & medicine
%V 56
%N 4
%P 769-784
%@ 0277-9536
%D 2003
%I Elsevier


%0 Journal Article
%T Japan Environment and Children’s Study: backgrounds, activities, and future directions in global perspectives
%A Ishitsuka, Kazue
%A Nakayama, Shoji F
%A Kishi, Reiko
%A Mori, Chisato
%A Yamagata, Zentaro
%A Ohya, Yukihiro
%A Kawamoto, Toshihiro
%A Kamijima, Michihiro
%J Environmental health and preventive medicine
%V 22
%N 1
%P 1-9
%@ 1347-4715
%D 2017
%I Springer


%0 Journal Article
%T Physical Activity Promotion: Highlights from the 2018 Physical Activity Guidelines Advisory Committee Systematic Review.
%A King, Abby C
%A Whitt-Glover, Melicia C
%A Marquez, David X
%A Buman, Matthew P
%A Napolitano, Melissa A
%A Jakicic, John
%A Fulton, Janet E
%A Tennant, Bethany L
%J Medicine and science in sports and exercise
%V 51
%N 6
%P 1340-1353
%@ 0195-9131
%D 2019


%0 Journal Article
%T How are Child-Specific Utility Instruments Used in Decision Making in Australia? A Review of Pharmaceutical Benefits Advisory Committee Public Summary Documents
%A Bailey, Cate
%A Dalziel, Kim
%A Cronin, Paula
%A Devlin, Nancy
%A Viney, Rosalie
%J PharmacoEconomics
%P 1-26
%@ 1179-2027
%D 2021
%I Springer


%0 Journal Article
%T What makes for effective, sustainable youth engagement in knowledge mobilization? A perspective for health services
%A Canas, Eugenia
%A Lachance, Lisa
%A Phipps, David
%A Birchwood, Cherrilyn Che
%J Health Expectations
%V 22
%N 5
%P 874-882
%@ 1369-6513
%D 2019
%I Wiley Online Library


%0 Journal Article
%T Impacts of patient and public involvement in mental health research with young people: a systematic review.
%A Martins, Filipa Alexandre Ferreira Saraiva
%D 2021


%0 Journal Article
%T Children and young people’s contributions to public involvement and engagement activities in health-related research: A scoping review
%A Rouncefield-Swales, Alison
%A Harris, Jane
%A Carter, Bernie
%A Bray, Lucy
%A Bewley, Toni
%A Martin, Rachael
%J PloS one
%V 16
%N 6
%P e0252774
%@ 1932-6203
%D 2021
%I Public Library of Science San Francisco, CA USA


%0 Journal Article
%T The impact of patient and public involvement on UK NHS health care: a systematic review
%A Mockford, Carole
%A Staniszewska, Sophie
%A Griffiths, Frances
%A Herron-Marx, Sandra
%J International journal for quality in health care
%V 24
%N 1
%P 28-38
%@ 1464-3677
%D 2012
%I Oxford University Press


%0 Journal Article
%T Patient and public involvement in clinical practice guidelines: a knowledge synthesis of existing programs
%A Légaré, France
%A Boivin, Antoine
%A van der Weijden, Trudy
%A Pakenham, Christine
%A Burgers, Jako
%A Légaré, Jean
%A St-Jacques, Sylvie
%A Gagnon, Susie
%J Medical Decision Making
%V 31
%N 6
%P E45-E74
%@ 0272-989X
%D 2011
%I SAGE Publications Sage CA: Los Angeles, CA


%0 Journal Article
%T The impact of deployment to Iraq or Afghanistan on military children: A review of the literature
%A White, Claire J
%A de Burgh, H Thomas
%A Fear, Nicola T
%A Iversen, Amy C
%J International Review of Psychiatry
%V 23
%N 2
%P 210-217
%@ 0954-0261
%D 2011
%I Taylor & Francis


%0 Journal Article
%T Best Practices for Meta-Reviews in Physical Activity and Health Research: Insights From the Physical Activity Guidelines for Americans Advisory Committee Scientific Report
%A Pescatello, Linda S
%A Hennessy, Emily A
%A Katzmarzyk, Peter T
%A Kraus, William E
%A Fish, Anne F
%A Craft, Lynette L
%A Johnson, Blair T
%J Journal of Physical Activity and Health
%V 18
%N 11
%P 1437-1445
%@ 1543-5474
%D 2021
%I Human Kinetics


%0 Journal Article
%T Using critical ethnography to explore issues in health promotion
%A Cook, Kay E
%J Qualitative Health Research
%V 15
%N 1
%P 129-138
%@ 1049-7323
%D 2005
%I Sage Publications Sage CA: Thousand Oaks, CA


%0 Journal Article
%T Current trends in patient and public involvement in cancer research: a systematic review
%A Pii, Kathrine Hoffmann
%A Schou, Lone Helle
%A Piil, Karin
%A Jarden, Mary
%J Health Expectations
%V 22
%N 1
%P 3-20
%@ 1369-6513
%D 2019
%I Wiley Online Library


%0 Journal Article
%T Obesity in children. Part 1: Epidemiology, measurement, risk factors, and screening
%A Kipping, Ruth R
%A Jago, Russell
%A Lawlor, Debbie A
%J Bmj
%V 337
%@ 0959-8138
%D 2008
%I British Medical Journal Publishing Group


%0 Journal Article
%T Health and economic benefits of an accelerated program of research to combat global infectious diseases
%A Global IDEA Scientific Advisory Committee
%J CMAJ
%V 171
%N 10
%P 1203-1208
%@ 0820-3946
%D 2004
%I Can Med Assoc


%0 Journal Article
%T The adolescent brain cognitive development study external advisory board
%A Charness, Michael E
%J Developmental cognitive neuroscience
%V 32
%P 155
%D 2018
%I Elsevier


%0 Journal Article
%T The impact of patient and public involvement in health research versus healthcare: a scoping review of reviews
%A Modigh, Anton
%A Sampaio, Filipa
%A Moberg, Linda
%A Fredriksson, Mio
%J Health Policy
%V 125
%N 9
%P 1208-1221
%@ 0168-8510
%D 2021
%I Elsevier


%0 Journal Article
%T NIHR Clinical Research Networks: what they do and how they help paediatric research
%A Lythgoe, Hanna
%A Price, Victoria
%A Poustie, Vanessa
%A Attar, Sabah
%A Hawcutt, Daniel
%A Preston, Jennifer
%A Beresford, Michael W
%J Archives of disease in childhood
%V 102
%N 8
%P 755-759
%@ 0003-9888
%D 2017
%I BMJ Publishing Group Ltd


%0 Journal Article
%T Models and impact of patient and public involvement in studies carried out by the Medical Research Council Clinical Trials Unit at University College London: findings from ten case studies
%A South, Annabelle
%A Hanley, Bec
%A Gafos, Mitzy
%A Cromarty, Ben
%A Stephens, Richard
%A Sturgeon, Kate
%A Scott, Karen
%A Cragg, William J
%A Tweed, Conor D
%A Teera, Jacqueline
%J Trials
%V 17
%N 1
%P 1-13
%@ 1745-6215
%D 2016
%I BioMed Central


%0 Journal Article
%T Exploring disconnected discourses about Patient and Public Involvement and Volunteer Involvement in English health and social care
%A Grotz, Jurgen
%A Birt, Linda
%A Edwards, Heather
%A Locke, Michael
%A Poland, Fiona
%J Health Expectations
%V 24
%N 1
%P 8-18
%@ 1369-6513
%D 2021
%I Wiley Online Library


%0 Journal Article
%T Exploring the theory, barriers and enablers for patient and public involvement across health, social care and patient safety: a systematic review of reviews
%A Ocloo, Josephine
%A Garfield, Sara
%A Franklin, Bryony Dean
%A Dawson, Shoba
%J Health research policy and systems
%V 19
%N 1
%P 1-21
%@ 1478-4505
%D 2021
%I Springer


%0 Journal Article
%T Methods to Generate Innovative Research Ideas and Improve Patient and Public Involvement in Modern Epidemiological Research: Review, Patient Viewpoint, and Guidelines for Implementation of a Digital Cohort Study
%A Aguayo, Gloria A
%A Goetzinger, Catherine
%A Scibilia, Renza
%A Fischer, Aurélie
%A Seuring, Till
%A Tran, Viet-Thi
%A Ravaud, Philippe
%A Bereczky, Tamás
%A Huiart, Laetitia
%A Fagherazzi, Guy
%J Journal of medical Internet research
%V 23
%N 12
%P e25743
%D 2021
%I JMIR Publications Inc., Toronto, Canada


%0 Journal Article
%T A population-based cohort study of undervaccination in 8 managed care organizations across the United States
%A Glanz, Jason M
%A Newcomer, Sophia R
%A Narwaney, Komal J
%A Hambidge, Simon J
%A Daley, Matthew F
%A Wagner, Nicole M
%A McClure, David L
%A Xu, Stan
%A Rowhani-Rahbar, Ali
%A Lee, Grace M
%J JAMA pediatrics
%V 167
%N 3
%P 274-281
%@ 2168-6203
%D 2013
%I American Medical Association


%0 Journal Article
%T iCAN: Providing a voice for children and families in pediatric research
%A Thompson, Hadleigh
%A Frederico, Nicholas
%A Smith, Sharon R
%A Chowdhury, Manil
%A Dicks, Pamela
%A Preston, Jennifer
%A Thompson, Charles
%J Therapeutic innovation & regulatory science
%V 49
%N 5
%P 673-679
%@ 2168-4790
%D 2015
%I SAGE Publications Sage CA: Los Angeles, CA


%0 Journal Article
%T Patient and public involvement in the design of clinical trials: an overview of systematic reviews
%A Price, Amy
%A Albarqouni, Loai
%A Kirkpatrick, JO
%A Clarke, Mike
%A Liew, Su May
%A Roberts, Nia
%A Burls, Amanda
%J Journal of evaluation in clinical practice
%V 24
%N 1
%P 240-253
%@ 1356-1294
%D 2018
%I Wiley Online Library


%0 Journal Article
%T Safety issues in herbal medicine: implications for the health professions
%A Drew, Anna K
%A Myers, Stephen P
%J Medical Journal of Australia
%V 166
%N 10
%P 538-541
%@ 0025-729X
%D 1997
%I Wiley Online Library


%0 Journal Article
%T Patient and public involvement: in theory and in practice
%A Robinson, A
%J The Journal of Laryngology & Otology
%V 128
%N 4
%P 318-325
%@ 0022-2151
%D 2014
%I Cambridge University Press


%0 Journal Article
%T Exploring the theory, barriers and enablers for patient and public involvement across health, social care and patient safety: a protocol for a systematic review of reviews
%A Ocloo, Josephine
%A Garfield, Sarah
%A Dawson, Shoba
%A Franklin, Bryony Dean
%J BMJ open
%V 7
%N 10
%P e018426
%@ 2044-6055
%D 2017
%I British Medical Journal Publishing Group


%0 Journal Article
%T Patient and public involvement in designing and conducting doctoral research: the whys and the hows
%A Tomlinson, Justine
%A Medlinskiene, Kristina
%A Cheong, V-Lin
%A Khan, Sarah
%A Fylan, Beth
%J Research involvement and engagement
%V 5
%N 1
%P 1-12
%@ 2056-7529
%D 2019
%I BioMed Central


%0 Journal Article
%T Facilitating the transition of young people with long-term conditions through health services from childhood to adulthood: the Transition research programme
%A Colver, Allan
%A Rapley, Tim
%A Parr, Jeremy R
%A McConachie, Helen
%A Dovey-Pearce, Gail
%A Le Couteur, Ann
%A McDonagh, Janet E
%A Bennett, Caroline
%A Hislop, Jennifer
%A Maniatopoulos, Gregory
%D 2019


%0 Journal Article
%T Does home visiting prevent childhood injury? A systematic review of randomised controlled trials
%A Roberts, Ian
%A Kramer, Michael S
%A Suissa, Samy
%J Bmj
%V 312
%N 7022
%P 29-33
%@ 0959-8138
%D 1996
%I British Medical Journal Publishing Group


%0 Journal Article
%T Implementation research evidence uptake and use for policy-making
%A Panisset, Ulysses
%A Koehlmoos, Tracey Pérez
%A Alkhatib, Ahmad Hamdi
%A Pantoja, Tomás
%A Singh, Prabal
%A Kengey-Kayondo, Jane
%A McCutchen, Ben
%A Miguel, Gonzalez Block Angel
%J Health Research Policy and Systems
%V 10
%N 1
%P 1-7
%@ 1478-4505
%D 2012
%I Springer


%0 Journal Article
%T Youth as partners, participants or passive recipients: A review of children and adolescents in community-based participatory research (CBPR)
%A Jacquez, Farrah
%A Vaughn, Lisa M
%A Wagner, Erin
%J American journal of community psychology
%V 51
%N 1-2
%P 176-189
%@ 0091-0562
%D 2013
%I Springer


%0 Journal Article
%T Guidance on the emergent reversal of oral thrombin and factor Xa inhibitors
%A Kaatz, Scott
%A Kouides, Peter A
%A Garcia, David A
%A Spyropolous, Alex C
%A Crowther, Mark
%A Douketis, Jim D
%A Chan, Anthony KC
%A James, Andra
%A Moll, Stephan
%A Ortel, Thomas L
%J American journal of hematology
%V 87
%N S1
%P S141-S145
%@ 0361-8609
%D 2012
%I Wiley Online Library


%0 Journal Article
%T Keeping Children Safe: a multicentre programme of research to increase the evidence base for preventing unintentional injuries in the home in the under-fives
%A Kendrick, Denise
%A Ablewhite, Joanne
%A Achana, Felix
%A Benford, Penny
%A Clacy, Rose
%A Coffey, Frank
%A Cooper, Nicola
%A Coupland, Carol
%A Deave, Toity
%A Goodenough, Trudy
%D 2017


%0 Journal Article
%T Youth Engagement in Sexual Health Programs and Services
%A Peterson, Amy
%A Drake, Pam
%A Tat, Susana
%A Silver, Gillian
%A Bell, Heather
%A Guinosso, Stephanie
%D 2020


%0 Journal Article
%T KIDSCREEN-52 quality-of-life measure for children and adolescents
%A Ravens-Sieberer, Ulrike
%A Gosch, Angela
%A Rajmil, Luis
%A Erhart, Michael
%A Bruil, Jeanet
%A Duer, Wolfgang
%A Auquier, Pascal
%A Power, Mick
%A Abel, Thomas
%A Czemy, Ladislav
%J Expert review of pharmacoeconomics & outcomes research
%V 5
%N 3
%P 353-364
%@ 1473-7167
%D 2005
%I Taylor & Francis


%0 Journal Article
%T Overcoming burdens in the regulation of clinical research in children. Proceedings of a consensus conference, in historical context
%A Levine, Robert J
%A Genel, Myron
%A Cuttler, Leona
%A Becker, Dorothy J
%A Nieman, Lynnette
%A Rosenfield, Robert L
%J International journal of pediatric endocrinology
%V 2011
%N 1
%P 1-12
%@ 1687-9856
%D 2011
%I BioMed Central


%0 Journal Article
%T Earlier treatment of NMDAR antibody encephalitis in children results in a better outcome
%A Byrne, Susan
%A Walsh, Cathal
%A Hacohen, Yael
%A Muscal, Eyal
%A Jankovic, Joseph
%A Stocco, Amber
%A Dale, Russell C
%A Vincent, Angela
%A Lim, Ming
%A King, Mary
%J Neurology-Neuroimmunology Neuroinflammation
%V 2
%N 4
%@ 2332-7812
%D 2015
%I AAN Enterprises


%0 Journal Article
%T Involving children and young people in research
%A Modi, Neena
%J Paediatrics and Child Health
%V 30
%N 2
%P 66-69
%@ 1751-7222
%D 2020
%I Elsevier


%0 Journal Article
%T Influenza vaccination: policy versus evidence
%A Jefferson, Tom
%J Bmj
%V 333
%N 7574
%P 912-915
%@ 0959-8138
%D 2006
%I British Medical Journal Publishing Group


%0 Journal Article
%T The Health Consequences of Using Smokeless Tobacco: A Report of the Advisory Committee to the Surgeon General
%A United States. Advisory Committee to the Surgeon General
%A United States. Public Health Service
%D 1986
%I US Department of Health and Human Services, Public Health Service


%0 Journal Article
%T Evidence Review, Co-Production and Prototyping A Process of Creating a Consumer Research Contact List in a Paediatric Health Setting: The PARTICIPATE Project
%A Gill, Fenella Jane
%A Pienaar, Catherine
%A Jones, Tanya
%D 2021


%0 Journal Article
%T The Nordic Nutrition Recommendations 2022–prioritisation of topics for de novo systematic reviews
%A Høyer, Anne
%A Christensen, Jacob Juel
%A Arnesen, Erik Kristoffer
%A Andersen, Rikke
%A Eneroth, Hanna
%A Erkkola, Maijaliisa
%A Lemming, Eva Warensjö
%A Meltzer, Helle Margrete
%A Halldórsson, Þórhallur Ingi
%A Þórsdóttir, Inga
%J Food & Nutrition Research
%@ 1654-661X
%D 2021


%0 Journal Article
%T Developing a bidirectional academic–community partnership with an Appalachian-American community for environmental health research and risk communication
%A Haynes, Erin N
%A Beidler, Caroline
%A Wittberg, Richard
%A Meloncon, Lisa
%A Parin, Megan
%A Kopras, Elizabeth J
%A Succop, Paul
%A Dietrich, Kim N
%J Environmental Health Perspectives
%V 119
%N 10
%P 1364-1372
%@ 0091-6765
%D 2011
%I National Institute of Environmental Health Sciences


%0 Journal Article
%T National Institutes of Health research plan on rehabilitation
%A Medical Rehabilitation Coordinating Committee, NIH
%J Assistive Technology
%V 29
%N 2
%P 106-109
%@ 1040-0435
%D 2017
%I Taylor & Francis


%0 Journal Article
%T Community-level approaches to child maltreatment prevention
%A Molnar, Beth E
%A Beatriz, Elizabeth D
%A Beardslee, William R
%J Trauma, Violence, & Abuse
%V 17
%N 4
%P 387-397
%@ 1524-8380
%D 2016
%I Sage Publications Sage CA: Los Angeles, CA


%0 Journal Article
%T Childhood lead poisoning: the promise and abandonment of primary prevention.
%A Needleman, Herbert L
%J American Journal of Public Health
%V 88
%N 12
%P 1871-1877
%@ 0090-0036
%D 1998
%I American Public Health Association


%0 Journal Article
%T Guiding principles for team-based pediatric care
%A Katkin, Julie P
%A Kressly, Susan J
%A Edwards, Anne R
%A Perrin, James M
%A Kraft, Colleen A
%A Richerson, Julia E
%A Tieder, Joel S
%A Wall, Liz
%A Alexander, Joshua J
%A Flanagan, Patricia Jeanne
%J Pediatrics
%V 140
%N 2
%@ 0031-4005
%D 2017
%I American Academy of Pediatrics


%0 Journal Article
%T Patient and public involvement in musculoskeletal research: IP104. Patient and Public Involvement in Musculoskeletal Research: The National Agenda
%A Buckland, Sarah
%A Jinks, Clare
%A Carter, Pam
%A Jordan, Kelvin P
%A de Wit, Maarten
%A Kirwan, John
%A Rader, Tamara
%J Rheumatology
%V 50
%N suppl_3
%P iii26-iii27
%@ 1462-0332
%D 2011
%I Oxford University Press


%0 Journal Article
%T Oversight and review of clinical gene transfer protocols: assessing the role of the recombinant DNA advisory committee
%A Gostin, Lawrence O
%A Altevogt, Bruce M
%A Lenzi, Rebecca N
%@ 030929665X
%D 2014
%I National Academies Press


%0 Journal Article
%T The SIOPE strategic plan: a European cancer plan for children and adolescents
%A Vassal, Gilles
%A Ladenstein, R
%A Schrappe, M
%A Pritchard-Jones, K
%A Biondi, A
%A Eggert, A
%A Hjorth, L
%A Kowalczyk, J
%A Perilongo, G
%A Pieters, R
%D 2015
%I European Society for Paediatric Oncology (SIOPE)


%0 Journal Article
%T Annual Review of Nursing Research, Volume 21, 2003: Research on Child Health and Pediatric Issues
%A Miles, Margaret Shandor
%A Holditch-Davis, Diane
%@ 0826141285
%D 2003
%I Springer Publishing Company


%0 Journal Article
%T Unknown risk: co-exposure to lead and other heavy metals among children living in small-scale mining communities in Zamfara State, Nigeria
%A Bartrem, Casey
%A Tirima, Simba
%A von Lindern, Ian
%A von Braun, Margrit
%A Worrell, Mary Claire
%A Mohammad Anka, Shehu
%A Abdullahi, Aishat
%A Moller, Gregory
%J International journal of environmental health research
%V 24
%N 4
%P 304-319
%@ 0960-3123
%D 2014
%I Taylor & Francis


%0 Journal Article
%T 2020 WHO guidelines on physical activity and sedentary behaviour for children and adolescents aged 5–17 years: summary of the evidence
%A Chaput, Jean-Philippe
%A Willumsen, Juana
%A Bull, Fiona
%A Chou, Roger
%A Ekelund, Ulf
%A Firth, Joseph
%A Jago, Russell
%A Ortega, Francisco B
%A Katzmarzyk, Peter T
%J International Journal of Behavioral Nutrition and Physical Activity
%V 17
%N 1
%P 1-9
%@ 1479-5868
%D 2020
%I Springer


%0 Journal Article
%T A weight management programme for fathers of children aged 4–11 years: cultural adaptation and the Healthy Dads, Healthy Kids UK feasibility RCT
%A Jolly, Kate
%A Griffin, Tania
%A Sidhu, Manbinder
%A Adab, Peymane
%A Burgess, Adrienne
%A Collins, Clare
%A Daley, Amanda
%A Entwistle, Andrew
%A Frew, Emma
%A Hardy, Pollyanna
%D 2020


%0 Journal Article
%T Evidence for family-centered care for children with special health care needs: a systematic review
%A Kuhlthau, Karen A
%A Bloom, Sheila
%A Van Cleave, Jeanne
%A Knapp, Alixandra A
%A Romm, Diane
%A Klatka, Kirsten
%A Homer, Charles J
%A Newacheck, Paul W
%A Perrin, James M
%J Academic pediatrics
%V 11
%N 2
%P 136-143. e8
%@ 1876-2859
%D 2011
%I Elsevier


%0 Journal Article
%T Ensuring patient and public involvement in the transition to AI‐assisted mental health care: A systematic scoping review and agenda for design justice
%A Zidaru, Teodor
%A Morrow, Elizabeth M
%A Stockley, Rich
%J Health Expectations
%@ 1369-6513
%D 2021
%I Wiley Online Library


%0 Journal Article
%T Health information technology and the medical home
%A Kim, George R
%A Zurhellen, William
%A Council on Clinical Information Technology
%J Pediatrics
%V 127
%N 5
%P 978-982
%@ 0031-4005
%D 2011
%I American Academy of Pediatrics


%0 Journal Article
%T Framework to help design and review research involving children
%A Phillips, Bob
%A Davies, Hugh T
%A Preston, Jennifer
%A Stones, Simon R
%J Archives of disease in childhood
%V 104
%N 6
%P 601-604
%@ 0003-9888
%D 2019
%I BMJ Publishing Group Ltd


%0 Journal Article
%T Importance of health research in South Asia
%A Sadana, Ritu
%A D'Souza, Carol
%A Hyder, Adnan A
%A Chowdhury, A Mushtaque R
%J Bmj
%V 328
%N 7443
%P 826-830
%@ 0959-8138
%D 2004
%I British Medical Journal Publishing Group


%0 Journal Article
%T Evolving federal and state health care policy: toward a more integrated and comprehensive care-delivery system for children with medical complexity
%A Langer, Carolyn S
%A Antonelli, Richard C
%A Chamberlain, Lisa
%A Pan, Richard J
%A Keller, David
%J Pediatrics
%V 141
%N Supplement 3
%P S259-S265
%@ 0031-4005
%D 2018
%I Am Acad Pediatrics


%0 Journal Article
%T Measuring quality of life in cleft lip and palate patients: currently available patient-reported outcomes measures
%A Eckstein, Donna A
%A Wu, Rebecca L
%A Akinbiyi, Takintope
%A Silver, Lester
%A Taub, Peter J
%J Plastic and reconstructive surgery
%V 128
%N 5
%P 518e-526e
%@ 0032-1052
%D 2011
%I LWW


%0 Journal Article
%T National Institutes of Health research plan on rehabilitation
%A National Institutes of Health Medical Rehabilitation Coordinating Committee
%J American Journal of Occupational Therapy
%V 71
%N 3
%P 7103320020p1-7103320020p5
%@ 0272-9490
%D 2017
%I American Occupational Therapy Association


%0 Journal Article
%T Exploring the ethical issues in research using digital data collection strategies with minors: A scoping review
%A Facca, Danica
%A Smith, Maxwell J
%A Shelley, Jacob
%A Lizotte, Daniel
%A Donelle, Lorie
%J Plos one
%V 15
%N 8
%P e0237875
%@ 1932-6203
%D 2020
%I Public Library of Science San Francisco, CA USA


%0 Journal Article
%T Improving the use of research evidence in guideline development: 15. Disseminating and implementing guidelines
%A Fretheim, Atle
%A Schünemann, Holger J
%A Oxman, Andrew D
%J Health Research Policy and Systems
%V 4
%N 1
%P 1-4
%@ 1478-4505
%D 2006
%I Springer


%0 Journal Article
%T Issues and problems in measuring children's health status in community health research
%A Fink, Raymond
%J Social Science & Medicine
%V 29
%N 6
%P 715-719
%@ 0277-9536
%D 1989
%I Elsevier


%0 Journal Article
%T Otitis media: health and social consequences for aboriginal youth in Canada’s north
%A Bowd, Alan D
%J International Journal of Circumpolar Health
%V 64
%N 1
%P 5-15
%@ 2242-3982
%D 2005
%I Taylor & Francis


%0 Journal Article
%T Engaging youth in research planning, design and execution: practical recommendations for researchers
%A Hawke, Lisa D
%A Relihan, Jacqueline
%A Miller, Joshua
%A McCann, Emma
%A Rong, Jessica
%A Darnay, Karleigh
%A Docherty, Samantha
%A Chaim, Gloria
%A Henderson, Joanna L
%J Health Expectations
%V 21
%N 6
%P 944-949
%@ 1369-6513
%D 2018
%I Wiley Online Library


%0 Journal Article
%T A right to confidentiality or a duty to disclose? Ethical guidance for conducting prevention research with children and adolescents
%A Hiriscau, Ioana E
%A Stingelin-Giles, Nicola
%A Stadler, Christina
%A Schmeck, Klaus
%A Reiter-Theil, Stella
%J European child & adolescent psychiatry
%V 23
%N 6
%P 409-416
%@ 1435-165X
%D 2014
%I Springer


%0 Journal Article
%T Early child development in the 21st century: Profiles of current research initiatives
%A Brooks-Gunn, Jeanne
%A Fuligni, Allison Sidle
%A Berlin, Lisa
%@ 0807743364
%D 2003
%I Teachers College Press


%0 Journal Article
%T Home Visitation and Young Children: An Approach Worth Investing In? Social Policy Report. Volume XXIII, Number IV.
%A Astuto, Jennifer
%A Allen, LaRue
%J Society for Research in Child Development
%@ 1075-7031
%D 2009
%I ERIC


%0 Journal Article
%T Involving disabled children and young people as partners in research: a systematic review
%A BAILEy, Sarah
%A BODDy, Kasia
%A Briscoe, Stuart
%A Morris, C
%J Child: care, health and development
%V 41
%N 4
%P 505-514
%@ 0305-1862
%D 2015
%I Wiley Online Library


%0 Journal Article
%T Learning from child death review in the USA, England, Australia, and New Zealand
%A Fraser, James
%A Sidebotham, Peter
%A Frederick, John
%A Covington, Teresa
%A Mitchell, Edwin A
%J The Lancet
%V 384
%N 9946
%P 894-903
%@ 0140-6736
%D 2014
%I Elsevier


%0 Journal Article
%T Parental refusal of varicella vaccination and the associated risk of varicella infection in children
%A Glanz, Jason M
%A McClure, David L
%A Magid, David J
%A Daley, Matthew F
%A France, Eric K
%A Hambidge, Simon J
%J Archives of pediatrics & adolescent medicine
%V 164
%N 1
%P 66-70
%@ 1072-4710
%D 2010
%I American Medical Association


%0 Journal Article
%T A Review of Approaches, Strategies and Ethical Considerations in Participatory Research With Children
%A Montreuil, Marjorie
%A Bogossian, Aline
%A Laberge-Perrault, Emilie
%A Racine, Eric
%J International Journal of Qualitative Methods
%V 20
%P 1609406920987962
%@ 1609-4069
%D 2021
%I SAGE Publications Sage CA: Los Angeles, CA


%0 Journal Article
%T How to improve diversity in patient and public involvement
%A Golenya, Rebecca
%A Chloros, George D
%A Panteli, Michalis
%A Giannoudis, Peter V
%A Howard, Anthony
%J British Journal of Hospital Medicine
%V 82
%N 6
%P 1-8
%@ 1750-8460
%D 2021
%I MA Healthcare London


%0 Journal Article
%T Guidelines for the diagnosis and management of food allergy in the United States: summary of the NIAID-sponsored expert panel report
%A Boyce, Joshua A
%A Assa'ad, Amal
%A Burks, A Wesley
%A Jones, Stacie M
%A Sampson, Hugh A
%A Wood, Robert A
%A Plaut, Marshall
%A Cooper, Susan F
%A Fenton, Matthew J
%A Arshad, S Hasan
%J Journal of the American Academy of Dermatology
%V 64
%N 1
%P 175-192
%@ 0190-9622
%D 2011
%I Elsevier


%0 Journal Article
%T Healthy Families America®: ruminations on implementing a home visitation program to prevent child maltreatment
%A Holton, John K
%A Harding, Kathryn
%J Journal of prevention & intervention in the community
%V 34
%N 1-2
%P 13-38
%@ 1085-2352
%D 2007
%I Taylor & Francis


%0 Journal Article
%T Development and evaluation of an intervention for the prevention of childhood obesity in a multiethnic population: the Born in Bradford applied research programme
%A Wright, John
%A Fairley, Lesley
%A McEachan, Rosemary
%A Bryant, Maria
%A Petherick, Emily
%A Sahota, Pinki
%A Santorelli, Gillian
%A Barber, Sally
%A Lawlor, Debbie A
%A Taylor, Natalie
%D 2016


%0 Journal Article
%T Special Child Management in Dentistry: An Overview.
%A Kanta, S Kaustuv
%J Indian Journal of Public Health Research & Development
%V 10
%N 11
%@ 0976-0245
%D 2019


%0 Journal Article
%T Quality concerns in antipsychotic prescribing for youth: a review of treatment guidelines
%A Kealey, Edith
%A Scholle, Sarah Hudson
%A Byron, Sepheen C
%A Hoagwood, Kimberly
%A Leckman-Westin, Emily
%A Kelleher, Kelly
%A Finnerty, Molly
%J Academic pediatrics
%V 14
%N 5
%P S68-S75
%@ 1876-2859
%D 2014
%I Elsevier


%0 Journal Article
%T A will and a way to fund medicines for rare diseases: the story of human growth hormone replacement for adults with growth hormone deficiency
%A Lipworth, Wendy
%A Ambler, Geoffrey
%A Burt, Morton G
%A Fairchild, Jan
%A Inder, Warrick J
%A Werther, George
%A Ho, Ken
%J Internal medicine journal
%V 48
%N 8
%P 999-1002
%@ 1444-0903
%D 2018
%I Wiley Online Library


%0 Journal Article
%T Scoping review protocol on maternal, newborn and child health research in Ethiopia
%A Chan, Grace J
%A Getnet, Misrak
%A Olowojesiku, Ronke
%A Min-Swe, Thein
%A Hunegnaw, Bezawit
%A Bekele, Delayehu
%J BMJ open
%V 10
%N 7
%P e034307
%@ 2044-6055
%D 2020
%I British Medical Journal Publishing Group


%0 Journal Article
%T Blending Indigenous Sharing Circle and Western Focus Group Methodologies for the Study of Indigenous Children’s Health: A Systematic Review
%A Hunt, Sarah C
%A Young, Nancy L
%J International Journal of Qualitative Methods
%V 20
%P 16094069211015112
%@ 1609-4069
%D 2021
%I SAGE Publications Sage CA: Los Angeles, CA


%0 Journal Article
%T Best practices for community-engaged research with Pacific Islander communities in the US and USAPI: A scoping review
%A McElfish, Pearl A
%A Yeary, Karen
%A Sinclair, Kaimi A
%A Steelman, Susan
%A Esquivel, Monica K
%A Aitaoto, Nia
%A Kaholokula, Keawe’aimoku
%A Purvis, Rachel S
%A Ayers, Britni L
%J Journal of health care for the poor and underserved
%V 30
%N 4
%P 1302
%D 2019
%I NIH Public Access


%0 Journal Article
%T Youth participatory action research for youth substance use prevention: a systematic review
%A Valdez, Elizabeth Salerno
%A Skobic, Iva
%A Valdez, Luis
%A O Garcia, David
%A Korchmaros, Josephine
%A Stevens, Sally
%A Sabo, Samantha
%A Carvajal, Scott
%J Substance use & misuse
%V 55
%N 2
%P 314-328
%@ 1082-6084
%D 2020
%I Taylor & Francis


%0 Journal Article
%T Duration of pertussis immunity after DTaP immunization: a meta-analysis
%A McGirr, Ashleigh
%A Fisman, David N
%J Pediatrics
%V 135
%N 2
%P 331-343
%@ 0031-4005
%D 2015
%I Am Acad Pediatrics


%0 Journal Article
%T Early childhood general anaesthesia exposure and neurocognitive development
%A Sun, L
%J British journal of anaesthesia
%V 105
%N suppl_1
%P i61-i68
%@ 1471-6771
%D 2010
%I Oxford University Press


%0 Journal Article
%T Improving the use of research evidence in guideline development: 5. Group processes
%A Fretheim, Atle
%A Schünemann, Holger J
%A Oxman, Andrew D
%J Health Research Policy and Systems
%V 4
%N 1
%P 1-4
%@ 1478-4505
%D 2006
%I BioMed Central


%0 Journal Article
%T The impact of racism on child and adolescent health
%A Trent, Maria
%A Dooley, Danielle G
%A Dougé, Jacqueline
%A Cavanaugh, Robert M
%A Lacroix, Amy E
%A Fanburg, Jonathon
%A Rahmandar, Maria H
%A Hornberger, Laurie L
%A Schneider, Marcie B
%A Yen, Sophia
%J Pediatrics
%V 144
%N 2
%@ 0031-4005
%D 2019
%I American Academy of Pediatrics


%0 Journal Article
%T Core Health Outcomes in Childhood Epilepsy (CHOICE): development of a core outcome set using systematic review methods and a Delphi survey consensus
%A Crudgington, Holly
%A Rogers, Morwenna
%A Bray, Lucy
%A Carter, Bernie
%A Currier, Janet
%A Dunkley, Colin
%A Gibbon, Frances M
%A Hughes, Dyfrig
%A Lyle, Samantha
%A Roberts, Deborah
%J Epilepsia
%V 60
%N 5
%P 857-871
%@ 0013-9580
%D 2019
%I Wiley Online Library


%0 Journal Article
%T Pneumococcal disease and use of pneumococcal vaccines in Taiwan
%A Wei, Sung-Hsi
%A Chiang, Chuen-Sheue
%A Chen, Chyi-Liang
%A Chiu, Cheng-Hsun
%J Clinical and experimental vaccine research
%V 4
%N 2
%P 121-129
%D 2015
%I The Korean Vaccine Society


%0 Journal Article
%T Pediatric Clinical Classification System for Use in Inpatient Settings
%A Gill, Peter J
%A Anwar, Mohammed Rashidul
%A Thavam, Thaksha
%A Hall, Matt
%A Rodean, Jonathan
%A Mahant, Sanjay
%J JAMA pediatrics
%D 2021


%0 Journal Article
%T Medical device development for children and young people—reviewing the challenges and opportunities
%A Dimitri, Paul
%A Pignataro, Valeria
%A Lupo, Mariangela
%A Bonifazi, Donato
%A Henke, Maria
%A Musazzi, Umberto M
%A Ernst, Floris
%A Minghetti, Paola
%A Redaelli, Davide F
%A Antimisiaris, Sophia G
%J Pharmaceutics
%V 13
%N 12
%P 2178
%D 2021
%I Multidisciplinary Digital Publishing Institute


%0 Journal Article
%T Setting research priorities to reduce mortality and morbidity of childhood diarrhoeal disease in the next 15 years
%A Wazny, Kerri
%A Zipursky, Alvin
%A Black, Robert
%A Curtis, Valerie
%A Duggan, Christopher
%A Guerrant, Richard
%A Levine, Myron
%A Petri Jr, William A
%A Santosham, Mathuram
%A Scharf, Rebecca
%J PLoS medicine
%V 10
%N 5
%P e1001446
%@ 1549-1676
%D 2013
%I Public Library of Science San Francisco, USA


%0 Journal Article
%T Physical activity participation of disabled children: A systematic review of conceptual and methodological approaches in health research
%A Ross, Samantha Mae
%A Bogart, Kathleen R
%A Logan, Samuel W
%A Case, Layne
%A Fine, Jeremiah
%A Thompson, Hanna
%J Frontiers in public health
%V 4
%P 187
%@ 2296-2565
%D 2016
%I Frontiers


%0 Journal Article
%T Ethnicity and caring for a disabled child: the case of children with sickle cell or thalassaemia
%A Ahmad, Waqar IU
%A Atkin, Karl
%J The British Journal of Social Work
%V 26
%N 6
%P 755-775
%@ 1468-263X
%D 1996
%I Oxford University Press


%0 Journal Article
%T Community engagement in children's environmental health research
%A Brenner, Barbara L
%A Manice, Melissa P
%J Mount Sinai Journal of Medicine: A Journal of Translational and Personalized Medicine
%V 78
%N 1
%P 85-97
%@ 0027-2507
%D 2011
%I Wiley Online Library


%0 Journal Article
%T Liberalising agricultural policy for sugar in Europe risks damaging public health
%A Aguirre, Emilie K
%A Mytton, Oliver T
%A Monsivais, Pablo
%J Bmj
%V 351
%@ 1756-1833
%D 2015
%I British Medical Journal Publishing Group


%0 Journal Article
%T Practitioner review: quality of life in child mental health–conceptual challenges and practical choices
%A Coghill, David
%A Danckaerts, Marina
%A Sonuga‐Barke, Edmund
%A Sergeant, Joseph
%A ADHD European Guidelines Group
%J Journal of Child Psychology and Psychiatry
%V 50
%N 5
%P 544-561
%@ 0021-9630
%D 2009
%I Wiley Online Library


%0 Journal Article
%T Screening children for elevated blood lead—learnings from the literature
%A Boreland, Frances
%A Lyle, David
%J Science of the total environment
%V 390
%N 1
%P 13-22
%@ 0048-9697
%D 2008
%I Elsevier


%0 Journal Article
%T The role of centers in fostering interdisciplinary research
%A Heitkemper, Margaret
%A McGrath, Barbara
%A Killien, Marcia
%A Jarrett, Monica
%A Landis, Carol
%A Lentz, Martha
%A Woods, Nancy
%A Hayward, Kendra
%J Nursing outlook
%V 56
%N 3
%P 115-122. e2
%@ 0029-6554
%D 2008
%I Elsevier


%0 Journal Article
%T Use of community-based participatory research in primary care to improve healthcare outcomes and disparities in care
%A Tapp, Hazel
%A White, Lauren
%A Steuerwald, Mark
%A Dulin, Michael
%J Journal of comparative effectiveness research
%V 2
%N 4
%P 405-419
%@ 2042-6305
%D 2013
%I Future Medicine


%0 Journal Article
%T Risk–benefit analysis of restricting antimicrobial prescribing in children: what do we really know?
%A Keith, Tamara
%A Saxena, Sonia
%A Murray, Joanna
%A Sharland, Mike
%J Current opinion in infectious diseases
%V 23
%N 3
%P 242-248
%@ 0951-7375
%D 2010
%I LWW


%0 Journal Article
%T Position statement on active outdoor play
%A Tremblay, Mark S
%A Gray, Casey
%A Babcock, Shawna
%A Barnes, Joel
%A Bradstreet, Christa Costas
%A Carr, Dawn
%A Chabot, Guylaine
%A Choquette, Louise
%A Chorney, David
%A Collyer, Cam
%J International journal of environmental research and public health
%V 12
%N 6
%P 6475-6505
%D 2015
%I Multidisciplinary Digital Publishing Institute


%0 Journal Article
%T Social isolation of neglectful families: A review of social support assessment and intervention models
%A DePanfilis, Diane
%J Child Maltreatment
%V 1
%N 1
%P 37-52
%@ 1077-5595
%D 1996
%I SAGE Periodicals Press


%0 Journal Article
%T Twenty years of universal vaccination against hepatitis B in Italy: achievements and challenges
%A Romanò, Luisa
%A Paladini, Sara
%A Zanetti, Alessandro R
%J Journal of public health research
%V 1
%N 2
%P 126
%D 2012
%I PAGEPress


%0 Conference Proceedings
%T The inadmissibility of what we eat in America and NHANES dietary data in nutrition and obesity research and the scientific formulation of national dietary guidelines
%A Archer, Edward
%A Pavela, Gregory
%A Lavie, Carl J
%B Mayo Clinic Proceedings
%V 90
%N 7
%P 911-926
%@ 0025-6196
%D 2015
%I Elsevier


%0 Journal Article
%T Patient and service user engagement in research: a systematic review and synthesized framework
%A Shippee, Nathan D
%A Domecq Garces, Juan Pablo
%A Prutsky Lopez, Gabriela J
%A Wang, Zhen
%A Elraiyah, Tarig A
%A Nabhan, Mohammed
%A Brito, Juan P
%A Boehmer, Kasey
%A Hasan, Rim
%A Firwana, Belal
%J Health Expectations
%V 18
%N 5
%P 1151-1166
%@ 1369-6513
%D 2015
%I Wiley Online Library


%0 Journal Article
%T Improving paediatric medications: A prescription for Canadian children and youth
%A Hepburn, Charlotte Moore
%A Gilpin, Andrea
%A Autmizguine, Julie
%A Denburg, Avram
%A Dupuis, L Lee
%A Finkelstein, Yaron
%A Gruenwoldt, Emily
%A Ito, Shinya
%A Jong, Geert’t
%A Lacaze-Masmonteil, Thierry
%J Paediatrics & child health
%V 24
%N 5
%P 333-335
%@ 1205-7088
%D 2019
%I Oxford University Press US


%0 Journal Article
%T Framing public policy towards a public health paradigm for gambling
%A Korn, David
%A Gibbins, Roger
%A Azmier, Jason
%J Journal of gambling studies
%V 19
%N 2
%P 235-256
%@ 1573-3602
%D 2003
%I Springer


%0 Journal Article
%T Minimal risk as an international ethical standard in research
%A Kopelman, Loretta M
%J The Journal of medicine and philosophy
%V 29
%N 3
%P 351-378
%@ 1744-5019
%D 2004
%I Taylor & Francis Ltd.


%0 Journal Article
%T Community-based research: barriers to recruitment of African Americans
%A Dancy, Barbara L
%A Wilbur, JoEllen
%A Talashek, Marie
%A Bonner, Gloria
%A Barnes-Boyd, Cynthia
%J Nursing outlook
%V 52
%N 5
%P 234-240
%@ 0029-6554
%D 2004
%I Elsevier


%0 Journal Article
%T Principles behind evaluations of national food and beverage taxes and other regulatory efforts
%A Hawkes, C
%A Alderman, H
%A Chaloupka, F
%A Harrison, J
%A Kumanyika, S
%A Smed, S
%A Story, M
%A Swinburn, Boyd
%A Willett, W
%J Obesity Reviews
%V 18
%N 11
%P 1374-1375
%D 2017
%I Blackwell Publishing


%0 Journal Article
%T Ethical dimensions of psychiatric research: a constructive, criterion-based approach to protocol preparation. The Research Protocol Ethics Assessment Tool (RePEAT)
%A Roberts, Laura Weiss
%J Biological psychiatry
%V 46
%N 8
%P 1106-1119
%@ 0006-3223
%D 1999
%I Elsevier


%0 Journal Article
%T European research networks to facilitate drug research in children
%A Turner, Mark A
%A Cheng, Katharine
%A de Wildt, Saskia
%A Hildebrand, Heidrun
%A Attar, Sabah
%A Rossi, Paolo
%A Bonifazi, Donato
%A Ceci, Adriana
%A Claverol, Joana
%A Nafria, Begonya
%J British Journal of Clinical Pharmacology
%@ 0306-5251
%D 2020
%I Wiley Online Library


%0 Journal Article
%T Delivering influenza vaccine to pregnant women
%A Naleway, Allison L
%A Smith, Wendy J
%A Mullooly, John P
%J Epidemiologic reviews
%V 28
%N 1
%P 47-53
%@ 1478-6729
%D 2006
%I Oxford University Press


%0 Journal Article
%T Research implications of the Institute of Medicine Report, epilepsy across the spectrum: promoting health and understanding
%A Hesdorffer, Dale C
%A Beck, Vicki
%A Begley, Charles E
%A Bishop, Malachy L
%A Cushner‐Weinstein, Sandra
%A Holmes, Gregory L
%A Shafer, Patricia O
%A Sirven, Joseph I
%A Austin, Joan K
%J Epilepsia
%V 54
%N 2
%P 207-216
%@ 0013-9580
%D 2013
%I Wiley Online Library


%0 Journal Article
%T Parents’ uptake of human papillomavirus vaccines for their children: a systematic review and meta-analysis of observational studies
%A Newman, Peter A
%A Logie, Carmen H
%A Lacombe-Duncan, Ashley
%A Baiden, Philip
%A Tepjan, Suchon
%A Rubincam, Clara
%A Doukas, Nick
%A Asey, Farid
%J BMJ open
%V 8
%N 4
%P e019206
%@ 2044-6055
%D 2018
%I British Medical Journal Publishing Group


%0 Journal Article
%T Protocol: How have predictors, moderators, mediators, treatment response, remission and resistance been defined and measured in randomised controlled trials for adolescent depression? A scoping review protocol
%A Courtney, Darren
%A Watson, Priya
%A Chan, Benjamin WC
%A Bennett, Kathryn J
%A Neprily, Kirsten
%A Zentner, Tabitha
%A Rodak, Terri
%A Narrandes, Renira
%A Szatmari, Peter
%J BMJ Open
%V 10
%N 6
%D 2020
%I BMJ Publishing Group


%0 Journal Article
%T Youth participatory research evidence to inform health policy: a systematic review protocol
%A Njelesani, Janet
%A Hunleth, Jean
%J BMJ open
%V 10
%N 8
%P e036522
%@ 2044-6055
%D 2020
%I British Medical Journal Publishing Group


%0 Journal Article
%T Biobanking from the patient perspective
%A Mitchell, Derick
%A Geissler, Jan
%A Parry-Jones, Alison
%A Keulen, Hans
%A Schmitt, Doris C
%A Vavassori, Rosaria
%A Matharoo-Ball, Balwir
%J Research involvement and engagement
%V 1
%N 1
%P 1-17
%@ 2056-7529
%D 2015
%I BioMed Central


%0 Journal Article
%T Research‐and health‐related youth advisory groups in Canada: An environmental scan with stakeholder interviews
%A Chan, Michelle
%A Scott, Shannon D
%A Campbell, Alyson
%A Elliott, Sarah A
%A Brooks, Hannah
%A Hartling, Lisa
%J Health Expectations
%V 24
%N 5
%P 1763-1779
%@ 1369-6513
%D 2021
%I Wiley Online Library


%0 Journal Article
%T Supporting self-management in children and adolescents with complex chronic conditions
%A Lozano, Paula
%A Houtrow, Amy
%J Pediatrics
%V 141
%N Supplement 3
%P S233-S241
%@ 0031-4005
%D 2018
%I Am Acad Pediatrics


%0 Journal Article
%T Ethical conduct of clinical research involving children
%A Behrman, Richard E
%A Field, Marilyn J
%@ 0309091810
%D 2004
%I National Academies Press


%0 Journal Article
%T Involving young people in health promotion, research and policy-making: practical recommendations
%A Aceves-Martins, Magaly
%A Aleman-Diaz, Aixa Y
%A Giralt, Montse
%A Solà, Rosa
%J International Journal for Quality in Health Care
%V 31
%N 2
%P 147-153
%@ 1353-4505
%D 2019
%I Oxford University Press


%0 Journal Article
%T Authentic engagement of patients and communities can transform research, practice, and policy
%A Woolf, Steven H
%A Zimmerman, Emily
%A Haley, Amber
%A Krist, Alex H
%J Health Affairs
%V 35
%N 4
%P 590-594
%@ 0278-2715
%D 2016


%0 Journal Article
%T The childhood obesity declines project: a review of enacted policies
%A Dooyema, Carrie
%A Jernigan, Jan
%A Warnock, Amy Lowry
%A Dawkins-Lyn, Nicola
%A Harris, Carole
%A Kauh, Tina
%A Kettel Khan, Laura
%A Ottley, Phyllis
%A Young-Hyman, Deborah
%J Childhood Obesity
%V 14
%N S1
%P S-22-S-31
%@ 2153-2168
%D 2018
%I Mary Ann Liebert, Inc. 140 Huguenot Street, 3rd Floor New Rochelle, NY 10801 USA


%0 Journal Article
%T Conference Proceedings: Alcohol Use and Abuse Among Hispanic Adolescents: State of Knowledge, State of Need
%A Singer, Merrill
%A Davison, Lani
%A Yalin, Fuat
%@ 0944721001
%D 1987
%I Hispanic Health Council


%0 Journal Article
%T Respiratory health effects of nitrogen dioxide exposure and current guidelines
%A Nitschke, Monika
%J International Journal of Environmental Health Research
%V 9
%N 1
%P 39-53
%@ 0960-3123
%D 1999
%I Taylor & Francis


%0 Journal Article
%T The National Institute of Environmental Health Sciences' research program on children's environmental health
%A O'FALLON, LIAM R
%A Collman, Gwen W
%A Dearry, Allen
%J Journal of Exposure Science & Environmental Epidemiology
%V 10
%N 6
%P 630-637
%@ 1559-064X
%D 2000
%I Nature Publishing Group


%0 Journal Article
%T Participatory approaches involving community and healthcare providers in family planning/contraceptive information and service provision: a scoping review
%A Steyn, Petrus S
%A Cordero, Joanna Paula
%A Gichangi, Peter
%A Smit, Jennifer A
%A Nkole, Theresa
%A Kiarie, James
%A Temmerman, Marleen
%J Reproductive health
%V 13
%N 1
%P 1-13
%@ 1742-4755
%D 2016
%I BioMed Central


%0 Journal Article
%T Representation of authors and editors from countries with different human development indexes in the leading literature on tropical medicine: survey of current evidence
%A Keiser, Jennifer
%A Utzinger, Jürg
%A Tanner, Marcel
%A Singer, Burton H
%J Bmj
%V 328
%N 7450
%P 1229-1232
%@ 0959-8138
%D 2004
%I British Medical Journal Publishing Group


%0 Journal Article
%T Key ethical Issues in pediatric research: Islamic perspective, Iranian experience
%A Mobasher, Mina
%A Salari, Pooneh
%A Larijani, Bagher
%J Iranian journal of pediatrics
%V 22
%N 4
%P 435
%D 2012
%I Kowsar Medical Institute


%0 Journal Article
%T Allergic Rhinitis and its Impact on Asthma (ARIA): achievements in 10 years and future needs
%A Bousquet, Jean
%A Schünemann, Holger J
%A Samolinski, Boleslaw
%A Demoly, Pascal
%A Baena-Cagnani, Carlos E
%A Bachert, Claus
%A Bonini, Sergio
%A Boulet, Louis Philippe
%A Bousquet, Philippe J
%A Brozek, Jan L
%J Journal of Allergy and Clinical Immunology
%V 130
%N 5
%P 1049-1062
%@ 0091-6749
%D 2012
%I Elsevier


%0 Journal Article
%T Annual Review of Nursing Research, Volume 16, 1998: Health Issues in Pediatric Nursing
%A Fitzpatrick, Joyce J
%@ 0826182291
%D 1998
%I Springer Publishing Company


%0 Journal Article
%T Identification of children at risk of influenza-related complications in primary and ambulatory care: a systematic review and meta-analysis
%A Gill, Peter J
%A Ashdown, Helen F
%A Wang, Kay
%A Heneghan, Carl
%A Roberts, Nia W
%A Harnden, Anthony
%A Mallett, Susan
%J The Lancet Respiratory medicine
%V 3
%N 2
%P 139-149
%@ 2213-2600
%D 2015
%I Elsevier


%0 Journal Article
%T Improving the use of research evidence in guideline development: 4. Managing conflicts of interests
%A Boyd, Elizabeth A
%A Bero, Lisa A
%J Health Research Policy and Systems
%V 4
%N 1
%P 1-6
%@ 1478-4505
%D 2006
%I Springer


%0 Journal Article
%T Public libraries: Measuring their value
%A Broad, Gayle
%A Ortiz, Jude
%A Meades, Sean
%J Public Library Quarterly
%V 38
%N 3
%P 309-319
%@ 0161-6846
%D 2019
%I Taylor & Francis


%0 Journal Article
%T Pregnancy registries in epilepsy: a consensus statement on health outcomes
%A Meador, KJ
%A Pennell, PB
%A Harden, CL
%A Gordon, JC
%A Tomson, T
%A Kaplan, PW
%A Holmes, GL
%A French, JA
%A Hauser, WA
%A Wells, PG
%J Neurology
%V 71
%N 14
%P 1109-1117
%@ 0028-3878
%D 2008
%I AAN Enterprises


%0 Journal Article
%T Safety of trivalent inactivated influenza vaccine in children aged 24 to 59 months in the vaccine safety datalink
%A Glanz, Jason M
%A Newcomer, Sophia R
%A Hambidge, Simon J
%A Daley, Matthew F
%A Narwaney, Komal J
%A Xu, Stan
%A Lee, Grace M
%A Baggs, James
%A Klein, Nicola P
%A Nordin, James D
%J Archives of pediatrics & adolescent medicine
%V 165
%N 8
%P 749-755
%@ 1072-4710
%D 2011
%I American Medical Association


%0 Journal Article
%T Evaluation of the decision-making process underlying the initial off-label use of vaccines: a scoping review protocol
%A Diallo, Dieynaba
%A Quach, Caroline
%J BMJ open
%V 11
%N 3
%P e042748
%@ 2044-6055
%D 2021
%I British Medical Journal Publishing Group


%0 Journal Article
%T Research priorities to reduce the global burden of dementia by 2025
%A Shah, Hiral
%A Albanese, Emiliano
%A Duggan, Cynthia
%A Rudan, Igor
%A Langa, Kenneth M
%A Carrillo, Maria C
%A Chan, Kit Yee
%A Joanette, Yves
%A Prince, Martin
%A Rossor, Martin
%J The Lancet Neurology
%V 15
%N 12
%P 1285-1294
%@ 1474-4422
%D 2016
%I Elsevier


%0 Journal Article
%T Introduction to the Canadian scientific advisory committee on respiratory and allergy therapies: in vivo evaluation for clinical testing in COPD and asthma therapy using generics
%A Mayers, Irvin
%J Journal of aerosol medicine and pulmonary drug delivery
%V 25
%N 4
%P 204-208
%@ 1941-2711
%D 2012
%I Mary Ann Liebert, Inc. 140 Huguenot Street, 3rd Floor New Rochelle, NY 10801 USA


%0 Journal Article
%T Reducing the pain of childhood vaccination: an evidence-based clinical practice guideline
%A Taddio, Anna
%A Appleton, Mary
%A Bortolussi, Robert
%A Chambers, Christine
%A Dubey, Vinita
%A Halperin, Scott
%A Hanrahan, Anita
%A Ipp, Moshe
%A Lockett, Donna
%A MacDonald, Noni
%J Cmaj
%V 182
%N 18
%P E843-E855
%@ 0820-3946
%D 2010
%I Can Med Assoc


%0 Journal Article
%T Ethical considerations in conducting pediatric and neonatal research in clinical pharmacology
%A Roth-Cline, Michelle
%A M Nelson, Robert
%J Current pharmaceutical design
%V 21
%N 39
%P 5619-5635
%@ 1381-6128
%D 2015
%I Bentham Science Publishers


%0 Journal Article
%T How and why should we engage parents as co‐researchers in health research? A scoping review of current practices
%A Shen, Shuoqi
%A Doyle‐Thomas, Krissy AR
%A Beesley, Lori
%A Karmali, Amir
%A Williams, Laura
%A Tanel, Nadia
%A McPherson, Amy C
%J Health Expectations
%V 20
%N 4
%P 543-554
%@ 1369-6513
%D 2017
%I Wiley Online Library


%0 Journal Article
%T Measuring the quality of children’s health care: a prerequisite to action
%A Dougherty, Denise
%A Simpson, Lisa A
%J Pediatrics
%V 113
%N Supplement 1
%P 185-198
%@ 0031-4005
%D 2004
%I Am Acad Pediatrics


%0 Journal Article
%T Substance use in young persons in Ireland, a systematic review
%A Murphy, Kevin
%A Sahm, Laura
%A McCarthy, Suzanne
%A Lambert, Sharon
%A Byrne, Stephen
%J Addictive behaviors
%V 38
%N 8
%P 2392-2401
%@ 0306-4603
%D 2013
%I Elsevier


%0 Journal Article
%T Medicines for children—the last century and the next
%A Stephenson, T
%J Archives of disease in childhood
%V 85
%N 3
%P 177-179
%@ 0003-9888
%D 2001
%I BMJ Publishing Group Ltd


%0 Journal Article
%T Healthy food procurement policy: an important intervention to aid the reduction in chronic noncommunicable diseases
%A Campbell, Norm
%A Duhaney, Tara
%A Arango, Manuel
%A Ashley, Lisa A
%A Bacon, Simon L
%A Gelfer, Mark
%A Kaczorowski, Janusz
%A Mang, Eric
%A Morris, Dorothy
%A Nagpal, Seema
%J Canadian Journal of Cardiology
%V 30
%N 11
%P 1456-1459
%@ 0828-282X
%D 2014
%I Elsevier


%0 Journal Article
%T How have predictors, moderators, mediators, treatment response, remission and resistance been defined and measured in randomised controlled trials for adolescent depression? A scoping review protocol
%A Courtney, Darren
%A Watson, Priya
%A Chan, Benjamin WC
%A Bennett, Kathryn J
%A Neprily, Kirsten
%A Zentner, Tabitha
%A Rodak, Terri
%A Narrandes, Renira
%A Szatmari, Peter
%J BMJ open
%V 10
%N 6
%P e036171
%@ 2044-6055
%D 2020
%I British Medical Journal Publishing Group


%0 Journal Article
%T Quality of health literacy instruments used in children and adolescents: a systematic review
%A Guo, Shuaijun
%A Armstrong, Rebecca
%A Waters, Elizabeth
%A Sathish, Thirunavukkarasu
%A Alif, Sheikh M
%A Browne, Geoffrey R
%A Yu, Xiaoming
%J BMJ open
%V 8
%N 6
%P e020080
%@ 2044-6055
%D 2018
%I British Medical Journal Publishing Group


%0 Journal Article
%T Food additives and child health
%A Trasande, Leonardo
%A Shaffer, Rachel M
%A Sathyanarayana, Sheela
%A Lowry, Jennifer A
%A Ahdoot, Samantha
%A Baum, Carl R
%A Bernstein, Aaron S
%A Bole, Aparna
%A Campbell, Carla C
%A Landrigan, Philip J
%J Pediatrics
%V 142
%N 2
%@ 0031-4005
%D 2018
%I American Academy of Pediatrics


%0 Journal Article
%T Comprehensive systematic review summary: treatment of tics in people with Tourette syndrome and chronic tic disorders
%A Pringsheim, Tamara
%A Holler-Managan, Yolanda
%A Okun, Michael S
%A Jankovic, Joseph
%A Piacentini, John
%A Cavanna, Andrea E
%A Martino, Davide
%A Müller-Vahl, Kirsten
%A Woods, Douglas W
%A Robinson, Michael
%J Neurology
%V 92
%N 19
%P 907-915
%@ 0028-3878
%D 2019
%I AAN Enterprises


%0 Journal Article
%T Design of healthcare services
%A UK, National Guideline Alliance
%D 2021
%I National Institute for Health and Care Excellence (NICE)


%0 Journal Article
%T How to navigate the ethical review of research
%A Davies, Hugh T
%A Phillips, Bob
%A Preston, Jennifer
%A Stones, Simon R
%J Archives of disease in childhood
%V 104
%N 7
%P 697-700
%@ 0003-9888
%D 2019
%I BMJ Publishing Group Ltd


%0 Journal Article
%T Choosing important health outcomes for comparative effectiveness research: an updated review and user survey
%A Gorst, Sarah L
%A Gargon, Elizabeth
%A Clarke, Mike
%A Blazeby, Jane M
%A Altman, Douglas G
%A Williamson, Paula R
%J PloS one
%V 11
%N 1
%P e0146444
%@ 1932-6203
%D 2016
%I Public Library of Science San Francisco, CA USA


%0 Journal Article
%T Local action on outdoor air pollution to improve public health
%A Vardoulakis, Sotiris
%A Kettle, Rachel
%A Cosford, Paul
%A Lincoln, Paul
%A Holgate, Stephen
%A Grigg, Jonathan
%A Kelly, Frank
%A Pencheon, David
%J International journal of public health
%V 63
%N 5
%P 557-565
%@ 1661-8564
%D 2018
%I Springer


%0 Journal Article
%T Improving aboriginal health: How can health care professionals contribute?
%A Macaulay, Ann C
%J Canadian Family Physician
%V 55
%N 4
%P 334-336
%@ 0008-350X
%D 2009
%I The College of Family Physicians of Canada


%0 Journal Article
%T Effect of school-based physical activity interventions on body mass index in children: a meta-analysis
%A Harris, Kevin C
%A Kuramoto, Lisa K
%A Schulzer, Michael
%A Retallack, Jennifer E
%J Cmaj
%V 180
%N 7
%P 719-726
%@ 0820-3946
%D 2009
%I Can Med Assoc


%0 Journal Article
%T A case study in the use of community‐based participatory research in public health nursing
%A Savage, Christine L
%A Xu, Yin
%A Lee, Rebecca
%A Rose, Barbara L
%A Kappesser, Mary
%A Anthony, Jean Spann
%J Public Health Nursing
%V 23
%N 5
%P 472-478
%@ 0737-1209
%D 2006
%I Wiley Online Library


%0 Journal Article
%T Integrating research and action: a systematic review of community-based participatory research to address health disparities in environmental and occupational health in the USA
%A Cook, Won K
%J Journal of Epidemiology & Community Health
%V 62
%N 8
%P 668-676
%@ 0143-005X
%D 2008
%I BMJ Publishing Group Ltd


%0 Journal Article
%T Community‐based participatory research: Assessing the evidence: Summary
%A Viswanathan, Meera
%A Ammerman, Alice
%A Eng, Eugenia
%A Garlehner, Gerald
%A Lohr, Kathleen N
%A Griffith, Derek
%A Rhodes, Scott
%A Samuel-Hodge, Carmen
%A Maty, Siobhan
%A Lux, Linda
%J AHRQ evidence report summaries
%D 2004
%I Agency for Healthcare Research and Quality (US)


%0 Journal Article
%T Worth the risk? Muddled relationships in community-based participatory research
%A Mayan, Maria J
%A Daum, Christine H
%J Qualitative health research
%V 26
%N 1
%P 69-76
%@ 1049-7323
%D 2016
%I SAGE Publications Sage CA: Los Angeles, CA


%0 Journal Article
%T Partnerships for health in the African American community: moving toward community-based participatory research.
%A Parrill, Rachel
%A Kennedy, Bernice Roberts
%J Journal of cultural diversity
%V 18
%N 4
%@ 2169-415X
%D 2011


%0 Journal Article
%T Community-based participatory research from the margin to the mainstream: are researchers prepared?
%A Horowitz, Carol R
%A Robinson, Mimsie
%A Seifer, Sarena
%J Circulation
%V 119
%N 19
%P 2633-2642
%@ 0009-7322
%D 2009
%I Am Heart Assoc


%0 Journal Article
%T Immigrants as research partners: a review of immigrants in community-based participatory research (CBPR)
%A Vaughn, Lisa M
%A Jacquez, Farrah
%A Lindquist-Grantz, Robin
%A Parsons, Allison
%A Melink, Katie
%J Journal of Immigrant and Minority Health
%V 19
%N 6
%P 1457-1468
%@ 1557-1920
%D 2017
%I Springer


%0 Journal Article
%T Community-based participatory research approach to address mental health in minority populations
%A Stacciarini, Jeanne-Marie R
%A Shattell, Mona M
%A Coady, Maria
%A Wiens, Brenda
%J Community mental health journal
%V 47
%N 5
%P 489-497
%@ 1573-2789
%D 2011
%I Springer


%0 Journal Article
%T Experiences and lessons learned in using community‐based participatory research to recruit Asian American immigrant research participants
%A Katigbak, Carina
%A Foley, Meghan
%A Robert, Lauren
%A Hutchinson, M Katherine
%J Journal of Nursing Scholarship
%V 48
%N 2
%P 210-218
%@ 1527-6546
%D 2016
%I Wiley Online Library


%0 Journal Article
%T Building capacity for community-based participatory research for health disparities in Canada: The case of “Partnerships in Community Health Research”
%A Masuda, Jeffrey R
%A Creighton, Genevieve
%A Nixon, Sean
%A Frankish, James
%J Health promotion practice
%V 12
%N 2
%P 280-292
%@ 1524-8399
%D 2011
%I SAGE Publications Sage CA: Los Angeles, CA


%0 Journal Article
%T Enhancing community-based participatory research through human-centered design strategies
%A Chen, Elizabeth
%A Leos, Cristina
%A Kowitt, Sarah D
%A Moracco, Kathryn E
%J Health promotion practice
%V 21
%N 1
%P 37-48
%@ 1524-8399
%D 2020
%I SAGE Publications Sage CA: Los Angeles, CA


%0 Journal Article
%T Promoting community health and eliminating health disparities through community-based participatory research
%A Xia, Ruiping
%A Stone, John R
%A Hoffman, Julie E
%A Klappa, Susan G
%J Physical therapy
%V 96
%N 3
%P 410-417
%@ 0031-9023
%D 2016
%I Oxford University Press


%0 Journal Article
%T A chair at the table: a scoping review of the participation of refugees in community-based participatory research in healthcare
%A Filler, Tali
%A Benipal, Pardeep Kaur
%A Torabi, Nazi
%A Minhas, Ripudaman Singh
%J Globalization and health
%V 17
%N 1
%P 1-10
%@ 1744-8603
%D 2021
%I BioMed Central


%0 Journal Article
%T Community based participatory research: a promising approach for increasing epidemiology's relevance in the 21st century
%A Leung, Margaret W
%A Yen, Irene H
%A Minkler, Meredith
%J International journal of epidemiology
%V 33
%N 3
%P 499-506
%@ 1464-3685
%D 2004
%I Oxford University Press


%0 Journal Article
%T Community-based participatory research for the study of air pollution: A review of motivations, approaches, and outcomes
%A Commodore, Adwoa
%A Wilson, Sacoby
%A Muhammad, Omar
%A Svendsen, Erik
%A Pearce, John
%J Environmental monitoring and assessment
%V 189
%N 8
%P 1-30
%@ 1573-2959
%D 2017
%I Springer


%0 Journal Article
%T Ethical Issues in Conducting Community-Based Participatory Research: A Narrative Review of the Literature.
%A Kwan, Crystal
%A Walsh, Christine A
%J Qualitative Report
%V 23
%N 2
%@ 1052-0147
%D 2018


%0 Journal Article
%T Reporting Guidelines for Community-Based Participatory Research Did Not Improve the Reporting Quality of Published Studies: A Systematic Review of Studies on Smoking Cessation
%A Kato, Daisuke
%A Kataoka, Yuki
%A Suwangto, Erfen Gustiawan
%A Kaneko, Makoto
%A Wakabayashi, Hideki
%A Son, Daisuke
%A Kawachi, Ichiro
%J International journal of environmental research and public health
%V 17
%N 11
%P 3898
%D 2020
%I Multidisciplinary Digital Publishing Institute


%0 Journal Article
%T Sexual Health Interventions for Racial/Ethnic Minorities Using Community-Based Participatory Research: A Systematic Review
%A McCuistian, Caravella
%A Peteet, Bridgette
%A Burlew, Kathy
%A Jacquez, Farrah
%J Health Education & Behavior
%P 10901981211008378
%@ 1090-1981
%D 2021
%I SAGE Publications Sage CA: Los Angeles, CA


%0 Journal Article
%T Engage for equity: Advancing the fields of community‐based participatory research and community‐engaged research in community psychology and the social sciences
%A Wallerstein, Nina
%J American Journal of Community Psychology
%V 67
%N 3-4
%P 251-255
%@ 0091-0562
%D 2021
%I Wiley Online Library


%0 Journal Article
%T Success in long-standing community-based participatory research (CBPR) partnerships: A scoping literature review
%A Brush, Barbara L
%A Mentz, Graciela
%A Jensen, Megan
%A Jacobs, Brianna
%A Saylor, Kate M
%A Rowe, Zachary
%A Israel, Barbara A
%A Lachance, Laurie
%J Health Education & Behavior
%V 47
%N 4
%P 556-568
%@ 1090-1981
%D 2020
%I SAGE Publications Sage CA: Los Angeles, CA


%0 Journal Article
%T Ethical challenges in community-based participatory research: A scoping review
%A Wilson, Elena
%A Kenny, Amanda
%A Dickson-Swift, Virginia
%J Qualitative health research
%V 28
%N 2
%P 189-199
%@ 1049-7323
%D 2018
%I Sage Publications Sage CA: Los Angeles, CA


%0 Journal Article
%T Are we asking the right questions? A review of Canadian REB practices in relation to community-based participatory research
%A Guta, Adrian
%A Wilson, Michael G
%A Flicker, Sarah
%A Travers, Robb
%A Mason, Catherine
%A Wenyeve, Gloria
%A O'campo, Patricia
%J Journal of Empirical Research on Human Research Ethics
%V 5
%N 2
%P 35-46
%@ 1556-2646
%D 2010
%I SAGE Publications Sage CA: Los Angeles, CA


%0 Journal Article
%T Is community-based participatory research (CBPR) useful? A systematic review on papers in a decade
%A Salimi, Yahya
%A Shahandeh, Khandan
%A Malekafzali, Hossein
%A Loori, Nina
%A Kheiltash, Azita
%A Jamshidi, Ensiyeh
%A Frouzan, Ameneh S
%A Majdzadeh, Reza
%J International journal of preventive medicine
%V 3
%N 6
%P 386
%D 2012
%I Wolters Kluwer--Medknow Publications


%0 Journal Article
%T Personalizing nutrigenomics research through community based participatory research and omics technologies
%A McCabe-Sellers, Beverly
%A Lovera, Dalia
%A Nuss, Henry
%A Wise, Carolyn
%A Ning, Baitang
%A Teitel, Candee
%A Clark, Beatrice Shelby
%A Toennessen, Terri
%A Green, Bridgett
%A Bogle, Margaret L
%J OMICS A Journal of Integrative Biology
%V 12
%N 4
%P 263-272
%@ 1536-2310
%D 2008
%I Mary Ann Liebert, Inc. 140 Huguenot Street, 3rd Floor New Rochelle, NY 10801 …


%0 Journal Article
%T Addressing Cultural Competency in Research: Integrating a Community‐Based Participatory Research Approach
%A Shiu‐Thornton, Sharyne
%J Alcoholism: Clinical and Experimental Research
%V 27
%N 8
%P 1361-1364
%@ 0145-6008
%D 2003
%I Blackwell Publishing Ltd Oxford, UK


%0 Journal Article
%T Community-based participatory research (CBPR) to enhance participation of racial/ethnic minorities in clinical trials: A 10-year systematic review
%A Julian McFarlane, Soroya
%A Occa, Aurora
%A Peng, Wei
%A Awonuga, Oluwatumininu
%A Morgan, Susan E
%J Health communication
%P 1-18
%@ 1041-0236
%D 2021
%I Taylor & Francis


%0 Journal Article
%T Establishing the public’s trust through community-based participatory research: a case example to improve health care for a rural Hispanic community
%A Shelton, Deborah
%J Annual Review of Nursing Research
%V 26
%N 1
%P 237-259
%@ 0739-6686
%D 2008
%I Springer


%0 Journal Article
%T Navigating ethical issues in photovoice: Balancing the principles of community-based participatory research ethics with Institutional Review Board requirements
%A McDonald, Lauren E
%A Capous-Desyllas, Moshoula
%J Journal of Empirical Research on Human Research Ethics
%V 16
%N 4
%P 364-373
%@ 1556-2646
%D 2021
%I SAGE Publications Sage CA: Los Angeles, CA


%0 Journal Article
%T Using community-based participatory research in patient-centered outcomes research to address health disparities in under-represented communities
%A Sofolahan-Oladeinde, Yewande
%A Mullins, C Daniel
%A Baquet, Claudia R
%J Journal of comparative effectiveness research
%V 4
%N 5
%P 515-523
%@ 2042-6305
%D 2015
%I Future Medicine


%0 Journal Article
%T The shifting dynamics of social roles and project ownership over the lifecycle of a community-based participatory research project
%A Salsberg, Jon
%A Macridis, Soultana
%A Garcia Bengoechea, Enrique
%A Macaulay, Ann C
%A Moore, Spencer
%J Family Practice
%V 34
%N 3
%P 305-312
%@ 0263-2136
%D 2017
%I Oxford University Press


%0 Journal Article
%T A Review of Mixed Methods Community-Based Participatory Research Applications in Mental Health
%A Jones, David E
%A Lindquist-Grantz, Robin
%A DeJonckheere, Melissa
%J Journal of Social, Behavioral, and Health Sciences
%V 14
%N 1
%P 254-288
%@ 1948-3260
%D 2020


%0 Journal Article
%T Applying a community-based participatory research framework to patient and family engagement in the development of patient-centered outcomes research and practice
%A Kwon, Simona C
%A Tandon, Shiv Darius
%A Islam, Nadia
%A Riley, Lindsey
%A Trinh-Shevrin, Chau
%J Translational behavioral medicine
%V 8
%N 5
%P 683-691
%@ 1869-6716
%D 2018
%I Oxford University Press US


%0 Journal Article
%T A review of reviews on principles, strategies, outcomes and impacts of research partnerships approaches: a first step in synthesising the research partnership literature
%A Hoekstra, F
%A Mrklas, KJ
%A Khan, M
%A McKay, RC
%A Vis-Dunbar, M
%A Sibley, KM
%A Nguyen, T
%A Graham, ID
%A SCI Guiding Principles Consensus Panel Kim Anderson Hugh Anton Peter Athanasopoulos John Chernesky Susan Forwell Jocelyn Maffin Kathleen Martin Ginis Christopher B. McBride Ben Mortenson Rhonda Willms
%A Gainforth, HL
%J Health research policy and systems
%V 18
%P 1-23
%D 2020
%I Springer


%0 Journal Article
%T Community-Based Participatory Research (CBPR) and Other Community-Engaged Research with Latinx Farmworker Communities in the Eastern United States
%A Arcury, Thomas A
%A Quandt, Sara A
%J Latinx Farmworkers in the Eastern United States
%P 197-226
%D 2020
%I Springer, Cham


%0 Journal Article
%T Community-Based Participatory Research: A Review of the Literature With Strategies for Community Engagement
%A Clark-Kauffman, Elizabeth
%A Patti Delger, RD
%A Nelson, Devon
%A Quinn, Anthony
%A Wagenaar, Kimberly A
%D 2009


%0 Journal Article
%T Using CBPR to address health disparities with the Marshallese community in Arkansas
%A McElfish, Pearl A
%A Moore, Ramey
%A Laelan, Melisa
%A Ayers, Britni L
%J Annals of human biology
%V 45
%N 3
%P 264-271
%@ 0301-4460
%D 2018
%I Taylor & Francis


%0 Journal Article
%T ATECAR: An Asian American community-based participatory research model on tobacco and cancer control
%A Ma, Grace X
%A Toubbeh, Jamil I
%A Su, Xuefen
%A Edwards, Rosita L
%J Health Promotion Practice
%V 5
%N 4
%P 382-394
%@ 1524-8399
%D 2004
%I Sage Publications Sage CA: Thousand Oaks, CA


%0 Journal Article
%T Community-based participatory research and smoking cessation interventions: a review of the evidence
%A Andrews, Jeannette O
%A Newman, Susan D
%A Heath, Janie
%A Williams, Lovoria B
%A Tingen, Martha S
%J Nursing Clinics
%V 47
%N 1
%P 81-96
%@ 0029-6465
%D 2012
%I Elsevier


%0 Journal Article
%T HOW PARTICIPATORY ARE WE? A SYSTEMATIC REVIEW COMPARING WOMEN’S PARTICIPATION IN PARTICIPATORY ACTION RESEARCH, COMMUNITY BASED PARTICIPATORY RESEARCH AND PARTICIPATORY LEARNING IN ACTION
%A HAKALA-HARTMAN, MAGDALENE
%D 2018


%0 Journal Article
%T Addressing health and well-being of US Chinese older adults through community-based participatory research: introduction to the PINE Study
%A Dong, XinQi
%J AIMS Medical Science
%V 2
%N 3
%P 261-270
%@ 2375-1576
%D 2015


%0 Journal Article
%T Engaging African American women in research: an approach to eliminate health disparities in the African American community
%A Brown Speights, Joedrecka S
%A Nowakowski, Alexandra CH
%A De Leon, Jessica
%A Mitchell, M Miaisha
%A Simpson, Ivana
%J Family practice
%V 34
%N 3
%P 322-329
%@ 0263-2136
%D 2017
%I Oxford University Press


%0 Journal Article
%T Assessing the benefits of participatory research: a rationale for a realist review
%A Macaulay, Ann C
%A Jagosh, Justin
%A Seller, Robbyn
%A Henderson, Jim
%A Cargo, Margaret
%A Greenhalgh, Trisha
%A Wong, Geoff
%A Salsberg, Jon
%A Green, Lawrence W
%A Herbert, Carol P
%J Global Health Promotion
%V 18
%N 2
%P 45-48
%@ 1757-9759
%D 2011
%I Sage Publications Sage UK: London, England


%0 Journal Article
%T Concept mapping methodology and community-engaged research: a perfect pairing
%A Vaughn, Lisa M
%A Jones, Jennifer R
%A Booth, Emily
%A Burke, Jessica G
%J Evaluation and program planning
%V 60
%P 229-237
%@ 0149-7189
%D 2017
%I Elsevier


%0 Journal Article
%T The value and challenges of participatory research: strengthening its practice
%A Cargo, Margaret
%A Mercer, Shawna L
%J Annu. Rev. Public Health
%V 29
%P 325-350
%@ 0163-7525
%D 2008
%I Annual Reviews


%0 Journal Article
%T A university–community partnership to advance research in practice settings: The HUB research model
%A Dulmus, Catherine N
%A Cristalli, Maria E
%J Research on Social Work Practice
%V 22
%N 2
%P 195-202
%@ 1049-7315
%D 2012
%I Sage Publications Sage CA: Los Angeles, CA


%0 Journal Article
%T Better Understanding the Benefits of Long-Term Health Partnerships: Findings of a Realist Review of Community-Based Participatory Research
%A Salsberg, Jon
%A Wong, Geoff
%A Trish Greenhalgh, MD
%A Herbert, Carol P
%D 2011


%0 Journal Article
%T Are We Asking the Right Questions? A Review of Canadian REB Practices in Relation to Community-based Participatory Research
%A Network, Ontario HIV Treatment


%0 Journal Article
%T Exploring Obstacles to Perinatal Care-Seeking Behavior In Women of Rural Odisha, India Using a Community Based Participatory Research Approach
%A Law, Sarah
%A Bhatia, Runjhun
%D 2014


%0 Journal Article
%T At the cross-roads of participatory research and biomarker discovery in autism: the need for empirical data
%A Yusuf, Afiqah
%A Elsabbagh, Mayada
%J BMC medical ethics
%V 16
%N 1
%P 1-9
%@ 1472-6939
%D 2015
%I BioMed Central


%0 Journal Article
%T Bridging the research to application divide: Recommendations for community-based participatory research in a military setting
%A Shenberger-Trujillo, Jessica M
%A Kurinec, Courtney A
%J Military Behavioral Health
%V 4
%N 4
%P 316-324
%@ 2163-5781
%D 2016
%I Taylor & Francis


%0 Journal Article
%T FINAL Report and White Paper Assessment of Existing Linkages with Local Communities among Potential Research Sites for the National Children’s Study
%A Alakoye, Amoke
%A Leader, RTI Work Assignment


%0 Journal Article
%T Action research literature 2006—2008: Themes and trends
%A Dick, Bob
%J Action Research
%V 7
%N 4
%P 423-441
%@ 1476-7503
%D 2009
%I Sage Publications Sage UK: London, England


%0 Journal Article
%T Engaging coalitions in community-based childhood obesity prevention interventions: a mixed methods assessment
%A Korn, Ariella R
%A Hennessy, Erin
%A Tovar, Alison
%A Finn, Camille
%A Hammond, Ross A
%A Economos, Christina D
%J Childhood Obesity
%V 14
%N 8
%P 537-552
%@ 2153-2168
%D 2018
%I Mary Ann Liebert, Inc., publishers 140 Huguenot Street, 3rd Floor New …


%0 Journal Article
%T A systematic review to identify research priority setting in Black and minority ethnic health and evaluate their processes
%A Iqbal, Halima
%A West, Jane
%A Haith-Cooper, Melanie
%A McEachan, Rosemary RC
%J PloS one
%V 16
%N 5
%P e0251685
%@ 1932-6203
%D 2021
%I Public Library of Science San Francisco, CA USA


%0 Journal Article
%T Resilience of children with refugee statuses: A research review.
%A Pieloch, Kerrie A
%A McCullough, Mary Beth
%A Marks, Amy K
%J Canadian Psychology/psychologie canadienne
%V 57
%N 4
%P 330
%@ 1433890143
%D 2016
%I Educational Publishing Foundation


%0 Journal Article
%T Successful strategies to engage research partners for translating evidence into action in community health: a critical review
%A Salsberg, Jon
%A Parry, David
%A Pluye, Pierre
%A Macridis, Soultana
%A Herbert, Carol P
%A Macaulay, Ann C
%J Journal of Environmental and Public Health
%V 2015
%@ 1687-9805
%D 2015
%I Hindawi


%0 Journal Article
%T Photovoice: A review of the literature in health and public health
%A Catalani, Caricia
%A Minkler, Meredith
%J Health education & behavior
%V 37
%N 3
%P 424-451
%@ 1090-1981
%D 2010
%I Sage Publications Sage CA: Los Angeles, CA


%0 Journal Article
%T Mental health of refugee children and youth: epidemiology, interventions, and future directions
%A Frounfelker, Rochelle L
%A Miconi, Diana
%A Farrar, Jordan
%A Brooks, Mohamad Adam
%A Rousseau, Cécile
%A Betancourt, Theresa S
%J Annual Review of Public Health
%V 41
%P 159-176
%@ 0163-7525
%D 2020
%I Annual Reviews


%0 Journal Article
%T Parental stress and resilience in CHD: a new frontier for health disparities research
%A Lisanti, Amy J
%J Cardiology in the Young
%V 28
%N 9
%P 1142-1150
%@ 1047-9511
%D 2018
%I Cambridge University Press


%0 Journal Article
%T “Oh no, we are just getting to know you”: The relationship in research with children and youth in indigenous communities
%A Allen, James
%A Mohatt, Gerald V
%A Markstrom, Carol A
%A Byers, Lisa
%A Novins, Douglas K
%J Child development perspectives
%V 6
%N 1
%P 55-60
%@ 1750-8592
%D 2012
%I Wiley Online Library


%0 Journal Article
%T Indigenous research methods: A systematic review
%A Drawson, Alexandra S
%A Toombs, Elaine
%A Mushquash, Christopher J
%J International Indigenous Policy Journal
%V 8
%N 2
%@ 1916-5781
%D 2017
%I University of Western Ontario


%0 Journal Article
%T Understanding Ethical Issues of Research Participation From the Perspective of Participating Children and Adolescents
%A Crane, Stacey
%A Broome, Marion E


%0 Journal Article
%T Church-based health promotion interventions: evidence and lessons learned
%A Campbell, Marci Kramish
%A Hudson, Marlyn Allicock
%A Resnicow, Ken
%A Blakeney, Natasha
%A Paxton, Amy
%A Baskin, Monica
%J Annu. Rev. Public Health
%V 28
%P 213-234
%@ 0163-7525
%D 2007
%I Annual Reviews


%0 Journal Article
%T A scoping review on the key elements and effects of cardiovascular disease management programmes based on community-based participatory research
%A Park, Bohyun
%A Yang, Juhyeon
%D 2021


%0 Journal Article
%T Recommended methodologies to determine Australian Indigenous community members’ perceptions of their health needs: a literature review
%A Smith, Rosetta Lillian
%A Devine, Sue
%A Preston, Robyn
%J Australian journal of primary health
%V 26
%N 2
%P 95-103
%@ 1836-7399
%D 2020
%I CSIRO Publishing


%0 Journal Article
%T Role development of community health workers: an examination of selection and training processes in the intervention literature
%A O'Brien, Matthew J
%A Squires, Allison P
%A Bixby, Rebecca A
%A Larson, Steven C
%J American journal of preventive medicine
%V 37
%N 6
%P S262-S269
%@ 0749-3797
%D 2009
%I Elsevier


%0 Journal Article
%T Adolescent Participation in Research, Policies and Guidelines for Chronic Disease Prevention: A Scoping Review Protocol
%A Mandoh, Mariam
%A Mihrshahi, Seema
%A Cheng, Hoi Lun
%A Redfern, Julie
%A Partridge, Stephanie R
%J International Journal of Environmental Research and Public Health
%V 17
%N 21
%P 8257
%D 2020
%I Multidisciplinary Digital Publishing Institute


%0 Journal Article
%T Using community-based participatory research in improving the management of hypertension in communities: A scoping review
%A Naidoo, Mergan
%A Chimberengwa, Pugie T
%J South African Family Practice
%V 62
%N 1
%P 1-14
%@ 2078-6190
%D 2020
%I AOSIS


%0 Journal Article
%T Undertaking ethical qualitative research in public health: are current ethical processes sufficient?
%A Kendall, Sacha
%A Halliday, Lesley E
%J Australian and New Zealand journal of public health
%V 38
%N 4
%P 306-310
%@ 1326-0200
%D 2014
%I Wiley Online Library


%0 Journal Article
%T Participatory Research: Coproduction of Knowledge Research as Inclusive Research
%A Liamputtong, Pranee
%A Rice, Zoe Sanipreeya
%J Handbook of Social Inclusion: Research and Practices in Health and Social Sciences
%P 1-17
%@ 3030482774
%D 2020
%I Springer


%0 Journal Article
%T The complexities and contradictions in participatory research with vulnerable children and young people: A qualitative systematic review
%A Bradbury-Jones, Caroline
%A Isham, Louise
%A Taylor, Julie
%J Social Science & Medicine
%V 215
%P 80-91
%@ 0277-9536
%D 2018
%I Elsevier


%0 Journal Article
%T A systematic review of barriers and facilitators to minority research participation among African Americans, Latinos, Asian Americans, and Pacific Islanders
%A George, Sheba
%A Duran, Nelida
%A Norris, Keith
%J American journal of public health
%V 104
%N 2
%P e16-e31
%@ 1541-0048
%D 2014
%I American Public Health Association


%0 Journal Article
%T Community-based approaches to strengthen cultural competency in nursing education and practice
%A Anderson, Nancy Lois Ruth
%A Calvillo, Evelyn Ruiz
%A Fongwa, Marie Ngetiko
%J Journal of Transcultural nursing
%V 18
%N 1_suppl
%P 49S-59S
%@ 1043-6596
%D 2007
%I SAGE Publications Sage CA: Thousand Oaks, CA


%0 Journal Article
%T Considering a participatory approach to social work–Service user research
%A Flanagan, Niamh
%J Qualitative Social Work
%V 19
%N 5-6
%P 1078-1094
%@ 1473-3250
%D 2020
%I SAGE Publications Sage UK: London, England


%0 Journal Article
%T Family roles in refugee youth resettlement from a prevention perspective
%A Weine, Stevan
%J Child and adolescent psychiatric clinics of North America
%V 17
%N 3
%P 515-532
%@ 1056-4993
%D 2008
%I Elsevier


%0 Journal Article
%T Partnership, knowledge translation, and substance abuse prevention with a First Nations community
%A Baydala, Lola
%A Fletcher, Fay
%A Worrell, Stephanie
%A Kajner, Tania
%A Letendre, Sherry
%A Letendre, Liz
%A Rasmussen, Carmen
%J Progress in community health partnerships: research, education, and action
%V 8
%N 2
%P 145-155
%@ 1557-055X
%D 2014
%I Johns Hopkins University Press


%0 Journal Article
%T The risk of neurodevelopmental disabilities in children of immigrant and refugee parents: current knowledge and directions for future research
%A Abdullahi, Ifrah
%A Leonard, Helen
%A Cherian, Sarah
%A Mutch, Raewyn
%A Glasson, Emma J
%A de Klerk, Nicholas
%A Downs, Jenny
%J Review Journal of Autism and Developmental Disorders
%V 5
%N 1
%P 29-42
%@ 2195-7185
%D 2018
%I Springer


%0 Journal Article
%T A scoping review of the photovoice method: Implications for occupational therapy research
%A Lal, Shalini
%A Jarus, Tal
%A Suto, Melinda J
%J Canadian Journal of Occupational Therapy
%V 79
%N 3
%P 181-190
%@ 0008-4174
%D 2012
%I SAGE Publications Sage CA: Los Angeles, CA


%0 Journal Article
%T Lisa M. Vaughn, Farrah Jacquez, Robin Lindquist-Grantz, Allison Parsons &
%A Melink, Katie


%0 Journal Article
%T Enhancing Community Engagement by Schools and Programs of Public Health in the United States
%A Levin, Mindi B
%A Bowie, Janice V
%A Ragsdale, Steven K
%A Gawad, Amy L
%A Cooper, Lisa A
%A Sharfstein, Joshua M
%J Annual Review of Public Health
%V 42
%P 405-421
%@ 0163-7525
%D 2021
%I Annual Reviews


%0 Journal Article
%T Ethical challenges in practice-based mental health services research: Examples from research with children and families.
%A Garland, Ann F
%A McCabe, Kristen M
%A Yeh, May
%J Clinical Psychology: Science and Practice
%V 15
%N 2
%P 118
%@ 1468-2850
%D 2008
%I Wiley-Blackwell Publishing Ltd.


%0 Journal Article
%T Systematic review of community-engaged research in ophthalmology
%A Harris Nwanyanwu, Kristen
%A Grossetta Nardini, Holly K
%A Shaughness, Gabrielle
%A Nunez-Smith, Marcella
%A Newman-Casey, Paula-Anne
%J Expert review of ophthalmology
%V 12
%N 3
%P 233-241
%@ 1746-9899
%D 2017
%I Taylor & Francis


%0 Journal Article
%T Increasing research capacity in underserved communities: formative and summative evaluation of the Mississippi community research fellows training program (cohort 1)
%A Fastring, Danielle
%A Mayfield-Johnson, Susan
%A Funchess, Tanya
%A Green, Candice
%A Walker, Victoria
%A Powell, Georgette
%J Frontiers in public health
%V 6
%P 21
%@ 2296-2565
%D 2018
%I Frontiers


%0 Journal Article
%T The interplay between participatory health research and implementation research: Canadian research funding perspectives
%A Di Ruggiero, Erica
%A Edwards, Nancy
%J BioMed research international
%V 2018
%@ 2314-6133
%D 2018
%I Hindawi


%0 Journal Article
%T Maternal and pediatric health and disease: integrating biopsychosocial models and epigenetics
%A Rubin, Lewis P
%J Pediatric research
%V 79
%N 1
%P 127-135
%@ 1530-0447
%D 2016
%I Nature Publishing Group


%0 Journal Article
%T A systematic review of community engagement outcomes research in school‐based health interventions
%A McMullen, Jaimie M
%A George, Melissa
%A Ingman, Benjamin C
%A Pulling Kuhn, Ann
%A Graham, Dan J
%A Carson, Russell L
%J Journal of School Health
%V 90
%N 12
%P 985-994
%@ 0022-4391
%D 2020
%I Wiley Online Library


%0 Journal Article
%T Research as intervention? Exploring the health and well-being of children and youth facing global adversity through participatory visual methods
%A D’Amico, Miranda
%A Denov, Myriam
%A Khan, Fatima
%A Linds, Warren
%A Akesson, Bree
%J Global Public Health
%V 11
%N 5-6
%P 528-545
%@ 1744-1692
%D 2016
%I Taylor & Francis


%0 Journal Article
%T School-based sleep education programs: a knowledge-to-action perspective regarding barriers, proposed solutions, and future directions
%A Gruber, Reut
%J Sleep medicine reviews
%V 36
%P 13-28
%@ 1087-0792
%D 2017
%I Elsevier


%0 Conference Proceedings
%T Community-engaged approaches for minority recruitment into clinical research: a scoping review of the literature
%A Wieland, Mark L
%A Njeru, Jane W
%A Alahdab, Fares
%A Doubeni, Chyke A
%A Sia, Irene G
%B Mayo Clinic Proceedings
%V 96
%N 3
%P 733-743
%@ 0025-6196
%D 2021
%I Elsevier


%0 Journal Article
%T Disparities in Canadian indigenous health research on neurodevelopmental disorders
%A Di Pietro, Nina C
%A Illes, Judy
%J Journal of Developmental & Behavioral Pediatrics
%V 35
%N 1
%P 74-81
%@ 0196-206X
%D 2014
%I LWW


%0 Journal Article
%T Community engagement of African Americans in the era of COVID-19: considerations, challenges, implications, and recommendations for public health
%A Henry Akintobi, Tabia
%A Jacobs, Theresa
%A Sabbs, Darrell
%A Holden, Kisha
%A Braithwaite, Ronald
%A Johnson, L Neicey
%A Dawes, Daniel
%A Hoffman, LaShawn
%J Preventing chronic disease
%V 17
%P E83
%@ 1545-1151
%D 2020
%I Centers for Disease Control and Prevention


%0 Journal Article
%T Application of behavior-change theories and methods to injury prevention
%A Gielen, Andrea Carlson
%A Sleet, David
%J Epidemiologic reviews
%V 25
%N 1
%P 65-76
%@ 1478-6729
%D 2003
%I Oxford University Press


%0 Journal Article
%T Understanding ethical issues of research participation from the perspective of participating children and adolescents: a systematic review
%A Crane, Stacey
%A Broome, Marion E
%J Worldviews on Evidence‐Based Nursing
%V 14
%N 3
%P 200-209
%@ 1545-102X
%D 2017
%I Wiley Online Library


%0 Journal Article
%T On paradigms, community participation, and the future of public health.
%A Schwab, Michael
%A Syme, S Leonard
%J American Journal of Public Health
%V 87
%N 12
%P 2049-2052
%@ 0090-0036
%D 1997
%I American Public Health Association


%0 Journal Article
%T A scoping review of participatory action research to promote mental health and resilience in youth and adolescents
%A Raanaas, Ruth Kjærsti
%A Bjøntegaard, HØ
%A Shaw, L
%J Adolescent Research Review
%V 5
%N 2
%P 137-152
%@ 2363-8354
%D 2020
%I Springer


%0 Journal Article
%T Mobilising communities for Aedes aegypti control: the SEPA approach
%A Ledogar, Robert J
%A Arosteguí, Jorge
%A Hernández-Alvarez, Carlos
%A Morales-Perez, Arcadio
%A Nava-Aguilera, Elizabeth
%A Legorreta-Soberanis, José
%A Suazo-Laguna, Harold
%A Belli, Alejandro
%A Laucirica, Jorge
%A Coloma, Josefina
%J BMC Public Health
%V 17
%N 1
%P 103-114
%@ 1471-2458
%D 2017
%I BioMed Central


%0 Journal Article
%T Sedentary behaviour in non-ambulant children and young people with physical disabilities: a systematic search and review protocol
%A Bradbury, Marilyn
%A O'Brien, Ciara
%A Giles, Nathan
%A Fenton, Sally
%A Neilson, Sue
%A Duda, Joan L
%J BMJ open
%V 11
%N 12
%P e053077
%@ 2044-6055
%D 2021
%I British Medical Journal Publishing Group


%0 Journal Article
%T Informing the NHS Outcomes Framework: evaluating meaningful health outcomes for children with neurodisability using multiple methods including systematic review, qualitative research, Delphi survey and consensus meeting.
%A Morris, Christopher
%A Janssens, Astrid
%A Allard, Amanda
%A Thompson Coon, Joanne
%A Shilling, Valerie
%A Tomlinson, Richard
%A Williams, Jane
%A Fellowes, Andrew
%A Rogers, Morwenna
%A Allen, Karen
%@ 2050-4349
%D 2014
%I NIHR Journals Library


%0 Journal Article
%T Peer Reviewed: Filipino Child Health in the United States: Do Health and Health Care Disparities Exist?
%A Javier, Joyce R
%A Huffman, Lynne C
%A Mendoza, Fernando S
%J Preventing chronic disease
%V 4
%N 2
%D 2007
%I Centers for Disease Control and Prevention


%0 Journal Article
%T Ethical issues in mental health
%A DuBois, James
%A Bailey-Burch, Brendolyn
%A Bustillos, Dan
%A Campbell, Jean
%A Cottler, Linda
%A Fisher, Celia
%A Hadley, Whitney B
%A Hoop, Jinger G
%A Roberts, Laura
%A Salter, Erica K
%J Current opinion in psychiatry
%V 24
%N 3
%P 208
%D 2011
%I NIH Public Access


%0 Journal Article
%T The Deepwater Horizon oil spill through the lens of human health and the ecosystem
%A Lichtveld, Maureen
%A Sherchan, Samendra
%A Gam, Kaitlyn B
%A Kwok, Richard K
%A Mundorf, Christopher
%A Shankar, Arti
%A Soares, Lissa
%J Current environmental health reports
%V 3
%N 4
%P 370-378
%@ 2196-5412
%D 2016
%I Springer


%0 Book
%T Principles of global child health: education and research
%A Laraque-Arena, Danielle
%A Stanton, Bonita F
%@ 1610021908
%D 2018
%I Am Acad Pediatrics


%0 Journal Article
%T Research ethics education for community-engaged research: A review and research agenda
%A Anderson, Emily E
%A Solomon, Stephanie
%A Heitman, Elizabeth
%A DuBois, James M
%A Fisher, Celia B
%A Kost, Rhonda G
%A Lawless, Mary Ellen
%A Ramsey, Cornelia
%A Jones, Bonnie
%A Ammerman, Alice
%J Journal of Empirical Research on Human Research Ethics
%V 7
%N 2
%P 3-19
%@ 1556-2646
%D 2012
%I SAGE Publications Sage CA: Los Angeles, CA


%0 Journal Article
%T Public involvement in public health research
%A Ashton, Julian
%J Journal of Public Mental Health
%@ 1746-5729
%D 2017
%I Emerald Publishing Limited


%0 Journal Article
%T Qualitative methods in environmental health research.
%A Brown, Phil
%J Environmental Health Perspectives
%V 111
%N 14
%P 1789-1798
%@ 0091-6765
%D 2003


%0 Journal Article
%T Examining psychotherapy processes in a services research context.
%A Garland, Ann F
%A Hurlburt, Michael S
%A Hawley, Kristin M
%J Clinical Psychology: Science and Practice
%V 13
%N 1
%P 30
%@ 1468-2850
%D 2006
%I Blackwell Publishing


%0 Journal Article
%T The health of children in immigrant families: Key drivers and research gaps through an equity lens
%A Ayalew, Betlihem
%A Dawson-Hahn, Elizabeth
%A Cholera, Rushina
%A Falusi, Olanrewaju
%A Haro, Tamar Magarik
%A Montoya-Williams, Diana
%A Linton, Julie M
%J Academic Pediatrics
%@ 1876-2859
%D 2021
%I Elsevier


%0 Journal Article
%T Preventive mental health interventions for refugee children and adolescents in high-income settings
%A Fazel, Mina
%A Betancourt, Theresa S
%J The Lancet Child & Adolescent Health
%V 2
%N 2
%P 121-132
%@ 2352-4642
%D 2018
%I Elsevier


%0 Journal Article
%T The ethical imperative and moral challenges of engaging patients and the public with evidence
%A Solomon, Mildred Z
%A Gusmano, Michael K
%A Maschke, Karen J
%J Health Affairs
%V 35
%N 4
%P 583-589
%@ 0278-2715
%D 2016


%0 Journal Article
%T Effectiveness of intervention strategies exclusively targeting reductions in children’s sedentary time: a systematic review of the literature
%A Altenburg, Teatske M
%A Kist-van Holthe, Joana
%A Chinapaw, Mai JM
%J International Journal of Behavioral Nutrition and Physical Activity
%V 13
%N 1
%P 1-18
%@ 1479-5868
%D 2016
%I BioMed Central


%0 Journal Article
%T Children and young people’s participation in developing interventions in health and well-being: a scoping review
%A Larsson, Ingrid
%A Staland-Nyman, Carin
%A Svedberg, Petra
%A Nygren, Jens M
%A Carlsson, Marie
%J BMC health services research
%V 18
%N 1
%P 1-20
%@ 1472-6963
%D 2018
%I BioMed Central


%0 Journal Article
%T How has Indigenous Health Research Changed in Atlantic Canada Over Two Decades? A Scoping Review from 2001-2020
%A White, Tara
%A Murphy, Kathleen
%A Branje, Karina
%A McKibbon, Shelley
%A Cunsolo, Ashlee
%A Latimer, Margot
%A McMillan, Jane
%A Sylliboy, John
%A Martin, Debbie
%J Social Science & Medicine
%P 113947
%@ 0277-9536
%D 2021
%I Elsevier


%0 Journal Article
%T Community participation in research from resource-constrained countries: a scoping review
%A Brear, Michelle
%A Hammarberg, Karin
%A Fisher, Jane
%J Health Promotion International
%V 33
%N 4
%P 723-733
%@ 0957-4824
%D 2018
%I Oxford University Press


%0 Journal Article
%T Adolescent and young adult patients as co‐researchers: A scoping review
%A Fløtten, Kjersti JØ
%A Guerreiro, Ana Isabel Fernandes
%A Simonelli, Ilaria
%A Solevåg, Anne Lee
%A Aujoulat, Isabelle
%J Health Expectations
%@ 1369-6513
%D 2021
%I Wiley Online Library


%0 Journal Article
%T Toxic ignorance and right-to-know in biomonitoring results communication: a survey of scientists and study participants
%A Morello-Frosch, Rachel
%A Brody, Julia Green
%A Brown, Phil
%A Altman, Rebecca Gasior
%A Rudel, Ruthann A
%A Pérez, Carla
%J Environmental Health
%V 8
%N 1
%P 1-13
%@ 1476-069X
%D 2009
%I BioMed Central


%0 Journal Article
%T Exploring the role of community engagement in improving the health of disadvantaged populations: a systematic review
%A Cyril, Sheila
%A Smith, Ben J
%A Possamai-Inesedy, Alphia
%A Renzaho, Andre MN
%J Global health action
%V 8
%N 1
%P 29842
%@ 1654-9716
%D 2015
%I Taylor & Francis


%0 Journal Article
%T Evidence suggests a need to rethink social capital and social capital interventions
%A Shiell, Alan
%A Hawe, Penelope
%A Kavanagh, Shane
%J Social science & medicine
%V 257
%P 111930
%@ 0277-9536
%D 2020
%I Elsevier


%0 Journal Article
%T Action-oriented population nutrition research: high demand but limited supply
%A Pham, Judy
%A Pelletier, David
%J Global Health: Science and Practice
%V 3
%N 2
%P 287-299
%@ 2169-575X
%D 2015
%I Global Health: Science and Practice


%0 Journal Article
%T “No sacred cows or bulls”: The story of the Domestic Violence Program Evaluation and Research Collaborative (DVPERC)
%A Thomas, Kristie A
%A Goodman, Lisa A
%A Vainer, Elizabeth Schön
%A Heimel, Deborah
%A Barkai, Ronit
%A Collins-Gousby, Deborah
%J Journal of family violence
%V 33
%N 8
%P 537-549
%@ 1573-2851
%D 2018
%I Springer


%0 Journal Article
%T A rapid evidence review of young people’s involvement in health research
%A Wilson, O
%A Daxenberger, L
%A Dieudonne, L
%A Eustace, J
%A Hanard, A
%A Krishnamurthi, A
%A Quigley, P
%A Vergou, A
%J London: Wellcome
%P 3
%D 2020


%0 Journal Article
%T Literature review on qualitative studies regarding the mental health of refugees
%A Galina, Vivian Fadlo
%A Silva, Tatiane Barbosa Bispo da
%A Haydu, Marcelo
%A Martin, Denise
%J Interface-Comunicação, Saúde, Educação
%V 21
%P 297-308
%@ 1414-3283
%D 2017
%I SciELO Public Health


%0 Journal Article
%T Effectiveness and promising behavior change techniques of interventions targeting energy balance related behaviors in children from lower socioeconomic environments: A systematic review
%A Anselma, Manou
%A Chinapaw, Mai JM
%A Kornet-Van der Aa, Daniëlle A
%A Altenburg, Teatske M
%J PloS one
%V 15
%N 9
%P e0237969
%@ 1932-6203
%D 2020
%I Public Library of Science San Francisco, CA USA


%0 Journal Article
%T The piloting of a culturally centered American Indian family prevention program: A CBPR partnership between Mescalero Apache and the University of New Mexico
%A Belone, Lorenda
%A Orosco, Ardena
%A Damon, Eloise
%A Smith-McNeal, Willymae
%A Rae, Rebecca
%A Sherpa, Mingma L
%A Myers, Orrin B
%A Omeh, Anslem O
%A Wallerstein, Nina
%J Public health reviews
%V 38
%N 1
%P 1-13
%@ 2107-6952
%D 2017
%I Springer


%0 Journal Article
%T Moulds, moisture and microbial contamination of First Nations housing in British Columbia, Canada.
%A Lawrence, R
%A Martin, D
%J International Journal of Circumpolar Health
%V 60
%N 2
%P 150-156
%@ 1239-9736
%D 2001


%0 Journal Article
%T 10/63/03
%A User, Root
%D 2013
%I Root User


%0 Journal Article
%T Recruiting underserved populations to dermatologic research: a systematic review
%A Spears, Chaya R
%A Nolan, Bridgit V
%A O’Neill, Jenna L
%A Arcury, Thomas A
%A Grzywacz, Joseph G
%A Feldman, Steven R
%J International journal of dermatology
%V 50
%N 4
%P 385-395
%@ 0011-9059
%D 2011
%I Wiley Online Library


%0 Journal Article
%T The role of digital communication in patient–clinician communication for NHS providers of specialist clinical services for young people [the Long-term conditions Young people Networked Communication (LYNC) study]: a mixed-methods study
%A Griffiths, Frances E
%A Armoiry, Xavier
%A Atherton, Helen
%A Bryce, Carol
%A Buckle, Abigail
%A Cave, Jonathan AK
%A Court, Rachel
%A Hamilton, Kathryn
%A Dliwayo, Thandiwe R
%A Dritsaki, Melina
%D 2018
%I NIHR Journals Library


%0 Journal Article
%T Community-engaged interventions on diet, activity, and weight outcomes in US schools: a systematic review
%A Krishnaswami, Janani
%A Martinson, Marty
%A Wakimoto, Patricia
%A Anglemeyer, Andrew
%J American journal of preventive medicine
%V 43
%N 1
%P 81-91
%@ 0749-3797
%D 2012
%I Elsevier


%0 Journal Article
%T Literacy and child health: a systematic review
%A Sanders, Lee M
%A Federico, Steven
%A Klass, Perri
%A Abrams, Mary Ann
%A Dreyer, Benard
%J Archives of pediatrics & adolescent medicine
%V 163
%N 2
%P 131-140
%@ 1072-4710
%D 2009
%I American Medical Association


%0 Journal Article
%T Action research in the healthcare field: a scoping review
%A Cordeiro, Luciana
%A Soares, Cassia Baldini
%J JBI Evidence Synthesis
%V 16
%N 4
%P 1003-1047
%@ 2689-8381
%D 2018
%I LWW


%0 Journal Article
%T Research on neighborhood effects on health in the United States: a systematic review of study characteristics
%A Arcaya, Mariana C
%A Tucker-Seeley, Reginald D
%A Kim, Rockli
%A Schnake-Mahl, Alina
%A So, Marvin
%A Subramanian, SV
%J Social Science & Medicine
%V 168
%P 16-29
%@ 0277-9536
%D 2016
%I Elsevier


%0 Journal Article
%T Using technology to scale up youth-led participatory action research: A systematic review
%A Gibbs, Lisa
%A Kornbluh, Mariah
%A Marinkovic, Katitza
%A Bell, Sherry
%A Ozer, Emily J
%J Journal of Adolescent Health
%V 67
%N 2
%P S14-S23
%@ 1054-139X
%D 2020
%I Elsevier


%0 Journal Article
%T IMPACCT Kids’ Care: a real-world example of stakeholder involvement in comparative effectiveness research
%A Likumahuwa-Ackman, Sonja
%A Angier, Heather
%A Sumic, Aleksandra
%A Harding, Rose L
%A Cottrell, Erika K
%A Cohen, Deborah J
%A Nelson, Christine A
%A Burdick, Timothy E
%A Wallace, Lorraine S
%A Gallia, Charles
%J Journal of comparative effectiveness research
%V 4
%N 4
%P 351-357
%@ 2042-6305
%D 2015
%I Future Medicine


%0 Journal Article
%T Ecological models revisited: their uses and evolution in health promotion over two decades
%A Richard, Lucie
%A Gauvin, Lise
%A Raine, Kim
%J Annual review of public health
%V 32
%P 307-326
%@ 0163-7525
%D 2011
%I Annual Reviews


%0 Journal Article
%T A systematic review of community engagement in the US Environmental Protection Agency’s extramural research solicitations: implications for research funders
%A Yuen, Tina
%A Park, Alice N
%A Seifer, Sarena D
%A Payne-Sturges, Devon
%J American journal of public health
%V 105
%N 12
%P e44-e52
%@ 1541-0048
%D 2015
%I American Public Health Association


%0 Journal Article
%T Participatory research as one piece of the puzzle: a systematic review of consumer involvement in design of technology-based youth mental health and well-being interventions
%A Orlowski, Simone Kate
%A Lawn, Sharon
%A Venning, Anthony
%A Winsall, Megan
%A Jones, Gabrielle M
%A Wyld, Kaisha
%A Damarell, Raechel A
%A Antezana, Gaston
%A Schrader, Geoffrey
%A Smith, David
%J JMIR human factors
%V 2
%N 2
%P e4361
%D 2015
%I JMIR Publications Inc., Toronto, Canada


%0 Journal Article
%T A call for an international collaboration on participatory research for health
%A Wright, Michael T
%A Roche, Brenda
%A von Unger, Hella
%A Block, Martina
%A Gardner, Bob
%J Health Promotion International
%V 25
%N 1
%P 115-122
%@ 1460-2245
%D 2010
%I Oxford University Press


%0 Journal Article
%T How to increase community participation capacity in food environment policymaking: Results of a scoping review
%A Zerafati-Shoae, Nahid
%A Jamshidi, Ensiyeh
%A Salehi, Leili
%A Taee, Farzaneh Asgari
%J Medical journal of the Islamic Republic of Iran
%V 34
%P 18
%D 2020
%I Iran University of Medical Sciences


%0 Journal Article
%T Patient engagement in research: a systematic review
%A Domecq, Juan Pablo
%A Prutsky, Gabriela
%A Elraiyah, Tarig
%A Wang, Zhen
%A Nabhan, Mohammed
%A Shippee, Nathan
%A Brito, Juan Pablo
%A Boehmer, Kasey
%A Hasan, Rim
%A Firwana, Belal
%J BMC health services research
%V 14
%N 1
%P 1-9
%@ 1472-6963
%D 2014
%I BioMed Central


%0 Journal Article
%T What does it mean to conduct participatory research with Indigenous peoples? A lexical review
%A Dadich, Ann
%A Moore, Loretta
%A Eapen, Valsamma
%J BMC public health
%V 19
%N 1
%P 1-13
%@ 1471-2458
%D 2019
%I Springer


%0 Journal Article
%T Environmental equity in air quality management: local and international implications for human health and climate change
%A O'Neill, Marie S
%A Kinney, Patrick L
%A Cohen, Aaron J
%J Journal of Toxicology and Environmental Health, Part A
%V 71
%N 9-10
%P 570-577
%@ 1528-7394
%D 2008
%I Taylor & Francis


%0 Journal Article
%T Under the shadow of Tuskegee: African Americans and health care.
%A Gamble, Vanessa Northington
%J American journal of public health
%V 87
%N 11
%P 1773-1778
%@ 0090-0036
%D 1997
%I American Public Health Association


%0 Conference Proceedings
%T Literature review on relationship building for community-academic collaboration in health research and innovation
%A Chak, Choiwai Maggie
%B MATEC Web of Conferences
%V 215
%P 02002
%@ 2261-236X
%D 2018
%I EDP Sciences


%0 Journal Article
%T Organizational participatory research: a systematic mixed studies review exposing its extra benefits and the key factors associated with them
%A Bush, Paula L
%A Pluye, Pierre
%A Loignon, Christine
%A Granikov, Vera
%A Wright, Michael T
%A Pelletier, Jean-François
%A Bartlett-Esquilant, Gillian
%A Macaulay, Ann C
%A Haggerty, Jeannie
%A Parry, Sharon
%J Implementation Science
%V 12
%N 1
%P 1-15
%@ 1748-5908
%D 2017
%I BioMed Central


%0 Journal Article
%T Promoting participatory research by family physicians
%A Macaulay, Ann C
%J The Annals of Family Medicine
%V 5
%N 6
%P 557-560
%@ 1544-1709
%D 2007
%I Annals Family Med


%0 Journal Article
%T Built-environment attributes associated with refugee children’s physical activity: a narrative review and research agenda
%A Chen, Siqi
%A Carver, Alison
%A Sugiyama, Takemi
%A Knöll, Martin
%J Conflict and health
%V 15
%N 1
%P 1-10
%@ 1752-1505
%D 2021
%I Springer


%0 Journal Article
%T School-based nutrition interventions for Indigenous children in Canada: a scoping review
%A Gillies, Christina
%A Blanchet, Rosanne
%A Gokiert, Rebecca
%A Farmer, Anna
%A Thorlakson, Jessica
%A Hamonic, Laura
%A Willows, Noreen D
%J BMC public health
%V 20
%N 1
%P 1-12
%@ 1471-2458
%D 2020
%I BioMed Central


%0 Journal Article
%T What is known about the protective factors that promote LGBTI+ youth wellbeing? A scoping review protocol
%A Ceatha, Nerilee
%A Bustillo, Marta
%A Tully, Louise
%A James, Oscar
%A Crowley, Des
%J HRB Open Research
%V 3
%D 2020
%I Health Research Board Ireland


%0 Journal Article
%T Reducing indigenous oral health inequalities: a review from 5 nations
%A Tiwari, T
%A Jamieson, L
%A Broughton, J
%A Lawrence, HP
%A Batliner, TS
%A Arantes, R
%A Albino, J
%J Journal of dental research
%V 97
%N 8
%P 869-877
%@ 0022-0345
%D 2018
%I SAGE Publications Sage CA: Los Angeles, CA


%0 Journal Article
%T Implementing strategies in consumer and community engagement in health care: results of a large-scale, scoping meta-review
%A Sarrami-Foroushani, Pooria
%A Travaglia, Joanne
%A Debono, Deborah
%A Braithwaite, Jeffrey
%J BMC health services research
%V 14
%N 1
%P 1-16
%@ 1472-6963
%D 2014
%I Springer


%0 Journal Article
%T Research on injury disparities: a scoping review
%A Moore, Megan
%A Conrick, Kelsey M
%A Fuentes, Molly
%A Rowhani-Rahbar, Ali
%A Graves, Janessa M
%A Patil, Divya
%A Herrenkohl, Madeline
%A Mills, Brianna
%A Rivara, Frederick P
%A Ebel, Beth
%J Health equity
%V 3
%N 1
%P 504-511
%@ 2473-1242
%D 2019
%I Mary Ann Liebert, Inc., publishers 140 Huguenot Street, 3rd Floor New …


%0 Journal Article
%T Trust the process: Community-based researcher partnerships
%A Edwards, Karen
%A Lund, Carrielynn
%A Mitchell, Steven
%A Andersson, Neil
%J Pimatisiwin
%V 6
%N 2
%P 186
%D 2008
%I PMC Canada manuscript submission


%0 Journal Article
%T Intercultural competency in public health: a call for action to incorporate training into public health education
%A Fleckman, Julia M
%A Dal Corso, Mark
%A Ramirez, Shokufeh
%A Begalieva, Maya
%A Johnson, Carolyn C
%J Frontiers in public health
%V 3
%P 210
%@ 2296-2565
%D 2015
%I Frontiers


%0 Journal Article
%T Integrating intersectionality and biomedicine in health disparities research
%A Kelly, Ursula A
%J Advances in Nursing Science
%V 32
%N 2
%P E42-E56
%@ 0161-9268
%D 2009
%I LWW


%0 Journal Article
%T Drinking water quality in Indigenous communities in Canada and health outcomes: a scoping review
%A Bradford, Lori EA
%A Bharadwaj, Lalita A
%A Okpalauwaekwe, Udoka
%A Waldner, Cheryl L
%J International journal of circumpolar health
%V 75
%N 1
%P 32336
%@ 2242-3982
%D 2016
%I Taylor & Francis


%0 Journal Article
%T Community-based efforts in health promotion in indigenous villages on the Thailand-Myanmar border
%A Suk, Ann N
%J Reviews on environmental health
%V 31
%N 1
%P 169
%@ 0048-7554
%D 2016
%I Walter de Gruyter GmbH


%0 Journal Article
%T Why we need community engagement in medical research
%A Holzer, Jessica K
%A Ellis, Lauren
%A Merritt, Maria W
%J Journal of Investigative Medicine
%V 62
%N 6
%P 851-855
%@ 1081-5589
%D 2014
%I BMJ Publishing Group Limited


%0 Journal Article
%T Assuming ability of youth with autism: Synthesis of methods capturing the first-person perspectives of children and youth with disabilities
%A Tesfaye, Rackeb
%A Courchesne, Valerie
%A Yusuf, Afiqah
%A Savion-Lemieux, Tal
%A Singh, Ilina
%A Shikako-Thomas, Keiko
%A Mirenda, Pat
%A Waddell, Charlotte
%A Smith, Isabel M
%A Nicholas, David
%J Autism
%V 23
%N 8
%P 1882-1896
%@ 1362-3613
%D 2019
%I SAGE Publications Sage UK: London, England


%0 Journal Article
%T Understanding and measuring LGBTQ pathways to health: A scoping review of strengths-based health promotion approaches in LGBTQ health research
%A Gahagan, Jacqueline
%A Colpitts, Emily
%J Journal of homosexuality
%V 64
%N 1
%P 95-121
%@ 0091-8369
%D 2017
%I Taylor & Francis


%0 Conference Proceedings
%T Overview: The DNA of the CBPR Model: The Praxis of Action-Reflection for Co-Constructing Knowledge Democracy for Health Equity
%A Wallerstein, Nina
%A Sanchez-Youngman, Shannon
%A Richmond, Al
%A Kastelic, Sarah
%A Oetzel, John
%A Parajon, Laura
%A Duran, Bonnie
%B APHA 2017 Annual Meeting & Expo (Nov. 4-Nov. 8)
%D 2017
%I American Public Health Association


%0 Journal Article
%T Searching for the impact of participation in health and health research: challenges and methods
%A Harris, Janet
%A Cook, Tina
%A Gibbs, Lisa
%A Oetzel, John
%A Salsberg, Jon
%A Shinn, Carolynne
%A Springett, Jane
%A Wallerstein, Nina
%A Wright, Michael
%J BioMed research international
%V 2018
%@ 2314-6133
%D 2018
%I Hindawi


%0 Journal Article
%T Moving from research to large-scale change in child health care
%A Bergman, David A
%A Beck, Arne
%J Academic Pediatrics
%V 11
%N 5
%P 360-368
%@ 1876-2859
%D 2011
%I Elsevier


%0 Journal Article
%T A framework for enhancing ethical genomic research with Indigenous communities
%A Claw, Katrina G
%A Anderson, Matthew Z
%A Begay, Rene L
%A Tsosie, Krystal S
%A Fox, Keolu
%A Nanibaa’A, Garrison
%J Nature communications
%V 9
%N 1
%P 1-7
%@ 2041-1723
%D 2018
%I Nature Publishing Group


%0 Journal Article
%T The use of arts-based methods in community-based research with vulnerable populations: Protocol for a scoping review
%A Coemans, Sara
%A Wang, Qingchun
%A Leysen, Joyce
%A Hannes, Karin
%J International Journal of Educational Research
%V 71
%P 33-39
%@ 0883-0355
%D 2015
%I Elsevier


%0 Journal Article
%T Socioeconomic disadvantage and pain
%A Poleshuck, Ellen L
%A Green, Carmen R
%J Pain
%V 136
%N 3
%P 235
%D 2008
%I NIH Public Access


%0 Journal Article
%T Creating conditions for Canadian aboriginal health equity: the promise of healthy public policy
%A Richmond, Chantelle AM
%A Cook, Catherine
%J Public Health Reviews
%V 37
%N 1
%P 1-16
%@ 2107-6952
%D 2016
%I Springer


%0 Journal Article
%T Doing participatory action research in a racist world
%A Varcoe, Colleen
%J Western Journal of Nursing Research
%V 28
%N 5
%P 525-540
%@ 0193-9459
%D 2006
%I Sage Publications Sage CA: Thousand Oaks, CA


%0 Journal Article
%T Participatory action research (PAR): An approach for improving black women's health in rural and remote communities
%A Etowa, Josephine B
%A Bernard, Wanda Thomas
%A Oyinsan, Bunmi
%A Clow, Barbara
%J Journal of Transcultural Nursing
%V 18
%N 4
%P 349-357
%@ 1043-6596
%D 2007
%I Sage Publications Sage CA: Los Angeles, CA


%0 Journal Article
%T Elements for harnessing participatory action research to strengthen health managers’ capacity: a critical interpretative synthesis
%A Tetui, Moses
%A Zulu, Joseph Mumba
%A Hurtig, Anna-Karin
%A Ekirapa-Kiracho, Elizabeth
%A Kiwanuka, Suzanne N
%A Coe, Anna-Britt
%J Health Research Policy and Systems
%V 16
%N 1
%P 1-14
%@ 1478-4505
%D 2018
%I BioMed Central


%0 Journal Article
%T Tools and instruments for needs assessment, monitoring and evaluation of health research capacity development activities at the individual and organizational level: a systematic review
%A Huber, Johanna
%A Nepal, Sushil
%A Bauer, Daniel
%A Wessels, Insa
%A Fischer, Martin R
%A Kiessling, Claudia
%J Health research policy and systems
%V 13
%N 1
%P 1-17
%@ 1478-4505
%D 2015
%I Springer


%0 Journal Article
%T The use of user-centered participatory design in serious games for anxiety and depression
%A Dekker, Maria R
%A Williams, Alishia D
%J Games for health journal
%V 6
%N 6
%P 327-333
%@ 2161-783X
%D 2017
%I Mary Ann Liebert, Inc. 140 Huguenot Street, 3rd Floor New Rochelle, NY 10801 USA


%0 Journal Article
%T Cultivating the power of partnerships in feminist participatory action research in women’s health
%A Ponic, Pamela
%A Reid, Colleen
%A Frisby, Wendy
%J Nursing inquiry
%V 17
%N 4
%P 324-335
%@ 1320-7881
%D 2010
%I Wiley Online Library


%0 Journal Article
%T Opportunities and challenges associated with engaging immigrant women in participatory action research
%A Ganann, Rebecca
%J Journal of immigrant and minority health
%V 15
%N 2
%P 341-349
%@ 1557-1912
%D 2013
%I Springer


%0 Journal Article
%T Practical, epistemological, and ethical challenges of participatory action research: A cross-disciplinary review of the literature
%A Lake, Danielle
%A Wendland, Joel
%J Journal of Higher Education Outreach and Engagement
%V 22
%N 3
%P 11-42
%@ 2164-8212
%D 2018


%0 Journal Article
%T Using participatory action research to prevent suicide in Aboriginal and Torres Strait Islander communities
%A Cox, Adele
%A Dudgeon, Pat
%A Holland, Christopher
%A Kelly, Kerrie
%A Scrine, Clair
%A Walker, Roz
%J Australian journal of primary health
%V 20
%N 4
%P 345-349
%@ 1836-7399
%D 2014
%I CSIRO Publishing


%0 Journal Article
%T Development of a multimedia educational programme for first-time hearing aid users: A participatory design
%A Ferguson, Melanie
%A Leighton, Paul
%A Brandreth, Marian
%A Wharrad, Heather
%J International Journal of Audiology
%V 57
%N 8
%P 600-609
%@ 1499-2027
%D 2018
%I Taylor & Francis


%0 Journal Article
%T Participatory action research with older adults: Key principles in practice
%A Blair, Thomas
%A Minkler, Meredith
%J The Gerontologist
%V 49
%N 5
%P 651-662
%@ 1758-5341
%D 2009
%I Oxford University Press


%0 Journal Article
%T A Systematic Review of Photovoice as Participatory Action Research Strategies.
%A Suprapto, Nadi
%A Sunarti, Titin
%J International Journal of Evaluation and Research in Education
%V 9
%N 3
%P 675-683
%@ 2252-8822
%D 2020
%I ERIC


%0 Journal Article
%T Health needs assessment tools: Progress and potential
%A Asadi-Lari, Mohsen
%A Gray, David
%J International journal of technology assessment in health care
%V 21
%N 3
%P 288-297
%@ 1471-6348
%D 2005
%I Cambridge University Press


%0 Journal Article
%T Decisional needs assessment regarding Down syndrome prenatal testing: a systematic review of the perceptions of women, their partners and health professionals
%A St‐Jacques, Sylvie
%A Grenier, Sonya
%A Charland, Marc
%A Forest, Jean‐Claude
%A Rousseau, François
%A Légaré, France
%J Prenatal Diagnosis: Published in Affiliation With the International Society for Prenatal Diagnosis
%V 28
%N 13
%P 1183-1203
%@ 0197-3851
%D 2008
%I Wiley Online Library


%0 Journal Article
%T Youth participatory action research (Youth PAR) in public schools: Opportunities and challenges in an inner-city high school
%A Schensul, Stephen
%A LoBianco, Lisa
%A Lombardo, Christina
%J Practicing Anthropology
%V 26
%N 2
%P 10-14
%@ 0888-4552
%D 2004
%I Society for Applied Anthropology


%0 Journal Article
%T Annotation: Developing child mental health services in developing countries
%A Rahman, Atif
%A Mubbashar, Malik
%A Harrington, Richard
%A Gater, Richard
%J The Journal of Child Psychology and Psychiatry and Allied Disciplines
%V 41
%N 5
%P 539-546
%@ 1469-7610
%D 2000
%I Cambridge University Press


%0 Journal Article
%T Puppeteering as a metaphor for unpacking power in participatory action research on climate change and health
%A Meriläinen, Eija
%A Kelman, Ilan
%A Peters, Laura ER
%A Shannon, Geordan
%J Climate and Development
%P 1-12
%@ 1756-5529
%D 2021
%I Taylor & Francis


%0 Journal Article
%T Community Engagement Strategies in a Participatory Action Research Study with Farmworkers
%A Ingram, Maia
%A Gall, Andrew
%A Murrieta, Lucy
%A de Zapien, Jill Guernsey
%J Handbook of Social Inclusion: Research and Practices in Health and Social Sciences
%P 1-20
%@ 3030482774
%D 2020
%I Springer


%0 Journal Article
%T How Does Participatory Action Research Generate Innovation? Findings from a Rapid Realist Review
%A Snijder, Mieke
%A Apgar, J Marina
%@ 1781188327
%D 2021
%I Institute of Development Studies


%0 Journal Article
%T Incorporating participatory action research in attention bias modification interventions for addictive disorders: perspectives
%A Zhang, Melvyn WB
%A Ying, Jiangbo
%J International journal of environmental research and public health
%V 16
%N 5
%P 822
%D 2019
%I Multidisciplinary Digital Publishing Institute


%0 Journal Article
%T Routine administration of Health Related Quality of Life (HRQoL) and needs assessment instruments to improve psychological outcome–a systematic review
%A Gilbody, Simon M
%A House, AO
%A Sheldon, T
%J Psychological medicine
%V 32
%N 8
%P 1345-1356
%@ 1469-8978
%D 2002
%I Cambridge University Press


%0 Journal Article
%T Enhancing Adolescent and Young Adult Health Services! A Review of the Community Needs Assessment Process in an Urban Federally Qualified Health Center
%A Burns, Jade C
%A Teadt, Sierra
%A Bradley Sr, Wayne W
%A Shade Jr, George H
%J Health Equity
%V 4
%N 1
%P 218-224
%@ 2473-1242
%D 2020
%I Mary Ann Liebert, Inc., publishers 140 Huguenot Street, 3rd Floor New …


%0 Journal Article
%T Measuring quality of care: considering measurement frameworks and needs assessment to guide quality indicator development
%A Stelfox, Henry T
%A Straus, Sharon E
%J Journal of clinical epidemiology
%V 66
%N 12
%P 1320-1327
%@ 0895-4356
%D 2013
%I Elsevier


%0 Journal Article
%T Approaches for implementation and updation of community health needs assessment: an updated review
%A Chavan, Kalidas D
%A Giri, Purushottam A
%A Rajurkar, Savita
%A Pawar, Satish D
%J International Journal of Community Medicine and Public Health
%V 6
%N 1
%P 1
%D 2019


%0 Journal Article
%T Engaging Indigenous Youth in Community-Based Participatory Action Research: A Scoping Review
%A Hackett, Lisa
%D 2019


%0 Conference Proceedings
%T Participatory Qualitative Research With Children: Theoretical and Methodological Exploration Needed!
%A MacDougall, Colin
%A Gibbs, Lisa
%B World Conference on Qualitative Research
%V 1
%D 2018


%0 Journal Article
%T Caring for the autistic child: a resource manual for health care providers
%A Rudolph, Sherrilee P
%D 2016
%I Memorial University of Newfoundland


%0 Journal Article
%T Does one size fit all? The challenges of establishing a coordinating center for research of post‐disaster needs assessment
%A Ginzburg, Karni
%A Solomon, Zahava
%J International journal of methods in psychiatric research
%V 17
%N S2
%P S36-S41
%@ 1049-8931
%D 2008
%I Wiley Online Library


%0 Journal Article
%T The mental health of children in out-of-home care
%A Tarren-Sweeney, Michael
%J Current opinion in psychiatry
%V 21
%N 4
%P 345-349
%@ 0951-7367
%D 2008
%I LWW


%0 Journal Article
%T Oral health surveillance: past, present, and future challenges
%A Beltrán‐Aguilar, Eugenio D
%A Malvitz, Dolores M
%A Lockwood, Stuart A
%A Rozier, R Gary
%A Tomar, Scott L
%J Journal of public health dentistry
%V 63
%N 3
%P 141-149
%@ 0022-4006
%D 2003
%I Wiley Online Library


%0 Journal Article
%T REVIEW TITLE: Does social media influence adolescent engagement in health risk behaviours? A protocol for a systematic review and meta-analysis
%A Henery, Paul M
%A Thomson, Rachel M
%A Pearce, Anna
%A Henderson, Marion
%A Katikireddi, S Vittal
%A Purba, Amrit Kaur


%0 Journal Article
%T Support for Introduction of Pediatric Endosurgery in Nepal as Global Pediatric Surgery: Preliminary Needs Assessment Survey
%A Murakami, Masakazu
%A Poudel, Saseem
%A Bajracharya, Jasmine
%A Fukuhara, Masahiro
%A Kiriyama, Kotoe
%A Shrestha, Manish Raj
%A Chaudhary, Ramnandan P
%A Pokharel, Rameshwar Prasad
%A Kurashima, Yo
%A Ieiri, Satoshi
%J Journal of Laparoendoscopic & Advanced Surgical Techniques
%@ 1092-6429
%D 2021
%I Mary Ann Liebert, Inc., publishers 140 Huguenot Street, 3rd Floor New …


%0 Conference Proceedings
%T 18 Years of ethics in child-computer interaction research: a systematic literature review
%A Van Mechelen, Maarten
%A Baykal, Gökçe Elif
%A Dindler, Christian
%A Eriksson, Eva
%A Iversen, Ole Sejer
%B Proceedings of the Interaction Design and Children Conference
%P 161-183
%D 2020


%0 Journal Article
%T A systematic review of studies evaluating Australian indigenous community development projects: the extent of community participation, their methodological quality and their outcomes
%A Snijder, Mieke
%A Shakeshaft, Anthony
%A Wagemakers, Annemarie
%A Stephens, Anne
%A Calabria, Bianca
%J BMC public health
%V 15
%N 1
%P 1-16
%@ 1471-2458
%D 2015
%I BioMed Central


%0 Journal Article
%T An integrated literature review of the knowledge needs of parents with children with special health care needs and of instruments to assess these needs
%A Adler, Kristin
%A Salanterä, Sanna
%A Leino-Kilpi, Helena
%A Grädel, Barbara
%J Infants & Young Children
%V 28
%N 1
%P 46-71
%@ 0896-3746
%D 2015
%I LWW


%0 Journal Article
%T Reflections on using a community-based and multisystem approach to transforming school-based intervention for children with developmental motor disorders
%A Campbell, Wenonah
%A Camden, Chantal
%A Missiuna, Cheryl
%J Current Developmental Disorders Reports
%V 3
%N 2
%P 129-137
%@ 2196-2987
%D 2016
%I Springer


%0 Journal Article
%T Applying participatory action research in traumatic brain injury studies to prevent post-traumatic epilepsy
%A Correa, Daniel J
%A Kwon, Churl-Su
%A Connors, Susan
%A Fureman, Brandy
%A Whittemore, Vicky
%A Jetté, Nathalie
%A Mathern, Gary W
%A Moshé, Solomon L
%J Neurobiology of disease
%V 123
%P 137-144
%@ 0969-9961
%D 2019
%I Elsevier


%0 Journal Article
%T Child trafficking, comprehensive needs and professional practices: A systematic review
%A Martinho, Gabriela
%A Gonçalves, Mariana
%A Matos, Marlene
%J Children and Youth Services Review
%V 119
%P 105674
%@ 0190-7409
%D 2020
%I Elsevier


%0 Journal Article
%T Research in Child–Computer Interaction: Provocations and envisioning future directions
%A Antle, Alissa N
%A Hourcade, Juan Pablo
%J International Journal of Child-Computer Interaction
%P 100374
%@ 2212-8689
%D 2021
%I Elsevier


%0 Journal Article
%T From research to practice: the process of training school psychologists as knowledge transfer professionals
%A Froese, Kimberly A
%A Montgomery, Janine
%J Procedia-Social and Behavioral Sciences
%V 141
%P 375-381
%@ 1877-0428
%D 2014
%I Elsevier


%0 Journal Article
%T Respite support for children with a life-limiting condition and their parents: a literature review
%A Ling, Julie
%J International journal of palliative nursing
%V 18
%N 3
%P 129-134
%@ 1357-6321
%D 2012
%I MA Healthcare London


%0 Journal Article
%T Youth organizing as a developmental context for African American and Latino adolescents
%A Kirshner, Ben
%A Ginwright, Shawn
%J Child Development Perspectives
%V 6
%N 3
%P 288-294
%@ 1750-8592
%D 2012
%I Wiley Online Library


%0 Journal Article
%T How physically active are South Asians in the United Kingdom? A literature review
%A Fischbacher, CM
%A Hunt, S
%A Alexander, L
%J Journal of public health
%V 26
%N 3
%P 250-258
%@ 1741-3850
%D 2004
%I Oxford University Press


%0 Journal Article
%T Culturally competent research with American Indians and Alaska Natives: findings and recommendations of the first symposium of the work group on American Indian Research and Program Evaluation Methodology.
%A Caldwell, Joyce Y
%A Davis, Jamie D
%A Du Bois, Barbara
%A Echo-Hawk, Holly
%A Erickson, Jill Shepard
%A Goins, R Turner
%A Hill, Calvin
%A Hillabrant, Walter
%A Johnson, Sharon R
%A Kendall, Elizabeth
%J American Indian and Alaska Native Mental Health Research: The Journal of the National Center
%V 12
%N 1
%P 1-21
%@ 1533-7731
%D 2005
%I ERIC


%0 Journal Article
%T Transgender parenting: A review of existing research
%A Stotzer, Rebecca L
%A Herman, Jody L
%A Hasenbush, Amira
%D 2014


%0 Journal Article
%T Nutritional needs of refugee children in the UK
%A Sellen, Daniel W
%A Tedstone, Alison
%J Journal of the Royal Society of Medicine
%V 93
%N 7
%P 360-364
%@ 0141-0768
%D 2000
%I SAGE Publications Sage UK: London, England


%0 Journal Article
%T Ethical Issues in Adolescents' Sexual and Reproductive Health Research in N igeria
%A Folayan, Morenike Oluwatoyin
%A Haire, Bridget
%A Harrison, Abigail
%A Odetoyingbo, Morolake
%A Fatusi, Olawunmi
%A Brown, Brandon
%J Developing world bioethics
%V 15
%N 3
%P 191-198
%@ 1471-8731
%D 2015
%I Wiley Online Library


%0 Journal Article
%T Photovoice and persons with physical disabilities: A scoping review of the literature
%A Dassah, Ebenezer
%A Aldersey, Heather M
%A Norman, Kathleen E
%J Qualitative Health Research
%V 27
%N 9
%P 1412-1422
%@ 1049-7323
%D 2017
%I SAGE Publications Sage CA: Los Angeles, CA


%0 Journal Article
%T Knowledge translation strategies used by healthcare professionals in child health settings: an updated systematic review
%A Campbell, Alyson
%A Louie-Poon, Samantha
%A Slater, Linda
%A Scott, Shannon D
%J Journal of pediatric nursing
%V 47
%P 114-120
%@ 0882-5963
%D 2019
%I Elsevier


%0 Journal Article
%T Child mental health in the aftermath of disaster: A review of PTSD studies.
%A Hoven, Christina W
%A Duarte, Cristiane S
%A Turner, J Blake
%A Mandell, Donald J
%@ 110741282X
%D 2012
%I Cambridge University Press


%0 Journal Article
%T What works in effective Indigenous community-managed programs and organisations
%A Morley, Sam
%D 2015
%I Child Family Community Australia, Australian Institute of Family Studies


%0 Journal Article
%T Development and psychometric evaluation of patient needs assessment in palliative care (PNAP) instrument
%A Buzgova, Radka
%A Kozakova, Radka
%A Sikorova, Lucie
%A Zelenikova, Renata
%A Jarosova, Darja
%J Palliative & supportive care
%V 14
%N 2
%P 129-137
%@ 1478-9515
%D 2016
%I Cambridge University Press


%0 Journal Article
%T Qualitative research in multicultural psychology: Philosophical underpinnings, popular approaches, and ethical considerations.
%A Ponterotto, Joseph G
%J Cultural Diversity and Ethnic Minority Psychology
%V 16
%N 4
%P 581
%@ 1939-0106
%D 2010
%I Educational Publishing Foundation


%0 Journal Article
%T Mental health, educational and social needs of young offenders in custody and in the community
%A Chitsabesan, Prathiba
%A Bailey, Susan
%J Current Opinion in Psychiatry
%V 19
%N 4
%P 355-360
%@ 0951-7367
%D 2006
%I LWW


%0 Journal Article
%T Forty years of research concerning children and youth in Greenland: a mapping review
%A Glendøs, Mia
%A Berliner, Peter
%J International journal of circumpolar health
%V 76
%N 1
%P 1323526
%@ 2242-3982
%D 2017
%I Taylor & Francis


%0 Journal Article
%T Global Health Challenges at the Point of Care: A Review of Tuberculosis Needs Assessment
%A Tounkel, Inna
%D 2015


%0 Journal Article
%T Community based programs to improve the oral health of Australian Indigenous adolescents: a systematic review and recommendations to guide future strategies
%A Gwynn, Josephine
%A Skinner, John
%A Dimitropoulos, Yvonne
%A Masoe, Angela
%A Rambaldini, Boe
%A Christie, Vita
%A Sohn, Woosung
%A Gwynne, Kylie
%J BMC health services research
%V 20
%N 1
%P 1-14
%@ 1472-6963
%D 2020
%I BioMed Central


%0 Journal Article
%T Data collection tools for maternal and child health in humanitarian emergencies: a systematic review
%A Pyone, Thidar
%A Dickinson, Fiona
%A Kerr, Robbie
%A Boschi-Pinto, Cynthia
%A Mathai, Matthews
%A Broek, Nynke van den
%J Bulletin of the World Health Organization
%V 93
%P 648-658
%@ 0042-9686
%D 2015
%I SciELO Public Health


%0 Journal Article
%T Yeperenye dreaming in conceptual, geographical, and cyberspace: A participatory action research approach to address local governance within an australian indigenous housing association
%A McIntyre, Janet
%J Systemic Practice and Action Research
%V 16
%N 5
%P 309-338
%@ 1573-9295
%D 2003
%I Springer


%0 Journal Article
%T Mixed-methods designs in mental health services research: a review
%A Palinkas, Lawrence A
%A Horwitz, Sarah M
%A Chamberlain, Patricia
%A Hurlburt, Michael S
%A Landsverk, John
%J Psychiatric Services
%V 62
%N 3
%P 255-263
%@ 1075-2730
%D 2011
%I Am Psychiatric Assoc


%0 Journal Article
%T Story immersion of videogames for youth health promotion: A review of literature
%A Lu, Amy Shirong
%A Baranowski, Tom
%A Thompson, Debbe
%A Buday, Richard
%J GAMES FOR HEALTH: Research, Development, and Clinical Applications
%V 1
%N 3
%P 199-204
%D 2012
%I Mary Ann Liebert, Inc. 140 Huguenot Street, 3rd Floor New Rochelle, NY 10801 USA


%0 Journal Article
%T The value of digital video data for qualitative social work research: A narrative review
%A Miller Scarnato, Jenn
%J Qualitative Social Work
%V 18
%N 3
%P 382-396
%@ 1473-3250
%D 2019
%I SAGE Publications Sage UK: London, England


%0 Journal Article
%T Health promotion and the family
%A Sindall, Colin
%J Health promotion international
%V 12
%N 3
%P 259-260
%@ 1460-2245
%D 1997
%I Oxford University Press


%0 Journal Article
%T Behavioral Health Needs Assessment Survey (BHNAS): Overview of Survey Items and Measures
%A Booth-Kewley, Stephanie
%A Beckerley, Shiloh E
%A Hilton, Susan M
%A Taylor, Marcus K
%D 2013
%I NAVAL HEALTH RESEARCH CENTER SAN DIEGO CA


%0 Journal Article
%T Families of children with intellectual disabilities in Vietnam: Emerging themes
%A D’Antonio, Emily
%A Shin, Jin Y
%J International review of research in mental retardation
%V 38
%P 93-123
%@ 0074-7750
%D 2009
%I Elsevier


%0 Journal Article
%T Knowledge translation in mental health: A scoping review
%A Goldner, Elliot M
%A Jeffries, Victoria
%A Bilsker, Dan
%A Jenkins, Emily
%A Menear, Matthew
%A Petermann, Lisa
%J Healthcare Policy
%V 7
%N 2
%P 83
%D 2011
%I Longwoods Publishing


%0 Journal Article
%T Engaging stakeholders in rehabilitation research: a scoping review of strategies used in partnerships and evaluation of impacts
%A Camden, Chantal
%A Shikako-Thomas, Keiko
%A Nguyen, Tram
%A Graham, Emma
%A Thomas, Aliki
%A Sprung, Jennifer
%A Morris, Christopher
%A Russell, Dianne J
%J Disability and rehabilitation
%V 37
%N 15
%P 1390-1400
%@ 0963-8288
%D 2015
%I Taylor & Francis


%0 Journal Article
%T Best practices for the prevention and management of diabetes and obesity-related chronic disease among Indigenous peoples in Canada: a review
%A Rice, Kathleen
%A Te Hiwi, Braden
%A Zwarenstein, Merrick
%A Lavallee, Barry
%A Barre, Douglas Edward
%A Harris, Stewart B
%J Canadian Journal of Diabetes
%V 40
%N 3
%P 216-225
%@ 1499-2671
%D 2016
%I Elsevier


%0 Journal Article
%T The role of public health in mental and behavioral health in children and families following disasters
%A Beaton, Randal D
%A Murphy, Shirley A
%A Houston, J Brian
%A Reyes, Gilbert
%A Bramwell, Suzette
%A McDaniel, Michelle
%A Reissman, Dori B
%A Pfefferbaum, Betty
%J Journal of public health management and practice
%V 15
%N 6
%P E1-E11
%@ 1078-4659
%D 2009
%I LWW


%0 Journal Article
%T Gender differences in children mental health disorders after earthquakes in Iran: a systematic review
%A Seddighi, Hamed
%A Salmani, Ibrahim
%J Journal of Community Health Research
%V 8
%N 1
%P 54-64
%D 2019
%I Journal of Community Health Research


%0 Journal Article
%T Systematic review of prevalence of young child overweight and obesity in the United States–Affiliated Pacific Region compared with the 48 contiguous states: The Children’s Healthy Living Program
%A Novotny, Rachel
%A Fialkowski, Marie Kainoa
%A Li, Fenfang
%A Paulino, Yvette
%A Vargo, Donald
%A Jim, Rally
%A Coleman, Patricia
%A Bersamin, Andrea
%A Nigg, Claudio R
%A Leon Guerrero, Rachael T
%J American journal of public health
%V 105
%N 1
%P e22-e35
%@ 1541-0048
%D 2015
%I American Public Health Association


%0 Journal Article
%T Are the voices of young people living in out-of-home care represented in research examining their health?: A systematic review of the literature
%A Smales, Madelaine
%A Savaglio, Melissa
%A Webster, Susan
%A Skouteris, Helen
%A Pizzirani, Bengianni
%A O'Donnell, Renee
%A Green, Rachael
%J Children and Youth Services Review
%V 113
%P 104966
%@ 0190-7409
%D 2020
%I Elsevier


%0 Journal Article
%T The Eight Ujarait (Rocks) model: Supporting Inuit adolescent mental health with an intervention model based on Inuit ways of knowing
%A Healey, Gwen Katheryn
%A Noah, Jennifer
%A Mearns, Ceporah
%J International Journal of Indigenous Health
%V 11
%N 1
%P 92-110
%@ 2291-9376
%D 2016


%0 Journal Article
%T Postdisaster psychological intervention since 9/11.
%A Watson, Patricia J
%A Brymer, Melissa J
%A Bonanno, George A
%J American Psychologist
%V 66
%N 6
%P 482
%@ 1433810956
%D 2011
%I American Psychological Association


%0 Journal Article
%T Mental health interventions in schools in high-income countries
%A Fazel, Mina
%A Hoagwood, Kimberly
%A Stephan, Sharon
%A Ford, Tamsin
%J The Lancet Psychiatry
%V 1
%N 5
%P 377-387
%@ 2215-0366
%D 2014
%I Elsevier


%0 Journal Article
%T Identifying the gap between need and intervention for alcohol use disorders in Europe
%A Drummond, Colin
%A Gual, Antoni
%A Goos, Cees
%A Godfrey, Christine
%A Deluca, Paolo
%A Von Der Goltz, Christoph
%A Gmel, Gerhard
%A Scafato, Emanuele
%A Wolstenholme, Amy
%A Mann, Karl
%J Addiction
%V 106
%P 31-36
%@ 0965-2140
%D 2011
%I Wiley Online Library


%0 Journal Article
%T Hubris, humility and humanity: expanding evidence approaches for improving and sustaining community health programmes
%A George, Asha S
%A LeFevre, Amnesty E
%A Schleiff, Meike
%A Mancuso, Arielle
%A Sacks, Emma
%A Sarriot, Eric
%J BMJ Global Health
%V 3
%N 3
%P e000811
%@ 2059-7908
%D 2018
%I BMJ Specialist Journals


%0 Journal Article
%T Planning transformative change for mental health services for diverse cultural-linguistic communities.
%A Nelson, Geoffrey
%A D'Ailly, Hsiao
%A Ochocka, Joanna
%A Janzen, Rich
%A Maiter, Sarah
%A Jacobson, Nora
%@ 0199362424
%D 2014
%I Oxford University Press


%0 Journal Article
%T A review of the academic impact of three methodological innovations: Netnography, child-led research and creative research methods
%A Bengry-Howell, Andrew
%A Wiles, Rose
%A Nind, Melanie
%A Crow, Graham
%D 2011
%I NCRM


%0 Journal Article
%T Protocol for a Systematic Review Exploring the Psychometric Properties of Health and Wellbeing Measures Used With Adolescents Experiencing Intellectual Disabilities.
%A Maguire, Stephanie
%A Davison, Jenny
%A McLaughlin, Marian
%A Simms, Victoria
%D 2021


%0 Journal Article
%T How to make your research jump off the page: co-creation to broaden public engagement in medical research
%A Finley, Nina
%A Swartz, Talia H
%A Cao, Kevin
%A Tucker, Joseph D
%J PLoS medicine
%V 17
%N 9
%P e1003246
%@ 1549-1277
%D 2020
%I Public Library of Science San Francisco, CA USA


%0 Journal Article
%T Development of an interprofessional collaboration competency scale for children with medical complexity
%A Shimmura, Keiko
%A Tadaka, Etsuko
%J BMJ open
%V 8
%N 6
%P e019415
%@ 2044-6055
%D 2018
%I British Medical Journal Publishing Group


%0 Journal Article
%T Psychiatric disorder or impairing psychology in children who have been excluded from school: a systematic review
%A Whear, Rebecca
%A Marlow, Ruth
%A Boddy, Kate
%A Ukoumunne, Obioha C
%A Parker, Claire
%A Ford, Tamsin
%A Thompson-Coon, Jo
%A Stein, Ken
%J School Psychology International
%V 35
%N 5
%P 530-543
%@ 0143-0343
%D 2014
%I Sage Publications Sage UK: London, England


%0 Journal Article
%T Assessing the need for substance abuse services: A critical review of needs assessment models
%A Dewit, David J
%A Rush, Brian
%J Evaluation and Program Planning
%V 19
%N 1
%P 41-64
%@ 0149-7189
%D 1996
%I Elsevier


%0 Journal Article
%T Responding to the health needs of survivors of human trafficking: a systematic review
%A Hemmings, Stacey
%A Jakobowitz, Sharon
%A Abas, Melanie
%A Bick, Debra
%A Howard, Louise M
%A Stanley, Nicky
%A Zimmerman, Cathy
%A Oram, Sian
%J BMC health services research
%V 16
%N 1
%P 1-9
%@ 1472-6963
%D 2016
%I BioMed Central


%0 Journal Article
%T Is research into ethnicity and health racist, unsound, or important science?
%A Bhopal, Raj
%J Bmj
%V 314
%N 7096
%P 1751
%@ 0959-8138
%D 1997
%I British Medical Journal Publishing Group


%0 Journal Article
%T Literature review: pharmaceutical needs assessment for prisoner populations in Wales
%A Allgeier, Rosemary
%D 2012
%I Citeseer


%0 Journal Article
%T Using videoconferencing to provide psychological services to rural children and adolescents: A review and case example
%A Duncan, Angela Banitt
%A Velasquez, Sarah E
%A Nelson, Eve-Lynn
%J Journal of Clinical Child & Adolescent Psychology
%V 43
%N 1
%P 115-127
%@ 1537-4416
%D 2014
%I Taylor & Francis


%0 Journal Article
%T How can payback from health services research be assessed?
%A Buxton, Martin
%A Hanney, Steve
%J Journal of health services research & policy
%V 1
%N 1
%P 35-43
%@ 1355-8196
%D 1996
%I SAGE Publications Sage UK: London, England


%0 Journal Article
%T Participatory methods to engage health service users in the development of electronic health resources: systematic review
%A Moore, Gaye
%A Wilding, Helen
%A Gray, Kathleen
%A Castle, David
%J Journal of participatory medicine
%V 11
%N 1
%P e11474
%D 2019
%I JMIR Publications Inc., Toronto, Canada


%0 Journal Article
%T Oral health status of immigrant and refugee children in North America: A scoping review
%A Reza, Mona
%A Amin, Maryam S
%A Sgro, Adam
%A Abdelaziz, Angham
%A Ito, Dick
%A Main, Patricia
%A Azarpazhooh, Amir
%A Amin, MS
%J J Can Dent Assoc
%V 82
%N g3
%P 1488-2159
%D 2016


%0 Journal Article
%T Best practice guidelines on prevention practice, research, training, and social advocacy for psychologists
%A Hage, Sally M
%A Romano, John L
%A Conyne, Robert K
%A Kenny, Maureen
%A Matthews, Connie
%A Schwartz, Jonathan P
%A Waldo, Michael
%J The Counseling Psychologist
%V 35
%N 4
%P 493-566
%@ 0011-0000
%D 2007
%I Sage Publications Sage CA: Los Angeles, CA


%0 Journal Article
%T Applying experience-based co-design with vulnerable populations: Lessons from a systematic review of methods to involve patients, families and service providers in child and youth mental health service improvement
%A Mulvale, Alison
%A Miatello, Ashleigh
%A Hackett, Christina
%A Mulvale, Gillian
%J Patient Experience Journal
%V 3
%N 1
%P 117-129
%@ 2372-0247
%D 2016


%0 Journal Article
%T Patients participating as co-researchers in health research: a systematic review of outcomes and experiences
%A Malterud, Kirsti
%A Elvbakken, Kari Tove
%J Scandinavian journal of public health
%V 48
%N 6
%P 617-628
%@ 1403-4948
%D 2020
%I SAGE Publications Sage UK: London, England


%0 Journal Article
%T The engagement of young people in the development and implementation of programmes to secure health: a systematic review
%A Gavine, Anna Jane
%A Aleman-Diaz, Aixa Y
%A Currie, Candace Evelyn
%A Humphris, Gerald Michael
%A Morgan, Antony Robert
%A Garcia-Moya, Irene
%D 2017
%I University of St Andrews


%0 Journal Article
%T Practitioner review: Co‐design of digital mental health technologies with children and young people
%A Bevan Jones, Rhys
%A Stallard, Paul
%A Agha, Sharifah Shameem
%A Rice, Simon
%A Werner‐Seidler, Aliza
%A Stasiak, Karolina
%A Kahn, Jason
%A Simpson, Sharon A
%A Alvarez‐Jimenez, Mario
%A Rice, Frances
%J Journal of Child Psychology and Psychiatry
%V 61
%N 8
%P 928-940
%@ 0021-9630
%D 2020
%I Wiley Online Library


%0 Journal Article
%T The Needs Assessment Team
%A Neal, Norma
%A Schrader, Theresa
%A Hyndman, Judy
%A Boyce, Beverly
%A Phillips, Debbie
%A Smith, Roxanne
%A Sushi, Flavia Genovese
%A Ricciardi, Josie
%A MacVicaar, Mary Kay
%A Mukkath, Sabin


%0 Journal Article
%T Adaptive interventions in child and adolescent mental health
%A Almirall, Daniel
%A Chronis-Tuscano, Andrea
%J Journal of Clinical Child & Adolescent Psychology
%V 45
%N 4
%P 383-395
%@ 1537-4416
%D 2016
%I Taylor & Francis


%0 Journal Article
%T The Needs Assessment Team
%A Smith, Sushi
%A Genovese, Flavia
%A Ricciardi, Josie
%A MacVicar, Mary Kay
%A Mukkath, Sabin
%A Sistering, GTA
%A Ve’ahavta, GTA


%0 Journal Article
%T Use of the CANS—Early Childhood in effecting change in the lives of young children and their families.
%A Cornett, Stacey
%A Podrobinok, Irene
%@ 1887554696
%D 2009
%I Civic Research Institute


%0 Journal Article
%T Towards school mental health programmes in Nigeria: systematic review revealed the need for contextualised and culturally-nuanced research
%A Atilola, Olayinka
%A Ola, Bolanle
%J Journal of Child & Adolescent Mental Health
%V 28
%N 1
%P 47-70
%@ 1728-0583
%D 2016
%I Taylor & Francis


%0 Journal Article
%T Changing Social Research Practices in the Context of Covid-19: Rapid Evidence Review
%A Nind, Melanie
%A Coverdale, Andy
%A Meckin, Robert
%D 2021
%I NCRM


%0 Journal Article
%T Challenges associated with childhood exposure to severe natural disasters: Research review and clinical implications
%A Overstreet, Stacy
%A Salloum, Alison
%A Burch, Berre
%A West, Jill
%J Journal of Child & Adolescent Trauma
%V 4
%N 1
%P 52-68
%@ 1936-153X
%D 2011
%I Springer


%0 Journal Article
%T The extension service as key mechanism for research and services delivery for prevention of mental health disorders in rural areas
%A Molgaard, Virginia K
%J American Journal of Community Psychology
%V 25
%N 4
%P 515-544
%@ 1573-2770
%D 1997
%I Wiley Online Library


%0 Journal Article
%T Care during pregnancy and childbirth for migrant women: how do we advance? Development of intervention studies–the case of the MAMAACT intervention in Denmark
%A Villadsen, Sarah Fredsted
%A Mortensen, Laust Hvas
%A Andersen, Anne-Marie Nybo
%J Best Practice & Research Clinical Obstetrics & Gynaecology
%V 32
%P 100-112
%@ 1521-6934
%D 2016
%I Elsevier


%0 Journal Article
%T Recruitment and retention of children in behavioral health risk factor studies: REACH strategies
%A Schoeppe, Stephanie
%A Oliver, Melody
%A Badland, Hannah M
%A Burke, Matthew
%A Duncan, Mitch J
%J International journal of behavioral medicine
%V 21
%N 5
%P 794-803
%@ 1070-5503
%D 2014
%I Springer


%0 Journal Article
%T Dissemination of evidence in paediatric emergency medicine: a quantitative descriptive evaluation of a 16-week social media promotion
%A Gates, Allison
%A Featherstone, Robin
%A Shave, Kassi
%A Scott, Shannon D
%A Hartling, Lisa
%J BMJ open
%V 8
%N 6
%P e022298
%@ 2044-6055
%D 2018
%I British Medical Journal Publishing Group


%0 Journal Article
%T Uncovering strengths of children of alcoholic parents
%A Walker, John P
%A Lee, Robert E
%J Contemporary family therapy
%V 20
%N 4
%P 521-538
%@ 1573-3335
%D 1998
%I Springer


%0 Journal Article
%T Involving Children in the Design of Online Peer Support for Children with Cancer
%A Lindberg, Susanne
%D 2013


%0 Journal Article
%T Epidemiology, aetiology and management of visual impairment in children
%A Solebo, Ameenat Lola
%A Rahi, Jugnoo
%J Archives of disease in childhood
%V 99
%N 4
%P 375-379
%@ 0003-9888
%D 2014
%I BMJ Publishing Group Ltd


%0 Journal Article
%T Acute rheumatic fever and rheumatic heart disease research
%A Mensah, George A
%A Engelgau, Michael E
%J Global heart
%V 12
%N 1
%P 63
%D 2017
%I NIH Public Access


%0 Journal Article
%T G138 (P) Designing a Behavioural-Educational Intervention Using Intervention Mapping to Reduce the High Rates of Paediatric Asthma Hospital Admissions in an Inner-City Area of Birmingham
%A Ikram, F
%A Cummins, C
%A Pattison, H
%A Barrett, L
%J Archives of Disease in Childhood
%V 98
%N Suppl 1
%P A65-A65
%@ 0003-9888
%D 2013
%I BMJ Publishing Group Ltd


%0 Journal Article
%T Interventions for motor vehicle crashes among Indigenous communities: strategies to inform Canadian initiatives
%A Short, Megan M
%A Mushquash, Christopher J
%A Bédard, Michel
%J Canadian journal of public health
%V 105
%N 4
%P e296-e305
%@ 1920-7476
%D 2014
%I Springer


%0 Journal Article
%T A review of teenagers' perceived needs and access to primary health care: implications for health services
%A Gleeson, Catherine R
%A Robinson, Michael B
%A Neal, Richard D
%J Primary Health Care Research & Development
%V 3
%N 3
%P 184-193
%@ 1477-1128
%D 2002
%I Cambridge University Press


%0 Journal Article
%T Preparation and transition planning for unaccompanied asylum-seeking and refugee young people: A review of evidence in England
%A Wade, Jim
%J Children and Youth Services Review
%V 33
%N 12
%P 2424-2430
%@ 0190-7409
%D 2011
%I Elsevier


%0 Journal Article
%T The utility of resilience as a conceptual framework for understanding and measuring LGBTQ health
%A Colpitts, Emily
%A Gahagan, Jacqueline
%J International journal for equity in health
%V 15
%N 1
%P 1-8
%@ 1475-9276
%D 2016
%I BioMed Central


%0 Journal Article
%T Families of Children with Intellectual Disabilities in Vietnam: Emerging
%A D’Antonio, Emily
%A Shin, Jin Y
%D 2009


%0 Journal Article
%T Characteristics of evaluated childhood agricultural safety interventions
%A Gallagher, Susan S
%J Journal of agromedicine
%V 17
%N 2
%P 109-126
%@ 1059-924X
%D 2012
%I Taylor & Francis


%0 Journal Article
%T Nurse referrals of children to social services
%A de St Paer, Anne
%A Appleton, Jane V
%A Williams, Julia
%J British journal of community nursing
%V 6
%N 4
%P 201-205
%@ 1462-4753
%D 2001
%I MA Healthcare London


%0 Journal Article
%T The effectiveness of telemental health: a 2013 review
%A Hilty, Donald M
%A Ferrer, Daphne C
%A Parish, Michelle Burke
%A Johnston, Barb
%A Callahan, Edward J
%A Yellowlees, Peter M
%J Telemedicine and e-Health
%V 19
%N 6
%P 444-454
%@ 1530-5627
%D 2013
%I Mary Ann Liebert, Inc. 140 Huguenot Street, 3rd Floor New Rochelle, NY 10801 USA


%0 Journal Article
%T Applying community organizing principles to assess health needs in New Haven, Connecticut
%A Santilli, Alycia
%A Carroll-Scott, Amy
%A Ickovics, Jeannette R
%J American journal of public health
%V 106
%N 5
%P 841-847
%@ 1541-0048
%D 2016
%I American Public Health Association


%0 Journal Article
%T The Fear Factor and Forbidden Facts
%A Nair, MKC
%A Russell, Paul Swamidhas Sudhakar
%A Ellangovan, K
%J The Indian Journal of Pediatrics
%V 80
%N 2
%P 129-131
%@ 0973-7693
%D 2013
%I Springer


%0 Journal Article
%T Genetics and public health in the 21st century: using genetic information to improve health and prevent disease
%A Khoury, Muin J
%A Burke, Wylie
%A Thomson, Elizabeth Jean
%@ 0195128303
%D 2000
%I Oxford University Press, USA


%0 Journal Article
%T Peer research by children and young people and their allies Rapid Evidence Review of best practices in health and social science literature
%A Larkins, Cath
%A Nowland, Rebecca
%A Robertson, Laura
%A Farrelly, Nicola
%A Sharpe, Darren
%A Roy, Alastair Neil
%A Morocza, Nora
%A de Lemos, Jamilson Bernardo
%D 2021
%I University of Central Lancashire


%0 Journal Article
%T Nursing interventions to support family caregivers in end-of-life care at home: A systematic narrative review
%A Becqué, Yvonne N
%A Rietjens, Judith AC
%A van Driel, Anne Geert
%A van der Heide, Agnes
%A Witkamp, Erica
%J International journal of nursing studies
%V 97
%P 28-39
%@ 0020-7489
%D 2019
%I Elsevier


%0 Journal Article
%T P274 Designing a Behavioural-Educational Intervention Using Intervention Mapping to Reduce the High Rates of Paediatric Asthma Hospital Admissions in an Inner-City Area of Birmingham
%A Ikram-Bashir, F
%A Barrett, L
%A Cummins, C
%A Pattison, H
%J Thorax
%V 67
%N Suppl 2
%P A184-A185
%@ 0040-6376
%D 2012
%I BMJ Publishing Group Ltd


%0 Journal Article
%T Searching for collaboration in international nursing partnerships: a literature review
%A George, EK
%A Meadows‐Oliver, M
%J International Nursing Review
%V 60
%N 1
%P 31-36
%@ 0020-8132
%D 2013
%I Wiley Online Library


%0 Journal Article
%T Health promotion research: dilemmas and challenges
%A Koelen, Maria A
%A Vaandrager, Lenneke
%A Colomér, Concha
%J Journal of Epidemiology & Community Health
%V 55
%N 4
%P 257-262
%@ 0143-005X
%D 2001
%I BMJ Publishing Group Ltd


%0 Journal Article
%T The quality of Australian Indigenous primary health care research focusing on social and emotional wellbeing: a systematic review
%A Farnbach, Sara
%A Eades, Anne-Maree
%A Fernando, Jamie K
%A Gwynn, Josephine D
%A Glozier, Nick
%A Hackett, Maree
%J Public health research & practice
%V 27
%N 4
%@ 2204-2091
%D 2017
%I SaxInstitute


%0 Journal Article
%T Interventions to Improve Breastfeeding Exclusivity in Low-And Middle-Income Countries: A Systematic Review and Meta-Analysis
%A Olufunlayo, Tolulope F
%A Roberts, Alero A
%A MacArthur, Christine
%A Thomas, Neil
%A Odeyemi, Kofoworola A
%A Price, Malcolm
%A Jolly, Kate
%J Available at SSRN 3234908
%D 2018


%0 Journal Article
%T Cyberbullying and children and young people's mental health: a systematic map of systematic reviews
%A Kwan, Irene
%A Dickson, Kelly
%A Richardson, Michelle
%A MacDowall, Wendy
%A Burchett, Helen
%A Stansfield, Claire
%A Brunton, Ginny
%A Sutcliffe, Katy
%A Thomas, James
%J Cyberpsychology, Behavior, and Social Networking
%V 23
%N 2
%P 72-82
%@ 2152-2715
%D 2020
%I Mary Ann Liebert, Inc., publishers 140 Huguenot Street, 3rd Floor New …


%0 Journal Article
%T How can we meet the health needs of child refugees, asylum seekers and undocumented migrants?
%A Stevens, Amy Jane
%J Archives of disease in childhood
%V 105
%N 2
%P 191-196
%@ 0003-9888
%D 2020
%I BMJ Publishing Group Ltd


%0 Journal Article
%T How is COVID-19 pandemic impacting mental health of children and adolescents?
%A de Miranda, Debora Marques
%A da Silva Athanasio, Bruno
%A de Sena Oliveira, Ana Cecília
%A Silva, Ana Cristina Simoes
%J International Journal of Disaster Risk Reduction
%P 101845
%@ 2212-4209
%D 2020
%I Elsevier


%0 Journal Article
%T The disaster information needs of families of children with special healthcare needs: a scoping review
%A Hipper, Thomas J
%A Davis, Renee
%A Massey, Philip M
%A Turchi, Renee M
%A Lubell, Keri M
%A Pechta, Laura E
%A Rose, Dale A
%A Wolkin, Amy
%A Briseño, Lisa
%A Franks, Jessica L
%J Health security
%V 16
%N 3
%P 178-192
%@ 2326-5094
%D 2018
%I Mary Ann Liebert, Inc. 140 Huguenot Street, 3rd Floor New Rochelle, NY 10801 USA


%0 Journal Article
%T Barriers to voluntary participation in sport for children: a systematic review
%A Somerset, Sarah
%A Hoare, Derek J
%J BMC pediatrics
%V 18
%N 1
%P 1-19
%@ 1471-2431
%D 2018
%I Springer


%0 Journal Article
%T Built environment in programs to promote physical activity among Latino children and youth living in the United States and in Latin America
%A Sarmiento, Olga L
%A Rubio, María Alejandra
%A King, Abby C
%A Serrano, Natalicio
%A Hino, Adriano Akira F
%A Hunter, Ruth F
%A Aguilar‐Farias, Nicolas
%A Parra, Diana C
%A Salvo, Deborah
%A Jáuregui, Alejandra
%J Obesity Reviews
%P e13236
%@ 1467-7881
%D 2021
%I Wiley Online Library


%0 Journal Article
%T Child and adolescent mental health and primary health care: Current status and future directions
%A Macdonald, Wendy
%A Bower, Peter
%J Current Opinion in Psychiatry
%V 13
%N 4
%P 369-373
%@ 0951-7367
%D 2000
%I LWW


%0 Journal Article
%T Facilitating school, family, and community partnerships: Enhancing student mental health: An overview of the special series
%A Shapiro, Edward S
%A DuPaul, George J
%A Barnabas, Ernesto
%A Benson, Jaime L
%A Slay, Peter M
%J School Mental Health
%V 2
%N 2
%P 45-51
%@ 1866-2633
%D 2010
%I Springer


%0 Journal Article
%T A state-of-knowledge review
%A Dufour, S
%A Chamberland, C
%A Trocmé, N


%0 Journal Article
%T Projected outcomes of nurse-family partnership home visitation during 1996–2013, USA
%A Miller, Ted R
%J Prevention Science
%V 16
%N 6
%P 765-777
%@ 1573-6695
%D 2015
%I Springer


%0 Journal Article
%T The Application of Human-Centered Design Approaches in Health Research and Innovation: A Narrative Review of Current Practices
%A Göttgens, Irene
%A Oertelt-Prigione, Sabine
%J JMIR mHealth and uHealth
%V 9
%N 12
%P e28102
%D 2021
%I JMIR Publications Inc., Toronto, Canada


%0 Journal Article
%T Human-centred design in global health: A scoping review of applications and contexts
%A Bazzano, Alessandra N
%A Martin, Jane
%A Hicks, Elaine
%A Faughnan, Maille
%A Murphy, Laura
%J PloS one
%V 12
%N 11
%P e0186744
%@ 1932-6203
%D 2017
%I Public Library of Science San Francisco, CA USA


%0 Journal Article
%T Practitioner review: Co-design of digital mental health technologies with children and young people.
%A Stallard, P
%A Agha, SS
%A Rice, S
%A Werner-Seidler, A
%A Stasiak, K
%A Kahn, J
%A Simpson, SA
%A Alvarez-Jimenez, M
%A Rice, F
%A Evans, R
%J Journal of Child Psychology and Psychiatry, and Allied Disciplines
%V 61
%N 8
%P 928-940
%@ 0021-9630
%D 2020


%0 Journal Article
%T User‐centered design for psychosocial intervention development and implementation.
%A Lyon, Aaron R
%A Koerner, Kelly
%J Clinical Psychology: Science and Practice
%V 23
%N 2
%P 180
%@ 1468-2850
%D 2016
%I Wiley-Blackwell Publishing Ltd.


%0 Journal Article
%T Use of synchronous digital health technologies for the care of children with special health care needs and their families: scoping review
%A Bird, Marissa
%A Li, Lin
%A Ouellette, Carley
%A Hopkins, Kylie
%A McGillion, Michael H
%A Carter, Nancy
%J JMIR pediatrics and parenting
%V 2
%N 2
%P e15106
%D 2019
%I JMIR Publications Inc., Toronto, Canada


%0 Journal Article
%T Empowering children and families with information technology
%A D'alessandro, Donna M
%A Dosa, Nienke P
%J Archives of pediatrics & adolescent medicine
%V 155
%N 10
%P 1131-1136
%@ 1072-4710
%D 2001
%I American Medical Association


%0 Journal Article
%T Integrating evidence from systematic reviews, qualitative research, and expert knowledge using co-design techniques to develop a web-based intervention for people in the retirement transition
%A O'Brien, Nicola
%A Heaven, Ben
%A Teal, Gemma
%A Evans, Elizabeth H
%A Cleland, Claire
%A Moffatt, Suzanne
%A Sniehotta, Falko F
%A White, Martin
%A Mathers, John C
%A Moynihan, Paula
%J Journal of medical Internet research
%V 18
%N 8
%P e5790
%D 2016
%I JMIR Publications Inc., Toronto, Canada


%0 Journal Article
%T Group clinics for young adults with diabetes in an ethnically diverse, socioeconomically deprived setting (TOGETHER study): protocol for a realist review, co-design and mixed methods, participatory evaluation of a new care model
%A Papoutsi, Chrysanthi
%A Hargreaves, Dougal
%A Colligan, Grainne
%A Hagell, Ann
%A Patel, Anita
%A Campbell-Richards, Desirée
%A Viner, Russell M
%A Vijayaraghavan, Shanti
%A Marshall, Martin
%A Greenhalgh, Trisha
%J BMJ open
%V 7
%N 6
%P e017363
%@ 2044-6055
%D 2017
%I British Medical Journal Publishing Group


%0 Journal Article
%T Promoting physical activity and physical function in people with long-term conditions in primary care: the Function First realist synthesis with co-design
%A Law, R
%A Langley, Joseph
%A Hall, Beth
%A Burton, Christopher
%A Hiscock, Julia
%A Williams, Lynne
%A Morrison, Val
%A Lemmey, Andrew
%A Lovell-Smith, Candida
%A Gallanders, John
%J Health Services and Delivery Research
%V 9
%N 16
%P 1-104
%@ 2050-4349
%D 2021
%I National Institute for Health Research


%0 Journal Article
%T Research co-design in health: an overview of reviews
%A Slattery, Peter
%A Saeri, Alexander K
%A Bragge, Peter
%D 2019
%I OSF Preprints


%0 Journal Article
%T Co-design of mHealth delivered interventions: a systematic review to assess key methods and processes
%A Eyles, Helen
%A Jull, Andrew
%A Dobson, Rosie
%A Firestone, Ridvan
%A Whittaker, Robyn
%A Te Morenga, Lisa
%A Goodwin, Debbie
%A Mhurchu, Cliona Ni
%J Current Nutrition Reports
%V 5
%N 3
%P 160-167
%@ 2161-3311
%D 2016
%I Springer


%0 Journal Article
%T Research co-design in health: a rapid review
%A Slattery, Peter
%A Saeri, Alexander
%A Bragge, Peter


%0 Journal Article
%T Policies to enable children’s voice for healthy neighbourhoods and communities: a systematic mapping review and case study
%A Sullivan, Eve
%A Egli, Victoria
%A Donnellan, Niamh
%A Smith, Melody
%J Kōtuitui: New Zealand Journal of Social Sciences Online
%V 16
%N 1
%P 18-44
%@ 1177-083X
%D 2021
%I Taylor & Francis


%0 Journal Article
%T Co-design in mHealth systems development: insights from a systematic literature review
%A Noorbergen, Tyler J
%A Adam, Marc TP
%A Roxburgh, Mark
%A Teubner, Timm
%J AIS Transactions on Human-Computer Interaction
%V 13
%N 2
%P 175-205
%@ 1944-3900
%D 2021


%0 Journal Article
%T A co-design process developing heuristics for practitioners providing end of life care for people with dementia
%A Davies, Nathan
%A Mathew, Rammya
%A Wilcock, Jane
%A Manthorpe, Jill
%A Sampson, Elizabeth L
%A Lamahewa, Kethakie
%A Iliffe, Steve
%J BMC palliative care
%V 15
%N 1
%P 1-11
%@ 1472-684X
%D 2016
%I BioMed Central


%0 Journal Article
%T Testing accelerated experience-based co-design: a qualitative study of using a national archive of patient experience narrative interviews to promote rapid patient-centred service improvement
%A Locock, Louise
%A Robert, Glenn
%A Boaz, Annette
%A Vougioukalou, Sonia
%A Shuldham, Caroline
%A Fielden, Jonathan
%A Ziebland, Sue
%A Gager, Melanie
%A Tollyfield, Ruth
%A Pearcey, John
%J Health Services and Delivery Research
%V 2
%N 4
%@ 2050-4349
%D 2014
%I NIHR Journals Library Publications


%0 Journal Article
%T Theory and practical guidance for effective de-implementation of practices across health and care services: a realist synthesis
%A Burton, C
%A Williams, Lynne
%A Bucknall, Tracey
%A Fisher, Denise
%A Hall, Beth
%A Harris, Gill
%A Jones, Peter
%A Makin, Matthew
%A Mcbride, Anne
%A Meacock, Rachel
%J Health Services and Delivery Research
%V 9
%N 2
%@ 2050-4349
%D 2021
%I National Institute for Health Research


%0 Journal Article
%T Experience based co-design in acute healthcare services: a scoping review protocol
%A Kynoch, Kathryn
%A Ramis, Mary-Anne
%J JBI Evidence Synthesis
%V 17
%N 1
%P 3-9
%@ 2689-8381
%D 2019
%I LWW


%0 Journal Article
%T Co-designed healthcare transition interventions for adolescents and young adults with chronic conditions: a scoping review
%A Bray, Emily Alice
%A Everett, Bronwyn
%A George, Ajesh
%A Salamonson, Yenna
%A Ramjan, Lucie M
%J Disability and Rehabilitation
%P 1-22
%@ 0963-8288
%D 2021
%I Taylor & Francis


%0 Journal Article
%T Achieving research impact through co‐creation in community‐based health services: literature review and case study
%A Greenhalgh, Trisha
%A Jackson, Claire
%A Shaw, Sara
%A Janamian, Tina
%J The Milbank Quarterly
%V 94
%N 2
%P 392-429
%@ 0887-378X
%D 2016
%I Wiley Online Library


%0 Journal Article
%T Tackling the challenge of treating obesity using design research methods: A scoping review
%A Elliott, Andrea
%A Lang, Sarah
%A Truby, Helen
%A Brennan, Linda
%A Gibson, Simone
%J Obesity Reviews
%@ 1467-789X
%D 2021
%I Wiley Online Library


%0 Journal Article
%T Driving better intervention outcomes in eating disorders: A systematic synthesis of research priority setting and the involvement of consumer input
%A Wade, Tracey D
%A Hart, Laura M
%A Mitchison, Deborah
%A Hay, Phillipa
%J European Eating Disorders Review
%V 29
%N 3
%P 346-354
%@ 1072-4133
%D 2021
%I Wiley Online Library


%0 Journal Article
%T The design of cluster randomized crossover trials
%A Rietbergen, Charlotte
%A Moerbeek, Mirjam
%J Journal of Educational and Behavioral Statistics
%V 36
%N 4
%P 472-490
%@ 1076-9986
%D 2011
%I Sage Publications Sage CA: Los Angeles, CA


%0 Journal Article
%T The co-design process for apparel for the active ageing population: The participant experience
%A Sinfield, M
%J Textile-Led Design for the Active Ageing Population
%P 257-268
%D 2015
%I Elsevier


%0 Journal Article
%T Co-production within child and adolescent mental health: A systematic review
%A Norton, Michael John
%J International journal of environmental research and public health
%V 18
%N 22
%P 11897
%D 2021
%I Multidisciplinary Digital Publishing Institute


%0 Journal Article
%T Soft Persuasion: Persuasive Technology in A Sensitive Context
%A Bossi, Dino


%0 Journal Article
%T Improving skills and care standards in the support workforce for older people: a realist synthesis of workforce development interventions
%A Rycroft-Malone, Jo
%A Burton, C
%A Williams, Lynne
%A Edwards, Stephen
%A Fisher, Denise
%A Hall, Beth
%A McCormack, Brendan
%A Nutley, Sandra
%A Seddon, Diane
%A Williams, Roger
%@ 2050-4349
%D 2016
%I National Institute of Health Research


%0 Journal Article
%T Interventions Targeting Bottle and Formula Feeding in the Prevention and Treatment of Early Childhood Caries, Overweight and Obesity: An Integrative Review
%A Cheng, Heilok
%A Chen, Rebecca
%A Milosevic, Maxim
%A Rossiter, Chris
%A Arora, Amit
%A Denney-Wilson, Elizabeth
%J International Journal of Environmental Research and Public Health
%V 18
%N 23
%P 12304
%D 2021
%I Multidisciplinary Digital Publishing Institute


%0 Journal Article
%T Diabetes management via mobile phones: a systematic review
%A Holtz, Bree
%A Lauckner, Carolyn
%J Telemedicine and e-Health
%V 18
%N 3
%P 175-184
%@ 1530-5627
%D 2012
%I Mary Ann Liebert, Inc. 140 Huguenot Street, 3rd Floor New Rochelle, NY 10801 USA


%0 Journal Article
%T Peer reviewed: Design thinking in health care
%A Altman, Myra
%A Huang, Terry TK
%A Breland, Jessica Y
%J Preventing chronic disease
%V 15
%D 2018
%I Centers for Disease Control and Prevention


%0 Journal Article
%T Understanding patient engagement in health system decision-making: a co-designed scoping review
%A McCarron, Tamara L
%A Moffat, Karen
%A Wilkinson, Gloria
%A Zelinsky, Sandra
%A Boyd, Jamie M
%A White, Deborah
%A Hassay, Derek
%A Lorenzetti, Diane L
%A Marlett, Nancy J
%A Noseworthy, Thomas
%J Systematic reviews
%V 8
%N 1
%P 1-10
%@ 2046-4053
%D 2019
%I BioMed Central


%0 Journal Article
%T User involvement in the design and development of patient decision aids and other personal health tools: a systematic review
%A Vaisson, Gratianne
%A Provencher, Thierry
%A Dugas, Michèle
%A Trottier, Marie-Ève
%A Chipenda Dansokho, Selma
%A Colquhoun, Heather
%A Fagerlin, Angela
%A Giguere, Anik MC
%A Hakim, Hina
%A Haslett, Lynne
%J Medical Decision Making
%V 41
%N 3
%P 261-274
%@ 0272-989X
%D 2021
%I SAGE Publications Sage CA: Los Angeles, CA


%0 Journal Article
%T Co-design and feasibility of a pharmacist-led minor ailment service
%A Dineen-Griffin, Sarah
%A Benrimoj, Shalom I
%A Williams, Kylie A
%A Garcia-Cardenas, Victoria
%J BMC Health Services Research
%V 21
%N 1
%P 1-13
%@ 1472-6963
%D 2021
%I BioMed Central


%0 Conference Proceedings
%T Strategies to engage adolescents in digital health interventions for obesity prevention and management
%A Partridge, Stephanie R
%A Redfern, Julie
%B Healthcare
%V 6
%N 3
%P 70
%D 2018
%I Multidisciplinary Digital Publishing Institute


%0 Journal Article
%T Co-Design for People-Centred Care Digital Solutions: A Literature Review
%A Sanz, M Ferri
%A Acha, B Vallina
%A García, M Ferrando
%J International Journal of Integrated Care
%V 21
%N 2
%D 2021
%I Ubiquity Press


%0 Journal Article
%T From evidence to influence: dissemination and implementation of scientific knowledge for improved pain research and management
%A Chambers, Christine T
%J Pain
%V 159
%P S56-S64
%@ 0304-3959
%D 2018
%I LWW


%0 Journal Article
%T Engaging children and young people in digital mental health interventions: systematic review of modes of delivery, facilitators, and barriers
%A Liverpool, Shaun
%A Mota, Catarina Pinheiro
%A Sales, Célia MD
%A Čuš, Anja
%A Carletto, Sara
%A Hancheva, Camellia
%A Sousa, Sónia
%A Cerón, Sonia Conejo
%A Moreno-Peral, Patricia
%A Pietrabissa, Giada
%J Journal of medical Internet research
%V 22
%N 6
%P e16317
%D 2020
%I JMIR Publications Inc., Toronto, Canada


%0 Journal Article
%T Assent for children's participation in research: why it matters and making it meaningful
%A Oulton, K
%A Gibson, F
%A Sell, D
%A Williams, A
%A Pratt, L
%A Wray, J
%J Child: care, health and development
%V 42
%N 4
%P 588-597
%@ 0305-1862
%D 2016
%I Wiley Online Library


%0 Conference Proceedings
%T Impact of research about the early development of children with intellectual disability: A science mapping analysis
%A Schuengel, Carlo
%A van Rest, Maaike M
%A Stanford, Catherine E
%A Hastings, Richard P
%B Frontiers in Education
%V 4
%P 41
%@ 2504-284X
%D 2019
%I Frontiers


%0 Journal Article
%T Engaging patients to improve quality of care: a systematic review
%A Bombard, Yvonne
%A Baker, G Ross
%A Orlando, Elaina
%A Fancott, Carol
%A Bhatia, Pooja
%A Casalino, Selina
%A Onate, Kanecy
%A Denis, Jean-Louis
%A Pomey, Marie-Pascale
%J Implementation Science
%V 13
%N 1
%P 1-22
%@ 1748-5908
%D 2018
%I Springer


%0 Journal Article
%T Qualitative methodology in cardiovascular outcomes research: a contemporary look
%A McIlvennan, Colleen K
%A Morris, Megan A
%A Guetterman, Timothy C
%A Matlock, Daniel D
%A Curry, Leslie
%J Circulation: Cardiovascular Quality and Outcomes
%V 12
%N 9
%P e005828
%@ 1941-7705
%D 2019
%I Am Heart Assoc


%0 Journal Article
%T Development of ReachOut Parents: a multi-component online program targeting parents to improve youth mental health outcomes
%A Cairns, Kathryn
%A Potter, Sophie
%A Nicholas, Mariesa
%A Buhagiar, Kerrie
%J Advances in Mental Health
%V 17
%N 1
%P 55-71
%@ 1838-7357
%D 2019
%I Taylor & Francis


%0 Journal Article
%T Participatory methods in pediatric participatory research: a systematic review
%A Haijes, Hanneke A
%A van Thiel, Ghislaine JMW
%J Pediatric research
%V 79
%N 5
%P 676-683
%@ 1530-0447
%D 2016
%I Nature Publishing Group


%0 Journal Article
%T Disentangling fun and enjoyment in exergames using an expanded design, play, experience framework: a narrative review
%A Mellecker, Robin
%A Lyons, Elizabeth J
%A Baranowski, Tom
%J GAMES FOR HEALTH: Research, Development, and Clinical Applications
%V 2
%N 3
%P 142-149
%@ 2161-783X
%D 2013
%I Mary Ann Liebert, Inc. 140 Huguenot Street, 3rd Floor New Rochelle, NY 10801 USA


%0 Journal Article
%T The need for feminist intersectionality in digital health
%A Figueroa, Caroline A
%A Luo, Tiffany
%A Aguilera, Adrian
%A Lyles, Courtney R
%J The Lancet Digital Health
%V 3
%N 8
%P e526-e533
%@ 2589-7500
%D 2021
%I Elsevier


%0 Journal Article
%T Moving from spending to investment: a research agenda for improving health care financing for children and youth with special health care needs
%A Kuo, Dennis Z
%A Comeau, Meg
%A Perrin, James M
%A Coleman, Cara
%A White, Patience
%A Lerner, Carlos
%A Stille, Christopher J
%J Academic pediatrics
%@ 1876-2859
%D 2021
%I Elsevier


%0 Journal Article
%T Towards better evidence-informed global action: lessons learnt from the Lancet series and recent developments in physical activity and public health
%A Ding, Ding
%A Varela, Andrea Ramirez
%A Bauman, Adrian E
%A Ekelund, Ulf
%A Lee, I-Min
%A Heath, Gregory
%A Katzmarzyk, Peter T
%A Reis, Rodrigo
%A Pratt, Michael
%J British journal of sports medicine
%V 54
%N 8
%P 462-468
%@ 0306-3674
%D 2020
%I BMJ Publishing Group Ltd and British Association of Sport and Exercise Medicine


%0 Journal Article
%T Widening the lens: Understanding urban parks as a network
%A Torabi, Nooshin
%A Lindsay, Jo
%A Smith, Jonathan
%A Khor, Lee-Anne
%A Sainsbury, Oscar
%J Cities
%V 98
%P 102527
%@ 0264-2751
%D 2020
%I Elsevier


%0 Journal Article
%T Social media recruitment for mental health research: a systematic review
%A Sanchez, Catherine
%A Grzenda, Adrienne
%A Varias, Andrea
%A Widge, Alik S
%A Carpenter, Linda L
%A McDonald, William M
%A Nemeroff, Charles B
%A Kalin, Ned H
%A Martin, Glenn
%A Tohen, Mauricio
%J Comprehensive psychiatry
%V 103
%P 152197
%@ 0010-440X
%D 2020
%I Elsevier


%0 Journal Article
%T Person-centred data collection methods to embed the authentic voice of people who experience health challenges
%A Prior, Sarah Jane
%A Mather, Carey
%A Ford, Karen
%A Bywaters, Danielle
%A Campbell, Steven
%J BMJ Open Quality
%V 9
%N 3
%P e000912
%@ 2399-6641
%D 2020
%I British Medical Journal Publishing Group


%0 Journal Article
%T Involvement of Indigenous young people in the design and evaluation of digital mental health interventions: a scoping review protocol
%A Povey, Josie
%A Raphiphatthana, Buaphrao
%A Torok, Michelle
%A Nagel, Tricia
%A Shand, Fiona
%A Sweet, Michelle
%A Lowell, Anne
%A Mills, Patj Patj Janama Robert
%A Dingwall, Kylie
%J Systematic reviews
%V 10
%N 1
%P 1-8
%@ 2046-4053
%D 2021
%I BioMed Central


%0 Journal Article
%T Quality assessment with diverse studies (QuADS): an appraisal tool for methodological and reporting quality in systematic reviews of mixed-or multi-method studies
%A Harrison, Reema
%A Jones, Benjamin
%A Gardener, Peter
%A Lawton, Rebecca
%J BMC health services research
%V 21
%N 1
%P 1-20
%@ 1472-6963
%D 2021
%I BioMed Central


%0 Journal Article
%T Parental engagement in early intervention for infants with cerebral palsy—A realist synthesis
%A Harniess, Phillip Antony
%A Gibbs, Deanna
%A Bezemer, Jeff
%A Purna Basu, Anna
%J Child: Care, Health and Development
%@ 0305-1862
%D 2021
%I Wiley Online Library


%0 Journal Article
%T Screen time, social media use, and adolescent development
%A Odgers, Candice L
%A Schueller, Stephen M
%A Ito, Mimi
%J Annual Review of Developmental Psychology
%V 2
%P 485-502
%@ 2640-7922
%D 2020
%I Annual Reviews


%0 Journal Article
%T Migration as a determinant of childhood obesity in the United States and Latin America
%A Vilar‐Compte, Mireya
%A Bustamante, Arturo V
%A López‐Olmedo, Nancy
%A Gaitán‐Rossi, Pablo
%A Torres, Jaqueline
%A Peterson, Karen E
%A Teruel, Graciela
%A Pérez‐Escamilla, Rafael
%J Obesity Reviews
%V 22
%P e13240
%@ 1467-7881
%D 2021
%I Wiley Online Library


%0 Journal Article
%T Researching and designing health care environments: A systematized review of creative research methods
%A Jellema, Pleuntje
%A Annemans, Margo
%A Heylighen, Ann
%J Qualitative health research
%V 29
%N 2
%P 290-300
%@ 1049-7323
%D 2019
%I SAGE Publications Sage CA: Los Angeles, CA


%0 Journal Article
%T Optimal NHS service delivery to care homes: a realist evaluation of the features and mechanisms that support effective working for the continuing care of older people in residential settings
%A Goodman, Claire
%A Davies, Sue L
%A Gordon, Adam L
%A Dening, Tom
%A Gage, Heather
%A Meyer, Julienne
%A Schneider, Justine
%A Bell, Brian
%A Jordan, Jake
%A Martin, Finbarr
%@ 2050-4349
%D 2017
%I National Institute for Health Research (NIHR)


%0 Journal Article
%T The potential for emerging technologies to support self-regulation in children with ADHD: A literature review
%A Cibrian, Franceli L
%A Lakes, Kimberley D
%A Schuck, Sabrina EB
%A Hayes, Gillian R
%J International Journal of Child-Computer Interaction
%V 31
%P 100421
%@ 2212-8689
%D 2022
%I Elsevier


%0 Journal Article
%T Knowledge Gaps in Mobile Health Research for Promoting Physical Activity in Adults With Autism Spectrum Disorder
%A Lee, Daehyoung
%J Frontiers in Psychology
%V 12
%D 2021
%I Frontiers Media SA


%0 Journal Article
%T The role of community health workers in addressing the global burden of ear disease and hearing loss: a systematic scoping review of the literature
%A O'Donovan, James
%A Verkerk, Misha
%A Winters, Niall
%A Chadha, Shelly
%A Bhutta, Mahmood F
%J BMJ global health
%V 4
%N 2
%P e001141
%@ 2059-7908
%D 2019
%I BMJ Specialist Journals


%0 Journal Article
%T Artificial intelligence and the future of global health
%A Schwalbe, Nina
%A Wahl, Brian
%J The Lancet
%V 395
%N 10236
%P 1579-1586
%@ 0140-6736
%D 2020
%I Elsevier


%0 Journal Article
%T A scoping review of health game research: Past, present, and future
%A Kharrazi, Hadi
%A Lu, Amy Shirong
%A Gharghabi, Fardad
%A Coleman, Whitney
%J GAMES FOR HEALTH: Research, Development, and Clinical Applications
%V 1
%N 2
%P 153-164
%D 2012
%I Mary Ann Liebert, Inc. 140 Huguenot Street, 3rd Floor New Rochelle, NY 10801 USA


%0 Journal Article
%T Recent developments in the use of smartphone interventions for mental health
%A Mehrotra, Seema
%A Tripathi, Ravikesh
%J Current Opinion in Psychiatry
%V 31
%N 5
%P 379-388
%@ 0951-7367
%D 2018
%I LWW


%0 Journal Article
%T Seeing" the difference: the importance of visibility and action as a mark of" authenticity" in co-production: comment on" collaboration and co-production of knowledge in healthcare: opportunities and challenges
%A Cooke, Jo
%A Langley, Joe
%A Wolstenholme, Dan
%A Hampshaw, Susan
%J International Journal of Health Policy and Management
%V 6
%N 6
%P 345
%D 2017
%I Kerman University of Medical Sciences


%0 Journal Article
%T A scoping review of patient-facing, behavioral health interventions with voice assistant technology targeting self-management and healthy lifestyle behaviors
%A Sezgin, Emre
%A Militello, Lisa K
%A Huang, Yungui
%A Lin, Simon
%J Translational Behavioral Medicine
%V 10
%N 3
%P 606-628
%@ 1869-6716
%D 2020
%I Oxford University Press US


%0 Journal Article
%T Participatory health research with migrants: Opportunities, challenges, and way forwards
%A Roura, Maria
%A Dias, Sonia
%A LeMaster, Joseph W
%A MacFarlane, Anne
%J Health Expectations
%V 24
%N 2
%P 188-197
%@ 1369-6513
%D 2021
%I Wiley Online Library


%0 Journal Article
%T Building quality mHealth for low resource settings
%A Ettinger, Kate Michi
%A Pharaoh, Hamilton
%A Buckman, Reymound Yaw
%A Conradie, Hoffie
%A Karlen, Walter
%J Journal of Medical Engineering & Technology
%V 40
%N 7-8
%P 431-443
%@ 0309-1902
%D 2016
%I Taylor & Francis


%0 Journal Article
%T Behavioral intervention technologies: evidence review and recommendations for future research in mental health
%A Mohr, David C
%A Burns, Michelle Nicole
%A Schueller, Stephen M
%A Clarke, Gregory
%A Klinkman, Michael
%J General hospital psychiatry
%V 35
%N 4
%P 332-338
%@ 0163-8343
%D 2013
%I Elsevier


%0 Journal Article
%T Precision medicine: from science to value
%A Ginsburg, Geoffrey S
%A Phillips, Kathryn A
%J Health Affairs
%V 37
%N 5
%P 694-701
%@ 0278-2715
%D 2018


%0 Journal Article
%T Collaborative Involvement of Indigenous Youth in the Design and Evaluation of Digital Mental Health Interventions: A Scoping Review Protocol
%A Povey, Josie
%A Raphiphatthana, Buaphrao
%A Torok, Michelle
%A Nagel, Tricia
%A Shand, Fiona
%A Sweet, Michelle
%A Lowell, Anne
%A Dingwall, Kylie
%D 2020


%0 Journal Article
%T A smartphone-based pain management app for adolescents with cancer: establishing system requirements and a pain care algorithm based on literature review, interviews, and consensus
%A Jibb, Lindsay A
%A Stevens, Bonnie J
%A Nathan, Paul C
%A Seto, Emily
%A Cafazzo, Joseph A
%A Stinson, Jennifer N
%J JMIR research protocols
%V 3
%N 1
%P e15
%D 2014
%I JMIR Publications Inc., Toronto, Canada


%0 Journal Article
%T COVID-19 mental health impact and responses in low-income and middle-income countries: reimagining global mental health
%A Kola, Lola
%A Kohrt, Brandon A
%A Hanlon, Charlotte
%A Naslund, John A
%A Sikander, Siham
%A Balaji, Madhumitha
%A Benjet, Corina
%A Cheung, Eliza Yee Lai
%A Eaton, Julian
%A Gonsalves, Pattie
%J The Lancet Psychiatry
%@ 2215-0366
%D 2021
%I Elsevier


%0 Journal Article
%T Beyond the black stump: rapid reviews of health research issues affecting regional, rural and remote Australia
%A Osborne, Sonya R
%A Piper, Donella
%A coordinating editors, on behalf of the Spinifex Network Rapid Review Subcommittee
%A Alston, Laura V
%A Bolton, Kristy A
%A Whelan, Jill
%A Reeve, Erica
%A Wong Shee, Anna
%A Browne, Jennifer
%A Walker, Troy
%J Medical Journal of Australia
%V 213
%P S3-S32. e1
%@ 0025-729X
%D 2020
%I Wiley Online Library


%0 Journal Article
%T Children and young people’s concerns and needs relating to their use of health technology to self-manage long-term conditions: a scoping review
%A Blower, Sarah
%A Swallow, Veronica
%A Maturana, Camila
%A Stones, Simon
%A Phillips, Robert
%A Dimitri, Paul
%A Marshman, Zoe
%A Knapp, Peter
%A Dean, Alexandra
%A Higgins, Steven
%J Archives of disease in childhood
%V 105
%N 11
%P 1093-1104
%@ 0003-9888
%D 2020
%I BMJ Publishing Group Ltd


%0 Journal Article
%T The growing field of digital psychiatry: current evidence and the future of apps, social media, chatbots, and virtual reality
%A Torous, John
%A Bucci, Sandra
%A Bell, Imogen H
%A Kessing, Lars V
%A Faurholt‐Jepsen, Maria
%A Whelan, Pauline
%A Carvalho, Andre F
%A Keshavan, Matcheri
%A Linardon, Jake
%A Firth, Joseph
%J World Psychiatry
%V 20
%N 3
%P 318-335
%@ 1723-8617
%D 2021
%I Wiley Online Library


%0 Journal Article
%T Voices behind the statistics: a systematic literature review of the lived experience of rheumatic heart disease
%A Haynes, Emma
%A Mitchell, Alice
%A Enkel, Stephanie
%A Wyber, Rosemary
%A Bessarab, Dawn
%J International journal of environmental research and public health
%V 17
%N 4
%P 1347
%D 2020
%I Multidisciplinary Digital Publishing Institute


%0 Journal Article
%T Systematic review of school-wide trauma-informed approaches
%A Avery, Julie C
%A Morris, Heather
%A Galvin, Emma
%A Misso, Marie
%A Savaglio, Melissa
%A Skouteris, Helen
%J Journal of child & adolescent trauma
%V 14
%N 3
%P 381-397
%@ 1936-153X
%D 2021
%I Springer


%0 Journal Article
%T Use of technology to promote child behavioral health in the context of pediatric care: a scoping review and applications to low-and middle-income countries
%A Huang, Keng-Yen
%A Lee, Douglas
%A Nakigudde, Janet
%A Cheng, Sabrina
%A Gouley, Kathleen Kiely
%A Mann, Devin
%A Schoenthaler, Antoinette
%A Chokshi, Sara
%A Kisakye, Elizabeth Nsamba
%A Tusiime, Christine
%J Frontiers in psychiatry
%V 10
%P 806
%@ 1664-0640
%D 2019
%I Frontiers


%0 Journal Article
%T Nutrition education and dietary behavior change games: A scoping review
%A Baranowski, Tom
%A Ryan, Courtney
%A Hoyos-Cespedes, Andres
%A Lu, Amy Shirong
%J Games for health journal
%V 8
%N 3
%P 153-176
%@ 2161-783X
%D 2019
%I Mary Ann Liebert, Inc., publishers 140 Huguenot Street, 3rd Floor New …


%0 Journal Article
%T Strengthening the social and emotional skills of pre-schoolers with mental health and developmental challenges in inclusive early childhood education and care settings: A narrative review of educator-led interventions
%A Blewitt, Claire
%A O’Connor, Amanda
%A May, Tamara
%A Morris, Heather
%A Mousa, Aya
%A Bergmeier, Heidi
%A Jackson, Kylie
%A Barrett, Helen
%A Skouteris, Helen
%J Early Child Development and Care
%V 191
%N 15
%P 2311-2332
%@ 0300-4430
%D 2021
%I Taylor & Francis


%0 Journal Article
%T Identifying evidence of effectiveness in the co-creation of research: a systematic review and meta-analysis of the international healthcare literature
%A Halvorsrud, Kristoffer
%A Kucharska, Justyna
%A Adlington, Katherine
%A Rüdell, Katja
%A Brown Hajdukova, Eva
%A Nazroo, James
%A Haarmans, Maria
%A Rhodes, James
%A Bhui, Kamaldeep
%J Journal of Public Health
%V 43
%N 1
%P 197-208
%@ 1741-3842
%D 2021
%I Oxford University Press


%0 Journal Article
%T Incorporating patient-reported outcomes into health care to engage patients and enhance care
%A Lavallee, Danielle C
%A Chenok, Kate E
%A Love, Rebecca M
%A Petersen, Carolyn
%A Holve, Erin
%A Segal, Courtney D
%A Franklin, Patricia D
%J Health Affairs
%V 35
%N 4
%P 575-582
%@ 0278-2715
%D 2016


%0 Journal Article
%T Approach to Human-Centered, Evidence-Driven Adaptive Design (AHEAD) for Health Care Interventions: a Proposed Framework
%A Fischer, Meredith
%A Safaeinili, Nadia
%A Haverfield, Marie C
%A Brown-Johnson, Cati G
%A Zionts, Dani
%A Zulman, Donna M
%J Journal of General Internal Medicine
%P 1-8
%@ 1525-1497
%D 2021
%I Springer


%0 Journal Article
%T Critically engaging vulnerability: Rethinking oral health with vulnerabilized populations
%A Macdonald, Mary Ellen
%A Muirhead, Vanessa
%A Doughty, Janine
%A Freeman, Ruth
%J Community Dentistry and Oral Epidemiology
%@ 0301-5661
%D 2021
%I Wiley Online Library


%0 Journal Article
%T Health at hand: A systematic review of smart watch uses for health and wellness
%A Reeder, Blaine
%A David, Alexandria
%J Journal of biomedical informatics
%V 63
%P 269-276
%@ 1532-0464
%D 2016
%I Elsevier


%0 Journal Article
%T Black American and Latinx parent/caregiver participation in digital health obesity interventions for children: a systematic review
%A Sanchez-Flack, Jennifer
%A Buscemi, Joanna
%A O'Donnell, Alexander
%A Withington, Margaret H Clark
%A Fitzgibbon, Marian
%J Frontiers in digital health
%V 3
%D 2021
%I Frontiers Media SA


%0 Journal Article
%T The impact of patient advisors on healthcare outcomes: a systematic review
%A Sharma, Anjana E
%A Knox, Margae
%A Mleczko, Victor L
%A Olayiwola, J Nwando
%J BMC health services research
%V 17
%N 1
%P 1-14
%@ 1472-6963
%D 2017
%I Springer


%0 Journal Article
%T What Lessons it Might Teach Us! Community Engagement in HIV Research
%A Karris, Maile Y
%A Dube, Karine
%A Moore, Alison A
%J Current Opinion in HIV and AIDS
%V 15
%N 2
%P 142
%D 2020
%I NIH Public Access


%0 Journal Article
%T Parenting after a history of childhood maltreatment: A scoping review and map of evidence in the perinatal period
%A Chamberlain, Catherine
%A Gee, Graham
%A Harfield, Stephen
%A Campbell, Sandra
%A Brennan, Sue
%A Clark, Yvonne
%A Mensah, Fiona
%A Arabena, Kerry
%A Herrman, Helen
%A Brown, Stephanie
%J PloS one
%V 14
%N 3
%P e0213460
%@ 1932-6203
%D 2019
%I Public Library of Science San Francisco, CA USA


%0 Journal Article
%T Leveraging technology to improve health in adolescence: A developmental science perspective
%A Giovanelli, Alison
%A Ozer, Elizabeth M
%A Dahl, Ronald E
%J Journal of Adolescent Health
%V 67
%N 2
%P S7-S13
%@ 1054-139X
%D 2020
%I Elsevier


%0 Journal Article
%T Developing interventions to improve health: a systematic mapping review of international practice between 2015 and 2016
%A Croot, Liz
%A O’Cathain, Alicia
%A Sworn, Katie
%A Yardley, Lucy
%A Turner, Katrina
%A Duncan, Edward
%A Hoddinott, Pat
%J Pilot and feasibility studies
%V 5
%N 1
%P 1-13
%@ 2055-5784
%D 2019
%I Springer


%0 Journal Article
%T Applying a consumer behavior lens to salt reduction initiatives
%A Regan, Áine
%A Kent, Monique Potvin
%A Raats, Monique M
%A McConnon, Áine
%A Wall, Patrick
%A Dubois, Lise
%J Nutrients
%V 9
%N 8
%P 901
%D 2017
%I Multidisciplinary Digital Publishing Institute


%0 Journal Article
%T The role of Health Literacy in postpartum weight, diet, and physical activity
%A Garad, Rhonda
%A McPhee, Crystal
%A Chai, Tze Lin
%A Moran, Lisa
%A O’Reilly, Sharleen
%A Lim, Siew
%J Journal of clinical medicine
%V 9
%N 8
%P 2463
%D 2020
%I Multidisciplinary Digital Publishing Institute


%0 Journal Article
%T Adaptation of a gender-transformative sexual and reproductive health intervention for adolescent boys in South Africa and Lesotho using intervention mapping
%A Aventin, Áine
%A Rabie, Stephan
%A Skeen, Sarah
%A Tomlinson, Mark
%A Makhetha, Moroesi
%A Siqabatiso, Zenele
%A Lohan, Maria
%A Clarke, Mike
%A Lohfeld, Lynne
%A Thurston, Allen
%J Global Health Action
%V 14
%N 1
%P 1927329
%@ 1654-9716
%D 2021
%I Taylor & Francis


%0 Journal Article
%T Socio-ecological influences on adolescent (aged 10–17) alcohol use and linked unhealthy eating behaviours: protocol for a systematic review and synthesis of qualitative studies
%A Scott, Stephanie
%A Reilly, Jessica
%A Giles, Emma L
%A Hillier-Brown, Frances
%A Ells, Louisa
%A Kaner, Eileen
%A Adamson, Ashley
%J Systematic reviews
%V 6
%N 1
%P 1-8
%@ 2046-4053
%D 2017
%I BioMed Central


%0 Journal Article
%T Using an Integrated Knowledge Translation Approach and Other Research Partnership Approaches in Trainee-Led Research: A Scoping Review Protocol
%A Cassidy, Christine
%A Beck, Amy
%A Conway, Aislinn
%A Varin, Melissa Demery
%A Laur, Celia
%A Lewis, Krystina B
%A Ramage, Emily
%A Nguyen, Tram
%A Steinwender, Sandy
%A Boland, Laura
%D 2020
%I OSF Preprints


%0 Journal Article
%T Best practices for virtual care to support youth with chronic pain and their families: a rapid systematic review to inform health care and policy during COVID-19 and beyond
%A Birnie, Kathryn A
%A Killackey, Tieghan
%A Stinson, Jennifer
%A Noel, Melanie
%A Lorenzetti, Diane L
%A Marianayagam, Justina
%A Jordan, Isabel
%A Jordan, Evie
%A Neville, Alexandra
%A Pavlova, Maria
%J Pain reports
%V 6
%N 2
%D 2021
%I Wolters Kluwer Health


%0 Journal Article
%T Key issues for participatory research in the design and implementation of humanitarian assistance: a scoping review
%A Ormel, Ilja
%A Salsberg, Jon
%A Hunt, Matthew
%A Doucet, Alison
%A Hinton, Lisa
%A Macaulay, Ann C
%A Law, Susan
%J Global Health Action
%V 13
%N 1
%P 1826730
%@ 1654-9716
%D 2020
%I Taylor & Francis


%0 Journal Article
%T The Extent of User Involvement in the Design of Self-tracking Technology for Bipolar Disorder: Literature Review
%A Majid, Shazmin
%A Reeves, Stuart
%A Figueredo, Grazziela
%A Brown, Susan
%A Lang, Alexandra
%A Moore, Matthew
%A Morriss, Richard
%J JMIR Mental Health
%V 8
%N 12
%P e27991
%D 2021
%I JMIR Publications Inc., Toronto, Canada


%0 Journal Article
%T Milestones, barriers and beacons: shared decision making in Canada inches ahead
%A Légaré, France
%A Stacey, Dawn
%A Forest, Pierre-Gerlier
%A Coutu, Marie-France
%A Archambault, Patrick
%A Boland, Laura
%A Witteman, Holly O
%A LeBlanc, Annie
%A Lewis, Krystina B
%A Giguere, Anik MC
%J Zeitschrift für Evidenz, Fortbildung und Qualität im Gesundheitswesen
%V 123
%P 23-27
%@ 1865-9217
%D 2017
%I Elsevier


%0 Journal Article
%T Design and delivery features that may improve the use of internet-based cognitive behavioral therapy for children and adolescents with anxiety: a realist literature synthesis with a persuasive systems design perspective
%A Radomski, Ashley D
%A Wozney, Lori
%A McGrath, Patrick
%A Huguet, Anna
%A Hartling, Lisa
%A Dyson, Michele P
%A Bennett, Kathryn
%A Newton, Amanda S
%J Journal of medical Internet research
%V 21
%N 2
%P e11128
%D 2019
%I JMIR Publications Inc., Toronto, Canada


%0 Journal Article
%T Digital health solutions for indigenous mental well-being
%A Hensel, Jennifer M
%A Ellard, Katherine
%A Koltek, Mark
%A Wilson, Gabrielle
%A Sareen, Jitender
%J Current psychiatry reports
%V 21
%N 8
%P 1-9
%@ 1535-1645
%D 2019
%I Springer


%0 Journal Article
%T Partnering with insiders: A review of peer models across community‐engaged research, education and social care
%A Vaughn, Lisa M
%A Whetstone, Crystal
%A Boards, Alicia
%A Busch, Melida D
%A Magnusson, Maria
%A Määttä, Sylvia
%J Health & social care in the community
%V 26
%N 6
%P 769-786
%@ 0966-0410
%D 2018
%I Wiley Online Library


%0 Journal Article
%T Prevention and management of non-communicable disease: the IOC consensus statement, Lausanne 2013
%A Matheson, Gordon O
%A Klügl, Martin
%A Engebretsen, Lars
%A Bendiksen, Fredrik
%A Blair, Steven N
%A Börjesson, Mats
%A Budgett, Richard
%A Derman, Wayne
%A Erdener, Uğur
%A Ioannidis, John PA
%J Sports Medicine
%V 43
%N 11
%P 1075-1088
%@ 1179-2035
%D 2013
%I Springer


%0 Conference Proceedings
%T A modified stakeholder participation assessment framework for design thinking in health innovation
%A Hendricks, Sharief
%A Conrad, Nailah
%A Douglas, Tania S
%A Mutsvangwa, Tinashe
%B Healthcare
%V 6
%N 3
%P 191-196
%@ 2213-0764
%D 2018
%I Elsevier


%0 Journal Article
%T Establishing a Working Definition of User Experience for eHealth Interventions of Self-reported User Experience Measures With eHealth Researchers and Adolescents: Scoping Review
%A Newton, Amanda S
%A March, Sonja
%A Gehring, Nicole D
%A Rowe, Arlen K
%A Radomski, Ashley D
%J Journal of medical Internet research
%V 23
%N 12
%P e25012
%D 2021
%I JMIR Publications Inc., Toronto, Canada


%0 Journal Article
%T Online Indicated Preventive Mental Health Interventions for Youth: A Scoping Review
%A van Doorn, Marilon
%A Nijhuis, Laurens A
%A Egeler, Mees D
%A Daams, Joost G
%A Popma, Arne
%A Van Amelsvoort, Thérèse
%A McEnery, Carla
%A Gleeson, John F
%A Öry, Ferko G
%A Avis, Kate A
%J Frontiers in psychiatry
%V 12
%P 562
%@ 1664-0640
%D 2021
%I Frontiers


%0 Journal Article
%T A systematic review of targeted social and emotional learning interventions in early childhood education and care settings
%A Blewitt, Claire
%A O’Connor, Amanda
%A Morris, Heather
%A May, Tamara
%A Mousa, Aya
%A Bergmeier, Heidi
%A Nolan, Andrea
%A Jackson, Kylie
%A Barrett, Helen
%A Skouteris, Helen
%J Early Child Development and Care
%V 191
%N 14
%P 2159-2187
%@ 0300-4430
%D 2021
%I Taylor & Francis


%0 Journal Article
%T Interventions improving health professionals’ practice for addressing patients’ weight management behaviours: systematic review of reviews
%A Yazdizadeh, Bahareh
%A Walker, Ruth
%A Skouteris, Helen
%A Olander, Ellinor K
%A Hill, Briony
%J Health Promotion International
%V 36
%N 1
%P 165-177
%@ 1460-2245
%D 2021
%I Oxford University Press


%0 Journal Article
%T Emotion dysregulation in attention deficit hyperactivity disorder
%A Shaw, Philip
%A Stringaris, Argyris
%A Nigg, Joel
%A Leibenluft, Ellen
%J American Journal of Psychiatry
%V 171
%N 3
%P 276-293
%@ 0002-953X
%D 2014
%I Am Psychiatric Assoc


%0 Journal Article
%T Use and reporting of experience-based codesign studies in the healthcare setting: a systematic review
%A Green, Theresa
%A Bonner, Ann
%A Teleni, Laisa
%A Bradford, Natalie
%A Purtell, Louise
%A Douglas, Clint
%A Yates, Patsy
%A MacAndrew, Margaret
%A Dao, Hai Yen
%A Chan, Raymond Javan
%J BMJ quality & safety
%V 29
%N 1
%P 64-76
%@ 2044-5415
%D 2020
%I BMJ Publishing Group Ltd


%0 Journal Article
%T Improving research quality to achieve mental health equity
%A Moore, Quianta
%A Tennant, Patrick S
%A Fortuna, Lisa R
%J Psychiatric Clinics
%V 43
%N 3
%P 569-582
%@ 0193-953X
%D 2020
%I Elsevier


%0 Journal Article
%T Potential of using visual imagery to revolutionise measurement of emotional health
%A Herring, Amy Mary Rose
%A Craven, Michael P
%A Mughal, Faraz
%A Rawsthorne, Mat
%A Rees, Kathie
%A Walker, Leanne
%A Wolpert, Miranda
%J Archives of disease in childhood
%V 105
%N 7
%P 690-693
%@ 0003-9888
%D 2020
%I BMJ Publishing Group Ltd


%0 Journal Article
%T Reducing Postpartum Weight Retention: A Review of the Implementation Challenges of Postpartum Lifestyle Interventions
%A Makama, Maureen
%A Skouteris, Helen
%A Moran, Lisa J
%A Lim, Siew
%J Journal of Clinical Medicine
%V 10
%N 9
%P 1891
%D 2021
%I Multidisciplinary Digital Publishing Institute


%0 Journal Article
%T Evaluating health service outcomes of public involvement in health service design in high-income countries: a systematic review
%A Lloyd, Nicola
%A Kenny, Amanda
%A Hyett, Nerida
%J BMC health services research
%V 21
%N 1
%P 1-13
%@ 1472-6963
%D 2021
%I BioMed Central


%0 Journal Article
%T Self-directed Technology-Based Therapeutic Methods for Adult Patients Receiving Mental Health Services: Systematic Review
%A Saad, Anthony
%A Bruno, Deanna
%A Camara, Bettina
%A D’Agostino, Josephine
%A Bolea-Alamanac, Blanca
%J JMIR Mental Health
%V 8
%N 11
%P e27404
%D 2021
%I JMIR Publications Inc., Toronto, Canada


%0 Journal Article
%T Development and proposed evaluation of an eHealth learning tool for undergraduate university students in Ireland
%A Darker, Catherine D
%A Moore, Emma
%A Flynn, Ellen
%A O’Neill, Mary
%A Doherty, Lena
%A McMahon, Jean
%A McLoughlin, Orla
%A Rouine, Eimear
%A Ivers, Jo-Hanna
%A Allwright, Shane
%J Health Promotion International
%D 2021


%0 Journal Article
%T E-mental health interventions for the treatment and prevention of eating disorders: An updated systematic review and meta-analysis.
%A Linardon, Jake
%A Shatte, Adrian
%A Messer, Mariel
%A Firth, Joseph
%A Fuller-Tyszkiewicz, Matthew
%J Journal of consulting and clinical psychology
%V 88
%N 11
%P 994
%@ 1939-2117
%D 2020
%I American Psychological Association


%0 Journal Article
%T Patient-centered methods for designing and developing health information communication technologies: a systematic review
%A Mitchell, Katharine M
%A Holtz, Bree E
%A McCarroll, Alexis
%J Telemedicine and e-Health
%V 25
%N 11
%P 1012-1021
%@ 1530-5627
%D 2019
%I Mary Ann Liebert, Inc., publishers 140 Huguenot Street, 3rd Floor New …


%0 Journal Article
%T A research agenda for personal health records (PHRs)
%A Kaelber, David C
%A Jha, Ashish K
%A Johnston, Douglas
%A Middleton, Blackford
%A Bates, David W
%J Journal of the American Medical Informatics Association
%V 15
%N 6
%P 729-736
%@ 1527-974X
%D 2008
%I BMJ Group BMA House, Tavistock Square, London, WC1H 9JR


%0 Journal Article
%T Discourse/Discours-Field Notes from Research and Restoration in the Backcountry of Modern Health Care
%A Marck, Patricia
%J Canadian Journal of Nursing Research Archive
%P 11-23
%@ 1705-7051
%D 2006


%0 Journal Article
%T Adolescent mental health program components and behavior risk reduction: a meta-analysis
%A Skeen, Sarah
%A Laurenzi, Christina A
%A Gordon, Sarah L
%A du Toit, Stefani
%A Tomlinson, Mark
%A Dua, Tarun
%A Fleischmann, Alexandra
%A Kohl, Kid
%A Ross, David
%A Servili, Chiara
%J Pediatrics
%V 144
%N 2
%@ 0031-4005
%D 2019
%I Am Acad Pediatrics


%0 Journal Article
%T Representation and reporting of communicatively vulnerable patients in patient experience research
%A O’Halloran, Robyn
%A Douglas, Jacinta
%A Cruice, Madeline
%A Davidson, Bronwyn
%A McKinley, Kathryn
%A Bigby, Christine
%J International journal of speech-language pathology
%V 21
%N 5
%P 524-535
%@ 1754-9507
%D 2019
%I Taylor & Francis


%0 Journal Article
%T Transdisciplinary action for global health: the cases of vaccine hesitancy and Ebola epidemic
%A Agartan, TI
%A Atobra, D
%J European Journal of Public Health
%V 30
%N Supplement_5
%P ckaa165. 611
%@ 1101-1262
%D 2020
%I Oxford University Press


%0 Journal Article
%T Engaging citizens living in vulnerable circumstances in research: a narrative review using a systematic search
%A Goedhart, NS
%A Pittens, CACM
%A Tončinić, S
%A Zuiderent-Jerak, T
%A Dedding, C
%A Broerse, JEW
%J Research involvement and engagement
%V 7
%N 1
%P 1-19
%@ 2056-7529
%D 2021
%I Springer


%0 Journal Article
%T Adoption of clinical decision support in multimorbidity: a systematic review
%A Fraccaro, Paolo
%A Casteleiro, Mercedes Arguello
%A Ainsworth, John
%A Buchan, Iain
%J JMIR medical informatics
%V 3
%N 1
%P e3503
%D 2015
%I JMIR Publications Inc., Toronto, Canada


%0 Journal Article
%T A systematic review of the agreement of recall, home-based records, facility records, BCG scar, and serology for ascertaining vaccination status in low and middle-income countries
%A Dansereau, Emily
%A Brown, David
%A Stashko, Lena
%A Danovaro-Holliday, M Carolina
%J Gates open research
%V 3
%D 2019
%I Gates Foundation-Open Access


%0 Journal Article
%T The Physical Health and Activity of Patients under Forensic Psychiatric Care: A Scoping Review
%A Moss, Katherine
%A Meurk, Carla
%A Steele, Megan L
%A Heffernan, Ed
%J International Journal of Forensic Mental Health
%P 1-16
%@ 1499-9013
%D 2021
%I Taylor & Francis


%0 Journal Article
%T A scoping review of oral health outcomes for people with cerebral palsy
%A Lansdown, Karen
%A Irving, Michelle
%A Mathieu Coulton, Kimberly
%A Smithers‐Sheedy, Hayley
%J Special Care in Dentistry
%@ 0275-1879
%D 2021
%I Wiley Online Library


%0 Journal Article
%T Cultural contexts of health: the use of narrative research in the health sector
%A Greenhalgh, Trisha
%@ 2227-4316
%D 2016
%I World Health Organization. Regional Office for Europe


%0 Journal Article
%T Engagement of Families in the Care of Hospitalized Pediatric Patients: A Scoping Review
%A Jerofke-Owen, Teresa A
%A McAndrew, Natalie S
%A Gralton, Karen S
%A Totka, Joan P
%A Weiss, Marianne E
%A Fial, Alissa V
%A Sawin, Kathleen J
%J Journal of Family Nursing
%P 10748407211048894
%@ 1074-8407
%D 2021
%I SAGE Publications Sage CA: Los Angeles, CA


%0 Journal Article
%T Apps and wearables for monitoring physical activity and sedentary behaviour: A qualitative systematic review protocol on barriers and facilitators
%A Wilde, Laura J
%A Ward, Gillian
%A Sewell, Louise
%A Müller, Andre M
%A Wark, Petra A
%J Digital health
%V 4
%P 2055207618776454
%@ 2055-2076
%D 2018
%I SAGE Publications Sage UK: London, England


%0 Journal Article
%T An evaluation of the impact of lifestyle interventions on body weight in postpartum women: A systematic review and meta‐analysis
%A Lim, Siew
%A Hill, Briony
%A Teede, Helena J
%A Moran, Lisa J
%A O'Reilly, Sharleen
%J Obesity Reviews
%V 21
%N 4
%P e12990
%@ 1467-7881
%D 2020
%I Wiley Online Library


%0 Journal Article
%T Healthcare via cell phones: a systematic review
%A Krishna, Santosh
%A Boren, Suzanne Austin
%A Balas, E Andrew
%J Telemedicine and e-Health
%V 15
%N 3
%P 231-240
%@ 1530-5627
%D 2009
%I Mary Ann Liebert, Inc. 140 Huguenot Street 3rd Floor New Rochelle, NY 10801 USA


%0 Journal Article
%T Growing a best babies zone: lessons learned from the pilot phase of a multi-sector, place-based initiative to reduce infant mortality
%A Pies, Cheri
%A Barr, Monica
%A Strouse, Carly
%A Kotelchuck, Milton
%A Team, Best Babies Zone Initiative
%J Maternal and child health journal
%V 20
%N 5
%P 968-973
%@ 1092-7875
%D 2016
%I Springer


%0 Journal Article
%T Meeting support needs for informal caregivers of people with heart failure: a rapid review
%A Carleton-Eagleton, Katherine
%A Walker, Iain
%A Freene, Nicole
%A Gibson, Diane
%A Semple, Stuart
%J European Journal of Cardiovascular Nursing
%D 2021


%0 Journal Article
%T E‐Health interventions for anxiety and depression in children and adolescents with long‐term physical conditions
%A Thabrew, Hiran
%A Stasiak, Karolina
%A Hetrick, Sarah E
%A Wong, Stephen
%A Huss, Jessica H
%A Merry, Sally N
%J Cochrane Database of Systematic Reviews
%N 8
%@ 1465-1858
%D 2018
%I John Wiley & Sons, Ltd


%0 Journal Article
%T Usability evaluations of mobile mental health technologies: systematic review
%A Inal, Yavuz
%A Wake, Jo Dugstad
%A Guribye, Frode
%A Nordgreen, Tine
%J Journal of medical Internet research
%V 22
%N 1
%P e15337
%D 2020
%I JMIR Publications Inc., Toronto, Canada


%0 Journal Article
%T Understanding factors affecting patient and public engagement and recruitment to digital health interventions: a systematic review of qualitative studies
%A O’connor, Siobhan
%A Hanlon, Peter
%A O’donnell, Catherine A
%A Garcia, Sonia
%A Glanville, Julie
%A Mair, Frances S
%J BMC medical informatics and decision making
%V 16
%N 1
%P 1-15
%@ 1472-6947
%D 2016
%I Springer


%0 Journal Article
%T Towards a grand convergence for child survival and health: a strategic review of options for the future building on lessons learnt from IMNCI
%A World Health Organization
%D 2016
%I World Health Organization


%0 Journal Article
%T The characteristics and reporting quality of research impact case studies: A systematic review
%A Heyeres, Marion
%A Tsey, Komla
%A Yang, Yinghong
%A Yan, Li
%A Jiang, Hua
%J Evaluation and program planning
%V 73
%P 10-23
%@ 0149-7189
%D 2019
%I Elsevier


%0 Journal Article
%T Towards usable e-Health
%A Sousa, Vanessa EC
%A Lopez, Karen Dunn
%J Applied clinical informatics
%V 8
%N 02
%P 470-490
%@ 1869-0327
%D 2017
%I Schattauer GmbH


%0 Journal Article
%T Implementation effectiveness of health interventions for indigenous communities: a systematic review
%A Harding, Truely
%A Oetzel, John
%J Implementation Science
%V 14
%N 1
%P 1-18
%@ 1748-5908
%D 2019
%I Springer


%0 Journal Article
%T A systematic scoping review of the resilience intervention literature for Indigenous adolescents in CANZUS nations
%A Jongen, Crystal Sky
%A McCalman, Janya
%A Bainbridge, Roxanne Gwendolyn
%J Frontiers in public health
%V 7
%P 351
%@ 2296-2565
%D 2020
%I Frontiers


%0 Journal Article
%T A review of social media methods and lessons learned from the National Children’s Study
%A Burke-Garcia, Amelia
%A Winseck, Kate
%A Jouvenal, Leslie Cooke
%A Hubble, David
%A Kulbicki, Kathryn M
%J Journal of clinical and translational science
%V 1
%N 4
%P 260-264
%@ 2059-8661
%D 2017
%I Cambridge University Press


%0 Journal Article
%T Social innovation in sexual health: a scoping review towards ending the HIV epidemic
%A Srinivas, Megan L
%A Ritchwood, Tiarney D
%A Zhang, Tiange P
%A Li, Jingjing
%A Tucker, Joseph D
%J Sexual Health
%V 18
%N 1
%P 5-12
%@ 1449-8987
%D 2021
%I CSIRO Publishing


%0 Journal Article
%T Knowledge translation in gambling research: A scoping review
%A Mackay, Terri-Lynn
%A Petermann, Lisa
%A Hurrell, Christie
%A Hodgins, David
%J International Gambling Studies
%V 15
%N 2
%P 179-195
%@ 1445-9795
%D 2015
%I Taylor & Francis


%0 Journal Article
%T Perspectives on social media in and as research: A synthetic review
%A Lafferty, Natalie T
%A Manca, Annalisa
%J International Review of Psychiatry
%V 27
%N 2
%P 85-96
%@ 0954-0261
%D 2015
%I Taylor & Francis


%0 Journal Article
%T Interventions to Improve the Cast Removal Experience for Children and Their Families: A Scoping Review
%A Maharjan, Pramila
%A Murdock, Dustin
%A Tielemans, Nicholas
%A Goodall, Nancy
%A Temple, Beverley
%A Askin, Nicole
%A Wittmeier, Kristy
%J Children
%V 8
%N 2
%P 130
%D 2021
%I Multidisciplinary Digital Publishing Institute


%0 Journal Article
%T Patient safety in marginalised groups: a narrative scoping review
%A Cheraghi-Sohi, Sudeh
%A Panagioti, Maria
%A Daker-White, Gavin
%A Giles, Sally
%A Riste, Lisa
%A Kirk, Sue
%A Ong, Bie Nio
%A Poppleton, Aaron
%A Campbell, Stephen
%A Sanders, Caroline
%J International journal for equity in health
%V 19
%N 1
%P 1-26
%@ 1475-9276
%D 2020
%I BioMed Central


%0 Journal Article
%T State-of-the-art in the pneumococcal field: Proceedings of the 11 th International Symposium on Pneumococci and Pneumococcal Diseases (ISPPD-11)
%A Kwambana-Adams, Brenda Anna
%A Mulholland, E Kim
%A Satzke, Catherine
%J Pneumonia
%V 12
%N 1
%P 1-14
%@ 2200-6133
%D 2020
%I Springer


%0 Journal Article
%T 50 Years of Inclusive Design for Childhood Mobility; Insights from an Illustrative Mapping Review
%A O'Sullivan, Cara
%A Nickpour, Farnaz
%J DRS2020: Synergy
%D 2020
%I Design Research Society


%0 Journal Article
%T Mobile apps for oral health promotion: content review and heuristic usability analysis
%A Tiffany, Brooks
%A Blasi, Paula
%A Catz, Sheryl L
%A McClure, Jennifer B
%J JMIR mHealth and uHealth
%V 6
%N 9
%P e11432
%D 2018
%I JMIR Publications Inc., Toronto, Canada


%0 Journal Article
%T Psychological screening and tracking of athletes and digital mental health solutions in a hybrid model of care: mini review
%A Balcombe, Luke
%A De Leo, Diego
%J JMIR Formative Research
%V 4
%N 12
%P e22755
%D 2020
%I JMIR Publications Inc., Toronto, Canada


%0 Journal Article
%T Evaluating patient and stakeholder engagement in research: moving from theory to practice
%A Esmail, Laura
%A Moore, Emily
%A Rein, Alison
%J Journal of comparative effectiveness research
%V 4
%N 2
%P 133-145
%@ 2042-6305
%D 2015
%I Future Medicine


%0 Journal Article
%T E-health applications and services for patient empowerment: directions for best practices in The Netherlands
%A Alpay, Laurence L
%A Henkemans, Olivier Blanson
%A Otten, Wilma
%A Rövekamp, Ton AJM
%A Dumay, Adrie CM
%J Telemedicine and e-Health
%V 16
%N 7
%P 787-791
%@ 1530-5627
%D 2010
%I Mary Ann Liebert, Inc. 140 Huguenot Street, 3rd Floor New Rochelle, NY 10801 USA


%0 Journal Article
%T Trainee-led research using an integrated knowledge translation or other research partnership approaches: a scoping review
%A Cassidy, Christine E
%A Shin, Hwayeon Danielle
%A Ramage, Emily
%A Conway, Aislinn
%A Mrklas, Kelly
%A Laur, Celia
%A Beck, Amy
%A Varin, Melissa Demery
%A Steinwender, Sandy
%A Nguyen, Tram
%J Health research policy and systems
%V 19
%N 1
%P 1-50
%@ 1478-4505
%D 2021
%I Springer


%0 Journal Article
%T Stepped wedge cluster randomised trials: a review of the statistical methodology used and available
%A Barker, Daniel
%A McElduff, Patrick
%A D’Este, Catherine
%A Campbell, MJ
%J BMC medical research methodology
%V 16
%N 1
%P 1-19
%@ 1471-2288
%D 2016
%I BioMed Central


%0 Journal Article
%T Motivational interviewing in improving oral health: a systematic review of randomized controlled trials
%A Gao, Xiaoli
%A Lo, Edward Chin Man
%A Kot, Shirley Ching Ching
%A Chan, Kevin Chi Wai
%J Journal of periodontology
%V 85
%N 3
%P 426-437
%@ 0022-3492
%D 2014
%I Wiley Online Library


%0 Journal Article
%T What is dissemination and implementation science?: an introduction and opportunities to advance behavioral medicine and public health globally
%A Shelton, Rachel C
%A Lee, Matthew
%A Brotzman, Laura E
%A Wolfenden, Luke
%A Nathan, Nicole
%A Wainberg, Milton L
%J International journal of behavioral medicine
%V 27
%N 1
%P 3-20
%@ 1532-7558
%D 2020
%I Springer


%0 Journal Article
%T Limited engaging and interactive online health information for adolescents: a systematic review of Australian websites
%A Ruan, Stella
%A Raeside, Rebecca
%A Singleton, Anna
%A Redfern, Julie
%A Partridge, Stephanie R
%J Health communication
%V 36
%N 6
%P 764-773
%@ 1041-0236
%D 2021
%I Taylor & Francis


%0 Journal Article
%T Health promotion and wellness initiatives targeting chronic disease prevention and management for adults with intellectual and developmental disabilities: recent advancements in type 2 diabetes
%A Taggart, Laurence
%A Truesdale, Maira
%A Dunkley, A
%A House, A
%A Russell, AM
%J Current developmental disorders reports
%V 5
%N 3
%P 132-142
%@ 2196-2987
%D 2018
%I Springer


%0 Journal Article
%T Capabilities and characteristics of digital measurement feedback systems: Results from a comprehensive review
%A Lyon, Aaron R
%A Lewis, Cara C
%A Boyd, Meredith R
%A Hendrix, Ethan
%A Liu, Freda
%J Administration and Policy in Mental Health and Mental Health Services Research
%V 43
%N 3
%P 441-466
%@ 0894-587X
%D 2016
%I Springer


%0 Journal Article
%T User involvement in the development of patient decision aids: a systematic review
%A Vaisson, Gratianne
%A Provencher, Thierry
%A Dugas, Michele
%A Trottier, Marie-Eve
%A Chipenda-Dansokho, Selma
%A Colquhoun, Heather
%A Fagerlin, Angela
%A Giguere, Anik
%A Hakim, Hina
%A Haslett, Lynne
%D 2019
%I OSF Preprints


%0 Journal Article
%T Public and patient participation in health policy, care and research
%A de Freitas, Cláudia
%J Porto Biomedical Journal
%V 2
%N 2
%P 31
%D 2017
%I Faculty of Medicine of the University of Porto


%0 Journal Article
%T Determinants of decision-making and patient participation in paediatric clinical trials: A literature review
%A Wulf, Falk
%A Krasuska, Marta
%A Bullinger, Monika
%D 2012
%I Scientific Research Publishing


%0 Journal Article
%T How will e-health affect patient participation in the clinic? A review of e-health studies and the current evidence for changes in the relationship between medical professionals and patients
%A Dedding, Christine
%A Van Doorn, Roesja
%A Winkler, Lex
%A Reis, Ria
%J Social science & medicine
%V 72
%N 1
%P 49-53
%@ 0277-9536
%D 2011
%I Elsevier


%0 Journal Article
%T Traumatic dental injury research: on children or with children?
%A Wallace, Ann
%A Rogers, Helen J
%A Zaitoun, Halla
%A Rodd, Helen D
%A Gilchrist, Fiona
%A Marshman, Zoe
%J Dental traumatology
%V 33
%N 3
%P 153-159
%@ 1600-4469
%D 2017
%I Wiley Online Library


%0 Journal Article
%T User involvement in adolescents’ mental healthcare: protocol for a systematic review
%A Viksveen, Petter
%A Bjønness, Stig Erlend
%A Berg, Siv Hilde
%A Cardenas, Nicole Elizabeth
%A Game, Julia Rose
%A Aase, Karina
%A Storm, Marianne
%J BMJ open
%V 7
%N 12
%P e018800
%@ 2044-6055
%D 2017
%I British Medical Journal Publishing Group


%0 Journal Article
%T How far have we come in respecting young children in our research?: A meta-analysis of reported early childhood research practice from 2009 to 2012
%A Mayne, Fiona
%A Howitt, Christine
%J Australasian Journal of Early Childhood
%V 40
%N 4
%P 30-38
%@ 1836-9391
%D 2015
%I SAGE Publications Sage UK: London, England


%0 Journal Article
%T User involvement in the implementation of clinical guidelines for common mental health disorders: a review and compilation of strategies and resources
%A Moreno, Eliana M
%A Moriana, Juan Antonio
%J Health research policy and systems
%V 14
%N 1
%P 1-8
%@ 1478-4505
%D 2016
%I Springer


%0 Journal Article
%T The nature and extent of service user involvement in critical care research and quality improvement: A scoping review of the literature
%A Bench, Suzanne
%A Eassom, Erica
%A Poursanidou, Konstantina
%J International Journal of Consumer Studies
%V 42
%N 2
%P 217-231
%@ 1470-6423
%D 2018
%I Wiley Online Library


%0 Journal Article
%T Factors affecting patient participation in clinical trials in Ireland: a narrative review
%A Walsh, Elaine
%A Sheridan, Ann
%J Contemporary Clinical Trials Communications
%V 3
%P 23-31
%@ 2451-8654
%D 2016
%I Elsevier


%0 Journal Article
%T Interventions to improve the mental health of children and young people with long-term physical conditions: linked evidence syntheses.
%A Moore, Darren A
%A Nunns, Michael
%A Shaw, Liz
%A Rogers, Morwenna
%A Walker, Erin
%A Ford, Tamsin
%A Garside, Ruth
%A Ukoumunne, Obi
%A Titman, Penny
%A Shafran, Roz
%J Health Technology Assessment (Winchester, England)
%V 23
%N 22
%P 1
%D 2019
%I Various


%0 Journal Article
%T Improving the mental health of children and young people with long term conditions: linked evidence syntheses
%A Moore, D
%A Nunns, M
%A Shaw, L
%A Rogers, M
%A Walker, E
%A Ford, T
%A Garside, R
%A Ukoumunne, OC
%A Titman, P
%A Shafran, R
%@ 1366-5278
%D 2019
%I NIHR Journals Library


%0 Journal Article
%T Partnership research: A review of approaches and challenges in conducting research in partnership with service users
%A Frankham, Jo
%D 2009
%I NCRM


%0 Journal Article
%T Patient participation in medication reviews is desirable but not evidence‐based: a systematic literature review
%A Willeboordse, Floor
%A Hugtenburg, Jacqueline G
%A Schellevis, François G
%A Elders, Petra JM
%J British journal of clinical pharmacology
%V 78
%N 6
%P 1201-1216
%@ 0306-5251
%D 2014
%I Wiley Online Library


%0 Journal Article
%T Patient participation in Delphi surveys to develop core outcome sets: systematic review
%A Barrington, Heather
%A Young, Bridget
%A Williamson, Paula R
%J BMJ open
%V 11
%N 9
%P e051066
%@ 2044-6055
%D 2021
%I British Medical Journal Publishing Group


%0 Journal Article
%T Effects of improved patient participation in primary care on health-related outcomes: a systematic review
%A Sanders, Ariëtte RJ
%A van Weeghel, Inge
%A Vogelaar, Maartje
%A Verheul, William
%A Pieters, Ron HM
%A de Wit, Niek J
%A Bensing, Jozien M
%J Family Practice
%V 30
%N 4
%P 365-378
%@ 1460-2229
%D 2013
%I Oxford University Press UK


%0 Journal Article
%T Care planning meetings: Issues for policy, multi-disciplinary practice and patient participation
%A Donnelly, Sarah
%A Cahill, Suzanne
%A O’Neill, Desmond
%J Practice
%V 30
%N 1
%P 53-71
%@ 0950-3153
%D 2018
%I Taylor & Francis


%0 Journal Article
%T Nurses’ perceptions of patient participation in hemodialysis treatment
%A Aasen, Elin Margrethe
%A Kvangarsnes, Marit
%A Heggen, Kåre
%J Nursing Ethics
%V 19
%N 3
%P 419-430
%@ 0969-7330
%D 2012
%I Sage Publications Sage UK: London, England


%0 Journal Article
%T User involvement in a Cochrane systematic review: using structured methods to enhance the clinical relevance, usefulness and usability of a systematic review update
%A Pollock, Alex
%A Campbell, Pauline
%A Baer, Gillian
%A Choo, Pei Ling
%A Morris, Jacqui
%A Forster, Anne
%J Systematic reviews
%V 4
%N 1
%P 1-11
%@ 2046-4053
%D 2015
%I Springer


%0 Journal Article
%T A concept analysis of patient participation in intermediate care
%A Kvæl, Linda Aimée Hartford
%A Debesay, Jonas
%A Langaas, Anne
%A Bye, Asta
%A Bergland, Astrid
%J Patient Education and Counseling
%V 101
%N 8
%P 1337-1350
%@ 0738-3991
%D 2018
%I Elsevier


%0 Journal Article
%T Collaboration, user involvement and education: a systematic review of the literature and report of an educational initiative
%A Langton, Helen
%A Barnes, Mary
%A Haslehurst, Susan
%A Rimmer, James
%A Turton, Pat
%J European Journal of Oncology Nursing
%V 7
%N 4
%P 242-252
%@ 1462-3889
%D 2003
%I Elsevier


%0 Journal Article
%T Service user involvement in the Irish health service: a review of the evidence/researched by Rachel McEvoy, Celia Keenaghan, Aveen Murray
%A McEvoy, Rachel
%J hsepub
%D 2008


%0 Journal Article
%T Socio‐economic differences in patient participation behaviours in doctor–patient interactions—A systematic mapping review of the literature
%A Allen, Sarah
%A Rogers, Simon N
%A Harris, Rebecca V
%J Health Expectations
%V 22
%N 5
%P 1173-1184
%@ 1369-6513
%D 2019
%I Wiley Online Library


%0 Journal Article
%T A healthy nation: strengthening child health research in the UK
%A Modi, Neena
%A Clark, Howard
%A Wolfe, Ingrid
%A Costello, Anthony
%A Budge, Helen
%J The Lancet
%V 381
%N 9860
%P 73-87
%@ 0140-6736
%D 2013
%I Elsevier


%0 Journal Article
%T Strategies for Increasing Minority Patient Participation in Clinical Research Programs in the United States
%A Leavy, Michelle
%D 2010


%0 Journal Article
%T Service user and caregiver involvement in mental health system strengthening in low-and middle-income countries: systematic review
%A Semrau, Maya
%A Lempp, Heidi
%A Keynejad, Roxanne
%A Evans-Lacko, Sara
%A Mugisha, James
%A Raja, Shoba
%A Lamichhane, Jagannath
%A Alem, Atalay
%A Thornicroft, Graham
%A Hanlon, Charlotte
%J BMC health services research
%V 16
%N 1
%P 1-18
%@ 1472-6963
%D 2016
%I BioMed Central


%0 Journal Article
%T Migration health research in Norway: a scoping review
%A Laue, Johanna
%A Diaz, Esperanza
%A Eriksen, Linda
%A Risør, Torsten
%J Scandinavian Journal of Public Health
%P 14034948211032494
%@ 1403-4948
%D 2021
%I SAGE Publications Sage UK: London, England


%0 Journal Article
%T Research and ethics: leaving exclusion behind
%A Osborn, David PJ
%J Current Opinion in Psychiatry
%V 12
%N 5
%P 601-604
%@ 0951-7367
%D 1999
%I LWW


%0 Journal Article
%T Key concepts in consumer and community engagement: a scoping meta-review
%A Sarrami-Foroushani, Pooria
%A Travaglia, Joanne
%A Debono, Deborah
%A Braithwaite, Jeffrey
%J BMC health services research
%V 14
%N 1
%P 1-9
%@ 1472-6963
%D 2014
%I BioMed Central


%0 Journal Article
%T Patient participation in shared decision‐making in palliative care–an integrative review
%A Kuosmanen, Lotta
%A Hupli, Maija
%A Ahtiluoto, Satu
%A Haavisto, Elina
%J Journal of Clinical Nursing
%@ 0962-1067
%D 2021
%I Wiley Online Library


%0 Journal Article
%T Decision aids for patients facing health treatment or screening decisions: systematic review
%A O'Connor, Annette M
%A Rostom, Alaa
%A Fiset, Valerie
%A Tetroe, Jacqueline
%A Entwistle, Vikki
%A Llewellyn-Thomas, Hilary
%A Holmes-Rovner, Margaret
%A Barry, Michael
%A Jones, Jean
%J Bmj
%V 319
%N 7212
%P 731-734
%@ 0959-8138
%D 1999
%I British Medical Journal Publishing Group


%0 Journal Article
%T Improving continence in children and young people with neurodisability: a systematic review and survey.
%A Eke, Helen
%A Hunt, Harriet
%A Ball, Susan
%A Rogers, Morwenna
%A Whear, Rebecca
%A Allinson, Annette
%A Melluish, Julia
%A Lindsay, Claire
%A Richardson, Davina
%A Rogers, June
%J Health Technology Assessment
%V 25
%N 73
%P 1-258
%@ 2046-4924
%D 2021
%I National Institute for Health Research


%0 Journal Article
%T Patients' perspectives in health technology assessment: a route to robust evidence and fair deliberation
%A Facey, Karen
%A Boivin, Antoine
%A Gracia, Javier
%A Hansen, Helle Ploug
%A Scalzo, Alessandra Lo
%A Mossman, Jean
%A Single, Ann
%J International journal of technology assessment in health care
%V 26
%N 3
%P 334-340
%@ 1471-6348
%D 2010
%I Cambridge University Press


%0 Journal Article
%T Eliciting children's and young people's views of child and adolescent mental health services: a systematic review of best practice
%A Worrall‐Davies, Anne
%A Marino‐Francis, Federica
%J Child and Adolescent Mental Health
%V 13
%N 1
%P 9-15
%@ 1475-357X
%D 2008
%I Wiley Online Library


%0 Journal Article
%T European League Against Rheumatism recommendations for the inclusion of patient representatives in scientific projects
%A de Wit, Maarten PT
%A Berlo, Susanne E
%A Aanerud, Gerd-Jenny
%A Aletaha, Daniel
%A Bijlsma, JW
%A Croucher, Lisa
%A Da Silva, José AP
%A Glüsing, Birte
%A Gossec, Laure
%A Hewlett, Sarah
%J Annals of the rheumatic diseases
%V 70
%N 5
%P 722-726
%@ 0003-4967
%D 2011
%I BMJ Publishing Group Ltd


%0 Journal Article
%T Digital innovations for global mental health: opportunities for data science, task sharing, and early intervention
%A Naslund, John A
%A Gonsalves, Pattie P
%A Gruebner, Oliver
%A Pendse, Sachin R
%A Smith, Stephanie L
%A Sharma, Amit
%A Raviola, Giuseppe
%J Current treatment options in psychiatry
%V 6
%N 4
%P 337-351
%@ 2196-3061
%D 2019
%I Springer


%0 Journal Article
%T Attitudes to walking and cycling among children, young people and parents: a systematic review
%A Lorenc, Theo
%A Brunton, Ginny
%A Oliver, Sandy
%A Oliver, Kathryn
%A Oakley, Ann
%J Journal of Epidemiology & Community Health
%V 62
%N 10
%P 852-857
%@ 0143-005X
%D 2008
%I BMJ Publishing Group Ltd


%0 Journal Article
%T Trends and recommendations for critical care nursing research in the Nordic countries: Triangulation of review and survey data
%A Egerod, Ingrid
%A Kaldan, Gudrun
%A Lindahl, Berit
%A Hansen, Britt Sætre
%A Jensen, Janet Froulund
%A Collet, Marie Oxenbøll
%A Halvorsen, Kristin
%A Eriksson, Thomas
%A Olausson, Sepideh
%A Jensen, Hanne Irene
%J Intensive and Critical Care Nursing
%V 56
%P 102765
%@ 0964-3397
%D 2020
%I Elsevier


%0 Journal Article
%T Women’s preference for caesarean section: a systematic review and meta‐analysis of observational studies
%A Mazzoni, Agustina
%A Althabe, Fernando
%A Liu, Nancy H
%A Bonotti, Ana M
%A Gibbons, Luz
%A Sánchez, Alejandro J
%A Belizán, José M
%J BJOG: an international journal of obstetrics & gynaecology
%V 118
%N 4
%P 391-399
%@ 1470-0328
%D 2011
%I Wiley Online Library


%0 Journal Article
%T Transition of care from child to adult mental health services: the great divide
%A Singh, Swaran P
%J Current opinion in psychiatry
%V 22
%N 4
%P 386-390
%@ 0951-7367
%D 2009
%I LWW


%0 Journal Article
%T Public involvement in the systematic review process in health and social care: a narrative review of case examples
%A Boote, Jonathan
%A Baird, Wendy
%A Sutton, Anthea
%J Health policy
%V 102
%N 2-3
%P 105-116
%@ 0168-8510
%D 2011
%I Elsevier


%0 Journal Article
%T Development and organization of child and adolescent mental health services
%A Davies, Jane
%A Lowes, Lesley
%J British journal of nursing
%V 15
%N 11
%P 604-610
%@ 0966-0461
%D 2006
%I MA Healthcare London


%0 Journal Article
%T The use of a collaborative structured methodology for the development of a multifaceted intervention programme for the management of asthma (the MIA project), tailored to the needs of children and families of South Asian origin: a community-based, participatory study
%A Lakhanpaul, Monica
%A Bird, Deborah
%A Culley, Lorraine
%A Hudson, Nicky
%A Robertson, Noelle
%A Johal, Narynder
%A McFeeters, Melanie
%A Hamlyn-Williams, Charlotte
%A Johnson, Mark
%D 2015


%0 Journal Article
%T Development and use of health-related technologies in indigenous communities: critical review
%A Jones, Louise
%A Jacklin, Kristen
%A O'Connell, Megan E
%J Journal of medical Internet research
%V 19
%N 7
%P e256
%D 2017
%I JMIR Publications Inc., Toronto, Canada


%0 Journal Article
%T Motivations of children and their parents to participate in drug research: a systematic review
%A Tromp, Krista
%A Zwaan, C Michel
%A van de Vathorst, Suzanne
%J European journal of pediatrics
%V 175
%N 5
%P 599-612
%@ 0340-6199
%D 2016
%I Springer


%0 Journal Article
%T Broadening public participation in systematic reviews: a case example involving young people in two configurative reviews
%A Oliver, Kathryn
%A Rees, Rebecca
%A Brady, Louca‐Mai
%A Kavanagh, Josephine
%A Oliver, Sandy
%A Thomas, James
%J Research synthesis methods
%V 6
%N 2
%P 206-217
%@ 1759-2879
%D 2015
%I Wiley Online Library


%0 Journal Article
%T Children as decision-makers in health care: An integrative review
%A Virkki, Marjo
%A Heino-Tolonen, Tarja
%A Koskimaa, Tapio
%A Paavilainen, Eija
%D 2015


%0 Journal Article
%T Choosing important health outcomes for comparative effectiveness research: 6th annual update to a systematic review of core outcome sets for research
%A Gargon, Elizabeth
%A Gorst, Sarah L
%A Matvienko-Sikar, Karen
%A Williamson, Paula R
%J PloS one
%V 16
%N 1
%P e0244878
%@ 1932-6203
%D 2021
%I Public Library of Science San Francisco, CA USA


%0 Journal Article
%T What is the level of evidence for the use of currently available technologies in facilitating the self-management of difficulties associated with ADHD in children and young people? A systematic review
%A Powell, Lauren
%A Parker, Jack
%A Harpin, Valerie
%J European child & adolescent psychiatry
%V 27
%N 11
%P 1391-1412
%@ 1435-165X
%D 2018
%I Springer


%0 Journal Article
%T The equity paradox: Older patients' participation in patient portal development
%A Wildenbos, Gaby Anne
%A Jaspers, Monique
%A Peute, Linda
%J International Journal for Quality in Health Care
%V 31
%N 10
%P 793-797
%@ 1353-4505
%D 2019
%I Oxford University Press


%0 Journal Article
%T European clinical guidelines for Tourette Syndrome and other tic disorders: patients’ perspectives on research and treatment
%A Anderson, Seonaid Morag
%J European child & adolescent psychiatry
%P 1-7
%@ 1435-165X
%D 2021
%I Springer


%0 Journal Article
%T Tele-ophthalmology for age-related macular degeneration and diabetic retinopathy screening: a systematic review and meta-analysis
%A Kawaguchi, Atsushi
%A Sharafeldin, Noha
%A Sundaram, Aishwarya
%A Campbell, Sandy
%A Tennant, Matthew
%A Rudnisky, Christopher
%A Weis, Ezekiel
%A Damji, Karim F
%J Telemedicine and e-Health
%V 24
%N 4
%P 301-308
%@ 1530-5627
%D 2018
%I Mary Ann Liebert, Inc. 140 Huguenot Street, 3rd Floor New Rochelle, NY 10801 USA


%0 Journal Article
%T Supporting positive relationships in families where fathers suffer with mental distress
%A LeFrançois, Brenda A
%J Critical Social Work
%V 12
%N 1
%@ 1543-9372
%D 2011


%0 Journal Article
%T Expanding the concept of shared decision making for mental health: systematic search and scoping review of interventions
%A Zisman-Ilani, Yaara
%A Barnett, Erin
%A Harik, Juliette
%A Pavlo, Anthony
%A O’Connell, Maria
%J Mental Health Review Journal
%@ 1361-9322
%D 2017
%I Emerald Publishing Limited


%0 Journal Article
%T Supporting lay carers in end of life care: current gaps and future priorities
%A Grande, Giuseppe
%A Stajduhar, Kelli
%A Aoun, Samar
%A Toye, Caroline
%A Funk, Laura
%A Addington-Hall, Julia
%A Payne, Sheila
%A Todd, C
%J Palliative medicine
%V 23
%N 4
%P 339-344
%@ 0269-2163
%D 2009
%I SAGE Publications Sage UK: London, England


%0 Journal Article
%T How communication affects prescription decisions in consultations for acute illness in children: a systematic review and meta-ethnography
%A Cabral, Christie
%A Horwood, Jeremy
%A Hay, Alastair D
%A Lucas, Patricia J
%J BMC family practice
%V 15
%N 1
%P 1-13
%@ 1471-2296
%D 2014
%I Springer


%0 Journal Article
%T Community-based intervention research: Coping with the “noise” of real life in study design
%A Hohmann, Ann A
%A Shear, M Katherine
%J American Journal of Psychiatry
%V 159
%N 2
%P 201-207
%@ 0002-953X
%D 2002
%I Am Psychiatric Assoc


%0 Journal Article
%T Patient engagement in Canada: a scoping review of the ‘how’and ‘what’of patient engagement in health research
%A Manafo, Elizabeth
%A Petermann, Lisa
%A Mason-Lai, Ping
%A Vandall-Walker, Virginia
%J Health research policy and systems
%V 16
%N 1
%P 1-11
%@ 1478-4505
%D 2018
%I Springer


%0 Journal Article
%T Development of an online resource for recruitment research in clinical trials to organise and map current literature
%A Kearney, Anna
%A Harman, Nicola L
%A Rosala-Hallas, Anna
%A Beecher, Claire
%A Blazeby, Jane M
%A Bower, Peter
%A Clarke, Mike
%A Cragg, William
%A Duane, Sinead
%A Gardner, Heidi
%J Clinical Trials
%V 15
%N 6
%P 533-542
%@ 1740-7745
%D 2018
%I Sage Publications Sage UK: London, England


%0 Journal Article
%T Finding common ground: patient-centeredness and evidence-based chronic illness care
%A Wagner, Edward H
%A Bennett, Susan M
%A Austin, Brian T
%A Greene, Sarah M
%A Schaefer, Judith K
%A Vonkorff, Michael
%J Journal of Alternative & Complementary Medicine
%V 11
%N supplement 1
%P s-7-s-15
%@ 1075-5535
%D 2005
%I Mary Ann Liebert, Inc. 2 Madison Avenue Larchmont, NY 10538 USA


%0 Journal Article
%T Communication practices that encourage and constrain shared decision making in health‐care encounters: Systematic review of conversation analytic research
%A Land, Victoria
%A Parry, Ruth
%A Seymour, Jane
%J Health Expectations
%V 20
%N 6
%P 1228-1247
%@ 1369-6513
%D 2017
%I Wiley Online Library


%0 Journal Article
%T Patient involvement in clinical research: why, when, and how
%A Sacristán, José A
%A Aguarón, Alfonso
%A Avendaño-Solá, Cristina
%A Garrido, Pilar
%A Carrión, Juan
%A Gutiérrez, Alipio
%A Kroes, Robert
%A Flores, Angeles
%J Patient preference and adherence
%V 10
%P 631
%D 2016
%I Dove Press


%0 Journal Article
%T User and carer involvement in the training and education of health professionals: a review of the literature
%A Repper, Julie
%A Breeze, Jayne
%J International journal of nursing studies
%V 44
%N 3
%P 511-519
%@ 0020-7489
%D 2007
%I Elsevier


%0 Journal Article
%T How internet users find, evaluate, and use online health information: a cross-cultural review
%A Morahan-Martin, Janet M
%J CyberPsychology & Behavior
%V 7
%N 5
%P 497-510
%@ 1094-9313
%D 2004
%I Mary Ann Liebert, Inc. 2 Madison Avenue Larchmont, NY 10538 USA


%0 Journal Article
%T The Bridge Building Model: connecting evidence-based practice, evidence-based research, public involvement and needs led research
%A Ormstad, Heidi
%A Jamtvedt, Gro
%A Svege, Ida
%A Crowe, Sally
%J Research Involvement and Engagement
%V 7
%N 1
%P 1-8
%@ 2056-7529
%D 2021
%I Springer


%0 Journal Article
%T What works in inclusion health: overview of effective interventions for marginalised and excluded populations
%A Luchenski, Serena
%A Maguire, Nick
%A Aldridge, Robert W
%A Hayward, Andrew
%A Story, Alistair
%A Perri, Patrick
%A Withers, James
%A Clint, Sharon
%A Fitzpatrick, Suzanne
%A Hewett, Nigel
%J The Lancet
%V 391
%N 10117
%P 266-280
%@ 0140-6736
%D 2018
%I Elsevier


%0 Journal Article
%T Child health technology: shaping the future of paediatrics and child health and improving NHS productivity
%A Dimitri, Paul
%J Archives of disease in childhood
%V 104
%N 2
%P 184-188
%@ 0003-9888
%D 2019
%I BMJ Publishing Group Ltd


%0 Journal Article
%T The views of young children in the UK about obesity, body size, shape and weight: a systematic review
%A Rees, Rebecca
%A Oliver, Kathryn
%A Woodman, Jenny
%A Thomas, James
%J BMC public health
%V 11
%N 1
%P 1-12
%@ 1471-2458
%D 2011
%I Springer


%0 Journal Article
%T Knowledge translation tools for parents on child health topics: a scoping review
%A Albrecht, Lauren
%A Scott, Shannon D
%A Hartling, Lisa
%J BMC health services research
%V 17
%N 1
%P 1-12
%@ 1472-6963
%D 2017
%I BioMed Central


%0 Journal Article
%T Stigma reduction interventions for children and adolescents in low-and middle-income countries: systematic review of intervention strategies
%A Hartog, Kim
%A Hubbard, Carly D
%A Krouwer, Angelica F
%A Thornicroft, Graham
%A Kohrt, Brandon A
%A Jordans, Mark JD
%J Social Science & Medicine
%V 246
%P 112749
%@ 0277-9536
%D 2020
%I Elsevier


%0 Journal Article
%T A blind spot on the global mental health map: a scoping review of 25 years' development of mental health care for people with severe mental illnesses in central and eastern Europe
%A Winkler, Petr
%A Krupchanka, Dzmitry
%A Roberts, Tessa
%A Kondratova, Lucie
%A Machů, Vendula
%A Höschl, Cyril
%A Sartorius, Norman
%A Van Voren, Robert
%A Aizberg, Oleg
%A Bitter, Istvan
%J The Lancet Psychiatry
%V 4
%N 8
%P 634-642
%@ 2215-0366
%D 2017
%I Elsevier


%0 Journal Article
%T Nurses’ adherence to patient safety principles: A systematic review
%A Vaismoradi, Mojtaba
%A Tella, Susanna
%A A Logan, Patricia
%A Khakurel, Jayden
%A Vizcaya-Moreno, Flores
%J International Journal of Environmental Research and Public Health
%V 17
%N 6
%P 2028
%D 2020
%I Multidisciplinary Digital Publishing Institute


%0 Journal Article
%T Framework for advancing the reporting of patient engagement in rheumatology research projects
%A Hamilton, Clayon B
%A Leese, Jenny C
%A Hoens, Alison M
%A Li, Linda C
%J Current rheumatology reports
%V 19
%N 7
%P 1-10
%@ 1534-6307
%D 2017
%I Springer


%0 Journal Article
%T Patients' preferences for participation in clinical decision making: a review of published surveys
%A Benbassat, Jochanan
%A Pilpel, Dina
%A Tidhar, Meira
%J Behavioral medicine
%V 24
%N 2
%P 81-88
%@ 0896-4289
%D 1998
%I Taylor & Francis


%0 Journal Article
%T Wheelchair interventions, services and provision for disabled children: a mixed-method systematic review and conceptual framework
%A Bray, Nathan
%A Noyes, Jane
%A Edwards, Rhiannon T
%A Harris, Nigel
%J BMC health services research
%V 14
%N 1
%P 1-18
%@ 1472-6963
%D 2014
%I Springer


%0 Journal Article
%T Mechanisms can help to use patients' experiences of chronic disease in research and practice: an interpretive synthesis
%A Morrow, Elizabeth
%A Cotterell, Phil
%A Robert, Glenn
%A Grocott, Patricia
%A Ross, Fiona
%J Journal of Clinical Epidemiology
%V 66
%N 8
%P 856-864
%@ 0895-4356
%D 2013
%I Elsevier


%0 Journal Article
%T Making research central to good paediatric practice
%A Davies, Hugh T
%A Phillips, Bob
%A Preston, Jennifer
%A Stones, Simon R
%J Archives of disease in childhood
%V 104
%N 4
%P 385-388
%@ 0003-9888
%D 2019
%I BMJ Publishing Group Ltd


%0 Journal Article
%T Avoiding the'twilight zone': recommendations for the transition of services from adolescence to adulthood for young people with ADHD
%A Young, Susan
%A Murphy, Clodagh M
%A Coghill, David
%J BMC psychiatry
%V 11
%N 1
%P 1-8
%@ 1471-244X
%D 2011
%I BioMed Central


%0 Journal Article
%T caredata CD Full Text-copyright NISW/Social Services Research Group Involving young people leaving care as peer researchers in health research project: a learning experience
%A Broad, Bob
%A Saunders, Lesley


%0 Journal Article
%T What's the problem? Who can help? The perspectives of children and young people on their well-being and on helping professionals
%A Hill, Malcolm
%J Journal of social work practice
%V 13
%N 2
%P 135-145
%@ 0265-0533
%D 1999
%I Taylor & Francis


%0 Journal Article
%T Mobile phone apps for clinical decision support in pregnancy: a scoping review
%A Carter, Jenny
%A Sandall, Jane
%A Shennan, Andrew H
%A Tribe, Rachel M
%J BMC medical informatics and decision making
%V 19
%N 1
%P 1-13
%@ 1472-6947
%D 2019
%I BioMed Central


%0 Journal Article
%T Assessing the outcomes of participatory research: protocol for identifying, selecting, appraising and synthesizing the literature for realist review
%A Jagosh, Justin
%A Pluye, Pierre
%A Macaulay, Ann C
%A Salsberg, Jon
%A Henderson, Jim
%A Sirett, Erin
%A Bush, Paula L
%A Seller, Robbyn
%A Wong, Geoff
%A Greenhalgh, Trish
%J Implementation science
%V 6
%N 1
%P 1-8
%@ 1748-5908
%D 2011
%I BioMed Central


%0 Journal Article
%T The CTSA program at NIH: Opportunities for advancing clinical and translational research
%A Liverman, Catharyn T
%A Schultz, Andrea M
%A Terry, Sharon F
%A Leshner, Alan I
%@ 0309284740
%D 2013
%I National Academies Press


%0 Journal Article
%T Debates about dedifferentiation: twenty-first century thinking about people with intellectual disabilities as distinct members of the disability group
%A Clegg, Jennifer
%A Bigby, Christine
%J Research and Practice in Intellectual and Developmental Disabilities
%V 4
%N 1
%P 80-97
%@ 2329-7018
%D 2017
%I Taylor & Francis


%0 Journal Article
%T Defining patient engagement in research: results of a systematic review and analysis: report of the ISPOR patient-centered special interest group
%A Harrington, Rachel L
%A Hanna, Maya L
%A Oehrlein, Elisabeth M
%A Camp, Rob
%A Wheeler, Russell
%A Cooblall, Clarissa
%A Tesoro, Theresa
%A Scott, Amie M
%A von Gizycki, Rainald
%A Nguyen, Francis
%J Value in Health
%V 23
%N 6
%P 677-688
%@ 1098-3015
%D 2020
%I Elsevier


%0 Journal Article
%T Protocol for a systematic review of living labs in healthcare
%A Archibald, Mandy
%A Wiebe, Sandra
%A Rieger, Kendra
%A Linton, Janice
%A Woodgate, Roberta
%J BMJ open
%V 11
%N 2
%P e039246
%@ 2044-6055
%D 2021
%I British Medical Journal Publishing Group


%0 Journal Article
%T Transition to adult services for young people with mental health needs: a systematic review
%A Paul, Moli
%A Street, Cathy
%A Wheeler, Nicola
%A Singh, Swaran P
%J Clinical child psychology and psychiatry
%V 20
%N 3
%P 436-457
%@ 1359-1045
%D 2015
%I Sage Publications Sage UK: London, England


%0 Journal Article
%T The untapped potential of patient and family engagement in the organization of critical care
%A Haines, Kimberley J
%A Kelly, Phillipa
%A Fitzgerald, Peter
%A Skinner, Elizabeth H
%A Iwashyna, Theodore J
%J Critical care medicine
%V 45
%N 5
%P 899-906
%@ 0090-3493
%D 2017
%I Wolters Kluwer


%0 Journal Article
%T Integrated knowledge translation: digging deeper, moving forward
%A Kothari, Anita
%A Wathen, C Nadine
%J J Epidemiol Community Health
%V 71
%N 6
%P 619-623
%@ 0143-005X
%D 2017
%I BMJ Publishing Group Ltd


%0 Journal Article
%T It might work in Oklahoma but will it work in Oakhampton? Context and implementation in the effectiveness literature on domestic smoke detectors
%A Arai, Lisa
%A Roen, Katrina
%A Roberts, Helen
%A Popay, Jennie
%J Injury Prevention
%V 11
%N 3
%P 148-151
%@ 1353-8047
%D 2005
%I BMJ Publishing Group Ltd


%0 Journal Article
%T Grounded theory as a method for research in speech and language therapy
%A Skeat, Jemma
%A Perry, Alison
%J International Journal of Language & Communication Disorders
%V 43
%N 2
%P 95-109
%@ 1368-2822
%D 2008
%I Taylor & Francis


%0 Journal Article
%T Physiotherapy interventions for pain management in haemophilia: A systematic review
%A McLaughlin, Paul
%A Hurley, Michael
%A Chowdary, Pratima
%A Khair, Kate
%A Stephensen, David
%J Haemophilia
%V 26
%N 4
%P 667-684
%@ 1351-8216
%D 2020
%I Wiley Online Library


%0 Journal Article
%T The health literacy demands of electronic personal health records (e-PHRs): An integrative review to inform future inclusive research
%A Hemsley, Bronwyn
%A Rollo, Megan
%A Georgiou, Andrew
%A Balandin, Susan
%A Hill, Sophie
%J Patient education and counseling
%V 101
%N 1
%P 2-15
%@ 0738-3991
%D 2018
%I Elsevier


%0 Journal Article
%T Involving parents in managing their child's long-term condition—a concept synthesis of family-centered care and partnership-in-care
%A Smith, Joanna
%A Swallow, Veronica
%A Coyne, Imelda
%J Journal of pediatric nursing
%V 30
%N 1
%P 143-159
%@ 0882-5963
%D 2015
%I Elsevier


%0 Journal Article
%T Primary care interventions to improve transition of youth with chronic health conditions from paediatric to adult healthcare: a systematic review
%A Bhawra, Jasmin
%A Toulany, Alene
%A Cohen, Eyal
%A Hepburn, Charlotte Moore
%A Guttmann, Astrid
%J Bmj Open
%V 6
%N 5
%P e011871
%@ 2044-6055
%D 2016
%I British Medical Journal Publishing Group


%0 Journal Article
%T The meaning of patient involvement and participation in health care consultations: a taxonomy
%A Thompson, Andrew GH
%J Social science & medicine
%V 64
%N 6
%P 1297-1310
%@ 0277-9536
%D 2007
%I Elsevier


%0 Journal Article
%T The effectiveness of self‐care support interventions for children and young people with long‐term conditions: A systematic review
%A Kirk, S
%A Beatty, S
%A Callery, P
%A Gellatly, J
%A Milnes, L
%A Pryjmachuk, S
%J Child: care, health and development
%V 39
%N 3
%P 305-324
%@ 0305-1862
%D 2013
%I Wiley Online Library


%0 Journal Article
%T End-of-life decision-making for children with severe developmental disabilities: The parental perspective
%A Zaal-Schuller, IH
%A De Vos, MA
%A Ewals, FVPM
%A Van Goudoever, JB
%A Willems, DL
%J Research in developmental disabilities
%V 49
%P 235-246
%@ 0891-4222
%D 2016
%I Elsevier


%0 Journal Article
%T Re-orienting health systems through a commissioning approach: finding solutions for improved consumer engagement
%A Gardner, Karen
%A Dickinson, Helen
%A Moon, Katie
%J Health research policy and systems
%V 17
%N 1
%P 1-6
%@ 1478-4505
%D 2019
%I BioMed Central


%0 Journal Article
%T Protocol for a scoping review about ethics in transition programmes for adolescents and young adults with neurodisabilities
%A Bogossian, Aline
%A Gorter, Jan Willem
%A Racine, Eric
%J BMJ open
%V 8
%N 8
%P e020914
%@ 2044-6055
%D 2018
%I British Medical Journal Publishing Group


%0 Journal Article
%T Promoting research for children
%A Modi, Neena
%J Archives of disease in childhood
%V 95
%N 11
%P 941-944
%@ 0003-9888
%D 2010
%I BMJ Publishing Group Ltd


%0 Journal Article
%T Outcome reporting across randomised controlled trials evaluating therapeutic interventions for pre‐eclampsia
%A Duffy, James MN
%A Hirsch, Martin
%A Kawsar, Anusuya
%A Gale, Chris
%A Pealing, Louise
%A Plana, Maria N
%A Showell, Marian
%A Williamson, Paula R
%A Khan, Khalid S
%A Ziebland, Sue
%J BJOG: An International Journal of Obstetrics & Gynaecology
%V 124
%N 12
%P 1829-1839
%@ 1470-0328
%D 2017
%I Wiley Online Library


%0 Journal Article
%T Nonpharmacological interventions for acute wound care distress in pediatric patients with burn injury: a systematic review
%A Hanson, Mark D
%A Gauld, Mary
%A Wathen, C Nadine
%A MacMillan, Harriet L
%J Journal of burn care & research
%V 29
%N 5
%P 730-741
%@ 1559-047X
%D 2008
%I Oxford University Press


%0 Journal Article
%T Assessing the engagement of children and families in selecting patient-reported outcomes (PROs) and developing their measures: a systematic review
%A McNeill, Malcolm
%A Noyek, Samantha
%A Engeda, Eshetu
%A Fayed, Nora
%J Quality of Life Research
%V 30
%N 4
%P 983-995
%@ 1573-2649
%D 2021
%I Springer


%0 Journal Article
%T Widespread collapse, glimpses of revival: a scoping review of mental health policy and service development in Central Asia
%A Aliev, Akmal-Alikhan
%A Roberts, Tessa
%A Magzumova, Shakhnoza
%A Panteleeva, Liliia
%A Yeshimbetova, Saida
%A Krupchanka, Dzmitry
%A Sartorius, Norman
%A Thornicroft, Graham
%A Winkler, Petr
%J Social psychiatry and psychiatric epidemiology
%P 1-12
%@ 1433-9285
%D 2021
%I Springer


%0 Journal Article
%T Consumer engagement in occupational therapy health‐related research: A scoping review of the Australian Occupational Therapy Journal and a call to action
%A Cox, Ruth
%A Kendall, Melissa
%A Molineux, Matthew
%A Miller, Elizabeth
%A Tanner, Bernadette
%J Australian Occupational Therapy Journal
%V 68
%N 2
%P 180-192
%@ 0045-0766
%D 2021
%I Wiley Online Library


%0 Journal Article
%T Human rights violations of people with mental and psychosocial disabilities: an unresolved global crisis
%A Drew, Natalie
%A Funk, Michelle
%A Tang, Stephen
%A Lamichhane, Jagannath
%A Chávez, Elena
%A Katontoka, Sylvester
%A Pathare, Soumitra
%A Lewis, Oliver
%A Gostin, Lawrence
%A Saraceno, Benedetto
%J The Lancet
%V 378
%N 9803
%P 1664-1675
%@ 0140-6736
%D 2011
%I Elsevier


%0 Journal Article
%T Increasing Ancestral Diversity in Systemic Lupus Erythematosus Clinical Studies
%A Williams, Jessica N
%A Dall’Era, Maria
%A Lim, S Sam
%A Feldman, Candace H
%A Arntsen, Kathleen A
%A Blazer, Ashira D
%A Goode, Tawara
%A Merrill, Joan T
%A Sheikh, Saira
%A Stevens, Anne M
%J Arthritis Care & Research
%@ 2151-464X
%D 2020
%I Wiley Online Library


%0 Journal Article
%T A combined review of: Collective biography and the legacy of Hildegard Peplau, Annie Altschul and Eileen Skellern; the origins of mental health nursing and its relevance to the current crisis in psychiatry; Mental health content of comprehensive pre-registration nursing curricula in Australia and Childhood abuse and psychosis; a critical review of the literature
%A Cahill, Jane
%J Journal of Research in Nursing
%V 14
%N 6
%P 549-552
%@ 1744-9871
%D 2009
%I SAGE Publications Sage UK: London, England


%0 Journal Article
%T Human trafficking: the role of medicine in interrupting the cycle of abuse and violence
%A Macias-Konstantopoulos, Wendy
%J Annals of internal medicine
%V 165
%N 8
%P 582-588
%@ 0003-4819
%D 2016
%I American College of Physicians


%0 Journal Article
%T Why are African Americans under‐represented in medical research studies? Impediments to participation
%A Shavers‐Hornaday, Vickie L
%A Lynch, Charles F
%A Burmeister, Leon F
%A Torner, James C
%J Ethnicity & health
%V 2
%N 1-2
%P 31-45
%@ 1355-7858
%D 1997
%I Taylor & Francis


%0 Journal Article
%T Randomized controlled trials in children’s heart surgery in the 21st century: a systematic review
%A Drury, Nigel E
%A Patel, Akshay J
%A Oswald, Nicola K
%A Chong, Cher-Rin
%A Stickley, John
%A Barron, David J
%A Jones, Timothy J
%J European Journal of Cardio-Thoracic Surgery
%V 53
%N 4
%P 724-731
%@ 1010-7940
%D 2018
%I Oxford University Press


%0 Journal Article
%T The under reporting of recruitment strategies in research with children with life-threatening illnesses: a systematic review
%A Hudson, Briony F
%A Oostendorp, Linda JM
%A Candy, Bridget
%A Vickerstaff, Victoria
%A Jones, Louise
%A Lakhanpaul, Monica
%A Bluebond-Langner, Myra
%A Stone, Paddy
%J Palliative medicine
%V 31
%N 5
%P 419-436
%@ 0269-2163
%D 2017
%I SAGE Publications Sage UK: London, England


%0 Journal Article
%T Children’s regard for nurses and nursing: A mosaic of children’s views on community nursing
%A Randall, Duncan
%J Journal of Child Health Care
%V 16
%N 1
%P 91-104
%@ 1367-4935
%D 2012
%I SAGE Publications Sage UK: London, England


%0 Journal Article
%T Evaluation frameworks in health services: an integrative review of use, attributes and elements
%A Bradford, Natalie
%A Chambers, Shirley
%A Hudson, Adrienne
%A Jauncey‐Cooke, Jacqui
%A Penny, Robyn
%A Windsor, Carol
%A Yates, Patsy
%J Journal of clinical nursing
%V 28
%N 13-14
%P 2486-2498
%@ 0962-1067
%D 2019
%I Wiley Online Library


%0 Journal Article
%T Peer support for the hardly reached: a systematic review
%A Sokol, Rebeccah
%A Fisher, Edwin
%J American journal of public health
%V 106
%N 7
%P e1-e8
%@ 1541-0048
%D 2016
%I American Public Health Association


%0 Journal Article
%T Making it clear and relevant: patients and carers add value to studies through research document reviews
%A Staley, Kristina
%A Ashcroft, Joanne
%A Doughty, Lisa
%A Szmukler, George
%J Mental Health and Social Inclusion
%@ 2042-8308
%D 2016
%I Emerald Group Publishing Limited


%0 Journal Article
%T Engaging consumers in health research: a narrative review
%A Anderst, Ania
%A Conroy, Karena
%A Fairbrother, Greg
%A Hallam, Laila
%A McPhail, Alan
%A Taylor, Vicki
%J Australian Health Review
%V 44
%N 5
%P 806-813
%@ 1449-8944
%D 2020
%I CSIRO Publishing


%0 Journal Article
%T A review of the research priorities of practitioners working with children in social care
%A Stevens, Madeleine
%A Liabo, Kristin
%A Roberts, Helen
%J Child & Family Social Work
%V 12
%N 4
%P 295-305
%@ 1356-7500
%D 2007
%I Wiley Online Library


%0 Journal Article
%T Hope, agency, and the lived experience of violence: A qualitative systematic review of children’s perspectives on domestic violence and abuse
%A Arai, Lisa
%A Shaw, Ali
%A Feder, Gene
%A Howarth, Emma
%A MacMillan, Harriet
%A Moore, Theresa HM
%A Stanley, Nicky
%A Gregory, Alison
%J Trauma, Violence, & Abuse
%V 22
%N 3
%P 427-438
%@ 1524-8380
%D 2021
%I SAGE Publications Sage CA: Los Angeles, CA


%0 Journal Article
%T The lived experience of US parents of children with autism spectrum disorders: a systematic review and meta-synthesis
%A Corcoran, Jacqueline
%A Berry, Amber
%A Hill, Stephanie
%J Journal of Intellectual Disabilities
%V 19
%N 4
%P 356-366
%@ 1744-6295
%D 2015
%I SAGE Publications Sage UK: London, England


%0 Journal Article
%T Lived experience of a child’s chronic illness and death: A qualitative systematic review of the parental bereavement trajectory
%A Dutta, Oindrila
%A Tan-Ho, Geraldine
%A Choo, Ping Ying
%A Ho, Andy Hau Yan
%J Death studies
%D 2018
%I Taylor & Francis


%0 Journal Article
%T Common trust and personal safety issues: A systematic review on the acceptability of health and social interventions for persons with lived experience of homelessness
%A Magwood, Olivia
%A Leki, Vanessa Ymele
%A Kpade, Victoire
%A Saad, Ammar
%A Alkhateeb, Qasem
%A Gebremeskel, Akalewold
%A Rehman, Asia
%A Hannigan, Terry
%A Pinto, Nicole
%A Sun, Annie Huiru
%J PloS one
%V 14
%N 12
%P e0226306
%@ 1932-6203
%D 2019
%I Public Library of Science San Francisco, CA USA


%0 Journal Article
%T The lived experience of postpartum depression: A review of the literature
%A Johnson, Samantha
%A Adam, Simon
%A McIntosh, Michele
%J Issues in mental health nursing
%V 41
%N 7
%P 584-591
%@ 0161-2840
%D 2020
%I Taylor & Francis


%0 Journal Article
%T A meta-summary of qualitative findings on the lived experience among culturally diverse domestic violence survivors
%A Childress, Saltanat
%J Issues in Mental Health Nursing
%V 34
%N 9
%P 693-705
%@ 0161-2840
%D 2013
%I Taylor & Francis


%0 Journal Article
%T A systematic review and lived-experience panel analysis of hopefulness in youth depression treatment
%A Berry, Clio
%A Hodgekins, Joanne
%A Michelson, Daniel
%A Chapman, Laura
%A Chelidoni, Olga
%A Crowter, Lucie
%A Sacadura, Catarina
%A Fowler, David
%J Adolescent research review
%P 1-32
%@ 2363-8354
%D 2021
%I Springer


%0 Journal Article
%T Developing an intervention for suicide prevention: A rapid review of lived experience involvement
%A Watling, David
%A Preece, Megan
%A Hawgood, Jacinta
%A Bloomfield, Sharyn
%A Kolves, Kairi
%J Archives of suicide research
%P 1-16
%@ 1381-1118
%D 2020
%I Taylor & Francis


%0 Journal Article
%T Multidisciplinary research priorities for the COVID-19 pandemic: a call for action for mental health science
%A Holmes, Emily A
%A O'Connor, Rory C
%A Perry, V Hugh
%A Tracey, Irene
%A Wessely, Simon
%A Arseneault, Louise
%A Ballard, Clive
%A Christensen, Helen
%A Silver, Roxane Cohen
%A Everall, Ian
%J The Lancet Psychiatry
%V 7
%N 6
%P 547-560
%@ 2215-0366
%D 2020
%I Elsevier


%0 Journal Article
%T Engaging people with lived experience in the grant review process
%A Rittenbach, Katherine
%A Horne, Candice G
%A O’Riordan, Terence
%A Bichel, Allison
%A Mitchell, Nicholas
%A Parra, Adriana M Fernandez
%A MacMaster, Frank P
%J BMC medical ethics
%V 20
%N 1
%P 1-5
%@ 1472-6939
%D 2019
%I Springer


%0 Journal Article
%T The lived experience of anorexia nervosa in adolescence, comparison of the points of view of adolescents, parents, and professionals: A metasynthesis
%A Sibeoni, Jordan
%A Orri, Massimiliano
%A Colin, Stéphanie
%A Valentin, Marie
%A Pradère, Jerome
%A Revah-Levy, Anne
%J International journal of nursing studies
%V 65
%P 25-34
%@ 0020-7489
%D 2017
%I Elsevier


%0 Journal Article
%T Academic rigour in the lived experience of researchers using phenomenological methods in nursing in nursing
%A Rose, Pat
%A Beeby, Jayne
%A Parker, David
%J Journal of Advanced Nursing
%V 21
%N 6
%P 1123-1129
%@ 0309-2402
%D 1995
%I Wiley Online Library


%0 Journal Article
%T Review of arts-based therapies for Canadian youth with lived experience of mental illness
%A Boekhoven, Belinda
%A Bowker, Anne
%A Davidson, Simon
%A Cacciato, Angelina
%A Gray, Barb
%J Vulnerable Children and Youth Studies
%V 7
%N 2
%P 164-173
%@ 1745-0128
%D 2012
%I Taylor & Francis


%0 Journal Article
%T The lived experience of stuttering: a synthesis of qualitative studies with implications for rehabilitation
%A Connery, Amy
%A McCurtin, Arlene
%A Robinson, Katie
%J Disability and rehabilitation
%V 42
%N 16
%P 2232-2242
%@ 0963-8288
%D 2020
%I Taylor & Francis


%0 Journal Article
%T Dissociation, trauma, and the role of lived experience: toward a new conceptualization of voice hearing.
%A Longden, Eleanor
%A Madill, Anna
%A Waterman, Mitch G
%J Psychological bulletin
%V 138
%N 1
%P 28
%@ 1939-1455
%D 2012
%I American Psychological Association


%0 Journal Article
%T The Lived Experience of First-Episode Psychosis: A Systematic Review and Metasynthesis of Qualitative Studies
%A Noiriel, Amelie
%A Verneuil, Laurence
%A Osmond, Ingrid
%A Manolios, Emilie
%A Revah-Levy, Anne
%A Sibeoni, Jordan
%J Psychopathology
%P 1-16
%@ 0254-4962
%D 2020
%I Karger Publishers


%0 Journal Article
%T ‘What About Me?’The Impact on Children when Mothers Are Involved in the Criminal Justice System
%A Beresford, Sarah
%A Earle, Jenny
%A Loucks, Nancy
%A Pinkman, Anne
%J Mothering from the Inside
%@ 1789733448
%D 2020
%I Emerald Publishing Limited


%0 Journal Article
%T Barriers and enablers to accessing mental health services for people with intellectual disability: a scoping review
%A Whittle, Erin Louise
%A Fisher, Karen R
%A Reppermund, Simone
%A Lenroot, Rhoshel
%A Trollor, Julian
%J Journal of Mental Health Research in Intellectual Disabilities
%V 11
%N 1
%P 69-102
%@ 1931-5864
%D 2018
%I Taylor & Francis


%0 Journal Article
%T The lived experience of companion-animal loss: A systematic review of qualitative studies
%A Kemp, Hellen R
%A Jacobs, Nicky
%A Stewart, Sandra
%J Anthrozoös
%V 29
%N 4
%P 533-557
%@ 0892-7936
%D 2016
%I Taylor & Francis


%0 Journal Article
%T Uses and misuses of recorded mental health lived experience narratives in healthcare and community settings: systematic review
%A Yeo, Caroline
%A Rennick-Egglestone, Stefan
%A Armstrong, Victoria
%A Borg, Marit
%A Franklin, Donna
%A Klevan, Trude
%A Llewellyn-Beardsley, Joy
%A Newby, Christopher
%A Ng, Fiona
%A Thorpe, Naomi
%@ 0586-7614
%D 2021
%I Oxford University Press (OUP)


%0 Journal Article
%T Depression during pregnancy: A qualitative exploration into the lived experience of pregnant women with depression and a review of the effects on early child developmental outcomes
%A Morgan, Caroline Ann
%D 2016
%I The University of Edinburgh


%0 Journal Article
%T The lived experience of chronic hepatitis B: a broader view of its impacts and why we need a cure
%A Tu, Thomas
%A Block, Joan M
%A Wang, Su
%A Cohen, Chari
%A Douglas, Mark W
%J Viruses
%V 12
%N 5
%P 515
%D 2020
%I Multidisciplinary Digital Publishing Institute


%0 Journal Article
%T The lived experience of getting and having a home of one's own: a meta-synthesis
%A Gonzalez, Marianne Thorsen
%A Andvig, Ellen
%J Issues in mental health nursing
%V 36
%N 11
%P 905-919
%@ 0161-2840
%D 2015
%I Taylor & Francis


%0 Journal Article
%T Living with dementia: a meta-synthesis of qualitative research on the lived experience
%A Górska, Sylwia
%A Forsyth, Kirsty
%A Maciver, Donald
%J The Gerontologist
%V 58
%N 3
%P e180-e196
%@ 0016-9013
%D 2018
%I Oxford University Press US


%0 Journal Article
%T The lived experience of patients with obesity: A systematic review and qualitative synthesis
%A Farrell, Emma
%A Hollmann, Eva
%A le Roux, Carel W
%A Bustillo, Marta
%A Nadglowski, Joe
%A McGillicuddy, Deirdre
%J Obesity Reviews
%V 22
%N 12
%P e13334
%@ 1467-7881
%D 2021
%I Wiley Online Library


%0 Journal Article
%T Holes in the wall: Examining gaps in knowledge in child and adolescent mental health in Tanzania–Scoping review
%A Clarke, Ellisiv
%A Boshe, Judith
%A Spencer‐Rogers, Amelia
%A Jacques, Cara
%A Walker, Richard
%J Tropical Medicine & International Health
%V 26
%N 3
%P 258-271
%@ 1360-2276
%D 2021
%I Wiley Online Library


%0 Journal Article
%T FROM RESEARCH «ON» TO RESEARCH «WITH» CHILDREN ABOUT THEIR FAMILY LIVES: a scoping review of ethical and methodological challenges
%A Dubois, Anne‐Catherine
%A Lahaye, Magali
%A Aujoulat, Isabelle
%J Child: Care, Health and Development
%@ 0305-1862
%D 2021
%I Wiley Online Library


%0 Journal Article
%T Part I: An introduction to conducting qualitative research in children with cancer
%A Woodgate, Roberta
%J Journal of Pediatric Oncology Nursing
%V 17
%N 4
%P 192-206
%@ 1043-4542
%D 2000
%I Elsevier


%0 Journal Article
%T Parents of children with attention deficit/hyperactivity disorder: A meta-synthesis, part I
%A Corcoran, Jacqueline
%A Schildt, Brent
%A Hochbrueckner, Rebecca
%A Abell, Julia
%J Child and Adolescent Social Work Journal
%V 34
%N 4
%P 281-335
%@ 1573-2797
%D 2017
%I Springer


%0 Journal Article
%T The lived experience of schizophrenia: A systematic review and meta-synthesis
%A Walsh, Joseph
%A Hochbrueckner, Rebecca
%A Corcoran, Jacqueline
%A Spence, Rachel
%J Social Work in Mental Health
%V 14
%N 6
%P 607-624
%@ 1533-2985
%D 2016
%I Taylor & Francis


%0 Journal Article
%T Lived experience peer support programs for suicide prevention: a systematic scoping review
%A Schlichthorst, Marisa
%A Ozols, Ingrid
%A Reifels, Lennart
%A Morgan, Amy
%J International journal of mental health systems
%V 14
%N 1
%P 1-12
%@ 1752-4458
%D 2020
%I BioMed Central


%0 Journal Article
%T The lived experience of Klinefelter syndrome: A narrative review of the literature
%A Cheetham, Tim
%A Fearon, Kristine
%A Herbrand, Cathy
%A Hudson, Nicky
%A McEleny, Kevin
%A Quinton, Richard
%A Stevenson, Eleanor
%A Wilkes, Scott
%A Hanna, Esmee
%D 2019
%I Frontiers Media SA


%0 Journal Article
%T Overview of qualitative research
%A Grossoehme, Daniel H
%J Journal of health care chaplaincy
%V 20
%N 3
%P 109-122
%@ 0885-4726
%D 2014
%I Taylor & Francis


%0 Journal Article
%T How digital storytelling is used in mental health: A scoping review
%A De Vecchi, Nadia
%A Kenny, Amanda
%A Dickson‐Swift, Virginia
%A Kidd, Susan
%J International Journal of Mental Health Nursing
%V 25
%N 3
%P 183-193
%@ 1445-8330
%D 2016
%I Wiley Online Library


%0 Journal Article
%T Lived experience of ethnic minority caregivers supporting a family member with dementia: a scoping review
%A Brooke, Joanne
%A Jackson, Debra


%0 Journal Article
%T Lived experience researchers: Opportunities and challenges in mental health
%A Roennfeldt, Helena
%A Byrne, Louise
%J Social Research and Disability
%P 108-123
%@ 0429426127
%D 2020
%I Routledge


%0 Journal Article
%T The lived experience of heart failure at the end of life: a systematic literature review
%A Hopp, Faith Pratt
%A Thornton, Nancy
%A Martin, Lindsey
%J Health & social work
%V 35
%N 2
%P 109-117
%@ 1545-6854
%D 2010
%I Oxford University Press


%0 Journal Article
%T Open-access community child health clinics: the everyday experience of parents and child health nurses
%A Kearney, Lauren
%A Fulbrook, Paul
%J Journal of Child Health Care
%V 16
%N 1
%P 5-14
%@ 1367-4935
%D 2012
%I SAGE Publications Sage UK: London, England


%0 Journal Article
%T Children’s and parents’ conceptualization of quality of life in children with brain tumors: a meta-ethnographic exploration
%A Beecham, Emma
%A Langner, Richard
%A Hargrave, Darren
%A Bluebond-Langner, Myra
%J Qualitative health research
%V 29
%N 1
%P 55-68
%@ 1049-7323
%D 2019
%I SAGE Publications Sage CA: Los Angeles, CA


%0 Journal Article
%T Renegotiating dimensions of the self: A systematic review and qualitative evidence synthesis of the lived experience of self‐managing rheumatoid arthritis
%A Donnelly, Susie
%A Manning, Molly
%A Mannan, Hasheem
%A Wilson, Anthony G
%A Kroll, Thilo
%J Health Expectations
%V 23
%N 6
%P 1388-1411
%@ 1369-6513
%D 2020
%I Wiley Online Library


%0 Journal Article
%T Children’s and adolescents’ experiences of healthcare professionals: scoping review protocol
%A Davison, Gail
%A Kelly, Martina Ann
%A Thompson, Andrew
%A Dornan, Tim
%J Systematic reviews
%V 9
%N 1
%P 1-6
%@ 2046-4053
%D 2020
%I Springer


%0 Journal Article
%T Living with complexity; marshalling resources: a systematic review and qualitative meta-synthesis of lived experience of mental and physical multimorbidity
%A Coventry, Peter A
%A Small, Nicola
%A Panagioti, Maria
%A Adeyemi, Isabel
%A Bee, Penny
%J BMC family practice
%V 16
%N 1
%P 1-12
%@ 1471-2296
%D 2015
%I BioMed Central


%0 Journal Article
%T International consensus on a standard set of outcome measures for child and youth anxiety, depression, obsessive-compulsive disorder, and post-traumatic stress disorder
%A Krause, Karolin R
%A Chung, Sophie
%A Adewuya, Abiodun O
%A Albano, Anne Marie
%A Babins-Wagner, Rochelle
%A Birkinshaw, Laura
%A Brann, Peter
%A Creswell, Cathy
%A Delaney, Kathleen
%A Falissard, Bruno
%J The Lancet Psychiatry
%V 8
%N 1
%P 76-86
%@ 2215-0366
%D 2021
%I Elsevier


%0 Journal Article
%T The nature and extent of qualitative research conducted with children about their experiences of domestic violence: Findings from a meta-synthesis
%A Noble-Carr, Debbie
%A Moore, Tim
%A McArthur, Morag
%J Trauma, Violence, & Abuse
%V 22
%N 4
%P 928-943
%@ 1524-8380
%D 2021
%I SAGE Publications Sage CA: Los Angeles, CA


%0 Journal Article
%T Young people's involvement in policy research
%A Sharpe, Darren
%J Children's Geographies
%V 13
%N 2
%P 240-248
%@ 1473-3285
%D 2015
%I Taylor & Francis


%0 Journal Article
%T Parents experiences raising a child with food allergy; a qualitative review
%A Moen, Øyfrid Larsen
%A Opheim, Elin
%A Trollvik, Anne
%J Journal of pediatric nursing
%V 46
%P e52-e63
%@ 0882-5963
%D 2019
%I Elsevier


%0 Journal Article
%T Non‐restrictive interventions to reduce self‐harm amongst children in mental health inpatient settings: Systematic review and narrative synthesis
%A Griffiths, Robert
%A Dawber, Alison
%A McDougall, Tim
%A Midgley, Salli
%A Baker, John
%J International journal of mental health nursing
%@ 1445-8330
%D 2021
%I Wiley Online Library


%0 Journal Article
%T The meaning of leisure for children and young people with physical disabilities: a systematic evidence synthesis
%A Powrie, Benita
%A Kolehmainen, Niina
%A Turpin, Merrill
%A Ziviani, Jenny
%A Copley, Jodie
%J Developmental Medicine & Child Neurology
%V 57
%N 11
%P 993-1010
%@ 0012-1622
%D 2015
%I Wiley Online Library


%0 Journal Article
%T Health-related quality of life in obese children and adolescents
%A Tsiros, Margarita D
%A Olds, Tim
%A Buckley, Jonathan David
%A Grimshaw, Paul
%A Brennan, Leah
%A Walkley, Jeff
%A Hills, Andrew Peter
%A Howe, PRC
%A Coates, Alison M
%J International journal of obesity
%V 33
%N 4
%P 387-400
%@ 1476-5497
%D 2009
%I Nature Publishing Group


%0 Journal Article
%T Communicating the benefits and risks of inflammatory bowel disease therapy to patients and families
%A Picoraro, Joseph A
%A Rosh, Joel R
%J Current opinion in pediatrics
%V 29
%N 5
%P 572-577
%@ 1040-8703
%D 2017
%I Wolters Kluwer


%0 Journal Article
%T Striving to live a normal life: a review of children and young people’s experience of feeling different when living with a long term condition
%A Lambert, Veronica
%A Keogh, Deborah
%J Journal of pediatric nursing
%V 30
%N 1
%P 63-77
%@ 0882-5963
%D 2015
%I Elsevier


%0 Journal Article
%T An occupational perspective of the lived experience of familial dementia caregivers: A thematic review of qualitative literature
%A Hooper, Emma K
%A Collins, Tracy
%J Dementia
%V 18
%N 1
%P 323-346
%@ 1471-3012
%D 2019
%I SAGE Publications Sage UK: London, England


%0 Journal Article
%T Use of Creative Writing to Illustrate Lived Experiences in Hemodialysis-Dependent Children with Chronic Kidney Failure
%A Currier, Helen
%A Zimmerman, Cortney Taylor
%J Nephrology Nursing Journal
%V 46
%N 3
%P 293-299
%@ 1526-744X
%D 2019
%I Anthony J. Jannetti, Inc.


%0 Journal Article
%T Children's experiences of dialysis: a systematic review of qualitative studies
%A Tjaden, Lidwien
%A Tong, Allison
%A Henning, Paul
%A Groothoff, Jaap
%A Craig, Jonathan C
%J Archives of Disease in Childhood
%V 97
%N 5
%P 395-402
%@ 0003-9888
%D 2012
%I BMJ Publishing Group Ltd


%0 Journal Article
%T Phenomenology in pediatric cancer nursing research
%A Fochtman, Dianne
%J Journal of Pediatric Oncology Nursing
%V 25
%N 4
%P 185-192
%@ 1043-4542
%D 2008
%I SAGE Publications Sage CA: Los Angeles, CA


%0 Journal Article
%T Problem solving as an active ingredient in indicated prevention and treatment of youth depression and anxiety: A critical review and synthesis of trial outcomes, qualitative evidence and lived experience insights
%A Michelson, Daniel
%D 2021
%I PsyArXiv


%0 Journal Article
%T Communicating with children and families about obesity and weight‐related topics: a scoping review of best practices
%A McPherson, AC
%A Hamilton, J
%A Kingsnorth, S
%A Knibbe, TJ
%A Peters, M
%A Swift, JA
%A Krog, K
%A Chen, L
%A Steinberg, A
%A Ball, GDC
%J Obesity Reviews
%V 18
%N 2
%P 164-182
%@ 1467-7881
%D 2017
%I Wiley Online Library


%0 Journal Article
%T “An ongoing struggle with the self and illness”: α meta-synthesis of the studies of the lived experience of severe mental illness
%A Kaite, Charis P
%A Karanikola, Maria
%A Merkouris, Anastasios
%A Papathanassoglou, Elizabeth DE
%J Archives of psychiatric nursing
%V 29
%N 6
%P 458-473
%@ 0883-9417
%D 2015
%I Elsevier


%0 Journal Article
%T The lived experience of head and neck cancer patients receiving curative radiotherapy: A systematic review and meta‐ethnography
%A Fitchett, Russell C
%A Aldus, Edward J
%A Fitchett, Lucy R
%A Cross, Jane
%J Psycho‐oncology
%V 27
%N 9
%P 2077-2086
%@ 1057-9249
%D 2018
%I Wiley Online Library


%0 Journal Article
%T Journal of Forensic Practice
%A Walton, Jamie S
%A Duff, Simon


%0 Journal Article
%T The effect of the environment on participation of children and youth with disabilities: a scoping review
%A Anaby, Dana
%A Hand, Carri
%A Bradley, Laura
%A DiRezze, Briano
%A Forhan, Mary
%A DiGiacomo, Anthony
%A Law, Mary
%J Disability and rehabilitation
%V 35
%N 19
%P 1589-1598
%@ 0963-8288
%D 2013
%I Taylor & Francis


%0 Journal Article
%T Worked examples of alternative methods for the synthesis of qualitative and quantitative research in systematic reviews
%A Lucas, Patricia J
%A Baird, Janis
%A Arai, Lisa
%A Law, Catherine
%A Roberts, Helen M
%J BMC medical research methodology
%V 7
%N 1
%P 1-7
%@ 1471-2288
%D 2007
%I BioMed Central


%0 Journal Article
%T A scoping review of international policy responses to mental health recovery during the COVID-19 pandemic
%A McCartan, Claire
%A Adell, Tomas
%A Cameron, Julie
%A Davidson, Gavin
%A Knifton, Lee
%A McDaid, Shari
%A Mulholland, Ciaran
%J Health Research Policy and Systems
%V 19
%N 1
%P 1-7
%@ 1478-4505
%D 2021
%I BioMed Central


%0 Journal Article
%T Positive birth experiences: a systematic review of the lived experience from a birthing person’s perspective
%A Hill, Emily
%A Firth, Amanda
%D 2018


%0 Journal Article
%T Establishing need and population priorities to improve the health of homeless and vulnerably housed women, youth, and men: a Delphi consensus study
%A Shoemaker, Esther S
%A Kendall, Claire E
%A Mathew, Christine
%A Crispo, Sarah
%A Welch, Vivian
%A Andermann, Anne
%A Mott, Sebastian
%A Lalonde, Christine
%A Bloch, Gary
%A Mayhew, Alain
%J PloS one
%V 15
%N 4
%P e0231758
%@ 1932-6203
%D 2020
%I Public Library of Science San Francisco, CA USA


%0 Journal Article
%T The lived experience during the peri-diagnostic period of breast cancer: a scoping review
%A Rogers, Courtney C
%A Pope, Shannon
%A Whitfield, Francesca
%A Cohn, Wendy F
%A Valdez, Rupa S
%J Patient Education and Counseling
%@ 0738-3991
%D 2021
%I Elsevier


%0 Journal Article
%T A metasynthesis: uncovering what is known about the experiences of families with children who have life-limiting and life-threatening illnesses
%A Bally, Jill MG
%A Smith, Nicole R
%A Holtslander, Lorraine
%A Duncan, Vicky
%A Hodgson-Viden, Heather
%A Mpofu, Christopher
%A Zimmer, Marcelline
%J Journal of pediatric nursing
%V 38
%P 88-98
%@ 0882-5963
%D 2018
%I Elsevier


%0 Journal Article
%T A realist review of family-based interventions for children of substance abusing parents
%A Usher, Amelia M
%A McShane, Kelly E
%A Dwyer, Candice
%J Systematic reviews
%V 4
%N 1
%P 1-12
%@ 2046-4053
%D 2015
%I BioMed Central


%0 Journal Article
%T Young people's experience of social support during the process of leaving care: A review of the literature
%A Hiles, Dominic
%A Moss, Duncan
%A Wright, John
%A Dallos, Rudi
%J Children and Youth Services Review
%V 35
%N 12
%P 2059-2071
%@ 0190-7409
%D 2013
%I Elsevier


%0 Journal Article
%T Children with cerebral palsy participate: a review of the literature
%A Imms, Christine
%J Disability and rehabilitation
%V 30
%N 24
%P 1867-1884
%@ 0963-8288
%D 2008
%I Taylor & Francis


%0 Journal Article
%T Qualitative research and its methods in epilepsy: contributing to an understanding of patients' lived experiences of the disease
%A Rapport, Frances
%A Clement, Clare
%A Doel, Marcus A
%A Hutchings, Hayley A
%J Epilepsy & Behavior
%V 45
%P 94-100
%@ 1525-5050
%D 2015
%I Elsevier


%0 Journal Article
%T “This is a spiritual experience”: Perspectives of Latter-Day Saint families living with a child with disabilities
%A Marshall, Elaine Sorensen
%A Olsen, Susanne Frost
%A Mandleco, Barbara L
%A Dyches, Tina Taylor
%A Allred, Keith W
%A Sansom, Nancy
%J Qualitative Health Research
%V 13
%N 1
%P 57-76
%@ 1049-7323
%D 2003
%I Sage Publications Thousand Oaks, CA


%0 Journal Article
%T Focus on qualitative methods: Interviewing children
%A Docherty, Sharron
%A Sandelowski, Margarete
%J Research in nursing & health
%V 22
%N 2
%P 177-185
%@ 0160-6891
%D 1999
%I Wiley Online Library


%0 Journal Article
%T Consumer engagement in health care policy, research and services: methods and effects
%A Wiles, Louise
%A Kay, Debra
%A Luker, Julie
%A Worley, Anthea
%A Austin, Jane
%A Ball, Allan
%A Bevan, Alan
%A Cousins, Michael
%A Dalton, Sarah
%A Hodges, Ellie
%J BMC Health Services Research
%@ 1472-6963
%D 2020
%I BioMed Central Ltd.


%0 Journal Article
%T How does Lived Experience of Incarceration Impact Upon the Helping Process in Social Work Practice?: A Scoping Review
%A Duvnjak, Angella
%A Stewart, Victoria
%A Young, Peter
%A Turvey, Leah
%J The British Journal of Social Work
%D 2021


%0 Journal Article
%T Grounded theory in nursing research: Part 2–Critique
%A McCann, Terence V
%A Clark, Eileen
%D 2003
%I Nurse Researcher


%0 Journal Article
%T Adolescents’ and young adults’ transition experiences when transferring from paediatric to adult care: a qualitative metasynthesis
%A Fegran, Liv
%A Hall, Elisabeth OC
%A Uhrenfeldt, Lisbeth
%A Aagaard, Hanne
%A Ludvigsen, Mette Spliid
%J International journal of nursing studies
%V 51
%N 1
%P 123-135
%@ 0020-7489
%D 2014
%I Elsevier


%0 Journal Article
%T Historical trauma as public narrative: A conceptual review of how history impacts present-day health
%A Mohatt, Nathaniel Vincent
%A Thompson, Azure B
%A Thai, Nghi D
%A Tebes, Jacob Kraemer
%J Social Science & Medicine
%V 106
%P 128-136
%@ 0277-9536
%D 2014
%I Elsevier


%0 Book
%T Interpretative phenomenological analysis: the lived experience of adolescents with cancer
%A Al Omari, Omar
%A Wynaden, Dianne
%@ 1473951348
%D 2014
%I SAGE Publications, Ltd.


%0 Journal Article
%T PROTOCOL: A comprehensive review of prioritized interventions to improve the health and wellbeing of persons with lived experience of homelessness
%A Pottie, Kevin
%A Mathew, Christine M
%A Mendonca, Oreen
%A Magwood, Olivia
%A Saad, Ammar
%A Abdalla, Tasnim
%A Stergiopoulos, Vicky
%A Bloch, Gary
%A Brcic, Vanessa
%A Andermann, Anne
%J Campbell Systematic Reviews
%V 15
%N 3
%@ 1891-1803
%D 2019
%I John Wiley & Sons, Inc.


%0 Journal Article
%T Temperament and pain response: A review of the literature
%A Ranger, Manon
%A Campbell-Yeo, Marsha
%J Pain management nursing
%V 9
%N 1
%P 2-9
%@ 1524-9042
%D 2008
%I Elsevier


%0 Journal Article
%T A socioecological framework to understand weight-related issues in Aboriginal children in Canada
%A Willows, Noreen D
%A Hanley, Anthony JG
%A Delormier, Treena
%J Applied Physiology, Nutrition, and Metabolism
%V 37
%N 1
%P 1-13
%@ 1715-5312
%D 2012
%I NRC Research Press


%0 Journal Article
%T Children and young people’s behaviour in accidental dwelling fires: A systematic review of the qualitative literature
%A Mytton, Julie
%A Goodenough, Trudy
%A Novak, Claire
%J Safety science
%V 96
%P 143-149
%@ 0925-7535
%D 2017
%I Elsevier


%0 Journal Article
%T A scoping review of adult survivors’ experiences of shame following sexual abuse in childhood
%A MacGinley, Maureen
%A Breckenridge, Jan
%A Mowll, Jane
%J Health & social care in the community
%V 27
%N 5
%P 1135-1146
%@ 0966-0410
%D 2019
%I Wiley Online Library


%0 Journal Article
%T Stigmatization of children and adolescents with autism spectrum disorders and their families: A scoping study
%A Mazumder, Rinita
%A Thompson-Hodgetts, Sandra
%J Review Journal of Autism and Developmental Disorders
%V 6
%N 1
%P 96-107
%@ 2195-7177
%D 2019
%I Springer


%0 Journal Article
%T Chronic sorrow in parents of children with a chronic illness or disability: An integrative literature review
%A Coughlin, Mary Beth
%A Sethares, Kristen A
%J Journal of Pediatric Nursing
%V 37
%P 108-116
%@ 0882-5963
%D 2017
%I Elsevier


%0 Journal Article
%T Poverty, human development, and health in Canada: Research, practice, and advocacy dilemmas
%A Raphael, Dennis
%J CJNR (Canadian Journal of Nursing Research)
%V 41
%N 2
%P 7-18
%@ 0844-5621
%D 2009
%I McGill School of Nursing


%0 Journal Article
%T What makes a phenomenological study phenomenological? An analysis of peer-reviewed empirical nursing studies
%A Norlyk, Annelise
%A Harder, Ingegerd
%J Qualitative Health Research
%V 20
%N 3
%P 420-431
%@ 1049-7323
%D 2010
%I SAGE Publications Sage CA: Los Angeles, CA


%0 Journal Article
%T Interventions that foster healing among sexually exploited children and adolescents: A systematic review
%A Moynihan, Melissa
%A Pitcher, Claire
%A Saewyc, Elizabeth
%J Journal of child sexual abuse
%V 27
%N 4
%P 403-423
%@ 1053-8712
%D 2018
%I Taylor & Francis


%0 Journal Article
%T Pragmatism as a paradigm for patient‐oriented research
%A Allemang, Brooke
%A Sitter, Kathleen
%A Dimitropoulos, Gina
%J Health Expectations
%@ 1369-6513
%D 2021
%I Wiley Online Library


%0 Journal Article
%T Undertaking a literature review: a step-by-step approach
%A Cronin, Patricia
%A Ryan, Frances
%A Coughlan, Michael
%J British journal of nursing
%V 17
%N 1
%P 38-43
%@ 0966-0461
%D 2008
%I MA Healthcare London


%0 Journal Article
%T Promoting the health of children and young people who migrate: reflections from four regional reviews
%A Thompson, Jill
%A Fairbrother, Hannah
%A Spencer, Grace
%A Curtis, Penny
%A Fouche, Christa
%A Hoare, Karen
%A Hogan, Deirdre
%A O’Riordan, Jacqui
%A Salami, Bukola
%A Smith, Melody
%J Global health promotion
%V 27
%N 4
%P 141-144
%@ 1757-9759
%D 2020
%I SAGE Publications Sage UK: London, England


%0 Journal Article
%T Qualitative data collection with children
%A Spratling, Regena
%A Coke, Sallie
%A Minick, Ptlene
%J Applied Nursing Research
%V 25
%N 1
%P 47-53
%@ 0897-1897
%D 2012
%I Elsevier


%0 Journal Article
%T The future's bright: celebrating its achievements and preparing for the challenges ahead in IPA research
%A Shaw, Rachel L
%J Health psychology review
%V 5
%N 1
%P 28-33
%@ 1743-7199
%D 2011
%I Taylor & Francis


%0 Journal Article
%T Living with ADHD: A meta-synthesis review of qualitative research on children’s experiences and understanding of their ADHD
%A Ringer, Noam
%J International Journal of Disability, Development and Education
%V 67
%N 2
%P 208-224
%@ 1034-912X
%D 2020
%I Taylor & Francis


%0 Journal Article
%T Assessing trauma in a transcultural context: challenges in mental health care with immigrants and refugees
%A Wylie, Lloy
%A Van Meyel, Rita
%A Harder, Heather
%A Sukhera, Javeed
%A Luc, Cathy
%A Ganjavi, Hooman
%A Elfakhani, Mohamad
%A Wardrop, Nancy
%J Public health reviews
%V 39
%N 1
%P 1-19
%@ 2107-6952
%D 2018
%I Springer


%0 Journal Article
%T Environmental politics of reproduction
%A Lappé, Martine
%A Jeffries Hein, Robbin
%A Landecker, Hannah
%J Annual review of anthropology
%V 48
%P 133-150
%@ 0084-6570
%D 2019
%I Annual Reviews


%0 Journal Article
%T Review of three qualitative studies of family presence during resuscitation
%A Schmidt, Bonnie
%J The Qualitative Report
%V 15
%N 3
%P 731
%@ 1052-0147
%D 2010
%I The Qualitative Report


%0 Journal Article
%T A thematic synthesis of siblings' lived experiences of autism: Distress, responsibilities, compassion and connection
%A Leedham, Alexandra T
%A Thompson, Andrew R
%A Freeth, Megan
%J Research in developmental disabilities
%V 97
%P 103547
%@ 0891-4222
%D 2020
%I Elsevier


%0 Journal Article
%T Impact of pediatric critical illness and injury on families: an updated systematic review
%A Abela, Karla M
%A Wardell, Diane
%A Rozmus, Cathy
%A LoBiondo-Wood, Geri
%J Journal of pediatric nursing
%V 51
%P 21-31
%@ 0882-5963
%D 2020
%I Elsevier


%0 Journal Article
%T A systematic review and meta-synthesis of the impact of becoming parents on the couple relationship
%A Delicate, Amy
%A Ayers, Susan
%A McMullen, Sarah
%J Midwifery
%V 61
%P 88-96
%@ 0266-6138
%D 2018
%I Elsevier


%0 Journal Article
%T Five approaches to qualitative comparison groups in health research: a scoping review
%A Lindsay, Sally
%J Qualitative health research
%V 29
%N 3
%P 455-468
%@ 1049-7323
%D 2019
%I SAGE Publications Sage CA: Los Angeles, CA


%0 Journal Article
%T Considering methodological accommodation to the diversity of ASD: A realist synthesis review of data collection methods for examining first-person experiences
%A Nicholas, David B
%A Orjasaeter, Jesse D
%A Zwaigenbaum, Lonnie
%J Review Journal of Autism and Developmental Disorders
%V 6
%N 2
%P 216-232
%@ 2195-7185
%D 2019
%I Springer


%0 Journal Article
%T Systematic review of the relationship between autism stigma and informal caregiver mental health
%A Papadopoulos, Chris
%A Lodder, Annemarie
%A Constantinou, Georgina
%A Randhawa, Gurch
%J Journal of autism and developmental disorders
%V 49
%N 4
%P 1665-1685
%@ 1573-3432
%D 2019
%I Springer


%0 Journal Article
%T Parents’ use of social media as a health information source for their children: A scoping review
%A Frey, Erika Fiona Jane
%A Bonfiglioli, Catriona
%A Brunner, Melissa
%A Frawley, Jane
%J Academic pediatrics
%@ 1876-2859
%D 2021
%I Elsevier


%0 Journal Article
%T Parents of children with attention deficit/hyperactivity disorder: a meta-synthesis, part II
%A Corcoran, Jacqueline
%A Schildt, Brent
%A Hochbrueckner, Rebecca
%A Abell, Julia
%J Child and Adolescent Social Work Journal
%V 34
%N 4
%P 337-348
%@ 1573-2797
%D 2017
%I Springer


%0 Journal Article
%T Lived experiences from the perspective of individuals with autism spectrum disorder: A qualitative meta-synthesis
%A DePape, Anne-Marie
%A Lindsay, Sally
%J Focus on Autism and Other Developmental Disabilities
%V 31
%N 1
%P 60-71
%@ 1088-3576
%D 2016
%I SAGE Publications Sage CA: Los Angeles, CA


%0 Journal Article
%T Work, gender roles, and health: neglected mental health issues among female workers in the ready-made garment industry in Bangladesh
%A Akhter, Sadika
%A Rutherford, Shannon
%A Kumkum, Feroza Akhter
%A Bromwich, David
%A Anwar, Iqbal
%A Rahman, Aminur
%A Chu, Cordia
%J International journal of women's health
%V 9
%P 571
%D 2017
%I Dove Press


%0 Journal Article
%T The Lancet Commission on global mental health and sustainable development
%A Patel, Vikram
%A Saxena, Shekhar
%A Lund, Crick
%A Thornicroft, Graham
%A Baingana, Florence
%A Bolton, Paul
%A Chisholm, Dan
%A Collins, Pamela Y
%A Cooper, Janice L
%A Eaton, Julian
%J The Lancet
%V 392
%N 10157
%P 1553-1598
%@ 0140-6736
%D 2018
%I Elsevier


%0 Journal Article
%T The experience of hope in families of children and adolescents living with chronic illness: A thematic synthesis of qualitative studies
%A Leite, Ana Carolina Andrade Biaggi
%A Garcia‐Vivar, Cristina
%A Neris, Rhyquelle Rhibna
%A Alvarenga, Willyane de Andrade
%A Nascimento, Lucila Castanheira
%J Journal of advanced nursing
%V 75
%N 12
%P 3246-3262
%@ 0309-2402
%D 2019
%I Wiley Online Library


%0 Journal Article
%T What is QOL in children and adolescents with physical disabilities? A thematic synthesis of pediatric QOL literature
%A Ow, Nikki
%A Appau, Adriana
%A Matout, Mohamad
%A Mayo, Nancy E
%J Quality of Life Research
%P 1-16
%@ 1573-2649
%D 2021
%I Springer


%0 Journal Article
%T Intersex or diverse sex development: Critical review of psychosocial health care research and indications for practice
%A Roen, Katrina
%J The Journal of Sex Research
%V 56
%N 4-5
%P 511-528
%@ 0022-4499
%D 2019
%I Taylor & Francis


%0 Journal Article
%T Peer models in mental health for caregivers and families
%A Acri, Mary
%A Hooley, Cole D
%A Richardson, Nicole
%A Moaba, Lily B
%J Community mental health journal
%V 53
%N 2
%P 241-249
%@ 0010-3853
%D 2017
%I Springer


%0 Journal Article
%T Compensating people with lived experience: Best practices and highlights from the literature
%A Feige, Sarah
%A Choubak, Melisa
%D 2019


%0 Journal Article
%T What about the family in youth gender diversity? A literature review
%A Westwater, Jason J
%A Riley, Elizabeth A
%A Peterson, Gregory M
%J International Journal of Transgenderism
%V 20
%N 4
%P 351-370
%@ 1553-2739
%D 2019
%I Taylor & Francis


%0 Journal Article
%T Measuring success in the treatment of depression: what is most important to patients?
%A Cuijpers, Pim
%J Expert review of neurotherapeutics
%V 20
%N 2
%P 123-125
%@ 1473-7175
%D 2020
%I Taylor & Francis


%0 Journal Article
%T Children and young people’s experiences of living with developmental coordination disorder/dyspraxia: A systematic review and meta-ethnography of qualitative research
%A O’Dea, Áine
%A Stanley, Mandy
%A Coote, Susan
%A Robinson, Katie
%J PloS one
%V 16
%N 3
%P e0245738
%@ 1932-6203
%D 2021
%I Public Library of Science San Francisco, CA USA


%0 Journal Article
%T Toward a metasynthesis of qualitative findings on motherhood in HIV‐positive women
%A Sandelowski, Margarete
%A Barroso, Julie
%J Research in nursing & health
%V 26
%N 2
%P 153-170
%@ 0160-6891
%D 2003
%I Wiley Online Library


%0 Journal Article
%T Forks in the road: Definitions of response, remission, recovery, and other dichotomized outcomes in randomized controlled trials for adolescent depression. A scoping review
%A Courtney, Darren B
%A Watson, Priya
%A Chan, Benjamin WC
%A Bennett, Kathryn
%A Krause, Karolin R
%A Offringa, Martin
%A Butcher, Nancy J
%A Monga, Suneeta
%A Neprily, Kirsten
%A Zentner, Tabitha
%J Depression and anxiety
%V 38
%N 11
%P 1152-1168
%@ 1091-4269
%D 2021
%I Wiley Online Library


%0 Journal Article
%T Social recovery: a new interpretation to recovery-orientated services–a critical literature review
%A Norton, Michael John
%A Swords, Calvin
%J The Journal of Mental Health Training, Education and Practice
%@ 1755-6228
%D 2020
%I Emerald Publishing Limited


%0 Journal Article
%T Interpretative Phenomenological Analysis (IPA) as a tool for participatory research within Critical Autism Studies: A systematic review
%A MacLeod, Andrea
%J Research in Autism Spectrum Disorders
%V 64
%P 49-62
%@ 1750-9467
%D 2019
%I Elsevier


%0 Journal Article
%T Quality of life of formerly preterm and very low birth weight infants from preschool age to adulthood: a systematic review
%A Zwicker, Jill Glennis
%A Harris, Susan Richardson
%J Pediatrics
%V 121
%N 2
%P e366-e376
%@ 0031-4005
%D 2008
%I Am Acad Pediatrics


%0 Journal Article
%T Incorporating a gender dimension in food allergy research: a review
%A DunnGalvin, A
%A Hourihane, J O'B
%A Frewer, L
%A Knibb, RC
%A Oude Elberink, JNG
%A Klinge, I
%J Allergy
%V 61
%N 11
%P 1336-1343
%@ 0105-4538
%D 2006
%I Wiley Online Library


%0 Journal Article
%T Women’s Experiences of Perinatal Mental Health: A qualitative exploration of women’s experiences of mental health during pregnancy and a review of women’s views of Peer Support Interventions and their effectiveness
%A Reddish, Alison
%D 2018
%I The University of Edinburgh


%0 Journal Article
%T A critical review of the health‐related quality of life of children and adolescents after liver transplantation
%A Taylor, Rachel
%A Franck, Linda S
%A Gibson, Faith
%A Dhawan, Anil
%J Liver transplantation
%V 11
%N 1
%P 51-60
%@ 1527-6465
%D 2005
%I Wiley Online Library


%0 Journal Article
%T Women׳ s experiences of coping with pain during childbirth: a critical review of qualitative research
%A Van der Gucht, Natalie
%A Lewis, Kiara
%J Midwifery
%V 31
%N 3
%P 349-358
%@ 0266-6138
%D 2015
%I Elsevier


%0 Journal Article
%T Children's experiences of managing Type 1 diabetes in everyday life: a thematic synthesis of qualitative studies
%A Rankin, David
%A Harden, J
%A Jepson, R
%A Lawton, J
%J Diabetic Medicine
%V 34
%N 8
%P 1050-1060
%@ 0742-3071
%D 2017
%I Wiley Online Library


%0 Journal Article
%T Rural and remote perspectives on disability and mental health research in Australia: 2000–2013
%A Barton, Rebecca
%A Robinson, Tracy
%A Llewellyn, Gwynnyth
%A Thorncraft, Kathy
%A Smidt, Andy
%J Advances in Mental Health
%V 13
%N 1
%P 30-42
%@ 1838-7357
%D 2015
%I Taylor & Francis


%0 Journal Article
%T A systematic review of generic and special needs of children with disabilities living in poverty settings in low-and middle-income countries
%A Lygnegård, Frida
%A Donohue, Dana
%A Bornman, Juan
%A Granlund, Mats
%A Huus, Karina
%J Journal of Policy Practice
%V 12
%N 4
%P 296-315
%@ 1558-8742
%D 2013
%I Taylor & Francis


%0 Journal Article
%T Characteristics of mental health recovery narratives: systematic review and narrative synthesis
%A Llewellyn-Beardsley, Joy
%A Rennick-Egglestone, Stefan
%A Callard, Felicity
%A Crawford, Paul
%A Farkas, Marianne
%A Hui, Ada
%A Manley, David
%A McGranahan, Rose
%A Pollock, Kristian
%A Ramsay, Amy
%J PloS one
%V 14
%N 3
%P e0214678
%@ 1932-6203
%D 2019
%I Public Library of Science San Francisco, CA USA


%0 Journal Article
%T Children’s experiences of epilepsy: a systematic review of qualitative studies
%A Chong, Lauren
%A Jamieson, Nathan J
%A Gill, Deepak
%A Singh-Grewal, Davinder
%A Craig, Jonathan C
%A Ju, Angela
%A Hanson, Camilla S
%A Tong, Allison
%J Pediatrics
%V 138
%N 3
%@ 0031-4005
%D 2016
%I Am Acad Pediatrics


%0 Journal Article
%T ‘As long as it helps somebody’: why vulnerable people participate in research
%A Alexander, Susan Jane
%J International Journal of Palliative Nursing
%V 16
%N 4
%P 173-178
%@ 1357-6321
%D 2010
%I MA Healthcare London


%0 Journal Article
%T Clinical and social factors associated with involuntary psychiatric hospitalisation in children and adolescents: a systematic review, meta-analysis, and narrative synthesis
%A Walker, Susan
%A Barnett, Phoebe
%A Srinivasan, Ramya
%A Abrol, Esha
%A Johnson, Sonia
%J The Lancet Child & Adolescent Health
%@ 2352-4642
%D 2021
%I Elsevier


%0 Journal Article
%T Occupational balance: A scoping review of current research and identified knowledge gaps
%A Wagman, Petra
%A Håkansson, Carita
%A Jonsson, Hans
%J Journal of Occupational Science
%V 22
%N 2
%P 160-169
%@ 1442-7591
%D 2015
%I Taylor & Francis


%0 Journal Article
%T Experience of recovery and outcome following traumatic brain injury: a metasynthesis of qualitative research
%A Levack, William MM
%A Kayes, Nicola M
%A Fadyl, Joanna K
%J Disability and rehabilitation
%V 32
%N 12
%P 986-999
%@ 0963-8288
%D 2010
%I Taylor & Francis


%0 Journal Article
%T Models and frameworks of patient engagement in health services research: a scoping review protocol
%A Chudyk, Anna Maria
%A Waldman, Celeste
%A Horrill, Tara
%A Demczuk, Lisa
%A Shimmin, Carolyn
%A Stoddard, Roger
%A Hickes, Serena
%A Schultz, Annette SH
%J Research involvement and engagement
%V 4
%N 1
%P 1-8
%@ 2056-7529
%D 2018
%I BioMed Central


%0 Journal Article
%T The knowns and unknowns of SSRI treatment in young people with depression and anxiety: efficacy, predictors, and mechanisms of action
%A Murphy, Susannah E
%A Capitão, Liliana P
%A Giles, Sophie LC
%A Cowen, Philip J
%A Stringaris, Argyris
%A Harmer, Catherine J
%J The Lancet Psychiatry
%V 8
%N 9
%P 824-835
%@ 2215-0366
%D 2021
%I Elsevier


%0 Journal Article
%T How data science can advance mental health research
%A Russ, Tom C
%A Woelbert, Eva
%A Davis, Katrina AS
%A Hafferty, Jonathan D
%A Ibrahim, Zina
%A Inkster, Becky
%A John, Ann
%A Lee, William
%A Maxwell, Margaret
%A McIntosh, Andrew M
%J Nature human behaviour
%V 3
%N 1
%P 24-32
%@ 2397-3374
%D 2019
%I Nature Publishing Group


%0 Journal Article
%T Children and young people’s mental health in the English-speaking Caribbean: a scoping review and evidence map
%A Liverpool, Shaun
%A Pereira, Brent
%A Pollard, Malika
%A Prescod, Jamal
%A Trotman, Catherine
%J Child and Adolescent Psychiatry and Mental Health
%V 15
%N 1
%P 1-14
%@ 1753-2000
%D 2021
%I Springer


%0 Journal Article
%T Family members' experience of seeking help for first‐episode psychosis on behalf of a loved one: a meta‐synthesis of qualitative research
%A Cairns, Victoria A
%A Reid, Graeme S
%A Murray, Craig
%J Early intervention in psychiatry
%V 9
%N 3
%P 185-199
%@ 1751-7885
%D 2015
%I Wiley Online Library


%0 Journal Article
%T The role of schools in children and young people’s self-harm and suicide: systematic review and meta-ethnography of qualitative research
%A Evans, Rhiannon
%A Hurrell, Chloe
%J BMC public health
%V 16
%N 1
%P 1-16
%@ 1471-2458
%D 2016
%I Springer


%0 Journal Article
%T Standing outside the interview process? The illusion of objectivity in phenomenological data generation
%A Lowes, Lesley
%A Prowse, Morag A
%J International journal of nursing studies
%V 38
%N 4
%P 471-480
%@ 0020-7489
%D 2001
%I Elsevier


%0 Journal Article
%T Muslim patients and health disparities in the UK and the US
%A Laird, Lance D
%A Amer, Mona M
%A Barnett, Elizabeth D
%A Barnes, Linda L
%J Archives of disease in childhood
%V 92
%N 10
%P 922-926
%@ 0003-9888
%D 2007
%I BMJ Publishing Group Ltd


%0 Journal Article
%T The parenting experiences and needs of Asian primary caregivers of children with autism: A meta-synthesis
%A Shorey, Shefaly
%A Ng, Esperanza D
%A Haugan, Gørill
%A Law, Evelyn
%J Autism
%V 24
%N 3
%P 591-604
%@ 1362-3613
%D 2020
%I SAGE Publications Sage UK: London, England


%0 Journal Article
%T Risks and benefits of psychotropic medication in pregnancy: cohort studies based on UK electronic primary care health records.
%A Petersen, Irene
%A McCrea, Rachel L
%A Sammon, Cormac J
%A Osborn, David PJ
%A Evans, Stephen J
%A Cowen, Phillip J
%A Freemantle, Nick
%A Nazareth, Irwin
%J Health technology assessment (Winchester, England)
%V 20
%N 23
%P 1-176
%@ 1366-5278
%D 2016
%I NIHR Journals Library


%0 Journal Article
%T Feeling their stories: Contemplating empathy, insider/outsider positionings, and enriching qualitative research
%A Gair, Susan
%J Qualitative health research
%V 22
%N 1
%P 134-143
%@ 1049-7323
%D 2012
%I Sage Publications Sage CA: Los Angeles, CA


%0 Journal Article
%T Carer‐related research and knowledge: findings from a scoping review
%A Larkin, Mary
%A Henwood, Melanie
%A Milne, Alisoun
%J Health & social care in the community
%V 27
%N 1
%P 55-67
%@ 0966-0410
%D 2019
%I Wiley Online Library


%0 Journal Article
%T A systematic review of the health and healthcare inequalities for people with intersex variance
%A Zeeman, Laetitia
%A Aranda, Kay
%J International Journal of Environmental Research and Public Health
%V 17
%N 18
%P 6533
%D 2020
%I Multidisciplinary Digital Publishing Institute


%0 Journal Article
%T What is resilience? A review and concept analysis
%A Windle, Gill
%J Reviews in clinical gerontology
%V 21
%N 2
%P 152-169
%@ 1469-9036
%D 2011
%I Cambridge University Press


%0 Journal Article
%T Digital storytelling in research: A systematic review
%A De Jager, Adèle
%A Fogarty, Andrea
%A Tewson, Anna
%A Lenette, Caroline
%A Boydell, Katherine M
%J The Qualitative Report
%V 22
%N 10
%P 2548-2582
%@ 1052-0147
%D 2017


%0 Journal Article
%T Sweet blood and social suffering: Rethinking cause-effect relationships in diabetes, distress, and duress
%A Rock, Melanie
%J Medical anthropology
%V 22
%N 2
%P 131-174
%@ 0145-9740
%D 2003
%I Taylor & Francis


%0 Journal Article
%T Individual and interpersonal factors associated with psychosocial functioning among adolescents in foster care: A scoping review
%A Kothari, Brianne H
%A Blakeslee, Jennifer
%A Miller, Rebecca
%J Children and youth services review
%V 118
%P 105454
%@ 0190-7409
%D 2020
%I Elsevier


%0 Journal Article
%T Growing up Muslim: The impact of Islamophobia on children in a Canadian community
%A Elkassem, Siham
%A Csiernik, Rick
%A Mantulak, Andrew
%A Kayssi, Gina
%A Hussain, Yasmine
%A Lambert, Kathryn
%A Bailey, Pamela
%A Choudhary, Asad
%J Journal of Muslim Mental Health
%V 12
%N 1
%P 3-18
%@ 1556-4908
%D 2018
%I Michigan Publishing


%0 Journal Article
%T The experiences of those affected by parental young onset dementia: A qualitative systematic literature review
%A Cartwright, Anna V
%A Stoner, Charlotte R
%A Pione, Richard D
%A Spector, Aimee
%J Dementia
%P 1471301220988231
%@ 1471-3012
%D 2021
%I SAGE Publications Sage UK: London, England


%0 Journal Article
%T Health impacts of pedestrian head-loading: A review of the evidence with particular reference to women and children in sub-Saharan Africa
%A Porter, Gina
%A Hampshire, Kate
%A Dunn, Christine
%A Hall, Richard
%A Levesley, Martin
%A Burton, Kim
%A Robson, Steve
%A Abane, Albert
%A Blell, Mwenza
%A Panther, Julia
%J Social Science & Medicine
%V 88
%P 90-97
%@ 0277-9536
%D 2013
%I Elsevier


%0 Journal Article
%T Psychopathology in parents of children with autism spectrum disorder: A systematic review and meta-analysis of prevalence
%A Schnabel, Alexandra
%A Youssef, George J
%A Hallford, David J
%A Hartley, Eliza J
%A McGillivray, Jane A
%A Stewart, Michelle
%A Forbes, David
%A Austin, David W
%J Autism
%V 24
%N 1
%P 26-40
%@ 1362-3613
%D 2020
%I Sage Publications Sage UK: London, England


%0 Journal Article
%T A critical commentary on follow-up studies and “desistance” theories about transgender and gender-nonconforming children
%A Temple Newhook, Julia
%A Pyne, Jake
%A Winters, Kelley
%A Feder, Stephen
%A Holmes, Cindy
%A Tosh, Jemma
%A Sinnott, Mari-Lynne
%A Jamieson, Ally
%A Pickett, Sarah
%J International Journal of Transgenderism
%V 19
%N 2
%P 212-224
%@ 1553-2739
%D 2018
%I Taylor & Francis


%0 Journal Article
%T What is psychosis? A meta-synthesis of inductive qualitative studies exploring the experience of psychosis
%A McCarthy-Jones, Simon
%A Marriott, Michael
%A Knowles, Rebecca
%A Rowse, Georgina
%A Thompson, Andrew R
%J Psychosis
%V 5
%N 1
%P 1-16
%@ 1752-2439
%D 2013
%I Taylor & Francis


%0 Journal Article
%T Making autism research inclusive by attending to intersectionality: a review of the research ethics literature
%A Cascio, M Ariel
%A Weiss, JA
%A Racine, E
%J Review Journal of Autism and Developmental Disorders
%V 8
%N 1
%P 22-36
%@ 2195-7185
%D 2021
%I Springer


%0 Journal Article
%T Challenges of parenting for families living with HIV/AIDS
%A Antle, Beverley J
%A Wells, Lilian M
%A Goldie, Robyn Salter
%A DeMatteo, Dale
%A King, Susan M
%J Social Work
%V 46
%N 2
%P 159-169
%@ 1545-6846
%D 2001
%I Oxford University Press


%0 Journal Article
%T LIVED EXPERIENCE IN THE ADDICTIONS WORKFORCE
%A Walmsley, Joshua
%D 2016


%0 Journal Article
%T Wheelchair physical activities and sports for children and adolescents: A scoping review
%A Bragg, Elaine
%A Pritchard-Wiart, Lesley
%J Physical & occupational therapy in pediatrics
%V 39
%N 6
%P 567-579
%@ 0194-2638
%D 2019
%I Taylor & Francis


%0 Journal Article
%T Continued development of the family management style framework
%A Knafl, Kathleen A
%A Deatrick, Janet A
%A Havill, Nancy L
%J Journal of Family Nursing
%V 18
%N 1
%P 11-34
%@ 1074-8407
%D 2012
%I Sage Publications Sage CA: Los Angeles, CA


%0 Journal Article
%T The ‘wayfinding’experience of family carers who learn to manage technical health procedures at home: a grounded theory study
%A McDonald, Janet
%A McKinlay, Eileen
%A Keeling, Sally
%A Levack, William
%J Scandinavian journal of caring sciences
%V 31
%N 4
%P 850-858
%@ 0283-9318
%D 2017
%I Wiley Online Library


%0 Journal Article
%T A systematic review of lay views about infant size and growth
%A Lucas, Patricia
%A Arai, Lisa
%A Baird, Janis
%A Kleijnen, Jos
%A Law, Catherine
%A Roberts, Helen
%J Archives of Disease in Childhood
%V 92
%N 2
%P 120-127
%@ 0003-9888
%D 2007
%I BMJ Publishing Group Ltd


%0 Journal Article
%T Exploring the impact of parental post-traumatic stress disorder on military family children: A review of the literature
%A King, Natalie
%A Smith, Alison
%J Nurse education today
%V 47
%P 29-36
%@ 0260-6917
%D 2016
%I Elsevier


%0 Journal Article
%T Helpful or harmful? A scoping review of perceptions and outcomes of autism diagnostic disclosure to others
%A Thompson-Hodgetts, Sandra
%A Labonte, Chantal
%A Mazumder, Rinita
%A Phelan, Shanon
%J Research in Autism Spectrum Disorders
%V 77
%P 101598
%@ 1750-9467
%D 2020
%I Elsevier


%0 Journal Article
%T The Needs of Families During Cardiac Arrest Care: A Survivor-and Family-led Scoping Review Protocol
%A Douma, Matthew J
%A Ali, Samina
%A Bone, Allison
%A Dainty, Katie N
%A Dennett, Liz
%A Smith, Katherine E
%A Frazer, Kate
%A Kroll, Thilo
%A Canada, Geelong
%J Journal of Emergency Nursing
%@ 0099-1767
%D 2021
%I Elsevier
