# Supplementary material for: An umbrella review of reviews on challenges to meaningful adolescent involvement in health research
Source: Health Expect. 2024 Jan 27;27(1):e13980. doi: 10.1111/hex.13980 (PMC10821743; doi:10.1111/hex.13980)
Supplement: Supplementary file 1 — Supporting information. [file HEX-27-e13980-s001.zip › Search record and results/Other sources/PROSPERO/Search terms and results.xlsx]

## Sheet: Sheet1
Search termS	Sr no.	Review citation	Eligibility	Reason	Anticipated completion date	Contact details of authors	Duplicates	Paper	Authors' response
Youth involvement=2	1	Azza Warraitch, Kristin Hadfield. Guidelines on youth involvement in health research: A rapid review. PROSPERO 2021 CRD42021293586 Available from: https://www.crd.york.ac.uk/prospero/display_record.php?ID=CRD42021293586	No	Our review
	2	Azza Warraitch, Qusai Khraisha, Kristin Hadfield. Involving adolescents in the design, implementation, evaluation, and dissemination of health research: an umbrella review. PROSPERO 2021 CRD42021287467 Available from: https://www.crd.york.ac.uk/prospero/display_record.php?ID=CRD42021287467	No	Our review
Youth engagement=5	3	Louise Wiles, Debra Kay, Julie Luker, Susan Hillier. Consumer engagement in health care policy, research and services: methods and effects. PROSPERO 2018 CRD42018102595 Available from: https://www.crd.york.ac.uk/prospero/display_record.php?ID=CRD42018102595	No	Target population is not exclusively youth
	4	Azza Warraitch, Kristin Hadfield. Guidelines on youth involvement in health research: A rapid review. PROSPERO 2021 CRD42021293586 Available from: https://www.crd.york.ac.uk/prospero/display_record.php?ID=CRD42021293586	-	Our review			duplicate
	5	Azza Warraitch, Qusai Khraisha, Kristin Hadfield. Involving adolescents in the design, implementation, evaluation, and dissemination of health research: an umbrella review. PROSPERO 2021 CRD42021287467 Available from: https://www.crd.york.ac.uk/prospero/display_record.php?ID=CRD42021287467	-	Our review			duplicate
	6	Monica Kuteesa, Jenny J. Chen, Lisa Gieber, Eileen Yam, Monal Nagrath, Devin Sok, Yvonne Machira, Millicent Atujuna, Melissa Wallace, Carey Pike, Kellie Lam, Shweta Chatrath, Linda-Gail Bekker, Matt Price. Systematic review and qualitative synthesis of barriers and facilitators for participation in biomedical HIV prevention clinical trials among adolescents in LMICs: identifying opportunities for…	No	focusing on trial participation not involvement or engagement as co-researchers
	7	Sherald Sanchez, Marika Rea, Michael Chaiton. Youth engagement in health services research: a systematic review of definitions, theories, and models. PROSPERO 2021 CRD42021234059 Available from: https://www.crd.york.ac.uk/prospero/display_record.php?ID=CRD42021234059	Yes		2021-04-30	Dr. Michael Chaiton Michael.Chaiton@utoronto.ca		Paper not found, emailed authors on 21st January, 2022.	No response
Youth participation= 6	8	Meredith Overman, Roel Hermans, Carry Renders, Stef Kremers, Mai Chin A Paw. A systematic review on the use of the photovoice methodology in energy balance-related behaviour research with children between the age of 4 to 18 years old . PROSPERO 2018 CRD42018104430 Available from: https://www.crd.york.ac.uk/prospero/display_record.php?ID=CRD42018104430	Yes		2019-02-01	Meredith Overman m.overman@maastrichtuniversity.nl		Paper not found, emailed authors on 21st January, 2022.	Automated response: Dear colleague/reader, I am currently not working.
	9	Kate Parker, Anna Timperio, Jo Salmon, Helen Brown, Karen Villanueva, Sarah Costigan. Activity-related behavior typologies in youth: a systematic review. PROSPERO 2016 CRD42016046879 Available from: https://www.crd.york.ac.uk/prospero/display_record.php?ID=CRD42016046879	No	Not focusing on youth involvement
	10	Giovanni Aresi, Valentina Ferrari, Elena Marta, Katja Cic, Andrej Martin Vujkovac, Mariona Borrell Arrasa, Karlo Nezic. Mapping of the field of youth-led interventions to reduce alcohol and substance use and consequences among young people: A systematic review.. PROSPERO 2021 CRD42021254214 Available from: https://www.crd.york.ac.uk/prospero/display_record.php?ID=CRD42021254214	Yes		2021-11-01	Giovanni Aresi giovanni.aresi@unicatt.it		Paper not found, emailed authors on 21st January, 2022.	Completed. Offered to share report on the review once complete.
	11	Kiran Pohar Manhas, Karin Olson, Liliane Zorzela, Kaitlyn Wong, Tracy Wasylak, Sunita Vohra. Shared decision-making educational interventions in pediatric contexts: a systematic review protocol. PROSPERO 2018 CRD42018105738 Available from: https://www.crd.york.ac.uk/prospero/display_record.php?ID=CRD42018105738	Unclear		2019-04-30	Kiran Pohar Manhas kiran.poharmanhas@ahs.ca		Paper not found, emailed authors on 21st January, 2022.	Data being extracted as per the most recent information the contact person had. She moved to another position and now another PhD candidate is working on it.
	12	Chris Bonell, Ruth Ponsford, GJ Melendez-Torres, Alec Miners. Whole-school interventions promoting student commitment to school to prevent substance use and violence, and to improve educational attainment: a systematic review. PROSPERO 2019 CRD42019154334 Available from: https://www.crd.york.ac.uk/prospero/display_record.php?ID=CRD42019154334	No	Not focusing on youth involvement
	13	Yohannes Ayanaw Habitu, Gashaw Andargie Bikis, Abebaw Gebeyehu Worku, Kassahun Alemu Gelaye. Youth-friendly services utilization and its associated factors among young people in Ethiopia: a systematic review and meta-analysis. PROSPERO 2019 CRD42019131723 Available from: https://www.crd.york.ac.uk/prospero/display_record.php?ID=CRD42019131723	No	Not focusing on youth involvement
Youth led=4	14	Tonya MacDonald, Avonae Gentles, Rachel Liu, Maya Stevens-Uninsky, Naharin Anni, Elizabeth Darling, Saara Greene, Sandra Moll, Lawrence Mbuagbaw. Community level youth-led interventions to improve maternal-neonatal outcomes in low-and-middle income countries: protocol for a systematic review. PROSPERO 2021 CRD42021288798 Available from: https://www.crd.york.ac.uk/prospero/display_record.php?ID=CR…	Unclear		2022-10-03	Tonya MacDonald macdota@mcmaster.ca		Paper not found, emailed authors on 21st January, 2022.	Review not started yet.
	15	Jacob Thomas, Kostas Hatzikiriakidis. LGBTIQA+ Youth - A Global Investigation into Their Power and Wellbeing: a systematic review. PROSPERO 2021 CRD42021285367 Available from: https://www.crd.york.ac.uk/prospero/display_record.php?ID=CRD42021285367	Yes		2022-01-31	Jacob Thomas jacob.thomas1@monash.edu		Paper not found, emailed authors on 21st January, 2022.	Completed but not submitted for publication. Authors will share paper upon publication.
	16	Giovanni Aresi, Valentina Ferrari, Elena Marta, Katja Cic, Andrej Martin Vujkovac, Mariona Borrell Arrasa, Karlo Nezic. Mapping of the field of youth-led interventions to reduce alcohol and substance use and consequences among young people: A systematic review.. PROSPERO 2021 CRD42021254214 Available from: https://www.crd.york.ac.uk/prospero/display_record.php?ID=CRD42021254214	-		2021-11-01	Giovanni Aresi giovanni.aresi@unicatt.it	Duplicate
	17	Rosa Solà, Elisabet Llauradó, Lucía Tarro, Judit Queral, Annemieke Wargers Wargers, Famke J.M Mölenberg, Wilma Jansen. Strategies to empower adolescents in healthy lifestyles related to obesity by participatory-research interventions: systematic review and meta-analysis. PROSPERO 2021 CRD42021254135 Available from: https://www.crd.york.ac.uk/prospero/display_record.php?ID=CRD42021254135	-		2022-03-31	Rosa Solà Elisabet Llauradó Lucía Tarro Judit Queral rosa.sola@urv.cat elisabet.llaurado@urv.cat lucia.tarro@urv.cat judit.queral@iispv.cat	Duplicate
MeSH DESCRIPTOR Community-Based Participatory Research EXPLODE ALL TREES= 6	18	Bryher Bowness, Mitsue Akiba, Samia Akhter Khan, Vanessa Lawrence, Claire Henderson. A systematic review of participatory research with carers: the methods and outcomes of working with carers to conduct health research. PROSPERO 2021 CRD42021288437 Available from: https://www.crd.york.ac.uk/prospero/display_record.php?ID=CRD42021288437	No	Target population is not exclusively youth
	19	Kasim Ortiz, Justin Garoutte, Logan Shea, Marissa Elias, Ellen Burgess, Jacob Nash, Nina Wallerstein. An umbrella review of systematic reviews of community engaged research: partnerships, processes, and health outcomes. PROSPERO 2018 CRD42018101942 Available from: https://www.crd.york.ac.uk/prospero/display_record.php?ID=CRD42018101942	No	Target population is not exclusively youth
	20	Shereen Allaham, Logan Manikam, Monica Lakhanpaul, Sayeeda Ali, Emma Wilson, Ameeta Kumar, Felix Morriss, Catherine Sikorski, Jennifer Martin, Anthony Costello, Michelle Heys. Community groups using participatory action learning (PAL) approach to improve health and social outcomes. PROSPERO 2020 CRD42020187978 Available from: https://www.crd.york.ac.uk/prospero/display_record.php?ID=CRD42020187978	No	Target population is not exclusively youth
	21	Alexe Bernier, Zoha Salam, Lisa Schwartz, Alun Davies, Ilja Ormel. Rapid review: practice and evaluation of good participatory practices for clinical trials of (re-)emerging pathogens. PROSPERO 2021 CRD42021292385 Available from: https://www.crd.york.ac.uk/prospero/display_record.php?ID=CRD42021292385	No	Not focusing on youth involvement
	22	Daisuke Kato, Yuki Kataoka, Erfen Gustiawan Suwangto, Makoto Kaneko, Daisuke Son, Hideki Wakabayashi, Ichiro Kawachi. The reporting quality of community-based participatory research (CBPR) aiming at smoking cessation: a systematic review. PROSPERO 2019 CRD42019111668 Available from: https://www.crd.york.ac.uk/prospero/display_record.php?ID=CRD42019111668	No	Target population is not exclusively youth
	23	Donald Allensworth-Davies, Kimberly Fuller, Liz Arthur, Janelle Ricks, Michele Battle-Fisher, Andrew Yockey, Shanna Stryker. Use of community based participatory research methods in developing LGBT health interventions: A systematic review of the past decade. PROSPERO 2016 CRD42016036608 Available from: https://www.crd.york.ac.uk/prospero/display_record.php?ID=CRD42016036608	No	Target population is not exclusively youth
Public and patient involvement=3 (Filter=search in title)	24	Lucy Brading, Kerry Woolfall, Paula Williamson, Bridget Young. A systematic review and qualitative synthesis of public and patient involvement in the development of core outcome sets and patient-reported outcome measures. PROSPERO 2017 CRD42017070114 Available from: https://www.crd.york.ac.uk/prospero/display_record.php?ID=CRD42017070114	No	Target population is not exclusively youth
	25	Brian Keogh, Gobnait Byrne, Louise Daly, Jessica Eustace-Cook, Karin O'Sullivan. Service users' experiences of public and patient involvement in the context of healthcare design, governanceand policy-making: A qualitative systematic review.. PROSPERO 2021 CRD42021251572 Available from: https://www.crd.york.ac.uk/prospero/display_record.php?ID=CRD42021251572	No	Target population is not exclusively youth
	26	Donna Fitzpatrick-Lewis, Rebecca Ganann, Julia Abelson, Diana Sherifali, Maureen Markle-Reid, Parminder Raina, Sharon Kaasalainen, Sandra Carroll, Michael Wilson, Larkin Larmarche, Penelope Petre, Gail Heald-Taylor, Carly Whitmore. What is the implementation and impact of public or patient involvement (PPI) in health research by adults (age 50+ years)?. PROSPERO 2020 CRD42020156615 Available from…	No	Target population is not exclusively youth
Co-production OR human-centered design=9 (Filter=search in title)	27	Melanie Handley, Geoff Wong, Claire Duddy, Corinna Hackmann, Juniper West, Chris Fox, Esme Moniz-Cook. A rapid realist review of the co-production and delivery of Recovery College dementia courses. PROSPERO 2021 CRD42021293687 Available from: https://www.crd.york.ac.uk/prospero/display_record.php?ID=CRD42021293687	No	Not focusing on youth involvement
	28	Katja Rudell, Kristoffer Halvorsrud, Eva Brown Hajdukova, James Nazroo, Kamaldeep Bhui, Joy Francis. A review of reviews of Co-Creation, Co-production & Co-design: Searching for evidence of best practice in health care. PROSPERO 2017 CRD42017071294 Available from: https://www.crd.york.ac.uk/prospero/display_record.php?ID=CRD42017071294	No	Target population is not exclusively youth
	29	Kate freire, Rod Pope, Kate Jeffrey, Melissa Nott, Kristen Andrews. A systematic review of approaches used to engage children, families and carers in the co-production of resources and interventions to support family health and wellbeing.. PROSPERO 2020 CRD42020189632 Available from: https://www.crd.york.ac.uk/prospero/display_record.php?ID=CRD42020189632	No	Not focusing on youth involvement exclusively	2021-05-31	Kate Freire kfreire@csu.edu.au
	30	Kideshini Widyaratna,, Claire Henderson, Katharine Rimes. A systematic review of the models of co-production used in mental health research. PROSPERO 2020 CRD42020208780 Available from: https://www.crd.york.ac.uk/prospero/display_record.php?ID=CRD42020208780	No	Target population is not exclusively youth
	31	Sarah-Jane Fenton, Una Foye, Aimee McMullan, Kamaldeep Bhui, Frances Griffiths, Michael Larkin, Elizabeth Newton, David Crepaz-Keay, Jason Madan, Alastair Canaway, Sophie Staniszewska, Scott Weich. Co-production in adult inpatient mental health services: a rapid realist review. PROSPERO 2017 CRD42017073574 Available from: https://www.crd.york.ac.uk/prospero/display_record.php?ID=CRD42017073574	No	Target population is not exclusively youth
	32	Rachel Russell, Katherine Deane, Catherine Ford, Karolina Kaminska. The utilisation and evaluation of co-production in health and social care: a systematic review of the literature. PROSPERO 2021 CRD42021227921 Available from: https://www.crd.york.ac.uk/prospero/display_record.php?ID=CRD42021227921	No	Target population is not exclusively youth
	33	Sana Behnam asl, Carolina Gill, Raunak Mahtani, Kristin Tully, Kelly Tully. Human Centered Design and Stakeholder Participation in the Design and Development of Digital Health Interventions in Maternity Care, A Systematic Review. PROSPERO 2021 CRD42021283658 Available from: https://www.crd.york.ac.uk/prospero/display_record.php?ID=CRD42021283658	No	Target population is not exclusively youth
	34	Diane Patton, Laura Freeman, Paul Brown. What are the contributing factors to a positive experience for those involved in peer support/co-production roles in mental health settings? A meta-ethnography. PROSPERO 2021 CRD42021256491 Available from: https://www.crd.york.ac.uk/prospero/display_record.php?ID=CRD42021256491	No	Target population is not exclusively youth
	35	Zoe Abbott, Denitza Williams, Adrian Edwards, Ernest Choy, Rhiannon Phillips. What is known about co-production interventions for preconception care, which support women with inflammatory arthritis? In which settings have these have been used, with which women, and how? A rapid realist review. PROSPERO 2019 CRD42019138550 Available from: https://www.crd.york.ac.uk/prospero/display_record.php?ID=C…	No	Target population is not exclusively youth
Stakeholder OR participatory OR advisory=88 (Filter search in title)	36	Christiaan Widdershoven, Katharina Beyer, Patricia Zondervan, Steven MacLennan, Mieke van Hemelrijck, Saeed Dabestani, Lorenzo Marconi, Axel Bex. A core outcome set for localized renal cancer effectiveness trials: protocol for a systematic review of the literature and stakeholder involvement through interviews and a Delphi survey. PROSPERO 2020 CRD42020198605 Available from: https://www.crd.york.…	No	Not focusing on youth involvement
	37	Donato Giuseppe Leo, Wei Justin Leong, Tina Gambling, Andrew Long, Rebecca Murphy, Helen Jones, Daniel Perry. A core outcome set for Perthes Disease of the hip effectiveness trials: protocol for a systematic review of the literature and stakeholder involvement through interviews and a Delphi survey. PROSPERO 2017 CRD42017069742 Available from: https://www.crd.york.ac.uk/prospero/display_record.ph…	No	Not focusing on youth involvement
	38	Jeffry Hogg, Mo Al-Zubaidy, Gregory Maniatopoulos, James Talks, Dawn Teare, Pearse Keane, Katie Brittain, Fiona Beyer. A framework synthesis of stakeholder perspectives on computerised clinical decision support tools to inform clinical artificial intelligence implementation. PROSPERO 2021 CRD42021256005 Available from: https://www.crd.york.ac.uk/prospero/display_record.php?ID=CRD42021256005	No	Not focusing on youth involvement
	39	Khalid Alghamdi, Max Petzold, Laith Hussain-Alkhateeb. A multi-stakeholder perspective on community pharmacy services in Saudi Arabia: A systematic review and meta-analysis of mixed-method literature between 2010-2020. PROSPERO 2020 CRD42020202653 Available from: https://www.crd.york.ac.uk/prospero/display_record.php?ID=CRD42020202653	No	Not focusing on youth involvement
	40	Louise Mansfield, Catherine Meads, Norma Daykin, Alan Tomlinson, Karen Gray, Alex Golding, Christina Victor. A qualitative evidence review of sport/physical activity and participatory arts in relation to place, intangible assets and wellbeing and loneliness. PROSPERO 2019 CRD42019142558 Available from: https://www.crd.york.ac.uk/prospero/display_record.php?ID=CRD42019142558	No	Not focusing on youth involvement
	41	K M Saif Ur Rahman, Saima Sultana. A rapid review of embedding and participatory approaches in Primary Health Care related implementation research in Low and Middle-Income Countries. PROSPERO 2020 CRD42020150749 Available from: https://www.crd.york.ac.uk/prospero/display_record.php?ID=CRD42020150749	No	Not focusing on youth involvement
	42	Tyler Key, Lee Wallace, Clementine Grandou, Cristina Caperchione. A review of methods used tailor health programs to men and their participatory extent. PROSPERO 2021 CRD42021257719 Available from: https://www.crd.york.ac.uk/prospero/display_record.php?ID=CRD42021257719	No	Target population is not exclusively youth
	43	Emily Bradfield, Kate Phillips, Susan Hogan, David Sheffield, Dawn Forman, Catherine Meads. A systematic review of participatory arts for promoting wellbeing and quality of life in healthy older people. PROSPERO 2017 CRD42017053770 Available from: https://www.crd.york.ac.uk/prospero/display_record.php?ID=CRD42017053770	No	Not focusing on youth involvement
	44	Bryher Bowness, Mitsue Akiba, Samia Akhter Khan, Vanessa Lawrence, Claire Henderson. A systematic review of participatory research with carers: the methods and outcomes of working with carers to conduct health research. PROSPERO 2021 CRD42021288437 Available from: https://www.crd.york.ac.uk/prospero/display_record.php?ID=CRD42021288437	No	Target population is not exclusively youth
	45	Kate McDonald, Nancy Salmon, Ann-Marie Morrissey, Noreen O'Leary. A Systematic Review of Qualitative Responses within Survey Data exploring the Perspectives of the three key Stakeholder groups in Inter-professional Placements (IPP). PROSPERO 2020 CRD42020166349 Available from: https://www.crd.york.ac.uk/prospero/display_record.php?ID=CRD42020166349	No	Not focusing on youth involvement
	46	Gunn Grande, Alison Wearden, Penny Bee, Maria Panagioti, Jackie Flynn, Morag Farquhar, Christine Rowland, Catherine Millington-Sanders, Sharon Aldridge-Bent, Gavin Daker-White, Alex Hodkinson, Tracey Shield, Kerin Bayliss. Addressing psychological morbidity in informal carers of patients at the end of life (EOL): evidence synthesis and stakeholder consultation to produce tailored, evidence-based …	No	Not focusing on youth involvement
	47	Kate Phillips, Emily Bradfield, Susan Hogan, David Sheffield, Charley Baker. Art therapy and participatory art for the well-being of refugees: a systematic review. PROSPERO 2017 CRD42017059967 Available from: https://www.crd.york.ac.uk/prospero/display_record.php?ID=CRD42017059967	No	Not focusing on youth involvement
	48	Omar Carney, Sohail Jannesari, Sian Oram. Assessing mental health research participatory methods in asylum seekers and refugees: a systematic review. PROSPERO 2019 CRD42019141315 Available from: https://www.crd.york.ac.uk/prospero/display_record.php?ID=CRD42019141315	No	Target population is not exclusively youth
	49	Saeed Rizig, Mohamed Azmi Hassali, Mirghani Yousif. Attitudes of stakeholder towards community pharmacy services: A systematic review and meta-analysis of qualitative, quantitative, and mixed-method literature between 2016-2020. PROSPERO 2021 CRD42021250466 Available from: https://www.crd.york.ac.uk/prospero/display_record.php?ID=CRD42021250466	No	Not focusing on youth involvement
	50	Shereen Allaham, Logan Manikam, Monica Lakhanpaul, Sayeeda Ali, Emma Wilson, Ameeta Kumar, Felix Morriss, Catherine Sikorski, Jennifer Martin, Anthony Costello, Michelle Heys. Community groups using participatory action learning (PAL) approach to improve health and social outcomes. PROSPERO 2020 CRD42020187978 Available from: https://www.crd.york.ac.uk/prospero/display_record.php?ID=CRD42020187978	-	Target population is not exclusively youth			duplicate
	51	Jessica Marian Goodman-Casanova, Marta García Gallardo, Fermín Mayoral Cleries, José Guzmán-Parra, Francisco Javier Durán Jiménez, Daniel Cuesta-Lozano. Community-based participatory arts in mental health recovery: a systematic review.. PROSPERO 2020 CRD42020139611 Available from: https://www.crd.york.ac.uk/prospero/display_record.php?ID=CRD42020139611	No	Target population is not exclusively youth
	52	Azam Doustmohammadian, Fatemeh Mohammadi-Nasrabadi, Nastaran Keshavarz- Mohammadi, Maryam Hajigholam Saryazdi. Effectiveness of Community-based Participatory interventions to improve food security in developing countries: a systematic review protocol. PROSPERO 2020 CRD42020189477 Available from: https://www.crd.york.ac.uk/prospero/display_record.php?ID=CRD42020189477	No	Not focusing on youth involvement
	53	JULIANE SILVA, RAYARA LUZ. Effectiveness of participatory and non-participatory educational intervention on parenting practices in improving the social and emotional development of children in early childhood and preschool age.. PROSPERO 2021 CRD42021278183 Available from: https://www.crd.york.ac.uk/prospero/display_record.php?ID=CRD42021278183	No	Not focusing on youth involvement
	54	Prakash Shakya, Mika Kunieda, Moe Miyaguchi, Hiroko Makino, Momoko Koyama, Sumi Dhakal, Sarju Rai, Su Sandy, Bruno Sunguya, Masamine Jimba. Effectiveness of participatory mothers' group interventions to improve child's nutritional status: a systematic review. PROSPERO 2015 CRD42015019105 Available from: https://www.crd.york.ac.uk/prospero/display_record.php?ID=CRD42015019105	No	Not focusing on youth involvement
	55	Xanthe Hunt, Jason Bantjes, Tom Shakespeare, Gabriele Vilyte, Selvan Naidoo, Rachel Mbuyamba. Effectiveness of social inclusion interventions for improving anxiety and depression outcomes among adolescents: a participatory systematic review. PROSPERO 2021 CRD42021269429 Available from: https://www.crd.york.ac.uk/prospero/display_record.php?ID=CRD42021269429	No	Participation in conducting the review, not about youth involvement	2022-08-03	Xanthe Hunt xanthe@sun.ac.za
	56	Aline Cavalcanti Barroso, Harleen Rai, Lidia Sousa, Justine Schneider, Deborah de Oliveira, Martin Orrell. Effects of participatory visual arts on people living with dementia: a narrative systematic review protocol. PROSPERO 2018 CRD42018090596 Available from: https://www.crd.york.ac.uk/prospero/display_record.php?ID=CRD42018090596	No	Target population is not exclusively youth
	57	Leonard Joseph, Patraporn Sitilertpisan, Jack Fearnley, Ubon Pirunsan, Lenny T Vasanthan. Effects of stakeholder engagement on the outcomes related to the management work related musculoskeletal pain. A systematic review. PROSPERO 2021 CRD42021234148 Available from: https://www.crd.york.ac.uk/prospero/display_record.php?ID=CRD42021234148	No	Not focusing on youth involvement
	58	Christian Lynæs, Maria Lynæs, Robin Christensen. Evidence on physicians’ vs patients’ global assessments of treatment effect in rheumatology and musculoskeletal trials: An OMERACT Technical Advisory Group protocol for a meta-research project with focus on reasons for discrepancies. PROSPERO 2019 CRD42019123553 Available from: https://www.crd.york.ac.uk/prospero/display_record.php?ID=CRD42019123553	No	Not focusing on youth involvement
	59	Ksenia Ibler, Helmut Strobl, Michael Lauerer, Eckhard Nagel, Susanne Tittlbach. Evidence-based participatory health promotion in the commune setting for older people (Participation65+) – A systematic review. PROSPERO 2020 CRD42020196260 Available from: https://www.crd.york.ac.uk/prospero/display_record.php?ID=CRD42020196260	No	Target population is not exclusively youth
	60	Victoria Kammin, Victoria Fisher. Experiences of music therapy in paediatric palliative care from multiple stakeholder perspectives. PROSPERO 2021 CRD42021251025 Available from: https://www.crd.york.ac.uk/prospero/display_record.php?ID=CRD42021251025	No	Not focusing on youth involvement
	61	Andrea Elliott, Simone Gibson. Exploring stakeholder experiences of nutrition care and dietetic service delivery. PROSPERO 2019 CRD42019129171 Available from: https://www.crd.york.ac.uk/prospero/display_record.php?ID=CRD42019129171	No	Not focusing on youth involvement
	62	Sonam Nair. Facilitators and Barriers to biosimilar adoption: A systematic review of the global stakeholder perspective. PROSPERO 2020 CRD42020172750 Available from: https://www.crd.york.ac.uk/prospero/display_record.php?ID=CRD42020172750	No	Target population is not exclusively youth
	63	Monika Pilch, Victoria Lunt, Peter May, David Mockler, Stephen Thomas, Frank Doyle. Facilitators and barriers to stakeholder engagement in Advance Care Planning for older adults in community settings: A hybrid systematic review protocol.. PROSPERO 2020 CRD42020189568 Available from: https://www.crd.york.ac.uk/prospero/display_record.php?ID=CRD42020189568	No	Target population is not exclusively youth
	64	Andrea DaViera, Amanda Roy. From “victims” to “agents of change”: A systematic review of participatory action research on community violence. PROSPERO 2020 CRD42020193731 Available from: https://www.crd.york.ac.uk/prospero/display_record.php?ID=CRD42020193731	No	Target population is not exclusively youth
	65	Vidya Venkataramanan, Sera Young, Denise Lopez, Dan Peters, David McCuskey. Green infrastructure for stormwater and flood management: a systematic review of stakeholder perceptions, enablers and barriers to adoption, and human impacts. PROSPERO 2018 CRD42018094256 Available from: https://www.crd.york.ac.uk/prospero/display_record.php?ID=CRD42018094256	No	Not focusing on youth involvement
	66	Jennifer Petkovic, Alison Riddle, Lyubov Lytvyn, Joanne Khabsa, Elie Akl, Vivian Welch, Olivia Magwood, Ian Graham, Sean Grant, Denny John, Vittal Katikireddi, Etienne V Langlois, Pearl Atwere, Reem Mustafa, Alex Pollock, Maureen Smith, Airton Stein, Thomas W Concannon, Peter Tugwell. Guidance for stakeholder engagement in guideline development and implementation: a systematic review. PROSPERO 20…	No	Not focusing on youth involvement
	67	Judy Taylor, Robyn Preston, Sam Rannard, Catrina Felton-Busch, Sarah Larkins, Karen Carlisle, Michelle Redman-MacLaren, Nalita Turner, Karla Canuto, Lee Yeomans, Emma Sanguineti, Jane Farmer, Megan Passey, Rebecca Evans. How and why do participatory women’s groups improve the quality of maternal and child health (MCH) care?. PROSPERO 2019 CRD42019126533 Available from: https://www.crd.york.ac.uk/…	No	Target population is not exclusively youth
	68	Sarah Salway, Louise Preston, Maria Zubair, Elizabeth Such, Jean Hamilton, Andrew Booth, Raghu Ragavan, Christina Victor. How can loneliness and social isolation be reduced among migrant and minority ethnic people? A systematic, participatory review of programme theories, system processes and outcomes. PROSPERO 2017 CRD42017077378 Available from: https://www.crd.york.ac.uk/prospero/display_record…	No	Not focusing on youth involvement
	69	Emma Chappell, Megan Ferguson, Carmen Vargas, Julie Brimblecombe, Marita Hefler, Yvonne Cadet-James. How can participatory research improve food security among Indigenous peoples in CANZUS countries?. PROSPERO 2021 CRD42021272785 Available from: https://www.crd.york.ac.uk/prospero/display_record.php?ID=CRD42021272785	No	Not focusing on youth involvement
	70	Godwin Pancras, Tosi Mwakyandile, Baraka Morris, Maryam Amour, Bruno Sunguya. How do community advisory boards fulfil their ethical role in HIV clinical trials? A systematic review of qualitative evidence. PROSPERO 2019 CRD42019133787 Available from: https://www.crd.york.ac.uk/prospero/display_record.php?ID=CRD42019133787	No	Target population is not exclusively youth
	71	Rosie Perkins, Adele Mason-Bertrand, Louise Baxter. How participatory music engagement supports mental wellbeing: a meta-ethnography. PROSPERO 2019 CRD42019130164 Available from: https://www.crd.york.ac.uk/prospero/display_record.php?ID=CRD42019130164	No	Target population is not exclusively youth
	72	Sana Behnam asl, Carolina Gill, Raunak Mahtani, Kristin Tully, Kelly Tully. Human Centered Design and Stakeholder Participation in the Design and Development of Digital Health Interventions in Maternity Care, A Systematic Review. PROSPERO 2021 CRD42021283658 Available from: https://www.crd.york.ac.uk/prospero/display_record.php?ID=CRD42021283658	-	Target population is not exclusively youth			duplicate
	73	Albert Farre, Louise Wallace, Anna Gavine, Joyce Marshall, Phyllis Buchanan, Angie Wade, Fiona Lynn, Jonathan West, Alison McFadden. Implementation of UK-relevant effective interventions to support women to breastfeed: a systematic review and mixed methods synthesis with embedded stakeholder engagement. PROSPERO 2021 CRD42021229769 Available from: https://www.crd.york.ac.uk/prospero/display_recor…	No	Not focusing on youth involvement
	74	Pierre Pluye, Roland Grad, Carol Repchinsky, Lynn Dunikowski, Francesca Frati, Linda Shohet, Lillian Vineberg, Gillian Bartlett, Bernard Burnand, Sophie Desroches, Cristiane Galvao, Frrance Legare, Florence Millerand, Jo-Anne Hutsul, Lorie Kloda, Benoit Rihoux, Michael Shuhla, David Tang, Reem El Sherif, Vera Granikov. In primary health care, what are the outcomes associated with the use of onlin…	No	Not focusing on youth involvement
	75	Carolyn Hawes, Renee O'Leary. In their own words: female adolescent empowerment through participation in participatory action research for sexual health. PROSPERO 2018 CRD42018102860 Available from: https://www.crd.york.ac.uk/prospero/display_record.php?ID=CRD42018102860	Yes		2018-08-31	Carolyn Hawes chawes@okanagan.bc.ca		Paper not found, emailed authors on 21st January, 2022.	No response
	76	Nina Gobat, Micaela Gal, Angela Watkins, Nick Francis, Christopher Butler, Kerry Hood. Key stakeholder perceptions of consent for research participation in acute illness: a rapid, systematic review to inform epi/pandemic research preparedness. PROSPERO 2014 CRD42014014000 Available from: https://www.crd.york.ac.uk/prospero/display_record.php?ID=CRD42014014000	No	Not focusing on youth involvement
	77	Jessica Thomas, Emma Miller, Paul Ward. Lifestyle interventions through participatory action research: a systematic review of alcohol and other breast cancer behavioural risk factors of diet, physical activity and smoking. PROSPERO 2019 CRD42019135545 Available from: https://www.crd.york.ac.uk/prospero/display_record.php?ID=CRD42019135545	No	Target population is not exclusively youth
	78	Daron Owens. Multiple stakeholder perspectives, including people with learning disabilities, families and carers, social care practitioners and those working at a strategic level, of the experiences and views pertaining to contemporary learning disability policies and strategies. PROSPERO 2020 CRD42020180839 Available from: https://www.crd.york.ac.uk/prospero/display_record.php?ID=CRD42020180839	No	Not focusing on youth involvement
	79	David Jaitner, Filip Mess. Participation can make a difference to be competitive in sports: a systematic review on the relation between complex motor skills and participatory learning atmospheres. PROSPERO 2018 CRD42018084529 Available from: https://www.crd.york.ac.uk/prospero/display_record.php?ID=CRD42018084529	No	Not focusing on youth involvement
	80	Akiko Kobayashi, Divya Bhandari, Bachelin Max Etienne, Jennifer Lisa Sakamoto, Nirajan Khadka, Subaru Masuda, Akiko Kitamura, Rogie Royce Carandang, Masamine Jimba. Participatory Action Research in addressing mental and psychosocial health in displaced people: a systematic review. PROSPERO 2018 CRD42018080838 Available from: https://www.crd.york.ac.uk/prospero/display_record.php?ID=CRD42018080838	No	Target population is not exclusively youth
	81	Sisay Abayneh, Heidi Lempp, Mekdes Demissie, Assegid Negash. Participatory action research in service user and caregiver involvement in mental health systems: a systematic review. PROSPERO 2018 CRD42018107317 Available from: https://www.crd.york.ac.uk/prospero/display_record.php?ID=CRD42018107317	No	Target population is not exclusively youth
	82	Shane O'Donnell, Karen Galway, Maria Lohan, David Grant. Participatory arts interventions to promote mental health and wellbeing from a gendered perspective: a systematic review. PROSPERO 2018 CRD42018106825 Available from: https://www.crd.york.ac.uk/prospero/display_record.php?ID=CRD42018106825	No	Not focusing on youth involvement
	83	Taylor Jade Willmott, Sharyn Rundle-Thiele, Julia Carins, Alieena Mathew, Eve Luck. Participatory design application in obesity prevention targeting young people: A mixed-methods systematic review. PROSPERO 2021 CRD42021268240 Available from: https://www.crd.york.ac.uk/prospero/display_record.php?ID=CRD42021268240	Yes		10 January 2022	Taylor Willmott t.willmott@griffith.edu.au		Paper not found, emailed authors on 21st January, 2022.	The systematic review you mention in your email is close to completion but is not yet published. We conducted two reviews in parallel applying the same methods/protocol. The first review has just been accepted for publication in Trauma, Violence, & Abuse. The context of this review was youth sexual violence and abuse prevention. Happy to share the paper once it has been officially published and c…
	84	Hannah Jennings, Rochelle Burgess, Cheyanne Heap, Sumeet Jain, Pashupati Mahat, Bidya Maharjan, Kaaren Mathias, Pooja Pillai, Martin Webber, Jerome Wright, Nyaradzayi Gumbonzvanda, Farirai Gumbonzvanda. Participatory mental health interventions in low and middle income countries: a rapid realist review. PROSPERO 2021 CRD42021241787 Available from: https://www.crd.york.ac.uk/prospero/display_recor…	No	Target population is not exclusively youth
	85	Obaraboye Olude, Carol Vlassoff, Alison Krentel. Participatory methods (approaches) for motivating positive change among health workers in lower and middle-income countries: a qualitative systematic review. PROSPERO 2021 CRD42021261050 Available from: https://www.crd.york.ac.uk/prospero/display_record.php?ID=CRD42021261050	No	Not focusing on youth involvement
	86	Gaye Moore, Helen Wilding, Kathleen Gray, David Castle, Mark Merolli. Participatory methods to engage health service users in the development of ehealth resources: a systematic review. PROSPERO 2017 CRD42017053838 Available from: https://www.crd.york.ac.uk/prospero/display_record.php?ID=CRD42017053838	No	Target population is not exclusively youth
	87	Physical activity and affect, anxiety, depressed mood, and depression: a systematic umbrella review from the 2018 Physical Activity Guidelines Advisory Committee. PROSPERO 2018 CRD42018096733 Available from: https://www.crd.york.ac.uk/prospero/display_record.php?ID=CRD42018096733	No	Not focusing on youth involvement
	88	Physical activity and quality of life: a systematic umbrella review from the 2018 physical activity guidelines advisory committee. PROSPERO 2018 CRD42018096695 Available from: https://www.crd.york.ac.uk/prospero/display_record.php?ID=CRD42018096695	No	Not focusing on youth involvement
	89	Physical activity and sleep: a systematic umbrella review from the 2018 Physical Activity Guidelines Advisory Committee. PROSPERO 2018 CRD42018096732 Available from: https://www.crd.york.ac.uk/prospero/display_record.php?ID=CRD42018096732	No	Not focusing on youth involvement
	90	Physical activity and the prevention of weight gain: a systematic review from the 2018 physical activity guidelines advisory committee. PROSPERO 2018 CRD42018096694 Available from: https://www.crd.york.ac.uk/prospero/display_record.php?ID=CRD42018096694	No	Not focusing on youth involvement
	91	Linda Pescatello, Bonny Bloodgood. Physical activity and the prevention, treatment, and control of hypertension: a systematic umbrella review from the 2018 physical activity guidelines advisory committee. PROSPERO 2018 CRD42018095748 Available from: https://www.crd.york.ac.uk/prospero/display_record.php?ID=CRD42018095748	No	Not focusing on youth involvement
	92	Physical activity and the prevention, treatment, and control of type 2 diabetes: a systematic umbrella review from the 2018 physical activity guidelines advisory committee. PROSPERO 2018 CRD42018096692 Available from: https://www.crd.york.ac.uk/prospero/display_record.php?ID=CRD42018096692	No	Not focusing on youth involvement
	93	Susan Baxter, Amy Barnes, Mark Clowes, Caroline Lee, Rebecca Mead. Public participation in local decision-making about place-centred public health investment strategies and interventions: a participatory systematic review examining approaches and theories. PROSPERO 2019 CRD42019154748 Available from: https://www.crd.york.ac.uk/prospero/display_record.php?ID=CRD42019154748	No	Target population is not exclusively youth
	94	Charles Marks, Victor Magana, Laramie Smith. Putting the "trauma-informed" and "participatory" in tobacco control: a systematic review on the mediating role of tobacco use on the relationship between adverse childhood experiences and tobacco-related health outcomes. PROSPERO 2019 CRD42019126245 Available from: https://www.crd.york.ac.uk/prospero/display_record.php?ID=CRD42019126245	No	Target population is not exclusively youth
	95	Alexe Bernier, Zoha Salam, Lisa Schwartz, Alun Davies, Ilja Ormel. Rapid review: practice and evaluation of good participatory practices for clinical trials of (re-)emerging pathogens. PROSPERO 2021 CRD42021292385 Available from: https://www.crd.york.ac.uk/prospero/display_record.php?ID=CRD42021292385	No	Not focusing on youth involvement
	96	Michelle Black, Amy Barnes, Mark Strong, David Taylor-Robinson, Clare Foster, Ben Holden, Anna Brook, Anna Ray. Relationships between child development at school entry and adolescent health - a participatory systematic review. PROSPERO 2020 CRD42020210011 Available from: https://www.crd.york.ac.uk/prospero/display_record.php?ID=CRD42020210011	No	Not focusing on youth involvement
	97	Dawn Adams, Laura Roche. Research priorities of the autism community: A systematic review of key stakeholder perspectives. PROSPERO 2019 CRD42019124764 Available from: https://www.crd.york.ac.uk/prospero/display_record.php?ID=CRD42019124764	No	Target population is not exclusively youth
	98	David Lim, Esther Lau, Rachel Baldry. Stakeholder awareness and acceptance of biosimilars. PROSPERO 2016 CRD42016039038 Available from: https://www.crd.york.ac.uk/prospero/display_record.php?ID=CRD42016039038	No	Not focusing on youth involvement
	99	Ashan Weerakkody, Jocelyn White, Barby Singer, Erin Godecke. Stakeholder perceptions and experiences of constraint-induced movement therapy for upper limb rehabilitation after stroke: a qualitative systematic review. PROSPERO 2021 CRD42021237757 Available from: https://www.crd.york.ac.uk/prospero/display_record.php?ID=CRD42021237757	No	Not focusing on youth involvement
	100	Brittany C.L. Lange, Anders Bach-Mortensen. Stakeholder perceptions of supervised injection facilities: a qualitative synthesis. PROSPERO 2017 CRD42017081866 Available from: https://www.crd.york.ac.uk/prospero/display_record.php?ID=CRD42017081866	No	Not focusing on youth involvement
	101	Jacqueline Whitmey. Stakeholder perspectives of benefits and harms in creative therapeutic interventions for forcibly displaced persons - a qualitative thematic analysis (meta-synthesis). PROSPERO 2018 CRD42018098780 Available from: https://www.crd.york.ac.uk/prospero/display_record.php?ID=CRD42018098780	No	Not focusing on youth involvement
	102	Christopher Bailey, Ivanka Prichard, Murray Drummond, Claire Drummond. Stakeholder perspectives of the facilitators and barriers to the implementation of school food and beverage innovations: A mixed-method study systematic review. PROSPERO 2018 CRD42018118263 Available from: https://www.crd.york.ac.uk/prospero/display_record.php?ID=CRD42018118263	No	Not focusing on youth involvement
	103	Robert Simpson, Graeme Donald, Maggie Lawrence, Jo Booth, Stewart Mercer, Ben Parkinson. Stakeholder perspectives on mindfulness-based interventions for people with multiple sclerosis – a qualitative review and meta-aggregation. PROSPERO 2019 CRD42019124361 Available from: https://www.crd.york.ac.uk/prospero/display_record.php?ID=CRD42019124361	No	Not focusing on youth involvement
	104	Dawn Knowles, Helen Brooks, Steve Jones. Stakeholder perspectives on recovery in bipolar disorder: a qualitative systematic review. PROSPERO 2020 CRD42020162011 Available from: https://www.crd.york.ac.uk/prospero/display_record.php?ID=CRD42020162011	No	Not focusing on youth involvement
	105	Claire Tochel, Anders Gustavsson, Cathie Sudlow, Anna Ponjoan Thans, Christophe Bintener, Alex McKeown, Stephanie Vos, Michael Smith, Helen Baldwin, Mia Nelson, Christin Bexelius, Amanda Ly, Christoph Jindra, Enrico Fantoni, Emilse Roncandio-diaz, Olin Janssen, Michele Potashman, Catherine Reed, Isabella Friis Jorgensen, Buket Ozturk, Josep Garre Olmo. Stakeholder views on Alzheimer’s disease out…	No	Not focusing on youth involvement
	106	Lucinda Freeman, Edwin Kirk. Stakeholder views on genetic testing and reproductive decision making for inherited non-syndromic deafness: a systematic review of quantitative and qualitative studies. PROSPERO 2020 CRD42020189638 Available from: https://www.crd.york.ac.uk/prospero/display_record.php?ID=CRD42020189638	No	Not focusing on youth involvement
	107	Stephanie Roberts, Danya Vears, Joel Minion, Madeleine Murtagh. Stakeholder views on the return of results from genomic research: a systematic review of quantitative and qualitative studies. PROSPERO 2018 CRD42018117551 Available from: https://www.crd.york.ac.uk/prospero/display_record.php?ID=CRD42018117551	No	Not focusing on youth involvement
	108	Michael Mackley, Elizabeth Ormondroyd, Benjamin Fletcher. Stakeholder views on the return of secondary findings in whole-genome and whole-exome sequencing: a systematic review of quantitative and qualitative studies. PROSPERO 2015 CRD42015023692 Available from: https://www.crd.york.ac.uk/prospero/display_record.php?ID=CRD42015023692	No	Not focusing on youth involvement
	109	Rosa Solà, Elisabet Llauradó, Lucía Tarro, Judit Queral, Annemieke Wargers Wargers, Famke J.M Mölenberg, Wilma Jansen. Strategies to empower adolescents in healthy lifestyles related to obesity by participatory-research interventions: systematic review and meta-analysis. PROSPERO 2021 CRD42021254135 Available from: https://www.crd.york.ac.uk/prospero/display_record.php?ID=CRD42021254135	Yes		2022-03-31	Rosa Solà Elisabet Llauradó Lucía Tarro Judit Queral rosa.sola@urv.cat elisabet.llaurado@urv.cat lucia.tarro@urv.cat judit.queral@iispv.cat		Paper not found, emailed authors on 20th January, 2022.	Data analysis being conducted. Authors will share paper upon publication.
	110	Philippe MARTIN, Lorraine COUSIN, Corinne ALBERTI. Systematic review of participatory online communities for the promotion of sexual and reproductive health of adolescents and young adults. PROSPERO 2018 CRD42018088240 Available from: https://www.crd.york.ac.uk/prospero/display_record.php?ID=CRD42018088240	No	Not youth involvement	2018-07-31	Philippe MARTIN philippe.martin@inserm.fr		https://www.jmir.org/2020/7/e15378/
	111	Deborah Bowen, Travis Hyams, Melody Goodman, Kate West, Julie Harris-Wei, Joon Ho-Yu. Systematic review of quantitative measures of stakeholder engagement. PROSPERO 2016 CRD42016050135 Available from: https://www.crd.york.ac.uk/prospero/display_record.php?ID=CRD42016050135	No	Not focusing on youth involvement
	112	Kate Freire, Rod Pope, Emma Fitz-Gerald, Isabella Size, Kristen Andrews. Systematic review of the effectiveness and feasibility of physical activity interventions, with social participatory elements, for children who have complex developmental needs.. PROSPERO 2020 CRD42020188327 Available from: https://www.crd.york.ac.uk/prospero/display_record.php?ID=CRD42020188327	No	Not focusing on youth involvement
	113	Kirk Erickson. The effects of physical activity on the brain and cognition: a systematic umbrella review and summary of the scientific report for the 2018 Federal Physical Activity Guidelines Advisory Committee. PROSPERO 2018 CRD42018095774 Available from: https://www.crd.york.ac.uk/prospero/display_record.php?ID=CRD42018095774	No	Not focusing on youth involvement
	114	Anjana Sharma, Nwando Olayiwola, Margae Knox, Victor Mleczko. The impact of patient advisory councils on healthcare delivery: a systematic review. PROSPERO 2015 CRD42015030020 Available from: https://www.crd.york.ac.uk/prospero/display_record.php?ID=CRD42015030020	No	Target population is not exclusively youth
	115	Ellen van Kleef, Karen Keijsers. The participatory action research approach, a method in improving medication safety: a systematic review. PROSPERO 2017 CRD42017070748 Available from: https://www.crd.york.ac.uk/prospero/display_record.php?ID=CRD42017070748	No	Target population is not exclusively youth
	116	Daisuke Kato, Yuki Kataoka, Erfen Gustiawan Suwangto, Makoto Kaneko, Daisuke Son, Hideki Wakabayashi, Ichiro Kawachi. The reporting quality of community-based participatory research (CBPR) aiming at smoking cessation: a systematic review. PROSPERO 2019 CRD42019111668 Available from: https://www.crd.york.ac.uk/prospero/display_record.php?ID=CRD42019111668	-	Target population is not exclusively youth			Duplicate
	117	Kathryn Lord, Angela Richardson. The transition from hospitals to care homes for people living with dementia; stakeholder perspectives: a systematic review. PROSPERO 2017 CRD42017082041 Available from: https://www.crd.york.ac.uk/prospero/display_record.php?ID=CRD42017082041	No	Not focusing on youth involvement
	118	Pierre Pluye, France Légaré, Mathieu Bujold, Genevieve Gore, Roland Grad, Christine Loignon, Ellen Rosenberg, Isabelle Marie Vedel, Marie-Claude Beaulieu, Marie-Thérèse Lussier, Isabelle Samson, Catherine Hudon, Paula Louise Bush, Edeltraut Kröger, Bertrand Lebouché, Yves Couturier, Anik Giguère, Jeannie Haggerty, Marie-Dominique Beaulieu. Toward an interprofessional shared decision making suppor…	No	Target population is not exclusively youth
	119	Ross Millar, Joanne Greenhalgh, Anne Marie Rafferty, Hugh McLeod, Russell Mannion. Towards a framework for partnering as an intervention for improvement: lessons for NHS providers from a realist synthesis of theoretical, empirical, and stakeholder evidence. PROSPERO 2019 CRD42019149009 Available from: https://www.crd.york.ac.uk/prospero/display_record.php?ID=CRD42019149009	No	Target population is not exclusively youth
	120	Donald Allensworth-Davies, Kimberly Fuller, Liz Arthur, Janelle Ricks, Michele Battle-Fisher, Andrew Yockey, Shanna Stryker. Use of community based participatory research methods in developing LGBT health interventions: A systematic review of the past decade. PROSPERO 2016 CRD42016036608 Available from: https://www.crd.york.ac.uk/prospero/display_record.php?ID=CRD42016036608	-	Target population is not exclusively youth			Duplicate
	121	Dorothy Szinay, Olga Perski, Deborah Robson, Lynne Dawkins, Sharon Cox. Use of participatory methods in interventions for the treatment of tobacco dependence: a systematic review. PROSPERO 2021 CRD42021278783 Available from: https://www.crd.york.ac.uk/prospero/display_record.php?ID=CRD42021278783	No	Target population is not exclusively youth
	122	Melanie Handley, Frances Bunn, Claire Goodman, Tamara Backhouse. Volunteer delivered interventions for older people living in care homes: a mixed methods systematic review and stakeholder consultation. PROSPERO 2019 CRD42019142701 Available from: https://www.crd.york.ac.uk/prospero/display_record.php?ID=CRD42019142701	No	Not focusing on youth involvement
	123	Shane English, Justin Presseau, Victoria Saigle, Christopher Andersen. Which outcomes do clinicians, researchers, policymakers, and industry members value after a stroke? A systematic review of stakeholder perspectives. PROSPERO 2019 CRD42019128421 Available from: https://www.crd.york.ac.uk/prospero/display_record.php?ID=CRD42019128421	No	Not focusing on youth involvement
