# Supplementary material for: An umbrella review of reviews on challenges to meaningful adolescent involvement in health research
Source: Health Expect. 2024 Jan 27;27(1):e13980. doi: 10.1111/hex.13980 (PMC10821743; doi:10.1111/hex.13980)
Supplement: Supplementary file 1 — Supporting information. [file HEX-27-e13980-s001.zip › Search record and results/Other sources/Protocols/Protocols.xlsx]

## Sheet: Sheet2
Title	Abstract	Eligibility	Reason	Contact details of authors	Paper	Authors' response
Youth participatory research evidence to inform health policy: A systematic review protocol	Introduction Young people's participation in health research produces knowledge that is indispensable for creating appropriate and effective policies. However, how best to disseminate youth participatory research evidence to impact health policy is not known. Therefore, the objectives of this systematic review are to describe the evidence produced through youth participatory research, including t…	YES		Dr Jean Hunleth; jean.hunleth@wustl.edu	Not found. Emailed author on 21st January.	Thanks for your interest in our review. The pandemic has set us back and we have not completed that review. We have done a review similar to the one you’re doing—though a younger age group (6-11), so complementary and not competing. Unfortunately, that has been under review for 18 months now, and we’ve revised two times. We are not certain which way the editor will go in his decision, but will be…
Patient and Public Involvement in Youth Mental Health Research: Protocol for a Systematic Review of Practices and Impact.	Various health settings have advocated for involving patients and members of the public (PPI) in research as a means to increase quality and relevance of the produced knowledge. However, youth PPI has been an understudied area. This protocol paper describes a new project that aims to summarize what is known about PPI with young people in mental health research. In line with the Preferred Reportin…	YES		Célia M. D. Sales, celiasales@fpce.up.pt	Not found. Emailed author on 21st January.	No response
User involvement in adolescents' mental healthcare: Protocol for a systematic review	Introduction: User involvement has become a growing importance in healthcare. The United Nations state that adolescents have a right to be heard, and user involvement in healthcare is a legal right in many countries. Some research provides an insight into the field of user involvement in somatic and mental healthcare for adults, but little is known about user involvement in adolescents' mental he…	No	Focus on healthcare not health research
Engaging communities in non-communicable disease research and interventions in low- and middle-income countries: A realist review protocol		No	Not focusing on youth exclusively
REVIEW TITLE: Does social media influence adolescent engagement in health risk behaviours? A protocol for a systematic review and meta-analysis		No	Not focusing on youth involvement
Protocol for a systematic review of living labs in healthcare		No	Not focusing on youth involvement
Sedentary behaviour in non-ambulant children and young people with physical disabilities: a systematic search and review protocol		No	Not focusing on youth involvement
Using an Integrated Knowledge Translation Approach and Other Research Partnership Approaches in Trainee-Led Research: A Scoping Review Protocol		No	Not focusing on youth involvement
What is known about the protective factors that promote LGBTI+ youth wellbeing? A scoping review protocol		No	Not focusing on youth involvement
Scoping review protocol on maternal, newborn and child health research in Ethiopia		No	Not focusing on youth involvement
Models and frameworks of patient engagement in health services research: a scoping review protocol		No	Not focusing on youth exclusively
The use of arts-based methods in community-based research with vulnerable populations: Protocol for a scoping review		No	Not focusing on youth exclusively
Protocol: How have predictors, moderators, mediators, treatment response, remission and resistance been defined and measured in randomised controlled trials for adolescent depression? A scoping review protocol		No	Not focusing on youth involvement
How have predictors, moderators, mediators, treatment response, remission and resistance been defined and measured in randomised controlled trials for adolescent depression? A scoping review protocol		No	Not focusing on youth involvement
Evaluation of the decision-making process underlying the initial off-label use of vaccines: a scoping review protocol		No	Not focusing on youth involvement
The Needs of Families During Cardiac Arrest Care: A Survivor-and Family-led Scoping Review Protocol		No	Not focusing on youth involvement
Oversight and review of clinical gene transfer protocols: assessing the role of the recombinant DNA advisory committee		No	Not focusing on youth involvement
Assessing the outcomes of participatory research: protocol for identifying, selecting, appraising and synthesizing the literature for realist review		No	Not focusing on youth exclusively
Experience based co-design in acute healthcare services: a scoping review protocol		No	Focus on healthcare not health research
Protocol for a Systematic Review Exploring the Psychometric Properties of Health and Wellbeing Measures Used With Adolescents Experiencing Intellectual Disabilities		No	Not focusing on youth involvement
Adolescent Participation in Research, Policies and Guidelines for Chronic Disease Prevention: A Scoping Review Protocol		-	Duplicate	Mariam Mandoh (mariam.mandoh@sydney.edu.au)	Not found. Emailed authors on 21st January, 2021.	Author shared the paper. https://www.ncbi.nlm.nih.gov/pmc/articles/PMC8734426/
Exploring the theory, barriers and enablers for patient and public involvement across health, social care and patient safety: a protocol for a systematic review of reviews		No	Not focusing on youth exclusively
PROTOCOL: A comprehensive review of prioritized interventions to improve the health and wellbeing of persons with lived experience of homelessness		No	Not focusing on youth involvement
Collaborative Involvement of Indigenous Youth in the Design and Evaluation of Digital Mental Health Interventions: A Scoping Review Protocol		Yes		Josie Povey (josie.povey@menzies.edu.au)	Not found. Emailed authors on 21st January, 2021.	Not yet published and still fine tuning results… Hope to have it submitted around April.
Ethical dimensions of psychiatric research: a constructive, criterion-based approach to protocol preparation. The Research Protocol Ethics Assessment Tool (RePEAT)		No	Not focusing on youth involvement
Dutch juvenile idiopathic arthritis patients, carers and clinicians create a research agenda together following the James Lind Alliance method: a study protocol		No	Not a review
Socio-ecological influences on adolescent (aged 10â€“17) alcohol use and linked unhealthy eating behaviours: protocol for a systematic review and synthesis of qualitative studies		No	Not focusing on youth involvement
Apps and wearables for monitoring physical activity and sedentary behaviour: A qualitative systematic review protocol on barriers and facilitators		No	Not focusing on youth involvement
Protocol for a scoping review about ethics in transition programmes for adolescents and young adults with neurodisabilities		No	Not focusing on youth involvement
Group clinics for young adults with diabetes in an ethnically diverse, socioeconomically deprived setting (TOGETHER study): protocol for a realist review, co-design and mixed methods, participatory evaluation of a new care model		No	Not focusing on youth involvement
Integration of oral health into primary care: A scoping review protocol		No	Not focusing on youth involvement
Mapping the progress and impacts of public health approaches to palliative care: A scoping review protocol		No	Not focusing on youth involvement
Protocol: A realist review of user fee exemption policies for health services in Africa		No	Not focusing on youth involvement
"Patient-Oriented Research Competencies in Health (PORCH) for patients, healthcare providers, decision-makers and researchers: Protocol of a scoping review"		No	Not focusing on youth involvement
A protocol for a systematic review of the use of process evaluations in knowledge translation research		No	Not focusing on youth involvement
A comparative analysis of physical fitness of children and adolescents with HIV infection: A systematic review protocol.	Background: The impaired physical capacity of children and adolescents with HIV can directly influence their physical performance, activities of daily living and social participation. The purpose of this systematic review protocol is to perform a systematic review and meta-analysis on physical fitness (cardiorespiratory capacity, agility, flexibility, strength, and muscular endurance) in children…	No	Not focusing on youth involvement
Recommendations for the use of ECT in pregnancy: Literature review and proposed clinical protocol	[Correction Notice: An Erratum for this article was reported in Vol 21(6) of Archives of Women's Mental Health (see record [rid]2018-31004-001[/rid]). The name of Heather Burrell Ward was incorrectly captured in the original article and is now corrected in this article.] Psychiatric disorders are common in pregnancy, affecting 15â€“29% of pregnant women. Untreated depression has negative health c…	No	Not focusing on youth involvement
Factors that impact on the use of mechanical ventilation weaning protocols in critically ill adults and children: a qualitative evidenceâ€synthesis	Abstract - Background Prolonged mechanical ventilation is associated with a longer intensive care unit (ICU) length of stay and higher mortality. Consequently, methods to improve ventilator weaning processes have been sought. Two recent Cochrane systematic reviews in ICU adult and paediatric populations concluded that protocols can be effective in reducing the duration of mechanical ventilation, …	No	Not focusing on youth involvement
Protocolized versus nonâ€protocolized weaning for reducing the duration of invasive mechanical ventilation in newborn infants	Abstract - Background Mechanical ventilation is a lifeâ€saving intervention for critically ill newborn infants with respiratory failure admitted to a neonatal intensive care unit (NICU). Ventilating newborn infants can be challenging due to small tidal volumes, high breathing frequencies, and the use of uncuffed endotracheal tubes. Mechanical ventilation has several shortâ€term, as well as long…	No	Not focusing on youth involvement
Evaluating the impact of patient and carer involvement in suicide and selfâ€harm research: A mixedâ€methods, longitudinal study protocol.	Background: Patient and public involvement (PPI) is becoming more commonplace in mental health research. There are strong moral and ethical arguments for good quality PPI. Few studies have documented and evaluated PPI in selfâ€harm and suicide research. Inconsistent reporting of PPI makes it difficult to discern practices that deliver quality, effective and meaningful involvement. It is importan…	No	Not a review
The HERrespect intervention to address violence against female garment workers in Bangladesh: study protocol for a quasi-experimental trial.	Background: Women in Bangladesh experience high rates of Intimate Partner Violence (IPV). IPV is more prevalent against income earning women compared to their non-earning counterparts, and Workplace Violence (WPV) is also common. Such violence is a violation of women's rights, and also constrains them from contributing to their personal growth, household, community and the economy at large. There…	No	Not a review
Physiotherapy to improve gross motor skills in people with intellectual disability: a systematic review protocol.	Physiotherapy (PT) assists in the attainment and retention of improved physical function to better enable a person to undertake their daily activities and participatory roles. PT outcomes can be achieved through alterations in physiological and learning processes involving the cardio-respiratory, musculoskeletal and neurological systems. PT treatment interventions include but are not limited to m…	No	Not a review
Improving mental health literacy among young people aged 11-15â€‰years in Java, Indonesia: co-development and feasibility testing of a culturally-appropriate, user-centred resource (IMPeTUs) - a study protocol.	Background: Depression and anxiety are two of the leading causes of disease burden in low-to-middle income coutnries. The World Health Organisation has engaged in a programme of scaling-up mental health services, but significant challenges remain. Improving mental health literacy in children and young people, a core part of recent, global health strategies has the potential to address some of the…	No	Not a review
Effectiveness of Intraoral Chlorhexidine Protocols in the Prevention of Ventilator-Associated Pneumonia: Meta-Analysis and Systematic Review.	BACKGROUND: Ventilator-associated pneumonia (VAP) is common in critical patients and related with increased morbidity and mortality. We conducted a systematic review and meta-analysis, with intention-to-treat analysis, of randomized controlled clinical trials that assessed the effectiveness of different intraoral chlorhexidine protocols for the prevention of VAP. METHODS: Search strategies were d…	No	Not focusing on youth involvement
Effectiveness and meaningfulness of art therapy as a tool for healthy aging: a comprehensive systematic review protocol.	As a concept, art therapy has been around in an accepted capacity since the late 1930s, involving work with mental health patients in America and the United Kingdom. Artist Mary Huntoon was one of the first to be accepted for her practice and began art therapy sessions with patients at the Menninger Clinic at Topeka in Kansas and called her work, Art Synthesis around 1936.1 The American Art Thera…	No	Not focusing on youth involvement
Persuasive technology and behaviour change in parent-focused eHealth interventions supporting child health: A scoping review protocol.	eHealth interventions are widely used to support parents in managing children's health behaviours and could be beneficial in supporting physiotherapy home programmes for children with cerebral palsy. The use of technology in health crosses several disciplines, and a conceptual analysis of techniques and models used by these different disciplines could better inform eHealth intervention design. Th…	No	Not focusing on youth involvement
Community based interventions for strengthening adolescent sexual reproductive health and rights: how can they be integrated and sustained? A realist evaluation protocol from Zambia.	Background: Research that explores how community-based interventions for strengthening adolescent sexual reproductive health and rights (SRHR) can be integrated and sustained in community health systems, is, to the best of our knowledge, very scarce, if not absent. It is important to document mechanisms that shape integration process in order to improve health systemsâ€™ responsiveness towards ad…	No	Not focusing on youth involvement
Protocol for a systematic review of the effects of schools and school-environment interventions on health: evidence mapping and syntheses.	Background: Schools may have important effects on students' and staff's health. Rather than treating schools merely as sites for health education, 'school-environment' interventions treat schools as settings which influence health. Evidence concerning the effects of such interventions has not been recently synthesised.Methods/design: Systematic review aiming to map and synthesise evidence on what…	No	Not focusing on youth involvement
The experiences of adolescents with juvenile idiopathic arthritis with transition programs to adult services: A systematic review protocol.	Background Juvenile idiopathic arthritis (JIA) is a heterogeneous group of diseases characterized by arthritis of unknown origin. JIA is a clinical diagnosis made at age less than 16 years with continued arthritis of at least six weeks duration and with other identifiable causes of arthritis excluded. JIA is the most common chronic rheumatic disease in children being a significant cause of short-…	No	Not focusing on youth involvement
Community engagement to enhance trust between Gypsy/Travellers, and maternity, early years' and child dental health services: protocol for a multi- method exploratory study.	Background: Gypsy/Travellers have poor health and experience discrimination alongside structural and cultural barriers when accessing health services and consequently may mistrust those services. Our study aims to investigate which approaches to community engagement are most likely to be effective at enhancing trust between Gypsy/Travellers and mainstream health services. Methods: This multi-meth…	No	Not a review
Effects of a peer co-facilitated educational programme for parents of children with ADHD: a feasibility randomised controlled trial protocol	Introduction Significant numbers of children with attention deficit hyperactivity disorder (ADHD) display problems that cause multiple disabilities, deficits and handicaps that interfere with social relationships, development and school achievement. They may have multiple problems, which strain family dynamics and influence the child's treatment. Parent activation, described as parents' knowledge…	No	Not a review
Indigenous perspectives on wellness and health in Canada: study protocol for a scoping review	Background: Indigenous communities are often portrayed from a deficit-based lens; however, Indigenous communities have self-determined perspectives of health and well-being that are strength based. The objective of this study will be to systematically map the literature on perspectives, concepts, and constructs of wellness and well-being in Indigenous communities in Canada.Methods: A scoping revi…	No	Not focusing on youth involvement
Protocol for the development of a core indicator set for reporting burn wound infection in trials: ICon-B study	IntroductionSystematic reviews of high-quality randomised controlled trials are necessary to identify effective interventions to impact burn wound infection (BWI) outcomes. Evidence synthesis requires that BWI is reported in a consistent manner. Cochrane reviews investigating interventions for burns report that the indicators used to diagnose BWI are variable or not described, indicating a need t…	No	Not a review
The specification, acceptability and effectiveness of respite care and short breaks for young adults with complex healthcare needs: protocol for a mixed-methods systematic review	IntroductionThe number of young adults with complex healthcare needs due to life-limiting conditions/complex physical disability has risen significantly as children with complex conditions survive into adulthood. Respite care and short breaks are an essential service, however, needs often go unmet after the transition to adult services, leading to a significant impact on the life expectancy and q…	No	Not focusing on youth involvement
Rationale, development and feasibility of group antenatal care for immigrant women in Sweden: a study protocol for the Hooyo Project	IntroductionSomali-born women comprise a large group of immigrant women of childbearing age in Sweden, with increased risks for perinatal morbidity and mortality and poor experiences of care, despite the goal of providing equitable healthcare for the entire population. Rethinking how care is provided may help to improve outcomes.Overall aimTo develop and test the acceptability, feasibility and im…	No	Not a review
Long-term impact of giving antibiotics before skin incision versus after cord clamping on children born by caesarean section: protocol for a longitudinal study based on UK electronic health records	IntroductionIn the UK, about a quarter of women give birth by caesarean section (CS) and are offered prophylactic broad-spectrum antibiotics to reduce the risk of maternal postpartum infection. In 2011, national guidance was changed from recommending antibiotics after the umbilical cord was cut to giving antibiotics prior to skin incision based on evidence that earlier administration reduces mate…	No	Not a review
Protocol for developing a core outcome set for evaluating school-based physical activity interventions in primary schools	IntroductionPrimary school-based physical activity interventions, such as The Daily Mile initiative, have the potential to increase childrenâ€™s physical activity levels over time, which is associated with a variety of health benefits. Comparing interventions or combining results of several studies of a single intervention is challenging because previous studies have examined different outcomes o…	No	Not a review
PARENTS 2 study protocol: Pilot of Parents' Active Role and ENgagement in the review of Their Stillbirth/perinatal death	Background The perinatal mortality review meeting that takes place within the hospital following a stillbirth or neonatal death enables clinicians to learn vital lessons to improve care for women and their families for the future. Recent evidence suggests that parents are unaware that a formal review following the death of their baby takes place. Many would welcome the opportunity to feedback int…	No	Not a review
Understanding the implementation of Direct Health Facility Financing and its effect on health system performance in Tanzania: a non-controlled before and after mixed method study protocol	Background Globally, good health system performance has resulted from continuous reform, including adaptation of Decentralisation by Devolution policies, for example, the Direct Health Facility Financing (DHFF). Generally, the role of decentralisation in the health sector is to improve efficiency, to foster innovations and to improve quality, patient experience and accountability. However, such i…	No	Not a review
The Born in Bradford COVID-19 Research Study: Protocol for an adaptive mixed methods research study to gather actionable intelligence on the impact of COVID-19 on health inequalities amongst families living in Bradford [version 1; peer review: awaiting pe	The UK COVID-19 lockdown has included restricting social movement and interaction to slow the spread of disease and reduce demand on NHS acute services. It is likely that the impacts of restrictions will hit the least advantaged disproportionately and will worsen existing structural inequalities amongst deprived and ethnic minority groups.The aim of this study is to deliver rapid intelligence to …	No	Not a review
What is known about initial teacher education for child protection? A protocol for a systematic scoping review	Child maltreatment is a serious problem, worldwide. Children and young people who have experienced maltreatment face multiple physical and mental health challenges which hinder their success at school and these adverse experiences makes them more challenging to teach than their non-maltreated peers. Increasingly, teachers are considered as an important part of the wider the child protection workf…	No	Not focusing on youth involvement
Core Outcome Sets in Miscarriage Trials (COSMisT) study: a study protocol	Introductionâ€˜Core outcome setsâ€™ are an agreed, standardised set of outcomes based on what key stakeholders (clinicians, patients, their partners, researchers, service developers, funding organisations and so on) consider the important outcomes in the management or prevention of a condition. This paper describes the rationale and design for the development of Core Outcome Sets for Miscarriage …	No	Not a review
Understanding the Landscape of Psychosocial Intervention Practices for Social, Emotional, and Behavioral Challenges in Youth With ASD: A Study Protocol	Introduction: There is a significant gap between research and practice for mental health services for youth with autism spectrum disorder (ASD). Despite increased numbers of individuals with ASD treated in community settings, little is known about the array of practices used with this population and the extent to which providers are aware of and use evidence-based strategies. The goal of this art…	No	Not a review
Quantifying nursing care delivered in Kenyan newborn units: protocol for a cross-sectional direct observational study	IntroductionIn many African countries, including Kenya, a major barrier to achieving child survival goals is the slow decline in neonatal mortality that now represents 45% of the under-5 mortality. In newborn care, nurses are the primary caregivers in newborn settings and are essential in the delivery of safe and effective care. However, due to high patient workloads and limited resources, nurses…	No	Not a review
Preventing chronic disease in patients with low health literacy using eHealth and teamwork in primary healthcare: protocol for a cluster randomised controlled trial	IntroductionAdults with lower levels of health literacy are less likely to engage in health-promoting behaviours. Our trial evaluates the impacts and outcomes of a mobile health-enhanced preventive intervention in primary care for people who are overweight or obese.Methods and analysisA two-arm pragmatic practice-level cluster randomised trial will be conducted in 40 practices in low socioeconomi…	No	Not a review
Protocol for surgical and non-surgical treatment for metacarpal shaft fractures in adults: an observational feasibility study	Introduction Metacarpal shaft fractures (MSF) are common traumatic hand injuries that usually affect young people of working age. They place a significant burden on healthcare resources and society; however, there is a lack of evidence to guide their treatment. Identifying the most beneficial and cost-efficient treatment will ensure optimisation of care and provide economic value for the National…	No	Not a review
Assessing the medium-term impact of a home-visiting programme on child maltreatment in England: protocol for a routine data linkage study	Introduction Child maltreatment involves acts of omission (neglect) or commission (abuse) often by caregivers that results in potential or actual harm to a child. The Building Blocks trial (ISRCTN23019866) assessed the short-term impact of an intensive programme of antenatal and postnatal visiting by specially trained nurses to support young pregnant women in England. The Building Blocks: 2-6 Stu…	No	Not a review
Infant formula composition and educational performance: a protocol to extend follow-up for a set of randomised controlled trials using linked administrative education records	Introduction The effect of infant nutrition on long-term cognition is important for parents and policy makers. However, most clinical trials typically have short follow-up periods, when measures of cognition are poorly predictive of later function. The few trials with longer-term follow-up have high levels of attrition, which can lead to selection bias, and in turn to erroneous interpretation of …	No	Not a review
How, why, for whom and in what context, do sexual health clinics provide an environment for safe and supported disclosure of sexual violence: protocol for a realist review	IntroductionSupporting people subjected to sexual violence includes provision of sexual and reproductive healthcare. There is a need to ensure an environment for safe and supported disclosure of sexual violence in these clinical settings. The purpose of this research is to gain a deeper understanding of how, why, for whom and in what circumstances safe and supported disclosure occurs in sexual he…	No	Not focusing on youth involvement
Establishing the safety of waterbirth for mothers and babies: a cohort study with nested qualitative component: the protocol for the POOL study	Introduction Approximately 60 000 (9/100) infants are born into water annually in the UK and this is likely to increase. Case reports identified infants with water inhalation or sepsis following birth in water and there is a concern that women giving birth in water may sustain more complex perineal trauma. There have not been studies large enough to show whether waterbirth increases these poor ou…	No	Not a review
Comparative efficacy and acceptability of psychosocial treatments for disruptive behaviour disorders in children and adolescents: study protocol for a systematic review and network meta-analysis	Introduction Disruptive behaviour disorders are common among children and adolescents, with negative impacts on the youths, their families and society. Although multiple psychosocial treatments are effective in decreasing the symptoms of disruptive behaviour disorders, comprehensive evidence regarding the comparative efficacy and acceptability between these treatments is still lacking. Therefore,…	No	Not focusing on youth involvement
Impact of the COVID-19 pandemic on the mental health and learning of college and university students: A protocol of systematic review and meta-analysis	Introduction COVID-19 has a serious impact on people's physical health and mental health. The COVID-19 pandemic forced college and university students to take online classes, which may have bad impacts on students' learning. In addition, the students lost many job opportunities during the pandemic. Faced with employment and study pressure and worried about the epidemic, college and university stu…	No	Not focusing on youth involvement
Involvement of Indigenous young people in the design and evaluation of digital mental health interventions: a scoping review protocol.	BACKGROUND: Indigenous young people worldwide are at greater risk of developing mental health concerns due to ongoing inequity and disadvantage. Digital mental health (dMH) interventions are identified as a potential approach to improving access to mental health treatment for Indigenous youth. Although involvement in the development and evaluation of dMH resources is widely recommended, there is …	-	Duplicate
Mapping adolescent sexual and reproductive health research in sub-Saharan Africa: protocol for a scoping review.	INTRODUCTION: Previous studies have attempted to review the vast body of evidence on adolescent sexual and reproductive health (ASRH), but none has focused on a complete mapping and synthesis of the body of inquiry and evidence on ASRH in sub-Saharan Africa (SSA). Such a comprehensive scoping is needed, however, to offer direction to policy, programming and future research. We aim to undertake a …	No	Not focusing on youth involvement
National suicide management guidelines with family as an intervâ€™ention and suicide mortality rates: a systematic review protocol	IntroductionSuicidal behaviour remains a major public health challenge worldwide. Several countries have developed national suicide guidelines aimed at raising awareness of and preventing deaths by suicide. One of the interventions often mentioned in these national guidelines is the involvement of family members as a protective factor in suicide prevention. However, the level or type of family in…	No	Not focusing on youth involvement
ED to EPI: protocol for a pragmatic randomised controlled trial of an SMS (text) messaging intervention to improve the transition from the emergency department to early psychosis intervention for young people with psychosis	IntroductionWhile nearly half of all new psychotic disorders are diagnosed in the emergency department (ED), most young people who present to the ED with psychosis do not receive timely follow-up with a psychiatrist, and even fewer with evidence-based early psychosis intervention (EPI) services. We aim to test an intervention delivered using short message service (SMS), a low-cost, low-complexity…	No	Not a review
Experiences of pregnant women with gestational diabetes mellitus: A systematic review of qualitative evidence protocol	Introduction The incidence of gestational diabetes mellitus (GDM) is increasing and an issue of global concern. GDM can cause severe adverse effects for pregnant women and their fetuses. This systematic review is proposed to explore women's experiences during the pregnancy with GDM. This review will provide insights into the physical, psychological and social adaptation experiences of women with …	No	Not focusing on youth involvement
The self-reported experiences of siblings who have a brother or sister diagnosed with childhood cancer: A systematic review protocol of qualitative evidence	Review question/objective The overall objective of this review is to promote a broader understanding of the experiences of siblings of a brother or sister diagnosed with childhood cancer. The specific objectives include to synthesize existing findings and to summarize the best available evidence to increase the overall understanding of what it is like to live with a brother or sister with cancer.…	No	Not focusing on youth involvement
Conceptualizing, measuring, implementing, and evaluating trauma-informed care in practice: A protocol	Trauma-informed care (TIC) is an emerging concept that involves addressing needs of those with histories of trauma1. While interest in TIC has grown, the evidence supporting TIC interventions remains undeveloped2,3. This project is conceptualized in two phases, and will involve multiple methods at various stages. The objectives of Phase 1 are to: 1) systematically identify and analyze TIC interve…	No	Not a review
Comparing Written Versus Pictorial Asthma Action Plans to Improve Asthma Management and Health Outcomes Among Children and Adolescents: Protocol of a Pilot and Feasibility Randomized Controlled Trial	Background: Asthma is an important focus for pediatric health research as management of asthma symptoms is a significant challenge, and morbidity and mortality among youths with asthma remain prevalent. Treatment guidelines for asthma recommend a written asthma action plan (WAAP) that summarizes individualized instructions for daily medication use. However, WAAPs are typically written at a sevent…	No	Not a review
Selective feeding centres in refugee settings: evaluation framework protocol.	Selective feeding programs are centres for the treatment of persons suffering from acute malnutrition. Unlike chronic malnutrition, acute malnutrition reflects recent problems. In a crisis situation, wasting is preferred above other indicators because it is sensitive to rapid change, indicates present change, can be used to monitor the impact of interventions and is a good predictor of immediate …	No	Not a review
<i>P</i> value and Bayesian analysis in randomized-controlled trials in child health research published over 10 years, 2007 to 2017: a methodological review protocol	Background There is an unresolved debate about the reliability of the interpretation of P value. Some investigators have suggested that an alternative Bayesian method is preferred in conducting health research. As randomized-controlled trials (RCTs) are important in generating research evidence, we decided to investigate the extent, if any, the inferential statistical framework in published RCTs …	no	Not focusing on youth involvement
Diet and physical activity in pregnancy to prevent gestational diabetes: a protocol for an individual participant data (IPD) meta-analysis on the differential effects of interventions with economic evaluation	IntroductionMothers with gestational diabetes mellitus (GDM) are at increased risk of pregnancy-related complications and developing type 2 diabetes after delivery. Diet and physical activity-based interventions may prevent GDM, but variations in populations, interventions and outcomes in primary trials have limited the translation of available evidence into practice. We plan to undertake an indi…	no	Not focusing on youth involvement
Autism Spectrum Social Stories In Schools Trial 2 (ASSSIST2): study protocol for a randomised controlled trial analysing clinical and cost-effectiveness of Social Stories (TM) in primary schools	Background: Interventions designed to support children with a diagnosis of Autism Spectrum Conditions (ASC) can be time consuming, needing involvement of outside experts. Social Stories (TM) are a highly personalised intervention aiming to give children with ASC social information or describing an otherwise difficult situation or skill. This can be delivered daily by staff in education settings. …	No	Not a review
Carers' concerns about their older persons (Carees) at risk of falling - a mixed-methods study protocol	Background: When dependent older persons (carees) experience a fall at home, their carers worry that they will fall again. This ongoing concern affects the carers' wellbeing, perception of burden and can potentially change care arrangements. Previous research has focused on carers of high fall risk older persons with stroke, dementia or Parkinson's disease. However, little is known about the care…	No	Not a review
Use of patient-reported outcome measures (PROMs) in clinical diabetes consultations: study protocol for the DiaPROM randomised controlled trial pilot study	Introduction Although diabetes distress is found to be associated with decreased glycaemic control among adults with type 1 diabetes, the psychological and emotional impact of living with the condition is often not recognised and often under-reported in diabetes care. Therefore, regular assessment of diabetes distress is recommended. Assessment of diabetes distress using patient-reported outcome …	No	Not a review
Patients' and therapists' experiences with a new treatment programme for eating disorders that combines physical exercise and dietary therapy: the PED-t trial. A qualitative study protocol	Introduction Women with bulimia nervosa and binge eating disorder often suffer for many years before they seek professional help. Evidence-based treatments like cognitive behavioural therapy (CBT) might be poorly accessible, and about 50% of those who receive CBT respond to it. Such outcome may reflect the heterogeneous nature of eating disorders, and addressing this heterogeneity calls for expan…	No	Not a review
PROTOCOL: Advocacy interventions to reduce or eliminate violence and promote the physical and psychosocial wellâ€being of women who experience intimate partner abuse	The World Health Organisation estimates that between 10% and 50% of women worldwide report having been assaulted physically or sexually by an intimate partner at some time in their lives, and when threats, financial and emotional abuse are included the prevalence rates are even higher. Abused women can suffer injury and longâ€lasting physical and emotional health problems. One form of interventi…	no	Not focusing on youth involvement
Paediatric goal management training in patients with acquired brain injury: study protocol for a randomised controlled trial	Introduction Compromised integrity of the brain due to paediatric acquired brain injury (pABI) has been associated with cognitive impairment, particularly executive dysfunction, in addition to somatic and emotional symptoms and reduced everyday function. Goal Management Training (GMT) is a cognitive rehabilitation intervention for improving executive function (EF) that has received empirical supp…	No	Not a review
Primary Care SHOPping intervention for cardiovascular disease prevention (PC-SHOP): protocol for a randomised controlled trial to reduce saturated fat intake	Introduction A diet high in saturated fat (SFA) increases the risk of cardiovascular disease (CVD) and intakes in the UK exceed dietary recommendations. The Primary Care Shopping Intervention for Cardiovascular Disease Prevention (PC-SHOP) study aims to test the effect of an intervention for people with raised low-density lipoprotein (LDL) cholesterol involving health professional (HP) advice alo…	No	Not a review
Protocol for the development of a core outcome set for studies of pregnant women with pre-existing multimorbidity	IntroductionIncreasingly more pregnant women are living with pre-existing multimorbidity (â‰¥two long-term physical or mental health conditions). This may adversely affect maternal and offspring outcomes. This study aims to develop a core outcome set (COS) for maternal and offspring outcomes in pregnant women with pre-existing multimorbidity. It is intended for use in observational and interventi…	no	Not focusing on youth involvement
Supporting survivors of sexual violence: protocol for a mixed-methods, co-research study of the role, funding and commissioning of specialist services provided by the voluntary sector in England	IntroductionThe voluntary sector provides a range of specialist services to survivors of sexual violence, many of which have evolved from grass roots organisations responding to unmet local needs. However, the evidence base is poor in terms of what services are provided to which groups of survivors, how voluntary sector specialist (VSS) services are organised and delivered and how they are commis…	No	Not a review
School reintegration following hospitalisation for children with medical complexity and chronic disease diagnoses: A scoping review protocol	Introduction Schools play a significant role in children's social, emotional and intellectual well-being. For children with medical complexity (CMC) and chronic disease diagnoses (CDD), an absence from school due to prolonged hospitalisation places them at risk for greater social exclusion and poorer academic outcomes than their healthy counterparts. Processes that support the school reintegratio…	no	Not focusing on youth involvement
Recreational Cannabis Usage Among Young Adults Living with Diabetes: Protocol for a Mixed Methods Study	BackgroundCanada is the second country in the world to legalize recreational cannabis (marijuana). Young adults are the highest users of cannabis. Recreational cannabis use may increase anxiety, depression, breathing problems, and weight in young adults in general and further result in poor control of sugar levels, increased consumption of carbohydrates, and poor self-management in young adults l…	No	Not a review
Towards high-quality, useful practice guidelines for child and youth mental health disorders: Protocol for a systematic review and consensus exercise	The quality of clinical practice guidelines (PGs) has not been evaluated in child and youth mental health (CYMH). To address this gap, we will: (1) conduct a systematic review (SR) to answer the question among eligible PGs relevant to the prevention or treatment of CYMH conditions, which PGs meet criteria for minimum and high quality?'; (2) apply nominal group methods to create recommendations fo…	no	Not focusing on youth involvement
Long-term outcomes of urinary tract infection (UTI) in Childhood (LUCI): protocol for an electronic record-linked cohort study.	INTRODUCTION: Current guidelines advise the prompt diagnosis and treatment of urinary tract infection (UTI) in children to improve both short and longer term outcomes. However, the risk of long-term complications following childhood UTI is unclear.UTI is relatively common but difficult to diagnose in children as symptoms are non-specific. Diagnosis requires a urine sample, but sampling is difficu…	No	Not a review
Care-experienced cHildren and young people's Interventions to improve Mental health and wEll-being outcomes: Systematic review (CHIMES) protocol	Introduction The mental health and well-being of children and young people who have been in care (ie, care-experienced) are a priority. There are a range of interventions aimed at addressing these outcomes, but the international evidence-base remains ambiguous. There is a paucity of methodologically robust systematic reviews of intervention effectiveness, with few considering the contextual condi…	no	Not focusing on youth involvement
Private sector delivery of quality care for maternal, newborn and child health in low-income and middle-income countries: A mixed-methods systematic review protocol	Introduction To accelerate progress to reach the sustainable development goals for ending preventable maternal, newborn and child deaths, it is critical that both the public and private health service delivery systems invest in increasing coverage of interventions to sustainably deliver quality care for mothers, newborns and children at scale. Although various approaches have been successful in h…	no	Not focusing on youth involvement
Rare but heard: using asynchronous virtual focus groups, interviews and roundtable discussions to create a personalised psychological intervention for primary sclerosing cholangitis: a protocol	Introduction Primary sclerosing cholangitis (PSC) is a rare and chronic disease characterised by inflammation and fibrosis of the liver's bile ducts. There is no known cause or cure for the illness, which often progresses to end-stage liver disease requiring liver transplantation. Symptoms of PSC can be very burdensome on those living with the illness, leading to restrictions in daily living, as …	No	Not a review
Effectiveness of one-to-one volunteer support for patients with psychosis: protocol of a randomised controlled trial	Introduction: Social isolation is common in patients with psychosis and associated with a number of negative outcomes. Programmes in which volunteers provide one-to-one support-often referred to as befriending-have been reputed to achieve favourable outcomes. However, trial-based evidence for their effectiveness is limited.Methods and analysis: This is a randomised controlled trial comparing the …	No	Not a review
Timeliness of routine childhood vaccination in low- And middle-income countries, 1978- 2021: Protocol for a scoping review to map methodologic gaps and determinants	The literature on the timeliness of childhood vaccination (i.e. vaccination at the earliest appropriate age) in low-and middle-income countries has important measurement and methodological issues that may limit their usefulness and cross comparison. We aim to conduct a comprehensive scoping review to map the existing literature with a key focus on how the literature on vaccination timeliness has …	No	Not focusing on youth involvement
A randomised, double-blind, placebo-controlled, pilot trial of intravenous plasma purified alpha-1 antitrypsin for SARS-CoV-2-induced Acute Respiratory Distress Syndrome: a structured summary of a study protocol for a randomised, controlled trial.	OBJECTIVES: The primary objective is to demonstrate that, in patients with PCR-confirmed SARS-CoV-2 resulting in Acute Respiratory Distress Syndrome (ARDS), administration of 120mg/kg of body weight of intravenous ProlastinÂ®(plasma-purified alpha-1 antitrypsin) reduces circulating plasma levels of interleukin-6 (IL-6). Secondary objectives are to determine the effects of intravenous ProlastinÂ® …	No	Not a review
Recruitment and retention of fathers with young children in early childhood health intervention research: a systematic review and meta-analysis protocol	Background Fathers are under-represented in research and programs addressing early childhood health and development. Recruiting fathers into these interventions can be hampered for multiple reasons, including recruitment and retention strategies that are not tailored for fathers. The primary aim of this systematic review and meta-analysis is to determine the effectiveness of recruitment and reten…	No	Not focusing on youth involvement
Improving the performance of community health workers in humanitarian emergencies: a realist evaluation protocol for the PIECES programme	Introduction: Understanding what enhances the motivation and performance of community health workers (CHWs) in humanitarian emergencies represents a key research gap within the field of human resources for health. This paper presents the research protocol for the Performance ImprovEment of CHWs in Emergency Settings (PIECES) research programme. Enhancing Learning and Research in Humanitarian Acti…	No	Not a review
Differences in access to Emergency Paediatric Intensive Care and care during Transport (DEPICT): study protocol for a mixed methods study	Introduction Following centralisation of UK paediatric intensive care, specialist retrieval teams were established who travel to general hospitals to stabilise and transport sick children to regional paediatric intensive care units (PICUs). There is national variation among these PICU retrieval teams (PICRTs) in terms of how quickly they reach the patient's bedside and in the care provided during…	No	Not a review
Stakeholder attitudes towards the role and application of informed consent for newborn bloodspot screening: a study protocol	Introduction: Newborn bloodspot screening (NBS) involves testing a small sample of blood taken from the heel of the newborn for a number of serious and life-limiting conditions. In Canada, newborn screening programmes fall under provincial and territorial jurisdiction with no federal coordination. To date, we know very little about the underlying beliefs around different consent practices or how …	No	Not a review
Improving the quality of child-care centres through supportive assessment and â€˜communities of practiceâ€™ in informal settlements in Nairobi: protocol of a feasibility study	IntroductionInvesting in children during the critical period between birth and age 5 years can have long-lasting benefits throughout their life. Children in Kenyaâ€™s urban informal settlements, face significant challenges to healthy development, particularly when their families need to earn a daily wage and cannot care for them during the day. In response, informal and poor quality child-care ce…	No	Not a review
Childrenâ€™s and adolescentsâ€™ experiences of healthcare professionals: scoping review protocol	Background: Children and adolescents form a distinct patient group, whose experiences are relatively underrepresented in research. Surveys have shown that healthcare professionals (HCPs) do not always communicate with them well, leaving children and adolescents under-involved and unsure who to ask when concerned. Recent qualitative studies have recognised that HCPs have a major influence on child…	No	Not focusing on youth involvement
Study protocol: a mixed-methods realist evaluation of the Universal Health Visiting Pathway in Scotland	IntroductionThe growing political emphasis on the early years reflects the importance of these formative years of life. Health visitors in the UK are uniquely positioned to improve health outcomes for children and families and to reduce health inequalities. Recently, there has been a policy change in Scotland in an attempt to enhance the delivery of the universal health visiting service. This stu…	No	Not a review
P-value and Bayesian Analysis in Randomized-controlled Trials in Child health Research Published Over Ten Years, 2007 to 2017: A Review Protocol	Background: There is an unresolved debate about the reliability of the interpretation of P-value. Some investigators have suggested that an alternative Bayesian method is preferred in conducting health research. As randomized-controlled trials (RCTs) are important in generating research evidence, we decided to investigate the extent, if any, the inferential statistical framework in published RCTs…	No	Not focusing on youth involvement
Public involvement and engagement in big data research: protocol for a scoping review and a systematic review of delivery and effectiveness of strategies for involvement and engagement	IntroductionBig data research has grown considerably over the last two decades. This presents new ethical challenges around consent, data storage and anonymisation. Big data research projects require public support to succeed and it has been argued that one way to achieve this is through public involvement and engagement. To better understand the role public involvement and engagement can play in…	No	Not focusing on youth exclusively
Using social networks to scale up and sustain community-based programmes to improve physical activity and diet in low-income and middle-income countries: a scoping review protocol	IntroductionThe World Health Organisation endorses community-based programmes as a cost-effective, feasible and a â€˜best buyâ€™ in the prevention and management of non-communicable diseases (NCDs). These programmes are particularly successful when the community actively participates in its design, implementation and evaluation. However, they may be only useful insofar as they can be scaled up an…	No	Not focusing on youth involvement
Facilitators of and barriers to buprenorphine initiation for people with opioid use disorder in the emergency department: protocol for a scoping review	IntroductionBuprenorphineâ€“naloxone is recommended as a first-line agent for the treatment of opioid use disorder. Although initiation of buprenorphine in the emergency department (ED) is evidence based, barriers to implementation persist. A comprehensive review and critical analysis of both facilitators of and barriers to buprenorphine initiation in ED has yet to be published. Our objectives ar…	No	Not focusing on youth involvement
Study protocol: Yarning about HPV Vaccination: a qualitative study of factors influencing HPV vaccination among Aboriginal and Torres Strait Islander adolescents in Australia	Introduction Aboriginal and Torres Strait Islander women experience a higher burden of cervical cancer than non-Indigenous women in Australia. Cervical cancer is preventable partly through human papillomavirus (HPV) vaccination; in Australia, this is delivered through the national school-based immunisation programme. While HPV vaccination uptake is high among Australian adolescents, there remain …	No	Not a review
The development of an off-therapy needs questionnaire and protocol for survivors of childhood cancer.	The purpose of this project was to obtain input from the families of survivors of childhood cancer regarding their needs surrounding the "coming off treatment" (COT) period. A questionnaire was developed to record their needs, their wishes, and their satisfaction surrounding this period of time. Closer examination of the time surrounding COT was undertaken in an attempt to enhance this area of se…	No	Not a review
The Information Matters Project: health, medicines and self-care choices made by children, young people and their families: information to support decision-making. Study protocol.	Aim: This protocol outlines a study to address knowledge gaps about the types and formats of children's information which could support decision-making in respect of health, medicines and self-care.; Background: Partnership between the public and health services is seen as the key to a healthier society and cost-effective care. A requirement of participative models is the provision of high qualit…	No	Not a review
Long-term economic outcomes for interventions in early childhood: Protocol for a systematic review	Introduction Investment in early childhood produces positive returns: for the child, the family and the community. Benefits have been shown to be significant within certain parameters, but a systematic review of the economic evidence across multiple sectors including health, education and social welfare will have the capacity to inform policy relative to the full range of social determinants. Thi…	No	Not focusing on youth involvement
Effective educational interventions for the promotion of sexual and reproductive health and rights for school-age children in low- And middle-income countries: A systematic review protocol	Background: Biological changes underlying the sexual and reproductive maturation of school-age children are linked with various sexual and reproductive health and rights risks. SRHR risks are predictors of poor SRHR outcomes, such as poor knowledge of sexually transmitted diseases and early sexual initiation occurring predominantly among school-age children. The aim of this proposed review, there…	No	Not focusing on youth involvement
Healing the Past by Nurturing the Future-co-designing perinatal strategies for Aboriginal and Torres Strait Islander parents experiencing complex trauma: framework and protocol for a community-based participatory action research study.	Introduction: Child maltreatment and other traumatic events can have serious long-term physical, social and emotional effects, including a cluster of distress symptoms recognised as 'complex trauma'. Aboriginal and Torres Strait Islander (Aboriginal) people are also affected by legacies of historical trauma and loss. Trauma responses may be triggered during the transition to parenting in the peri…	No	Not a review
The Positive Choices trial: study protocol for a Phase-III RCT trial of a whole-school social marketing intervention to promote sexual health and reduce health inequalities.	Background: Positive Choices is a whole-school social marketing intervention to promote sexual health among secondary school students. Intervention comprises school health promotion council involving staff and students coordinating delivery; student survey to inform local tailoring; teacher-delivered classroom curriculum; student-run campaigns; parent information; and review of sexual/reproductiv…	No	Not a review
[Protocol and feasibility of a randomized controlled study on preventing the smoking habit in adolescents].	As no similar study has been conducted in Italy, the Local Health District (USL) of Rozzano (Milano), decided to carry on a randomized controlled trial on the efficacy of a Smoking Prevention Program. In this article we describe study protocol and give data related to program steps already carried out. A team of four MDs involved in school health and a Health Research consultant were in charge fo…	No	Not a review
Impact of COVID-19 on utilization of maternal, newborn and child health services in Nigeria: protocol for a country-level mixed-methods study	Background: Battling with COVID-19 and providing essential services along the continuum of care could be challenging. This study will evaluate the impact of COVID-19 on utilization of maternal, newborn and child health (MNCH) services in Nigeria and explore the barriers being experienced by women and their families in getting access to MNCH services, as well as other contextual factors that may h…	No	Not a review
Programmes to support transitions in care for children and youth with complex care needs and their families: a scoping review protocol.	Introduction: Children and youth with complex care needs (CCNs) and their families experience many care transitions over their lifespan and are consequently vulnerable to the discontinuity or gaps in care that can occur during these transitions. Transitional care programmes, broadly defined as one or more intervention(s) or service(s) that aim to improve continuity of care, are increasingly being…	No	Not focusing on youth involvement
PRISMA-Children (C) and PRISMA-Protocol for Children (P-C) Extensions: a study protocol for the development of guidelines for the conduct and reporting of systematic reviews and meta-analyses of newborn and child health research.	Introduction: Paediatric systematic reviews differ from adult systematic reviews in several key aspects such as considerations of child tailored interventions, justifiable comparators, valid outcomes and child sensitive search strategies. Available guidelines, including PRISMA-P (2015) and PRISMA (2009), do not cover all the complexities associated with reporting systematic reviews in the paediat…	No	Not a review
Trends in the number and the quality of trial protocols involving children submitted to a French Institutional Review Board.	Background: There is a great need for high quality clinical research for children. The European Pediatric Regulation aimed to improve the quality of clinical trials in order to increase the availability of treatments for children. The main purpose of this study was to assess the evolution of both the number and the quality of pediatric trial protocols that were submitted to a French Institutional…	No	Not focusing on youth involvement
Quality of Primary Care for the Adult Population With Autism Spectrum Disorder: Protocol for a Scoping Review.	BACKGROUND: A strong primary care system is vital to overall health. Research on the primary care of people with autism spectrum disorder (ASD) has mostly focused on children. A synthesis of the existing literature related to the quality of primary care for the adult population with ASD would elucidate what is known about the topic as well as inform future research and clinical practice. OBJECTIV…	No	Not focusing on youth involvement
Cost-effectiveness of cannabinoids for pediatric drug-resistant epilepsy: Protocol for a systematic review of economic evaluations	Background: Drug-resistant epilepsy negatively impacts the quality of life and is associated with increased morbidity and mortality and high costs to the healthcare system. Cannabis-based treatments may be effective in reducing seizures in this population, but whether they are cost-effective is unclear. In this systematic review, we will search for cost-effectiveness analyses involving the treatm…	No	Not focusing on youth involvement
Evaluation of different infant vaccination schedules incorporating pneumococcal vaccination (The Vietnam Pneumococcal Project): protocol of a randomised controlled trial	Introduction WHO recommends the use of pneumococcal conjugate vaccine (PCV) as a priority. However, there are many countries yet to introduce PCV, especially in Asia. This trial aims to evaluate different PCV schedules and to provide a headâ€toâ€head comparison of PCV10 and PCV13 in order to generate evidence to assist with decisions regarding PCV introduction. Schedules will be compared in rel…	No	Not a review
Caregiver-mediated interventions to support self-regulation among infants and young children (0-5 years): A protocol for a realist review	Introduction Self-regulation is a modifiable protective factor for lifespan mental and physical health outcomes. Early caregiver-mediated interventions to promote infant and child regulatory outcomes prevent long-term developmental, emotional and behavioural difficulties and improve outcomes such as school readiness, educational achievement and economic success. To harness the population health p…	No	Not focusing on youth involvement
Long-Term Follow-Up of a Randomized Controlled Trial to Reduce Excessive Weight Gain in Infancy: Protocol for the Prevention of Overweight in Infancy (POI) Follow-Up Study at 11 Years.	BACKGROUND: The Prevention of Overweight in Infancy (POI) randomized controlled trial assessed the effect of a more conventional food, physical activity, and breastfeeding intervention, with a more novel sleep intervention on weight outcomes at 2 years of age. The trial had 58% uptake at recruitment, and retention was 86% at age 2 years, 77% at age 3.5 years, and 69% at age 5 years. Children who …	No	Not a review
Accelerating the conceptual use of behavioral health research in juvenile court decision-making: study protocol.	Background: The youth criminal-legal system is under heavy political scrutiny with multiple calls for significant transformation. Leaders within the system are faced with rethinking traditional models and are likely to benefit from behavioral health research evidence as they redesign systems. Little is known about how juvenile court systems access and use behavioral health research evidence; furt…	No	Not a review
P value and Bayesian analysis in randomized-controlled trials in child health research published over 10 years, 2007 to 2017: a methodological review protocol.	Background: There is an unresolved debate about the reliability of the interpretation of P value. Some investigators have suggested that an alternative Bayesian method is preferred in conducting health research. As randomized-controlled trials (RCTs) are important in generating research evidence, we decided to investigate the extent, if any, the inferential statistical framework in published RCTs…	No	Not focusing on youth involvement
