# Supplementary material for: An umbrella review of reviews on challenges to meaningful adolescent involvement in health research
Source: Health Expect. 2024 Jan 27;27(1):e13980. doi: 10.1111/hex.13980 (PMC10821743; doi:10.1111/hex.13980)
Supplement: Supplementary file 1 — Supporting information. [file HEX-27-e13980-s001.zip › Search record and results/Other sources/10 Journals/1. JAMA/JAMA- search string 2.xml]

<?xml version="1.0" encoding="UTF-8"?>
<xml><records><record><database name="MyLibrary">MyLibrary</database><source-app name="Zotero">Zotero</source-app><ref-type name="Journal Article">17</ref-type><contributors><authors><author>Vasan, Aditi</author><author>Mitchell, Hannah K.</author><author>Fein, Joel A.</author><author>Buckler, David G.</author><author>Wiebe, Douglas J.</author><author>South, Eugenia C.</author></authors></contributors><titles><title>Association of Neighborhood Gun Violence With Mental Health–Related Pediatric Emergency Department Utilization</title><secondary-title>JAMA Pediatrics</secondary-title></titles><periodical><full-title>JAMA Pediatrics</full-title><abbr-1>JAMA Pediatr</abbr-1></periodical><pages>1244</pages><volume>175</volume><number>12</number><issue>12</issue><dates><year>2021</year><pub-dates><date>2021-12-01</date></pub-dates></dates><isbn>2168-6203</isbn><electronic-resource-num>10.1001/jamapediatrics.2021.3512</electronic-resource-num><remote-database-name>DOI.org (Crossref)</remote-database-name><language>en</language><urls><web-urls><url>https://jamanetwork.com/journals/jamapediatrics/fullarticle/2784065</url></web-urls></urls><access-date>2022-01-14 16:18:30</access-date></record><record><database name="MyLibrary">MyLibrary</database><source-app name="Zotero">Zotero</source-app><ref-type name="Journal Article">17</ref-type><contributors><authors><author>Oosterhoff, Benjamin</author><author>Palmer, Cara A.</author></authors></contributors><titles><title>Attitudes and Psychological Factors Associated With News Monitoring, Social Distancing, Disinfecting, and Hoarding Behaviors Among US Adolescents During the Coronavirus Disease 2019 Pandemic</title><secondary-title>JAMA Pediatrics</secondary-title></titles><periodical><full-title>JAMA Pediatrics</full-title><abbr-1>JAMA Pediatr</abbr-1></periodical><pages>1184</pages><volume>174</volume><number>12</number><issue>12</issue><dates><year>2020</year><pub-dates><date>2020-12-01</date></pub-dates></dates><isbn>2168-6203</isbn><electronic-resource-num>10.1001/jamapediatrics.2020.1876</electronic-resource-num><remote-database-name>DOI.org (Crossref)</remote-database-name><language>en</language><urls><web-urls><url>https://jamanetwork.com/journals/jamapediatrics/fullarticle/2767276</url></web-urls><pdf-urls><url>internal-pdf://2088/Oosterhoff and Palmer - 2020 - Attitudes and Psychological Factors Associated Wit.pdf</url></pdf-urls></urls><access-date>2022-01-14 16:18:30</access-date></record><record><database name="MyLibrary">MyLibrary</database><source-app name="Zotero">Zotero</source-app><ref-type name="Journal Article">17</ref-type><contributors><authors><author>Juvonen, Jaana</author><author>Schacter, Hannah L.</author></authors></contributors><titles><title>When Low Rates of Bullying Increase Risks for Those Who Are Bullied: The Safe School Paradox</title><secondary-title>JAMA Pediatrics</secondary-title><short-title>When Low Rates of Bullying Increase Risks for Those Who Are Bullied</short-title></titles><periodical><full-title>JAMA Pediatrics</full-title><abbr-1>JAMA Pediatr</abbr-1></periodical><pages>317</pages><volume>174</volume><number>4</number><issue>4</issue><dates><year>2020</year><pub-dates><date>2020-04-01</date></pub-dates></dates><isbn>2168-6203</isbn><electronic-resource-num>10.1001/jamapediatrics.2019.5888</electronic-resource-num><remote-database-name>DOI.org (Crossref)</remote-database-name><language>en</language><urls><web-urls><url>https://jamanetwork.com/journals/jamapediatrics/fullarticle/2760415</url></web-urls></urls><access-date>2022-01-14 16:18:30</access-date></record><record><database name="MyLibrary">MyLibrary</database><source-app name="Zotero">Zotero</source-app><ref-type name="Journal Article">17</ref-type><contributors><authors><author>Madigan, Sheri</author><author>Ly, Anh</author><author>Rash, Christina L.</author><author>Van Ouytsel, Joris</author><author>Temple, Jeff R.</author></authors></contributors><titles><title>Prevalence of Multiple Forms of Sexting Behavior Among Youth: A Systematic Review and Meta-analysis</title><secondary-title>JAMA Pediatrics</secondary-title><short-title>Prevalence of Multiple Forms of Sexting Behavior Among Youth</short-title></titles><periodical><full-title>JAMA Pediatrics</full-title><abbr-1>JAMA Pediatr</abbr-1></periodical><pages>327</pages><volume>172</volume><number>4</number><issue>4</issue><dates><year>2018</year><pub-dates><date>2018-04-01</date></pub-dates></dates><isbn>2168-6203</isbn><electronic-resource-num>10.1001/jamapediatrics.2017.5314</electronic-resource-num><remote-database-name>DOI.org (Crossref)</remote-database-name><language>en</language><urls><web-urls><url>http://archpedi.jamanetwork.com/article.aspx?doi=10.1001/jamapediatrics.2017.5314</url></web-urls><pdf-urls><url>internal-pdf://2089/Madigan et al. - 2018 - Prevalence of Multiple Forms of Sexting Behavior A.pdf</url></pdf-urls></urls><access-date>2022-01-14 16:18:30</access-date></record><record><database name="MyLibrary">MyLibrary</database><source-app name="Zotero">Zotero</source-app><ref-type name="Journal Article">17</ref-type><contributors><authors><author>Fortenberry, J. Dennis</author><author>Koenig, Linda J.</author><author>Kapogiannis, Bill G.</author><author>Jeffries, Carrie L.</author><author>Ellen, Jonathan M.</author><author>Wilson, Craig M.</author></authors></contributors><titles><title>Implementation of an Integrated Approach to the National HIV/AIDS Strategy for Improving Human Immunodeficiency Virus Care for Youths</title><secondary-title>JAMA Pediatrics</secondary-title></titles><periodical><full-title>JAMA Pediatrics</full-title><abbr-1>JAMA Pediatr</abbr-1></periodical><pages>687</pages><volume>171</volume><number>7</number><issue>7</issue><dates><year>2017</year><pub-dates><date>2017-07-01</date></pub-dates></dates><isbn>2168-6203</isbn><electronic-resource-num>10.1001/jamapediatrics.2017.0454</electronic-resource-num><remote-database-name>DOI.org (Crossref)</remote-database-name><language>en</language><urls><web-urls><url>http://archpedi.jamanetwork.com/article.aspx?doi=10.1001/jamapediatrics.2017.0454</url></web-urls><pdf-urls><url>internal-pdf://2090/Fortenberry et al. - 2017 - Implementation of an Integrated Approach to the Na.pdf</url></pdf-urls></urls><access-date>2022-01-14 16:18:30</access-date></record><record><database name="MyLibrary">MyLibrary</database><source-app name="Zotero">Zotero</source-app><ref-type name="Journal Article">17</ref-type><contributors><authors><author>Berge, Jerica M.</author><author>MacLehose, Rich</author><author>Loth, Katie A.</author><author>Eisenberg, Marla</author><author>Bucchianeri, Michaela M.</author><author>Neumark-Sztainer, Dianne</author></authors></contributors><titles><title>Parent Conversations About Healthful Eating and Weight: Associations With Adolescent Disordered Eating Behaviors</title><secondary-title>JAMA Pediatrics</secondary-title><short-title>Parent Conversations About Healthful Eating and Weight</short-title></titles><periodical><full-title>JAMA Pediatrics</full-title><abbr-1>JAMA Pediatr</abbr-1></periodical><pages>746</pages><volume>167</volume><number>8</number><issue>8</issue><dates><year>2013</year><pub-dates><date>2013-08-01</date></pub-dates></dates><isbn>2168-6203</isbn><electronic-resource-num>10.1001/jamapediatrics.2013.78</electronic-resource-num><remote-database-name>DOI.org (Crossref)</remote-database-name><language>en</language><urls><web-urls><url>http://archpedi.jamanetwork.com/article.aspx?doi=10.1001/jamapediatrics.2013.78</url></web-urls><pdf-urls><url>internal-pdf://2091/Berge et al. - 2013 - Parent Conversations About Healthful Eating and We.pdf</url></pdf-urls></urls><access-date>2022-01-14 16:18:30</access-date></record><record><database name="MyLibrary">MyLibrary</database><source-app name="Zotero">Zotero</source-app><ref-type name="Journal Article">17</ref-type><contributors><authors><author>Shannon, Kate</author><author>Kerr, Thomas</author><author>Marshall, Brandon</author><author>Li, Kathy</author><author>Zhang, Ruth</author><author>Strathdee, Steffanie A.</author><author>Tyndall, Mark W.</author><author>Montaner, Julio G. S.</author><author>Wood, Evan</author></authors></contributors><titles><title>Survival Sex Work Involvement as a Primary Risk Factor for Hepatitis C Virus Acquisition in Drug-Using Youths in a Canadian Setting</title><secondary-title>Archives of Pediatrics &amp; Adolescent Medicine</secondary-title></titles><periodical><full-title>Archives of Pediatrics &amp; Adolescent Medicine</full-title><abbr-1>Arch Pediatr Adolesc Med</abbr-1></periodical><volume>164</volume><number>1</number><issue>1</issue><dates><year>2010</year><pub-dates><date>2010-01-01</date></pub-dates></dates><isbn>1072-4710</isbn><electronic-resource-num>10.1001/archpediatrics.2009.241</electronic-resource-num><remote-database-name>DOI.org (Crossref)</remote-database-name><language>en</language><urls><web-urls><url>http://archpedi.jamanetwork.com/article.aspx?doi=10.1001/archpediatrics.2009.241</url></web-urls><pdf-urls><url>internal-pdf://2092/Shannon et al. - 2010 - Survival Sex Work Involvement as a Primary Risk Fa.pdf</url></pdf-urls></urls><access-date>2022-01-14 16:18:30</access-date></record><record><database name="MyLibrary">MyLibrary</database><source-app name="Zotero">Zotero</source-app><ref-type name="Journal Article">17</ref-type><contributors><authors><author>Muñiz-Cohen, Melissa</author><author>Melhem, Nadine M.</author><author>Brent, David A.</author></authors></contributors><titles><title>Health Risk Behaviors in Parentally Bereaved Youth</title><secondary-title>Archives of Pediatrics &amp; Adolescent Medicine</secondary-title></titles><periodical><full-title>Archives of Pediatrics &amp; Adolescent Medicine</full-title><abbr-1>Arch Pediatr Adolesc Med</abbr-1></periodical><volume>164</volume><number>7</number><issue>7</issue><dates><year>2010</year><pub-dates><date>2010-07-01</date></pub-dates></dates><isbn>1072-4710</isbn><electronic-resource-num>10.1001/archpediatrics.2010.101</electronic-resource-num><remote-database-name>DOI.org (Crossref)</remote-database-name><language>en</language><urls><web-urls><url>http://archpedi.jamanetwork.com/article.aspx?doi=10.1001/archpediatrics.2010.101</url></web-urls><pdf-urls><url>internal-pdf://2093/Muñiz-Cohen et al. - 2010 - Health Risk Behaviors in Parentally Bereaved Youth.pdf</url></pdf-urls></urls><access-date>2022-01-14 16:18:30</access-date></record><record><database name="MyLibrary">MyLibrary</database><source-app name="Zotero">Zotero</source-app><ref-type name="Journal Article">17</ref-type><contributors><authors><author>Ybarra, Michele L.</author><author>Mitchell, Kimberly J.</author><author>Finkelhor, David</author><author>Wolak, Janis</author></authors></contributors><titles><title>Internet Prevention Messages: Targeting the Right Online Behaviors</title><secondary-title>Archives of Pediatrics &amp; Adolescent Medicine</secondary-title><short-title>Internet Prevention Messages</short-title></titles><periodical><full-title>Archives of Pediatrics &amp; Adolescent Medicine</full-title><abbr-1>Arch Pediatr Adolesc Med</abbr-1></periodical><pages>138</pages><volume>161</volume><number>2</number><issue>2</issue><dates><year>2007</year><pub-dates><date>2007-02-01</date></pub-dates></dates><isbn>1072-4710</isbn><electronic-resource-num>10.1001/archpedi.161.2.138D</electronic-resource-num><remote-database-name>DOI.org (Crossref)</remote-database-name><language>en</language><urls><web-urls><url>http://archpedi.jamanetwork.com/article.aspx?doi=10.1001/archpedi.161.2.138D</url></web-urls><pdf-urls><url>internal-pdf://2094/Ybarra et al. - 2007 - Internet Prevention Messages Targeting the Right .pdf</url></pdf-urls></urls><access-date>2022-01-14 16:18:30</access-date></record><record><database name="MyLibrary">MyLibrary</database><source-app name="Zotero">Zotero</source-app><ref-type name="Journal Article">17</ref-type><contributors><authors><author>Neumark-Sztainer, Dianne</author></authors></contributors><titles><title>Addressing Obesity and Other Weight-Related Problems in Youth</title><secondary-title>Archives of Pediatrics &amp; Adolescent Medicine</secondary-title></titles><periodical><full-title>Archives of Pediatrics &amp; Adolescent Medicine</full-title><abbr-1>Arch Pediatr Adolesc Med</abbr-1></periodical><pages>290</pages><volume>159</volume><number>3</number><issue>3</issue><dates><year>2005</year><pub-dates><date>2005-03-01</date></pub-dates></dates><isbn>1072-4710</isbn><electronic-resource-num>10.1001/archpedi.159.3.290</electronic-resource-num><remote-database-name>DOI.org (Crossref)</remote-database-name><language>en</language><urls><web-urls><url>http://archpedi.jamanetwork.com/article.aspx?doi=10.1001/archpedi.159.3.290</url></web-urls></urls><access-date>2022-01-14 16:18:30</access-date></record><record><database name="MyLibrary">MyLibrary</database><source-app name="Zotero">Zotero</source-app><ref-type name="Journal Article">17</ref-type><contributors><authors><author>Smith-Khuri, Eleanor</author><author>Iachan, Ronaldo</author><author>Scheidt, Peter C.</author><author>Overpeck, Mary D.</author><author>Gabhainn, Saoirse Nic</author><author>Pickett, William</author><author>Harel, Yossi</author></authors></contributors><titles><title>A Cross-national Study of Violence-Related Behaviors in Adolescents</title><secondary-title>Archives of Pediatrics &amp; Adolescent Medicine</secondary-title></titles><periodical><full-title>Archives of Pediatrics &amp; Adolescent Medicine</full-title><abbr-1>Arch Pediatr Adolesc Med</abbr-1></periodical><pages>539</pages><volume>158</volume><number>6</number><issue>6</issue><dates><year>2004</year><pub-dates><date>2004-06-01</date></pub-dates></dates><isbn>1072-4710</isbn><electronic-resource-num>10.1001/archpedi.158.6.539</electronic-resource-num><remote-database-name>DOI.org (Crossref)</remote-database-name><language>en</language><urls><web-urls><url>http://archpedi.jamanetwork.com/article.aspx?doi=10.1001/archpedi.158.6.539</url></web-urls><pdf-urls><url>internal-pdf://2095/Smith-Khuri et al. - 2004 - A Cross-national Study of Violence-Related Behavio.pdf</url></pdf-urls></urls><access-date>2022-01-14 16:18:30</access-date></record><record><database name="MyLibrary">MyLibrary</database><source-app name="Zotero">Zotero</source-app><ref-type name="Journal Article">17</ref-type><contributors><authors><author>D'Augelli, Anthony R.</author></authors></contributors><titles><title>High Tobacco Use Among Lesbian, Gay, and Bisexual Youth: Mounting Evidence About a Hidden Population's Health Risk Behavior</title><secondary-title>Archives of Pediatrics &amp; Adolescent Medicine</secondary-title><short-title>High Tobacco Use Among Lesbian, Gay, and Bisexual Youth</short-title></titles><periodical><full-title>Archives of Pediatrics &amp; Adolescent Medicine</full-title><abbr-1>Arch Pediatr Adolesc Med</abbr-1></periodical><pages>309</pages><volume>158</volume><number>4</number><issue>4</issue><dates><year>2004</year><pub-dates><date>2004-04-01</date></pub-dates></dates><isbn>1072-4710</isbn><electronic-resource-num>10.1001/archpedi.158.4.309</electronic-resource-num><remote-database-name>DOI.org (Crossref)</remote-database-name><language>en</language><urls><web-urls><url>http://archpedi.jamanetwork.com/article.aspx?doi=10.1001/archpedi.158.4.309</url></web-urls></urls><access-date>2022-01-14 16:18:30</access-date></record><record><database name="MyLibrary">MyLibrary</database><source-app name="Zotero">Zotero</source-app><ref-type name="Journal Article">17</ref-type><contributors><authors><author>Neumark-Sztainer, Dianne</author><author>Hannan, Peter J.</author></authors></contributors><titles><title>Weight-Related Behaviors Among Adolescent Girls and Boys: Results From a National Survey</title><secondary-title>Archives of Pediatrics &amp; Adolescent Medicine</secondary-title><short-title>Weight-Related Behaviors Among Adolescent Girls and Boys</short-title></titles><periodical><full-title>Archives of Pediatrics &amp; Adolescent Medicine</full-title><abbr-1>Arch Pediatr Adolesc Med</abbr-1></periodical><pages>569</pages><volume>154</volume><number>6</number><issue>6</issue><dates><year>2000</year><pub-dates><date>2000-06-01</date></pub-dates></dates><isbn>1072-4710</isbn><electronic-resource-num>10.1001/archpedi.154.6.569</electronic-resource-num><remote-database-name>DOI.org (Crossref)</remote-database-name><language>en</language><urls><web-urls><url>http://archpedi.jamanetwork.com/article.aspx?doi=10.1001/archpedi.154.6.569</url></web-urls><pdf-urls><url>internal-pdf://2096/Neumark-Sztainer and Hannan - 2000 - Weight-Related Behaviors Among Adolescent Girls an.pdf</url></pdf-urls></urls><access-date>2022-01-14 16:18:30</access-date></record><record><database name="MyLibrary">MyLibrary</database><source-app name="Zotero">Zotero</source-app><ref-type name="Journal Article">17</ref-type><contributors><authors><author>Pickett, William</author><author>Schmid, Holger</author><author>Boyce, William F.</author><author>Simpson, Kelly</author><author>Scheidt, Peter C.</author><author>Mazur, Joanna</author><author>Molcho, Michal</author><author>King, Matthew A.</author><author>Godeau, Emmanuelle</author><author>Overpeck, Mary</author><author>Aszmann, Anna</author><author>Szabo, Monika</author><author>Harel, Yossi</author></authors></contributors><titles><title>Multiple Risk Behavior and Injury: An International Analysis of Young People</title><secondary-title>Archives of Pediatrics &amp; Adolescent Medicine</secondary-title><short-title>Multiple Risk Behavior and Injury</short-title></titles><periodical><full-title>Archives of Pediatrics &amp; Adolescent Medicine</full-title><abbr-1>Arch Pediatr Adolesc Med</abbr-1></periodical><pages>786</pages><volume>156</volume><number>8</number><issue>8</issue><dates><year>2002</year><pub-dates><date>2002-08-01</date></pub-dates></dates><isbn>1072-4710</isbn><electronic-resource-num>10.1001/archpedi.156.8.786</electronic-resource-num><remote-database-name>DOI.org (Crossref)</remote-database-name><language>en</language><urls><web-urls><url>http://archpedi.jamanetwork.com/article.aspx?doi=10.1001/archpedi.156.8.786</url></web-urls><pdf-urls><url>internal-pdf://2097/Pickett et al. - 2002 - Multiple Risk Behavior and Injury An Internationa.pdf</url></pdf-urls></urls><access-date>2022-01-14 16:18:30</access-date></record><record><database name="MyLibrary">MyLibrary</database><source-app name="Zotero">Zotero</source-app><ref-type name="Journal Article">17</ref-type><contributors><authors><author>Yancey, Antronette K.</author><author>Siegel, Judith M.</author><author>McDaniel, Kimberly L.</author></authors></contributors><titles><title>Role Models, Ethnic Identity, and Health-Risk Behaviors in Urban Adolescents</title><secondary-title>Archives of Pediatrics &amp; Adolescent Medicine</secondary-title></titles><periodical><full-title>Archives of Pediatrics &amp; Adolescent Medicine</full-title><abbr-1>Arch Pediatr Adolesc Med</abbr-1></periodical><pages>55</pages><volume>156</volume><number>1</number><issue>1</issue><dates><year>2002</year><pub-dates><date>2002-01-01</date></pub-dates></dates><isbn>1072-4710</isbn><electronic-resource-num>10.1001/archpedi.156.1.55</electronic-resource-num><remote-database-name>DOI.org (Crossref)</remote-database-name><language>en</language><urls><web-urls><url>http://archpedi.jamanetwork.com/article.aspx?doi=10.1001/archpedi.156.1.55</url></web-urls><pdf-urls><url>internal-pdf://2098/Yancey et al. - 2002 - Role Models, Ethnic Identity, and Health-Risk Beha.pdf</url></pdf-urls></urls><access-date>2022-01-14 16:18:30</access-date></record><record><database name="MyLibrary">MyLibrary</database><source-app name="Zotero">Zotero</source-app><ref-type name="Journal Article">17</ref-type><contributors><authors><author>Fein, Joel A.</author><author>Ginsburg, Kenneth R.</author><author>McGrath, Meghan E.</author><author>Shofer, Frances S.</author><author>Flamma, John C.</author><author>Datner, Elizabeth M.</author></authors></contributors><titles><title>Violence Prevention in the Emergency Department: Clinician Attitudes and Limitations</title><secondary-title>Archives of Pediatrics &amp; Adolescent Medicine</secondary-title><short-title>Violence Prevention in the Emergency Department</short-title></titles><periodical><full-title>Archives of Pediatrics &amp; Adolescent Medicine</full-title><abbr-1>Arch Pediatr Adolesc Med</abbr-1></periodical><pages>495</pages><volume>154</volume><number>5</number><issue>5</issue><dates><year>2000</year><pub-dates><date>2000-05-01</date></pub-dates></dates><isbn>1072-4710</isbn><electronic-resource-num>10.1001/archpedi.154.5.495</electronic-resource-num><remote-database-name>DOI.org (Crossref)</remote-database-name><language>en</language><urls><web-urls><url>http://archpedi.jamanetwork.com/article.aspx?doi=10.1001/archpedi.154.5.495</url></web-urls><pdf-urls><url>internal-pdf://2099/Fein et al. - 2000 - Violence Prevention in the Emergency Department C.pdf</url></pdf-urls></urls><access-date>2022-01-14 16:18:30</access-date></record><record><database name="MyLibrary">MyLibrary</database><source-app name="Zotero">Zotero</source-app><ref-type name="Journal Article">17</ref-type><contributors><authors><author>Rotheram-Borus, Mary Jane</author><author>Futterman, Donna</author></authors></contributors><titles><title>Promoting Early Detection of Human Immunodeficiency Virus Infection Among Adolescents</title><secondary-title>Archives of Pediatrics &amp; Adolescent Medicine</secondary-title></titles><periodical><full-title>Archives of Pediatrics &amp; Adolescent Medicine</full-title><abbr-1>Arch Pediatr Adolesc Med</abbr-1></periodical><pages>435</pages><volume>154</volume><number>5</number><issue>5</issue><dates><year>2000</year><pub-dates><date>2000-05-01</date></pub-dates></dates><isbn>1072-4710</isbn><electronic-resource-num>10.1001/archpedi.154.5.435</electronic-resource-num><remote-database-name>DOI.org (Crossref)</remote-database-name><language>en</language><urls><web-urls><url>http://archpedi.jamanetwork.com/article.aspx?doi=10.1001/archpedi.154.5.435</url></web-urls></urls><access-date>2022-01-14 16:18:30</access-date></record><record><database name="MyLibrary">MyLibrary</database><source-app name="Zotero">Zotero</source-app><ref-type name="Journal Article">17</ref-type><contributors><authors><author>Beier, Sharon R.</author><author>Rosenfeld, Walter D.</author><author>Spitalny, Kenneth C.</author><author>Zansky, Shelley M.</author><author>Bontempo, Alexandra N.</author></authors></contributors><titles><title>The Potential Role of an Adult Mentor in Influencing High-Risk Behaviors in Adolescents</title><secondary-title>Archives of Pediatrics &amp; Adolescent Medicine</secondary-title></titles><periodical><full-title>Archives of Pediatrics &amp; Adolescent Medicine</full-title><abbr-1>Arch Pediatr Adolesc Med</abbr-1></periodical><pages>327</pages><volume>154</volume><number>4</number><issue>4</issue><dates><year>2000</year><pub-dates><date>2000-04-01</date></pub-dates></dates><isbn>1072-4710</isbn><electronic-resource-num>10.1001/archpedi.154.4.327</electronic-resource-num><remote-database-name>DOI.org (Crossref)</remote-database-name><language>en</language><urls><web-urls><url>http://archpedi.jamanetwork.com/article.aspx?doi=10.1001/archpedi.154.4.327</url></web-urls><pdf-urls><url>internal-pdf://2100/Beier et al. - 2000 - The Potential Role of an Adult Mentor in Influenci.pdf</url></pdf-urls></urls><access-date>2022-01-14 16:18:30</access-date></record><record><database name="MyLibrary">MyLibrary</database><source-app name="Zotero">Zotero</source-app><ref-type name="Journal Article">17</ref-type><contributors><authors><author>Neumark-Sztainer, Dianne</author><author>Story, Mary</author><author>Falkner, Nicole H.</author><author>Beuhring, Trish</author><author>Resnick, Michael D.</author></authors></contributors><titles><title>Disordered Eating Among Adolescents With Chronic Illness and Disability: The Role of Family and Other Social Factors</title><secondary-title>Archives of Pediatrics &amp; Adolescent Medicine</secondary-title><short-title>Disordered Eating Among Adolescents With Chronic Illness and Disability</short-title></titles><periodical><full-title>Archives of Pediatrics &amp; Adolescent Medicine</full-title><abbr-1>Arch Pediatr Adolesc Med</abbr-1></periodical><pages>871</pages><volume>152</volume><number>9</number><issue>9</issue><dates><year>1998</year><pub-dates><date>1998-09-01</date></pub-dates></dates><isbn>1072-4710</isbn><electronic-resource-num>10.1001/archpedi.152.9.871</electronic-resource-num><remote-database-name>DOI.org (Crossref)</remote-database-name><language>en</language><urls><web-urls><url>https://jamanetwork.com/journals/jamapediatrics/fullarticle/189879</url></web-urls><pdf-urls><url>internal-pdf://2101/Neumark-Sztainer et al. - 1998 - Disordered Eating Among Adolescents With Chronic I.pdf</url></pdf-urls></urls><access-date>2022-01-14 16:18:30</access-date></record><record><database name="MyLibrary">MyLibrary</database><source-app name="Zotero">Zotero</source-app><ref-type name="Journal Article">17</ref-type><contributors><authors><author>Ensign, Jo</author><author>Santelli, John</author></authors></contributors><titles><title>Health Status and Service Use: Comparison of Adolescents at a School-Based Health Clinic With Homeless Adolescents</title><secondary-title>Archives of Pediatrics &amp; Adolescent Medicine</secondary-title><short-title>Health Status and Service Use</short-title></titles><periodical><full-title>Archives of Pediatrics &amp; Adolescent Medicine</full-title><abbr-1>Arch Pediatr Adolesc Med</abbr-1></periodical><volume>152</volume><number>1</number><issue>1</issue><dates><year>1998</year><pub-dates><date>1998-01-01</date></pub-dates></dates><isbn>1072-4710</isbn><electronic-resource-num>10.1001/archpedi.152.1.20</electronic-resource-num><remote-database-name>DOI.org (Crossref)</remote-database-name><language>en</language><urls><web-urls><url>http://archpedi.jamanetwork.com/article.aspx?doi=10.1001/archpedi.152.1.20</url></web-urls><pdf-urls><url>internal-pdf://2102/Ensign and Santelli - 1998 - Health Status and Service Use Comparison of Adole.pdf</url></pdf-urls></urls><access-date>2022-01-14 16:18:30</access-date></record></records></xml>
