# Supplementary material for: An umbrella review of reviews on challenges to meaningful adolescent involvement in health research
Source: Health Expect. 2024 Jan 27;27(1):e13980. doi: 10.1111/hex.13980 (PMC10821743; doi:10.1111/hex.13980)
Supplement: Supplementary file 1 — Supporting information. [file HEX-27-e13980-s001.zip › Search record and results/Other sources/10 Journals/1. JAMA/JAMA- search string 5.xml]

<?xml version="1.0" encoding="UTF-8"?>
<xml><records><record><database name="MyLibrary">MyLibrary</database><source-app name="Zotero">Zotero</source-app><ref-type name="Journal Article">17</ref-type><contributors><authors><author>Rivara, Frederick P.</author><author>Tennyson, Robert</author><author>Mills, Brianna</author><author>Browd, Samuel R.</author><author>Emery, Carolyn A.</author><author>Gioia, Gerald</author><author>Giza, Christopher C.</author><author>Herring, Stanley</author><author>Janz, Kathleen F.</author><author>LaBella, Cynthia</author><author>Valovich McLeod, Tamara</author><author>Meehan, William</author><author>Patricios, Jon</author><author>for the Four Corners Youth Consortium</author></authors></contributors><titles><title>Consensus Statement on Sports-Related Concussions in Youth Sports Using a Modified Delphi Approach</title><secondary-title>JAMA Pediatrics</secondary-title></titles><periodical><full-title>JAMA Pediatrics</full-title><abbr-1>JAMA Pediatr</abbr-1></periodical><pages>79</pages><volume>174</volume><number>1</number><issue>1</issue><dates><year>2020</year><pub-dates><date>2020-01-01</date></pub-dates></dates><isbn>2168-6203</isbn><electronic-resource-num>10.1001/jamapediatrics.2019.4006</electronic-resource-num><remote-database-name>DOI.org (Crossref)</remote-database-name><language>en</language><urls><web-urls><url>https://jamanetwork.com/journals/jamapediatrics/fullarticle/2754823</url></web-urls></urls><access-date>2022-01-14 16:35:09</access-date></record><record><database name="MyLibrary">MyLibrary</database><source-app name="Zotero">Zotero</source-app><ref-type name="Journal Article">17</ref-type><contributors><authors><author>Cunningham, Rebecca M.</author><author>Carter, Patrick M.</author><author>Ranney, Megan L.</author><author>Walton, Maureen</author><author>Zeoli, April M.</author><author>Alpern, Elizabeth R.</author><author>Branas, Charles</author><author>Beidas, Rinad S.</author><author>Ehrlich, Peter F.</author><author>Goyal, Monika K.</author><author>Goldstick, Jason E.</author><author>Hemenway, David</author><author>Hargarten, Stephen W.</author><author>King, Cheryl A.</author><author>Massey, Lynn</author><author>Ngo, Quyen</author><author>Pizarro, Jesenia</author><author>Prosser, Lisa</author><author>Rowhani-Rahbar, Ali</author><author>Rivara, Fredrick</author><author>Rupp, Laney A.</author><author>Sigel, Eric</author><author>Savolainen, Jukka</author><author>Zimmerman, Marc A.</author></authors></contributors><titles><title>Prevention of Firearm Injuries Among Children and Adolescents: Consensus-Driven Research Agenda from the Firearm Safety Among Children and Teens (FACTS) Consortium</title><secondary-title>JAMA Pediatrics</secondary-title><short-title>Prevention of Firearm Injuries Among Children and Adolescents</short-title></titles><periodical><full-title>JAMA Pediatrics</full-title><abbr-1>JAMA Pediatr</abbr-1></periodical><pages>780</pages><volume>173</volume><number>8</number><issue>8</issue><dates><year>2019</year><pub-dates><date>2019-08-01</date></pub-dates></dates><isbn>2168-6203</isbn><electronic-resource-num>10.1001/jamapediatrics.2019.1494</electronic-resource-num><remote-database-name>DOI.org (Crossref)</remote-database-name><language>en</language><urls><web-urls><url>https://jamanetwork.com/journals/jamapediatrics/fullarticle/2734986</url></web-urls><pdf-urls><url>internal-pdf://2230/Cunningham et al. - 2019 - Prevention of Firearm Injuries Among Children and .pdf</url></pdf-urls></urls><access-date>2022-01-14 16:35:09</access-date></record><record><database name="MyLibrary">MyLibrary</database><source-app name="Zotero">Zotero</source-app><ref-type name="Journal Article">17</ref-type><contributors><authors><author>Unguru, Yoram</author><author>Bernhardt, Melanie Brooke</author><author>Berg, Stacey L.</author><author>Johnson, Liza-Marie</author><author>Pyke-Grimm, Kimberly</author><author>Woodman, Catherine</author><author>Fernandez, Conrad V.</author></authors></contributors><titles><title>Chemotherapy and Supportive Care Agents as Essential Medicines for Children With Cancer</title><secondary-title>JAMA Pediatrics</secondary-title></titles><periodical><full-title>JAMA Pediatrics</full-title><abbr-1>JAMA Pediatr</abbr-1></periodical><pages>477</pages><volume>173</volume><number>5</number><issue>5</issue><dates><year>2019</year><pub-dates><date>2019-05-01</date></pub-dates></dates><isbn>2168-6203</isbn><electronic-resource-num>10.1001/jamapediatrics.2019.0070</electronic-resource-num><remote-database-name>DOI.org (Crossref)</remote-database-name><language>en</language><urls><web-urls><url>http://archpedi.jamanetwork.com/article.aspx?doi=10.1001/jamapediatrics.2019.0070</url></web-urls></urls><access-date>2022-01-14 16:35:09</access-date></record><record><database name="MyLibrary">MyLibrary</database><source-app name="Zotero">Zotero</source-app><ref-type name="Journal Article">17</ref-type><contributors><authors><author>Bass, Joel L.</author><author>Gartley, Tina</author><author>Kleinman, Ronald</author></authors></contributors><titles><title>World Health Organization Baby-Friendly Hospital Initiative Guideline and 2018 Implementation Guidance</title><secondary-title>JAMA Pediatrics</secondary-title></titles><periodical><full-title>JAMA Pediatrics</full-title><abbr-1>JAMA Pediatr</abbr-1></periodical><pages>93</pages><volume>173</volume><number>1</number><issue>1</issue><dates><year>2019</year><pub-dates><date>2019-01-01</date></pub-dates></dates><isbn>2168-6203</isbn><electronic-resource-num>10.1001/jamapediatrics.2018.3808</electronic-resource-num><remote-database-name>DOI.org (Crossref)</remote-database-name><language>en</language><urls><web-urls><url>http://archpedi.jamanetwork.com/article.aspx?doi=10.1001/jamapediatrics.2018.3808</url></web-urls></urls><access-date>2022-01-14 16:35:09</access-date></record><record><database name="MyLibrary">MyLibrary</database><source-app name="Zotero">Zotero</source-app><ref-type name="Journal Article">17</ref-type><contributors><authors><author>Burgart, Alyssa M.</author><author>Magnus, David</author><author>Tabor, Holly K.</author><author>Paquette, Erin Daksha-Talati</author><author>Frader, Joel</author><author>Glover, Jaqueline J.</author><author>Jackson, Brian M.</author><author>Harrison, Charlotte H.</author><author>Urion, David K.</author><author>Graham, Robert J.</author><author>Brandsema, John F.</author><author>Feudtner, Chris</author></authors></contributors><titles><title>Ethical Challenges Confronted When Providing Nusinersen Treatment for Spinal Muscular Atrophy</title><secondary-title>JAMA Pediatrics</secondary-title></titles><periodical><full-title>JAMA Pediatrics</full-title><abbr-1>JAMA Pediatr</abbr-1></periodical><pages>188</pages><volume>172</volume><number>2</number><issue>2</issue><dates><year>2018</year><pub-dates><date>2018-02-01</date></pub-dates></dates><isbn>2168-6203</isbn><electronic-resource-num>10.1001/jamapediatrics.2017.4409</electronic-resource-num><remote-database-name>DOI.org (Crossref)</remote-database-name><language>en</language><urls><web-urls><url>http://archpedi.jamanetwork.com/article.aspx?doi=10.1001/jamapediatrics.2017.4409</url></web-urls></urls><access-date>2022-01-14 16:35:09</access-date></record><record><database name="MyLibrary">MyLibrary</database><source-app name="Zotero">Zotero</source-app><ref-type name="Journal Article">17</ref-type><contributors><authors><author>Rahimzadeh, Vasiliki</author><author>Schickhardt, Christoph</author><author>Knoppers, Bartha M.</author><author>Sénécal, Karine</author><author>Vears, Danya F.</author><author>Fernandez, Conrad V.</author><author>Pfister, Stefan</author><author>Plon, Sharon</author><author>Terry, Sharon</author><author>Williams, Janet</author><author>Williams, Marc S.</author><author>Cornel, Martina</author><author>Friedman, Jan M.</author></authors></contributors><titles><title>Key Implications of Data Sharing in Pediatric Genomics</title><secondary-title>JAMA Pediatrics</secondary-title></titles><periodical><full-title>JAMA Pediatrics</full-title><abbr-1>JAMA Pediatr</abbr-1></periodical><pages>476</pages><volume>172</volume><number>5</number><issue>5</issue><dates><year>2018</year><pub-dates><date>2018-05-01</date></pub-dates></dates><isbn>2168-6203</isbn><electronic-resource-num>10.1001/jamapediatrics.2017.5500</electronic-resource-num><remote-database-name>DOI.org (Crossref)</remote-database-name><language>en</language><urls><web-urls><url>http://archpedi.jamanetwork.com/article.aspx?doi=10.1001/jamapediatrics.2017.5500</url></web-urls></urls><access-date>2022-01-14 16:35:09</access-date></record><record><database name="MyLibrary">MyLibrary</database><source-app name="Zotero">Zotero</source-app><ref-type name="Journal Article">17</ref-type><contributors><authors><author>Fortenberry, J. Dennis</author><author>Koenig, Linda J.</author><author>Kapogiannis, Bill G.</author><author>Jeffries, Carrie L.</author><author>Ellen, Jonathan M.</author><author>Wilson, Craig M.</author></authors></contributors><titles><title>Implementation of an Integrated Approach to the National HIV/AIDS Strategy for Improving Human Immunodeficiency Virus Care for Youths</title><secondary-title>JAMA Pediatrics</secondary-title></titles><periodical><full-title>JAMA Pediatrics</full-title><abbr-1>JAMA Pediatr</abbr-1></periodical><pages>687</pages><volume>171</volume><number>7</number><issue>7</issue><dates><year>2017</year><pub-dates><date>2017-07-01</date></pub-dates></dates><isbn>2168-6203</isbn><electronic-resource-num>10.1001/jamapediatrics.2017.0454</electronic-resource-num><remote-database-name>DOI.org (Crossref)</remote-database-name><language>en</language><urls><web-urls><url>http://archpedi.jamanetwork.com/article.aspx?doi=10.1001/jamapediatrics.2017.0454</url></web-urls><pdf-urls><url>internal-pdf://2231/Fortenberry et al. - 2017 - Implementation of an Integrated Approach to the Na.pdf</url></pdf-urls></urls><access-date>2022-01-14 16:35:09</access-date></record><record><database name="MyLibrary">MyLibrary</database><source-app name="Zotero">Zotero</source-app><ref-type name="Journal Article">17</ref-type><contributors><authors><author>Breugem, Corstiaan C.</author><author>Evans, Kelly N.</author><author>Poets, Christian F.</author><author>Suri, Sunjay</author><author>Picard, Arnaud</author><author>Filip, Charles</author><author>Paes, Emma C.</author><author>Mehendale, Felicity V.</author><author>Saal, Howard M.</author><author>Basart, Hanneke</author><author>Murthy, Jyotsna</author><author>Joosten, Koen F. M.</author><author>Speleman, Lucienne</author><author>Collares, Marcus V. M.</author><author>van den Boogaard, Marie-José H.</author><author>Muradin, Marvick</author><author>Andersson, Maud Els-Marie</author><author>Kogo, Mikihiko</author><author>Farlie, Peter G.</author><author>Don Griot, Peter</author><author>Mossey, Peter A.</author><author>Slator, Rona</author><author>Abadie, Veronique</author><author>Hong, Paul</author></authors></contributors><titles><title>Best Practices for the Diagnosis and Evaluation of Infants With Robin Sequence: A Clinical Consensus Report</title><secondary-title>JAMA Pediatrics</secondary-title><short-title>Best Practices for the Diagnosis and Evaluation of Infants With Robin Sequence</short-title></titles><periodical><full-title>JAMA Pediatrics</full-title><abbr-1>JAMA Pediatr</abbr-1></periodical><pages>894</pages><volume>170</volume><number>9</number><issue>9</issue><dates><year>2016</year><pub-dates><date>2016-09-01</date></pub-dates></dates><isbn>2168-6203</isbn><electronic-resource-num>10.1001/jamapediatrics.2016.0796</electronic-resource-num><remote-database-name>DOI.org (Crossref)</remote-database-name><language>en</language><urls><web-urls><url>http://archpedi.jamanetwork.com/article.aspx?doi=10.1001/jamapediatrics.2016.0796</url></web-urls><pdf-urls><url>internal-pdf://2232/Breugem et al. - 2016 - Best Practices for the Diagnosis and Evaluation of.pdf</url></pdf-urls></urls><access-date>2022-01-14 16:35:09</access-date></record><record><database name="MyLibrary">MyLibrary</database><source-app name="Zotero">Zotero</source-app><ref-type name="Journal Article">17</ref-type><contributors><authors><author>Darmstadt, Gary L.</author><author>Howson, Christopher P.</author><author>Walraven, Gijs</author><author>Armstrong, Robert W.</author><author>Blencowe, Hannah K.</author><author>Christianson, Arnold L.</author><author>Kent, Alastair</author><author>Malherbe, Helen</author><author>Murray, Jeffrey C.</author><author>Padilla, Carmencita D.</author><author>Walani, Salimah R.</author><author>for the Participant Working Group of the Dar es Salaam Seventh International Conference on Birth Defects and Disabilities in the Developing World</author></authors></contributors><titles><title>Prevention of Congenital Disorders and Care of Affected Children: A Consensus Statement</title><secondary-title>JAMA Pediatrics</secondary-title><short-title>Prevention of Congenital Disorders and Care of Affected Children</short-title></titles><periodical><full-title>JAMA Pediatrics</full-title><abbr-1>JAMA Pediatr</abbr-1></periodical><pages>790</pages><volume>170</volume><number>8</number><issue>8</issue><dates><year>2016</year><pub-dates><date>2016-08-01</date></pub-dates></dates><isbn>2168-6203</isbn><electronic-resource-num>10.1001/jamapediatrics.2016.0388</electronic-resource-num><remote-database-name>DOI.org (Crossref)</remote-database-name><language>en</language><urls><web-urls><url>http://archpedi.jamanetwork.com/article.aspx?doi=10.1001/jamapediatrics.2016.0388</url></web-urls><pdf-urls><url>internal-pdf://2233/Darmstadt et al. - 2016 - Prevention of Congenital Disorders and Care of Aff.pdf</url></pdf-urls></urls><access-date>2022-01-14 16:35:09</access-date></record><record><database name="MyLibrary">MyLibrary</database><source-app name="Zotero">Zotero</source-app><ref-type name="Journal Article">17</ref-type><contributors><authors><author>Barr, Ronald D.</author><author>Ferrari, Andrea</author><author>Ries, Lynn</author><author>Whelan, Jeremy</author><author>Bleyer, W. Archie</author></authors></contributors><titles><title>Cancer in Adolescents and Young Adults: A Narrative Review of the Current Status and a View of the Future</title><secondary-title>JAMA Pediatrics</secondary-title><short-title>Cancer in Adolescents and Young Adults</short-title></titles><periodical><full-title>JAMA Pediatrics</full-title><abbr-1>JAMA Pediatr</abbr-1></periodical><pages>495</pages><volume>170</volume><number>5</number><issue>5</issue><dates><year>2016</year><pub-dates><date>2016-05-01</date></pub-dates></dates><isbn>2168-6203</isbn><electronic-resource-num>10.1001/jamapediatrics.2015.4689</electronic-resource-num><remote-database-name>DOI.org (Crossref)</remote-database-name><language>en</language><urls><web-urls><url>http://archpedi.jamanetwork.com/article.aspx?doi=10.1001/jamapediatrics.2015.4689</url></web-urls></urls><access-date>2022-01-14 16:35:09</access-date></record><record><database name="MyLibrary">MyLibrary</database><source-app name="Zotero">Zotero</source-app><ref-type name="Journal Article">17</ref-type><contributors><authors><author>Marsac, Meghan L.</author><author>Kassam-Adams, Nancy</author><author>Hildenbrand, Aimee K.</author><author>Nicholls, Elizabeth</author><author>Winston, Flaura K.</author><author>Leff, Stephen S.</author><author>Fein, Joel</author></authors></contributors><titles><title>Implementing a Trauma-Informed Approach in Pediatric Health Care Networks</title><secondary-title>JAMA Pediatrics</secondary-title></titles><periodical><full-title>JAMA Pediatrics</full-title><abbr-1>JAMA Pediatr</abbr-1></periodical><pages>70</pages><volume>170</volume><number>1</number><issue>1</issue><dates><year>2016</year><pub-dates><date>2016-01-01</date></pub-dates></dates><isbn>2168-6203</isbn><electronic-resource-num>10.1001/jamapediatrics.2015.2206</electronic-resource-num><remote-database-name>DOI.org (Crossref)</remote-database-name><language>en</language><urls><web-urls><url>http://archpedi.jamanetwork.com/article.aspx?doi=10.1001/jamapediatrics.2015.2206</url></web-urls><pdf-urls><url>internal-pdf://2234/Marsac et al. - 2016 - Implementing a Trauma-Informed Approach in Pediatr.pdf</url></pdf-urls></urls><access-date>2022-01-14 16:35:09</access-date></record><record><database name="MyLibrary">MyLibrary</database><source-app name="Zotero">Zotero</source-app><ref-type name="Journal Article">17</ref-type><contributors><authors><author>Hyun, David Y.</author><author>Hersh, Adam L.</author><author>Namtu, Katie</author><author>Palazzi, Debra L.</author><author>Maples, Holly D.</author><author>Newland, Jason G.</author><author>Saiman, Lisa</author></authors></contributors><titles><title>Antimicrobial Stewardship in Pediatrics: How Every Pediatrician Can Be a Steward</title><secondary-title>JAMA Pediatrics</secondary-title><short-title>Antimicrobial Stewardship in Pediatrics</short-title></titles><periodical><full-title>JAMA Pediatrics</full-title><abbr-1>JAMA Pediatr</abbr-1></periodical><pages>859</pages><volume>167</volume><number>9</number><issue>9</issue><dates><year>2013</year><pub-dates><date>2013-09-01</date></pub-dates></dates><isbn>2168-6203</isbn><electronic-resource-num>10.1001/jamapediatrics.2013.2241</electronic-resource-num><remote-database-name>DOI.org (Crossref)</remote-database-name><language>en</language><urls><web-urls><url>http://archpedi.jamanetwork.com/article.aspx?doi=10.1001/jamapediatrics.2013.2241</url></web-urls></urls><access-date>2022-01-14 16:35:09</access-date></record><record><database name="MyLibrary">MyLibrary</database><source-app name="Zotero">Zotero</source-app><ref-type name="Journal Article">17</ref-type><contributors><authors><author>Cohen, Eyal</author><author>Jovcevska, Vesna</author><author>Kuo, Dennis Z.</author><author>Mahant, Sanjay</author></authors></contributors><titles><title>Hospital-Based Comprehensive Care Programs for Children With Special Health Care Needs: A Systematic Review</title><secondary-title>Archives of Pediatrics &amp; Adolescent Medicine</secondary-title><short-title>Hospital-Based Comprehensive Care Programs for Children With Special Health Care Needs</short-title></titles><periodical><full-title>Archives of Pediatrics &amp; Adolescent Medicine</full-title><abbr-1>Arch Pediatr Adolesc Med</abbr-1></periodical><volume>165</volume><number>6</number><issue>6</issue><dates><year>2011</year><pub-dates><date>2011-06-01</date></pub-dates></dates><isbn>1072-4710</isbn><electronic-resource-num>10.1001/archpediatrics.2011.74</electronic-resource-num><remote-database-name>DOI.org (Crossref)</remote-database-name><language>en</language><urls><web-urls><url>http://archpedi.jamanetwork.com/article.aspx?doi=10.1001/archpediatrics.2011.74</url></web-urls><pdf-urls><url>internal-pdf://2235/Cohen et al. - 2011 - Hospital-Based Comprehensive Care Programs for Chi.pdf</url></pdf-urls></urls><access-date>2022-01-14 16:35:09</access-date></record></records></xml>
