# Supplementary material for: An umbrella review of reviews on challenges to meaningful adolescent involvement in health research
Source: Health Expect. 2024 Jan 27;27(1):e13980. doi: 10.1111/hex.13980 (PMC10821743; doi:10.1111/hex.13980)
Supplement: Supplementary file 1 — Supporting information. [file HEX-27-e13980-s001.zip › Search record and results/Other sources/10 Journals/1. JAMA/JAMA- search string 3.xml]

<?xml version="1.0" encoding="UTF-8"?>
<xml><records><record><database name="MyLibrary">MyLibrary</database><source-app name="Zotero">Zotero</source-app><ref-type name="Journal Article">17</ref-type><contributors><authors><author>Patniyot, Irene</author><author>Qubty, William</author></authors></contributors><titles><title>Short-term Treatment of Migraine in Children and Adolescents</title><secondary-title>JAMA Pediatrics</secondary-title></titles><periodical><full-title>JAMA Pediatrics</full-title><abbr-1>JAMA Pediatr</abbr-1></periodical><pages>789</pages><volume>174</volume><number>8</number><issue>8</issue><dates><year>2020</year><pub-dates><date>2020-08-01</date></pub-dates></dates><isbn>2168-6203</isbn><electronic-resource-num>10.1001/jamapediatrics.2020.1422</electronic-resource-num><remote-database-name>DOI.org (Crossref)</remote-database-name><language>en</language><urls><web-urls><url>https://jamanetwork.com/journals/jamapediatrics/fullarticle/2766826</url></web-urls></urls><access-date>2022-01-14 16:28:52</access-date></record><record><database name="MyLibrary">MyLibrary</database><source-app name="Zotero">Zotero</source-app><ref-type name="Journal Article">17</ref-type><contributors><authors><author>Rosenberg, Abby R.</author><author>Wolfe, Joanne</author><author>Wiener, Lori</author><author>Lyon, Maureen</author><author>Feudtner, Chris</author></authors></contributors><titles><title>Ethics, Emotions, and the Skills of Talking About Progressing Disease With Terminally Ill Adolescents: A Review</title><secondary-title>JAMA Pediatrics</secondary-title><short-title>Ethics, Emotions, and the Skills of Talking About Progressing Disease With Terminally Ill Adolescents</short-title></titles><periodical><full-title>JAMA Pediatrics</full-title><abbr-1>JAMA Pediatr</abbr-1></periodical><pages>1216</pages><volume>170</volume><number>12</number><issue>12</issue><dates><year>2016</year><pub-dates><date>2016-12-01</date></pub-dates></dates><isbn>2168-6203</isbn><electronic-resource-num>10.1001/jamapediatrics.2016.2142</electronic-resource-num><remote-database-name>DOI.org (Crossref)</remote-database-name><language>en</language><urls><web-urls><url>http://archpedi.jamanetwork.com/article.aspx?doi=10.1001/jamapediatrics.2016.2142</url></web-urls><pdf-urls><url>internal-pdf://2165/Rosenberg et al. - 2016 - Ethics, Emotions, and the Skills of Talking About .pdf</url></pdf-urls></urls><access-date>2022-01-14 16:28:52</access-date></record></records></xml>
