# Supplementary material for: An umbrella review of reviews on challenges to meaningful adolescent involvement in health research
Source: Health Expect. 2024 Jan 27;27(1):e13980. doi: 10.1111/hex.13980 (PMC10821743; doi:10.1111/hex.13980)
Supplement: Supplementary file 1 — Supporting information. [file HEX-27-e13980-s001.zip › Search record and results/Other sources/10 Journals/1. JAMA/JAMA- search string 4.xml]

<?xml version="1.0" encoding="UTF-8"?>
<xml><records><record><database name="MyLibrary">MyLibrary</database><source-app name="Zotero">Zotero</source-app><ref-type name="Journal Article">17</ref-type><contributors><authors><author>Wainstein, Tasha</author><author>Marshall, Sheila K.</author><author>Ross, Colin J. D.</author><author>Virani, Alice K.</author><author>Austin, Jehannine C.</author><author>Elliott, Alison M.</author><author>GenCOUNSEL Study</author><author>Knoppers, Bartha</author><author>Lynd, Larry D.</author><author>Dey, Alivia</author><author>Adam, Shelin</author><author>Bansback, Nick</author><author>Birch, Patricia</author><author>Clarke, Lorne</author><author>Dragojlovic, Nick</author><author>Friedman, Jan</author><author>Lambert, Debby</author><author>Pullman, Daryl</author><author>Wasserman, Wyeth</author><author>Zawati, Ma'n</author></authors></contributors><titles><title>Experiences With Genetic Counseling, Testing, and Diagnosis Among Adolescents With a Genetic Condition: A Scoping Review</title><secondary-title>JAMA Pediatrics</secondary-title><short-title>Experiences With Genetic Counseling, Testing, and Diagnosis Among Adolescents With a Genetic Condition</short-title></titles><periodical><full-title>JAMA Pediatrics</full-title><abbr-1>JAMA Pediatr</abbr-1></periodical><dates><year>2021</year><pub-dates><date>2021-11-22</date></pub-dates></dates><isbn>2168-6203</isbn><electronic-resource-num>10.1001/jamapediatrics.2021.4290</electronic-resource-num><remote-database-name>DOI.org (Crossref)</remote-database-name><language>en</language><urls><web-urls><url>https://jamanetwork.com/journals/jamapediatrics/fullarticle/2786451</url></web-urls></urls><access-date>2022-01-14 16:30:21</access-date></record><record><database name="MyLibrary">MyLibrary</database><source-app name="Zotero">Zotero</source-app><ref-type name="Journal Article">17</ref-type><contributors><authors><author>Jindal, Monique</author><author>Mistry, Kamila B.</author><author>Trent, Maria</author><author>McRae, Ashlyn</author><author>Thornton, Rachel L. J.</author></authors></contributors><titles><title>Police Exposures and the Health and Well-being of Black Youth in the US: A Systematic Review</title><secondary-title>JAMA Pediatrics</secondary-title><short-title>Police Exposures and the Health and Well-being of Black Youth in the US</short-title></titles><periodical><full-title>JAMA Pediatrics</full-title><abbr-1>JAMA Pediatr</abbr-1></periodical><pages>78</pages><volume>176</volume><number>1</number><issue>1</issue><dates><year>2022</year><pub-dates><date>2022-01-01</date></pub-dates></dates><isbn>2168-6203</isbn><electronic-resource-num>10.1001/jamapediatrics.2021.2929</electronic-resource-num><remote-database-name>DOI.org (Crossref)</remote-database-name><language>en</language><urls><web-urls><url>https://jamanetwork.com/journals/jamapediatrics/fullarticle/2783637</url></web-urls></urls><access-date>2022-01-14 16:30:21</access-date></record><record><database name="MyLibrary">MyLibrary</database><source-app name="Zotero">Zotero</source-app><ref-type name="Journal Article">17</ref-type><contributors><authors><author>Pilarinos, Andreas</author><author>Bromberg, Daniel J.</author><author>Karamouzian, Mohammad</author></authors></contributors><titles><title>A ccess to Medications for Opioid Use Disorder and Associated Factors Among Adolescents and Young Adults: A Systematic Review</title><secondary-title>JAMA Pediatrics</secondary-title><short-title>&lt;span style="font-variant</short-title></titles><periodical><full-title>JAMA Pediatrics</full-title><abbr-1>JAMA Pediatr</abbr-1></periodical><dates><year>2021</year><pub-dates><date>2021-12-06</date></pub-dates></dates><isbn>2168-6203</isbn><electronic-resource-num>10.1001/jamapediatrics.2021.4606</electronic-resource-num><remote-database-name>DOI.org (Crossref)</remote-database-name><language>en</language><urls><web-urls><url>https://jamanetwork.com/journals/jamapediatrics/fullarticle/2786339</url></web-urls></urls><access-date>2022-01-14 16:30:21</access-date></record><record><database name="MyLibrary">MyLibrary</database><source-app name="Zotero">Zotero</source-app><ref-type name="Journal Article">17</ref-type><contributors><authors><author>Chong, Lauren S. H.</author><author>Kerklaan, Jasmijn</author><author>Clarke, Simon</author><author>Kohn, Michael</author><author>Baumgart, Amanda</author><author>Guha, Chandana</author><author>Tunnicliffe, David J.</author><author>Hanson, Camilla S.</author><author>Craig, Jonathan C.</author><author>Tong, Allison</author></authors></contributors><titles><title>Experiences and Perspectives of Transgender Youths in Accessing Health Care: A Systematic Review</title><secondary-title>JAMA Pediatrics</secondary-title><short-title>Experiences and Perspectives of Transgender Youths in Accessing Health Care</short-title></titles><periodical><full-title>JAMA Pediatrics</full-title><abbr-1>JAMA Pediatr</abbr-1></periodical><pages>1159</pages><volume>175</volume><number>11</number><issue>11</issue><dates><year>2021</year><pub-dates><date>2021-11-01</date></pub-dates></dates><isbn>2168-6203</isbn><electronic-resource-num>10.1001/jamapediatrics.2021.2061</electronic-resource-num><remote-database-name>DOI.org (Crossref)</remote-database-name><language>en</language><urls><web-urls><url>https://jamanetwork.com/journals/jamapediatrics/fullarticle/2782148</url></web-urls></urls><access-date>2022-01-14 16:30:21</access-date></record><record><database name="MyLibrary">MyLibrary</database><source-app name="Zotero">Zotero</source-app><ref-type name="Journal Article">17</ref-type><contributors><authors><author>Yusuf, Hasiya</author><author>Fields, Errol</author><author>Arrington-Sanders, Renata</author><author>Griffith, David</author><author>Agwu, Allison L.</author></authors></contributors><titles><title>HIV Preexposure Prophylaxis Among Adolescents in the US: A Review</title><secondary-title>JAMA Pediatrics</secondary-title><short-title>HIV Preexposure Prophylaxis Among Adolescents in the US</short-title></titles><periodical><full-title>JAMA Pediatrics</full-title><abbr-1>JAMA Pediatr</abbr-1></periodical><pages>1102</pages><volume>174</volume><number>11</number><issue>11</issue><dates><year>2020</year><pub-dates><date>2020-11-01</date></pub-dates></dates><isbn>2168-6203</isbn><electronic-resource-num>10.1001/jamapediatrics.2020.0824</electronic-resource-num><remote-database-name>DOI.org (Crossref)</remote-database-name><language>en</language><urls><web-urls><url>https://jamanetwork.com/journals/jamapediatrics/fullarticle/2765823</url></web-urls></urls><access-date>2022-01-14 16:30:21</access-date></record><record><database name="MyLibrary">MyLibrary</database><source-app name="Zotero">Zotero</source-app><ref-type name="Journal Article">17</ref-type><contributors><authors><author>Cardel, Michelle I.</author><author>Atkinson, Mark A.</author><author>Taveras, Elsie M.</author><author>Holm, Jens-Christian</author><author>Kelly, Aaron S.</author></authors></contributors><titles><title>Obesity Treatment Among Adolescents: A Review of Current Evidence and Future Directions</title><secondary-title>JAMA Pediatrics</secondary-title><short-title>Obesity Treatment Among Adolescents</short-title></titles><periodical><full-title>JAMA Pediatrics</full-title><abbr-1>JAMA Pediatr</abbr-1></periodical><pages>609</pages><volume>174</volume><number>6</number><issue>6</issue><dates><year>2020</year><pub-dates><date>2020-06-01</date></pub-dates></dates><isbn>2168-6203</isbn><electronic-resource-num>10.1001/jamapediatrics.2020.0085</electronic-resource-num><remote-database-name>DOI.org (Crossref)</remote-database-name><language>en</language><urls><web-urls><url>https://jamanetwork.com/journals/jamapediatrics/fullarticle/2762866</url></web-urls><pdf-urls><url>internal-pdf://2185/Cardel et al. - 2020 - Obesity Treatment Among Adolescents A Review of C.pdf</url></pdf-urls></urls><access-date>2022-01-14 16:30:21</access-date></record><record><database name="MyLibrary">MyLibrary</database><source-app name="Zotero">Zotero</source-app><ref-type name="Journal Article">17</ref-type><contributors><authors><author>Yonek, Juliet</author><author>Lee, Chuan-Mei</author><author>Harrison, Anna</author><author>Mangurian, Christina</author><author>Tolou-Shams, Marina</author></authors></contributors><titles><title>Key Components of Effective Pediatric Integrated Mental Health Care Models: A Systematic Review</title><secondary-title>JAMA Pediatrics</secondary-title><short-title>Key Components of Effective Pediatric Integrated Mental Health Care Models</short-title></titles><periodical><full-title>JAMA Pediatrics</full-title><abbr-1>JAMA Pediatr</abbr-1></periodical><pages>487</pages><volume>174</volume><number>5</number><issue>5</issue><dates><year>2020</year><pub-dates><date>2020-05-01</date></pub-dates></dates><isbn>2168-6203</isbn><electronic-resource-num>10.1001/jamapediatrics.2020.0023</electronic-resource-num><remote-database-name>DOI.org (Crossref)</remote-database-name><language>en</language><urls><web-urls><url>https://jamanetwork.com/journals/jamapediatrics/fullarticle/2762010</url></web-urls><pdf-urls><url>internal-pdf://2186/Yonek et al. - 2020 - Key Components of Effective Pediatric Integrated M.pdf</url></pdf-urls></urls><access-date>2022-01-14 16:30:21</access-date></record><record><database name="MyLibrary">MyLibrary</database><source-app name="Zotero">Zotero</source-app><ref-type name="Journal Article">17</ref-type><contributors><authors><author>Rivara, Frederick P.</author><author>Tennyson, Robert</author><author>Mills, Brianna</author><author>Browd, Samuel R.</author><author>Emery, Carolyn A.</author><author>Gioia, Gerald</author><author>Giza, Christopher C.</author><author>Herring, Stanley</author><author>Janz, Kathleen F.</author><author>LaBella, Cynthia</author><author>Valovich McLeod, Tamara</author><author>Meehan, William</author><author>Patricios, Jon</author><author>for the Four Corners Youth Consortium</author></authors></contributors><titles><title>Consensus Statement on Sports-Related Concussions in Youth Sports Using a Modified Delphi Approach</title><secondary-title>JAMA Pediatrics</secondary-title></titles><periodical><full-title>JAMA Pediatrics</full-title><abbr-1>JAMA Pediatr</abbr-1></periodical><pages>79</pages><volume>174</volume><number>1</number><issue>1</issue><dates><year>2020</year><pub-dates><date>2020-01-01</date></pub-dates></dates><isbn>2168-6203</isbn><electronic-resource-num>10.1001/jamapediatrics.2019.4006</electronic-resource-num><remote-database-name>DOI.org (Crossref)</remote-database-name><language>en</language><urls><web-urls><url>https://jamanetwork.com/journals/jamapediatrics/fullarticle/2754823</url></web-urls></urls><access-date>2022-01-14 16:30:21</access-date></record><record><database name="MyLibrary">MyLibrary</database><source-app name="Zotero">Zotero</source-app><ref-type name="Journal Article">17</ref-type><contributors><authors><author>Cunningham, Rebecca M.</author><author>Carter, Patrick M.</author><author>Ranney, Megan L.</author><author>Walton, Maureen</author><author>Zeoli, April M.</author><author>Alpern, Elizabeth R.</author><author>Branas, Charles</author><author>Beidas, Rinad S.</author><author>Ehrlich, Peter F.</author><author>Goyal, Monika K.</author><author>Goldstick, Jason E.</author><author>Hemenway, David</author><author>Hargarten, Stephen W.</author><author>King, Cheryl A.</author><author>Massey, Lynn</author><author>Ngo, Quyen</author><author>Pizarro, Jesenia</author><author>Prosser, Lisa</author><author>Rowhani-Rahbar, Ali</author><author>Rivara, Fredrick</author><author>Rupp, Laney A.</author><author>Sigel, Eric</author><author>Savolainen, Jukka</author><author>Zimmerman, Marc A.</author></authors></contributors><titles><title>Prevention of Firearm Injuries Among Children and Adolescents: Consensus-Driven Research Agenda from the Firearm Safety Among Children and Teens (FACTS) Consortium</title><secondary-title>JAMA Pediatrics</secondary-title><short-title>Prevention of Firearm Injuries Among Children and Adolescents</short-title></titles><periodical><full-title>JAMA Pediatrics</full-title><abbr-1>JAMA Pediatr</abbr-1></periodical><pages>780</pages><volume>173</volume><number>8</number><issue>8</issue><dates><year>2019</year><pub-dates><date>2019-08-01</date></pub-dates></dates><isbn>2168-6203</isbn><electronic-resource-num>10.1001/jamapediatrics.2019.1494</electronic-resource-num><remote-database-name>DOI.org (Crossref)</remote-database-name><language>en</language><urls><web-urls><url>https://jamanetwork.com/journals/jamapediatrics/fullarticle/2734986</url></web-urls><pdf-urls><url>internal-pdf://2187/Cunningham et al. - 2019 - Prevention of Firearm Injuries Among Children and .pdf</url></pdf-urls></urls><access-date>2022-01-14 16:30:21</access-date></record><record><database name="MyLibrary">MyLibrary</database><source-app name="Zotero">Zotero</source-app><ref-type name="Journal Article">17</ref-type><contributors><authors><author>Unguru, Yoram</author><author>Bernhardt, Melanie Brooke</author><author>Berg, Stacey L.</author><author>Johnson, Liza-Marie</author><author>Pyke-Grimm, Kimberly</author><author>Woodman, Catherine</author><author>Fernandez, Conrad V.</author></authors></contributors><titles><title>Chemotherapy and Supportive Care Agents as Essential Medicines for Children With Cancer</title><secondary-title>JAMA Pediatrics</secondary-title></titles><periodical><full-title>JAMA Pediatrics</full-title><abbr-1>JAMA Pediatr</abbr-1></periodical><pages>477</pages><volume>173</volume><number>5</number><issue>5</issue><dates><year>2019</year><pub-dates><date>2019-05-01</date></pub-dates></dates><isbn>2168-6203</isbn><electronic-resource-num>10.1001/jamapediatrics.2019.0070</electronic-resource-num><remote-database-name>DOI.org (Crossref)</remote-database-name><language>en</language><urls><web-urls><url>http://archpedi.jamanetwork.com/article.aspx?doi=10.1001/jamapediatrics.2019.0070</url></web-urls></urls><access-date>2022-01-14 16:30:21</access-date></record><record><database name="MyLibrary">MyLibrary</database><source-app name="Zotero">Zotero</source-app><ref-type name="Journal Article">17</ref-type><contributors><authors><author>Ng, Chun Y.</author><author>Thomas-Uribe, Monika</author><author>Yang, Yvonne A.</author><author>Chu, Michael CY</author><author>Liu, Shih-Dun</author><author>Pulendran, Uma Palam</author><author>Lin, Bea-Jane</author><author>Lerner, Dorie S.</author><author>King, Abby C.</author><author>Wang, C. Jason</author></authors></contributors><titles><title>Theory-Based Health Behavior Interventions for Pediatric Chronic Disease Management: A Systematic Review</title><secondary-title>JAMA Pediatrics</secondary-title><short-title>Theory-Based Health Behavior Interventions for Pediatric Chronic Disease Management</short-title></titles><periodical><full-title>JAMA Pediatrics</full-title><abbr-1>JAMA Pediatr</abbr-1></periodical><pages>1177</pages><volume>172</volume><number>12</number><issue>12</issue><dates><year>2018</year><pub-dates><date>2018-12-01</date></pub-dates></dates><isbn>2168-6203</isbn><electronic-resource-num>10.1001/jamapediatrics.2018.3039</electronic-resource-num><remote-database-name>DOI.org (Crossref)</remote-database-name><language>en</language><urls><web-urls><url>http://archpedi.jamanetwork.com/article.aspx?doi=10.1001/jamapediatrics.2018.3039</url></web-urls></urls><access-date>2022-01-14 16:30:21</access-date></record><record><database name="MyLibrary">MyLibrary</database><source-app name="Zotero">Zotero</source-app><ref-type name="Journal Article">17</ref-type><contributors><authors><author>Fortenberry, J. Dennis</author><author>Koenig, Linda J.</author><author>Kapogiannis, Bill G.</author><author>Jeffries, Carrie L.</author><author>Ellen, Jonathan M.</author><author>Wilson, Craig M.</author></authors></contributors><titles><title>Implementation of an Integrated Approach to the National HIV/AIDS Strategy for Improving Human Immunodeficiency Virus Care for Youths</title><secondary-title>JAMA Pediatrics</secondary-title></titles><periodical><full-title>JAMA Pediatrics</full-title><abbr-1>JAMA Pediatr</abbr-1></periodical><pages>687</pages><volume>171</volume><number>7</number><issue>7</issue><dates><year>2017</year><pub-dates><date>2017-07-01</date></pub-dates></dates><isbn>2168-6203</isbn><electronic-resource-num>10.1001/jamapediatrics.2017.0454</electronic-resource-num><remote-database-name>DOI.org (Crossref)</remote-database-name><language>en</language><urls><web-urls><url>http://archpedi.jamanetwork.com/article.aspx?doi=10.1001/jamapediatrics.2017.0454</url></web-urls><pdf-urls><url>internal-pdf://2188/Fortenberry et al. - 2017 - Implementation of an Integrated Approach to the Na.pdf</url></pdf-urls></urls><access-date>2022-01-14 16:30:21</access-date></record><record><database name="MyLibrary">MyLibrary</database><source-app name="Zotero">Zotero</source-app><ref-type name="Journal Article">17</ref-type><contributors><authors><author>Burgart, Alyssa M.</author><author>Magnus, David</author><author>Tabor, Holly K.</author><author>Paquette, Erin Daksha-Talati</author><author>Frader, Joel</author><author>Glover, Jaqueline J.</author><author>Jackson, Brian M.</author><author>Harrison, Charlotte H.</author><author>Urion, David K.</author><author>Graham, Robert J.</author><author>Brandsema, John F.</author><author>Feudtner, Chris</author></authors></contributors><titles><title>Ethical Challenges Confronted When Providing Nusinersen Treatment for Spinal Muscular Atrophy</title><secondary-title>JAMA Pediatrics</secondary-title></titles><periodical><full-title>JAMA Pediatrics</full-title><abbr-1>JAMA Pediatr</abbr-1></periodical><pages>188</pages><volume>172</volume><number>2</number><issue>2</issue><dates><year>2018</year><pub-dates><date>2018-02-01</date></pub-dates></dates><isbn>2168-6203</isbn><electronic-resource-num>10.1001/jamapediatrics.2017.4409</electronic-resource-num><remote-database-name>DOI.org (Crossref)</remote-database-name><language>en</language><urls><web-urls><url>http://archpedi.jamanetwork.com/article.aspx?doi=10.1001/jamapediatrics.2017.4409</url></web-urls></urls><access-date>2022-01-14 16:30:21</access-date></record><record><database name="MyLibrary">MyLibrary</database><source-app name="Zotero">Zotero</source-app><ref-type name="Journal Article">17</ref-type><contributors><authors><author>Rosenberg, Abby R.</author><author>Starks, Helene</author><author>Unguru, Yoram</author><author>Feudtner, Chris</author><author>Diekema, Douglas</author></authors></contributors><titles><title>Truth Telling in the Setting of Cultural Differences and Incurable Pediatric Illness: A Review</title><secondary-title>JAMA Pediatrics</secondary-title><short-title>Truth Telling in the Setting of Cultural Differences and Incurable Pediatric Illness</short-title></titles><periodical><full-title>JAMA Pediatrics</full-title><abbr-1>JAMA Pediatr</abbr-1></periodical><pages>1113</pages><volume>171</volume><number>11</number><issue>11</issue><dates><year>2017</year><pub-dates><date>2017-11-01</date></pub-dates></dates><isbn>2168-6203</isbn><electronic-resource-num>10.1001/jamapediatrics.2017.2568</electronic-resource-num><remote-database-name>DOI.org (Crossref)</remote-database-name><language>en</language><urls><web-urls><url>http://archpedi.jamanetwork.com/article.aspx?doi=10.1001/jamapediatrics.2017.2568</url></web-urls><pdf-urls><url>internal-pdf://2189/Rosenberg et al. - 2017 - Truth Telling in the Setting of Cultural Differenc.pdf</url></pdf-urls></urls><access-date>2022-01-14 16:30:21</access-date></record><record><database name="MyLibrary">MyLibrary</database><source-app name="Zotero">Zotero</source-app><ref-type name="Journal Article">17</ref-type><contributors><authors><author>Rosenberg, Abby R.</author><author>Wolfe, Joanne</author><author>Wiener, Lori</author><author>Lyon, Maureen</author><author>Feudtner, Chris</author></authors></contributors><titles><title>Ethics, Emotions, and the Skills of Talking About Progressing Disease With Terminally Ill Adolescents: A Review</title><secondary-title>JAMA Pediatrics</secondary-title><short-title>Ethics, Emotions, and the Skills of Talking About Progressing Disease With Terminally Ill Adolescents</short-title></titles><periodical><full-title>JAMA Pediatrics</full-title><abbr-1>JAMA Pediatr</abbr-1></periodical><pages>1216</pages><volume>170</volume><number>12</number><issue>12</issue><dates><year>2016</year><pub-dates><date>2016-12-01</date></pub-dates></dates><isbn>2168-6203</isbn><electronic-resource-num>10.1001/jamapediatrics.2016.2142</electronic-resource-num><remote-database-name>DOI.org (Crossref)</remote-database-name><language>en</language><urls><web-urls><url>http://archpedi.jamanetwork.com/article.aspx?doi=10.1001/jamapediatrics.2016.2142</url></web-urls><pdf-urls><url>internal-pdf://2190/Rosenberg et al. - 2016 - Ethics, Emotions, and the Skills of Talking About .pdf</url></pdf-urls></urls><access-date>2022-01-14 16:30:21</access-date></record><record><database name="MyLibrary">MyLibrary</database><source-app name="Zotero">Zotero</source-app><ref-type name="Journal Article">17</ref-type><contributors><authors><author>Breugem, Corstiaan C.</author><author>Evans, Kelly N.</author><author>Poets, Christian F.</author><author>Suri, Sunjay</author><author>Picard, Arnaud</author><author>Filip, Charles</author><author>Paes, Emma C.</author><author>Mehendale, Felicity V.</author><author>Saal, Howard M.</author><author>Basart, Hanneke</author><author>Murthy, Jyotsna</author><author>Joosten, Koen F. M.</author><author>Speleman, Lucienne</author><author>Collares, Marcus V. M.</author><author>van den Boogaard, Marie-José H.</author><author>Muradin, Marvick</author><author>Andersson, Maud Els-Marie</author><author>Kogo, Mikihiko</author><author>Farlie, Peter G.</author><author>Don Griot, Peter</author><author>Mossey, Peter A.</author><author>Slator, Rona</author><author>Abadie, Veronique</author><author>Hong, Paul</author></authors></contributors><titles><title>Best Practices for the Diagnosis and Evaluation of Infants With Robin Sequence: A Clinical Consensus Report</title><secondary-title>JAMA Pediatrics</secondary-title><short-title>Best Practices for the Diagnosis and Evaluation of Infants With Robin Sequence</short-title></titles><periodical><full-title>JAMA Pediatrics</full-title><abbr-1>JAMA Pediatr</abbr-1></periodical><pages>894</pages><volume>170</volume><number>9</number><issue>9</issue><dates><year>2016</year><pub-dates><date>2016-09-01</date></pub-dates></dates><isbn>2168-6203</isbn><electronic-resource-num>10.1001/jamapediatrics.2016.0796</electronic-resource-num><remote-database-name>DOI.org (Crossref)</remote-database-name><language>en</language><urls><web-urls><url>http://archpedi.jamanetwork.com/article.aspx?doi=10.1001/jamapediatrics.2016.0796</url></web-urls><pdf-urls><url>internal-pdf://2191/Breugem et al. - 2016 - Best Practices for the Diagnosis and Evaluation of.pdf</url></pdf-urls></urls><access-date>2022-01-14 16:30:21</access-date></record><record><database name="MyLibrary">MyLibrary</database><source-app name="Zotero">Zotero</source-app><ref-type name="Journal Article">17</ref-type><contributors><authors><author>Barr, Ronald D.</author><author>Ferrari, Andrea</author><author>Ries, Lynn</author><author>Whelan, Jeremy</author><author>Bleyer, W. Archie</author></authors></contributors><titles><title>Cancer in Adolescents and Young Adults: A Narrative Review of the Current Status and a View of the Future</title><secondary-title>JAMA Pediatrics</secondary-title><short-title>Cancer in Adolescents and Young Adults</short-title></titles><periodical><full-title>JAMA Pediatrics</full-title><abbr-1>JAMA Pediatr</abbr-1></periodical><pages>495</pages><volume>170</volume><number>5</number><issue>5</issue><dates><year>2016</year><pub-dates><date>2016-05-01</date></pub-dates></dates><isbn>2168-6203</isbn><electronic-resource-num>10.1001/jamapediatrics.2015.4689</electronic-resource-num><remote-database-name>DOI.org (Crossref)</remote-database-name><language>en</language><urls><web-urls><url>http://archpedi.jamanetwork.com/article.aspx?doi=10.1001/jamapediatrics.2015.4689</url></web-urls></urls><access-date>2022-01-14 16:30:21</access-date></record><record><database name="MyLibrary">MyLibrary</database><source-app name="Zotero">Zotero</source-app><ref-type name="Journal Article">17</ref-type><contributors><authors><author>Pitt, Michael B.</author><author>Gladding, Sophia P.</author><author>Suchdev, Parminder S.</author><author>Howard, Cynthia R.</author></authors></contributors><titles><title>Pediatric Global Health Education: Past, Present, and Future</title><secondary-title>JAMA Pediatrics</secondary-title><short-title>Pediatric Global Health Education</short-title></titles><periodical><full-title>JAMA Pediatrics</full-title><abbr-1>JAMA Pediatr</abbr-1></periodical><pages>78</pages><volume>170</volume><number>1</number><issue>1</issue><dates><year>2016</year><pub-dates><date>2016-01-01</date></pub-dates></dates><isbn>2168-6203</isbn><electronic-resource-num>10.1001/jamapediatrics.2015.2368</electronic-resource-num><remote-database-name>DOI.org (Crossref)</remote-database-name><language>en</language><urls><web-urls><url>http://archpedi.jamanetwork.com/article.aspx?doi=10.1001/jamapediatrics.2015.2368</url></web-urls></urls><access-date>2022-01-14 16:30:21</access-date></record><record><database name="MyLibrary">MyLibrary</database><source-app name="Zotero">Zotero</source-app><ref-type name="Journal Article">17</ref-type><contributors><authors><author>Hamm, Michele P.</author><author>Newton, Amanda S.</author><author>Chisholm, Annabritt</author><author>Shulhan, Jocelyn</author><author>Milne, Andrea</author><author>Sundar, Purnima</author><author>Ennis, Heather</author><author>Scott, Shannon D.</author><author>Hartling, Lisa</author></authors></contributors><titles><title>Prevalence and Effect of Cyberbullying on Children and Young People: A Scoping Review of Social Media Studies</title><secondary-title>JAMA Pediatrics</secondary-title><short-title>Prevalence and Effect of Cyberbullying on Children and Young People</short-title></titles><periodical><full-title>JAMA Pediatrics</full-title><abbr-1>JAMA Pediatr</abbr-1></periodical><pages>770</pages><volume>169</volume><number>8</number><issue>8</issue><dates><year>2015</year><pub-dates><date>2015-08-01</date></pub-dates></dates><isbn>2168-6203</isbn><electronic-resource-num>10.1001/jamapediatrics.2015.0944</electronic-resource-num><remote-database-name>DOI.org (Crossref)</remote-database-name><language>en</language><urls><web-urls><url>http://archpedi.jamanetwork.com/article.aspx?doi=10.1001/jamapediatrics.2015.0944</url></web-urls></urls><access-date>2022-01-14 16:30:21</access-date></record><record><database name="MyLibrary">MyLibrary</database><source-app name="Zotero">Zotero</source-app><ref-type name="Journal Article">17</ref-type><contributors><authors><author>Hieftje, Kimberly</author><author>Edelman, E. Jennifer</author><author>Camenga, Deepa R.</author><author>Fiellin, Lynn E.</author></authors></contributors><titles><title>Electronic Media–Based Health Interventions Promoting Behavior Change in Youth: A Systematic Review</title><secondary-title>JAMA Pediatrics</secondary-title><short-title>Electronic Media–Based Health Interventions Promoting Behavior Change in Youth</short-title></titles><periodical><full-title>JAMA Pediatrics</full-title><abbr-1>JAMA Pediatr</abbr-1></periodical><pages>574</pages><volume>167</volume><number>6</number><issue>6</issue><dates><year>2013</year><pub-dates><date>2013-06-01</date></pub-dates></dates><isbn>2168-6203</isbn><electronic-resource-num>10.1001/jamapediatrics.2013.1095</electronic-resource-num><remote-database-name>DOI.org (Crossref)</remote-database-name><language>en</language><urls><web-urls><url>http://archpedi.jamanetwork.com/article.aspx?doi=10.1001/jamapediatrics.2013.1095</url></web-urls><pdf-urls><url>internal-pdf://2205/Hieftje et al. - 2013 - Electronic Media–Based Health Interventions Promot.pdf</url></pdf-urls></urls><access-date>2022-01-14 16:32:01</access-date></record><record><database name="MyLibrary">MyLibrary</database><source-app name="Zotero">Zotero</source-app><ref-type name="Journal Article">17</ref-type><contributors><authors><author>Goldstein, Benjamin I.</author></authors></contributors><titles><title>Recent Progress in Understanding Pediatric Bipolar Disorder</title><secondary-title>Archives of Pediatrics &amp; Adolescent Medicine</secondary-title></titles><periodical><full-title>Archives of Pediatrics &amp; Adolescent Medicine</full-title><abbr-1>Arch Pediatr Adolesc Med</abbr-1></periodical><pages>362</pages><volume>166</volume><number>4</number><issue>4</issue><dates><year>2012</year><pub-dates><date>2012-04-01</date></pub-dates></dates><isbn>1072-4710</isbn><electronic-resource-num>10.1001/archpediatrics.2011.832</electronic-resource-num><remote-database-name>DOI.org (Crossref)</remote-database-name><language>en</language><urls><web-urls><url>http://archpedi.jamanetwork.com/article.aspx?doi=10.1001/archpediatrics.2011.832</url></web-urls><pdf-urls><url>internal-pdf://2206/Goldstein - 2012 - Recent Progress in Understanding Pediatric Bipolar.pdf</url></pdf-urls></urls><access-date>2022-01-14 16:32:01</access-date></record><record><database name="MyLibrary">MyLibrary</database><source-app name="Zotero">Zotero</source-app><ref-type name="Journal Article">17</ref-type><contributors><authors><author>Singh, Amika</author></authors></contributors><titles><title>Physical Activity and Performance at School: A Systematic Review of the Literature Including a Methodological Quality Assessment</title><secondary-title>Archives of Pediatrics &amp; Adolescent Medicine</secondary-title><short-title>Physical Activity and Performance at School</short-title></titles><periodical><full-title>Archives of Pediatrics &amp; Adolescent Medicine</full-title><abbr-1>Arch Pediatr Adolesc Med</abbr-1></periodical><pages>49</pages><volume>166</volume><number>1</number><issue>1</issue><dates><year>2012</year><pub-dates><date>2012-01-01</date></pub-dates></dates><isbn>1072-4710</isbn><electronic-resource-num>10.1001/archpediatrics.2011.716</electronic-resource-num><remote-database-name>DOI.org (Crossref)</remote-database-name><language>en</language><urls><web-urls><url>http://archpedi.jamanetwork.com/article.aspx?doi=10.1001/archpediatrics.2011.716</url></web-urls><pdf-urls><url>internal-pdf://2207/Singh - 2012 - Physical Activity and Performance at School A Sys.pdf</url></pdf-urls></urls><access-date>2022-01-14 16:32:01</access-date></record><record><database name="MyLibrary">MyLibrary</database><source-app name="Zotero">Zotero</source-app><ref-type name="Journal Article">17</ref-type><contributors><authors><author>Biddiss, Elaine</author><author>Irwin, Jennifer</author></authors></contributors><titles><title>Active Video Games to Promote Physical Activity in Children and Youth: A Systematic Review</title><secondary-title>Archives of Pediatrics &amp; Adolescent Medicine</secondary-title><short-title>Active Video Games to Promote Physical Activity in Children and Youth</short-title></titles><periodical><full-title>Archives of Pediatrics &amp; Adolescent Medicine</full-title><abbr-1>Arch Pediatr Adolesc Med</abbr-1></periodical><volume>164</volume><number>7</number><issue>7</issue><dates><year>2010</year><pub-dates><date>2010-07-01</date></pub-dates></dates><isbn>1072-4710</isbn><electronic-resource-num>10.1001/archpediatrics.2010.104</electronic-resource-num><remote-database-name>DOI.org (Crossref)</remote-database-name><language>en</language><urls><web-urls><url>http://archpedi.jamanetwork.com/article.aspx?doi=10.1001/archpediatrics.2010.104</url></web-urls><pdf-urls><url>internal-pdf://2208/Biddiss and Irwin - 2010 - Active Video Games to Promote Physical Activity in.pdf</url></pdf-urls></urls><access-date>2022-01-14 16:32:01</access-date></record><record><database name="MyLibrary">MyLibrary</database><source-app name="Zotero">Zotero</source-app><ref-type name="Journal Article">17</ref-type><contributors><authors><author>Olson, Johanna</author><author>Forbes, Catherine</author><author>Belzer, Marvin</author></authors></contributors><titles><title>Management of the Transgender Adolescent</title><secondary-title>Archives of Pediatrics &amp; Adolescent Medicine</secondary-title></titles><periodical><full-title>Archives of Pediatrics &amp; Adolescent Medicine</full-title><abbr-1>Arch Pediatr Adolesc Med</abbr-1></periodical><volume>165</volume><number>2</number><issue>2</issue><dates><year>2011</year><pub-dates><date>2011-02-01</date></pub-dates></dates><isbn>1072-4710</isbn><electronic-resource-num>10.1001/archpediatrics.2010.275</electronic-resource-num><remote-database-name>DOI.org (Crossref)</remote-database-name><language>en</language><urls><web-urls><url>http://archpedi.jamanetwork.com/article.aspx?doi=10.1001/archpediatrics.2010.275</url></web-urls><pdf-urls><url>internal-pdf://2209/Olson et al. - 2011 - Management of the Transgender Adolescent.pdf</url></pdf-urls></urls><access-date>2022-01-14 16:32:01</access-date></record><record><database name="MyLibrary">MyLibrary</database><source-app name="Zotero">Zotero</source-app><ref-type name="Journal Article">17</ref-type><contributors><authors><author>Johnson, Blair T.</author><author>Scott-Sheldon, Lori A. J.</author><author>Huedo-Medina, Tania B.</author><author>Carey, Michael P.</author></authors></contributors><titles><title>Interventions to Reduce Sexual Risk for Human Immunodeficiency Virus in Adolescents: A Meta-analysis of Trials, 1985-2008</title><secondary-title>Archives of Pediatrics &amp; Adolescent Medicine</secondary-title><short-title>Interventions to Reduce Sexual Risk for Human Immunodeficiency Virus in Adolescents</short-title></titles><periodical><full-title>Archives of Pediatrics &amp; Adolescent Medicine</full-title><abbr-1>Arch Pediatr Adolesc Med</abbr-1></periodical><volume>165</volume><number>1</number><issue>1</issue><dates><year>2011</year><pub-dates><date>2011-01-01</date></pub-dates></dates><isbn>1072-4710</isbn><electronic-resource-num>10.1001/archpediatrics.2010.251</electronic-resource-num><remote-database-name>DOI.org (Crossref)</remote-database-name><language>en</language><urls><web-urls><url>http://archpedi.jamanetwork.com/article.aspx?doi=10.1001/archpediatrics.2010.251</url></web-urls><pdf-urls><url>internal-pdf://2210/Johnson et al. - 2011 - Interventions to Reduce Sexual Risk for Human Immu.pdf</url></pdf-urls></urls><access-date>2022-01-14 16:32:01</access-date></record><record><database name="MyLibrary">MyLibrary</database><source-app name="Zotero">Zotero</source-app><ref-type name="Journal Article">17</ref-type><contributors><authors><author>Ramsawh, Holly J.</author><author>Chavira, Denise A.</author><author>Stein, Murray B.</author></authors></contributors><titles><title>Burden of Anxiety Disorders in Pediatric Medical Settings: Prevalence, Phenomenology, and a Research Agenda</title><secondary-title>Archives of Pediatrics &amp; Adolescent Medicine</secondary-title><short-title>Burden of Anxiety Disorders in Pediatric Medical Settings</short-title></titles><periodical><full-title>Archives of Pediatrics &amp; Adolescent Medicine</full-title><abbr-1>Arch Pediatr Adolesc Med</abbr-1></periodical><volume>164</volume><number>10</number><issue>10</issue><dates><year>2010</year><pub-dates><date>2010-10-01</date></pub-dates></dates><isbn>1072-4710</isbn><electronic-resource-num>10.1001/archpediatrics.2010.170</electronic-resource-num><remote-database-name>DOI.org (Crossref)</remote-database-name><language>en</language><urls><web-urls><url>http://archpedi.jamanetwork.com/article.aspx?doi=10.1001/archpediatrics.2010.170</url></web-urls><pdf-urls><url>internal-pdf://2211/Ramsawh et al. - 2010 - Burden of Anxiety Disorders in Pediatric Medical S.pdf</url></pdf-urls></urls><access-date>2022-01-14 16:32:01</access-date></record><record><database name="MyLibrary">MyLibrary</database><source-app name="Zotero">Zotero</source-app><ref-type name="Journal Article">17</ref-type><contributors><authors><author>Cohen, Judith A.</author><author>Kelleher, Kelly J.</author><author>Mannarino, Anthony P.</author></authors></contributors><titles><title>Identifying, Treating, and Referring Traumatized Children: The Role of Pediatric Providers</title><secondary-title>Archives of Pediatrics &amp; Adolescent Medicine</secondary-title><short-title>Identifying, Treating, and Referring Traumatized Children</short-title></titles><periodical><full-title>Archives of Pediatrics &amp; Adolescent Medicine</full-title><abbr-1>Arch Pediatr Adolesc Med</abbr-1></periodical><pages>447</pages><volume>162</volume><number>5</number><issue>5</issue><dates><year>2008</year><pub-dates><date>2008-05-01</date></pub-dates></dates><isbn>1072-4710</isbn><electronic-resource-num>10.1001/archpedi.162.5.447</electronic-resource-num><remote-database-name>DOI.org (Crossref)</remote-database-name><language>en</language><urls><web-urls><url>http://archpedi.jamanetwork.com/article.aspx?doi=10.1001/archpedi.162.5.447</url></web-urls><pdf-urls><url>internal-pdf://2212/Cohen et al. - 2008 - Identifying, Treating, and Referring Traumatized C.pdf</url></pdf-urls></urls><access-date>2022-01-14 16:32:01</access-date></record><record><database name="MyLibrary">MyLibrary</database><source-app name="Zotero">Zotero</source-app><ref-type name="Journal Article">17</ref-type><contributors><authors><author>Wellman, Robert J.</author><author>Sugarman, David B.</author><author>DiFranza, Joseph R.</author><author>Winickoff, Jonathan P.</author></authors></contributors><titles><title>The Extent to Which Tobacco Marketing and Tobacco Use in Films Contribute to Children's Use of Tobacco: A Meta-analysis</title><secondary-title>Archives of Pediatrics &amp; Adolescent Medicine</secondary-title><short-title>The Extent to Which Tobacco Marketing and Tobacco Use in Films Contribute to Children's Use of Tobacco</short-title></titles><periodical><full-title>Archives of Pediatrics &amp; Adolescent Medicine</full-title><abbr-1>Arch Pediatr Adolesc Med</abbr-1></periodical><pages>1285</pages><volume>160</volume><number>12</number><issue>12</issue><dates><year>2006</year><pub-dates><date>2006-12-01</date></pub-dates></dates><isbn>1072-4710</isbn><electronic-resource-num>10.1001/archpedi.160.12.1285</electronic-resource-num><remote-database-name>DOI.org (Crossref)</remote-database-name><language>en</language><urls><web-urls><url>http://archpedi.jamanetwork.com/article.aspx?doi=10.1001/archpedi.160.12.1285</url></web-urls><pdf-urls><url>internal-pdf://2213/Wellman et al. - 2006 - The Extent to Which Tobacco Marketing and Tobacco .pdf</url></pdf-urls></urls><access-date>2022-01-14 16:32:01</access-date></record><record><database name="MyLibrary">MyLibrary</database><source-app name="Zotero">Zotero</source-app><ref-type name="Journal Article">17</ref-type><contributors><authors><author>Vreeman, Rachel C.</author><author>Carroll, Aaron E.</author></authors></contributors><titles><title>A Systematic Review of School-Based Interventions to Prevent Bullying</title><secondary-title>Archives of Pediatrics &amp; Adolescent Medicine</secondary-title></titles><periodical><full-title>Archives of Pediatrics &amp; Adolescent Medicine</full-title><abbr-1>Arch Pediatr Adolesc Med</abbr-1></periodical><pages>78</pages><volume>161</volume><number>1</number><issue>1</issue><dates><year>2007</year><pub-dates><date>2007-01-01</date></pub-dates></dates><isbn>1072-4710</isbn><electronic-resource-num>10.1001/archpedi.161.1.78</electronic-resource-num><remote-database-name>DOI.org (Crossref)</remote-database-name><language>en</language><urls><web-urls><url>http://archpedi.jamanetwork.com/article.aspx?doi=10.1001/archpedi.161.1.78</url></web-urls><pdf-urls><url>internal-pdf://2214/Vreeman and Carroll - 2007 - A Systematic Review of School-Based Interventions .pdf</url></pdf-urls></urls><access-date>2022-01-14 16:32:01</access-date></record><record><database name="MyLibrary">MyLibrary</database><source-app name="Zotero">Zotero</source-app><ref-type name="Journal Article">17</ref-type><contributors><authors><author>Erickson, Sarah J.</author><author>Gerstle, Melissa</author><author>Feldstein, Sarah W.</author></authors></contributors><titles><title>Brief Interventions and Motivational Interviewing With Children, Adolescents, and Their Parents in Pediatric Health Care Settings: A Review</title><secondary-title>Archives of Pediatrics &amp; Adolescent Medicine</secondary-title><short-title>Brief Interventions and Motivational Interviewing With Children, Adolescents, and Their Parents in Pediatric Health Care Settings</short-title></titles><periodical><full-title>Archives of Pediatrics &amp; Adolescent Medicine</full-title><abbr-1>Arch Pediatr Adolesc Med</abbr-1></periodical><pages>1173</pages><volume>159</volume><number>12</number><issue>12</issue><dates><year>2005</year><pub-dates><date>2005-12-01</date></pub-dates></dates><isbn>1072-4710</isbn><electronic-resource-num>10.1001/archpedi.159.12.1173</electronic-resource-num><remote-database-name>DOI.org (Crossref)</remote-database-name><language>en</language><urls><web-urls><url>http://archpedi.jamanetwork.com/article.aspx?doi=10.1001/archpedi.159.12.1173</url></web-urls><pdf-urls><url>internal-pdf://2215/Erickson et al. - 2005 - Brief Interventions and Motivational Interviewing .pdf</url></pdf-urls></urls><access-date>2022-01-14 16:32:01</access-date></record><record><database name="MyLibrary">MyLibrary</database><source-app name="Zotero">Zotero</source-app><ref-type name="Journal Article">17</ref-type><contributors><authors><author>Berg, Joel H.</author></authors></contributors><titles><title>Good Evidence for Incremental Preventive Benefit of Topical Fluoride Therapies</title><secondary-title>Archives of Pediatrics &amp; Adolescent Medicine</secondary-title></titles><periodical><full-title>Archives of Pediatrics &amp; Adolescent Medicine</full-title><abbr-1>Arch Pediatr Adolesc Med</abbr-1></periodical><pages>315</pages><volume>159</volume><number>4</number><issue>4</issue><dates><year>2005</year><pub-dates><date>2005-04-01</date></pub-dates></dates><isbn>1072-4710</isbn><electronic-resource-num>10.1001/archpedi.159.4.315</electronic-resource-num><remote-database-name>DOI.org (Crossref)</remote-database-name><language>en</language><urls><web-urls><url>http://archpedi.jamanetwork.com/article.aspx?doi=10.1001/archpedi.159.4.315</url></web-urls></urls><access-date>2022-01-14 16:32:01</access-date></record><record><database name="MyLibrary">MyLibrary</database><source-app name="Zotero">Zotero</source-app><ref-type name="Journal Article">17</ref-type><contributors><authors><author>Solomon, Barry</author><author>McGuinn, Laura</author><author>Hoerlein, Michelle</author><author>Basco, William</author><author>Rowe, Peter</author><author>Lehmann, Harold</author></authors></contributors><titles><title>Is Human Immunodeficiency Virus Sexual Risk Prevention Intervention Effective?</title><secondary-title>Archives of Pediatrics &amp; Adolescent Medicine</secondary-title></titles><periodical><full-title>Archives of Pediatrics &amp; Adolescent Medicine</full-title><abbr-1>Arch Pediatr Adolesc Med</abbr-1></periodical><pages>1127</pages><volume>155</volume><number>10</number><issue>10</issue><dates><year>2001</year><pub-dates><date>2001-10-01</date></pub-dates></dates><isbn>1072-4710</isbn><electronic-resource-num>10.1001/archpedi.155.10.1127</electronic-resource-num><remote-database-name>DOI.org (Crossref)</remote-database-name><language>en</language><urls><web-urls><url>http://archpedi.jamanetwork.com/article.aspx?doi=10.1001/archpedi.155.10.1127</url></web-urls><pdf-urls><url>internal-pdf://2216/Solomon et al. - 2001 - Is Human Immunodeficiency Virus Sexual Risk Preven.pdf</url></pdf-urls></urls><access-date>2022-01-14 16:32:01</access-date></record></records></xml>
