# Supplementary material for: An umbrella review of reviews on challenges to meaningful adolescent involvement in health research
Source: Health Expect. 2024 Jan 27;27(1):e13980. doi: 10.1111/hex.13980 (PMC10821743; doi:10.1111/hex.13980)
Supplement: Supplementary file 1 — Supporting information. [file HEX-27-e13980-s001.zip › Search record and results/Other sources/10 Journals/1. JAMA/JAMA- search string 6.xml]

<?xml version="1.0" encoding="UTF-8"?>
<xml><records><record><database name="MyLibrary">MyLibrary</database><source-app name="Zotero">Zotero</source-app><ref-type name="Journal Article">17</ref-type><contributors><authors><author>Wilkinson, Dominic J. C.</author></authors></contributors><titles><title>Gestational Ageism</title><secondary-title>Archives of Pediatrics &amp; Adolescent Medicine</secondary-title></titles><periodical><full-title>Archives of Pediatrics &amp; Adolescent Medicine</full-title><abbr-1>Arch Pediatr Adolesc Med</abbr-1></periodical><volume>166</volume><number>6</number><issue>6</issue><dates><year>2012</year><pub-dates><date>2012-06-01</date></pub-dates></dates><isbn>1072-4710</isbn><electronic-resource-num>10.1001/archpediatrics.2011.1262</electronic-resource-num><remote-database-name>DOI.org (Crossref)</remote-database-name><language>en</language><urls><web-urls><url>http://archpedi.jamanetwork.com/article.aspx?doi=10.1001/archpediatrics.2011.1262</url></web-urls></urls><access-date>2022-01-14 16:37:18</access-date></record><record><database name="MyLibrary">MyLibrary</database><source-app name="Zotero">Zotero</source-app><ref-type name="Journal Article">17</ref-type><contributors><authors><author>Sanders, Lee M.</author><author>Federico, Steven</author><author>Klass, Perri</author><author>Abrams, Mary Ann</author><author>Dreyer, Benard</author></authors></contributors><titles><title>Literacy and Child Health: A Systematic Review</title><secondary-title>Archives of Pediatrics &amp; Adolescent Medicine</secondary-title><short-title>Literacy and Child Health</short-title></titles><periodical><full-title>Archives of Pediatrics &amp; Adolescent Medicine</full-title><abbr-1>Arch Pediatr Adolesc Med</abbr-1></periodical><pages>131</pages><volume>163</volume><number>2</number><issue>2</issue><dates><year>2009</year><pub-dates><date>2009-02-02</date></pub-dates></dates><isbn>1072-4710</isbn><electronic-resource-num>10.1001/archpediatrics.2008.539</electronic-resource-num><remote-database-name>DOI.org (Crossref)</remote-database-name><language>en</language><urls><web-urls><url>http://archpedi.jamanetwork.com/article.aspx?doi=10.1001/archpediatrics.2008.539</url></web-urls><pdf-urls><url>internal-pdf://2238/Sanders et al. - 2009 - Literacy and Child Health A Systematic Review.pdf</url></pdf-urls></urls><access-date>2022-01-14 16:37:18</access-date></record></records></xml>
