# Supplementary material for: An umbrella review of reviews on challenges to meaningful adolescent involvement in health research
Source: Health Expect. 2024 Jan 27;27(1):e13980. doi: 10.1111/hex.13980 (PMC10821743; doi:10.1111/hex.13980)
Supplement: Supplementary file 1 — Supporting information. [file HEX-27-e13980-s001.zip › Search record and results/Other sources/10 Journals/1. JAMA/JAMA- search string 16.xml]

<?xml version="1.0" encoding="UTF-8"?>
<xml><records><record><database name="MyLibrary">MyLibrary</database><source-app name="Zotero">Zotero</source-app><ref-type name="Journal Article">17</ref-type><contributors><authors><author>Jindal, Monique</author><author>Mistry, Kamila B.</author><author>Trent, Maria</author><author>McRae, Ashlyn</author><author>Thornton, Rachel L. J.</author></authors></contributors><titles><title>Police Exposures and the Health and Well-being of Black Youth in the US: A Systematic Review</title><secondary-title>JAMA Pediatrics</secondary-title><short-title>Police Exposures and the Health and Well-being of Black Youth in the US</short-title></titles><periodical><full-title>JAMA Pediatrics</full-title><abbr-1>JAMA Pediatr</abbr-1></periodical><pages>78</pages><volume>176</volume><number>1</number><issue>1</issue><dates><year>2022</year><pub-dates><date>2022-01-01</date></pub-dates></dates><isbn>2168-6203</isbn><electronic-resource-num>10.1001/jamapediatrics.2021.2929</electronic-resource-num><remote-database-name>DOI.org (Crossref)</remote-database-name><language>en</language><urls><web-urls><url>https://jamanetwork.com/journals/jamapediatrics/fullarticle/2783637</url></web-urls></urls><access-date>2022-01-14 17:10:18</access-date></record><record><database name="MyLibrary">MyLibrary</database><source-app name="Zotero">Zotero</source-app><ref-type name="Journal Article">17</ref-type><contributors><authors><author>Pilarinos, Andreas</author><author>Bromberg, Daniel J.</author><author>Karamouzian, Mohammad</author></authors></contributors><titles><title>A ccess to Medications for Opioid Use Disorder and Associated Factors Among Adolescents and Young Adults: A Systematic Review</title><secondary-title>JAMA Pediatrics</secondary-title><short-title>&lt;span style="font-variant</short-title></titles><periodical><full-title>JAMA Pediatrics</full-title><abbr-1>JAMA Pediatr</abbr-1></periodical><dates><year>2021</year><pub-dates><date>2021-12-06</date></pub-dates></dates><isbn>2168-6203</isbn><electronic-resource-num>10.1001/jamapediatrics.2021.4606</electronic-resource-num><remote-database-name>DOI.org (Crossref)</remote-database-name><language>en</language><urls><web-urls><url>https://jamanetwork.com/journals/jamapediatrics/fullarticle/2786339</url></web-urls></urls><access-date>2022-01-14 17:10:18</access-date></record><record><database name="MyLibrary">MyLibrary</database><source-app name="Zotero">Zotero</source-app><ref-type name="Journal Article">17</ref-type><contributors><authors><author>Wainstein, Tasha</author><author>Marshall, Sheila K.</author><author>Ross, Colin J. D.</author><author>Virani, Alice K.</author><author>Austin, Jehannine C.</author><author>Elliott, Alison M.</author><author>GenCOUNSEL Study</author><author>Knoppers, Bartha</author><author>Lynd, Larry D.</author><author>Dey, Alivia</author><author>Adam, Shelin</author><author>Bansback, Nick</author><author>Birch, Patricia</author><author>Clarke, Lorne</author><author>Dragojlovic, Nick</author><author>Friedman, Jan</author><author>Lambert, Debby</author><author>Pullman, Daryl</author><author>Wasserman, Wyeth</author><author>Zawati, Ma'n</author></authors></contributors><titles><title>Experiences With Genetic Counseling, Testing, and Diagnosis Among Adolescents With a Genetic Condition: A Scoping Review</title><secondary-title>JAMA Pediatrics</secondary-title><short-title>Experiences With Genetic Counseling, Testing, and Diagnosis Among Adolescents With a Genetic Condition</short-title></titles><periodical><full-title>JAMA Pediatrics</full-title><abbr-1>JAMA Pediatr</abbr-1></periodical><dates><year>2021</year><pub-dates><date>2021-11-22</date></pub-dates></dates><isbn>2168-6203</isbn><electronic-resource-num>10.1001/jamapediatrics.2021.4290</electronic-resource-num><remote-database-name>DOI.org (Crossref)</remote-database-name><language>en</language><urls><web-urls><url>https://jamanetwork.com/journals/jamapediatrics/fullarticle/2786451</url></web-urls></urls><access-date>2022-01-14 17:10:18</access-date></record><record><database name="MyLibrary">MyLibrary</database><source-app name="Zotero">Zotero</source-app><ref-type name="Journal Article">17</ref-type><contributors><authors><author>Chong, Lauren S. H.</author><author>Kerklaan, Jasmijn</author><author>Clarke, Simon</author><author>Kohn, Michael</author><author>Baumgart, Amanda</author><author>Guha, Chandana</author><author>Tunnicliffe, David J.</author><author>Hanson, Camilla S.</author><author>Craig, Jonathan C.</author><author>Tong, Allison</author></authors></contributors><titles><title>Experiences and Perspectives of Transgender Youths in Accessing Health Care: A Systematic Review</title><secondary-title>JAMA Pediatrics</secondary-title><short-title>Experiences and Perspectives of Transgender Youths in Accessing Health Care</short-title></titles><periodical><full-title>JAMA Pediatrics</full-title><abbr-1>JAMA Pediatr</abbr-1></periodical><pages>1159</pages><volume>175</volume><number>11</number><issue>11</issue><dates><year>2021</year><pub-dates><date>2021-11-01</date></pub-dates></dates><isbn>2168-6203</isbn><electronic-resource-num>10.1001/jamapediatrics.2021.2061</electronic-resource-num><remote-database-name>DOI.org (Crossref)</remote-database-name><language>en</language><urls><web-urls><url>https://jamanetwork.com/journals/jamapediatrics/fullarticle/2782148</url></web-urls></urls><access-date>2022-01-14 17:10:18</access-date></record><record><database name="MyLibrary">MyLibrary</database><source-app name="Zotero">Zotero</source-app><ref-type name="Journal Article">17</ref-type><contributors><authors><author>Hutton, John S.</author><author>DeWitt, Thomas</author><author>Hoffman, Lauren</author><author>Horowitz-Kraus, Tzipi</author><author>Klass, Perri</author></authors></contributors><titles><title>Development of an Eco-Biodevelopmental Model of Emergent Literacy Before Kindergarten: A Review</title><secondary-title>JAMA Pediatrics</secondary-title><short-title>Development of an Eco-Biodevelopmental Model of Emergent Literacy Before Kindergarten</short-title></titles><periodical><full-title>JAMA Pediatrics</full-title><abbr-1>JAMA Pediatr</abbr-1></periodical><pages>730</pages><volume>175</volume><number>7</number><issue>7</issue><dates><year>2021</year><pub-dates><date>2021-07-01</date></pub-dates></dates><isbn>2168-6203</isbn><electronic-resource-num>10.1001/jamapediatrics.2020.6709</electronic-resource-num><remote-database-name>DOI.org (Crossref)</remote-database-name><language>en</language><urls><web-urls><url>https://jamanetwork.com/journals/jamapediatrics/fullarticle/2777307</url></web-urls></urls><access-date>2022-01-14 17:10:18</access-date></record><record><database name="MyLibrary">MyLibrary</database><source-app name="Zotero">Zotero</source-app><ref-type name="Journal Article">17</ref-type><contributors><authors><author>Morgan, Ryan W.</author><author>Kirschen, Matthew P.</author><author>Kilbaugh, Todd J.</author><author>Sutton, Robert M.</author><author>Topjian, Alexis A.</author></authors></contributors><titles><title>Pediatric In-Hospital Cardiac Arrest and Cardiopulmonary Resuscitation in the United States: A Review</title><secondary-title>JAMA Pediatrics</secondary-title><short-title>Pediatric In-Hospital Cardiac Arrest and Cardiopulmonary Resuscitation in the United States</short-title></titles><periodical><full-title>JAMA Pediatrics</full-title><abbr-1>JAMA Pediatr</abbr-1></periodical><pages>293</pages><volume>175</volume><number>3</number><issue>3</issue><dates><year>2021</year><pub-dates><date>2021-03-01</date></pub-dates></dates><isbn>2168-6203</isbn><electronic-resource-num>10.1001/jamapediatrics.2020.5039</electronic-resource-num><remote-database-name>DOI.org (Crossref)</remote-database-name><language>en</language><urls><web-urls><url>https://jamanetwork.com/journals/jamapediatrics/fullarticle/2773299</url></web-urls></urls><access-date>2022-01-14 17:10:18</access-date></record><record><database name="MyLibrary">MyLibrary</database><source-app name="Zotero">Zotero</source-app><ref-type name="Journal Article">17</ref-type><contributors><authors><author>Patniyot, Irene</author><author>Qubty, William</author></authors></contributors><titles><title>Short-term Treatment of Migraine in Children and Adolescents</title><secondary-title>JAMA Pediatrics</secondary-title></titles><periodical><full-title>JAMA Pediatrics</full-title><abbr-1>JAMA Pediatr</abbr-1></periodical><pages>789</pages><volume>174</volume><number>8</number><issue>8</issue><dates><year>2020</year><pub-dates><date>2020-08-01</date></pub-dates></dates><isbn>2168-6203</isbn><electronic-resource-num>10.1001/jamapediatrics.2020.1422</electronic-resource-num><remote-database-name>DOI.org (Crossref)</remote-database-name><language>en</language><urls><web-urls><url>https://jamanetwork.com/journals/jamapediatrics/fullarticle/2766826</url></web-urls></urls><access-date>2022-01-14 17:10:18</access-date></record><record><database name="MyLibrary">MyLibrary</database><source-app name="Zotero">Zotero</source-app><ref-type name="Journal Article">17</ref-type><contributors><authors><author>Lee, Stella Juhyun</author><author>Rees, Vaughan W.</author><author>Yossefy, Noam</author><author>Emmons, Karen M.</author><author>Tan, Andy S. L.</author></authors></contributors><titles><title>Youth and Young Adult Use of Pod-Based Electronic Cigarettes From 2015 to 2019: A Systematic Review</title><secondary-title>JAMA Pediatrics</secondary-title><short-title>Youth and Young Adult Use of Pod-Based Electronic Cigarettes From 2015 to 2019</short-title></titles><periodical><full-title>JAMA Pediatrics</full-title><abbr-1>JAMA Pediatr</abbr-1></periodical><pages>714</pages><volume>174</volume><number>7</number><issue>7</issue><dates><year>2020</year><pub-dates><date>2020-07-01</date></pub-dates></dates><isbn>2168-6203</isbn><electronic-resource-num>10.1001/jamapediatrics.2020.0259</electronic-resource-num><remote-database-name>DOI.org (Crossref)</remote-database-name><language>en</language><urls><web-urls><url>https://jamanetwork.com/journals/jamapediatrics/fullarticle/2766303</url></web-urls><pdf-urls><url>internal-pdf://2300/Lee et al. - 2020 - Youth and Young Adult Use of Pod-Based Electronic .pdf</url></pdf-urls></urls><access-date>2022-01-14 17:10:18</access-date></record><record><database name="MyLibrary">MyLibrary</database><source-app name="Zotero">Zotero</source-app><ref-type name="Journal Article">17</ref-type><contributors><authors><author>Yonek, Juliet</author><author>Lee, Chuan-Mei</author><author>Harrison, Anna</author><author>Mangurian, Christina</author><author>Tolou-Shams, Marina</author></authors></contributors><titles><title>Key Components of Effective Pediatric Integrated Mental Health Care Models: A Systematic Review</title><secondary-title>JAMA Pediatrics</secondary-title><short-title>Key Components of Effective Pediatric Integrated Mental Health Care Models</short-title></titles><periodical><full-title>JAMA Pediatrics</full-title><abbr-1>JAMA Pediatr</abbr-1></periodical><pages>487</pages><volume>174</volume><number>5</number><issue>5</issue><dates><year>2020</year><pub-dates><date>2020-05-01</date></pub-dates></dates><isbn>2168-6203</isbn><electronic-resource-num>10.1001/jamapediatrics.2020.0023</electronic-resource-num><remote-database-name>DOI.org (Crossref)</remote-database-name><language>en</language><urls><web-urls><url>https://jamanetwork.com/journals/jamapediatrics/fullarticle/2762010</url></web-urls><pdf-urls><url>internal-pdf://2301/Yonek et al. - 2020 - Key Components of Effective Pediatric Integrated M.pdf</url></pdf-urls></urls><access-date>2022-01-14 17:10:18</access-date></record><record><database name="MyLibrary">MyLibrary</database><source-app name="Zotero">Zotero</source-app><ref-type name="Journal Article">17</ref-type><contributors><authors><author>Rivara, Frederick P.</author><author>Tennyson, Robert</author><author>Mills, Brianna</author><author>Browd, Samuel R.</author><author>Emery, Carolyn A.</author><author>Gioia, Gerald</author><author>Giza, Christopher C.</author><author>Herring, Stanley</author><author>Janz, Kathleen F.</author><author>LaBella, Cynthia</author><author>Valovich McLeod, Tamara</author><author>Meehan, William</author><author>Patricios, Jon</author><author>for the Four Corners Youth Consortium</author></authors></contributors><titles><title>Consensus Statement on Sports-Related Concussions in Youth Sports Using a Modified Delphi Approach</title><secondary-title>JAMA Pediatrics</secondary-title></titles><periodical><full-title>JAMA Pediatrics</full-title><abbr-1>JAMA Pediatr</abbr-1></periodical><pages>79</pages><volume>174</volume><number>1</number><issue>1</issue><dates><year>2020</year><pub-dates><date>2020-01-01</date></pub-dates></dates><isbn>2168-6203</isbn><electronic-resource-num>10.1001/jamapediatrics.2019.4006</electronic-resource-num><remote-database-name>DOI.org (Crossref)</remote-database-name><language>en</language><urls><web-urls><url>https://jamanetwork.com/journals/jamapediatrics/fullarticle/2754823</url></web-urls></urls><access-date>2022-01-14 17:10:18</access-date></record><record><database name="MyLibrary">MyLibrary</database><source-app name="Zotero">Zotero</source-app><ref-type name="Journal Article">17</ref-type><contributors><authors><author>Cunningham, Rebecca M.</author><author>Carter, Patrick M.</author><author>Ranney, Megan L.</author><author>Walton, Maureen</author><author>Zeoli, April M.</author><author>Alpern, Elizabeth R.</author><author>Branas, Charles</author><author>Beidas, Rinad S.</author><author>Ehrlich, Peter F.</author><author>Goyal, Monika K.</author><author>Goldstick, Jason E.</author><author>Hemenway, David</author><author>Hargarten, Stephen W.</author><author>King, Cheryl A.</author><author>Massey, Lynn</author><author>Ngo, Quyen</author><author>Pizarro, Jesenia</author><author>Prosser, Lisa</author><author>Rowhani-Rahbar, Ali</author><author>Rivara, Fredrick</author><author>Rupp, Laney A.</author><author>Sigel, Eric</author><author>Savolainen, Jukka</author><author>Zimmerman, Marc A.</author></authors></contributors><titles><title>Prevention of Firearm Injuries Among Children and Adolescents: Consensus-Driven Research Agenda from the Firearm Safety Among Children and Teens (FACTS) Consortium</title><secondary-title>JAMA Pediatrics</secondary-title><short-title>Prevention of Firearm Injuries Among Children and Adolescents</short-title></titles><periodical><full-title>JAMA Pediatrics</full-title><abbr-1>JAMA Pediatr</abbr-1></periodical><pages>780</pages><volume>173</volume><number>8</number><issue>8</issue><dates><year>2019</year><pub-dates><date>2019-08-01</date></pub-dates></dates><isbn>2168-6203</isbn><electronic-resource-num>10.1001/jamapediatrics.2019.1494</electronic-resource-num><remote-database-name>DOI.org (Crossref)</remote-database-name><language>en</language><urls><web-urls><url>https://jamanetwork.com/journals/jamapediatrics/fullarticle/2734986</url></web-urls><pdf-urls><url>internal-pdf://2302/Cunningham et al. - 2019 - Prevention of Firearm Injuries Among Children and .pdf</url></pdf-urls></urls><access-date>2022-01-14 17:10:18</access-date></record><record><database name="MyLibrary">MyLibrary</database><source-app name="Zotero">Zotero</source-app><ref-type name="Journal Article">17</ref-type><contributors><authors><author>Sosa, Tina</author><author>Brower, Laura</author><author>Divanovic, Allison</author></authors></contributors><titles><title>Diagnosis and Management of Kawasaki Disease</title><secondary-title>JAMA Pediatrics</secondary-title></titles><periodical><full-title>JAMA Pediatrics</full-title><abbr-1>JAMA Pediatr</abbr-1></periodical><pages>278</pages><volume>173</volume><number>3</number><issue>3</issue><dates><year>2019</year><pub-dates><date>2019-03-01</date></pub-dates></dates><isbn>2168-6203</isbn><electronic-resource-num>10.1001/jamapediatrics.2018.3307</electronic-resource-num><remote-database-name>DOI.org (Crossref)</remote-database-name><language>en</language><urls><web-urls><url>http://archpedi.jamanetwork.com/article.aspx?doi=10.1001/jamapediatrics.2018.3307</url></web-urls></urls><access-date>2022-01-14 17:10:18</access-date></record><record><database name="MyLibrary">MyLibrary</database><source-app name="Zotero">Zotero</source-app><ref-type name="Journal Article">17</ref-type><contributors><authors><author>Bass, Joel L.</author><author>Gartley, Tina</author><author>Kleinman, Ronald</author></authors></contributors><titles><title>World Health Organization Baby-Friendly Hospital Initiative Guideline and 2018 Implementation Guidance</title><secondary-title>JAMA Pediatrics</secondary-title></titles><periodical><full-title>JAMA Pediatrics</full-title><abbr-1>JAMA Pediatr</abbr-1></periodical><pages>93</pages><volume>173</volume><number>1</number><issue>1</issue><dates><year>2019</year><pub-dates><date>2019-01-01</date></pub-dates></dates><isbn>2168-6203</isbn><electronic-resource-num>10.1001/jamapediatrics.2018.3808</electronic-resource-num><remote-database-name>DOI.org (Crossref)</remote-database-name><language>en</language><urls><web-urls><url>http://archpedi.jamanetwork.com/article.aspx?doi=10.1001/jamapediatrics.2018.3808</url></web-urls></urls><access-date>2022-01-14 17:10:18</access-date></record><record><database name="MyLibrary">MyLibrary</database><source-app name="Zotero">Zotero</source-app><ref-type name="Journal Article">17</ref-type><contributors><authors><author>Ng, Chun Y.</author><author>Thomas-Uribe, Monika</author><author>Yang, Yvonne A.</author><author>Chu, Michael CY</author><author>Liu, Shih-Dun</author><author>Pulendran, Uma Palam</author><author>Lin, Bea-Jane</author><author>Lerner, Dorie S.</author><author>King, Abby C.</author><author>Wang, C. Jason</author></authors></contributors><titles><title>Theory-Based Health Behavior Interventions for Pediatric Chronic Disease Management: A Systematic Review</title><secondary-title>JAMA Pediatrics</secondary-title><short-title>Theory-Based Health Behavior Interventions for Pediatric Chronic Disease Management</short-title></titles><periodical><full-title>JAMA Pediatrics</full-title><abbr-1>JAMA Pediatr</abbr-1></periodical><pages>1177</pages><volume>172</volume><number>12</number><issue>12</issue><dates><year>2018</year><pub-dates><date>2018-12-01</date></pub-dates></dates><isbn>2168-6203</isbn><electronic-resource-num>10.1001/jamapediatrics.2018.3039</electronic-resource-num><remote-database-name>DOI.org (Crossref)</remote-database-name><language>en</language><urls><web-urls><url>http://archpedi.jamanetwork.com/article.aspx?doi=10.1001/jamapediatrics.2018.3039</url></web-urls></urls><access-date>2022-01-14 17:10:18</access-date></record><record><database name="MyLibrary">MyLibrary</database><source-app name="Zotero">Zotero</source-app><ref-type name="Journal Article">17</ref-type><contributors><authors><author>Lumba-Brown, Angela</author><author>Yeates, Keith Owen</author><author>Sarmiento, Kelly</author><author>Breiding, Matthew J.</author><author>Haegerich, Tamara M.</author><author>Gioia, Gerard A.</author><author>Turner, Michael</author><author>Benzel, Edward C.</author><author>Suskauer, Stacy J.</author><author>Giza, Christopher C.</author><author>Joseph, Madeline</author><author>Broomand, Catherine</author><author>Weissman, Barbara</author><author>Gordon, Wayne</author><author>Wright, David W.</author><author>Moser, Rosemarie Scolaro</author><author>McAvoy, Karen</author><author>Ewing-Cobbs, Linda</author><author>Duhaime, Ann-Christine</author><author>Putukian, Margot</author><author>Holshouser, Barbara</author><author>Paulk, David</author><author>Wade, Shari L.</author><author>Herring, Stanley A.</author><author>Halstead, Mark</author><author>Keenan, Heather T.</author><author>Choe, Meeryo</author><author>Christian, Cindy W.</author><author>Guskiewicz, Kevin</author><author>Raksin, P. B.</author><author>Gregory, Andrew</author><author>Mucha, Anne</author><author>Taylor, H. Gerry</author><author>Callahan, James M.</author><author>DeWitt, John</author><author>Collins, Michael W.</author><author>Kirkwood, Michael W.</author><author>Ragheb, John</author><author>Ellenbogen, Richard G.</author><author>Spinks, Theodore J.</author><author>Ganiats, Theodore G.</author><author>Sabelhaus, Linda J.</author><author>Altenhofen, Katrina</author><author>Hoffman, Rosanne</author><author>Getchius, Tom</author><author>Gronseth, Gary</author><author>Donnell, Zoe</author><author>O’Connor, Robert E.</author><author>Timmons, Shelly D.</author></authors></contributors><titles><title>Centers for Disease Control and Prevention Guideline on the Diagnosis and Management of Mild Traumatic Brain Injury Among Children</title><secondary-title>JAMA Pediatrics</secondary-title></titles><periodical><full-title>JAMA Pediatrics</full-title><abbr-1>JAMA Pediatr</abbr-1></periodical><pages>e182853</pages><volume>172</volume><number>11</number><issue>11</issue><dates><year>2018</year><pub-dates><date>2018-11-05</date></pub-dates></dates><isbn>2168-6203</isbn><electronic-resource-num>10.1001/jamapediatrics.2018.2853</electronic-resource-num><remote-database-name>DOI.org (Crossref)</remote-database-name><language>en</language><urls><web-urls><url>http://archpedi.jamanetwork.com/article.aspx?doi=10.1001/jamapediatrics.2018.2853</url></web-urls><pdf-urls><url>internal-pdf://2303/Lumba-Brown et al. - 2018 - Centers for Disease Control and Prevention Guideli.pdf</url></pdf-urls></urls><access-date>2022-01-14 17:10:18</access-date></record><record><database name="MyLibrary">MyLibrary</database><source-app name="Zotero">Zotero</source-app><ref-type name="Journal Article">17</ref-type><contributors><authors><author>Khoury, Michael</author><author>Madsen, Nicolas</author></authors></contributors><titles><title>Screening and Management of High Blood Pressure in Children and Adolescents</title><secondary-title>JAMA Pediatrics</secondary-title></titles><periodical><full-title>JAMA Pediatrics</full-title><abbr-1>JAMA Pediatr</abbr-1></periodical><pages>1087</pages><volume>172</volume><number>11</number><issue>11</issue><dates><year>2018</year><pub-dates><date>2018-11-01</date></pub-dates></dates><isbn>2168-6203</isbn><electronic-resource-num>10.1001/jamapediatrics.2018.2882</electronic-resource-num><remote-database-name>DOI.org (Crossref)</remote-database-name><language>en</language><urls><web-urls><url>http://archpedi.jamanetwork.com/article.aspx?doi=10.1001/jamapediatrics.2018.2882</url></web-urls></urls><access-date>2022-01-14 17:10:18</access-date></record><record><database name="MyLibrary">MyLibrary</database><source-app name="Zotero">Zotero</source-app><ref-type name="Journal Article">17</ref-type><contributors><authors><author>Lumba-Brown, Angela</author><author>Yeates, Keith Owen</author><author>Sarmiento, Kelly</author><author>Breiding, Matthew J.</author><author>Haegerich, Tamara M.</author><author>Gioia, Gerard A.</author><author>Turner, Michael</author><author>Benzel, Edward C.</author><author>Suskauer, Stacy J.</author><author>Giza, Christopher C.</author><author>Joseph, Madeline</author><author>Broomand, Catherine</author><author>Weissman, Barbara</author><author>Gordon, Wayne</author><author>Wright, David W.</author><author>Moser, Rosemarie Scolaro</author><author>McAvoy, Karen</author><author>Ewing-Cobbs, Linda</author><author>Duhaime, Ann-Christine</author><author>Putukian, Margot</author><author>Holshouser, Barbara</author><author>Paulk, David</author><author>Wade, Shari L.</author><author>Herring, Stanley A.</author><author>Halstead, Mark</author><author>Keenan, Heather T.</author><author>Choe, Meeryo</author><author>Christian, Cindy W.</author><author>Guskiewicz, Kevin</author><author>Raksin, P. B.</author><author>Gregory, Andrew</author><author>Mucha, Anne</author><author>Taylor, H. Gerry</author><author>Callahan, James M.</author><author>DeWitt, John</author><author>Collins, Michael W.</author><author>Kirkwood, Michael W.</author><author>Ragheb, John</author><author>Ellenbogen, Richard G.</author><author>Spinks, T. J.</author><author>Ganiats, Theodore G.</author><author>Sabelhaus, Linda J.</author><author>Altenhofen, Katrina</author><author>Hoffman, Rosanne</author><author>Getchius, Tom</author><author>Gronseth, Gary</author><author>Donnell, Zoe</author><author>O’Connor, Robert E.</author><author>Timmons, Shelly D.</author></authors></contributors><titles><title>Diagnosis and Management of Mild Traumatic Brain Injury in Children: A Systematic Review</title><secondary-title>JAMA Pediatrics</secondary-title><short-title>Diagnosis and Management of Mild Traumatic Brain Injury in Children</short-title></titles><periodical><full-title>JAMA Pediatrics</full-title><abbr-1>JAMA Pediatr</abbr-1></periodical><pages>e182847</pages><volume>172</volume><number>11</number><issue>11</issue><dates><year>2018</year><pub-dates><date>2018-11-05</date></pub-dates></dates><isbn>2168-6203</isbn><electronic-resource-num>10.1001/jamapediatrics.2018.2847</electronic-resource-num><remote-database-name>DOI.org (Crossref)</remote-database-name><language>en</language><urls><web-urls><url>http://archpedi.jamanetwork.com/article.aspx?doi=10.1001/jamapediatrics.2018.2847</url></web-urls></urls><access-date>2022-01-14 17:10:18</access-date></record><record><database name="MyLibrary">MyLibrary</database><source-app name="Zotero">Zotero</source-app><ref-type name="Journal Article">17</ref-type><contributors><authors><author>Opipari, Valerie P.</author><author>Daniels, Stephen R.</author><author>Wilmott, Robert W.</author><author>Jacobs, Richard F.</author></authors></contributors><titles><title>Association of Medical School Pediatric Department Chairs Principles of Lifelong Learning in Pediatric Medicine</title><secondary-title>JAMA Pediatrics</secondary-title></titles><periodical><full-title>JAMA Pediatrics</full-title><abbr-1>JAMA Pediatr</abbr-1></periodical><pages>1087</pages><volume>170</volume><number>11</number><issue>11</issue><dates><year>2016</year><pub-dates><date>2016-11-01</date></pub-dates></dates><isbn>2168-6203</isbn><electronic-resource-num>10.1001/jamapediatrics.2016.2258</electronic-resource-num><remote-database-name>DOI.org (Crossref)</remote-database-name><language>en</language><urls><web-urls><url>http://archpedi.jamanetwork.com/article.aspx?doi=10.1001/jamapediatrics.2016.2258</url></web-urls></urls><access-date>2022-01-14 17:10:18</access-date></record><record><database name="MyLibrary">MyLibrary</database><source-app name="Zotero">Zotero</source-app><ref-type name="Journal Article">17</ref-type><contributors><authors><author>Shonkoff, Jack P.</author></authors></contributors><titles><title>Capitalizing on Advances in Science to Reduce the Health Consequences of Early Childhood Adversity</title><secondary-title>JAMA Pediatrics</secondary-title></titles><periodical><full-title>JAMA Pediatrics</full-title><abbr-1>JAMA Pediatr</abbr-1></periodical><pages>1003</pages><volume>170</volume><number>10</number><issue>10</issue><dates><year>2016</year><pub-dates><date>2016-10-01</date></pub-dates></dates><isbn>2168-6203</isbn><electronic-resource-num>10.1001/jamapediatrics.2016.1559</electronic-resource-num><remote-database-name>DOI.org (Crossref)</remote-database-name><language>en</language><urls><web-urls><url>http://archpedi.jamanetwork.com/article.aspx?doi=10.1001/jamapediatrics.2016.1559</url></web-urls></urls><access-date>2022-01-14 17:10:18</access-date></record><record><database name="MyLibrary">MyLibrary</database><source-app name="Zotero">Zotero</source-app><ref-type name="Journal Article">17</ref-type><contributors><authors><author>Barr, Ronald D.</author><author>Ferrari, Andrea</author><author>Ries, Lynn</author><author>Whelan, Jeremy</author><author>Bleyer, W. Archie</author></authors></contributors><titles><title>Cancer in Adolescents and Young Adults: A Narrative Review of the Current Status and a View of the Future</title><secondary-title>JAMA Pediatrics</secondary-title><short-title>Cancer in Adolescents and Young Adults</short-title></titles><periodical><full-title>JAMA Pediatrics</full-title><abbr-1>JAMA Pediatr</abbr-1></periodical><pages>495</pages><volume>170</volume><number>5</number><issue>5</issue><dates><year>2016</year><pub-dates><date>2016-05-01</date></pub-dates></dates><isbn>2168-6203</isbn><electronic-resource-num>10.1001/jamapediatrics.2015.4689</electronic-resource-num><remote-database-name>DOI.org (Crossref)</remote-database-name><language>en</language><urls><web-urls><url>http://archpedi.jamanetwork.com/article.aspx?doi=10.1001/jamapediatrics.2015.4689</url></web-urls></urls><access-date>2022-01-14 17:11:17</access-date></record><record><database name="MyLibrary">MyLibrary</database><source-app name="Zotero">Zotero</source-app><ref-type name="Journal Article">17</ref-type><contributors><authors><author>Pitt, Michael B.</author><author>Gladding, Sophia P.</author><author>Suchdev, Parminder S.</author><author>Howard, Cynthia R.</author></authors></contributors><titles><title>Pediatric Global Health Education: Past, Present, and Future</title><secondary-title>JAMA Pediatrics</secondary-title><short-title>Pediatric Global Health Education</short-title></titles><periodical><full-title>JAMA Pediatrics</full-title><abbr-1>JAMA Pediatr</abbr-1></periodical><pages>78</pages><volume>170</volume><number>1</number><issue>1</issue><dates><year>2016</year><pub-dates><date>2016-01-01</date></pub-dates></dates><isbn>2168-6203</isbn><electronic-resource-num>10.1001/jamapediatrics.2015.2368</electronic-resource-num><remote-database-name>DOI.org (Crossref)</remote-database-name><language>en</language><urls><web-urls><url>http://archpedi.jamanetwork.com/article.aspx?doi=10.1001/jamapediatrics.2015.2368</url></web-urls></urls><access-date>2022-01-14 17:11:17</access-date></record><record><database name="MyLibrary">MyLibrary</database><source-app name="Zotero">Zotero</source-app><ref-type name="Journal Article">17</ref-type><contributors><authors><author>Marsac, Meghan L.</author><author>Kassam-Adams, Nancy</author><author>Hildenbrand, Aimee K.</author><author>Nicholls, Elizabeth</author><author>Winston, Flaura K.</author><author>Leff, Stephen S.</author><author>Fein, Joel</author></authors></contributors><titles><title>Implementing a Trauma-Informed Approach in Pediatric Health Care Networks</title><secondary-title>JAMA Pediatrics</secondary-title></titles><periodical><full-title>JAMA Pediatrics</full-title><abbr-1>JAMA Pediatr</abbr-1></periodical><pages>70</pages><volume>170</volume><number>1</number><issue>1</issue><dates><year>2016</year><pub-dates><date>2016-01-01</date></pub-dates></dates><isbn>2168-6203</isbn><electronic-resource-num>10.1001/jamapediatrics.2015.2206</electronic-resource-num><remote-database-name>DOI.org (Crossref)</remote-database-name><language>en</language><urls><web-urls><url>http://archpedi.jamanetwork.com/article.aspx?doi=10.1001/jamapediatrics.2015.2206</url></web-urls><pdf-urls><url>internal-pdf://2324/Marsac et al. - 2016 - Implementing a Trauma-Informed Approach in Pediatr.pdf</url></pdf-urls></urls><access-date>2022-01-14 17:11:17</access-date></record><record><database name="MyLibrary">MyLibrary</database><source-app name="Zotero">Zotero</source-app><ref-type name="Journal Article">17</ref-type><contributors><authors><author>Flynn, Anna B.</author><author>Falco, Mathea</author><author>Hocini, Sophia</author></authors></contributors><titles><title>Independent Evaluation of Middle School–Based Drug Prevention Curricula: A Systematic Review</title><secondary-title>JAMA Pediatrics</secondary-title><short-title>Independent Evaluation of Middle School–Based Drug Prevention Curricula</short-title></titles><periodical><full-title>JAMA Pediatrics</full-title><abbr-1>JAMA Pediatr</abbr-1></periodical><pages>1046</pages><volume>169</volume><number>11</number><issue>11</issue><dates><year>2015</year><pub-dates><date>2015-11-01</date></pub-dates></dates><isbn>2168-6203</isbn><electronic-resource-num>10.1001/jamapediatrics.2015.1736</electronic-resource-num><remote-database-name>DOI.org (Crossref)</remote-database-name><language>en</language><urls><web-urls><url>http://archpedi.jamanetwork.com/article.aspx?doi=10.1001/jamapediatrics.2015.1736</url></web-urls><pdf-urls><url>internal-pdf://2325/Flynn et al. - 2015 - Independent Evaluation of Middle School–Based Drug.pdf</url></pdf-urls></urls><access-date>2022-01-14 17:11:17</access-date></record><record><database name="MyLibrary">MyLibrary</database><source-app name="Zotero">Zotero</source-app><ref-type name="Journal Article">17</ref-type><contributors><authors><author>Linsell, Louise</author><author>Malouf, Reem</author><author>Morris, Joan</author><author>Kurinczuk, Jennifer J.</author><author>Marlow, Neil</author></authors></contributors><titles><title>Prognostic Factors for Poor Cognitive Development in Children Born Very Preterm or With Very Low Birth Weight: A Systematic Review</title><secondary-title>JAMA Pediatrics</secondary-title><short-title>Prognostic Factors for Poor Cognitive Development in Children Born Very Preterm or With Very Low Birth Weight</short-title></titles><periodical><full-title>JAMA Pediatrics</full-title><abbr-1>JAMA Pediatr</abbr-1></periodical><pages>1162</pages><volume>169</volume><number>12</number><issue>12</issue><dates><year>2015</year><pub-dates><date>2015-12-01</date></pub-dates></dates><isbn>2168-6203</isbn><electronic-resource-num>10.1001/jamapediatrics.2015.2175</electronic-resource-num><remote-database-name>DOI.org (Crossref)</remote-database-name><language>en</language><urls><web-urls><url>http://archpedi.jamanetwork.com/article.aspx?doi=10.1001/jamapediatrics.2015.2175</url></web-urls><pdf-urls><url>internal-pdf://2326/Linsell et al. - 2015 - Prognostic Factors for Poor Cognitive Development .pdf</url></pdf-urls></urls><access-date>2022-01-14 17:11:17</access-date></record><record><database name="MyLibrary">MyLibrary</database><source-app name="Zotero">Zotero</source-app><ref-type name="Journal Article">17</ref-type><contributors><authors><author>Hamm, Michele P.</author><author>Newton, Amanda S.</author><author>Chisholm, Annabritt</author><author>Shulhan, Jocelyn</author><author>Milne, Andrea</author><author>Sundar, Purnima</author><author>Ennis, Heather</author><author>Scott, Shannon D.</author><author>Hartling, Lisa</author></authors></contributors><titles><title>Prevalence and Effect of Cyberbullying on Children and Young People: A Scoping Review of Social Media Studies</title><secondary-title>JAMA Pediatrics</secondary-title><short-title>Prevalence and Effect of Cyberbullying on Children and Young People</short-title></titles><periodical><full-title>JAMA Pediatrics</full-title><abbr-1>JAMA Pediatr</abbr-1></periodical><pages>770</pages><volume>169</volume><number>8</number><issue>8</issue><dates><year>2015</year><pub-dates><date>2015-08-01</date></pub-dates></dates><isbn>2168-6203</isbn><electronic-resource-num>10.1001/jamapediatrics.2015.0944</electronic-resource-num><remote-database-name>DOI.org (Crossref)</remote-database-name><language>en</language><urls><web-urls><url>http://archpedi.jamanetwork.com/article.aspx?doi=10.1001/jamapediatrics.2015.0944</url></web-urls></urls><access-date>2022-01-14 17:11:17</access-date></record><record><database name="MyLibrary">MyLibrary</database><source-app name="Zotero">Zotero</source-app><ref-type name="Journal Article">17</ref-type><contributors><authors><author>Chriqui, Jamie F.</author><author>Pickel, Margaret</author><author>Story, Mary</author></authors></contributors><titles><title>Influence of School Competitive Food and Beverage Policies on Obesity, Consumption, and Availability: A Systematic Review</title><secondary-title>JAMA Pediatrics</secondary-title><short-title>Influence of School Competitive Food and Beverage Policies on Obesity, Consumption, and Availability</short-title></titles><periodical><full-title>JAMA Pediatrics</full-title><abbr-1>JAMA Pediatr</abbr-1></periodical><pages>279</pages><volume>168</volume><number>3</number><issue>3</issue><dates><year>2014</year><pub-dates><date>2014-03-01</date></pub-dates></dates><isbn>2168-6203</isbn><electronic-resource-num>10.1001/jamapediatrics.2013.4457</electronic-resource-num><remote-database-name>DOI.org (Crossref)</remote-database-name><language>en</language><urls><web-urls><url>http://archpedi.jamanetwork.com/article.aspx?doi=10.1001/jamapediatrics.2013.4457</url></web-urls></urls><access-date>2022-01-14 17:11:17</access-date></record><record><database name="MyLibrary">MyLibrary</database><source-app name="Zotero">Zotero</source-app><ref-type name="Journal Article">17</ref-type><contributors><authors><author>Theunissen, Stephanie C. P. M.</author><author>Rieffe, Carolien</author><author>Netten, Anouk P.</author><author>Briaire, Jeroen J.</author><author>Soede, Wim</author><author>Schoones, Jan W.</author><author>Frijns, Johan H. M.</author></authors></contributors><titles><title>Psychopathology and Its Risk and Protective Factors in Hearing-Impaired Children and Adolescents: A Systematic Review</title><secondary-title>JAMA Pediatrics</secondary-title><short-title>Psychopathology and Its Risk and Protective Factors in Hearing-Impaired Children and Adolescents</short-title></titles><periodical><full-title>JAMA Pediatrics</full-title><abbr-1>JAMA Pediatr</abbr-1></periodical><pages>170</pages><volume>168</volume><number>2</number><issue>2</issue><dates><year>2014</year><pub-dates><date>2014-02-01</date></pub-dates></dates><isbn>2168-6203</isbn><electronic-resource-num>10.1001/jamapediatrics.2013.3974</electronic-resource-num><remote-database-name>DOI.org (Crossref)</remote-database-name><language>en</language><urls><web-urls><url>http://archpedi.jamanetwork.com/article.aspx?doi=10.1001/jamapediatrics.2013.3974</url></web-urls></urls><access-date>2022-01-14 17:11:17</access-date></record><record><database name="MyLibrary">MyLibrary</database><source-app name="Zotero">Zotero</source-app><ref-type name="Journal Article">17</ref-type><contributors><authors><author>Hyun, David Y.</author><author>Hersh, Adam L.</author><author>Namtu, Katie</author><author>Palazzi, Debra L.</author><author>Maples, Holly D.</author><author>Newland, Jason G.</author><author>Saiman, Lisa</author></authors></contributors><titles><title>Antimicrobial Stewardship in Pediatrics: How Every Pediatrician Can Be a Steward</title><secondary-title>JAMA Pediatrics</secondary-title><short-title>Antimicrobial Stewardship in Pediatrics</short-title></titles><periodical><full-title>JAMA Pediatrics</full-title><abbr-1>JAMA Pediatr</abbr-1></periodical><pages>859</pages><volume>167</volume><number>9</number><issue>9</issue><dates><year>2013</year><pub-dates><date>2013-09-01</date></pub-dates></dates><isbn>2168-6203</isbn><electronic-resource-num>10.1001/jamapediatrics.2013.2241</electronic-resource-num><remote-database-name>DOI.org (Crossref)</remote-database-name><language>en</language><urls><web-urls><url>http://archpedi.jamanetwork.com/article.aspx?doi=10.1001/jamapediatrics.2013.2241</url></web-urls></urls><access-date>2022-01-14 17:11:17</access-date></record><record><database name="MyLibrary">MyLibrary</database><source-app name="Zotero">Zotero</source-app><ref-type name="Journal Article">17</ref-type><contributors><authors><author>Moore, Gregory P.</author><author>Lemyre, Brigitte</author><author>Barrowman, Nick</author><author>Daboval, Thierry</author></authors></contributors><titles><title>Neurodevelopmental Outcomes at 4 to 8 Years of Children Born at 22 to 25 Weeks’ Gestational Age: A Meta-analysis</title><secondary-title>JAMA Pediatrics</secondary-title><short-title>Neurodevelopmental Outcomes at 4 to 8 Years of Children Born at 22 to 25 Weeks’ Gestational Age</short-title></titles><periodical><full-title>JAMA Pediatrics</full-title><abbr-1>JAMA Pediatr</abbr-1></periodical><pages>967</pages><volume>167</volume><number>10</number><issue>10</issue><dates><year>2013</year><pub-dates><date>2013-10-01</date></pub-dates></dates><isbn>2168-6203</isbn><electronic-resource-num>10.1001/jamapediatrics.2013.2395</electronic-resource-num><remote-database-name>DOI.org (Crossref)</remote-database-name><language>en</language><urls><web-urls><url>http://archpedi.jamanetwork.com/article.aspx?doi=10.1001/jamapediatrics.2013.2395</url></web-urls></urls><access-date>2022-01-14 17:11:17</access-date></record><record><database name="MyLibrary">MyLibrary</database><source-app name="Zotero">Zotero</source-app><ref-type name="Journal Article">17</ref-type><contributors><authors><author>Naughton, Aideen Mary</author><author>Maguire, Sabine Ann</author><author>Mann, Mala Kanthi</author><author>Lumb, Rebecca Caroline</author><author>Tempest, Vanessa</author><author>Gracias, Shirley</author><author>Kemp, Alison Mary</author></authors></contributors><titles><title>Emotional, Behavioral, and Developmental Features Indicative of Neglect or Emotional Abuse in Preschool Children: A Systematic Review</title><secondary-title>JAMA Pediatrics</secondary-title><short-title>Emotional, Behavioral, and Developmental Features Indicative of Neglect or Emotional Abuse in Preschool Children</short-title></titles><periodical><full-title>JAMA Pediatrics</full-title><abbr-1>JAMA Pediatr</abbr-1></periodical><pages>769</pages><volume>167</volume><number>8</number><issue>8</issue><dates><year>2013</year><pub-dates><date>2013-08-01</date></pub-dates></dates><isbn>2168-6203</isbn><electronic-resource-num>10.1001/jamapediatrics.2013.192</electronic-resource-num><remote-database-name>DOI.org (Crossref)</remote-database-name><language>en</language><urls><web-urls><url>http://archpedi.jamanetwork.com/article.aspx?doi=10.1001/jamapediatrics.2013.192</url></web-urls></urls><access-date>2022-01-14 17:11:17</access-date></record><record><database name="MyLibrary">MyLibrary</database><source-app name="Zotero">Zotero</source-app><ref-type name="Journal Article">17</ref-type><contributors><authors><author>Ho, Mandy</author><author>Garnett, Sarah P.</author><author>Baur, Louise A.</author><author>Burrows, Tracy</author><author>Stewart, Laura</author><author>Neve, Melinda</author><author>Collins, Clare</author></authors></contributors><titles><title>Impact of Dietary and Exercise Interventions on Weight Change and Metabolic Outcomes in Obese Children and Adolescents: A Systematic Review and Meta-analysis of Randomized Trials</title><secondary-title>JAMA Pediatrics</secondary-title><short-title>Impact of Dietary and Exercise Interventions on Weight Change and Metabolic Outcomes in Obese Children and Adolescents</short-title></titles><periodical><full-title>JAMA Pediatrics</full-title><abbr-1>JAMA Pediatr</abbr-1></periodical><pages>759</pages><volume>167</volume><number>8</number><issue>8</issue><dates><year>2013</year><pub-dates><date>2013-08-01</date></pub-dates></dates><isbn>2168-6203</isbn><electronic-resource-num>10.1001/jamapediatrics.2013.1453</electronic-resource-num><remote-database-name>DOI.org (Crossref)</remote-database-name><language>en</language><urls><web-urls><url>http://archpedi.jamanetwork.com/article.aspx?doi=10.1001/jamapediatrics.2013.1453</url></web-urls></urls><access-date>2022-01-14 17:11:17</access-date></record><record><database name="MyLibrary">MyLibrary</database><source-app name="Zotero">Zotero</source-app><ref-type name="Journal Article">17</ref-type><contributors><authors><author>Zemek, Roger L.</author><author>Farion, Ken J.</author><author>Sampson, Margaret</author><author>McGahern, Candice</author></authors></contributors><titles><title>Prognosticators of Persistent Symptoms Following Pediatric Concussion: A Systematic Review</title><secondary-title>JAMA Pediatrics</secondary-title><short-title>Prognosticators of Persistent Symptoms Following Pediatric Concussion</short-title></titles><periodical><full-title>JAMA Pediatrics</full-title><abbr-1>JAMA Pediatr</abbr-1></periodical><pages>259</pages><volume>167</volume><number>3</number><issue>3</issue><dates><year>2013</year><pub-dates><date>2013-03-01</date></pub-dates></dates><isbn>2168-6203</isbn><electronic-resource-num>10.1001/2013.jamapediatrics.216</electronic-resource-num><remote-database-name>DOI.org (Crossref)</remote-database-name><language>en</language><urls><web-urls><url>http://archpedi.jamanetwork.com/article.aspx?doi=10.1001/2013.jamapediatrics.216</url></web-urls></urls><access-date>2022-01-14 17:11:17</access-date></record><record><database name="MyLibrary">MyLibrary</database><source-app name="Zotero">Zotero</source-app><ref-type name="Journal Article">17</ref-type><contributors><authors><author>Hsia, Daniel S.</author><author>Fallon, Sara C.</author><author>Brandt, Mary L.</author></authors></contributors><titles><title>Adolescent Bariatric Surgery</title><secondary-title>Archives of Pediatrics &amp; Adolescent Medicine</secondary-title></titles><periodical><full-title>Archives of Pediatrics &amp; Adolescent Medicine</full-title><abbr-1>Arch Pediatr Adolesc Med</abbr-1></periodical><pages>757</pages><volume>166</volume><number>8</number><issue>8</issue><dates><year>2012</year><pub-dates><date>2012-08-01</date></pub-dates></dates><isbn>1072-4710</isbn><electronic-resource-num>10.1001/archpediatrics.2012.1011</electronic-resource-num><remote-database-name>DOI.org (Crossref)</remote-database-name><language>en</language><urls><web-urls><url>http://archpedi.jamanetwork.com/article.aspx?doi=10.1001/archpediatrics.2012.1011</url></web-urls><pdf-urls><url>internal-pdf://2327/Hsia et al. - 2012 - Adolescent Bariatric Surgery.pdf</url></pdf-urls></urls><access-date>2022-01-14 17:11:17</access-date></record><record><database name="MyLibrary">MyLibrary</database><source-app name="Zotero">Zotero</source-app><ref-type name="Journal Article">17</ref-type><contributors><authors><author>Shiau, Tiffany</author><author>Levin, Alex V.</author></authors></contributors><titles><title>Retinal Hemorrhages in Children: The Role of Intracranial Pressure</title><secondary-title>Archives of Pediatrics &amp; Adolescent Medicine</secondary-title><short-title>Retinal Hemorrhages in Children</short-title></titles><periodical><full-title>Archives of Pediatrics &amp; Adolescent Medicine</full-title><abbr-1>Arch Pediatr Adolesc Med</abbr-1></periodical><volume>166</volume><number>7</number><issue>7</issue><dates><year>2012</year><pub-dates><date>2012-07-01</date></pub-dates></dates><isbn>1072-4710</isbn><electronic-resource-num>10.1001/archpediatrics.2012.46</electronic-resource-num><remote-database-name>DOI.org (Crossref)</remote-database-name><language>en</language><urls><web-urls><url>http://archpedi.jamanetwork.com/article.aspx?doi=10.1001/archpediatrics.2012.46</url></web-urls><pdf-urls><url>internal-pdf://2328/Shiau and Levin - 2012 - Retinal Hemorrhages in Children The Role of Intra.pdf</url></pdf-urls></urls><access-date>2022-01-14 17:11:17</access-date></record><record><database name="MyLibrary">MyLibrary</database><source-app name="Zotero">Zotero</source-app><ref-type name="Journal Article">17</ref-type><contributors><authors><author>Olson, Johanna</author><author>Forbes, Catherine</author><author>Belzer, Marvin</author></authors></contributors><titles><title>Management of the Transgender Adolescent</title><secondary-title>Archives of Pediatrics &amp; Adolescent Medicine</secondary-title></titles><periodical><full-title>Archives of Pediatrics &amp; Adolescent Medicine</full-title><abbr-1>Arch Pediatr Adolesc Med</abbr-1></periodical><volume>165</volume><number>2</number><issue>2</issue><dates><year>2011</year><pub-dates><date>2011-02-01</date></pub-dates></dates><isbn>1072-4710</isbn><electronic-resource-num>10.1001/archpediatrics.2010.275</electronic-resource-num><remote-database-name>DOI.org (Crossref)</remote-database-name><language>en</language><urls><web-urls><url>http://archpedi.jamanetwork.com/article.aspx?doi=10.1001/archpediatrics.2010.275</url></web-urls><pdf-urls><url>internal-pdf://2329/Olson et al. - 2011 - Management of the Transgender Adolescent.pdf</url></pdf-urls></urls><access-date>2022-01-14 17:11:17</access-date></record><record><database name="MyLibrary">MyLibrary</database><source-app name="Zotero">Zotero</source-app><ref-type name="Journal Article">17</ref-type><contributors><authors><author>Cortina, Melissa A.</author></authors></contributors><titles><title>Prevalence of Child Mental Health Problems in Sub-Saharan Africa: A Systematic Review</title><secondary-title>Archives of Pediatrics &amp; Adolescent Medicine</secondary-title><short-title>Prevalence of Child Mental Health Problems in Sub-Saharan Africa</short-title></titles><periodical><full-title>Archives of Pediatrics &amp; Adolescent Medicine</full-title><abbr-1>Arch Pediatr Adolesc Med</abbr-1></periodical><pages>276</pages><volume>166</volume><number>3</number><issue>3</issue><dates><year>2012</year><pub-dates><date>2012-03-01</date></pub-dates></dates><isbn>1072-4710</isbn><electronic-resource-num>10.1001/archpediatrics.2011.592</electronic-resource-num><remote-database-name>DOI.org (Crossref)</remote-database-name><language>en</language><urls><web-urls><url>http://archpedi.jamanetwork.com/article.aspx?doi=10.1001/archpediatrics.2011.592</url></web-urls><pdf-urls><url>internal-pdf://2330/Cortina - 2012 - Prevalence of Child Mental Health Problems in Sub-.pdf</url></pdf-urls></urls><access-date>2022-01-14 17:11:17</access-date></record><record><database name="MyLibrary">MyLibrary</database><source-app name="Zotero">Zotero</source-app><ref-type name="Journal Article">17</ref-type><contributors><authors><author>Guillén, Úrsula</author></authors></contributors><titles><title>Relationship Between Attrition and Neurodevelopmental Impairment Rates in Extremely Preterm Infants at 18 to 24 Months: A Systematic Review</title><secondary-title>Archives of Pediatrics &amp; Adolescent Medicine</secondary-title><short-title>Relationship Between Attrition and Neurodevelopmental Impairment Rates in Extremely Preterm Infants at 18 to 24 Months</short-title></titles><periodical><full-title>Archives of Pediatrics &amp; Adolescent Medicine</full-title><abbr-1>Arch Pediatr Adolesc Med</abbr-1></periodical><pages>178</pages><volume>166</volume><number>2</number><issue>2</issue><dates><year>2012</year><pub-dates><date>2012-02-01</date></pub-dates></dates><isbn>1072-4710</isbn><electronic-resource-num>10.1001/archpediatrics.2011.616</electronic-resource-num><remote-database-name>DOI.org (Crossref)</remote-database-name><language>en</language><urls><web-urls><url>http://archpedi.jamanetwork.com/article.aspx?doi=10.1001/archpediatrics.2011.616</url></web-urls><pdf-urls><url>internal-pdf://2331/Guillén - 2012 - Relationship Between Attrition and Neurodevelopmen.pdf</url></pdf-urls></urls><access-date>2022-01-14 17:11:17</access-date></record><record><database name="MyLibrary">MyLibrary</database><source-app name="Zotero">Zotero</source-app><ref-type name="Journal Article">17</ref-type><contributors><authors><author>Singh, Amika</author></authors></contributors><titles><title>Physical Activity and Performance at School: A Systematic Review of the Literature Including a Methodological Quality Assessment</title><secondary-title>Archives of Pediatrics &amp; Adolescent Medicine</secondary-title><short-title>Physical Activity and Performance at School</short-title></titles><periodical><full-title>Archives of Pediatrics &amp; Adolescent Medicine</full-title><abbr-1>Arch Pediatr Adolesc Med</abbr-1></periodical><pages>49</pages><volume>166</volume><number>1</number><issue>1</issue><dates><year>2012</year><pub-dates><date>2012-01-01</date></pub-dates></dates><isbn>1072-4710</isbn><electronic-resource-num>10.1001/archpediatrics.2011.716</electronic-resource-num><remote-database-name>DOI.org (Crossref)</remote-database-name><language>en</language><urls><web-urls><url>http://archpedi.jamanetwork.com/article.aspx?doi=10.1001/archpediatrics.2011.716</url></web-urls><pdf-urls><url>internal-pdf://2332/Singh - 2012 - Physical Activity and Performance at School A Sys.pdf</url></pdf-urls></urls><access-date>2022-01-14 17:11:17</access-date></record><record><database name="MyLibrary">MyLibrary</database><source-app name="Zotero">Zotero</source-app><ref-type name="Journal Article">17</ref-type><contributors><authors><author>Moreno, Megan A.</author></authors></contributors><titles><title>Problematic Internet Use Among US Youth: A Systematic Review</title><secondary-title>Archives of Pediatrics &amp; Adolescent Medicine</secondary-title><short-title>Problematic Internet Use Among US Youth</short-title></titles><periodical><full-title>Archives of Pediatrics &amp; Adolescent Medicine</full-title><abbr-1>Arch Pediatr Adolesc Med</abbr-1></periodical><pages>797</pages><volume>165</volume><number>9</number><issue>9</issue><dates><year>2011</year><pub-dates><date>2011-09-01</date></pub-dates></dates><isbn>1072-4710</isbn><electronic-resource-num>10.1001/archpediatrics.2011.58</electronic-resource-num><remote-database-name>DOI.org (Crossref)</remote-database-name><language>en</language><urls><web-urls><url>http://archpedi.jamanetwork.com/article.aspx?doi=10.1001/archpediatrics.2011.58</url></web-urls><pdf-urls><url>internal-pdf://2333/Moreno - 2011 - Problematic Internet Use Among US Youth A Systema.pdf</url></pdf-urls></urls><access-date>2022-01-14 17:11:17</access-date></record><record><database name="MyLibrary">MyLibrary</database><source-app name="Zotero">Zotero</source-app><ref-type name="Journal Article">17</ref-type><contributors><authors><author>Ciampa, Philip J.</author><author>Kumar, Disha</author><author>Barkin, Shari L.</author><author>Sanders, Lee M.</author><author>Yin, H. Shonna</author><author>Perrin, Eliana M.</author><author>Rothman, Russell L.</author></authors></contributors><titles><title>Interventions Aimed at Decreasing Obesity in Children Younger Than 2 Years: A Systematic Review</title><secondary-title>Archives of Pediatrics &amp; Adolescent Medicine</secondary-title><short-title>Interventions Aimed at Decreasing Obesity in Children Younger Than 2 Years</short-title></titles><periodical><full-title>Archives of Pediatrics &amp; Adolescent Medicine</full-title><abbr-1>Arch Pediatr Adolesc Med</abbr-1></periodical><volume>164</volume><number>12</number><issue>12</issue><dates><year>2010</year><pub-dates><date>2010-12-01</date></pub-dates></dates><isbn>1072-4710</isbn><electronic-resource-num>10.1001/archpediatrics.2010.232</electronic-resource-num><remote-database-name>DOI.org (Crossref)</remote-database-name><language>en</language><urls><web-urls><url>http://archpedi.jamanetwork.com/article.aspx?doi=10.1001/archpediatrics.2010.232</url></web-urls><pdf-urls><url>internal-pdf://2346/Ciampa et al. - 2010 - Interventions Aimed at Decreasing Obesity in Child.pdf</url></pdf-urls></urls><access-date>2022-01-14 17:15:28</access-date></record><record><database name="MyLibrary">MyLibrary</database><source-app name="Zotero">Zotero</source-app><ref-type name="Journal Article">17</ref-type><contributors><authors><author>Ramsawh, Holly J.</author><author>Chavira, Denise A.</author><author>Stein, Murray B.</author></authors></contributors><titles><title>Burden of Anxiety Disorders in Pediatric Medical Settings: Prevalence, Phenomenology, and a Research Agenda</title><secondary-title>Archives of Pediatrics &amp; Adolescent Medicine</secondary-title><short-title>Burden of Anxiety Disorders in Pediatric Medical Settings</short-title></titles><periodical><full-title>Archives of Pediatrics &amp; Adolescent Medicine</full-title><abbr-1>Arch Pediatr Adolesc Med</abbr-1></periodical><volume>164</volume><number>10</number><issue>10</issue><dates><year>2010</year><pub-dates><date>2010-10-01</date></pub-dates></dates><isbn>1072-4710</isbn><electronic-resource-num>10.1001/archpediatrics.2010.170</electronic-resource-num><remote-database-name>DOI.org (Crossref)</remote-database-name><language>en</language><urls><web-urls><url>http://archpedi.jamanetwork.com/article.aspx?doi=10.1001/archpediatrics.2010.170</url></web-urls><pdf-urls><url>internal-pdf://2347/Ramsawh et al. - 2010 - Burden of Anxiety Disorders in Pediatric Medical S.pdf</url></pdf-urls></urls><access-date>2022-01-14 17:15:28</access-date></record><record><database name="MyLibrary">MyLibrary</database><source-app name="Zotero">Zotero</source-app><ref-type name="Journal Article">17</ref-type><contributors><authors><author>Biddiss, Elaine</author><author>Irwin, Jennifer</author></authors></contributors><titles><title>Active Video Games to Promote Physical Activity in Children and Youth: A Systematic Review</title><secondary-title>Archives of Pediatrics &amp; Adolescent Medicine</secondary-title><short-title>Active Video Games to Promote Physical Activity in Children and Youth</short-title></titles><periodical><full-title>Archives of Pediatrics &amp; Adolescent Medicine</full-title><abbr-1>Arch Pediatr Adolesc Med</abbr-1></periodical><volume>164</volume><number>7</number><issue>7</issue><dates><year>2010</year><pub-dates><date>2010-07-01</date></pub-dates></dates><isbn>1072-4710</isbn><electronic-resource-num>10.1001/archpediatrics.2010.104</electronic-resource-num><remote-database-name>DOI.org (Crossref)</remote-database-name><language>en</language><urls><web-urls><url>http://archpedi.jamanetwork.com/article.aspx?doi=10.1001/archpediatrics.2010.104</url></web-urls><pdf-urls><url>internal-pdf://2348/Biddiss and Irwin - 2010 - Active Video Games to Promote Physical Activity in.pdf</url></pdf-urls></urls><access-date>2022-01-14 17:15:28</access-date></record><record><database name="MyLibrary">MyLibrary</database><source-app name="Zotero">Zotero</source-app><ref-type name="Journal Article">17</ref-type><contributors><authors><author>Sanders, Lee M.</author><author>Federico, Steven</author><author>Klass, Perri</author><author>Abrams, Mary Ann</author><author>Dreyer, Benard</author></authors></contributors><titles><title>Literacy and Child Health: A Systematic Review</title><secondary-title>Archives of Pediatrics &amp; Adolescent Medicine</secondary-title><short-title>Literacy and Child Health</short-title></titles><periodical><full-title>Archives of Pediatrics &amp; Adolescent Medicine</full-title><abbr-1>Arch Pediatr Adolesc Med</abbr-1></periodical><pages>131</pages><volume>163</volume><number>2</number><issue>2</issue><dates><year>2009</year><pub-dates><date>2009-02-02</date></pub-dates></dates><isbn>1072-4710</isbn><electronic-resource-num>10.1001/archpediatrics.2008.539</electronic-resource-num><remote-database-name>DOI.org (Crossref)</remote-database-name><language>en</language><urls><web-urls><url>http://archpedi.jamanetwork.com/article.aspx?doi=10.1001/archpediatrics.2008.539</url></web-urls><pdf-urls><url>internal-pdf://2349/Sanders et al. - 2009 - Literacy and Child Health A Systematic Review.pdf</url></pdf-urls></urls><access-date>2022-01-14 17:15:28</access-date></record><record><database name="MyLibrary">MyLibrary</database><source-app name="Zotero">Zotero</source-app><ref-type name="Journal Article">17</ref-type><contributors><authors><author>Tripodi, Stephen J.</author><author>Bender, Kimberly</author><author>Litschge, Christy</author><author>Vaughn, Michael G.</author></authors></contributors><titles><title>Interventions for Reducing Adolescent Alcohol Abuse: A Meta-analytic Review</title><secondary-title>Archives of Pediatrics &amp; Adolescent Medicine</secondary-title><short-title>Interventions for Reducing Adolescent Alcohol Abuse</short-title></titles><periodical><full-title>Archives of Pediatrics &amp; Adolescent Medicine</full-title><abbr-1>Arch Pediatr Adolesc Med</abbr-1></periodical><volume>164</volume><number>1</number><issue>1</issue><dates><year>2010</year><pub-dates><date>2010-01-01</date></pub-dates></dates><isbn>1072-4710</isbn><electronic-resource-num>10.1001/archpediatrics.2009.235</electronic-resource-num><remote-database-name>DOI.org (Crossref)</remote-database-name><language>en</language><urls><web-urls><url>http://archpedi.jamanetwork.com/article.aspx?doi=10.1001/archpediatrics.2009.235</url></web-urls><pdf-urls><url>internal-pdf://2350/Tripodi et al. - 2010 - Interventions for Reducing Adolescent Alcohol Abus.pdf</url></pdf-urls></urls><access-date>2022-01-14 17:15:28</access-date></record><record><database name="MyLibrary">MyLibrary</database><source-app name="Zotero">Zotero</source-app><ref-type name="Journal Article">17</ref-type><contributors><authors><author>Liem, Eryn T.</author><author>Sauer, Pieter J. J.</author><author>Oldehinkel, Albertine J.</author><author>Stolk, Ronald P.</author></authors></contributors><titles><title>Association Between Depressive Symptoms in Childhood and Adolescence and Overweight in Later Life: Review of the Recent Literature</title><secondary-title>Archives of Pediatrics &amp; Adolescent Medicine</secondary-title><short-title>Association Between Depressive Symptoms in Childhood and Adolescence and Overweight in Later Life</short-title></titles><periodical><full-title>Archives of Pediatrics &amp; Adolescent Medicine</full-title><abbr-1>Arch Pediatr Adolesc Med</abbr-1></periodical><pages>981</pages><volume>162</volume><number>10</number><issue>10</issue><dates><year>2008</year><pub-dates><date>2008-10-06</date></pub-dates></dates><isbn>1072-4710</isbn><electronic-resource-num>10.1001/archpedi.162.10.981</electronic-resource-num><remote-database-name>DOI.org (Crossref)</remote-database-name><language>en</language><urls><web-urls><url>http://archpedi.jamanetwork.com/article.aspx?doi=10.1001/archpedi.162.10.981</url></web-urls><pdf-urls><url>internal-pdf://2351/Liem et al. - 2008 - Association Between Depressive Symptoms in Childho.pdf</url></pdf-urls></urls><access-date>2022-01-14 17:15:28</access-date></record><record><database name="MyLibrary">MyLibrary</database><source-app name="Zotero">Zotero</source-app><ref-type name="Journal Article">17</ref-type><contributors><authors><author>Cohen, Judith A.</author><author>Kelleher, Kelly J.</author><author>Mannarino, Anthony P.</author></authors></contributors><titles><title>Identifying, Treating, and Referring Traumatized Children: The Role of Pediatric Providers</title><secondary-title>Archives of Pediatrics &amp; Adolescent Medicine</secondary-title><short-title>Identifying, Treating, and Referring Traumatized Children</short-title></titles><periodical><full-title>Archives of Pediatrics &amp; Adolescent Medicine</full-title><abbr-1>Arch Pediatr Adolesc Med</abbr-1></periodical><pages>447</pages><volume>162</volume><number>5</number><issue>5</issue><dates><year>2008</year><pub-dates><date>2008-05-01</date></pub-dates></dates><isbn>1072-4710</isbn><electronic-resource-num>10.1001/archpedi.162.5.447</electronic-resource-num><remote-database-name>DOI.org (Crossref)</remote-database-name><language>en</language><urls><web-urls><url>http://archpedi.jamanetwork.com/article.aspx?doi=10.1001/archpedi.162.5.447</url></web-urls><pdf-urls><url>internal-pdf://2352/Cohen et al. - 2008 - Identifying, Treating, and Referring Traumatized C.pdf</url></pdf-urls></urls><access-date>2022-01-14 17:15:28</access-date></record><record><database name="MyLibrary">MyLibrary</database><source-app name="Zotero">Zotero</source-app><ref-type name="Journal Article">17</ref-type><contributors><authors><author>Sherry, Bettylou</author></authors></contributors><titles><title>Accuracy of Adolescent Self-report of Height and Weight in Assessing Overweight Status: A Literature Review</title><secondary-title>Archives of Pediatrics &amp; Adolescent Medicine</secondary-title><short-title>Accuracy of Adolescent Self-report of Height and Weight in Assessing Overweight Status</short-title></titles><periodical><full-title>Archives of Pediatrics &amp; Adolescent Medicine</full-title><abbr-1>Arch Pediatr Adolesc Med</abbr-1></periodical><pages>1154</pages><volume>161</volume><number>12</number><issue>12</issue><dates><year>2007</year><pub-dates><date>2007-12-01</date></pub-dates></dates><isbn>1072-4710</isbn><electronic-resource-num>10.1001/archpedi.161.12.1154</electronic-resource-num><remote-database-name>DOI.org (Crossref)</remote-database-name><language>en</language><urls><web-urls><url>http://archpedi.jamanetwork.com/article.aspx?doi=10.1001/archpedi.161.12.1154</url></web-urls><pdf-urls><url>internal-pdf://2353/Sherry - 2007 - Accuracy of Adolescent Self-report of Height and W.pdf</url></pdf-urls></urls><access-date>2022-01-14 17:15:28</access-date></record><record><database name="MyLibrary">MyLibrary</database><source-app name="Zotero">Zotero</source-app><ref-type name="Journal Article">17</ref-type><contributors><authors><author>Tarini, Beth A.</author></authors></contributors><titles><title>The Current Revolution in Newborn Screening: New Technology, Old Controversies</title><secondary-title>Archives of Pediatrics &amp; Adolescent Medicine</secondary-title><short-title>The Current Revolution in Newborn Screening</short-title></titles><periodical><full-title>Archives of Pediatrics &amp; Adolescent Medicine</full-title><abbr-1>Arch Pediatr Adolesc Med</abbr-1></periodical><pages>767</pages><volume>161</volume><number>8</number><issue>8</issue><dates><year>2007</year><pub-dates><date>2007-08-01</date></pub-dates></dates><isbn>1072-4710</isbn><electronic-resource-num>10.1001/archpedi.161.8.767</electronic-resource-num><remote-database-name>DOI.org (Crossref)</remote-database-name><language>en</language><urls><web-urls><url>http://archpedi.jamanetwork.com/article.aspx?doi=10.1001/archpedi.161.8.767</url></web-urls><pdf-urls><url>internal-pdf://2354/Tarini - 2007 - The Current Revolution in Newborn Screening New T.pdf</url></pdf-urls></urls><access-date>2022-01-14 17:15:28</access-date></record><record><database name="MyLibrary">MyLibrary</database><source-app name="Zotero">Zotero</source-app><ref-type name="Journal Article">17</ref-type><contributors><authors><author>Vreeman, Rachel C.</author><author>Carroll, Aaron E.</author></authors></contributors><titles><title>A Systematic Review of School-Based Interventions to Prevent Bullying</title><secondary-title>Archives of Pediatrics &amp; Adolescent Medicine</secondary-title></titles><periodical><full-title>Archives of Pediatrics &amp; Adolescent Medicine</full-title><abbr-1>Arch Pediatr Adolesc Med</abbr-1></periodical><pages>78</pages><volume>161</volume><number>1</number><issue>1</issue><dates><year>2007</year><pub-dates><date>2007-01-01</date></pub-dates></dates><isbn>1072-4710</isbn><electronic-resource-num>10.1001/archpedi.161.1.78</electronic-resource-num><remote-database-name>DOI.org (Crossref)</remote-database-name><language>en</language><urls><web-urls><url>http://archpedi.jamanetwork.com/article.aspx?doi=10.1001/archpedi.161.1.78</url></web-urls><pdf-urls><url>internal-pdf://2355/Vreeman and Carroll - 2007 - A Systematic Review of School-Based Interventions .pdf</url></pdf-urls></urls><access-date>2022-01-14 17:15:28</access-date></record><record><database name="MyLibrary">MyLibrary</database><source-app name="Zotero">Zotero</source-app><ref-type name="Journal Article">17</ref-type><contributors><authors><author>Wellman, Robert J.</author><author>Sugarman, David B.</author><author>DiFranza, Joseph R.</author><author>Winickoff, Jonathan P.</author></authors></contributors><titles><title>The Extent to Which Tobacco Marketing and Tobacco Use in Films Contribute to Children's Use of Tobacco: A Meta-analysis</title><secondary-title>Archives of Pediatrics &amp; Adolescent Medicine</secondary-title><short-title>The Extent to Which Tobacco Marketing and Tobacco Use in Films Contribute to Children's Use of Tobacco</short-title></titles><periodical><full-title>Archives of Pediatrics &amp; Adolescent Medicine</full-title><abbr-1>Arch Pediatr Adolesc Med</abbr-1></periodical><pages>1285</pages><volume>160</volume><number>12</number><issue>12</issue><dates><year>2006</year><pub-dates><date>2006-12-01</date></pub-dates></dates><isbn>1072-4710</isbn><electronic-resource-num>10.1001/archpedi.160.12.1285</electronic-resource-num><remote-database-name>DOI.org (Crossref)</remote-database-name><language>en</language><urls><web-urls><url>http://archpedi.jamanetwork.com/article.aspx?doi=10.1001/archpedi.160.12.1285</url></web-urls><pdf-urls><url>internal-pdf://2356/Wellman et al. - 2006 - The Extent to Which Tobacco Marketing and Tobacco .pdf</url></pdf-urls></urls><access-date>2022-01-14 17:15:28</access-date></record><record><database name="MyLibrary">MyLibrary</database><source-app name="Zotero">Zotero</source-app><ref-type name="Journal Article">17</ref-type><contributors><authors><author>Erickson, Sarah J.</author><author>Gerstle, Melissa</author><author>Feldstein, Sarah W.</author></authors></contributors><titles><title>Brief Interventions and Motivational Interviewing With Children, Adolescents, and Their Parents in Pediatric Health Care Settings: A Review</title><secondary-title>Archives of Pediatrics &amp; Adolescent Medicine</secondary-title><short-title>Brief Interventions and Motivational Interviewing With Children, Adolescents, and Their Parents in Pediatric Health Care Settings</short-title></titles><periodical><full-title>Archives of Pediatrics &amp; Adolescent Medicine</full-title><abbr-1>Arch Pediatr Adolesc Med</abbr-1></periodical><pages>1173</pages><volume>159</volume><number>12</number><issue>12</issue><dates><year>2005</year><pub-dates><date>2005-12-01</date></pub-dates></dates><isbn>1072-4710</isbn><electronic-resource-num>10.1001/archpedi.159.12.1173</electronic-resource-num><remote-database-name>DOI.org (Crossref)</remote-database-name><language>en</language><urls><web-urls><url>http://archpedi.jamanetwork.com/article.aspx?doi=10.1001/archpedi.159.12.1173</url></web-urls><pdf-urls><url>internal-pdf://2357/Erickson et al. - 2005 - Brief Interventions and Motivational Interviewing .pdf</url></pdf-urls></urls><access-date>2022-01-14 17:15:28</access-date></record></records></xml>
