# Supplementary material for: An umbrella review of reviews on challenges to meaningful adolescent involvement in health research
Source: Health Expect. 2024 Jan 27;27(1):e13980. doi: 10.1111/hex.13980 (PMC10821743; doi:10.1111/hex.13980)
Supplement: Supplementary file 1 — Supporting information. [file HEX-27-e13980-s001.zip › Search record and results/Other sources/10 Journals/1. JAMA/JAMA- search string 7.xml]

<?xml version="1.0" encoding="UTF-8"?>
<xml><records><record><database name="MyLibrary">MyLibrary</database><source-app name="Zotero">Zotero</source-app><ref-type name="Journal Article">17</ref-type><contributors><authors><author>Rivara, Frederick P.</author><author>Tennyson, Robert</author><author>Mills, Brianna</author><author>Browd, Samuel R.</author><author>Emery, Carolyn A.</author><author>Gioia, Gerald</author><author>Giza, Christopher C.</author><author>Herring, Stanley</author><author>Janz, Kathleen F.</author><author>LaBella, Cynthia</author><author>Valovich McLeod, Tamara</author><author>Meehan, William</author><author>Patricios, Jon</author><author>for the Four Corners Youth Consortium</author></authors></contributors><titles><title>Consensus Statement on Sports-Related Concussions in Youth Sports Using a Modified Delphi Approach</title><secondary-title>JAMA Pediatrics</secondary-title></titles><periodical><full-title>JAMA Pediatrics</full-title><abbr-1>JAMA Pediatr</abbr-1></periodical><pages>79</pages><volume>174</volume><number>1</number><issue>1</issue><dates><year>2020</year><pub-dates><date>2020-01-01</date></pub-dates></dates><isbn>2168-6203</isbn><electronic-resource-num>10.1001/jamapediatrics.2019.4006</electronic-resource-num><remote-database-name>DOI.org (Crossref)</remote-database-name><language>en</language><urls><web-urls><url>https://jamanetwork.com/journals/jamapediatrics/fullarticle/2754823</url></web-urls></urls><access-date>2022-01-14 16:41:22</access-date></record><record><database name="MyLibrary">MyLibrary</database><source-app name="Zotero">Zotero</source-app><ref-type name="Journal Article">17</ref-type><contributors><authors><author>Unguru, Yoram</author><author>Bernhardt, Melanie Brooke</author><author>Berg, Stacey L.</author><author>Johnson, Liza-Marie</author><author>Pyke-Grimm, Kimberly</author><author>Woodman, Catherine</author><author>Fernandez, Conrad V.</author></authors></contributors><titles><title>Chemotherapy and Supportive Care Agents as Essential Medicines for Children With Cancer</title><secondary-title>JAMA Pediatrics</secondary-title></titles><periodical><full-title>JAMA Pediatrics</full-title><abbr-1>JAMA Pediatr</abbr-1></periodical><pages>477</pages><volume>173</volume><number>5</number><issue>5</issue><dates><year>2019</year><pub-dates><date>2019-05-01</date></pub-dates></dates><isbn>2168-6203</isbn><electronic-resource-num>10.1001/jamapediatrics.2019.0070</electronic-resource-num><remote-database-name>DOI.org (Crossref)</remote-database-name><language>en</language><urls><web-urls><url>http://archpedi.jamanetwork.com/article.aspx?doi=10.1001/jamapediatrics.2019.0070</url></web-urls></urls><access-date>2022-01-14 16:41:22</access-date></record><record><database name="MyLibrary">MyLibrary</database><source-app name="Zotero">Zotero</source-app><ref-type name="Journal Article">17</ref-type><contributors><authors><author>Lumba-Brown, Angela</author><author>Yeates, Keith Owen</author><author>Sarmiento, Kelly</author><author>Breiding, Matthew J.</author><author>Haegerich, Tamara M.</author><author>Gioia, Gerard A.</author><author>Turner, Michael</author><author>Benzel, Edward C.</author><author>Suskauer, Stacy J.</author><author>Giza, Christopher C.</author><author>Joseph, Madeline</author><author>Broomand, Catherine</author><author>Weissman, Barbara</author><author>Gordon, Wayne</author><author>Wright, David W.</author><author>Moser, Rosemarie Scolaro</author><author>McAvoy, Karen</author><author>Ewing-Cobbs, Linda</author><author>Duhaime, Ann-Christine</author><author>Putukian, Margot</author><author>Holshouser, Barbara</author><author>Paulk, David</author><author>Wade, Shari L.</author><author>Herring, Stanley A.</author><author>Halstead, Mark</author><author>Keenan, Heather T.</author><author>Choe, Meeryo</author><author>Christian, Cindy W.</author><author>Guskiewicz, Kevin</author><author>Raksin, P. B.</author><author>Gregory, Andrew</author><author>Mucha, Anne</author><author>Taylor, H. Gerry</author><author>Callahan, James M.</author><author>DeWitt, John</author><author>Collins, Michael W.</author><author>Kirkwood, Michael W.</author><author>Ragheb, John</author><author>Ellenbogen, Richard G.</author><author>Spinks, T. J.</author><author>Ganiats, Theodore G.</author><author>Sabelhaus, Linda J.</author><author>Altenhofen, Katrina</author><author>Hoffman, Rosanne</author><author>Getchius, Tom</author><author>Gronseth, Gary</author><author>Donnell, Zoe</author><author>O’Connor, Robert E.</author><author>Timmons, Shelly D.</author></authors></contributors><titles><title>Diagnosis and Management of Mild Traumatic Brain Injury in Children: A Systematic Review</title><secondary-title>JAMA Pediatrics</secondary-title><short-title>Diagnosis and Management of Mild Traumatic Brain Injury in Children</short-title></titles><periodical><full-title>JAMA Pediatrics</full-title><abbr-1>JAMA Pediatr</abbr-1></periodical><pages>e182847</pages><volume>172</volume><number>11</number><issue>11</issue><dates><year>2018</year><pub-dates><date>2018-11-05</date></pub-dates></dates><isbn>2168-6203</isbn><electronic-resource-num>10.1001/jamapediatrics.2018.2847</electronic-resource-num><remote-database-name>DOI.org (Crossref)</remote-database-name><language>en</language><urls><web-urls><url>http://archpedi.jamanetwork.com/article.aspx?doi=10.1001/jamapediatrics.2018.2847</url></web-urls></urls><access-date>2022-01-14 16:41:22</access-date></record><record><database name="MyLibrary">MyLibrary</database><source-app name="Zotero">Zotero</source-app><ref-type name="Journal Article">17</ref-type><contributors><authors><author>Lumba-Brown, Angela</author><author>Yeates, Keith Owen</author><author>Sarmiento, Kelly</author><author>Breiding, Matthew J.</author><author>Haegerich, Tamara M.</author><author>Gioia, Gerard A.</author><author>Turner, Michael</author><author>Benzel, Edward C.</author><author>Suskauer, Stacy J.</author><author>Giza, Christopher C.</author><author>Joseph, Madeline</author><author>Broomand, Catherine</author><author>Weissman, Barbara</author><author>Gordon, Wayne</author><author>Wright, David W.</author><author>Moser, Rosemarie Scolaro</author><author>McAvoy, Karen</author><author>Ewing-Cobbs, Linda</author><author>Duhaime, Ann-Christine</author><author>Putukian, Margot</author><author>Holshouser, Barbara</author><author>Paulk, David</author><author>Wade, Shari L.</author><author>Herring, Stanley A.</author><author>Halstead, Mark</author><author>Keenan, Heather T.</author><author>Choe, Meeryo</author><author>Christian, Cindy W.</author><author>Guskiewicz, Kevin</author><author>Raksin, P. B.</author><author>Gregory, Andrew</author><author>Mucha, Anne</author><author>Taylor, H. Gerry</author><author>Callahan, James M.</author><author>DeWitt, John</author><author>Collins, Michael W.</author><author>Kirkwood, Michael W.</author><author>Ragheb, John</author><author>Ellenbogen, Richard G.</author><author>Spinks, Theodore J.</author><author>Ganiats, Theodore G.</author><author>Sabelhaus, Linda J.</author><author>Altenhofen, Katrina</author><author>Hoffman, Rosanne</author><author>Getchius, Tom</author><author>Gronseth, Gary</author><author>Donnell, Zoe</author><author>O’Connor, Robert E.</author><author>Timmons, Shelly D.</author></authors></contributors><titles><title>Centers for Disease Control and Prevention Guideline on the Diagnosis and Management of Mild Traumatic Brain Injury Among Children</title><secondary-title>JAMA Pediatrics</secondary-title></titles><periodical><full-title>JAMA Pediatrics</full-title><abbr-1>JAMA Pediatr</abbr-1></periodical><pages>e182853</pages><volume>172</volume><number>11</number><issue>11</issue><dates><year>2018</year><pub-dates><date>2018-11-05</date></pub-dates></dates><isbn>2168-6203</isbn><electronic-resource-num>10.1001/jamapediatrics.2018.2853</electronic-resource-num><remote-database-name>DOI.org (Crossref)</remote-database-name><language>en</language><urls><web-urls><url>http://archpedi.jamanetwork.com/article.aspx?doi=10.1001/jamapediatrics.2018.2853</url></web-urls><pdf-urls><url>internal-pdf://2250/Lumba-Brown et al. - 2018 - Centers for Disease Control and Prevention Guideli.pdf</url></pdf-urls></urls><access-date>2022-01-14 16:41:22</access-date></record><record><database name="MyLibrary">MyLibrary</database><source-app name="Zotero">Zotero</source-app><ref-type name="Journal Article">17</ref-type><contributors><authors><author>Vernon, Hilary J.</author></authors></contributors><titles><title>Inborn Errors of Metabolism: Advances in Diagnosis and Therapy</title><secondary-title>JAMA Pediatrics</secondary-title><short-title>Inborn Errors of Metabolism</short-title></titles><periodical><full-title>JAMA Pediatrics</full-title><abbr-1>JAMA Pediatr</abbr-1></periodical><pages>778</pages><volume>169</volume><number>8</number><issue>8</issue><dates><year>2015</year><pub-dates><date>2015-08-01</date></pub-dates></dates><isbn>2168-6203</isbn><electronic-resource-num>10.1001/jamapediatrics.2015.0754</electronic-resource-num><remote-database-name>DOI.org (Crossref)</remote-database-name><language>en</language><urls><web-urls><url>http://archpedi.jamanetwork.com/article.aspx?doi=10.1001/jamapediatrics.2015.0754</url></web-urls></urls><access-date>2022-01-14 16:41:22</access-date></record><record><database name="MyLibrary">MyLibrary</database><source-app name="Zotero">Zotero</source-app><ref-type name="Journal Article">17</ref-type><contributors><authors><author>Holman, Dawn M.</author><author>Benard, Vicki</author><author>Roland, Katherine B.</author><author>Watson, Meg</author><author>Liddon, Nicole</author><author>Stokley, Shannon</author></authors></contributors><titles><title>Barriers to Human Papillomavirus Vaccination Among US Adolescents: A Systematic Review of the Literature</title><secondary-title>JAMA Pediatrics</secondary-title><short-title>Barriers to Human Papillomavirus Vaccination Among US Adolescents</short-title></titles><periodical><full-title>JAMA Pediatrics</full-title><abbr-1>JAMA Pediatr</abbr-1></periodical><pages>76</pages><volume>168</volume><number>1</number><issue>1</issue><dates><year>2014</year><pub-dates><date>2014-01-01</date></pub-dates></dates><isbn>2168-6203</isbn><electronic-resource-num>10.1001/jamapediatrics.2013.2752</electronic-resource-num><remote-database-name>DOI.org (Crossref)</remote-database-name><language>en</language><urls><web-urls><url>http://archpedi.jamanetwork.com/article.aspx?doi=10.1001/jamapediatrics.2013.2752</url></web-urls><pdf-urls><url>internal-pdf://2251/Holman et al. - 2014 - Barriers to Human Papillomavirus Vaccination Among.pdf</url></pdf-urls></urls><access-date>2022-01-14 16:41:22</access-date></record><record><database name="MyLibrary">MyLibrary</database><source-app name="Zotero">Zotero</source-app><ref-type name="Journal Article">17</ref-type><contributors><authors><author>Naughton, Aideen Mary</author><author>Maguire, Sabine Ann</author><author>Mann, Mala Kanthi</author><author>Lumb, Rebecca Caroline</author><author>Tempest, Vanessa</author><author>Gracias, Shirley</author><author>Kemp, Alison Mary</author></authors></contributors><titles><title>Emotional, Behavioral, and Developmental Features Indicative of Neglect or Emotional Abuse in Preschool Children: A Systematic Review</title><secondary-title>JAMA Pediatrics</secondary-title><short-title>Emotional, Behavioral, and Developmental Features Indicative of Neglect or Emotional Abuse in Preschool Children</short-title></titles><periodical><full-title>JAMA Pediatrics</full-title><abbr-1>JAMA Pediatr</abbr-1></periodical><pages>769</pages><volume>167</volume><number>8</number><issue>8</issue><dates><year>2013</year><pub-dates><date>2013-08-01</date></pub-dates></dates><isbn>2168-6203</isbn><electronic-resource-num>10.1001/jamapediatrics.2013.192</electronic-resource-num><remote-database-name>DOI.org (Crossref)</remote-database-name><language>en</language><urls><web-urls><url>http://archpedi.jamanetwork.com/article.aspx?doi=10.1001/jamapediatrics.2013.192</url></web-urls></urls><access-date>2022-01-14 16:41:22</access-date></record><record><database name="MyLibrary">MyLibrary</database><source-app name="Zotero">Zotero</source-app><ref-type name="Journal Article">17</ref-type><contributors><authors><author>Meeker, John D.</author></authors></contributors><titles><title>Exposure to Environmental Endocrine Disruptors and Child Development</title><secondary-title>Archives of Pediatrics &amp; Adolescent Medicine</secondary-title></titles><periodical><full-title>Archives of Pediatrics &amp; Adolescent Medicine</full-title><abbr-1>Arch Pediatr Adolesc Med</abbr-1></periodical><volume>166</volume><number>10</number><issue>10</issue><dates><year>2012</year><pub-dates><date>2012-10-01</date></pub-dates></dates><isbn>1072-4710</isbn><electronic-resource-num>10.1001/archpediatrics.2012.241</electronic-resource-num><remote-database-name>DOI.org (Crossref)</remote-database-name><language>en</language><urls><web-urls><url>http://archpedi.jamanetwork.com/article.aspx?doi=10.1001/archpediatrics.2012.241</url></web-urls><pdf-urls><url>internal-pdf://2252/Meeker - 2012 - Exposure to Environmental Endocrine Disruptors and.pdf</url></pdf-urls></urls><access-date>2022-01-14 16:41:22</access-date></record><record><database name="MyLibrary">MyLibrary</database><source-app name="Zotero">Zotero</source-app><ref-type name="Journal Article">17</ref-type><contributors><authors><author>Singleton, Rosalyn</author><author>Holve, Steve</author><author>Groom, Amy</author><author>McMahon, Brian J.</author><author>Santosham, Mathu</author><author>Brenneman, George</author><author>O’Brien, Katherine L.</author></authors></contributors><titles><title>Impact of Immunizations on the Disease Burden of American Indian and Alaska Native Children</title><secondary-title>Archives of Pediatrics &amp; Adolescent Medicine</secondary-title></titles><periodical><full-title>Archives of Pediatrics &amp; Adolescent Medicine</full-title><abbr-1>Arch Pediatr Adolesc Med</abbr-1></periodical><pages>446</pages><volume>163</volume><number>5</number><issue>5</issue><dates><year>2009</year><pub-dates><date>2009-05-04</date></pub-dates></dates><isbn>1072-4710</isbn><electronic-resource-num>10.1001/archpediatrics.2009.44</electronic-resource-num><remote-database-name>DOI.org (Crossref)</remote-database-name><language>en</language><urls><web-urls><url>http://archpedi.jamanetwork.com/article.aspx?doi=10.1001/archpediatrics.2009.44</url></web-urls><pdf-urls><url>internal-pdf://2253/Singleton et al. - 2009 - Impact of Immunizations on the Disease Burden of A.pdf</url></pdf-urls></urls><access-date>2022-01-14 16:41:22</access-date></record><record><database name="MyLibrary">MyLibrary</database><source-app name="Zotero">Zotero</source-app><ref-type name="Journal Article">17</ref-type><contributors><authors><author>Sanders, Lee M.</author><author>Federico, Steven</author><author>Klass, Perri</author><author>Abrams, Mary Ann</author><author>Dreyer, Benard</author></authors></contributors><titles><title>Literacy and Child Health: A Systematic Review</title><secondary-title>Archives of Pediatrics &amp; Adolescent Medicine</secondary-title><short-title>Literacy and Child Health</short-title></titles><periodical><full-title>Archives of Pediatrics &amp; Adolescent Medicine</full-title><abbr-1>Arch Pediatr Adolesc Med</abbr-1></periodical><pages>131</pages><volume>163</volume><number>2</number><issue>2</issue><dates><year>2009</year><pub-dates><date>2009-02-02</date></pub-dates></dates><isbn>1072-4710</isbn><electronic-resource-num>10.1001/archpediatrics.2008.539</electronic-resource-num><remote-database-name>DOI.org (Crossref)</remote-database-name><language>en</language><urls><web-urls><url>http://archpedi.jamanetwork.com/article.aspx?doi=10.1001/archpediatrics.2008.539</url></web-urls><pdf-urls><url>internal-pdf://2254/Sanders et al. - 2009 - Literacy and Child Health A Systematic Review.pdf</url></pdf-urls></urls><access-date>2022-01-14 16:41:22</access-date></record><record><database name="MyLibrary">MyLibrary</database><source-app name="Zotero">Zotero</source-app><ref-type name="Journal Article">17</ref-type><contributors><authors><author>Tarini, Beth A.</author></authors></contributors><titles><title>The Current Revolution in Newborn Screening: New Technology, Old Controversies</title><secondary-title>Archives of Pediatrics &amp; Adolescent Medicine</secondary-title><short-title>The Current Revolution in Newborn Screening</short-title></titles><periodical><full-title>Archives of Pediatrics &amp; Adolescent Medicine</full-title><abbr-1>Arch Pediatr Adolesc Med</abbr-1></periodical><pages>767</pages><volume>161</volume><number>8</number><issue>8</issue><dates><year>2007</year><pub-dates><date>2007-08-01</date></pub-dates></dates><isbn>1072-4710</isbn><electronic-resource-num>10.1001/archpedi.161.8.767</electronic-resource-num><remote-database-name>DOI.org (Crossref)</remote-database-name><language>en</language><urls><web-urls><url>http://archpedi.jamanetwork.com/article.aspx?doi=10.1001/archpedi.161.8.767</url></web-urls><pdf-urls><url>internal-pdf://2255/Tarini - 2007 - The Current Revolution in Newborn Screening New T.pdf</url></pdf-urls></urls><access-date>2022-01-14 16:41:22</access-date></record></records></xml>
