# Supplementary material for: An umbrella review of reviews on challenges to meaningful adolescent involvement in health research
Source: Health Expect. 2024 Jan 27;27(1):e13980. doi: 10.1111/hex.13980 (PMC10821743; doi:10.1111/hex.13980)
Supplement: Supplementary file 1 — Supporting information. [file HEX-27-e13980-s001.zip › Search record and results/Other sources/10 Journals/1. JAMA/JAMA- search string 13.xml]

<?xml version="1.0" encoding="UTF-8"?>
<xml><records><record><database name="MyLibrary">MyLibrary</database><source-app name="Zotero">Zotero</source-app><ref-type name="Journal Article">17</ref-type><contributors><authors><author>Pilarinos, Andreas</author><author>Bromberg, Daniel J.</author><author>Karamouzian, Mohammad</author></authors></contributors><titles><title>A ccess to Medications for Opioid Use Disorder and Associated Factors Among Adolescents and Young Adults: A Systematic Review</title><secondary-title>JAMA Pediatrics</secondary-title><short-title>&lt;span style="font-variant</short-title></titles><periodical><full-title>JAMA Pediatrics</full-title><abbr-1>JAMA Pediatr</abbr-1></periodical><dates><year>2021</year><pub-dates><date>2021-12-06</date></pub-dates></dates><isbn>2168-6203</isbn><electronic-resource-num>10.1001/jamapediatrics.2021.4606</electronic-resource-num><remote-database-name>DOI.org (Crossref)</remote-database-name><language>en</language><urls><web-urls><url>https://jamanetwork.com/journals/jamapediatrics/fullarticle/2786339</url></web-urls></urls><access-date>2022-01-14 17:01:16</access-date></record><record><database name="MyLibrary">MyLibrary</database><source-app name="Zotero">Zotero</source-app><ref-type name="Journal Article">17</ref-type><contributors><authors><author>Morgan, Catherine</author><author>Fetters, Linda</author><author>Adde, Lars</author><author>Badawi, Nadia</author><author>Bancale, Ada</author><author>Boyd, Roslyn N.</author><author>Chorna, Olena</author><author>Cioni, Giovanni</author><author>Damiano, Diane L.</author><author>Darrah, Johanna</author><author>de Vries, Linda S.</author><author>Dusing, Stacey</author><author>Einspieler, Christa</author><author>Eliasson, Ann-Christin</author><author>Ferriero, Donna</author><author>Fehlings, Darcy</author><author>Forssberg, Hans</author><author>Gordon, Andrew M.</author><author>Greaves, Susan</author><author>Guzzetta, Andrea</author><author>Hadders-Algra, Mijna</author><author>Harbourne, Regina</author><author>Karlsson, Petra</author><author>Krumlinde-Sundholm, Lena</author><author>Latal, Beatrice</author><author>Loughran-Fowlds, Alison</author><author>Mak, Catherine</author><author>Maitre, Nathalie</author><author>McIntyre, Sarah</author><author>Mei, Cristina</author><author>Morgan, Angela</author><author>Kakooza-Mwesige, Angelina</author><author>Romeo, Domenico M.</author><author>Sanchez, Katherine</author><author>Spittle, Alicia</author><author>Shepherd, Roberta</author><author>Thornton, Marelle</author><author>Valentine, Jane</author><author>Ward, Roslyn</author><author>Whittingham, Koa</author><author>Zamany, Alieh</author><author>Novak, Iona</author></authors></contributors><titles><title>Early Intervention for Children Aged 0 to 2 Years With or at High Risk of Cerebral Palsy: International Clinical Practice Guideline Based on Systematic Reviews</title><secondary-title>JAMA Pediatrics</secondary-title><short-title>Early Intervention for Children Aged 0 to 2 Years With or at High Risk of Cerebral Palsy</short-title></titles><periodical><full-title>JAMA Pediatrics</full-title><abbr-1>JAMA Pediatr</abbr-1></periodical><pages>846</pages><volume>175</volume><number>8</number><issue>8</issue><dates><year>2021</year><pub-dates><date>2021-08-01</date></pub-dates></dates><isbn>2168-6203</isbn><electronic-resource-num>10.1001/jamapediatrics.2021.0878</electronic-resource-num><remote-database-name>DOI.org (Crossref)</remote-database-name><language>en</language><urls><web-urls><url>https://jamanetwork.com/journals/jamapediatrics/fullarticle/2780012</url></web-urls><pdf-urls><url>internal-pdf://2271/Morgan et al. - 2021 - Early Intervention for Children Aged 0 to 2 Years .pdf</url></pdf-urls></urls><access-date>2022-01-14 17:01:16</access-date></record><record><database name="MyLibrary">MyLibrary</database><source-app name="Zotero">Zotero</source-app><ref-type name="Journal Article">17</ref-type><contributors><authors><author>Barbaro, Ryan P.</author><author>Brodie, Daniel</author><author>MacLaren, Graeme</author></authors></contributors><titles><title>Bridging the Gap Between Intensivists and Primary Care Clinicians in Extracorporeal Membrane Oxygenation for Respiratory Failure in Children: A Review</title><secondary-title>JAMA Pediatrics</secondary-title><short-title>Bridging the Gap Between Intensivists and Primary Care Clinicians in Extracorporeal Membrane Oxygenation for Respiratory Failure in Children</short-title></titles><periodical><full-title>JAMA Pediatrics</full-title><abbr-1>JAMA Pediatr</abbr-1></periodical><pages>510</pages><volume>175</volume><number>5</number><issue>5</issue><dates><year>2021</year><pub-dates><date>2021-05-01</date></pub-dates></dates><isbn>2168-6203</isbn><electronic-resource-num>10.1001/jamapediatrics.2020.5921</electronic-resource-num><remote-database-name>DOI.org (Crossref)</remote-database-name><language>en</language><urls><web-urls><url>https://jamanetwork.com/journals/jamapediatrics/fullarticle/2776777</url></web-urls></urls><access-date>2022-01-14 17:01:16</access-date></record><record><database name="MyLibrary">MyLibrary</database><source-app name="Zotero">Zotero</source-app><ref-type name="Journal Article">17</ref-type><contributors><authors><author>Davidson, Karina W.</author><author>Silverstein, Michael</author><author>Cheung, Ken</author><author>Paluch, Rocco A.</author><author>Epstein, Leonard H.</author></authors></contributors><titles><title>Experimental Designs to Optimize Treatments for Individuals: Personalized N-of-1 Trials</title><secondary-title>JAMA Pediatrics</secondary-title><short-title>Experimental Designs to Optimize Treatments for Individuals</short-title></titles><periodical><full-title>JAMA Pediatrics</full-title><abbr-1>JAMA Pediatr</abbr-1></periodical><pages>404</pages><volume>175</volume><number>4</number><issue>4</issue><dates><year>2021</year><pub-dates><date>2021-04-01</date></pub-dates></dates><isbn>2168-6203</isbn><electronic-resource-num>10.1001/jamapediatrics.2020.5801</electronic-resource-num><remote-database-name>DOI.org (Crossref)</remote-database-name><language>en</language><urls><web-urls><url>https://jamanetwork.com/journals/jamapediatrics/fullarticle/2776426</url></web-urls><pdf-urls><url>internal-pdf://2272/Davidson et al. - 2021 - Experimental Designs to Optimize Treatments for In.pdf</url></pdf-urls></urls><access-date>2022-01-14 17:01:16</access-date></record><record><database name="MyLibrary">MyLibrary</database><source-app name="Zotero">Zotero</source-app><ref-type name="Journal Article">17</ref-type><contributors><authors><author>Lee, Stella Juhyun</author><author>Rees, Vaughan W.</author><author>Yossefy, Noam</author><author>Emmons, Karen M.</author><author>Tan, Andy S. L.</author></authors></contributors><titles><title>Youth and Young Adult Use of Pod-Based Electronic Cigarettes From 2015 to 2019: A Systematic Review</title><secondary-title>JAMA Pediatrics</secondary-title><short-title>Youth and Young Adult Use of Pod-Based Electronic Cigarettes From 2015 to 2019</short-title></titles><periodical><full-title>JAMA Pediatrics</full-title><abbr-1>JAMA Pediatr</abbr-1></periodical><pages>714</pages><volume>174</volume><number>7</number><issue>7</issue><dates><year>2020</year><pub-dates><date>2020-07-01</date></pub-dates></dates><isbn>2168-6203</isbn><electronic-resource-num>10.1001/jamapediatrics.2020.0259</electronic-resource-num><remote-database-name>DOI.org (Crossref)</remote-database-name><language>en</language><urls><web-urls><url>https://jamanetwork.com/journals/jamapediatrics/fullarticle/2766303</url></web-urls><pdf-urls><url>internal-pdf://2273/Lee et al. - 2020 - Youth and Young Adult Use of Pod-Based Electronic .pdf</url></pdf-urls></urls><access-date>2022-01-14 17:01:16</access-date></record><record><database name="MyLibrary">MyLibrary</database><source-app name="Zotero">Zotero</source-app><ref-type name="Journal Article">17</ref-type><contributors><authors><author>Fortenberry, J. Dennis</author><author>Koenig, Linda J.</author><author>Kapogiannis, Bill G.</author><author>Jeffries, Carrie L.</author><author>Ellen, Jonathan M.</author><author>Wilson, Craig M.</author></authors></contributors><titles><title>Implementation of an Integrated Approach to the National HIV/AIDS Strategy for Improving Human Immunodeficiency Virus Care for Youths</title><secondary-title>JAMA Pediatrics</secondary-title></titles><periodical><full-title>JAMA Pediatrics</full-title><abbr-1>JAMA Pediatr</abbr-1></periodical><pages>687</pages><volume>171</volume><number>7</number><issue>7</issue><dates><year>2017</year><pub-dates><date>2017-07-01</date></pub-dates></dates><isbn>2168-6203</isbn><electronic-resource-num>10.1001/jamapediatrics.2017.0454</electronic-resource-num><remote-database-name>DOI.org (Crossref)</remote-database-name><language>en</language><urls><web-urls><url>http://archpedi.jamanetwork.com/article.aspx?doi=10.1001/jamapediatrics.2017.0454</url></web-urls><pdf-urls><url>internal-pdf://2274/Fortenberry et al. - 2017 - Implementation of an Integrated Approach to the Na.pdf</url></pdf-urls></urls><access-date>2022-01-14 17:01:16</access-date></record><record><database name="MyLibrary">MyLibrary</database><source-app name="Zotero">Zotero</source-app><ref-type name="Journal Article">17</ref-type><contributors><authors><author>Breugem, Corstiaan C.</author><author>Evans, Kelly N.</author><author>Poets, Christian F.</author><author>Suri, Sunjay</author><author>Picard, Arnaud</author><author>Filip, Charles</author><author>Paes, Emma C.</author><author>Mehendale, Felicity V.</author><author>Saal, Howard M.</author><author>Basart, Hanneke</author><author>Murthy, Jyotsna</author><author>Joosten, Koen F. M.</author><author>Speleman, Lucienne</author><author>Collares, Marcus V. M.</author><author>van den Boogaard, Marie-José H.</author><author>Muradin, Marvick</author><author>Andersson, Maud Els-Marie</author><author>Kogo, Mikihiko</author><author>Farlie, Peter G.</author><author>Don Griot, Peter</author><author>Mossey, Peter A.</author><author>Slator, Rona</author><author>Abadie, Veronique</author><author>Hong, Paul</author></authors></contributors><titles><title>Best Practices for the Diagnosis and Evaluation of Infants With Robin Sequence: A Clinical Consensus Report</title><secondary-title>JAMA Pediatrics</secondary-title><short-title>Best Practices for the Diagnosis and Evaluation of Infants With Robin Sequence</short-title></titles><periodical><full-title>JAMA Pediatrics</full-title><abbr-1>JAMA Pediatr</abbr-1></periodical><pages>894</pages><volume>170</volume><number>9</number><issue>9</issue><dates><year>2016</year><pub-dates><date>2016-09-01</date></pub-dates></dates><isbn>2168-6203</isbn><electronic-resource-num>10.1001/jamapediatrics.2016.0796</electronic-resource-num><remote-database-name>DOI.org (Crossref)</remote-database-name><language>en</language><urls><web-urls><url>http://archpedi.jamanetwork.com/article.aspx?doi=10.1001/jamapediatrics.2016.0796</url></web-urls><pdf-urls><url>internal-pdf://2275/Breugem et al. - 2016 - Best Practices for the Diagnosis and Evaluation of.pdf</url></pdf-urls></urls><access-date>2022-01-14 17:01:16</access-date></record><record><database name="MyLibrary">MyLibrary</database><source-app name="Zotero">Zotero</source-app><ref-type name="Journal Article">17</ref-type><contributors><authors><author>McLario, David J.</author><author>Sivitz, Adam B.</author></authors></contributors><titles><title>Point-of-Care Ultrasound in Pediatric Clinical Care</title><secondary-title>JAMA Pediatrics</secondary-title></titles><periodical><full-title>JAMA Pediatrics</full-title><abbr-1>JAMA Pediatr</abbr-1></periodical><pages>594</pages><volume>169</volume><number>6</number><issue>6</issue><dates><year>2015</year><pub-dates><date>2015-06-01</date></pub-dates></dates><isbn>2168-6203</isbn><electronic-resource-num>10.1001/jamapediatrics.2015.22</electronic-resource-num><remote-database-name>DOI.org (Crossref)</remote-database-name><language>en</language><urls><web-urls><url>http://archpedi.jamanetwork.com/article.aspx?doi=10.1001/jamapediatrics.2015.22</url></web-urls></urls><access-date>2022-01-14 17:01:16</access-date></record><record><database name="MyLibrary">MyLibrary</database><source-app name="Zotero">Zotero</source-app><ref-type name="Journal Article">17</ref-type><contributors><authors><author>Kassam-Adams, Nancy</author><author>Marsac, Meghan L.</author><author>Hildenbrand, Aimee</author><author>Winston, Flaura</author></authors></contributors><titles><title>Posttraumatic Stress Following Pediatric Injury: Update on Diagnosis, Risk Factors, and Intervention</title><secondary-title>JAMA Pediatrics</secondary-title><short-title>Posttraumatic Stress Following Pediatric Injury</short-title></titles><periodical><full-title>JAMA Pediatrics</full-title><abbr-1>JAMA Pediatr</abbr-1></periodical><pages>1158</pages><volume>167</volume><number>12</number><issue>12</issue><dates><year>2013</year><pub-dates><date>2013-12-01</date></pub-dates></dates><isbn>2168-6203</isbn><electronic-resource-num>10.1001/jamapediatrics.2013.2741</electronic-resource-num><remote-database-name>DOI.org (Crossref)</remote-database-name><language>en</language><urls><web-urls><url>http://archpedi.jamanetwork.com/article.aspx?doi=10.1001/jamapediatrics.2013.2741</url></web-urls></urls><access-date>2022-01-14 17:01:17</access-date></record><record><database name="MyLibrary">MyLibrary</database><source-app name="Zotero">Zotero</source-app><ref-type name="Journal Article">17</ref-type><contributors><authors><author>Naughton, Aideen Mary</author><author>Maguire, Sabine Ann</author><author>Mann, Mala Kanthi</author><author>Lumb, Rebecca Caroline</author><author>Tempest, Vanessa</author><author>Gracias, Shirley</author><author>Kemp, Alison Mary</author></authors></contributors><titles><title>Emotional, Behavioral, and Developmental Features Indicative of Neglect or Emotional Abuse in Preschool Children: A Systematic Review</title><secondary-title>JAMA Pediatrics</secondary-title><short-title>Emotional, Behavioral, and Developmental Features Indicative of Neglect or Emotional Abuse in Preschool Children</short-title></titles><periodical><full-title>JAMA Pediatrics</full-title><abbr-1>JAMA Pediatr</abbr-1></periodical><pages>769</pages><volume>167</volume><number>8</number><issue>8</issue><dates><year>2013</year><pub-dates><date>2013-08-01</date></pub-dates></dates><isbn>2168-6203</isbn><electronic-resource-num>10.1001/jamapediatrics.2013.192</electronic-resource-num><remote-database-name>DOI.org (Crossref)</remote-database-name><language>en</language><urls><web-urls><url>http://archpedi.jamanetwork.com/article.aspx?doi=10.1001/jamapediatrics.2013.192</url></web-urls></urls><access-date>2022-01-14 17:01:17</access-date></record><record><database name="MyLibrary">MyLibrary</database><source-app name="Zotero">Zotero</source-app><ref-type name="Journal Article">17</ref-type><contributors><authors><author>Cortina, Melissa A.</author></authors></contributors><titles><title>Prevalence of Child Mental Health Problems in Sub-Saharan Africa: A Systematic Review</title><secondary-title>Archives of Pediatrics &amp; Adolescent Medicine</secondary-title><short-title>Prevalence of Child Mental Health Problems in Sub-Saharan Africa</short-title></titles><periodical><full-title>Archives of Pediatrics &amp; Adolescent Medicine</full-title><abbr-1>Arch Pediatr Adolesc Med</abbr-1></periodical><pages>276</pages><volume>166</volume><number>3</number><issue>3</issue><dates><year>2012</year><pub-dates><date>2012-03-01</date></pub-dates></dates><isbn>1072-4710</isbn><electronic-resource-num>10.1001/archpediatrics.2011.592</electronic-resource-num><remote-database-name>DOI.org (Crossref)</remote-database-name><language>en</language><urls><web-urls><url>http://archpedi.jamanetwork.com/article.aspx?doi=10.1001/archpediatrics.2011.592</url></web-urls><pdf-urls><url>internal-pdf://2276/Cortina - 2012 - Prevalence of Child Mental Health Problems in Sub-.pdf</url></pdf-urls></urls><access-date>2022-01-14 17:01:17</access-date></record><record><database name="MyLibrary">MyLibrary</database><source-app name="Zotero">Zotero</source-app><ref-type name="Journal Article">17</ref-type><contributors><authors><author>Ramsawh, Holly J.</author><author>Chavira, Denise A.</author><author>Stein, Murray B.</author></authors></contributors><titles><title>Burden of Anxiety Disorders in Pediatric Medical Settings: Prevalence, Phenomenology, and a Research Agenda</title><secondary-title>Archives of Pediatrics &amp; Adolescent Medicine</secondary-title><short-title>Burden of Anxiety Disorders in Pediatric Medical Settings</short-title></titles><periodical><full-title>Archives of Pediatrics &amp; Adolescent Medicine</full-title><abbr-1>Arch Pediatr Adolesc Med</abbr-1></periodical><volume>164</volume><number>10</number><issue>10</issue><dates><year>2010</year><pub-dates><date>2010-10-01</date></pub-dates></dates><isbn>1072-4710</isbn><electronic-resource-num>10.1001/archpediatrics.2010.170</electronic-resource-num><remote-database-name>DOI.org (Crossref)</remote-database-name><language>en</language><urls><web-urls><url>http://archpedi.jamanetwork.com/article.aspx?doi=10.1001/archpediatrics.2010.170</url></web-urls><pdf-urls><url>internal-pdf://2277/Ramsawh et al. - 2010 - Burden of Anxiety Disorders in Pediatric Medical S.pdf</url></pdf-urls></urls><access-date>2022-01-14 17:01:17</access-date></record><record><database name="MyLibrary">MyLibrary</database><source-app name="Zotero">Zotero</source-app><ref-type name="Journal Article">17</ref-type><contributors><authors><author>O’Connor, Nina R.</author><author>Tanabe, Kawai O.</author><author>Siadaty, Mir S.</author><author>Hauck, Fern R.</author></authors></contributors><titles><title>Pacifiers and Breastfeeding: A Systematic Review</title><secondary-title>Archives of Pediatrics &amp; Adolescent Medicine</secondary-title><short-title>Pacifiers and Breastfeeding</short-title></titles><periodical><full-title>Archives of Pediatrics &amp; Adolescent Medicine</full-title><abbr-1>Arch Pediatr Adolesc Med</abbr-1></periodical><pages>378</pages><volume>163</volume><number>4</number><issue>4</issue><dates><year>2009</year><pub-dates><date>2009-04-06</date></pub-dates></dates><isbn>1072-4710</isbn><electronic-resource-num>10.1001/archpediatrics.2008.578</electronic-resource-num><remote-database-name>DOI.org (Crossref)</remote-database-name><language>en</language><urls><web-urls><url>http://archpedi.jamanetwork.com/article.aspx?doi=10.1001/archpediatrics.2008.578</url></web-urls><pdf-urls><url>internal-pdf://2278/O’Connor et al. - 2009 - Pacifiers and Breastfeeding A Systematic Review.pdf</url></pdf-urls></urls><access-date>2022-01-14 17:01:17</access-date></record><record><database name="MyLibrary">MyLibrary</database><source-app name="Zotero">Zotero</source-app><ref-type name="Journal Article">17</ref-type><contributors><authors><author>Singleton, Rosalyn</author><author>Holve, Steve</author><author>Groom, Amy</author><author>McMahon, Brian J.</author><author>Santosham, Mathu</author><author>Brenneman, George</author><author>O’Brien, Katherine L.</author></authors></contributors><titles><title>Impact of Immunizations on the Disease Burden of American Indian and Alaska Native Children</title><secondary-title>Archives of Pediatrics &amp; Adolescent Medicine</secondary-title></titles><periodical><full-title>Archives of Pediatrics &amp; Adolescent Medicine</full-title><abbr-1>Arch Pediatr Adolesc Med</abbr-1></periodical><pages>446</pages><volume>163</volume><number>5</number><issue>5</issue><dates><year>2009</year><pub-dates><date>2009-05-04</date></pub-dates></dates><isbn>1072-4710</isbn><electronic-resource-num>10.1001/archpediatrics.2009.44</electronic-resource-num><remote-database-name>DOI.org (Crossref)</remote-database-name><language>en</language><urls><web-urls><url>http://archpedi.jamanetwork.com/article.aspx?doi=10.1001/archpediatrics.2009.44</url></web-urls><pdf-urls><url>internal-pdf://2279/Singleton et al. - 2009 - Impact of Immunizations on the Disease Burden of A.pdf</url></pdf-urls></urls><access-date>2022-01-14 17:01:17</access-date></record><record><database name="MyLibrary">MyLibrary</database><source-app name="Zotero">Zotero</source-app><ref-type name="Journal Article">17</ref-type><contributors><authors><author>Guilleminault, Christian</author><author>Lee, Ji Hyun</author><author>Chan, Allison</author></authors></contributors><titles><title>Pediatric Obstructive Sleep Apnea Syndrome</title><secondary-title>Archives of Pediatrics &amp; Adolescent Medicine</secondary-title></titles><periodical><full-title>Archives of Pediatrics &amp; Adolescent Medicine</full-title><abbr-1>Arch Pediatr Adolesc Med</abbr-1></periodical><pages>775</pages><volume>159</volume><number>8</number><issue>8</issue><dates><year>2005</year><pub-dates><date>2005-08-01</date></pub-dates></dates><isbn>1072-4710</isbn><electronic-resource-num>10.1001/archpedi.159.8.775</electronic-resource-num><remote-database-name>DOI.org (Crossref)</remote-database-name><language>en</language><urls><web-urls><url>http://archpedi.jamanetwork.com/article.aspx?doi=10.1001/archpedi.159.8.775</url></web-urls><pdf-urls><url>internal-pdf://2280/Guilleminault et al. - 2005 - Pediatric Obstructive Sleep Apnea Syndrome.pdf</url></pdf-urls></urls><access-date>2022-01-14 17:01:17</access-date></record></records></xml>
