# Supplementary material for: An umbrella review of reviews on challenges to meaningful adolescent involvement in health research
Source: Health Expect. 2024 Jan 27;27(1):e13980. doi: 10.1111/hex.13980 (PMC10821743; doi:10.1111/hex.13980)
Supplement: Supplementary file 1 — Supporting information. [file HEX-27-e13980-s001.zip › Search record and results/Other sources/10 Journals/1. JAMA/JAMA- search string 1.xml]

<?xml version="1.0" encoding="UTF-8"?>
<xml><records><record><database name="MyLibrary">MyLibrary</database><source-app name="Zotero">Zotero</source-app><ref-type name="Journal Article">17</ref-type><contributors><authors><author>Teplin, Linda A.</author><author>Potthoff, Lauren M.</author><author>Aaby, David A.</author><author>Welty, Leah J.</author><author>Dulcan, Mina K.</author><author>Abram, Karen M.</author></authors></contributors><titles><title>Prevalence, Comorbidity, and Continuity of Psychiatric Disorders in a 15-Year Longitudinal Study of Youths Involved in the Juvenile Justice System</title><secondary-title>JAMA Pediatrics</secondary-title></titles><periodical><full-title>JAMA Pediatrics</full-title><abbr-1>JAMA Pediatr</abbr-1></periodical><pages>e205807</pages><volume>175</volume><number>7</number><issue>7</issue><dates><year>2021</year><pub-dates><date>2021-07-06</date></pub-dates></dates><isbn>2168-6203</isbn><electronic-resource-num>10.1001/jamapediatrics.2020.5807</electronic-resource-num><remote-database-name>DOI.org (Crossref)</remote-database-name><language>en</language><urls><web-urls><url>https://jamanetwork.com/journals/jamapediatrics/fullarticle/2778226</url></web-urls></urls><access-date>2022-01-14 16:16:00</access-date></record><record><database name="MyLibrary">MyLibrary</database><source-app name="Zotero">Zotero</source-app><ref-type name="Journal Article">17</ref-type><contributors><authors><author>Barrera, Ellis</author><author>Millington, Kate</author><author>Kremen, Jessica</author></authors></contributors><titles><title>The Medical Implications of Banning Transgender Youth From Sport Participation</title><secondary-title>JAMA Pediatrics</secondary-title></titles><periodical><full-title>JAMA Pediatrics</full-title><abbr-1>JAMA Pediatr</abbr-1></periodical><dates><year>2021</year><pub-dates><date>2021-12-06</date></pub-dates></dates><isbn>2168-6203</isbn><electronic-resource-num>10.1001/jamapediatrics.2021.4597</electronic-resource-num><remote-database-name>DOI.org (Crossref)</remote-database-name><language>en</language><urls><web-urls><url>https://jamanetwork.com/journals/jamapediatrics/fullarticle/2786338</url></web-urls></urls><access-date>2022-01-14 16:16:00</access-date></record><record><database name="MyLibrary">MyLibrary</database><source-app name="Zotero">Zotero</source-app><ref-type name="Journal Article">17</ref-type><contributors><authors><author>Aalsma, Matthew C.</author><author>Dir, Ally</author></authors></contributors><titles><title>The Importance of Longitudinal Treatment Engagement for Youths in the Juvenile Justice System</title><secondary-title>JAMA Pediatrics</secondary-title></titles><periodical><full-title>JAMA Pediatrics</full-title><abbr-1>JAMA Pediatr</abbr-1></periodical><pages>e205820</pages><volume>175</volume><number>7</number><issue>7</issue><dates><year>2021</year><pub-dates><date>2021-07-06</date></pub-dates></dates><isbn>2168-6203</isbn><electronic-resource-num>10.1001/jamapediatrics.2020.5820</electronic-resource-num><remote-database-name>DOI.org (Crossref)</remote-database-name><language>en</language><urls><web-urls><url>https://jamanetwork.com/journals/jamapediatrics/fullarticle/2778231</url></web-urls></urls><access-date>2022-01-14 16:16:00</access-date></record><record><database name="MyLibrary">MyLibrary</database><source-app name="Zotero">Zotero</source-app><ref-type name="Journal Article">17</ref-type><contributors><authors><author>Guilamo-Ramos, Vincent</author><author>Benzekri, Adam</author><author>Thimm-Kaiser, Marco</author></authors></contributors><titles><title>Parent-Based Interventions to Affect Adolescent Sexual and Reproductive Health: Reconsidering the Best Evidence vs All Evidence</title><secondary-title>JAMA Pediatrics</secondary-title><short-title>Parent-Based Interventions to Affect Adolescent Sexual and Reproductive Health</short-title></titles><periodical><full-title>JAMA Pediatrics</full-title><abbr-1>JAMA Pediatr</abbr-1></periodical><pages>821</pages><volume>173</volume><number>9</number><issue>9</issue><dates><year>2019</year><pub-dates><date>2019-09-01</date></pub-dates></dates><isbn>2168-6203</isbn><electronic-resource-num>10.1001/jamapediatrics.2019.2312</electronic-resource-num><remote-database-name>DOI.org (Crossref)</remote-database-name><language>en</language><urls><web-urls><url>https://jamanetwork.com/journals/jamapediatrics/fullarticle/2740224</url></web-urls></urls><access-date>2022-01-14 16:16:00</access-date></record><record><database name="MyLibrary">MyLibrary</database><source-app name="Zotero">Zotero</source-app><ref-type name="Journal Article">17</ref-type><contributors><authors><author>Morgan, Erin R.</author><author>Gomez, Anthony</author><author>Rivara, Frederick P.</author><author>Rowhani-Rahbar, Ali</author></authors></contributors><titles><title>Firearm Storage and Adult Alcohol Misuse Among Washington State Households With Children</title><secondary-title>JAMA Pediatrics</secondary-title></titles><periodical><full-title>JAMA Pediatrics</full-title><abbr-1>JAMA Pediatr</abbr-1></periodical><pages>37</pages><volume>173</volume><number>1</number><issue>1</issue><dates><year>2019</year><pub-dates><date>2019-01-01</date></pub-dates></dates><isbn>2168-6203</isbn><electronic-resource-num>10.1001/jamapediatrics.2018.3624</electronic-resource-num><remote-database-name>DOI.org (Crossref)</remote-database-name><language>en</language><urls><web-urls><url>http://archpedi.jamanetwork.com/article.aspx?doi=10.1001/jamapediatrics.2018.3624</url></web-urls><pdf-urls><url>internal-pdf://2050/Morgan et al. - 2019 - Firearm Storage and Adult Alcohol Misuse Among Was.pdf</url></pdf-urls></urls><access-date>2022-01-14 16:16:00</access-date></record><record><database name="MyLibrary">MyLibrary</database><source-app name="Zotero">Zotero</source-app><ref-type name="Journal Article">17</ref-type><contributors><authors><author>Chudley, Albert E.</author></authors></contributors><titles><title>Fetal Alcohol Spectrum Disorder—High Rates, High Needs, High Time for Action</title><secondary-title>JAMA Pediatrics</secondary-title></titles><periodical><full-title>JAMA Pediatrics</full-title><abbr-1>JAMA Pediatr</abbr-1></periodical><pages>940</pages><volume>171</volume><number>10</number><issue>10</issue><dates><year>2017</year><pub-dates><date>2017-10-01</date></pub-dates></dates><isbn>2168-6203</isbn><electronic-resource-num>10.1001/jamapediatrics.2017.2232</electronic-resource-num><remote-database-name>DOI.org (Crossref)</remote-database-name><language>en</language><urls><web-urls><url>http://archpedi.jamanetwork.com/article.aspx?doi=10.1001/jamapediatrics.2017.2232</url></web-urls></urls><access-date>2022-01-14 16:16:00</access-date></record><record><database name="MyLibrary">MyLibrary</database><source-app name="Zotero">Zotero</source-app><ref-type name="Journal Article">17</ref-type><contributors><authors><author>Trupin, Eric</author><author>Weiss, Nicholas</author><author>Kerns, Suzanne E. U.</author></authors></contributors><titles><title>Social Impact Bonds: Behavioral Health Opportunities</title><secondary-title>JAMA Pediatrics</secondary-title><short-title>Social Impact Bonds</short-title></titles><periodical><full-title>JAMA Pediatrics</full-title><abbr-1>JAMA Pediatr</abbr-1></periodical><pages>985</pages><volume>168</volume><number>11</number><issue>11</issue><dates><year>2014</year><pub-dates><date>2014-11-01</date></pub-dates></dates><isbn>2168-6203</isbn><electronic-resource-num>10.1001/jamapediatrics.2014.1157</electronic-resource-num><remote-database-name>DOI.org (Crossref)</remote-database-name><language>en</language><urls><web-urls><url>http://archpedi.jamanetwork.com/article.aspx?doi=10.1001/jamapediatrics.2014.1157</url></web-urls></urls><access-date>2022-01-14 16:16:00</access-date></record><record><database name="MyLibrary">MyLibrary</database><source-app name="Zotero">Zotero</source-app><ref-type name="Journal Article">17</ref-type><contributors><authors><author>Hawkins, J. David</author></authors></contributors><titles><title>Sustained Decreases in Risk Exposure and Youth Problem Behaviors After Installation of the Communities That Care Prevention System in a Randomized Trial</title><secondary-title>Archives of Pediatrics &amp; Adolescent Medicine</secondary-title></titles><periodical><full-title>Archives of Pediatrics &amp; Adolescent Medicine</full-title><abbr-1>Arch Pediatr Adolesc Med</abbr-1></periodical><pages>141</pages><volume>166</volume><number>2</number><issue>2</issue><dates><year>2012</year><pub-dates><date>2012-02-01</date></pub-dates></dates><isbn>1072-4710</isbn><electronic-resource-num>10.1001/archpediatrics.2011.183</electronic-resource-num><remote-database-name>DOI.org (Crossref)</remote-database-name><language>en</language><urls><web-urls><url>http://archpedi.jamanetwork.com/article.aspx?doi=10.1001/archpediatrics.2011.183</url></web-urls><pdf-urls><url>internal-pdf://2051/Hawkins - 2012 - Sustained Decreases in Risk Exposure and Youth Pro.pdf</url></pdf-urls></urls><access-date>2022-01-14 16:16:00</access-date></record><record><database name="MyLibrary">MyLibrary</database><source-app name="Zotero">Zotero</source-app><ref-type name="Journal Article">17</ref-type><contributors><authors><author>Shannon, Kate</author><author>Kerr, Thomas</author><author>Marshall, Brandon</author><author>Li, Kathy</author><author>Zhang, Ruth</author><author>Strathdee, Steffanie A.</author><author>Tyndall, Mark W.</author><author>Montaner, Julio G. S.</author><author>Wood, Evan</author></authors></contributors><titles><title>Survival Sex Work Involvement as a Primary Risk Factor for Hepatitis C Virus Acquisition in Drug-Using Youths in a Canadian Setting</title><secondary-title>Archives of Pediatrics &amp; Adolescent Medicine</secondary-title></titles><periodical><full-title>Archives of Pediatrics &amp; Adolescent Medicine</full-title><abbr-1>Arch Pediatr Adolesc Med</abbr-1></periodical><volume>164</volume><number>1</number><issue>1</issue><dates><year>2010</year><pub-dates><date>2010-01-01</date></pub-dates></dates><isbn>1072-4710</isbn><electronic-resource-num>10.1001/archpediatrics.2009.241</electronic-resource-num><remote-database-name>DOI.org (Crossref)</remote-database-name><language>en</language><urls><web-urls><url>http://archpedi.jamanetwork.com/article.aspx?doi=10.1001/archpediatrics.2009.241</url></web-urls><pdf-urls><url>internal-pdf://2052/Shannon et al. - 2010 - Survival Sex Work Involvement as a Primary Risk Fa.pdf</url></pdf-urls></urls><access-date>2022-01-14 16:16:00</access-date></record><record><database name="MyLibrary">MyLibrary</database><source-app name="Zotero">Zotero</source-app><ref-type name="Journal Article">17</ref-type><contributors><authors><author>Barnes, William</author></authors></contributors><titles><title>Identification of HIV-Infected 12- to 24-Year-Old Men and Women in 15 US Cities Through Venue-Based Testing</title><secondary-title>Archives of Pediatrics &amp; Adolescent Medicine</secondary-title></titles><periodical><full-title>Archives of Pediatrics &amp; Adolescent Medicine</full-title><abbr-1>Arch Pediatr Adolesc Med</abbr-1></periodical><pages>273</pages><volume>164</volume><number>3</number><issue>3</issue><dates><year>2010</year><pub-dates><date>2010-03-01</date></pub-dates></dates><isbn>1072-4710</isbn><electronic-resource-num>10.1001/archpediatrics.2009.278</electronic-resource-num><remote-database-name>DOI.org (Crossref)</remote-database-name><language>en</language><urls><web-urls><url>http://archpedi.jamanetwork.com/article.aspx?doi=10.1001/archpediatrics.2009.278</url></web-urls><pdf-urls><url>internal-pdf://2053/Barnes - 2010 - Identification of HIV-Infected 12- to 24-Year-Old .pdf</url></pdf-urls></urls><access-date>2022-01-14 16:16:00</access-date></record><record><database name="MyLibrary">MyLibrary</database><source-app name="Zotero">Zotero</source-app><ref-type name="Journal Article">17</ref-type><contributors><authors><author>Cullen, Francis T.</author><author>Jonson, Cheryl Lero</author></authors></contributors><titles><title>Understanding the Importance of Communities That Care</title><secondary-title>Archives of Pediatrics &amp; Adolescent Medicine</secondary-title></titles><periodical><full-title>Archives of Pediatrics &amp; Adolescent Medicine</full-title><abbr-1>Arch Pediatr Adolesc Med</abbr-1></periodical><pages>866</pages><volume>163</volume><number>9</number><issue>9</issue><dates><year>2009</year><pub-dates><date>2009-09-07</date></pub-dates></dates><isbn>1072-4710</isbn><electronic-resource-num>10.1001/archpediatrics.2009.144</electronic-resource-num><remote-database-name>DOI.org (Crossref)</remote-database-name><language>en</language><urls><web-urls><url>http://archpedi.jamanetwork.com/article.aspx?doi=10.1001/archpediatrics.2009.144</url></web-urls></urls><access-date>2022-01-14 16:16:00</access-date></record><record><database name="MyLibrary">MyLibrary</database><source-app name="Zotero">Zotero</source-app><ref-type name="Journal Article">17</ref-type><contributors><authors><author>Cook, Philip J.</author></authors></contributors><titles><title>Youths' Involvement With Guns: Motivation vs Availability</title><secondary-title>Archives of Pediatrics &amp; Adolescent Medicine</secondary-title><short-title>Youths' Involvement With Guns</short-title></titles><periodical><full-title>Archives of Pediatrics &amp; Adolescent Medicine</full-title><abbr-1>Arch Pediatr Adolesc Med</abbr-1></periodical><pages>705</pages><volume>158</volume><number>7</number><issue>7</issue><dates><year>2004</year><pub-dates><date>2004-07-01</date></pub-dates></dates><isbn>1072-4710</isbn><electronic-resource-num>10.1001/archpedi.158.7.705</electronic-resource-num><remote-database-name>DOI.org (Crossref)</remote-database-name><language>en</language><urls><web-urls><url>http://archpedi.jamanetwork.com/article.aspx?doi=10.1001/archpedi.158.7.705</url></web-urls></urls><access-date>2022-01-14 16:16:00</access-date></record><record><database name="MyLibrary">MyLibrary</database><source-app name="Zotero">Zotero</source-app><ref-type name="Journal Article">17</ref-type><contributors><authors><author>Deveaux, Lynette</author></authors></contributors><titles><title>Reduction in Human Immunodeficiency Virus Risk Among Youth in Developing Countries</title><secondary-title>Archives of Pediatrics &amp; Adolescent Medicine</secondary-title></titles><periodical><full-title>Archives of Pediatrics &amp; Adolescent Medicine</full-title><abbr-1>Arch Pediatr Adolesc Med</abbr-1></periodical><pages>1130</pages><volume>161</volume><number>12</number><issue>12</issue><dates><year>2007</year><pub-dates><date>2007-12-01</date></pub-dates></dates><isbn>1072-4710</isbn><electronic-resource-num>10.1001/archpedi.161.12.1130</electronic-resource-num><remote-database-name>DOI.org (Crossref)</remote-database-name><language>en</language><urls><web-urls><url>http://archpedi.jamanetwork.com/article.aspx?doi=10.1001/archpedi.161.12.1130</url></web-urls><pdf-urls><url>internal-pdf://2054/Deveaux - 2007 - Reduction in Human Immunodeficiency Virus Risk Amo.pdf</url></pdf-urls></urls><access-date>2022-01-14 16:16:00</access-date></record><record><database name="MyLibrary">MyLibrary</database><source-app name="Zotero">Zotero</source-app><ref-type name="Journal Article">17</ref-type><contributors><authors><author>Spoth, Richard L.</author><author>Clair, Scott</author><author>Shin, Chungyeol</author><author>Redmond, Cleve</author></authors></contributors><titles><title>Long-term Effects of Universal Preventive Interventions on Methamphetamine Use Among Adolescents</title><secondary-title>Archives of Pediatrics &amp; Adolescent Medicine</secondary-title></titles><periodical><full-title>Archives of Pediatrics &amp; Adolescent Medicine</full-title><abbr-1>Arch Pediatr Adolesc Med</abbr-1></periodical><volume>160</volume><number>9</number><issue>9</issue><dates><year>2006</year><pub-dates><date>2006-09-01</date></pub-dates></dates><isbn>1072-4710</isbn><electronic-resource-num>10.1001/archpedi.160.9.876</electronic-resource-num><remote-database-name>DOI.org (Crossref)</remote-database-name><language>en</language><urls><web-urls><url>http://archpedi.jamanetwork.com/article.aspx?doi=10.1001/archpedi.160.9.876</url></web-urls><pdf-urls><url>internal-pdf://2055/Spoth et al. - 2006 - Long-term Effects of Universal Preventive Interven.pdf</url></pdf-urls></urls><access-date>2022-01-14 16:16:00</access-date></record><record><database name="MyLibrary">MyLibrary</database><source-app name="Zotero">Zotero</source-app><ref-type name="Journal Article">17</ref-type><contributors><authors><author>Nansel, Tonja R.</author><author>Craig, Wendy</author><author>Overpeck, Mary D.</author><author>Saluja, Gitanjali</author><author>Ruan, W. June</author></authors></contributors><titles><title>Cross-national Consistency in the Relationship Between Bullying Behaviors and Psychosocial Adjustment</title><secondary-title>Archives of Pediatrics &amp; Adolescent Medicine</secondary-title></titles><periodical><full-title>Archives of Pediatrics &amp; Adolescent Medicine</full-title><abbr-1>Arch Pediatr Adolesc Med</abbr-1></periodical><pages>730</pages><volume>158</volume><number>8</number><issue>8</issue><dates><year>2004</year><pub-dates><date>2004-08-01</date></pub-dates></dates><isbn>1072-4710</isbn><electronic-resource-num>10.1001/archpedi.158.8.730</electronic-resource-num><remote-database-name>DOI.org (Crossref)</remote-database-name><language>en</language><urls><web-urls><url>http://archpedi.jamanetwork.com/article.aspx?doi=10.1001/archpedi.158.8.730</url></web-urls><pdf-urls><url>internal-pdf://2056/Nansel et al. - 2004 - Cross-national Consistency in the Relationship Bet.pdf</url></pdf-urls></urls><access-date>2022-01-14 16:16:00</access-date></record><record><database name="MyLibrary">MyLibrary</database><source-app name="Zotero">Zotero</source-app><ref-type name="Journal Article">17</ref-type><contributors><authors><author>Stanton, Bonita</author><author>Cole, Matthew</author><author>Galbraith, Jennifer</author><author>Li, Xiaoming</author><author>Pendleton, Sara</author><author>Cottrel, Lesley</author><author>Marshall, Sharon</author><author>Wu, Ying</author><author>Kaljee, Linda</author></authors></contributors><titles><title>Randomized Trial of a Parent Intervention: Parents Can Make a Difference in Long-term Adolescent Risk Behaviors, Perceptions, and Knowledge</title><secondary-title>Archives of Pediatrics &amp; Adolescent Medicine</secondary-title><short-title>Randomized Trial of a Parent Intervention</short-title></titles><periodical><full-title>Archives of Pediatrics &amp; Adolescent Medicine</full-title><abbr-1>Arch Pediatr Adolesc Med</abbr-1></periodical><pages>947</pages><volume>158</volume><number>10</number><issue>10</issue><dates><year>2004</year><pub-dates><date>2004-10-01</date></pub-dates></dates><isbn>1072-4710</isbn><electronic-resource-num>10.1001/archpedi.158.10.947</electronic-resource-num><remote-database-name>DOI.org (Crossref)</remote-database-name><language>en</language><urls><web-urls><url>http://archpedi.jamanetwork.com/article.aspx?doi=10.1001/archpedi.158.10.947</url></web-urls><pdf-urls><url>internal-pdf://2057/Stanton et al. - 2004 - Randomized Trial of a Parent Intervention Parents.pdf</url></pdf-urls></urls><access-date>2022-01-14 16:16:00</access-date></record><record><database name="MyLibrary">MyLibrary</database><source-app name="Zotero">Zotero</source-app><ref-type name="Journal Article">17</ref-type><contributors><authors><author>Saluja, Gitanjali</author><author>Iachan, Ronaldo</author><author>Scheidt, Peter C.</author><author>Overpeck, Mary D.</author><author>Sun, Wenyu</author><author>Giedd, Jay N.</author></authors></contributors><titles><title>Prevalence of and Risk Factors for Depressive Symptoms Among Young Adolescents</title><secondary-title>Archives of Pediatrics &amp; Adolescent Medicine</secondary-title></titles><periodical><full-title>Archives of Pediatrics &amp; Adolescent Medicine</full-title><abbr-1>Arch Pediatr Adolesc Med</abbr-1></periodical><pages>760</pages><volume>158</volume><number>8</number><issue>8</issue><dates><year>2004</year><pub-dates><date>2004-08-01</date></pub-dates></dates><isbn>1072-4710</isbn><electronic-resource-num>10.1001/archpedi.158.8.760</electronic-resource-num><remote-database-name>DOI.org (Crossref)</remote-database-name><language>en</language><urls><web-urls><url>http://archpedi.jamanetwork.com/article.aspx?doi=10.1001/archpedi.158.8.760</url></web-urls><pdf-urls><url>internal-pdf://2058/Saluja et al. - 2004 - Prevalence of and Risk Factors for Depressive Symp.pdf</url></pdf-urls></urls><access-date>2022-01-14 16:16:00</access-date></record><record><database name="MyLibrary">MyLibrary</database><source-app name="Zotero">Zotero</source-app><ref-type name="Journal Article">17</ref-type><contributors><authors><author>Winkleby, Marilyn A.</author><author>Feighery, Ellen</author><author>Dunn, Meredith</author><author>Kole, Sara</author><author>Ahn, David</author><author>Killen, Joel D.</author></authors></contributors><titles><title>Effects of an Advocacy Intervention to Reduce Smoking Among Teenagers</title><secondary-title>Archives of Pediatrics &amp; Adolescent Medicine</secondary-title></titles><periodical><full-title>Archives of Pediatrics &amp; Adolescent Medicine</full-title><abbr-1>Arch Pediatr Adolesc Med</abbr-1></periodical><pages>269</pages><volume>158</volume><number>3</number><issue>3</issue><dates><year>2004</year><pub-dates><date>2004-03-01</date></pub-dates></dates><isbn>1072-4710</isbn><electronic-resource-num>10.1001/archpedi.158.3.269</electronic-resource-num><remote-database-name>DOI.org (Crossref)</remote-database-name><language>en</language><urls><web-urls><url>http://archpedi.jamanetwork.com/article.aspx?doi=10.1001/archpedi.158.3.269</url></web-urls><pdf-urls><url>internal-pdf://2059/Winkleby et al. - 2004 - Effects of an Advocacy Intervention to Reduce Smok.pdf</url></pdf-urls></urls><access-date>2022-01-14 16:16:00</access-date></record><record><database name="MyLibrary">MyLibrary</database><source-app name="Zotero">Zotero</source-app><ref-type name="Journal Article">17</ref-type><contributors><authors><author>Morris, Robert E.</author><author>Anderson, Martin M.</author><author>Knox, George W.</author></authors></contributors><titles><title>Incarcerated Adolescents' Experiences as Perpetrators of Sexual Assault</title><secondary-title>Archives of Pediatrics &amp; Adolescent Medicine</secondary-title></titles><periodical><full-title>Archives of Pediatrics &amp; Adolescent Medicine</full-title><abbr-1>Arch Pediatr Adolesc Med</abbr-1></periodical><pages>831</pages><volume>156</volume><number>8</number><issue>8</issue><dates><year>2002</year><pub-dates><date>2002-08-01</date></pub-dates></dates><isbn>1072-4710</isbn><electronic-resource-num>10.1001/archpedi.156.8.831</electronic-resource-num><remote-database-name>DOI.org (Crossref)</remote-database-name><language>en</language><urls><web-urls><url>http://archpedi.jamanetwork.com/article.aspx?doi=10.1001/archpedi.156.8.831</url></web-urls><pdf-urls><url>internal-pdf://2060/Morris et al. - 2002 - Incarcerated Adolescents' Experiences as Perpetrat.pdf</url></pdf-urls></urls><access-date>2022-01-14 16:16:00</access-date></record><record><database name="MyLibrary">MyLibrary</database><source-app name="Zotero">Zotero</source-app><ref-type name="Journal Article">17</ref-type><contributors><authors><author>Dowda, Marsha</author><author>Ainsworth, Barbara E.</author><author>Addy, Cheryl L.</author><author>Saunders, Ruth</author><author>Riner, William</author></authors></contributors><titles><title>Environmental Influences, Physical Activity, and Weight Status in 8- to 16-Year-Olds</title><secondary-title>Archives of Pediatrics &amp; Adolescent Medicine</secondary-title></titles><periodical><full-title>Archives of Pediatrics &amp; Adolescent Medicine</full-title><abbr-1>Arch Pediatr Adolesc Med</abbr-1></periodical><pages>711</pages><volume>155</volume><number>6</number><issue>6</issue><dates><year>2001</year><pub-dates><date>2001-06-01</date></pub-dates></dates><isbn>1072-4710</isbn><electronic-resource-num>10.1001/archpedi.155.6.711</electronic-resource-num><remote-database-name>DOI.org (Crossref)</remote-database-name><language>en</language><urls><web-urls><url>http://archpedi.jamanetwork.com/article.aspx?doi=10.1001/archpedi.155.6.711</url></web-urls><pdf-urls><url>internal-pdf://2061/Dowda et al. - 2001 - Environmental Influences, Physical Activity, and W.pdf</url></pdf-urls></urls><access-date>2022-01-14 16:16:00</access-date></record><record><database name="MyLibrary">MyLibrary</database><source-app name="Zotero">Zotero</source-app><ref-type name="Journal Article">17</ref-type><contributors><authors><author>Ensign, Jo</author></authors></contributors><titles><title>Shelter-Based Homeless Youth: Health and Access to Care</title><secondary-title>Archives of Pediatrics &amp; Adolescent Medicine</secondary-title><short-title>Shelter-Based Homeless Youth</short-title></titles><periodical><full-title>Archives of Pediatrics &amp; Adolescent Medicine</full-title><abbr-1>Arch Pediatr Adolesc Med</abbr-1></periodical><pages>817</pages><volume>151</volume><number>8</number><issue>8</issue><dates><year>1997</year><pub-dates><date>1997-08-01</date></pub-dates></dates><isbn>1072-4710</isbn><electronic-resource-num>10.1001/archpedi.1997.02170450067011</electronic-resource-num><remote-database-name>DOI.org (Crossref)</remote-database-name><language>en</language><urls><web-urls><url>http://archpedi.jamanetwork.com/article.aspx?doi=10.1001/archpedi.1997.02170450067011</url></web-urls></urls><access-date>2022-01-14 16:16:43</access-date></record><record><database name="MyLibrary">MyLibrary</database><source-app name="Zotero">Zotero</source-app><ref-type name="Journal Article">17</ref-type><contributors><authors><author>Fein, Joel A.</author><author>Ginsburg, Kenneth R.</author><author>McGrath, Meghan E.</author><author>Shofer, Frances S.</author><author>Flamma, John C.</author><author>Datner, Elizabeth M.</author></authors></contributors><titles><title>Violence Prevention in the Emergency Department: Clinician Attitudes and Limitations</title><secondary-title>Archives of Pediatrics &amp; Adolescent Medicine</secondary-title><short-title>Violence Prevention in the Emergency Department</short-title></titles><periodical><full-title>Archives of Pediatrics &amp; Adolescent Medicine</full-title><abbr-1>Arch Pediatr Adolesc Med</abbr-1></periodical><pages>495</pages><volume>154</volume><number>5</number><issue>5</issue><dates><year>2000</year><pub-dates><date>2000-05-01</date></pub-dates></dates><isbn>1072-4710</isbn><electronic-resource-num>10.1001/archpedi.154.5.495</electronic-resource-num><remote-database-name>DOI.org (Crossref)</remote-database-name><language>en</language><urls><web-urls><url>http://archpedi.jamanetwork.com/article.aspx?doi=10.1001/archpedi.154.5.495</url></web-urls><pdf-urls><url>internal-pdf://2066/Fein et al. - 2000 - Violence Prevention in the Emergency Department C.pdf</url></pdf-urls></urls><access-date>2022-01-14 16:16:43</access-date></record><record><database name="MyLibrary">MyLibrary</database><source-app name="Zotero">Zotero</source-app><ref-type name="Journal Article">17</ref-type><contributors><authors><author>Song, Li-yu</author><author>Singer, Mark I.</author><author>Anglin, Trina M.</author></authors></contributors><titles><title>Violence Exposure and Emotional Trauma as Contributors to Adolescents' Violent Behaviors</title><secondary-title>Archives of Pediatrics &amp; Adolescent Medicine</secondary-title></titles><periodical><full-title>Archives of Pediatrics &amp; Adolescent Medicine</full-title><abbr-1>Arch Pediatr Adolesc Med</abbr-1></periodical><volume>152</volume><number>6</number><issue>6</issue><dates><year>1998</year><pub-dates><date>1998-06-01</date></pub-dates></dates><isbn>1072-4710</isbn><electronic-resource-num>10.1001/archpedi.152.6.531</electronic-resource-num><remote-database-name>DOI.org (Crossref)</remote-database-name><language>en</language><urls><web-urls><url>http://archpedi.jamanetwork.com/article.aspx?doi=10.1001/archpedi.152.6.531</url></web-urls><pdf-urls><url>internal-pdf://2067/Song et al. - 1998 - Violence Exposure and Emotional Trauma as Contribu.pdf</url></pdf-urls></urls><access-date>2022-01-14 16:16:43</access-date></record><record><database name="MyLibrary">MyLibrary</database><source-app name="Zotero">Zotero</source-app><ref-type name="Journal Article">17</ref-type><contributors><authors><author>Farrow, James A.</author></authors></contributors><titles><title>Youth Alienation as an Emerging Pediatric Health Care Issue: Update</title><secondary-title>American Journal of Diseases of Children</secondary-title><short-title>Youth Alienation as an Emerging Pediatric Health Care Issue</short-title></titles><periodical><full-title>American Journal of Diseases of Children</full-title><abbr-1>Am J Dis Child</abbr-1></periodical><pages>509</pages><volume>147</volume><number>5</number><issue>5</issue><dates><year>1993</year><pub-dates><date>1993-05-01</date></pub-dates></dates><isbn>0002-922X</isbn><electronic-resource-num>10.1001/archpedi.1993.02160290015004</electronic-resource-num><remote-database-name>DOI.org (Crossref)</remote-database-name><language>en</language><urls><web-urls><url>http://archpedi.jamanetwork.com/article.aspx?doi=10.1001/archpedi.1993.02160290015004</url></web-urls></urls><access-date>2022-01-14 16:16:43</access-date></record></records></xml>
