# Supplementary material for: An umbrella review of reviews on challenges to meaningful adolescent involvement in health research
Source: Health Expect. 2024 Jan 27;27(1):e13980. doi: 10.1111/hex.13980 (PMC10821743; doi:10.1111/hex.13980)
Supplement: Supplementary file 1 — Supporting information. [file HEX-27-e13980-s001.zip › Search record and results/Other sources/10 Journals/2. Journal of Child Psychology and Psychiatry and Allied Disciplines/Journal of Child Psychology and Psychiatry and Allied Disciplines- search string 3.xml]

<?xml version="1.0" encoding="UTF-8"?>
<xml><records><record><database name="MyLibrary">MyLibrary</database><source-app name="Zotero">Zotero</source-app><ref-type name="Journal Article">17</ref-type><contributors><authors><author>Worrall-Davies, Anne</author><author>Marino-Francis, Federica</author></authors></contributors><titles><title>Eliciting Children's and Young People's Views of Child and Adolescent Mental Health Services: A Systematic Review of Best Practice</title><secondary-title>Child and Adolescent Mental Health</secondary-title><short-title>Eliciting Children's and Young People's Views of Child and Adolescent Mental Health Services</short-title></titles><periodical><full-title>Child and Adolescent Mental Health</full-title></periodical><pages>9-15</pages><volume>13</volume><number>1</number><issue>1</issue><keywords><keyword>adolescent</keyword><keyword>Child</keyword><keyword>young people</keyword><keyword>systematic review</keyword><keyword>CAMHS</keyword><keyword>users</keyword><keyword>views</keyword></keywords><dates><year>2008</year><pub-dates><date>February 1, 2008</date></pub-dates></dates><isbn>1475-357X</isbn><electronic-resource-num>10.1111/j.1475-3588.2007.00448.x</electronic-resource-num><abstract>Background:? A systematic review of children's and young people's views of Child and Adolescent Mental Health Services (CAMHS) was undertaken to identify the methods used, the ?best practice? methods, and the methods most effective in leading to service changes. Method:? Electronic databases and grey literature were systematically searched. Both authors independently quality-appraised studies using a standard framework. Of 381 studies identified, only 13 were both relevant and of sufficient quality to be included in the review. Interviews, focus groups, brainstorming exercises, and questionnaires were the methods used. Results:? No study reported a change of practice as a result of hearing children's and young people's views.</abstract><remote-database-name>acamh.onlinelibrary.wiley.com (Atypon)</remote-database-name><urls><web-urls><url>https://acamh.onlinelibrary.wiley.com/doi/10.1111/j.1475-3588.2007.00448.x</url></web-urls></urls><access-date>2022-01-13 21:52:28</access-date></record><record><database name="MyLibrary">MyLibrary</database><source-app name="Zotero">Zotero</source-app><ref-type name="Journal Article">17</ref-type><contributors><authors><author>Bevan Jones, Rhys</author><author>Stallard, Paul</author><author>Agha, Sharifah Shameem</author><author>Rice, Simon</author><author>Werner-Seidler, Aliza</author><author>Stasiak, Karolina</author><author>Kahn, Jason</author><author>Simpson, Sharon A.</author><author>Alvarez-Jimenez, Mario</author><author>Rice, Frances</author><author>Evans, Rhiannon</author><author>Merry, Sally</author></authors></contributors><titles><title>Practitioner review: Co-design of digital mental health technologies with children and young people</title><secondary-title>Journal of Child Psychology and Psychiatry</secondary-title><short-title>Practitioner review</short-title></titles><periodical><full-title>Journal of Child Psychology and Psychiatry</full-title></periodical><pages>928-940</pages><volume>61</volume><number>8</number><issue>8</issue><keywords><keyword>development</keyword><keyword>mental health</keyword><keyword>adolescent</keyword><keyword>Child</keyword><keyword>co-design</keyword><keyword>digital</keyword><keyword>e-health</keyword><keyword>technologies</keyword></keywords><dates><year>2020</year><pub-dates><date>August 1, 2020</date></pub-dates></dates><isbn>0021-9630</isbn><electronic-resource-num>10.1111/jcpp.13258</electronic-resource-num><abstract>Background There is increasing interest in digital technologies to help improve children and young people?s mental health, and the evidence for the effectiveness for these approaches is rising. However, there is concern regarding levels of user engagement, uptake and adherence. Key guidance regarding digital health interventions stress the importance of early user input in the development, evaluation and implementation of technologies to help ensure they are engaging, feasible, acceptable and potentially effective. Co-design is a process of active involvement of stakeholders, requiring a change from the traditional approaches to intervention development. However, there is a lack of literature to inform the co-design of digital technologies to help child and adolescent mental health. Methods We reviewed the literature and practice in the co-design of digital mental health technologies with children and young people. We searched Medline, PsycInfo and Web of Science databases, guidelines, reviews and reference lists, contacted key authors for relevant studies, and extracted key themes on aspects of co-design relevant to practice. We supplemented this with case studies and methods reported by researchers working in the field. Results We identified 25 original articles and 30 digital mental health technologies that were designed/developed with children and young people. The themes identified were as follows: principles of co-design (including potential stakeholders and stages of involvement), methods of involving and engaging the range of users, co-designing the prototype and the challenges of co-design. Conclusions Co-design involves all relevant stakeholders throughout the life and research cycle of the programme. This review helps to inform practitioners and researchers interested in the development of digital health technologies for children and young people. Future work in this field will need to consider the changing face of technology, methods of engaging with the diversity in the user group, and the evaluation of the co-design process and its impact on the technology.</abstract><remote-database-name>acamh.onlinelibrary.wiley.com (Atypon)</remote-database-name><urls><web-urls><url>https://acamh.onlinelibrary.wiley.com/doi/10.1111/jcpp.13258</url></web-urls><pdf-urls><url>internal-pdf://1426/Bevan Jones et al. - 2020 - Practitioner review Co-design of digital mental h.pdf</url></pdf-urls></urls><access-date>2022-01-13 21:52:29</access-date></record><record><database name="MyLibrary">MyLibrary</database><source-app name="Zotero">Zotero</source-app><ref-type name="Journal Article">17</ref-type><contributors><authors><author>Creswell, Cathy</author><author>Waite, Polly</author><author>Hudson, Jennie</author></authors></contributors><titles><title>Practitioner Review: Anxiety disorders in children and young people – assessment and treatment</title><secondary-title>Journal of Child Psychology and Psychiatry</secondary-title><short-title>Practitioner Review</short-title></titles><periodical><full-title>Journal of Child Psychology and Psychiatry</full-title></periodical><pages>628-643</pages><volume>61</volume><number>6</number><issue>6</issue><keywords><keyword>children</keyword><keyword>treatment</keyword><keyword>adolescents</keyword><keyword>intervention</keyword><keyword>assessment</keyword><keyword>Anxiety disorders</keyword></keywords><dates><year>2020</year><pub-dates><date>June 1, 2020</date></pub-dates></dates><isbn>0021-9630</isbn><electronic-resource-num>10.1111/jcpp.13186</electronic-resource-num><abstract>Despite significant advancements in our knowledge of anxiety disorders in children and adolescents, they continue to be underrecognised and undertreated. It is critical that these disorders are taken seriously in children and young people as they are highly prevalent, have a negative impact on educational, social and health functioning, create a risk of ongoing anxiety and other mental health disorders across the life span and are associated with substantial economic burden. Yet very few children with anxiety disorders access evidence-based treatments, and there is an urgent need for widespread implementation of effective interventions. This review aimed to provide an overview of recent research developments that will be relevant to clinicians and policymakers, particularly focusing on the development and maintenance of child anxiety disorders and considerations for assessment and treatment. Given the critical need to increase access to effective support, we hope this review will contribute to driving forward a step change in treatment delivery for children and young people with anxiety disorders and their families.</abstract><remote-database-name>acamh.onlinelibrary.wiley.com (Atypon)</remote-database-name><urls><web-urls><url>https://acamh.onlinelibrary.wiley.com/doi/10.1111/jcpp.13186</url></web-urls><pdf-urls><url>internal-pdf://1427/Creswell et al. - 2020 - Practitioner Review Anxiety disorders in children.pdf</url></pdf-urls></urls><access-date>2022-01-13 21:52:29</access-date></record><record><database name="MyLibrary">MyLibrary</database><source-app name="Zotero">Zotero</source-app><ref-type name="Journal Article">17</ref-type><contributors><authors><author>Whittington, Craig</author><author>Pennant, Mary</author><author>Kendall, Tim</author><author>Glazebrook, Cristine</author><author>Trayner, Penny</author><author>Groom, Madeleine</author><author>Hedderly, Tammy</author><author>Heyman, Isobel</author><author>Jackson, Georgina</author><author>Jackson, Stephen</author><author>Murphy, Tara</author><author>Rickards, Hugh</author><author>Robertson, Mary</author><author>Stern, Jeremy</author><author>Hollis, Chris</author></authors></contributors><titles><title>Practitioner Review: Treatments for Tourette syndrome in children and young people – a systematic review</title><secondary-title>Journal of Child Psychology and Psychiatry</secondary-title><short-title>Practitioner Review</short-title></titles><periodical><full-title>Journal of Child Psychology and Psychiatry</full-title></periodical><pages>988-1004</pages><volume>57</volume><number>9</number><issue>9</issue><keywords><keyword>Paediatrics</keyword><keyword>therapy</keyword><keyword>tics</keyword><keyword>Tourette syndrome</keyword></keywords><dates><year>2016</year><pub-dates><date>September 1, 2016</date></pub-dates></dates><isbn>0021-9630</isbn><electronic-resource-num>10.1111/jcpp.12556</electronic-resource-num><abstract>Background Tourette syndrome (TS) and chronic tic disorder (CTD) affect 1?2% of children and young people, but the most effective treatment is unclear. To establish the current evidence base, we conducted a systematic review of interventions for children and young people. Methods Databases were searched from inception to 1 October 2014 for placebo-controlled trials of pharmacological, behavioural, physical or alternative interventions for tics in children and young people with TS or CTD. Certainty in the evidence was assessed with the GRADE approach. Results Forty trials were included [pharmacological (32), behavioural (5), physical (2), dietary (1)]. For tics/global score there was evidence favouring the intervention from four trials of α2-adrenergic receptor agonists [clonidine and guanfacine, standardised mean difference (SMD) = ?0.71; 95% CI ?1.03, ?0.40; N = 164] and two trials of habit reversal training (HRT)/comprehensive behavioural intervention (CBIT) (SMD = ?0.64; 95% CI ?0.99, ?0.29; N = 133). Certainty in the effect estimates was moderate. A post hoc analysis combining oral clonidine/guanfacine trials with a clonidine patch trial continued to demonstrate benefit (SMD = ?0.54; 95% CI ?0.92, ?0.16), but statistical heterogeneity was high. Evidence from four trials suggested that antipsychotic drugs improved tic scores (SMD = ?0.74; 95% CI ?1.08, ?0.40; N = 76), but certainty in the effect estimate was low. The evidence for other interventions was categorised as low or very low quality, or showed no conclusive benefit. Conclusions When medication is considered appropriate for the treatment of tics, the balance of clinical benefits to harm favours α2-adrenergic receptor agonists (clonidine and guanfacine) as first-line agents. Antipsychotics are likely to be useful but carry the risk of harm and so should be reserved for when α2-adrenergic receptor agonists are either ineffective or poorly tolerated. There is evidence that HRT/CBIT is effective, but there is no evidence for HRT/CBIT alone relative to combining medication and HRT/CBIT. There is currently no evidence to suggest that the physical and dietary interventions reviewed are sufficiently effective and safe to be considered as treatments.</abstract><remote-database-name>acamh.onlinelibrary.wiley.com (Atypon)</remote-database-name><urls><web-urls><url>https://acamh.onlinelibrary.wiley.com/doi/10.1111/jcpp.12556</url></web-urls><pdf-urls><url>internal-pdf://1428/Whittington et al. - 2016 - Practitioner Review Treatments for Tourette syndr.pdf</url></pdf-urls></urls><access-date>2022-01-13 21:52:30</access-date></record><record><database name="MyLibrary">MyLibrary</database><source-app name="Zotero">Zotero</source-app><ref-type name="Journal Article">17</ref-type><contributors><authors><author>Keane, Lisa</author><author>Loades, Maria</author></authors></contributors><titles><title>Review: Low self-esteem and internalizing disorders in young people – a systematic review</title><secondary-title>Child and Adolescent Mental Health</secondary-title><short-title>Review</short-title></titles><periodical><full-title>Child and Adolescent Mental Health</full-title></periodical><pages>4-15</pages><volume>22</volume><number>1</number><issue>1</issue><keywords><keyword>adolescence</keyword><keyword>depression</keyword><keyword>anxiety</keyword><keyword>internalizing disorder</keyword><keyword>Self-esteem</keyword></keywords><dates><year>2017</year><pub-dates><date>February 1, 2017</date></pub-dates></dates><isbn>1475-357X</isbn><electronic-resource-num>10.1111/camh.12204</electronic-resource-num><abstract>Background Cognitive behavioural therapy for low self-esteem (LSE) has shown promise as a trans-diagnostic model for treating mental health difficulties in adults. To ascertain the potential value of this treatment approach in working with young people with internalizing disorders, we need to develop our understanding of LSE within these mental health conditions. The aim of this review is to explore (a) the co-occurrence of clinically significant anxiety/depression and LSE in young people (aged 18 years and younger), and (b) the association between LSE in childhood and adolescence and mental health difficulties in later adolescence and emerging adulthood. Method A systematic search of three electronic databases (PsychInfo/Pubmed/Google Scholar) was conducted to identify relevant studies. Results Ten studies examining the association between LSE and clinically significant anxiety/depression in young people met the inclusion criteria, as did eight studies investigating the association between LSE in young people with internalizing difficulties in later adolescence/emerging adulthood. Although relatively few studies were identified, studies consistently supported the co-occurrence of LSE and internalizing disorders in young people, particularly in young people with co-morbid anxiety and depression. LSE in childhood and adolescence appears to be a relatively weak predictor of the development of anxiety and depression in later adolescence and early adulthood. Conclusions Further research investigating the relationship between low self-esteem and mental health difficulties in young people and its implications for treatment in this age group is indicated.</abstract><remote-database-name>acamh.onlinelibrary.wiley.com (Atypon)</remote-database-name><urls><web-urls><url>https://acamh.onlinelibrary.wiley.com/doi/10.1111/camh.12204</url></web-urls><pdf-urls><url>internal-pdf://1429/Keane and Loades - 2017 - Review Low self-esteem and internalizing disorder.pdf</url></pdf-urls></urls><access-date>2022-01-13 21:52:30</access-date></record><record><database name="MyLibrary">MyLibrary</database><source-app name="Zotero">Zotero</source-app><ref-type name="Journal Article">17</ref-type><contributors><authors><author>Gilmour, Lynne</author><author>Ring, Nicola</author><author>Maxwell, Margaret</author></authors></contributors><titles><title>Review: The views and experiences of suicidal children and young people of mental health support services: a meta-ethnography</title><secondary-title>Child and Adolescent Mental Health</secondary-title><short-title>Review</short-title></titles><periodical><full-title>Child and Adolescent Mental Health</full-title></periodical><pages>217-229</pages><volume>24</volume><number>3</number><issue>3</issue><keywords><keyword>adolescent</keyword><keyword>suicide</keyword><keyword>Child</keyword><keyword>meta-ethnography</keyword><keyword>qualitative</keyword><keyword>synthesis</keyword></keywords><dates><year>2019</year><pub-dates><date>September 1, 2019</date></pub-dates></dates><isbn>1475-357X</isbn><electronic-resource-num>10.1111/camh.12328</electronic-resource-num><abstract>Background Suicide is amongst the leading causes of death in young people globally and a health priority worldwide. For children and young people (CYP) attempting or considering suicide there is no agreed treatment model. Development of treatment models should be informed by the views and experiences of CYP using services. Methods Meta-ethnography was used to systematically identify and synthesise studies reporting the views of CYP who used mental health services following suicidal behaviour. Relevant studies were quality appraised. First order (participants) and second order (original author) data were translated to identify common and disconfirming themes and concepts. Translated findings were synthesised and led to a new hypothesis supported by additional ?linguistic analysis? of texts to construct a novel third order line-of-argument. Results Four studies conducted since 2006 in three countries involving 44 young people aged 11?24 years were synthesised. Translation revealed that suicidal CYP do not know where or how to access help, they cannot access help directly and when seen by mental health practitioners they do not feel listened to. Line-of-argument synthesis identified a silence around suicidality within the conversations CYP have with mental health practitioners and within academic research reporting. Use of the term ?self-harm? to encompass suicidal behaviours potentially contributes to this silence by avoiding the word ?suicide?. Conclusions Children and young people who are suicidal need to have easy access to mental health services. When using services, they want to feel listened to and have suicidal feelings acknowledged. This involves professionals referring explicitly to suicide not just self-harm.</abstract><remote-database-name>acamh.onlinelibrary.wiley.com (Atypon)</remote-database-name><urls><web-urls><url>https://acamh.onlinelibrary.wiley.com/doi/10.1111/camh.12328</url></web-urls><pdf-urls><url>internal-pdf://1430/Gilmour et al. - 2019 - Review The views and experiences of suicidal chil.pdf</url></pdf-urls></urls><access-date>2022-01-13 21:52:31</access-date></record><record><database name="MyLibrary">MyLibrary</database><source-app name="Zotero">Zotero</source-app><ref-type name="Journal Article">17</ref-type><contributors><authors><author>Eccles, Alice M.</author><author>Qualter, Pamela</author></authors></contributors><titles><title>Review: Alleviating loneliness in young people – a meta-analysis of interventions</title><secondary-title>Child and Adolescent Mental Health</secondary-title><short-title>Review</short-title></titles><periodical><full-title>Child and Adolescent Mental Health</full-title></periodical><pages>17-33</pages><volume>26</volume><number>1</number><issue>1</issue><keywords><keyword>children</keyword><keyword>adolescents</keyword><keyword>review</keyword><keyword>meta-analysis</keyword><keyword>interventions</keyword><keyword>Loneliness</keyword></keywords><dates><year>2021</year><pub-dates><date>February 1, 2021</date></pub-dates></dates><isbn>1475-357X</isbn><electronic-resource-num>10.1111/camh.12389</electronic-resource-num><abstract>Background Loneliness is common among youth and is associated with poor physical and mental health, and poor educational outcomes. To date, there have been no meta-analyses of interventions aimed at reducing loneliness among young people. Methods We conducted meta-analyses of single group and randomised control trials (RCTs) of studies published between 1980 and 2019, which measured loneliness as an outcome in youth ages 25 years or younger. Moderators, including sample demographics and intervention characteristics, that might affect intervention success, were examined. Results A total of 39 studies (14 single group and 25 RCTs) were included, and we found evidence that youth loneliness could be reduced via intervention. Moderator analysis ? including intervention characteristics, study quality and sample demographics ? was also examined. Conclusions While interventions were shown to reduce loneliness among youth, the interventions included in the meta-analyses often targeted youth viewed to be at risk ? for example those with health concerns ? and rarely did the interventions target youth who reported loneliness. There is also no indication of whether youth experienced chronic or transient loneliness. In future work, interventions should be designed specifically for loneliness, with universal programmes helping youth manage their transient feelings of loneliness, and targeted interventions for those suffering from chronic loneliness. There is also a need to look at socioeconomic and other risk factors outside the individual for targeted interventions. Key Practitioner Message There have been no meta-analyses that have evaluated the effect of interventions for reducing loneliness among children and adolescents. We found intervention programmes targeted at youth are successful at reducing loneliness. Future interventions should be designed specially with loneliness in mind, with (a) universal programmes to help youth manage their experiences of transient loneliness, and (b) targeted interventions for youth reporting chronic loneliness. They should also examine the longer-term outcomes of the interventions. Future interventions should be designed, evaluated and then documented using guidelines on how to write up an intervention evaluation.</abstract><remote-database-name>acamh.onlinelibrary.wiley.com (Atypon)</remote-database-name><urls><web-urls><url>https://acamh.onlinelibrary.wiley.com/doi/10.1111/camh.12389</url></web-urls><pdf-urls><url>internal-pdf://1431/Eccles and Qualter - 2021 - Review Alleviating loneliness in young people – a.pdf</url></pdf-urls></urls><access-date>2022-01-13 21:52:32</access-date></record><record><database name="MyLibrary">MyLibrary</database><source-app name="Zotero">Zotero</source-app><ref-type name="Journal Article">17</ref-type><contributors><authors><author>Mavranezouli, Ifigeneia</author><author>Megnin-Viggars, Odette</author><author>Daly, Caitlin</author><author>Dias, Sofia</author><author>Stockton, Sarah</author><author>Meiser-Stedman, Richard</author><author>Trickey, David</author><author>Pilling, Stephen</author></authors></contributors><titles><title>Research Review: Psychological and psychosocial treatments for children and young people with post-traumatic stress disorder: a network meta-analysis</title><secondary-title>Journal of Child Psychology and Psychiatry</secondary-title><short-title>Research Review</short-title></titles><periodical><full-title>Journal of Child Psychology and Psychiatry</full-title></periodical><pages>18-29</pages><volume>61</volume><number>1</number><issue>1</issue><keywords><keyword>intervention</keyword><keyword>Post-traumatic stress disorder</keyword><keyword>network meta-analysis</keyword></keywords><dates><year>2020</year><pub-dates><date>January 1, 2020</date></pub-dates></dates><isbn>0021-9630</isbn><electronic-resource-num>10.1111/jcpp.13094</electronic-resource-num><abstract>Background Post-traumatic stress disorder (PTSD) is a potentially chronic and disabling disorder that affects a significant minority of youth exposed to trauma. Previous studies have concluded that trauma-focused cognitive behavioural therapy (TF-CBT) is an effective treatment for PTSD in youth, but the relative strengths of different psychological therapies are poorly understood. Methods We undertook a systematic review and network meta-analyses of psychological and psychosocial interventions for children and young people with PTSD. Outcomes included PTSD symptom change scores post-treatment and at 1?4-month follow-up, and remission post-treatment. Results We included 32 trials of 17 interventions and 2,260 participants. Overall, the evidence was of moderate-to-low quality. No inconsistency was detected between direct and indirect evidence. Individual forms of TF-CBT showed consistently large effects in reducing PTSD symptoms post-treatment compared with waitlist. The order of interventions by descending magnitude of effect versus waitlist was as follows: cognitive therapy for PTSD (SMD ?2.94, 95%CrI ?3.94 to ?1.95), combined somatic/cognitive therapies, child?parent psychotherapy, combined TF-CBT/parent training, meditation, narrative exposure, exposure/prolonged exposure, play therapy, Cohen TF-CBT/cognitive processing therapy (CPT), eye movement desensitisation and reprocessing (EMDR), parent training, group TF-CBT, supportive counselling and family therapy (SMD ?0.37, 95%CrI ?1.60 to 0.84). Results for parent training, supportive counselling and family therapy were inconclusive. Cohen TF-CBT/CPT, group TF-CBT and supportive counselling had the largest evidence base. Results regarding changes in PTSD symptoms at follow-up and remission post-treatment were uncertain due to limited evidence. Conclusions Trauma-focused cognitive behavioural therapy, in particular individual forms, appears to be most effective in the management of PTSD in youth. EMDR is effective but to a lesser extent. Supportive counselling does not appear to be effective. Results suggest a large positive effect for emotional freedom technique, child?parent psychotherapy, combined TF-CBT/parent training, and meditation, but further research is needed to confirm these findings as they were based on very limited evidence.</abstract><remote-database-name>acamh.onlinelibrary.wiley.com (Atypon)</remote-database-name><urls><web-urls><url>https://acamh.onlinelibrary.wiley.com/doi/10.1111/jcpp.13094</url></web-urls><pdf-urls><url>internal-pdf://1432/Mavranezouli et al. - 2020 - Research Review Psychological and psychosocial tr.pdf</url></pdf-urls></urls><access-date>2022-01-13 21:52:33</access-date></record><record><database name="MyLibrary">MyLibrary</database><source-app name="Zotero">Zotero</source-app><ref-type name="Journal Article">17</ref-type><contributors><authors><author>Stringaris, Argyris</author><author>Vidal-Ribas, Pablo</author><author>Brotman, Melissa A.</author><author>Leibenluft, Ellen</author></authors></contributors><titles><title>Practitioner Review: Definition, recognition, and treatment challenges of irritability in young people</title><secondary-title>Journal of Child Psychology and Psychiatry</secondary-title><short-title>Practitioner Review</short-title></titles><periodical><full-title>Journal of Child Psychology and Psychiatry</full-title></periodical><pages>721-739</pages><volume>59</volume><number>7</number><issue>7</issue><keywords><keyword>intervention</keyword><keyword>assessment</keyword><keyword>Emotional dysregulation</keyword><keyword>mood disorder</keyword><keyword>temper tantrums</keyword></keywords><dates><year>2018</year><pub-dates><date>July 1, 2018</date></pub-dates></dates><isbn>0021-9630</isbn><electronic-resource-num>10.1111/jcpp.12823</electronic-resource-num><abstract>Background Irritability is one of the most common reasons for referral to child and adolescent mental health services and is the main characteristic of the new diagnosis of disruptive mood dysregulation disorder (DMDD). However, the recognition and management of irritability presents a major challenge in clinical practice and may be partly responsible for the dramatic increase in antipsychotic prescribing in recent years. Methods In this review, we provide up-to-date information on the definition and mechanisms underlying irritability, and its assessment in clinical practice. We aim to discuss the latest research on DMDD, and the presence of severe irritability in the context of other disorders, as well as to recommend a treatment algorithm. Results Severe irritability is associated with aberrant reward processing and bias toward threatening stimuli. Several measures are available to easily assess irritability. The recent diagnosis of DMDD captures children whose main problem is severe irritability and differ from those with bipolar disorder in longitudinal outcomes, family history, and behavioral and neural correlates. Treatment of irritability might depend on the context it appears. Indirect evidence suggests that parent management training (PMT) and cognitive behavioral therapy (CBT) are the most supported psychological treatments for irritability. Conclusions Irritability, recognized as a mood problem rather than a purely behavioral manifestation, is a common condition for young people. Practitioners should not ignore irritability as it is associated with substantial morbidity and impairment. Although there are no trials with irritability as main outcome, clinicians can apply several existing pharmacological and psychological interventions for its treatment. Also, new promising approaches relying on pathophysiological findings, such as exposure-based cognitive behavioral therapy techniques and interpretation bias training (IBT), are being currently investigated.</abstract><remote-database-name>acamh.onlinelibrary.wiley.com (Atypon)</remote-database-name><urls><web-urls><url>https://acamh.onlinelibrary.wiley.com/doi/10.1111/jcpp.12823</url></web-urls></urls><access-date>2022-01-13 21:52:34</access-date></record><record><database name="MyLibrary">MyLibrary</database><source-app name="Zotero">Zotero</source-app><ref-type name="Journal Article">17</ref-type><contributors><authors><author>Price, Anna</author><author>Janssens, Astrid</author><author>Woodley, Abigail L.</author><author>Allwood, Matt</author><author>Ford, Tamsin</author></authors></contributors><titles><title>Review: Experiences of healthcare transitions for young people with attention deficit hyperactivity disorder: a systematic review of qualitative research</title><secondary-title>Child and Adolescent Mental Health</secondary-title><short-title>Review</short-title></titles><periodical><full-title>Child and Adolescent Mental Health</full-title></periodical><pages>113-122</pages><volume>24</volume><number>2</number><issue>2</issue><keywords><keyword>adolescence</keyword><keyword>health</keyword><keyword>systematic review</keyword><keyword>Attention deficit hyperactivity disorder</keyword><keyword>experiences</keyword><keyword>qualitative methods</keyword><keyword>transition</keyword></keywords><dates><year>2019</year><pub-dates><date>May 1, 2019</date></pub-dates></dates><isbn>1475-357X</isbn><electronic-resource-num>10.1111/camh.12297</electronic-resource-num><abstract>Background Attention deficit hyperactivity disorder (ADHD) is a neurodevelopmental disorder characterised by hyperactivity, inattention and impulsivity. Up to two thirds of young people with ADHD may experience symptoms into adulthood, yet the limited literature available suggests that many young people with ongoing needs do not transfer from child to adult healthcare services. Although worldwide and NICE guidelines recognise the importance of supported transition, evidence suggests for ADHD that this is poorly managed and variable. Little is known about how transition is experienced by those involved. We aimed to synthesise existing peer-reviewed literature to understand views and experiences of young people, carers and clinicians on transitioning between child and adult ADHD services. Method Five databases were searched and all articles published between 2000 and up until January 2017 considered. Four key search areas were targeted; ADHD, Transition, Age and Qualitative Research. Quality appraisal was conducted using Wallace criteria. Findings from included studies were synthesised using thematic analysis. Results Eight papers, six from the UK and one each from Hong Kong and Italy, were included. Emerging themes centred on difficulties transitioning; hurdles that had to be negotiated, limitations of adult mental health services, inadequate care and the impact of transition difficulties. Conclusions Healthcare transition for this group is difficult in the United Kingdom because of multiple challenges in service provision. In addition to recommendations in NICE guidelines, respondents identified a need for better provision of information to young people about adult services and what to expect, greater flexibility around age boundaries and the value of support from specialist adult ADHD services. More research is needed into ADHD healthcare transition experiences, especially in countries outside the United Kingdom, including accounts from carers and clinicians.</abstract><remote-database-name>acamh.onlinelibrary.wiley.com (Atypon)</remote-database-name><urls><web-urls><url>https://acamh.onlinelibrary.wiley.com/doi/10.1111/camh.12297</url></web-urls></urls><access-date>2022-01-13 21:52:34</access-date></record><record><database name="MyLibrary">MyLibrary</database><source-app name="Zotero">Zotero</source-app><ref-type name="Journal Article">17</ref-type><contributors><authors><author>Wilkinson, Simon</author><author>Waller, Rebecca</author><author>Viding, Essi</author></authors></contributors><titles><title>Practitioner Review: Involving young people with callous unemotional traits in treatment – does it work? A systematic review</title><secondary-title>Journal of Child Psychology and Psychiatry</secondary-title><short-title>Practitioner Review</short-title></titles><periodical><full-title>Journal of Child Psychology and Psychiatry</full-title></periodical><pages>552-565</pages><volume>57</volume><number>5</number><issue>5</issue><keywords><keyword>treatment</keyword><keyword>intervention</keyword><keyword>antisocial behavior</keyword><keyword>Callous unemotional traits</keyword></keywords><dates><year>2016</year><pub-dates><date>May 1, 2016</date></pub-dates></dates><isbn>0021-9630</isbn><electronic-resource-num>10.1111/jcpp.12494</electronic-resource-num><abstract>Background Children and adolescents with callous unemotional (CU) traits are at risk of severe and persistent antisocial behavior. It is commonly assumed that these children are difficult to treat but it has been proposed that they may benefit from being involved in interventions that go beyond typical parent training programs. This systematic review sought to answer two previously unanswered questions: do interventions involving young people reduce levels of CU traits? Do CU traits predict the effectiveness of interventions for antisocial behavior involving young people? Method Studies were included that adopted an randomized controlled trial, controlled or open trial design and that had examined whether treatment was related to reductions in CU traits or whether CU traits predicted or moderated treatment effectiveness. Results Treatments used a range of approaches, including behavioral therapy, emotion recognition training, and multimodal interventions. 4/7 studies reported reductions in CU traits following treatment. There was a mixed pattern of findings in 15 studies that examined whether CU traits predicted treatment outcomes following interventions for antisocial behavior. In 7/15 studies, CU traits were associated with worse outcomes, although three of these studies did not provide data on baseline antisocial behavior, making it difficult to evaluate whether children with high CU traits had shown improvements relative to their own behavioral baseline, despite having the worst behavioral outcomes overall. CU traits did not predict outcomes in 7/15 studies. Finally, a single study reported that CU traits predicted an overall increased response to treatment. Conclusions Overall, the evidence supports the idea that children with CU traits do show reductions in both their CU traits and their antisocial behavior, but typically begin treatment with poorer premorbid functioning and can still end with higher levels of antisocial behavior. However, there is considerable scope to build on the current evidence base.</abstract><remote-database-name>acamh.onlinelibrary.wiley.com (Atypon)</remote-database-name><urls><web-urls><url>https://acamh.onlinelibrary.wiley.com/doi/10.1111/jcpp.12494</url></web-urls><pdf-urls><url>internal-pdf://1433/Wilkinson et al. - 2016 - Practitioner Review Involving young people with c.pdf</url></pdf-urls></urls><access-date>2022-01-13 21:52:35</access-date></record><record><database name="MyLibrary">MyLibrary</database><source-app name="Zotero">Zotero</source-app><ref-type name="Journal Article">17</ref-type><contributors><authors><author>Hollis, Chris</author><author>Falconer, Caroline J.</author><author>Martin, Jennifer L.</author><author>Whittington, Craig</author><author>Stockton, Sarah</author><author>Glazebrook, Cris</author><author>Davies, E. Bethan</author></authors></contributors><titles><title>Annual Research Review: Digital health interventions for children and young people with mental health problems – a systematic and meta-review</title><secondary-title>Journal of Child Psychology and Psychiatry</secondary-title><short-title>Annual Research Review</short-title></titles><periodical><full-title>Journal of Child Psychology and Psychiatry</full-title></periodical><pages>474-503</pages><volume>58</volume><number>4</number><issue>4</issue><keywords><keyword>mental health</keyword><keyword>prevention</keyword><keyword>methodology</keyword><keyword>Digital health</keyword><keyword>eHealth</keyword><keyword>randomised controlled trials</keyword></keywords><dates><year>2017</year><pub-dates><date>April 1, 2017</date></pub-dates></dates><isbn>0021-9630</isbn><electronic-resource-num>10.1111/jcpp.12663</electronic-resource-num><abstract>Background Digital health interventions (DHIs), including computer-assisted therapy, smartphone apps and wearable technologies, are heralded as having enormous potential to improve uptake and accessibility, efficiency, clinical effectiveness and personalisation of mental health interventions. It is generally assumed that DHIs will be preferred by children and young people (CYP) given their ubiquitous digital activity. However, it remains uncertain whether: DHIs for CYP are clinically and cost-effective, CYP prefer DHIs to traditional services, DHIs widen access and how they should be evaluated and adopted by mental health services. This review evaluates the evidence-base for DHIs and considers the key research questions and approaches to evaluation and implementation. Methods We conducted a meta-review of scoping, narrative, systematic or meta-analytical reviews investigating the effectiveness of DHIs for mental health problems in CYP. We also updated a systematic review of randomised controlled trials (RCTs) of DHIs for CYP published in the last 3 years. Results Twenty-one reviews were included in the meta-review. The findings provide some support for the clinical benefit of DHIs, particularly computerised cognitive behavioural therapy (cCBT), for depression and anxiety in adolescents and young adults. The systematic review identified 30 new RCTs evaluating DHIs for attention deficit/hyperactivity disorder (ADHD), autism, anxiety, depression, psychosis, eating disorders and PTSD. The benefits of DHIs in managing ADHD, autism, psychosis and eating disorders are uncertain, and evidence is lacking regarding the cost-effectiveness of DHIs. Conclusions Key methodological limitations make it difficult to draw definitive conclusions from existing clinical trials of DHIs. Issues include variable uptake and engagement with DHIs, lack of an agreed typology/taxonomy for DHIs, small sample sizes, lack of blinded outcome assessment, combining different comparators, short-term follow-up and poor specification of the level of human support. Research and practice recommendations are presented that address the key research questions and methodological issues for the evaluation and clinical implementation of DHIs for CYP.</abstract><remote-database-name>acamh.onlinelibrary.wiley.com (Atypon)</remote-database-name><urls><web-urls><url>https://acamh.onlinelibrary.wiley.com/doi/10.1111/jcpp.12663</url></web-urls><pdf-urls><url>internal-pdf://1434/Hollis et al. - 2017 - Annual Research Review Digital health interventio.pdf</url></pdf-urls></urls><access-date>2022-01-13 21:52:36</access-date></record><record><database name="MyLibrary">MyLibrary</database><source-app name="Zotero">Zotero</source-app><ref-type name="Journal Article">17</ref-type><contributors><authors><author>Halldorsson, Brynjar</author><author>Hill, Claire</author><author>Waite, Polly</author><author>Partridge, Kate</author><author>Freeman, Daniel</author><author>Creswell, Cathy</author></authors></contributors><titles><title>Annual Research Review: Immersive virtual reality and digital applied gaming interventions for the treatment of mental health problems in children and young people: the need for rigorous treatment development and clinical evaluation</title><secondary-title>Journal of Child Psychology and Psychiatry</secondary-title><short-title>Annual Research Review</short-title></titles><periodical><full-title>Journal of Child Psychology and Psychiatry</full-title></periodical><pages>584-605</pages><volume>62</volume><number>5</number><issue>5</issue><keywords><keyword>Mental health</keyword><keyword>treatment trials</keyword><keyword>qualitative methods</keyword><keyword>RCT design</keyword></keywords><dates><year>2021</year><pub-dates><date>May 1, 2021</date></pub-dates></dates><isbn>0021-9630</isbn><electronic-resource-num>10.1111/jcpp.13400</electronic-resource-num><abstract>Background Mental health problems in children and young people are common and can lead to poor long-term outcomes. Despite the availability of effective psychological interventions for mental health disorders, only a minority of affected children and young people access treatment. Digital interventions, such as applied games and virtual reality (VR), that target mental health problems in children and young people may hold a key to increasing access to, engagement with, and potentially the effectiveness of psychological treatments. To date, several applied games and VR interventions have been specifically developed for children and young people. This systematic review aims to identify and synthesize current data on the experience and effectiveness of applied games and VR for targeting mental health problems in children and young people (defined as average age of 18 years or below). Methods Electronic systematic searches were conducted in Medline, PsycINFO, CINAHL, and Web of Science. Results Nineteen studies were identified that examined nine applied games and two VR applications, and targeted symptoms of anxiety, depression, and phobias using both quantitative and qualitative methodologies. Existing evidence is at a very early stage and studies vary extensively in key methodological characteristics. For applied games, the most robust evidence is for adolescent depressive symptoms (medium clinical effect sizes). Insufficient research attention has been given to the efficacy of VR interventions in children and young people. Conclusions The evidence to date is at a very early stage. Despite the enthusiasm for applied games and VR, existing interventions are limited in number and evidence of efficacy, and there is a clear need for further co-design, development, and evaluation of applied games and VR before they are routinely offered as treatments for children and young people with mental health problems.</abstract><remote-database-name>acamh.onlinelibrary.wiley.com (Atypon)</remote-database-name><urls><web-urls><url>https://acamh.onlinelibrary.wiley.com/doi/10.1111/jcpp.13400</url></web-urls><pdf-urls><url>internal-pdf://1435/Halldorsson et al. - 2021 - Annual Research Review Immersive virtual reality .pdf</url></pdf-urls></urls><access-date>2022-01-13 21:52:36</access-date></record><record><database name="MyLibrary">MyLibrary</database><source-app name="Zotero">Zotero</source-app><ref-type name="Journal Article">17</ref-type><contributors><authors><author>Pierret, Aureliane C. S.</author><author>Anderson, Joanna K.</author><author>Ford, Tamsin J.</author><author>Burn, Anne-Marie</author></authors></contributors><titles><title>Review: Education and training interventions, and support tools for school staff to adequately respond to young people who disclose self-harm – a systematic literature review of effectiveness, feasibility and acceptability</title><secondary-title>Child and Adolescent Mental Health</secondary-title><short-title>Review</short-title></titles><periodical><full-title>Child and Adolescent Mental Health</full-title></periodical><volume>n/a</volume><number>n/a</number><issue>n/a</issue><keywords><keyword>schools</keyword><keyword>school teachers</keyword><keyword>Self-harm</keyword><keyword>students</keyword><keyword>teacher training</keyword></keywords><dates><year>2020</year><pub-dates><date>December 5, 2020</date></pub-dates></dates><isbn>1475-357X</isbn><electronic-resource-num>10.1111/camh.12436</electronic-resource-num><abstract>Background Self-harm among young people is a major public health concern, and whilst schools are well placed to identify and intervene with students who self-harm, the literature shows that school staff lack training and confidence in this area. This systematic review investigated the effectiveness, feasibility and acceptability of training interventions and support tools intended to equip school staff with skills and knowledge to adequately respond to students? disclosure of self-harm. Method References for this review were identified through systematic searches of Medline, Embase, PsycINFO, Child Development &amp; Adolescent Studies, ERIC, ASSIA and British Education Index on with search terms ?self-harm?, ?training?, ?school staff? and ?young people?. Thematic synthesis was used to analyse qualitative data. Results We found that all eight included studies evaluated interventions/tools that were highly effective in terms of an increase in knowledge, skills and confidence of staff in responding to self-harming youth. Acceptability was good with high levels of satisfaction and perceived benefit by staff, though data on feasibility of the interventions were lacking. Limitations of the studies included a paucity of follow-up data, and lack of data relating to student outcomes and actual changes in staff practice in schools. Conclusions The findings from this review indicate that more evidence is needed to determine the effectiveness, acceptability and feasibility of interventions/tools for school staff addressing self-harm. Further studies should focus on maintaining knowledge, confidence and comfort levels over time, and determine the feasibility of interventions/tools with different staff cohorts and across school settings, as well as address outcomes for students.</abstract><remote-database-name>acamh.onlinelibrary.wiley.com (Atypon)</remote-database-name><urls><web-urls><url>https://acamh.onlinelibrary.wiley.com/doi/10.1111/camh.12436</url></web-urls></urls><access-date>2022-01-13 21:52:37</access-date></record><record><database name="MyLibrary">MyLibrary</database><source-app name="Zotero">Zotero</source-app><ref-type name="Journal Article">17</ref-type><contributors><authors><author>Hill, Adam</author><author>Wilde, Sarah</author><author>Tickle, Anna</author></authors></contributors><titles><title>Review: Transition from Child and Adolescent Mental Health Services (CAMHS) to Adult Mental Health Services (AMHS): a meta-synthesis of parental and professional perspectives</title><secondary-title>Child and Adolescent Mental Health</secondary-title><short-title>Review</short-title></titles><periodical><full-title>Child and Adolescent Mental Health</full-title></periodical><pages>295-306</pages><volume>24</volume><number>4</number><issue>4</issue><keywords><keyword>mental health</keyword><keyword>adolescent</keyword><keyword>young people</keyword><keyword>systematic review</keyword><keyword>health services</keyword><keyword>Transition</keyword></keywords><dates><year>2019</year><pub-dates><date>November 1, 2019</date></pub-dates></dates><isbn>1475-357X</isbn><electronic-resource-num>10.1111/camh.12339</electronic-resource-num><abstract>Background Transition between Child and Adolescent Mental Health Services (CAMHS) and Adult Mental Health Services (AMHS) can be stressful for the young person and family alike. Previous reviews have focused on specific aspects of transition or perspectives of young people, or have not used systematic approaches to data identification and analysis. The objective of this review was to develop the understanding of the transition between CAMHS and AMHS by systematically identifying and synthesising evidence regarding professionals? and parents/carers? perspectives. Method A systematic search in July 2018 was conducted on Medline, PsycINFO and CINAHL. Google Scholar and references of selected articles were also searched. Papers were included if they presented empirical qualitative research in peer-reviewed journals with a primary focus on experiences of parents/carers and/or mental health professionals in relation to adolescents making the CAMHS-AMHS transition. Data were extracted from each full-text paper. The quality of included studies was appraised using an expanded Critical Appraisal Skills Programme (2018) tool, and studies? results were synthesised using meta-ethnography. Results Fourteen studies of variable quality were identified. Four main third-order constructs were developed through synthesis: (a) Service cultures; (b) Service resources and gaps; (c) Working relationships between the services; and (d) Leaving secure relationships for new ones. Conclusions Professionals and parents experience adolescents? transition from nurturing and comprehensive CAMHS to more individualistic AMHS as having many barriers. There is desire for better preparation for transition between services and relationships, more joint working and better CAMHS-AMHS communication. AMHS service gaps exist, for example for those with neurodevelopmental conditions.</abstract><remote-database-name>acamh.onlinelibrary.wiley.com (Atypon)</remote-database-name><urls><web-urls><url>https://acamh.onlinelibrary.wiley.com/doi/10.1111/camh.12339</url></web-urls></urls><access-date>2022-01-13 21:52:38</access-date></record><record><database name="MyLibrary">MyLibrary</database><source-app name="Zotero">Zotero</source-app><ref-type name="Journal Article">17</ref-type><contributors><authors><author>Davies, E. Bethan</author><author>Bergin, Aislinn Dawn</author></authors></contributors><titles><title>Commentary: Let’s get digital: a commentary on Halldorsson et al.'s call for more rigorous development and evaluation of immersive digital interventions for children and young people's mental health</title><secondary-title>Journal of Child Psychology and Psychiatry</secondary-title><short-title>Commentary</short-title></titles><periodical><full-title>Journal of Child Psychology and Psychiatry</full-title></periodical><pages>606-609</pages><volume>62</volume><number>5</number><issue>5</issue><dates><year>2021</year><pub-dates><date>May 1, 2021</date></pub-dates></dates><isbn>0021-9630</isbn><electronic-resource-num>10.1111/jcpp.13423</electronic-resource-num><abstract>In the JCPP Annual Research Review for 2021, Halldorsson and colleagues (2021) present a systematic review of applied games and virtual reality interventions for treating mental health problems in children and young people, looking at the effectiveness of interventions upon mental health outcomes but also on the experience of using such interventions. In this commentary, we highlight a number of considerations in understanding what research has been achieved so far, and ideas for what needs to be looked at next in further advancing this field.</abstract><remote-database-name>acamh.onlinelibrary.wiley.com (Atypon)</remote-database-name><urls><web-urls><url>https://acamh.onlinelibrary.wiley.com/doi/10.1111/jcpp.13423</url></web-urls><pdf-urls><url>internal-pdf://1436/Davies and Bergin - 2021 - Commentary Let’s get digital a commentary on Hal.pdf</url></pdf-urls></urls><access-date>2022-01-13 21:52:39</access-date></record><record><database name="MyLibrary">MyLibrary</database><source-app name="Zotero">Zotero</source-app><ref-type name="Journal Article">17</ref-type><contributors><authors><author>Bessaha, Melissa</author><author>Hayward, Rachel Anna</author><author>Gatanas, Kiriaki</author></authors></contributors><titles><title>A scoping review of youth and young adults' roles in natural disaster mitigation and response: considerations for youth wellbeing during a global ecological crisis</title><secondary-title>Child and Adolescent Mental Health</secondary-title><short-title>A scoping review of youth and young adults' roles in natural disaster mitigation and response</short-title></titles><periodical><full-title>Child and Adolescent Mental Health</full-title></periodical><volume>n/a</volume><number>n/a</number><issue>n/a</issue><keywords><keyword>natural disasters</keyword><keyword>Adolescents</keyword><keyword>disaster mitigation</keyword><keyword>wellbeing</keyword><keyword>young adults</keyword></keywords><dates><year>2021</year><pub-dates><date>November 4, 2021</date></pub-dates></dates><isbn>1475-357X</isbn><electronic-resource-num>10.1111/camh.12517</electronic-resource-num><abstract>Background Youth and young adults, ages 15?29, have been identified as assets in mitigation and management for natural disasters around the world. This study reviews the literature on disaster mitigation, response, and recovery following natural disasters with a focus on the engagement of youth and young adults. Methods The Arksey and O?Malley (2005) scoping review model was used to broadly summarize existing literature. A comprehensive electronic search was conducted using several databases. Keywords and index terms were searched using four concepts: (a) age (e.g., youth, young adult), (b) participation type (e.g., engagement, participation), (c) natural disaster type (e.g., hurricane, tsunami), and (d) disaster response type (e.g., planning, mitigation). Results The search yielded 214 articles published between 1990 and 2021. Of these articles, 19 met inclusion criteria. Identified literature focused on youth and young adults' mitigation and recovery efforts responding to natural disasters in several different countries. Themes of young people's participation or youth-led efforts focused on community mobilization and resilience (n?=?5), youth empowerment and policy advocacy (n?=?2), communication technology (n?=?2), education-community partnerships (n?=?9), and postdisaster rescue efforts (n?=?1). Conclusions With a changing climate and increased weather-related natural disasters, as well as in the context of a global health pandemic, community-based groups would benefit from learning from international efforts to engage young people in disaster mitigation and recovery efforts especially as it relates to promoting mental health and well-being.</abstract><remote-database-name>acamh.onlinelibrary.wiley.com (Atypon)</remote-database-name><urls><web-urls><url>https://acamh.onlinelibrary.wiley.com/doi/10.1111/camh.12517</url></web-urls></urls><access-date>2022-01-13 21:52:40</access-date></record><record><database name="MyLibrary">MyLibrary</database><source-app name="Zotero">Zotero</source-app><ref-type name="Journal Article">17</ref-type><contributors><authors><author>Hale, Gabrielle E.</author><author>Colquhoun, Luke</author><author>Lancastle, Deborah</author><author>Lewis, Nicky</author><author>Tyson, Philip J.</author></authors></contributors><titles><title>Review: Physical activity interventions for the mental health and well-being of adolescents – a systematic review</title><secondary-title>Child and Adolescent Mental Health</secondary-title><short-title>Review</short-title></titles><periodical><full-title>Child and Adolescent Mental Health</full-title></periodical><pages>357-368</pages><volume>26</volume><number>4</number><issue>4</issue><keywords><keyword>mental health</keyword><keyword>adolescent</keyword><keyword>well-being</keyword><keyword>young people</keyword><keyword>Physical activity intervention</keyword></keywords><dates><year>2021</year><pub-dates><date>November 1, 2021</date></pub-dates></dates><isbn>1475-357X</isbn><electronic-resource-num>10.1111/camh.12485</electronic-resource-num><abstract>Background Rates of physical activity decline throughout adolescence, and evidence indicates that this has an adverse impact on psychological health. This paper aims to synthesise available evidence for physical activity interventions on the mental health and well-being of young people (11?19 years) from the general population. Method Nine databases were searched to identify studies published between January 2005 and June 2020: Web of Science, ProQuest Psychology Journals, PsycINFO, Pub Med, ASSIA, CINHAL PLUS, SPORTDiscus, EMBASE and Wiley Online Library. Key search terms included ?physical activity intervention?, ?mental health? and ?adolescen*?. Eligible studies were independently screened by two authors based on inclusion/exclusion criteria. Results Twenty-eight interventions were narratively synthesised in four categories: Quality of Life (QOL), self-esteem, psychological well-being and psychological ill-being (e.g. depression, stress). A large proportion (67.9%) of interventions were multicomponent and combined physical activity with other features such as health education (e.g. nutrition). However, only a limited number (N = 5) specifically addressed mental health. Findings suggest that interventions are useful in improving psychological well-being and QOL, yet evidence for self-esteem is mixed. Conclusions Although effectiveness in improving well-being is evident, evidence for a reduction in the frequency and severity of mental health problems is less clear. A summary of the overall impact of physical activity interventions on the mental health of young people is presented.</abstract><remote-database-name>acamh.onlinelibrary.wiley.com (Atypon)</remote-database-name><urls><web-urls><url>https://acamh.onlinelibrary.wiley.com/doi/10.1111/camh.12485</url></web-urls></urls><access-date>2022-01-13 21:52:40</access-date></record><record><database name="MyLibrary">MyLibrary</database><source-app name="Zotero">Zotero</source-app><ref-type name="Journal Article">17</ref-type><contributors><authors><author>Krebs, Georgina</author><author>Pile, Victoria</author><author>Grant, Sean</author><author>Degli Esposti, Michelle</author><author>Montgomery, Paul</author><author>Lau, Jennifer Y.F.</author></authors></contributors><titles><title>Research Review: Cognitive bias modification of interpretations in youth and its effect on anxiety: a meta-analysis</title><secondary-title>Journal of Child Psychology and Psychiatry</secondary-title><short-title>Research Review</short-title></titles><periodical><full-title>Journal of Child Psychology and Psychiatry</full-title></periodical><pages>831-844</pages><volume>59</volume><number>8</number><issue>8</issue><keywords><keyword>children</keyword><keyword>adolescents</keyword><keyword>anxiety</keyword><keyword>Cognitive bias modification</keyword><keyword>interpretation bias training</keyword></keywords><dates><year>2018</year><pub-dates><date>August 1, 2018</date></pub-dates></dates><isbn>0021-9630</isbn><electronic-resource-num>10.1111/jcpp.12809</electronic-resource-num><abstract>Background Emerging evidence suggests that cognitive bias modification of interpretations (CBM-I) is effective in altering interpretation biases and reducing anxiety in adults. Less is known about the impact of CBM-I in young people, but some recent findings, including a meta-analysis of combined cognitive bias modification of interpretation and attention techniques, have cast doubt on its clinical utility. Given the current debate, this meta-analysis sought to establish the independent effects of CBM-I on interpretations biases and anxiety in youth. Methods Studies were identified through a systematic literature search of PsycINFO, Ovid MEDLINE, PsycARTICLES, Web of Science and EMBASE between January 1992 and March 2017. Eligible studies aimed to target interpretation biases; did not combine CBM-I with another intervention; included a control condition; randomly allocated participants to conditions; assessed interpretation bias and/or anxiety as an outcome; included individuals up to age 18; and did not present previously reported data. Reference lists of included articles were checked for further eligible studies, and authors were contacted for unpublished data. Results We identified 26 studies meeting eligibility criteria that included in the meta-analysis. CBM-I had moderate effects on negative and positive interpretations (g = ?0.70 and g = ?0.52, respectively) and a small but significant effect on anxiety assessed after training (g = ?0.17) and after a stressor (g = ?0.34). No significant moderators were identified. Conclusions In contrast to previous meta-analytic findings, our results indicate that CBM-I has potential but weak anxiolytic effects in youth. Our findings suggest that it may be premature to disregard the potential value of CBM-I research and further research in this field is warranted.</abstract><remote-database-name>acamh.onlinelibrary.wiley.com (Atypon)</remote-database-name><urls><web-urls><url>https://acamh.onlinelibrary.wiley.com/doi/10.1111/jcpp.12809</url></web-urls><pdf-urls><url>internal-pdf://1437/Krebs et al. - 2018 - Research Review Cognitive bias modification of in.pdf</url></pdf-urls></urls><access-date>2022-01-13 21:52:42</access-date></record><record><database name="MyLibrary">MyLibrary</database><source-app name="Zotero">Zotero</source-app><ref-type name="Journal Article">17</ref-type><contributors><authors><author>Lawrence, Peter J.</author><author>Rooke, Sally M.</author><author>Creswell, Cathy</author></authors></contributors><titles><title>Review: Prevention of anxiety among at-risk children and adolescents – a systematic review and meta-analysis</title><secondary-title>Child and Adolescent Mental Health</secondary-title><short-title>Review</short-title></titles><periodical><full-title>Child and Adolescent Mental Health</full-title></periodical><pages>118-130</pages><volume>22</volume><number>3</number><issue>3</issue><keywords><keyword>prevention</keyword><keyword>meta-analysis</keyword><keyword>Anxiety</keyword><keyword>risk factors</keyword></keywords><dates><year>2017</year><pub-dates><date>September 1, 2017</date></pub-dates></dates><isbn>1475-357X</isbn><electronic-resource-num>10.1111/camh.12226</electronic-resource-num><abstract>Background Anxiety disorders are common, often start in childhood and run a chronic course. As such there is a need for effective prevention. Methods We conducted a systematic review and meta-analyses of randomized, controlled trials to prevent the onset of anxiety disorders in ?at risk? young people. Diagnostic and symptom outcomes were examined. Putative moderators were tested as was publication bias. Results We included 16 trials (2545 young people). Two trials reported diagnostic outcomes, and significant effects were found for these at end-of-programme (RR = .09, 95%CI = .02 to .16), 6- (RR = .17, 95%CI = .06 to .27) and 12-month (RR = .31, 95%CI .17 to .45) follow-ups. Based on 16 trials, improved anxiety symptoms were significant compared to nonattention controls only, with small effect sizes reported by young people at the end-of-programmes, 6- and 12-month follow-ups; and by parents at the end of the programmes and 12-, but not 6-, month follow-ups. There was no evidence of significant moderation or publication bias. Conclusions Fourteen studies included children and young people who presented with elevated anxiety symptoms, but anxiety disorder was not ruled out in the participants in these studies. Hence, these studies might be reporting results of mixed prevention/early intervention programmes. Prevention programmes that target developmental risk factors, not only disorder maintaining factors, appear most promising. The clinically meaningful impact of anxiety disorder prevention programmes remains unknown.</abstract><remote-database-name>acamh.onlinelibrary.wiley.com (Atypon)</remote-database-name><urls><web-urls><url>https://acamh.onlinelibrary.wiley.com/doi/10.1111/camh.12226</url></web-urls><pdf-urls><url>internal-pdf://1438/Lawrence et al. - 2017 - Review Prevention of anxiety among at-risk childr.pdf</url></pdf-urls></urls><access-date>2022-01-13 21:52:42</access-date></record><record><database name="MyLibrary">MyLibrary</database><source-app name="Zotero">Zotero</source-app><ref-type name="Journal Article">17</ref-type><contributors><authors><author>Barber, Brian K.</author></authors></contributors><titles><title>Annual Research Review: The experience of youth with political conflict – challenging notions of resilience and encouraging research refinement</title><secondary-title>Journal of Child Psychology and Psychiatry</secondary-title><short-title>Annual Research Review</short-title></titles><periodical><full-title>Journal of Child Psychology and Psychiatry</full-title></periodical><pages>461-473</pages><volume>54</volume><number>4</number><issue>4</issue><keywords><keyword>resilience</keyword><keyword>political conflict</keyword><keyword>war</keyword><keyword>competence</keyword><keyword>Youth</keyword></keywords><dates><year>2013</year><pub-dates><date>April 1, 2013</date></pub-dates></dates><isbn>0021-9630</isbn><electronic-resource-num>10.1111/jcpp.12056</electronic-resource-num><abstract>Aims and method Drawing on empirical studies and literature reviews, this paper aims to clarify and qualify the relevance of resilience to youth experiencing political conflict. It focuses on the discordance between expectations of widespread dysfunction among conflict-affected youth and a body of empirical evidence that does not confirm these expectations. Findings The expectation for widespread dysfunction appears exaggerated, relying as it does on low correlations and on presumptions of universal response to adversity. Such a position ignores cultural differences in understanding and responding to adversity, and in the specific case of political conflict, it does not account for the critical role of ideologies and meaning systems that underlie the political conflict and shape a young people's interpretation of the conflict, and their exposure, participation, and processing of experiences. With respect to empirical evidence, the findings must be viewed as tentative given the primitive nature of research designs: namely, concentration on violence exposure as the primary risk factor, at the expense of recognizing war's impact on the broader ecology of youth's lives, including disruptions to key economic, social, and political resources; priority given to psychopathology in the assessment of youth functioning, rather than holistic assessments that would include social and institutional functioning and fit with cultural and normative expectations and transitions; and heavy reliance on cross-sectional, rather than longitudinal, studies. Conclusions Researchers and practitioners interested in employing resilience as a guiding construct will face such questions: Is resilience predicated on evidence of competent functioning across the breadth of risks associated with political conflict, across most or all domains of functioning, and/or across time? In reality, youth resilience amidst political conflict is likely a complex package of better and poorer functioning that varies over time and in direct relationship to social, economic, and political opportunities. Addressing this complexity will complicate the definition of resilience, but it confronts the ambiguities and limitations of work in cross-cultural contexts.</abstract><remote-database-name>acamh.onlinelibrary.wiley.com (Atypon)</remote-database-name><urls><web-urls><url>https://acamh.onlinelibrary.wiley.com/doi/10.1111/jcpp.12056</url></web-urls></urls><access-date>2022-01-13 21:53:23</access-date></record><record><database name="MyLibrary">MyLibrary</database><source-app name="Zotero">Zotero</source-app><ref-type name="Journal Article">17</ref-type><contributors><authors><author>Brown, Felicity L.</author><author>de Graaff, Anne M.</author><author>Annan, Jeannie</author><author>Betancourt, Theresa S.</author></authors></contributors><titles><title>Annual Research Review: Breaking cycles of violence – a systematic review and common practice elements analysis of psychosocial interventions for children and youth affected by armed conflict</title><secondary-title>Journal of Child Psychology and Psychiatry</secondary-title><short-title>Annual Research Review</short-title></titles><periodical><full-title>Journal of Child Psychology and Psychiatry</full-title></periodical><pages>507-524</pages><volume>58</volume><number>4</number><issue>4</issue><keywords><keyword>mental health</keyword><keyword>children</keyword><keyword>youth</keyword><keyword>adolescents</keyword><keyword>war</keyword><keyword>well-being</keyword><keyword>systematic review</keyword><keyword>violence</keyword><keyword>Armed conflict</keyword><keyword>developing countries</keyword><keyword>psychosocial treatment</keyword></keywords><dates><year>2017</year><pub-dates><date>April 1, 2017</date></pub-dates></dates><isbn>0021-9630</isbn><electronic-resource-num>10.1111/jcpp.12671</electronic-resource-num><abstract>Background Globally, one in 10 children live in regions affected by armed conflict. Children exposed to armed conflict are vulnerable to social and emotional difficulties, along with disrupted educational and occupational opportunities. Most armed conflicts occur in low- and middle-income countries (LMICs), where mental health systems are limited and can be further weakened by the context of war. Research is needed to determine feasible and cost-effective psychosocial interventions that can be delivered safely by available mental health workforces (including nonspecialists). A vital first step toward achieving this is to examine evidence-based psychosocial interventions and identify the common therapeutic techniques being used across these treatments. Methods A systematic review of psychosocial interventions for conflict-affected children and youth living in LMICs was performed. Studies were identified through database searches (PsycINFO, PubMed, Cochrane Central Register of Controlled Trials, PILOTS and Web of Science Core Collection), hand-searching of reference lists, and contacting expert researchers. The PracticeWise coding system was used to distill the practice elements within clinical protocols. Results Twenty-eight randomized controlled trials and controlled trials conducted in conflict-affected settings, and 25 efficacious treatments were identified. Several practice elements were found across more than 50% of the intervention protocols of these treatments. These were access promotion, psychoeducation for children and parents, insight building, rapport building techniques, cognitive strategies, use of narratives, exposure techniques, and relapse prevention. Conclusions Identification of the common practice elements of effective interventions for conflict-affected children and youth can inform essential future treatment development, implementation, and evaluation for this vulnerable population. To further advance the field, research should focus on identifying which of these elements are the active ingredients for clinical change, along with attention to costs of delivery, training, supervision and how to sustain quality implementation over time.</abstract><remote-database-name>acamh.onlinelibrary.wiley.com (Atypon)</remote-database-name><urls><web-urls><url>https://acamh.onlinelibrary.wiley.com/doi/10.1111/jcpp.12671</url></web-urls></urls><access-date>2022-01-13 21:53:23</access-date></record><record><database name="MyLibrary">MyLibrary</database><source-app name="Zotero">Zotero</source-app><ref-type name="Journal Article">17</ref-type><contributors><authors><author>Benoit, Laelia</author><author>Thomas, Isaiah</author><author>Martin, Andrés</author></authors></contributors><titles><title>Review: Ecological awareness, anxiety, and actions among youth and their parents – a qualitative study of newspaper narratives</title><secondary-title>Child and Adolescent Mental Health</secondary-title><short-title>Review</short-title></titles><periodical><full-title>Child and Adolescent Mental Health</full-title></periodical><volume>n/a</volume><number>n/a</number><issue>n/a</issue><keywords><keyword>children</keyword><keyword>climate change</keyword><keyword>adolescents</keyword><keyword>parents</keyword><keyword>childism</keyword><keyword>Eco-anxiety</keyword><keyword>existential psychology</keyword></keywords><dates><year>2021</year><pub-dates><date>October 22, 2021</date></pub-dates></dates><isbn>1475-357X</isbn><electronic-resource-num>10.1111/camh.12514</electronic-resource-num><abstract>Background Despite the growing impact of climate change on mental health, there have been few studies to date investigating how children and teenagers manage their ecological grief and eco-anxiety and how they can leverage it into environmental action. In this scoping review, we analyze lay press narratives about how youth respond to climate change to examine the dynamics between minors and adults around the evolving climate crisis. Methods We included articles published between 2018 and 2021 in six of the top ten American newspapers by circulation about young people during the climate crisis. The 131 articles we selected addressed the attitudes of children, adolescents, and parents toward the climate crisis. We conducted a qualitative analysis based on discourse analysis aided by NVivo software. Results Newspaper articles commonly categorized children, adolescents, and their respective perspectives and experiences around climate change along four patterns of discourse: (a) fierce young activists; (b) adultified children; (c) innocent victims; and/or (d) ultimate saviors. In turn, articles considered parents and adults in one of four paradigmatic ways: (a) experiencing eco-anxiety through parenthood; (b) taming children?s eco-anxiety; (c) criticizing youth-led activism; and/or (d) reimagining climate action as a source of meaning in the lives of young people. Conclusion Through the framework of childism, or prejudice against children, we conceptualize immature ways for adults to respond to youths? concerns as a defensive stance against overwhelming climate change anxiety. Alternatively, principles of existential psychology can help inform healthier and more productive responses from parents, clinicians, educators, and public health officials as they seek truthful yet supportive responses to address legitimate ecological threats that will disproportionately affect generations to come.</abstract><remote-database-name>acamh.onlinelibrary.wiley.com (Atypon)</remote-database-name><urls><web-urls><url>https://acamh.onlinelibrary.wiley.com/doi/10.1111/camh.12514</url></web-urls></urls><access-date>2022-01-13 21:53:24</access-date></record><record><database name="MyLibrary">MyLibrary</database><source-app name="Zotero">Zotero</source-app><ref-type name="Journal Article">17</ref-type><contributors><authors><author>Bond, Caroline</author><author>Woods, Kevin</author><author>Humphrey, Neil</author><author>Symes, Wendy</author><author>Green, Lorraine</author></authors></contributors><titles><title>Practitioner Review: The effectiveness of solution focused brief therapy with children and families: a systematic and critical evaluation of the literature from 1990–2010</title><secondary-title>Journal of Child Psychology and Psychiatry</secondary-title><short-title>Practitioner Review</short-title></titles><periodical><full-title>Journal of Child Psychology and Psychiatry</full-title></periodical><pages>707-723</pages><volume>54</volume><number>7</number><issue>7</issue><keywords><keyword>children</keyword><keyword>young people</keyword><keyword>systematic review</keyword><keyword>brief therapy</keyword><keyword>Solution focused brief therapy</keyword><keyword>solution oriented</keyword></keywords><dates><year>2013</year><pub-dates><date>July 1, 2013</date></pub-dates></dates><isbn>0021-9630</isbn><electronic-resource-num>10.1111/jcpp.12058</electronic-resource-num><abstract>Background and scope Solution focused brief therapy (SFBT) is a strengths-based therapeutic approach, emphasizing the resources that people possess and how these can be applied to a positive change process. The current study provides a systematic review of the SFBT evidence base and a critical evaluation of the use and application of SFBT in clinical practice with children and families. Methods Between 21 December 2010 and 12 May 2011 forty-four database searches (including, PsychInfo, ISI Web of Knowledge, ASSIA, British Education Index, Medline and Scopus), web searches and consultation with experts in the field were used to identify reports of SFBT studies published between 1990 and 2010. Studies were then screened according to trialled qualitative and quantitative assessment frameworks and reported according to the PRISMA guidelines. Results A total of 38 studies were included in the review. Of these, 9 applied SFBT to internalizing child behaviour problems, 3 applied SFBT to both internalizing and externalizing child behaviour problems, 15 applied the approach to externalizing child behaviour problems and 9 evaluated the application of SFBT in relation to a range of other issues. Conclusions Although much of the literature has methodological weaknesses, existing research does provide tentative support for the use of SFBT, particularly in relation to internalizing and externalizing child behaviour problems. SFBT appears particularly effective as an early intervention when presenting problems are not severe. Further well-controlled outcome studies are needed. Studies included in the review highlight promising avenues for further research.</abstract><remote-database-name>acamh.onlinelibrary.wiley.com (Atypon)</remote-database-name><urls><web-urls><url>https://acamh.onlinelibrary.wiley.com/doi/10.1111/jcpp.12058</url></web-urls></urls><access-date>2022-01-13 21:53:25</access-date></record><record><database name="MyLibrary">MyLibrary</database><source-app name="Zotero">Zotero</source-app><ref-type name="Journal Article">17</ref-type><contributors><authors><author>Ryan, Rachael</author><author>Berry, Katherine</author><author>Hartley, Samantha</author></authors></contributors><titles><title>Review: Therapist factors and their impact on therapeutic alliance and outcomes in child and adolescent mental health – a systematic review</title><secondary-title>Child and Adolescent Mental Health</secondary-title><short-title>Review</short-title></titles><periodical><full-title>Child and Adolescent Mental Health</full-title></periodical><volume>n/a</volume><number>n/a</number><issue>n/a</issue><keywords><keyword>mental health</keyword><keyword>Adolescence</keyword><keyword>systematic review</keyword><keyword>therapeutic alliance</keyword><keyword>therapist characteristics</keyword><keyword>therapist factors</keyword></keywords><dates><year>2021</year><pub-dates><date>November 11, 2021</date></pub-dates></dates><isbn>1475-357X</isbn><electronic-resource-num>10.1111/camh.12518</electronic-resource-num><abstract>Background Young people?s mental health is a significant concern globally. The evidence suggests that there is a strong relationship between therapeutic alliance and children?s reported outcomes such as symptoms and dropout of services. There are indications that therapist characteristics ? including static qualities and dynamic behaviours ? can be associated with both alliance and outcomes. Method The aim of this review was to systematically collate, summarise and critique studies reporting on therapist characteristics that might influence the therapeutic alliance or outcomes for young people accessing child and adolescent mental health services. The Preferred Reporting Items for Systematic Review and Meta-Analysis guidelines were followed, and four databases (PsycINFO, PsycARTICLES, MEDLINE and CINAHL) were searched for ?therapist? and ?characteristic? combined with ?alliance? or ?outcome? and related terms associated with these topics. Results A review of 15 papers showed that therapists? in-session behaviours and interpersonal style have a significant impact on alliance or outcome. One study also indicated important associations with attachment style. Findings related to ethnicity, gender and level of experience were complex; highlighting differences between subgroups, ages, outcome measurement and diagnostic categories. Methodological issues such as secondary analysis on administrative data confounded the interpretation of results. Conclusions There are indications that specific therapist factors can impact on alliance and outcomes in child and adolescent mental health services. Future research needs to adopt a prospective design and measure therapist characteristics and their relationship to alliance or outcome over time in a broad range of settings.</abstract><remote-database-name>acamh.onlinelibrary.wiley.com (Atypon)</remote-database-name><urls><web-urls><url>https://acamh.onlinelibrary.wiley.com/doi/10.1111/camh.12518</url></web-urls></urls><access-date>2022-01-13 21:53:25</access-date></record><record><database name="MyLibrary">MyLibrary</database><source-app name="Zotero">Zotero</source-app><ref-type name="Journal Article">17</ref-type><contributors><authors><author>Dunn, Erin C.</author><author>Uddin, Monica</author><author>Subramanian, S.v.</author><author>Smoller, Jordan W.</author><author>Galea, Sandro</author><author>Koenen, Karestan C.</author></authors></contributors><titles><title>Research Review: Gene–environment interaction research in youth depression – a systematic review with recommendations for future research</title><secondary-title>Journal of Child Psychology and Psychiatry</secondary-title><short-title>Research Review</short-title></titles><periodical><full-title>Journal of Child Psychology and Psychiatry</full-title></periodical><pages>1223-1238</pages><volume>52</volume><number>12</number><issue>12</issue><keywords><keyword>children</keyword><keyword>youth</keyword><keyword>adolescents</keyword><keyword>Depression</keyword><keyword>environment</keyword><keyword>gene</keyword><keyword>interaction</keyword></keywords><dates><year>2011</year><pub-dates><date>December 1, 2011</date></pub-dates></dates><isbn>0021-9630</isbn><electronic-resource-num>10.1111/j.1469-7610.2011.02466.x</electronic-resource-num><abstract>Background:? Depression is a major public health problem among youth, currently estimated to affect as many as 9% of US children and adolescents. The recognition that both genes (nature) and environments (nurture) are important for understanding the etiology of depression has led to a rapid growth in research exploring gene?environment interactions (GxE). However, there has been no systematic review of GxE in youth depression to date. Methods:? The goal of this article was to systematically review evidence on the contribution of GxE to the risk of child and adolescent depression. Through a search of PubMed and PsycINFO databases to 1 April 2010, we identified 20 candidate gene?environment interaction studies focused on depression in youth (up to age 26) and compared each study in terms of the following characteristics: research design and sample studied; measure of depression and environment used; genes explored; and GxE findings in relation to these factors. Results:? In total, 80% of studies (n?=?16) found at least one significant GxE association. However, there was wide variation in methods and analyses adopted across studies, especially with respect to environmental measures used and tests conducted to estimate GxE. This heterogeneity made it difficult to compare findings and evaluate the strength of the evidence for GxE. Conclusions:? The existing body of GxE research on depression in youth contains studies that are conceptually and methodologically quite different, which contributes to mixed findings and makes it difficult to assess the current state of the evidence. To decrease this heterogeneity, we offer 20 recommendations that are focused on: (a) reporting GxE research; (b) testing and reporting GxE effects; (c) conceptualizing, measuring and analyzing depression; (d) conceptualizing, measuring and analyzing environment; (e) increasing power to test for GxE; and (f) improving the quality of genetic data used. Although targeted to GxE research on depression, these recommendations can be adopted by GxE researchers focusing on other mental health outcomes.</abstract><remote-database-name>acamh.onlinelibrary.wiley.com (Atypon)</remote-database-name><urls><web-urls><url>https://acamh.onlinelibrary.wiley.com/doi/10.1111/j.1469-7610.2011.02466.x</url></web-urls><pdf-urls><url>internal-pdf://1459/Dunn et al. - 2011 - Research Review Gene–environment interaction rese.pdf</url></pdf-urls></urls><access-date>2022-01-13 21:53:26</access-date></record><record><database name="MyLibrary">MyLibrary</database><source-app name="Zotero">Zotero</source-app><ref-type name="Journal Article">17</ref-type><contributors><authors><author>Marchette, Lauren Krumholz</author><author>Weisz, John R.</author></authors></contributors><titles><title>Practitioner Review: Empirical evolution of youth psychotherapy toward transdiagnostic approaches</title><secondary-title>Journal of Child Psychology and Psychiatry</secondary-title><short-title>Practitioner Review</short-title></titles><periodical><full-title>Journal of Child Psychology and Psychiatry</full-title></periodical><pages>970-984</pages><volume>58</volume><number>9</number><issue>9</issue><keywords><keyword>mental health</keyword><keyword>Adolescence</keyword><keyword>comorbidity</keyword><keyword>psychotherapy</keyword></keywords><dates><year>2017</year><pub-dates><date>September 1, 2017</date></pub-dates></dates><isbn>0021-9630</isbn><electronic-resource-num>10.1111/jcpp.12747</electronic-resource-num><abstract>Background Psychotherapy for children and adolescents (herein, ?youths?) has grown more precise and focused over the decades, shifting toward empirically supported treatments standardized via therapist manuals. The manuals have increasingly emphasized precise targeting of single disorders or problems, or homogenous clusters. These focal treatments represent a valuable advance, with intervention benefit documented in hundreds of studies. However, relatively few of these treatments are widely used in everyday clinical practice, and their level of benefit may not be ideal, particularly in practice contexts and when compared to usual clinical care. Thesis These limitations may be due, in part, to a mismatch between focal treatment design and the young people treated in real-world clinical care, who are diagnostically heterogeneous, and very frequently present with comorbidity. Improved fit may be achieved via transdiagnostic treatment approaches designed to address multiple disorders and problems, if these approaches can retain the benefits of manualization and the substantive clinical strength that has generated empirical support to date. Scope Here we review the evolution of empirically-based youth psychotherapy from focal treatment manuals toward transdiagnostic approaches, and we describe and illustrate three transdiagnostic treatment strategies: (a) a core dysfunction approach, (b) a common elements and modular design approach, and (c) a principle-guided approach. Clinical applications We complement research findings with a clinical perspective based on our use of manual-guided transdiagnostic intervention in clinical care settings, and we propose directions for research and practice.</abstract><remote-database-name>acamh.onlinelibrary.wiley.com (Atypon)</remote-database-name><urls><web-urls><url>https://acamh.onlinelibrary.wiley.com/doi/10.1111/jcpp.12747</url></web-urls></urls><access-date>2022-01-13 21:53:27</access-date></record><record><database name="MyLibrary">MyLibrary</database><source-app name="Zotero">Zotero</source-app><ref-type name="Journal Article">17</ref-type><contributors><authors><author>Tiffin, Paul A.</author><author>Welsh, Patrick</author></authors></contributors><titles><title>Practitioner Review: Schizophrenia spectrum disorders and the at-risk mental state for psychosis in children and adolescents – evidence-based management approaches</title><secondary-title>Journal of Child Psychology and Psychiatry</secondary-title><short-title>Practitioner Review</short-title></titles><periodical><full-title>Journal of Child Psychology and Psychiatry</full-title></periodical><pages>1155-1175</pages><volume>54</volume><number>11</number><issue>11</issue><keywords><keyword>psychosis</keyword><keyword>early recognition</keyword><keyword>prodrome</keyword><keyword>risk syndrome</keyword><keyword>Schizophrenia</keyword></keywords><dates><year>2013</year><pub-dates><date>November 1, 2013</date></pub-dates></dates><isbn>0021-9630</isbn><electronic-resource-num>10.1111/jcpp.12136</electronic-resource-num><abstract>Background Schizophrenia spectrum disorders are severe mental illnesses which often result in significant distress and disability. Attempts have been made to prospectively identify and treat young people viewed as at high risk of impending nonaffective psychosis. Once a schizophrenia spectrum disorder has developed, prompt identification and management is required. Methods This article reviews the literature relating to the assessment and management of ?at-risk mental states? (ARMS) and the treatment of schizophrenia spectrum disorders in children and adolescents. A systematic search of the literature was undertaken using EMBASE, MEDLINE, PsycINFO databases for the period January 1970?December 2012. Results Evidence suggests that young people fulfilling the ARMS criteria are at high risk of adverse mental health outcomes but that the majority do not develop nonaffective psychosis over the medium term. Although clinical trial findings have been inconsistent, psychosocial approaches, such as cognitive behaviour therapy, may reduce the risk of transition to psychosis and improve some symptoms, at least over the short term. The effectiveness of psychotropic medication for the ARMS is uncertain although there is accumulating evidence for potential adverse effects of antipsychotic medication, even at low dose, in this population. For the schizophrenias, clinical trial findings suggest that, as in adults, antipsychotics should be selected on the basis of side-effect profile although clozapine may be helpful in treatment refractory illness. There are almost no studies of psychosocial treatments for schizophrenia in young people under 18, and some caution must be exercised when extrapolating the findings of adult studies to younger individuals. Conclusions A stepped care approach to the ARMS in young people represents a plausible potential management approach for those at high risk of serious mental health problems. However, predictive models currently lack precision and should focus on accurately identifying those at high risk for a variety of poor outcomes who may benefit most from intervention. There is also an urgent need for age-specific research in the area of psychosocial treatments for children and adolescents with schizophrenia.</abstract><remote-database-name>acamh.onlinelibrary.wiley.com (Atypon)</remote-database-name><urls><web-urls><url>https://acamh.onlinelibrary.wiley.com/doi/10.1111/jcpp.12136</url></web-urls></urls><access-date>2022-01-13 21:53:27</access-date></record><record><database name="MyLibrary">MyLibrary</database><source-app name="Zotero">Zotero</source-app><ref-type name="Journal Article">17</ref-type><contributors><authors><author>Creswell, Cathy</author><author>Nauta, Maaike H.</author><author>Hudson, Jennifer L.</author><author>March, Sonja</author><author>Reardon, Tessa</author><author>Arendt, Kristian</author><author>Bodden, Denise</author><author>Cobham, Vanessa E.</author><author>Donovan, Caroline</author><author>Halldorsson, Brynjar</author><author>In-Albon, Tina</author><author>Ishikawa, Shin-ichi</author><author>Johnsen, Daniel Bach</author><author>Jolstedt, Maral</author><author>de Jong, Rachel</author><author>Kreuze, Leonie</author><author>Mobach, Lynn</author><author>Rapee, Ronald M.</author><author>Spence, Susan H.</author><author>Thastum, Mikael</author><author>Utens, Elisabeth</author><author>Vigerland, Sarah</author><author>Wergeland, Gro Janne</author><author>Essau, Cecilia A.</author><author>Albano, Anne Marie</author><author>Chu, Brian</author><author>Khanna, Muniya</author><author>Silverman, Wendy K.</author><author>Kendall, Philip C.</author></authors></contributors><titles><title>Research Review: Recommendations for reporting on treatment trials for child and adolescent anxiety disorders – an international consensus statement</title><secondary-title>Journal of Child Psychology and Psychiatry</secondary-title><short-title>Research Review</short-title></titles><periodical><full-title>Journal of Child Psychology and Psychiatry</full-title></periodical><pages>255-269</pages><volume>62</volume><number>3</number><issue>3</issue><keywords><keyword>Anxiety</keyword><keyword>treatment trials</keyword></keywords><dates><year>2021</year><pub-dates><date>March 1, 2021</date></pub-dates></dates><isbn>0021-9630</isbn><electronic-resource-num>10.1111/jcpp.13283</electronic-resource-num><abstract>Background Anxiety disorders in children and young people are common and bring significant personal and societal costs. Over the last two decades, there has been a substantial increase in research evaluating psychological and pharmacological treatments for anxiety disorders in children and young people and exciting and novel research has continued as the field strives to improve efficacy and effectiveness, and accessibility of interventions. This increase in research brings potential to draw together data across studies to compare treatment approaches and advance understanding of what works, how, and for whom. There are challenges to these efforts due largely to variation in studies? outcome measures and variation in the way study characteristics are reported, making it difficult to compare and/or combine studies, and this is likely to lead to faulty conclusions. Studies particularly vary in their reliance on child, parent, and/or assessor-based ratings across a range of outcomes, including remission of anxiety diagnosis, symptom reduction, and other domains of functioning (e.g., family relationships, peer relationships). Methods To address these challenges, we convened a series of international activities that brought together the views of key stakeholders (i.e., researchers, mental health professionals, young people, parents/caregivers) to develop recommendations for outcome measurement to be used in treatment trials for anxiety disorders in children and young people. Results and Conclusions This article reports the results of these activities and offers recommendations for selection and reporting of outcome measures to (a) guide future research and (b) improve communication of what has been measured and reported. We offer these recommendations to promote international consistency in trial reporting and to enable the field to take full advantage of the great opportunities that come from data sharing going forward.</abstract><remote-database-name>acamh.onlinelibrary.wiley.com (Atypon)</remote-database-name><urls><web-urls><url>https://acamh.onlinelibrary.wiley.com/doi/10.1111/jcpp.13283</url></web-urls><pdf-urls><url>internal-pdf://1460/Creswell et al. - 2021 - Research Review Recommendations for reporting on .pdf</url></pdf-urls></urls><access-date>2022-01-13 21:53:28</access-date></record><record><database name="MyLibrary">MyLibrary</database><source-app name="Zotero">Zotero</source-app><ref-type name="Journal Article">17</ref-type><contributors><authors><author>Sarkar, Manas</author><author>Byrne, Patricia</author><author>Power, Lorna</author><author>Fitzpatrick, Carol</author><author>Anglim, Margo</author><author>Boylan, Carole</author><author>Morgan, Sophia</author></authors></contributors><titles><title>Are Suicidal Phenomena in Children Different to Suicidal Phenomena in Adolescents? A Six-Year Review</title><secondary-title>Child and Adolescent Mental Health</secondary-title><short-title>Are Suicidal Phenomena in Children Different to Suicidal Phenomena in Adolescents?</short-title></titles><periodical><full-title>Child and Adolescent Mental Health</full-title></periodical><pages>197-203</pages><volume>15</volume><number>4</number><issue>4</issue><keywords><keyword>children</keyword><keyword>adolescents</keyword><keyword>gender</keyword><keyword>Self-harm</keyword><keyword>method</keyword></keywords><dates><year>2010</year><pub-dates><date>November 1, 2010</date></pub-dates></dates><isbn>1475-357X</isbn><electronic-resource-num>10.1111/j.1475-3588.2010.00567.x</electronic-resource-num><abstract>Background:? There has been little published about the nature and frequency of suicidal phenomena in children compared to that of adolescents. Method:? Standardised information on all presentations with suicidal phenomena to the Children?s University Hospital, Dublin from 2002 to 2008 were retrospectively analysed from a centralised database. Results:? During the time period of the study, 401 young people presented for assessment, of whom 21.9% (N?=?88) were under 12?years of age. Children differed from adolescents in terms of gender distribution, method of self-harm, and risk factors present. Conclusion:? Children under 12 are capable of displaying suicidal phenomena and differ considerably to adolescents in this regard.</abstract><remote-database-name>acamh.onlinelibrary.wiley.com (Atypon)</remote-database-name><urls><web-urls><url>https://acamh.onlinelibrary.wiley.com/doi/10.1111/j.1475-3588.2010.00567.x</url></web-urls></urls><access-date>2022-01-13 21:53:30</access-date></record><record><database name="MyLibrary">MyLibrary</database><source-app name="Zotero">Zotero</source-app><ref-type name="Journal Article">17</ref-type><contributors><authors><author>Kvamme, Line Solheim</author><author>Waaler, Pamela</author><author>Helland, Siri Saugestad</author><author>Kjøbli, John</author></authors></contributors><titles><title>Review: Striving for happily ever after – supportive interventions for youth leaving residential placement – a systematic review</title><secondary-title>Child and Adolescent Mental Health</secondary-title><short-title>Review</short-title></titles><periodical><full-title>Child and Adolescent Mental Health</full-title></periodical><volume>n/a</volume><number>n/a</number><issue>n/a</issue><keywords><keyword>systematic review</keyword><keyword>adolescent mental health</keyword><keyword>alternative care</keyword><keyword>Forensic youth care</keyword><keyword>juvenile justice</keyword><keyword>reentry youth</keyword><keyword>residential care</keyword><keyword>transitional intervention</keyword></keywords><dates><year>2021</year><pub-dates><date>September 2, 2021</date></pub-dates></dates><isbn>1475-357X</isbn><electronic-resource-num>10.1111/camh.12507</electronic-resource-num><abstract>Background Youth who reenter communities after forensic or residential care are overrepresented in prevalence rates for mental disorders, delinquency, incarceration, low academic achievement, and unemployment. Supportive interventions that aid youth in the reentry to their communities can be crucial for successful reintegration. In systematic reviews (SR) on this topic, only specific interventions or programs are described. Therefore, a summary of evidence about transitional interventions for various groups of reentry youth is needed. Method This overview of SRs was preregistered in PROSPERO. We searched PsycINFO, Ovid MEDLINE, Cochrane Library, Campbell Library, Web of Science, Sociological Abstracts, Criminal Justice Abstracts, Social Care Online, and Epistemonikos. SRs that fit the search criteria were evaluated using the AMSTAR checklist for methodological quality and the GRADE tool for assessing confidence in effect estimates. Results We screened 2,349 publications for eligibility. Eight SRs were included for analysis. The methodological quality of five SRs was critically low, two were of low quality, and one was of moderate quality. Recidivism was reported as the only outcome in five SRs. Detrimental outcomes were reported in five SRs. Confidence in effect estimates was low or very low for all outcomes. Ninety-five percent of primary study populations were from the United States. Conclusion We offer a rigorous appraisal of SRs on transitional interventions. The gaps of knowledge are vast regarding what works, how it works, and for whom. Development of a knowledge base should include defining the term ?recidivism?, systematic reporting of demographics, and identifying effective common elements.</abstract><remote-database-name>acamh.onlinelibrary.wiley.com (Atypon)</remote-database-name><urls><web-urls><url>https://acamh.onlinelibrary.wiley.com/doi/10.1111/camh.12507</url></web-urls><pdf-urls><url>internal-pdf://1461/Kvamme et al. - 2021 - Review Striving for happily ever after – supporti.pdf</url></pdf-urls></urls><access-date>2022-01-13 21:53:31</access-date></record><record><database name="MyLibrary">MyLibrary</database><source-app name="Zotero">Zotero</source-app><ref-type name="Journal Article">17</ref-type><contributors><authors><author>Bennett, Sophie D.</author><author>Cuijpers, Pim</author><author>Ebert, David Daniel</author><author>McKenzie Smith, Mhairi</author><author>Coughtrey, Anna E.</author><author>Heyman, Isobel</author><author>Manzotti, Grazia</author><author>Shafran, Roz</author></authors></contributors><titles><title>Practitioner Review: Unguided and guided self-help interventions for common mental health disorders in children and adolescents: a systematic review and meta-analysis</title><secondary-title>Journal of Child Psychology and Psychiatry</secondary-title><short-title>Practitioner Review</short-title></titles><periodical><full-title>Journal of Child Psychology and Psychiatry</full-title></periodical><pages>828-847</pages><volume>60</volume><number>8</number><issue>8</issue><keywords><keyword>children</keyword><keyword>adolescents</keyword><keyword>depression</keyword><keyword>anxiety</keyword><keyword>disruptive behaviour</keyword><keyword>Self-help</keyword></keywords><dates><year>2019</year><pub-dates><date>August 1, 2019</date></pub-dates></dates><isbn>0021-9630</isbn><electronic-resource-num>10.1111/jcpp.13010</electronic-resource-num><abstract>Mental health problems are common in children and adolescents, yet evidence-based treatments are hard to access. Self-help interventions can increase such access. The aim of this paper was to conduct a systematic review and meta-analysis of the use of guided and unguided self-help for children and young people with symptoms of common mental health disorders. In contrast to previous reviews of self-help in children, all types of self-help and multiple mental health disorders were investigated in order to increase power to investigate potential moderators of efficacy. Importantly, studies with control arms as well as those comparing against traditional face-to-face treatments were included. Fifty studies (n = 3396 participants in self-help/guided self-help conditions) met the inclusion criteria. Results demonstrated a moderate positive effect size for guided and unguided self-help interventions when compared against a control group (n = 44; g = 0.49; 95% CI: 0.37 to 0.61, p &lt; .01) and a small but significant negative effect size when compared to other therapies (n = 15; g = ?0.17; 95% CI: ?0.27 to ?0.07, p &lt; .01). Few potential moderators had a significant effect on outcome. Most comparisons resulted in significant heterogeneity and therefore results are interpreted with caution.</abstract><remote-database-name>acamh.onlinelibrary.wiley.com (Atypon)</remote-database-name><urls><web-urls><url>https://acamh.onlinelibrary.wiley.com/doi/10.1111/jcpp.13010</url></web-urls><pdf-urls><url>internal-pdf://1462/Bennett et al. - 2019 - Practitioner Review Unguided and guided self-help.pdf</url></pdf-urls></urls><access-date>2022-01-13 21:53:33</access-date></record><record><database name="MyLibrary">MyLibrary</database><source-app name="Zotero">Zotero</source-app><ref-type name="Journal Article">17</ref-type><contributors><authors><author>Piteo, Elena Marie</author><author>Ward, Kelly</author></authors></contributors><titles><title>Review: Social networking sites and associations with depressive and anxiety symptoms in children and adolescents – a systematic review</title><secondary-title>Child and Adolescent Mental Health</secondary-title><short-title>Review</short-title></titles><periodical><full-title>Child and Adolescent Mental Health</full-title></periodical><pages>201-216</pages><volume>25</volume><number>4</number><issue>4</issue><keywords><keyword>depression</keyword><keyword>anxiety</keyword><keyword>Mental health</keyword><keyword>Internet usage</keyword></keywords><dates><year>2020</year><pub-dates><date>November 1, 2020</date></pub-dates></dates><isbn>1475-357X</isbn><electronic-resource-num>10.1111/camh.12373</electronic-resource-num><abstract>Background Given social networking sites (SNSs) have become a pervasive part of culture; it is critical to understand the ways in which they may be advantageous or detrimental to the mental health of young people. This systematic narrative review examined the relationships between SNS and depressive and anxiety symptoms in the child and adolescent population (5?18 years). Methods Four databases were searched, and all articles between January 2005 and March 2019 were identified. Results Increased time spent or frequency of SNS use, and problematic and addictive behaviour on SNS were significantly associated with higher levels of depressive symptoms. Two cross-sectional studies found that increased time spent or frequency of SNS use and higher levels of investment on SNS were significantly associated with higher levels of anxiety symptoms. However, other potential confounding factors could explain the relationship between SNS and depressive and anxiety symptoms, including perceived social support, social comparison and fear of missing out (FoMO). Conclusions While there is evidence that there is a relationship between SNS and anxiety and depressive symptoms, the effect size tends to be small and informed by studies of poor quality. Therefore, results should be interpreted cautiously. Methodological issues in conceptualising SNS complicated the findings. Future studies should explore the various conditions by which SNS may either interfere or enhance the development of emotional regulation in young people. These findings help to inform clinicians and educators in targeting vulnerable young people who are at risk of developing mental health problems.</abstract><remote-database-name>acamh.onlinelibrary.wiley.com (Atypon)</remote-database-name><urls><web-urls><url>https://acamh.onlinelibrary.wiley.com/doi/10.1111/camh.12373</url></web-urls></urls><access-date>2022-01-13 21:53:33</access-date></record><record><database name="MyLibrary">MyLibrary</database><source-app name="Zotero">Zotero</source-app><ref-type name="Journal Article">17</ref-type><contributors><authors><author>Smith, Patrick</author><author>Dalgleish, Tim</author><author>Meiser-Stedman, Richard</author></authors></contributors><titles><title>Practitioner Review: Posttraumatic stress disorder and its treatment in children and adolescents</title><secondary-title>Journal of Child Psychology and Psychiatry</secondary-title><short-title>Practitioner Review</short-title></titles><periodical><full-title>Journal of Child Psychology and Psychiatry</full-title></periodical><pages>500-515</pages><volume>60</volume><number>5</number><issue>5</issue><keywords><keyword>trauma</keyword><keyword>treatment trials</keyword><keyword>diagnosis</keyword><keyword>Cognitive therapy</keyword><keyword>posttraumatic stress disorder</keyword></keywords><dates><year>2019</year><pub-dates><date>May 1, 2019</date></pub-dates></dates><isbn>0021-9630</isbn><electronic-resource-num>10.1111/jcpp.12983</electronic-resource-num><abstract>Important advances in understanding traumatic stress reactions in children and young people have been made in recent years. The aim of this review was to synthesise selected recent research findings, with a focus on their relevance to clinical practice. We therefore address: findings on the epidemiology of trauma exposure and Posttraumatic Stress Disorder (PTSD); recent changes to diagnostic classification; implications for screening and assessment of traumatic stress reactions; and treatment outcome studies including interventions for acute and chronic PTSD, dissemination of effective treatments into community settings, and early interventions. We conclude with recommendations for clinical practice and suggestions for future areas of research.</abstract><remote-database-name>acamh.onlinelibrary.wiley.com (Atypon)</remote-database-name><urls><web-urls><url>https://acamh.onlinelibrary.wiley.com/doi/10.1111/jcpp.12983</url></web-urls><pdf-urls><url>internal-pdf://1463/Smith et al. - 2019 - Practitioner Review Posttraumatic stress disorder.pdf</url></pdf-urls></urls><access-date>2022-01-13 21:53:33</access-date></record><record><database name="MyLibrary">MyLibrary</database><source-app name="Zotero">Zotero</source-app><ref-type name="Journal Article">17</ref-type><contributors><authors><author>Anderson, Joanna K.</author><author>Newlove-Delgado, Tamsin</author><author>Ford, Tamsin J.</author></authors></contributors><titles><title>Annual Research Review: A systematic review of mental health services for emerging adults – moulding a precipice into a smooth passage</title><secondary-title>Journal of Child Psychology and Psychiatry</secondary-title><short-title>Annual Research Review</short-title></titles><periodical><full-title>Journal of Child Psychology and Psychiatry</full-title></periodical><volume>n/a</volume><number>n/a</number><issue>n/a</issue><keywords><keyword>neurodevelopmental disorders</keyword><keyword>Mental health</keyword><keyword>ADHD</keyword><keyword>autism spectrum disorders</keyword><keyword>service development</keyword><keyword>care transition</keyword></keywords><dates><year>2021</year><pub-dates><date>December 23, 2021</date></pub-dates></dates><isbn>0021-9630</isbn><electronic-resource-num>10.1111/jcpp.13561</electronic-resource-num><abstract>Background The transition between child and adult services should aim to support young people into the next stage of their life in a way that optimises their function. Yet financial, organisational and procedural barriers to continuity of care often hamper smooth transition between child and adult services. Aim and method We reviewed studies of transition from child to adult mental health services, focusing on: (a) rates of referrals and referral acceptance; (b) barriers and facilitators of successful transition; (c) continuity of care during and post-transition and (d) service users? experience of transition. Studies were identified through systematic searches of electronic databases: PsycINFO, Medline, Embase and Child Development and Adolescent Studies. Findings Forty-seven papers describing 43 unique studies met inclusion criteria. Service provision is influenced by previous history and funding processes, and the presence or absence of strong primary care, specialist centres of excellence and coordination between specialist and primary care. Provision varies between and within countries, particularly whether services are restricted to ?core? mental health or broader needs. Unsupportive organisational culture, fragmentation of resources, skills and knowledge base undermine the collaborative working essential to optimise transition. Stigma and young people?s concerns about peers? evaluation often prompt disengagement and discontinuation of care during transition, leading to worsening of symptoms and later, to service re-entry. Qualitative studies reveal that young people and families find the transition process frustrating and difficult, mainly because of lack of advanced planning and inadequate preparation. Conclusions Despite increasing research interest over the last decade, transition remains ?poorly planned, executed and experienced?. Closer collaboration between child and adult services is needed to improve the quality of provision for this vulnerable group at this sensitive period of development.</abstract><remote-database-name>acamh.onlinelibrary.wiley.com (Atypon)</remote-database-name><urls><web-urls><url>https://acamh.onlinelibrary.wiley.com/doi/10.1111/jcpp.13561</url></web-urls></urls><access-date>2022-01-13 21:53:34</access-date></record><record><database name="MyLibrary">MyLibrary</database><source-app name="Zotero">Zotero</source-app><ref-type name="Journal Article">17</ref-type><contributors><authors><author>Lane, Alison E.</author></authors></contributors><titles><title>Practitioner Review: Effective management of functional difficulties associated with sensory symptoms in children and adolescents</title><secondary-title>Journal of Child Psychology and Psychiatry</secondary-title><short-title>Practitioner Review</short-title></titles><periodical><full-title>Journal of Child Psychology and Psychiatry</full-title></periodical><pages>943-958</pages><volume>61</volume><number>9</number><issue>9</issue><keywords><keyword>children</keyword><keyword>intervention</keyword><keyword>measurement</keyword><keyword>developmental disability</keyword><keyword>sensory</keyword><keyword>Sensory symptoms</keyword></keywords><dates><year>2020</year><pub-dates><date>September 1, 2020</date></pub-dates></dates><isbn>0021-9630</isbn><electronic-resource-num>10.1111/jcpp.13230</electronic-resource-num><abstract>Background Sensory symptoms are defined as atypical behavioral responses to daily sensory stimuli that impact on the performance of everyday routines. Sensory symptoms have been observed in young people with and without developmental concerns. There is uncertainty, however, regarding the best way to identify and manage sensory symptoms. The aim of this paper is  to provide a review of current best evidence regarding measurement of and interventions for sensory symptoms. Methods A narrative review methodology is adopted to address the aims of this paper. First, sensory symptoms are defined, and then, an overview of the evidence for the relationship between sensory symptoms and childhood function is provided. Second, commonly used sensory assessment tools are summarized and evaluated. Finally, an overview and critique of the evidence for sensory and nonsensory-based interventions addressing sensory symptoms are given. Results The terminology used to describe sensory symptoms varies by discipline, and several conceptual taxonomies including sensory subtypes have been proposed. There is ample evidence to support the association of sensory symptoms with childhood function including social engagement, repetitive behaviors, anxiety, and participation in self-care routines. Measurement of sensory symptoms is dominated by proxy-report instruments, and few single instruments assess the entire domain of sensory symptomatology. The evidence for interventions for sensory symptoms is emerging but still limited by low quantity and methodological concerns. Conclusions Effective management of sensory symptoms may mitigate the burden of neurodevelopmental disability and mental illness in young people. Identification of sensory symptoms should be conducted by a skilled practitioner utilizing multiple measurement methods. Intervention protocols for sensory symptoms should be informed by current best evidence which is strongest for Ayres Sensory Integration?, Qigong massage, the Alert Program?, and Social Stories. To make significant progress in this field, however, new intervention studies must address the question of ?what intervention works for whom??.</abstract><remote-database-name>acamh.onlinelibrary.wiley.com (Atypon)</remote-database-name><urls><web-urls><url>https://acamh.onlinelibrary.wiley.com/doi/10.1111/jcpp.13230</url></web-urls></urls><access-date>2022-01-13 21:53:35</access-date></record><record><database name="MyLibrary">MyLibrary</database><source-app name="Zotero">Zotero</source-app><ref-type name="Journal Article">17</ref-type><contributors><authors><author>Rice, Frances</author><author>Harold, Gordon</author><author>Thapar, Anita</author></authors></contributors><titles><title>The genetic aetiology of childhood depression: a review</title><secondary-title>Journal of Child Psychology and Psychiatry</secondary-title><short-title>The genetic aetiology of childhood depression</short-title></titles><periodical><full-title>Journal of Child Psychology and Psychiatry</full-title></periodical><pages>65-79</pages><volume>43</volume><number>1</number><issue>1</issue><keywords><keyword>family</keyword><keyword>childhood</keyword><keyword>depression</keyword><keyword>genetics</keyword><keyword>meta-analysis</keyword><keyword>adoption</keyword><keyword>Adolescence</keyword><keyword>twins</keyword></keywords><dates><year>2002</year><pub-dates><date>January 1, 2002</date></pub-dates></dates><isbn>0021-9630</isbn><electronic-resource-num>10.1111/1469-7610.00004</electronic-resource-num><abstract>Background: We review the evidence for the familiality of major depressive disorder (MDD) and the genetic aetiology of depressive symptoms in children and adolescents. Methods: Databases and reference lists were searched for family, twin and adoption studies of childhood MDD and childhood depressive symptoms. Data from independent family studies that fulfilled specified inclusion criteria were pooled and odds ratios were calculated for top-down and bottom-up family studies. Results: Estimates of familial risk differ by control group and by study design (odds ratio range 1.70, 3.98). Twin studies show that depressive symptoms in young people are heritable although rater and measurement issues are important. Adoption studies show little evidence for a genetic influence on depressive symptoms. Conclusions: MDD in young people is familial although control group and study design affect the magnitude of the familial risk. Estimates of heritability from twin and adoption studies vary widely and few firm conclusions can be made regarding the genetic aetiology of depressive symptoms in childhood. Areas that require future work include the examination of rater effects, measurement issues, the effects of age and comorbidity and reasons for the discrepancy between twin and adoption findings.</abstract><remote-database-name>acamh.onlinelibrary.wiley.com (Atypon)</remote-database-name><urls><web-urls><url>https://acamh.onlinelibrary.wiley.com/doi/10.1111/1469-7610.00004</url></web-urls></urls><access-date>2022-01-13 21:53:36</access-date></record><record><database name="MyLibrary">MyLibrary</database><source-app name="Zotero">Zotero</source-app><ref-type name="Journal Article">17</ref-type><contributors><authors><author>Costello, E. Jane</author><author>Maughan, Barbara</author></authors></contributors><titles><title>Annual Research Review: Optimal outcomes of child and adolescent mental illness</title><secondary-title>Journal of Child Psychology and Psychiatry</secondary-title><short-title>Annual Research Review</short-title></titles><periodical><full-title>Journal of Child Psychology and Psychiatry</full-title></periodical><pages>324-341</pages><volume>56</volume><number>3</number><issue>3</issue><keywords><keyword>adolescence</keyword><keyword>outcome</keyword><keyword>prediction</keyword><keyword>epidemiology</keyword><keyword>Adulthood</keyword></keywords><dates><year>2015</year><pub-dates><date>March 1, 2015</date></pub-dates></dates><isbn>0021-9630</isbn><electronic-resource-num>10.1111/jcpp.12371</electronic-resource-num><abstract>Background ?Optimal outcomes? of child and adolescent psychiatric disorders may mean the best possible outcome, or the best considering a child's history. Most research into the outcomes of child and adolescent psychiatric disorder concentrates on the likelihood of adult illness and disability given an earlier history of psychopathology. Methods In this article, we review the research literature (based on a literature search using PubMed, RePORT and Google Advanced Scholar databases) on including optimal outcomes for young people with a history of anxiety, depression, attention-deficit/hyperactivity disorder, conduct disorder, oppositional defiant disorder, or substance use disorders in childhood or adolescence. We consider three types of risks that these children may run later in development: future episodes of the same disorder, future episodes of a different disorder, and functional impairment. The impact of treatment or preventative interventions on early adult functioning is briefly reviewed. Results We found that very few studies enabled us to answer our questions with certainty, but that in general about half of adults with a psychiatric history were disorder-free and functioning quite well in their 20s or 30s. However, their chance of functioning well was less than that of adults without a psychiatric history, even in the absence of a current disorder. Conclusions Among adults who had a psychiatric disorder as a child or adolescent, about half can be expected to be disorder-free as young adults, and of these about half will be free of significant difficulties in the areas of work, health, relationships, and crime. Optimal outcomes are predicted by a mixture of personal characteristics and environmental supports.</abstract><remote-database-name>acamh.onlinelibrary.wiley.com (Atypon)</remote-database-name><urls><web-urls><url>https://acamh.onlinelibrary.wiley.com/doi/10.1111/jcpp.12371</url></web-urls><pdf-urls><url>internal-pdf://1464/Costello and Maughan - 2015 - Annual Research Review Optimal outcomes of child .pdf</url></pdf-urls></urls><access-date>2022-01-13 21:53:37</access-date></record><record><database name="MyLibrary">MyLibrary</database><source-app name="Zotero">Zotero</source-app><ref-type name="Journal Article">17</ref-type><contributors><authors><author>Bottiani, Jessika H.</author><author>Camacho, Daniel A.</author><author>Lindstrom Johnson, Sarah</author><author>Bradshaw, Catherine P.</author></authors></contributors><titles><title>Annual Research Review: Youth firearm violence disparities in the United States and implications for prevention</title><secondary-title>Journal of Child Psychology and Psychiatry</secondary-title><short-title>Annual Research Review</short-title></titles><periodical><full-title>Journal of Child Psychology and Psychiatry</full-title></periodical><pages>563-579</pages><volume>62</volume><number>5</number><issue>5</issue><keywords><keyword>prevention</keyword><keyword>Adolescence</keyword><keyword>firearm violence</keyword><keyword>racial disparities</keyword><keyword>socio-cultural influence</keyword><keyword>structural inequality</keyword></keywords><dates><year>2021</year><pub-dates><date>May 1, 2021</date></pub-dates></dates><isbn>0021-9630</isbn><electronic-resource-num>10.1111/jcpp.13392</electronic-resource-num><abstract>ObjectiveResearch has identified the United States (U.S.) as a global outlier in its firearm ownership rates, with a correspondingly higher risk of youth firearm violence compared to other countries. The relative extent of disparities in youth firearm violence within the U.S. has been less clear. Little is known about factors in the social ecology driving these disparities and whether current firearm violence prevention approaches sufficiently address them.MethodApplying a health disparities framework, we synthesized epidemiological, sociological, and prevention science literatures, emphasizing structural inequalities in youth sociocultural positionality in life course developmental context. We also highlighted findings from national injury data and other studies regarding the magnitude and impacts of youth firearm violence disparities.ResultsThe burden of firearm violence varied markedly at intersections of gender, race, place, developmental stage, and homicidal or suicidal intent. Firearm homicide among Black boys and young men (ages 15-24) was at outlier levels - many times greater than the rates of any other demographic group, developmental stage, or violence intent, particularly in urban settings. Recent research has operationalized structural racism and implicated historically racialized spaces as a root cause of this disparity. In contrast, elevated firearm suicide rates were found among Native and White boys and young men in rural settings; firearm-related cultural attitudes and gender socialization were points of consideration to explain these disparities. We highlighted research-based youth firearm violence preventive interventions, and emphasized gaps in efforts focused on structural and sociocultural factors.ConclusionsMore explicit attention to reducing firearm homicide among Black boys and young men and firearm suicide among Native and rural White boys and young men is urgently needed and has potential to substantially lower overall rates of firearm violence in the U.S.</abstract><remote-database-name>acamh.onlinelibrary.wiley.com (Atypon)</remote-database-name><urls><web-urls><url>https://acamh.onlinelibrary.wiley.com/doi/10.1111/jcpp.13392</url></web-urls></urls><access-date>2022-01-13 21:53:37</access-date></record><record><database name="MyLibrary">MyLibrary</database><source-app name="Zotero">Zotero</source-app><ref-type name="Journal Article">17</ref-type><contributors><authors><author>Arseneault, Louise</author></authors></contributors><titles><title>Annual Research Review: The persistent and pervasive impact of being bullied in childhood and adolescence: implications for policy and practice</title><secondary-title>Journal of Child Psychology and Psychiatry</secondary-title><short-title>Annual Research Review</short-title></titles><periodical><full-title>Journal of Child Psychology and Psychiatry</full-title></periodical><pages>405-421</pages><volume>59</volume><number>4</number><issue>4</issue><keywords><keyword>development</keyword><keyword>mental health</keyword><keyword>children</keyword><keyword>adolescents</keyword><keyword>life course</keyword><keyword>physical health</keyword><keyword>Bullying victimisation</keyword><keyword>socioeconomic outcomes</keyword></keywords><dates><year>2018</year><pub-dates><date>April 1, 2018</date></pub-dates></dates><isbn>0021-9630</isbn><electronic-resource-num>10.1111/jcpp.12841</electronic-resource-num><abstract>Background We have known for some time that being bullied was associated with children's and adolescents? adjustment difficulties and well-being. In recent years, we have come to recognise that the impact of childhood bullying victimisation on the development of mental health problems is more complex. This paper aims to review the evidence for an independent contribution of childhood bullying victimisation to the development of poor outcomes throughout the life span, including mental, physical and socioeconomic outcomes, and discuss the implications for policy and practice. Findings Existing research indicates that (a) being bullied in childhood is associated with distress and symptoms of mental health problems. This large body of evidence supports actions aimed at reducing the occurrence of bullying behaviours; (b) the consequences of childhood bullying victimisation can persist up to midlife and, in addition to mental health, can impact physical and socioeconomic outcomes. These new findings indicate that interventions should also focus on supporting victims of bullying and helping them build resilience; (c) research has identified some factors that predispose children to be targeted by bullying behaviours. These studies suggest that public health interventions could aim at preventing children from becoming the target of bullying behaviours from an early age. Conclusions It is a truism to emphasise that further work is needed to understand why and how young people's aspirations are often cut short by this all too common adverse social experience. In parallel, we must develop effective strategies to tackle this form of abuse and its consequences for the victims. Addressing bullying in childhood could not only reduce children's and adolescents? mental health symptoms but also prevent psychiatric and socioeconomic difficulties up to adulthood and reduce considerable costs for society.</abstract><remote-database-name>acamh.onlinelibrary.wiley.com (Atypon)</remote-database-name><urls><web-urls><url>https://acamh.onlinelibrary.wiley.com/doi/10.1111/jcpp.12841</url></web-urls><pdf-urls><url>internal-pdf://1465/Arseneault - 2018 - Annual Research Review The persistent and pervasi.pdf</url></pdf-urls></urls><access-date>2022-01-13 21:53:39</access-date></record><record><database name="MyLibrary">MyLibrary</database><source-app name="Zotero">Zotero</source-app><ref-type name="Journal Article">17</ref-type><contributors><authors><author>Thomas, Fiona C.</author><author>Puente-Duran, Sofia</author><author>Mutschler, Christina</author><author>Monson, Candice M.</author></authors></contributors><titles><title>Trauma-focused cognitive behavioral therapy for children and youth in low and middle-income countries: A systematic review</title><secondary-title>Child and Adolescent Mental Health</secondary-title><short-title>Trauma-focused cognitive behavioral therapy for children and youth in low and middle-income countries</short-title></titles><periodical><full-title>Child and Adolescent Mental Health</full-title></periodical><volume>n/a</volume><number>n/a</number><issue>n/a</issue><keywords><keyword>children</keyword><keyword>adolescents</keyword><keyword>low- and middle-income countries</keyword><keyword>posttraumatic stress disorder</keyword><keyword>conflict-affected</keyword><keyword>Trauma-focused cognitive behavioral therapy</keyword></keywords><dates><year>2020</year><pub-dates><date>November 20, 2020</date></pub-dates></dates><isbn>1475-357X</isbn><electronic-resource-num>10.1111/camh.12435</electronic-resource-num><abstract>Background Trauma-focused cognitive behavioral therapy (TF-CBT) has been identified as a gold standard treatment for childhood posttraumatic stress disorder (PTSD) in Western countries. More recently, TF-CBT has emerged in the literature as an area of interest for children and youth affected by conflict and war in low- and middle-income countries (LMIC). Methods The present systematic review assesses the current evidence base of TF-CBT for children and youth in LMIC, with a focus on conflict-affected countries. A total of 143 articles were identified, of which 11 articles, representing 1,354 participants, met the proposed inclusion criteria. Results Results showed that the majority of the studies identified were conducted in low-resource community settings in East or Central Africa (n = 8). It was also found that cultural considerations were taken into account in TF-CBT delivery to meet the needs of local populations. Additionally, measures were translated and validated for local use. Conclusions Findings of outcome data indicated that TF-CBT was effective in treating trauma-related symptoms and improving psychosocial functioning in children and adolescents in LMICs. Given the limited number of published literature available in this area, further studies are needed to conclude when and for whom trauma-focused interventions are most relevant.</abstract><remote-database-name>acamh.onlinelibrary.wiley.com (Atypon)</remote-database-name><urls><web-urls><url>https://acamh.onlinelibrary.wiley.com/doi/10.1111/camh.12435</url></web-urls></urls><access-date>2022-01-13 21:54:44</access-date></record><record><database name="MyLibrary">MyLibrary</database><source-app name="Zotero">Zotero</source-app><ref-type name="Journal Article">17</ref-type><contributors><authors><author>Bekkering, G.e.</author><author>Aertgeerts, B.</author><author>Asueta-Lorente, J.-F.</author><author>Autrique, M.</author><author>Goossens, M.</author><author>Smets, K.</author><author>van Bussel, J.c.h.</author><author>Vanderplasschen, W.</author><author>Van Royen, P.</author><author>Hannes, K.</author></authors></contributors><titles><title>Practitioner Review: Evidence-based practice guidelines on alcohol and drug misuse among adolescents: a systematic review</title><secondary-title>Journal of Child Psychology and Psychiatry</secondary-title><short-title>Practitioner Review</short-title></titles><periodical><full-title>Journal of Child Psychology and Psychiatry</full-title></periodical><pages>3-21</pages><volume>55</volume><number>1</number><issue>1</issue><keywords><keyword>prevention</keyword><keyword>therapy</keyword><keyword>Adolescence</keyword><keyword>drug abuse</keyword><keyword>alcohol abuse</keyword></keywords><dates><year>2014</year><pub-dates><date>January 1, 2014</date></pub-dates></dates><isbn>0021-9630</isbn><electronic-resource-num>10.1111/jcpp.12145</electronic-resource-num><abstract>Background Context-specific evidence-based guidelines on how to prevent and treat substance misuse among adolescents are currently lacking in many countries. Due to the time consuming nature of de novo guideline development, the ADAPTE collaboration introduced a methodology to adapt existing guidelines to a local context. An important step in this method is a systematic review to identify relevant high-quality evidence-based guidelines. This study describes the results of this step for the development of guidelines on adolescent alcohol and drug misuse in Belgium. Methods Rigorous systematic review methodology was used. This included searches of electronic databases (Medline, Embase, Cinahl, PsychInfo, and ERIC in June 2011), websites of relevant organizations, and reference lists of key publications. Experts in the field were also contacted. Included were Dutch, English, French, or German evidence-based practice guidelines from 2006 or later on the prevention, screening, assessment, or treatment of alcohol or illicit drug misuse in persons aged 12?18 years. Two independent reviewers assessed the quality of the guidelines using the AGREE II (Appraisal of Guidelines for Research and Evaluation) instrument. Scope This overview provides a framework of current knowledge in adolescent alcohol and drug misuse prevention and treatment. Results This systematic review identified 32 relevant evidence-based guidelines on substance misuse among adolescents. Nine guidelines were judged to be of high quality; of which four had recommendations specifically on adolescents: one on school-based prevention, one on substance misuse prevention in vulnerable young people and two on alcohol misuse with specific sections for the adolescent population. There were few commonalities as guidelines focused on different target groups, professional disciplines and type and level of substance misuse. Evidence to support the recommendations was sparse, and many recommendations were based on expert consensus or on studies among adults. Also, the link between evidence and recommendations was often unclear. Conclusions There are a substantial number of guidelines addressing substance misuse in adolescents. However, only four high-quality guidelines included recommendations specific for adolescents. The current level of evidence that underpins the recommendations in these high-quality guidelines is low.</abstract><remote-database-name>acamh.onlinelibrary.wiley.com (Atypon)</remote-database-name><urls><web-urls><url>https://acamh.onlinelibrary.wiley.com/doi/10.1111/jcpp.12145</url></web-urls></urls><access-date>2022-01-13 21:54:44</access-date></record><record><database name="MyLibrary">MyLibrary</database><source-app name="Zotero">Zotero</source-app><ref-type name="Journal Article">17</ref-type><contributors><authors><author>Gee, Brioney</author><author>Wilson, Jon</author><author>Clarke, Tim</author><author>Farthing, Sophie</author><author>Carroll, Ben</author><author>Jackson, Christopher</author><author>King, Kahfee</author><author>Murdoch, Jamie</author><author>Fonagy, Peter</author><author>Notley, Caitlin</author></authors></contributors><titles><title>Review: Delivering mental health support within schools and colleges – a thematic synthesis of barriers and facilitators to implementation of indicated psychological interventions for adolescents</title><secondary-title>Child and Adolescent Mental Health</secondary-title><short-title>Review</short-title></titles><periodical><full-title>Child and Adolescent Mental Health</full-title></periodical><pages>34-46</pages><volume>26</volume><number>1</number><issue>1</issue><keywords><keyword>adolescent</keyword><keyword>Mental health</keyword><keyword>school</keyword><keyword>implementation</keyword><keyword>school-based</keyword></keywords><dates><year>2021</year><pub-dates><date>February 1, 2021</date></pub-dates></dates><isbn>1475-357X</isbn><electronic-resource-num>10.1111/camh.12381</electronic-resource-num><abstract>Background Increasing the role of schools and colleges in the provision of mental health services for young people has the potential to improve early intervention and access to treatment. We aimed to understand what factors influence the successful implementation of indicated psychological interventions within schools and colleges to help guide increased provision of mental health support within education settings. Methods Systematic search for studies that have reported barriers or facilitators to the implementation of indicated interventions for adolescent emotional disorders delivered within schools and further education/sixth form colleges (CRD42018102830). Databases searched were EMBASE, MEDLINE, PsycINFO, CINAHL, British Nursing Index, ASSIA, ERIC and British Education Index. A thematic synthesis of factors reported to impact implementation was conducted. Results Two thousand five hundred and sixty-nine records and 177 full texts were screened. Fifty studies were identified for inclusion, all of which were of school-based interventions. Eleven analytic themes were developed encompassing intervention characteristics, organisational capacity, training and technical assistance, provider characteristics and community-level factors. Findings indicate the need to select appropriate interventions, consider logistical challenges of the school context and provide training and supervision to enable staff to deliver interventions with fidelity. However, structural and environmental support is required for these facilitators to have the greatest impact on successful implementation. Conclusions Implementing indicated school-based mental health interventions is challenging. Those involved in planning school-based mental health initiatives must be alert to the impact of factors on multiple interacting levels. There is a lack of research on implementing mental health support within further education and sixth form colleges. Key Practitioner Message Increased utilisation of schools and colleges as a setting for early intervention has been proposed as a means of improving access to mental health treatment, but successful implementation of mental health interventions within educational settings is challenging. Based on a synthesis of current evidence, we recommend that young people and education professionals should be involved in the selection of school-based interventions to ensure they are acceptable and practical to deliver within the logistical constraints of the school environment. Those delivering interventions within schools, as well as staff involved in identifying young people who might benefit from these interventions, must receive high-quality ongoing training and support. Senior school leaders play an important role in championing mental health interventions and developing a school culture that prioritises mental well-being. Health and education policy should be designed to promote a cross-sector focus on the emotional health of young people. There is a lack of evidence on the implementation of indicated psychological interventions within sixth form and further education colleges.</abstract><remote-database-name>acamh.onlinelibrary.wiley.com (Atypon)</remote-database-name><urls><web-urls><url>https://acamh.onlinelibrary.wiley.com/doi/10.1111/camh.12381</url></web-urls><pdf-urls><url>internal-pdf://1486/Gee et al. - 2021 - Review Delivering mental health support within sc.pdf</url></pdf-urls></urls><access-date>2022-01-13 21:54:45</access-date></record><record><database name="MyLibrary">MyLibrary</database><source-app name="Zotero">Zotero</source-app><ref-type name="Journal Article">17</ref-type><contributors><authors><author>Rodrigues, Rebecca</author><author>Lai, Meng-Chuan</author><author>Beswick, Adam</author><author>Gorman, Daniel A.</author><author>Anagnostou, Evdokia</author><author>Szatmari, Peter</author><author>Anderson, Kelly K.</author><author>Ameis, Stephanie H.</author></authors></contributors><titles><title>Practitioner Review: Pharmacological treatment of attention-deficit/hyperactivity disorder symptoms in children and youth with autism spectrum disorder: a systematic review and meta-analysis</title><secondary-title>Journal of Child Psychology and Psychiatry</secondary-title><short-title>Practitioner Review</short-title></titles><periodical><full-title>Journal of Child Psychology and Psychiatry</full-title></periodical><pages>680-700</pages><volume>62</volume><number>6</number><issue>6</issue><keywords><keyword>ADHD</keyword><keyword>alpha-2 agonists</keyword><keyword>antipsychotics</keyword><keyword>atomoxetine</keyword><keyword>Attention-deficit/hyperactivity disorder</keyword><keyword>autism spectrum disorder</keyword><keyword>bupropion</keyword><keyword>hyperactivity</keyword><keyword>impulsivity</keyword><keyword>inattention</keyword><keyword>modafinil.</keyword><keyword>pervasive developmental disorder</keyword><keyword>pharmacotherapy</keyword><keyword>stimulants</keyword><keyword>tricyclic antidepressants</keyword><keyword>venlafaxine</keyword></keywords><dates><year>2021</year><pub-dates><date>June 1, 2021</date></pub-dates></dates><isbn>0021-9630</isbn><electronic-resource-num>10.1111/jcpp.13305</electronic-resource-num><abstract>Background Clinically significant attention-deficit/hyperactivity disorder (ADHD) symptoms are common and impairing in children and youth with autism spectrum disorder(ASD). The aim of this systematic review and meta-analysis was to (a) evaluate the efficacy and safety of pharmacotherapy for the treatment of ADHD symptoms in ASD and (b) distil findings for clinical translation. Methods We searched electronic databases and clinical trial registries (1992 onwards). We selected randomized controlled trials conducted in participants &lt;25 years of age, diagnosed with ASD that evaluated ADHD outcomes (hyperactivity/impulsivity and inattention) following treatment with stimulants (methylphenidate or amphetamines), atomoxetine, alpha-2 adrenergic receptor agonists, antipsychotics, tricyclic antidepressants, bupropion, modafinil, venlafaxine, or a combination, in comparison with placebo, any of the listed medications, or behavioral therapies. Data were pooled using a random-effects model. Results Twenty-five studies (4 methylphenidate, 4 atomoxetine, 1 guanfacine, 14 antipsychotic, 1 venlafaxine, and 1 tianeptine) were included. Methylphenidate reduced hyperactivity (parent-rated: standardized mean difference [SMD] = ?.63, 95%CI = ?.95,?.30; teacher-rated: SMD = ?.81, 95%CI = ?1.43,?.19) and inattention (parent-rated: SMD = ?.36, 95%CI = ?.64,?.07; teacher-rated: SMD = ?.30, 95%CI = ?.49,?.11). Atomoxetine reduced inattention (parent-rated: SMD = ?.54, 95%CI = ?.98,?.09; teacher/investigator-rated: SMD = ?0.38, 95%CI = ?0.75, ?0.01) and parent-rated hyperactivity (parent-rated: SMD = ?.49, 95%CI = ?.76,?.23; teacher-rated: SMD = ?.43, 95%CI = ?.92, .06). Indirect evidence for significant reductions in hyperactivity with second-generation antipsychotics was also found. Quality of evidence for all interventions was low/very low. Methylphenidate was associated with a nonsignificant elevated risk of dropout due to adverse events. Conclusions Direct pooled evidence supports the efficacy and tolerability of methylphenidate or atomoxetine for treatment of ADHD symptoms in children and youth with ASD. The current review highlights the efficacy of standard ADHD pharmacotherapy for treatment of ADHD symptoms in children and youth with ASD. Consideration of the benefits weighed against the limitations of safety/efficacy data and lack of data evaluating long-term continuation is undertaken to help guide clinical decision-making regarding treatment of co-occurring ADHD symptoms in children and youth with ASD.</abstract><remote-database-name>acamh.onlinelibrary.wiley.com (Atypon)</remote-database-name><urls><web-urls><url>https://acamh.onlinelibrary.wiley.com/doi/10.1111/jcpp.13305</url></web-urls></urls><access-date>2022-01-13 21:54:46</access-date></record><record><database name="MyLibrary">MyLibrary</database><source-app name="Zotero">Zotero</source-app><ref-type name="Journal Article">17</ref-type><contributors><authors><author>Rew, Lynn</author><author>Young, Cara C.</author><author>Monge, Maria</author><author>Bogucka, Roxanne</author></authors></contributors><titles><title>Review: Puberty blockers for transgender and gender diverse youth—a critical review of the literature</title><secondary-title>Child and Adolescent Mental Health</secondary-title><short-title>Review</short-title></titles><periodical><full-title>Child and Adolescent Mental Health</full-title></periodical><pages>3-14</pages><volume>26</volume><number>1</number><issue>1</issue><keywords><keyword>adolescent</keyword><keyword>critical review</keyword><keyword>puberty blockers</keyword><keyword>Transgender</keyword></keywords><dates><year>2021</year><pub-dates><date>February 1, 2021</date></pub-dates></dates><isbn>1475-357X</isbn><electronic-resource-num>10.1111/camh.12437</electronic-resource-num><abstract>Background Increasingly, early adolescents who are transgender or gender diverse (TGD) are seeking gender-affirming healthcare services. Pediatric healthcare providers supported by professional guidelines are treating many of these children with gonadotropin-releasing hormone agonists (GnRHa), which reversibly block pubertal development, giving the child and their family more time in which to explore the possibility of medical transition. Methods We conducted a critical review of the literature to answer a series of questions about criteria for using puberty-blocking medications, the specific drugs used, the risks and adverse consequences and/or the positive outcomes associated with their use. We searched four databases: LGBT Life, PsycINFO, PubMed, and Web of Science. From an initial sample of 211 articles, we systematically reviewed 9 research studies that met inclusion/exclusion criteria. Results Studies reviewed had samples ranging from 1 to 192 (N = 543). The majority (71%) of participants in these studies required a diagnosis of gender dysphoria to qualify for puberty suppression and were administered medication during Tanner stages 2 through 4. Positive outcomes were decreased suicidality in adulthood, improved affect and psychological functioning, and improved social life. Adverse factors associated with use were changes in body composition, slow growth, decreased height velocity, decreased bone turnover, cost of drugs, and lack of insurance coverage. One study met all quality criteria and was judged ?excellent?, five studies met the majority of quality criteria resulting in ?good? ratings, whereas three studies were judged fair and had serious risks of bias. Conclusion Given the potentially life-saving benefits of these medications for TGD youth, it is critical that rigorous longitudinal and mixed methods research be conducted that includes stakeholders and members of the gender diverse community with representative samples.</abstract><remote-database-name>acamh.onlinelibrary.wiley.com (Atypon)</remote-database-name><urls><web-urls><url>https://acamh.onlinelibrary.wiley.com/doi/10.1111/camh.12437</url></web-urls></urls><access-date>2022-01-13 21:54:48</access-date></record><record><database name="MyLibrary">MyLibrary</database><source-app name="Zotero">Zotero</source-app><ref-type name="Journal Article">17</ref-type><contributors><authors><author>Turban, Jack L.</author><author>Ehrensaft, Diane</author></authors></contributors><titles><title>Research Review: Gender identity in youth: treatment paradigms and controversies</title><secondary-title>Journal of Child Psychology and Psychiatry</secondary-title><short-title>Research Review</short-title></titles><periodical><full-title>Journal of Child Psychology and Psychiatry</full-title></periodical><pages>1228-1243</pages><volume>59</volume><number>12</number><issue>12</issue><keywords><keyword>depression</keyword><keyword>anxiety</keyword><keyword>Gender dysphoria</keyword><keyword>gender identity</keyword><keyword>suicidal behavior</keyword></keywords><dates><year>2018</year><pub-dates><date>December 1, 2018</date></pub-dates></dates><isbn>0021-9630</isbn><electronic-resource-num>10.1111/jcpp.12833</electronic-resource-num><abstract>Background Pediatric gender identity has gained increased attention over the past several years in the popular media, political arena, and medical literature. This article reviews terminology in this evolving field, traditional models of gender identity development and their limitations, epidemiology and natural history of cross-gender identification among children and adolescents, co-occurring conditions and behaviors, research into the biological and psychosocial determinants of cross-gender identification, and research into the options regarding and benefits of clinical approaches to gender incongruent youth. Methods Based on a critical review of the extant literature, both theoretical and empirical, that addresses the issue of pediatric gender identity, the authors synthesized what is presently known and what is in need of further research in order to elucidate the developmental trajectory and clinical needs of gender diverse youth. Results The field of pediatric gender identity has evolved substantially over the past several years. New research suggests that cross-gender identification is prevalent (approximately 1% of youth). These youth suffer disproportionately high rates of anxiety, depression, and suicidality. Although research into the etiology of cross-gender identification is limited, emerging data have shown that affirmative treatment protocols may improve the high rates of mental health difficulties seen among these patients. Conclusions The field of pediatric gender identity has evolved dramatically. Emerging data suggest that these patients? high rates of anxiety, depression, and suicidality appear to be improved with affirmative protocols, although future longitudinal data are needed.</abstract><remote-database-name>acamh.onlinelibrary.wiley.com (Atypon)</remote-database-name><urls><web-urls><url>https://acamh.onlinelibrary.wiley.com/doi/10.1111/jcpp.12833</url></web-urls></urls><access-date>2022-01-13 21:54:49</access-date></record><record><database name="MyLibrary">MyLibrary</database><source-app name="Zotero">Zotero</source-app><ref-type name="Journal Article">17</ref-type><contributors><authors><author>Semple, Randye J.</author></authors></contributors><titles><title>Review: Yoga and mindfulness for youth with autism spectrum disorder: review of the current evidence</title><secondary-title>Child and Adolescent Mental Health</secondary-title><short-title>Review</short-title></titles><periodical><full-title>Child and Adolescent Mental Health</full-title></periodical><pages>12-18</pages><volume>24</volume><number>1</number><issue>1</issue><keywords><keyword>children</keyword><keyword>adolescents</keyword><keyword>mindfulness</keyword><keyword>autism spectrum disorder</keyword><keyword>Yoga</keyword></keywords><dates><year>2019</year><pub-dates><date>February 1, 2019</date></pub-dates></dates><isbn>1475-357X</isbn><electronic-resource-num>10.1111/camh.12295</electronic-resource-num><abstract>Background Yoga and mindfulness-based programs are becoming increasingly popular as a supplemental intervention for children and adolescents with autism spectrum disorders (ASD). Increasing numbers of children, parents, and schools are participating in programs around the country with an enthusiasm that far exceeds the research support for their efficacy. Therapies that are safe but not effective may not cause immediate harm. Nevertheless, the misappropriation of limited time and financial resources may result in missed opportunities. The need for clearly defined, evidence-based therapies for youth with ASD is essential. Method Electronic databases were searched for peer-reviewed intervention research studies using the key words autistic or autism in combination with yoga, mindfulness, or meditation. Eight studies met inclusion criteria. Results The findings are described in this critical review of eight empirical research studies that implemented yoga and mindfulness-based interventions for children with ASD. Although few studies reported improvements in core symptoms of ASD, preliminary findings suggest that yoga and mindfulness-based interventions are feasible and may improve a variety of prosocial behaviors, including communication and imitative behaviors; increased tolerance of sitting and of adult proximity; self-control; quality of life; and social responsiveness, social communication, social cognition, preoccupations, and social motivation. Reductions in aggressive behaviors, irritability, lethargy, social withdrawal, and noncompliance were also reported. Conclusions Based on the available literature, the empirical evidence to support the efficacy of yoga and mindfulness-based interventions for children and adolescents with ASD is inconclusive. The current body of research has significant limitations, including small sample sizes, no fidelity measures, and no control groups. Each of the eight studies, however, reported some positive effects on social, emotional, or behavioral metrics. These early results are promising and sufficient to warrant support for further research.</abstract><remote-database-name>acamh.onlinelibrary.wiley.com (Atypon)</remote-database-name><urls><web-urls><url>https://acamh.onlinelibrary.wiley.com/doi/10.1111/camh.12295</url></web-urls></urls><access-date>2022-01-13 21:54:50</access-date></record><record><database name="MyLibrary">MyLibrary</database><source-app name="Zotero">Zotero</source-app><ref-type name="Journal Article">17</ref-type><contributors><authors><author>Samji, Hasina</author><author>Wu, Judy</author><author>Ladak, Amilya</author><author>Vossen, Caralyn</author><author>Stewart, Evelyn</author><author>Dove, Naomi</author><author>Long, David</author><author>Snell, Gaelen</author></authors></contributors><titles><title>Review: Mental health impacts of the COVID-19 pandemic on children and youth – a systematic review</title><secondary-title>Child and Adolescent Mental Health</secondary-title><short-title>Review</short-title></titles><periodical><full-title>Child and Adolescent Mental Health</full-title></periodical><volume>n/a</volume><number>n/a</number><issue>n/a</issue><keywords><keyword>resilience</keyword><keyword>adolescence</keyword><keyword>depression</keyword><keyword>anxiety</keyword><keyword>Mental health</keyword></keywords><dates><year>2021</year><pub-dates><date>August 28, 2021</date></pub-dates></dates><isbn>1475-357X</isbn><electronic-resource-num>10.1111/camh.12501</electronic-resource-num><abstract>Background The COVID-19 pandemic has posed an unprecedented threat to global mental health. Children and adolescents may be more susceptible to mental health impacts related to their vulnerable developmental stage, fear of infection, home confinement, suspension of regular school and extracurricular activities, physical distancing mandates, and larger scale threats such as global financial recessions and associated impacts. Our objective was to review existing evidence of the COVID-19 pandemic?s global impact on the mental health of children and adolescents 3,000 chart reviews. A high prevalence of COVID-19-related fear was noted among children and adolescents, as well as more depressive and anxious symptoms compared with prepandemic estimates. Older adolescents, girls, and children and adolescents living with neurodiversities and/or chronic physical conditions were more likely to experience negative mental health outcomes. Many studies reported mental health deterioration among children and adolescents due to COVID-19 pandemic control measures. Physical exercise, access to entertainment, positive familial relationships, and social support were associated with better mental health outcomes. Conclusions This review highlights the urgent need for practitioners and policymakers to attend to and collaborate with children and adolescents, especially those in higher risk subgroups, to mitigate short- and long-term pandemic-associated mental health effects.</abstract><remote-database-name>acamh.onlinelibrary.wiley.com (Atypon)</remote-database-name><urls><web-urls><url>https://acamh.onlinelibrary.wiley.com/doi/10.1111/camh.12501</url></web-urls><pdf-urls><url>internal-pdf://1487/Samji et al. - 2021 - Review Mental health impacts of the COVID-19 pand.pdf</url></pdf-urls></urls><access-date>2022-01-13 21:54:51</access-date></record><record><database name="MyLibrary">MyLibrary</database><source-app name="Zotero">Zotero</source-app><ref-type name="Journal Article">17</ref-type><contributors><authors><author>Hiller, Rachel M.</author><author>Meiser-Stedman, Richard</author><author>Fearon, Pasco</author><author>Lobo, Sarah</author><author>McKinnon, Anna</author><author>Fraser, Abigail</author><author>Halligan, Sarah L.</author></authors></contributors><titles><title>Research Review: Changes in the prevalence and symptom severity of child post-traumatic stress disorder in the year following trauma – a meta-analytic study</title><secondary-title>Journal of Child Psychology and Psychiatry</secondary-title><short-title>Research Review</short-title></titles><periodical><full-title>Journal of Child Psychology and Psychiatry</full-title></periodical><pages>884-898</pages><volume>57</volume><number>8</number><issue>8</issue><keywords><keyword>adolescent</keyword><keyword>trauma</keyword><keyword>meta-analysis</keyword><keyword>longitudinal</keyword><keyword>Child</keyword><keyword>posttraumatic stress</keyword></keywords><dates><year>2016</year><pub-dates><date>August 1, 2016</date></pub-dates></dates><isbn>0021-9630</isbn><electronic-resource-num>10.1111/jcpp.12566</electronic-resource-num><abstract>Background Understanding the natural course of child and adolescent posttraumatic stress disorder (PTSD) has significant implications for the identification of, and intervention for, at-risk youth. We used a meta-analytic approach to examine longitudinal changes in youth PTSD prevalence and symptoms over the first 12 months posttrauma. Methods We conducted a systematic review to identify longitudinal studies of PTSD in young people (5?18 years old), excluding treatment trials. The search yielded 27 peer-reviewed studies and one unpublished dataset for analysis of pooled prevalence estimates, relative prevalence reduction and standardised mean symptom change. Key moderators were also explored, including age, proportion of boys in the sample, initial prevalence of PTSD and PTSD measurement type. Results Analyses demonstrated moderate declines in PTSD prevalence and symptom severity over the first 3?6 months posttrauma. From 1 to 6 months posttrauma, the prevalence of PTSD reduced by approximately 50%. Symptoms also showed moderate decline, particularly across the first 3 months posttrauma. There was little evidence of further change in prevalence or symptom severity after 6 months, suggesting that it is unlikely a child would lose a PTSD diagnosis without intervention beyond this point. Conclusions The current findings provide key information about the likelihood of posttrauma recovery in the absence of intervention and have important implications for our understanding of child and adolescent PTSD. Results are discussed with reference to the timing of PTSD screening and the potential role of early interventions. Findings particularly highlight the importance of future research to develop our understanding of what factors prevent the action of normal recovery from the ?acute? posttrauma period.</abstract><remote-database-name>acamh.onlinelibrary.wiley.com (Atypon)</remote-database-name><urls><web-urls><url>https://acamh.onlinelibrary.wiley.com/doi/10.1111/jcpp.12566</url></web-urls><pdf-urls><url>internal-pdf://1488/Hiller et al. - 2016 - Research Review Changes in the prevalence and sym.pdf</url></pdf-urls></urls><access-date>2022-01-13 21:54:52</access-date></record><record><database name="MyLibrary">MyLibrary</database><source-app name="Zotero">Zotero</source-app><ref-type name="Journal Article">17</ref-type><contributors><authors><author>Fazel, Mina</author><author>Townsend, Alice</author><author>Stewart, Harriet</author><author>Pao, Maryland</author><author>Paz, Isabel</author><author>Walker, Jane</author><author>Sawyer, Susan M.</author><author>Sharpe, Michael</author></authors></contributors><titles><title>Integrated care to address child and adolescent health in the 21st century: A clinical review</title><secondary-title>JCPP Advances</secondary-title><short-title>Integrated care to address child and adolescent health in the 21st century</short-title></titles><periodical><full-title>JCPP Advances</full-title></periodical><pages>e12045</pages><volume>1</volume><number>4</number><issue>4</issue><keywords><keyword>mental health</keyword><keyword>adolescent</keyword><keyword>child</keyword><keyword>collaborative care</keyword><keyword>disabilities</keyword><keyword>healthcare</keyword><keyword>integration</keyword><keyword>quality</keyword></keywords><dates><year>2021</year><pub-dates><date>December 1, 2021</date></pub-dates></dates><isbn>2692-9384</isbn><electronic-resource-num>10.1002/jcv2.12045</electronic-resource-num><abstract>Abstract Background Increasing specialisation and technical sophistication of medical tools across the 21st century have contributed to dramatic improvements in the life-expectancy of children and adolescents with complex physical health problems. Concurrently, there is growing appreciation within the community of the extent that children and adolescents experience mental disorders, which are more prevalent in those with complex chronic, serious or life-limiting health conditions. In this context, there are compelling reasons for paediatric services to move to a model of care that promotes greater integration of child psychiatry within the medical, somatic teams that care for children and adolescents in children?s hospitals. Aims In this article, we discuss the range of medical disorders managed by contemporary paediatrics. Materials and Methods We conducted a broad review of the literature and existing services, and use individual accounts to illustrate adolescents? healthcare preferences in the context of the challenges they experience around their mental health. Results Relevant disorders include life-limiting disorders, such as cancer; disorders involving the brain, such as epilepsy; common chronic disorders, such as asthma and diabetes; psychiatric emergencies, such as deliberate self-harm; and conditions that most commonly present to paediatric services, but where psychiatric input is required, such as severe eating disorders, somatic symptom disorders and gender dysphoria. The persisting legacy of the historical separation of physical and mental health services is described. Yet there are many models of service integration that can promote more collaborative care between psychiatrists and medical specialists, including some which have been taken to scale. Discussion In essence, clinical teams in children?s hospitals require more collaborative approaches that facilitate early recognition and treatment of the psychological aspects of illness as an integral part of patient-centred, family-focussed paediatric care, rather than as something that is bolted on when things go wrong. Conclusion Whilst trust and goodwill between services and providers will be required for novel models of care to be implemented, evaluation of these new models and incorporation of young people?s healthcare preferences is needed.</abstract><remote-database-name>acamh.onlinelibrary.wiley.com (Atypon)</remote-database-name><urls><web-urls><url>https://acamh.onlinelibrary.wiley.com/doi/10.1002/jcv2.12045</url></web-urls><pdf-urls><url>internal-pdf://1489/Fazel et al. - 2021 - Integrated care to address child and adolescent he.pdf</url></pdf-urls></urls><access-date>2022-01-13 21:54:53</access-date></record><record><database name="MyLibrary">MyLibrary</database><source-app name="Zotero">Zotero</source-app><ref-type name="Journal Article">17</ref-type><contributors><authors><author>Bennett, Kathryn</author><author>Gorman, Daniel A.</author><author>Duda, Stephanie</author><author>Brouwers, Melissa</author><author>Szatmari, Peter</author></authors></contributors><titles><title>Practitioner Review: On the trustworthiness of clinical practice guidelines – a systematic review of the quality of methods used to develop guidelines in child and youth mental health</title><secondary-title>Journal of Child Psychology and Psychiatry</secondary-title><short-title>Practitioner Review</short-title></titles><periodical><full-title>Journal of Child Psychology and Psychiatry</full-title></periodical><pages>662-673</pages><volume>57</volume><number>6</number><issue>6</issue><keywords><keyword>methodology</keyword><keyword>Mental health</keyword></keywords><dates><year>2016</year><pub-dates><date>June 1, 2016</date></pub-dates></dates><isbn>0021-9630</isbn><electronic-resource-num>10.1111/jcpp.12547</electronic-resource-num><abstract>Background Numerous practice guidelines (PGs) relevant to child and youth mental health (CYMH) are available, but their quality is uncertain. We used systematic review methodology to identify the methods employed to develop PGs in CYMH and assess whether they align with international quality standards. Methods We used prespecified inclusion criteria to search for CYMH PGs (2009?2014) in journals of professional associations or websites of organizations who produce or house PGs. Eligible PGs and organization websites were screened to identify PG development methods. Two reviewers assessed the alignment of the PG development methods with PG quality criteria using the Appraisal of Guidelines for Research and Evaluation (AGREE II) domains and Institute of Medicine (IOM) standards. Results Five sets of eligible development methods were identified in 70 eligible PGs. Three sets adhered to all (National Institute for Health and Care Excellence; Scottish Intercollegiate Guidelines Network) or most (U.S. Preventive Services Task Force) AGREE II domains and IOM standards, and were used to develop 31.4% of PGs. The two remaining sets of development methods had important weaknesses (e.g. lack of mandatory rigorous systematic reviews, multidisciplinary development groups, or transparent conflict of interest methods) and were associated with 21.4% of PGs. No development methods could be identified in 40.0% of PGs; ineligible development methods were referenced in 7.1% of PGs. Conclusions Up to 69% of available CYMH PGs may have been developed using methods that do not align with AGREE II quality criteria or IOM standards. The quality of available CYMH PGs needs to be assessed, and strategies designed to guide practitioners to high quality PGs and facilitate adherence by PG developers to international quality standards are needed.</abstract><remote-database-name>acamh.onlinelibrary.wiley.com (Atypon)</remote-database-name><urls><web-urls><url>https://acamh.onlinelibrary.wiley.com/doi/10.1111/jcpp.12547</url></web-urls></urls><access-date>2022-01-13 21:54:55</access-date></record><record><database name="MyLibrary">MyLibrary</database><source-app name="Zotero">Zotero</source-app><ref-type name="Journal Article">17</ref-type><contributors><authors><author>Harold, Gordon T.</author><author>Sellers, Ruth</author></authors></contributors><titles><title>Annual Research Review: Interparental conflict and youth psychopathology: an evidence review and practice focused update</title><secondary-title>Journal of Child Psychology and Psychiatry</secondary-title><short-title>Annual Research Review</short-title></titles><periodical><full-title>Journal of Child Psychology and Psychiatry</full-title></periodical><pages>374-402</pages><volume>59</volume><number>4</number><issue>4</issue><keywords><keyword>mental health</keyword><keyword>child development</keyword><keyword>intervention</keyword><keyword>parent–child interaction</keyword><keyword>Interparental conflict</keyword></keywords><dates><year>2018</year><pub-dates><date>April 1, 2018</date></pub-dates></dates><isbn>0021-9630</isbn><electronic-resource-num>10.1111/jcpp.12893</electronic-resource-num><abstract>The quality of the interparental relationship is recognized as an important influence on child and adolescent psychopathology. Historically, clinically oriented research on this topic has focused on the impacts of parental divorce and domestic violence as primary interparental relationship influences on child outcomes, to the relative neglect of dimensional or qualitative features of the couple/interparental relationship for youth (child and adolescent) psychopathology. Recent research has highlighted that children are affected by attributes of interparental conflict, specifically how parents express and manage conflicts in their relationship, across a continuum of expressed severity and negativity ? ranging from silence to violence. Furthermore, new evidence highlights that children's emotional, behavioral, social, academic outcomes, and future interpersonal relationships are adversely affected by conflict between parents/carers whether adults are living together or not (i.e. married or separated), or where children are or are not genetically related to their rearing parents (e.g. adoption). We review evidence and present an integrated theoretical model, highlighting how children are affected by interparental conflict and what this evidence base means for effective intervention and prevention program development, as well as the development of possible cost?benefit models. Additionally, we review policy implications of this research and highlight some very recent examples of UK-based policy focusing on addressing the interparental relationship and its impact on youth psychopathology.</abstract><remote-database-name>acamh.onlinelibrary.wiley.com (Atypon)</remote-database-name><urls><web-urls><url>https://acamh.onlinelibrary.wiley.com/doi/10.1111/jcpp.12893</url></web-urls><pdf-urls><url>internal-pdf://1490/Harold and Sellers - 2018 - Annual Research Review Interparental conflict and.pdf</url></pdf-urls></urls><access-date>2022-01-13 21:54:55</access-date></record><record><database name="MyLibrary">MyLibrary</database><source-app name="Zotero">Zotero</source-app><ref-type name="Journal Article">17</ref-type><contributors><authors><author>Cheung, Amy H.</author><author>Emslie, Graham J.</author><author>Mayes, Taryn L.</author></authors></contributors><titles><title>Review of the efficacy and safety of antidepressants in youth depression</title><secondary-title>Journal of Child Psychology and Psychiatry</secondary-title></titles><periodical><full-title>Journal of Child Psychology and Psychiatry</full-title></periodical><pages>735-754</pages><volume>46</volume><number>7</number><issue>7</issue><keywords><keyword>children</keyword><keyword>adolescents</keyword><keyword>review</keyword><keyword>efficacy</keyword><keyword>Antidepressants</keyword><keyword>clinical trials</keyword><keyword>safety</keyword></keywords><dates><year>2005</year><pub-dates><date>July 1, 2005</date></pub-dates></dates><isbn>0021-9630</isbn><electronic-resource-num>10.1111/j.1469-7610.2005.01467.x</electronic-resource-num><abstract>Background:? Depression in children and adolescents is a cause of substantial morbidity and mortality in this population. It is a common disorder that affects 2% of children and up to 6% of adolescents. Although antidepressants are used frequently for the treatment of this disorder, there has been recent controversy about the efficacy and safety of these medications in this population. This review examined the available evidence from clinical trials of antidepressants in adolescents and children with depression. Methods:? Clinical trial data reviewed were obtained from published reports, including peer review journals and meeting abstracts, as well as unpublished data in the public domain. Clinical trials in this review included large RCTs of antidepressants in youth under the age of 19 with depression. Studies were identified in 2 stages: 1) all RCTs included in the 2004 FDA safety report were reviewed; and 2) to ensure that no additional studies not reported to the FDA were missed, MEDLINE and PSYCH Info were searched from inception until December 2004. A total of 8 published studies and 9 unpublished studies were identified and reviewed. Results:? Efficacy and safety results from each study are reviewed in detail. There are significant differences in remission and response rates between different antidepressants but also between placebo groups across studies. Adverse events are common in clinical trials involving children and adolescents with depression. Due to lack of access to full data sets, effect sizes could not be calculated. Conclusions:? With the variability in trial methodology and the variation in the drug/placebo response rates within a single trial, clinicians need to be judicious in their interpretation of research data on pediatric antidepressant trials. Significant methodological issues may also have affected the efficacy and safety results from these clinical trials.</abstract><remote-database-name>acamh.onlinelibrary.wiley.com (Atypon)</remote-database-name><urls><web-urls><url>https://acamh.onlinelibrary.wiley.com/doi/10.1111/j.1469-7610.2005.01467.x</url></web-urls><pdf-urls><url>internal-pdf://1491/Cheung et al. - 2005 - Review of the efficacy and safety of antidepressan.pdf</url></pdf-urls></urls><access-date>2022-01-13 21:54:57</access-date></record><record><database name="MyLibrary">MyLibrary</database><source-app name="Zotero">Zotero</source-app><ref-type name="Journal Article">17</ref-type><contributors><authors><author>Lubans, David R.</author><author>Plotnikoff, Ron C.</author><author>Lubans, Nicole J.</author></authors></contributors><titles><title>Review: A systematic review of the impact of physical activity programmes on social and emotional well-being in at-risk youth</title><secondary-title>Child and Adolescent Mental Health</secondary-title><short-title>Review</short-title></titles><periodical><full-title>Child and Adolescent Mental Health</full-title></periodical><pages>2-13</pages><volume>17</volume><number>1</number><issue>1</issue><keywords><keyword>mental health</keyword><keyword>resilience</keyword><keyword>intervention</keyword><keyword>Activity level</keyword><keyword>health psychology</keyword></keywords><dates><year>2012</year><pub-dates><date>February 1, 2012</date></pub-dates></dates><isbn>1475-357X</isbn><electronic-resource-num>10.1111/j.1475-3588.2011.00623.x</electronic-resource-num><abstract>Background:? Physical activity programmes have been identified as a potential strategy for improving social and emotional well-being in at-risk youth, who have a prevalence of depression and low self-esteem exceeding the general population. Methods:  A systematic search of six electronic databases (EMBASE, OVID MEDLINE, PsychINFO, PubMed, Scopus and SPORTDiscus) was conducted to identify physical activity programmes designed to improve social and emotional well-being in at-risk youth. Results:? The search identified 15 studies, which reported the effects of three types of physical activity programmes (i.e. outdoor adventure, sport and skill-based and physical fitness programmes) on social and emotional well-being. While many of the interventions resulted in significant positive effects, the risk of bias was high in all of the included studies. Conclusion:? Due to the mixed findings and the high risk of bias, it is difficult to determine the efficacy of physical activity programmes for improving social and emotional well being in at-risk youth.</abstract><remote-database-name>acamh.onlinelibrary.wiley.com (Atypon)</remote-database-name><urls><web-urls><url>https://acamh.onlinelibrary.wiley.com/doi/10.1111/j.1475-3588.2011.00623.x</url></web-urls><pdf-urls><url>internal-pdf://1492/Lubans et al. - 2012 - Review A systematic review of the impact of physi.pdf</url></pdf-urls></urls><access-date>2022-01-13 21:54:58</access-date></record><record><database name="MyLibrary">MyLibrary</database><source-app name="Zotero">Zotero</source-app><ref-type name="Journal Article">17</ref-type><contributors><authors><author>de Vries, Sanne L. A.</author><author>Hoeve, Machteld</author><author>Assink, Mark</author><author>Stams, Geert Jan J. M.</author><author>Asscher, Jessica J.</author></authors></contributors><titles><title>Practitioner Review: Effective ingredients of prevention programs for youth at risk of persistent juvenile delinquency – recommendations for clinical practice</title><secondary-title>Journal of Child Psychology and Psychiatry</secondary-title><short-title>Practitioner Review</short-title></titles><periodical><full-title>Journal of Child Psychology and Psychiatry</full-title></periodical><pages>108-121</pages><volume>56</volume><number>2</number><issue>2</issue><keywords><keyword>prevention</keyword><keyword>meta-analysis</keyword><keyword>Effectiveness</keyword><keyword>juvenile delinquency</keyword></keywords><dates><year>2015</year><pub-dates><date>February 1, 2015</date></pub-dates></dates><isbn>0021-9630</isbn><electronic-resource-num>10.1111/jcpp.12320</electronic-resource-num><abstract>Background There is a lack of knowledge about specific effective ingredients of prevention programs for youth at risk for persistent delinquent behavior. The present study combines findings of previous studies by examining the effectiveness of programs in preventing persistent juvenile delinquency and by studying which particular program, sample, and study characteristics contribute to the effects. Information on effective ingredients offers specific indications of how programs may be improved in clinical practice. Method A literature search in PsychINFO, ERIC, PubMed, Sociological Abstracts, Criminal Justice Abstracts, and Google Scholar was performed. Only (quasi)experimental studies and studies that focused on adolescents at risk for (persistent) delinquent behavior were included. Multilevel meta-analysis was conducted on 39 studies (N = 9,084). Participants? ages ranged from 6 to 20 years (M = 14 years, SD = 2.45). Results The overall effect size was significant and small in magnitude (d = 0.24, p &lt; .001). Behavioral-oriented programs, focusing on parenting skills training, behavioral modeling, or behavioral contracting yielded the largest effects. Multimodal programs and programs carried out in the family context proved to be more beneficial than individual and group-based programs. Less intensive programs yielded larger effects. Conclusions Prevention programs have positive effects on preventing persistent juvenile delinquency. In order to improve program effectiveness, interventions should be behavioral-oriented, delivered in a family or multimodal format, and the intensity of the program should be matched to the level of risk of the juvenile.</abstract><remote-database-name>acamh.onlinelibrary.wiley.com (Atypon)</remote-database-name><urls><web-urls><url>https://acamh.onlinelibrary.wiley.com/doi/10.1111/jcpp.12320</url></web-urls><pdf-urls><url>internal-pdf://1493/de Vries et al. - 2015 - Practitioner Review Effective ingredients of prev.pdf</url></pdf-urls></urls><access-date>2022-01-13 21:54:59</access-date></record><record><database name="MyLibrary">MyLibrary</database><source-app name="Zotero">Zotero</source-app><ref-type name="Journal Article">17</ref-type><contributors><authors><author>Cha, Christine B.</author><author>Franz, Peter J.</author><author>M. Guzmán, Eleonora</author><author>Glenn, Catherine R.</author><author>Kleiman, Evan M.</author><author>Nock, Matthew K.</author></authors></contributors><titles><title>Annual Research Review: Suicide among youth – epidemiology, (potential) etiology, and treatment</title><secondary-title>Journal of Child Psychology and Psychiatry</secondary-title><short-title>Annual Research Review</short-title></titles><periodical><full-title>Journal of Child Psychology and Psychiatry</full-title></periodical><pages>460-482</pages><volume>59</volume><number>4</number><issue>4</issue><keywords><keyword>prevention</keyword><keyword>treatment</keyword><keyword>risk factors</keyword><keyword>correlates</keyword><keyword>Suicide</keyword></keywords><dates><year>2018</year><pub-dates><date>April 1, 2018</date></pub-dates></dates><isbn>0021-9630</isbn><electronic-resource-num>10.1111/jcpp.12831</electronic-resource-num><abstract>Background Suicide is a leading cause of death and a complex clinical outcome. Here, we summarize the current state of research pertaining to suicidal thoughts and behaviors in youth. We review their definitions/measurement and phenomenology, epidemiology, potential etiological mechanisms, and psychological treatment and prevention efforts. Results We identify key patterns and gaps in knowledge that should guide future work. Regarding epidemiology, the prevalence of suicidal thoughts and behaviors among youth varies across countries and sociodemographic populations. Despite this, studies are rarely conducted cross-nationally and do not uniformly account for high-risk populations. Regarding etiology, the majority of risk factors have been identified within the realm of environmental and psychological factors (notably negative affect-related processes), and most frequently using self-report measures. Little research has spanned across additional units of analyses including behavior, physiology, molecules, cells, and genes. Finally, there has been growing evidence in support of select psychotherapeutic treatment and prevention strategies, and preliminary evidence for technology-based interventions. Conclusions There is much work to be done to better understand suicidal thoughts and behaviors among youth. We strongly encourage future research to: (1) continue improving the conceptualization and operationalization of suicidal thoughts and behaviors; (2) improve etiological understanding by focusing on individual (preferably malleable) mechanisms; (3) improve etiological understanding also by integrating findings across multiple units of analyses and developing short-term prediction models; (4) demonstrate greater developmental sensitivity overall; and (5) account for diverse high-risk populations via sampling and reporting of sample characteristics. These serve as initial steps to improve the scientific approach, knowledge base, and ultimately prevention of suicidal thoughts and behaviors among youth.</abstract><remote-database-name>acamh.onlinelibrary.wiley.com (Atypon)</remote-database-name><urls><web-urls><url>https://acamh.onlinelibrary.wiley.com/doi/10.1111/jcpp.12831</url></web-urls><pdf-urls><url>internal-pdf://1494/Cha et al. - 2018 - Annual Research Review Suicide among youth – epid.pdf</url></pdf-urls></urls><access-date>2022-01-13 21:55:00</access-date></record><record><database name="MyLibrary">MyLibrary</database><source-app name="Zotero">Zotero</source-app><ref-type name="Journal Article">17</ref-type><contributors><authors><author>Vizard, Eileen</author></authors></contributors><titles><title>Practitioner Review: The victims and juvenile perpetrators of child sexual abuse – assessment and intervention</title><secondary-title>Journal of Child Psychology and Psychiatry</secondary-title><short-title>Practitioner Review</short-title></titles><periodical><full-title>Journal of Child Psychology and Psychiatry</full-title></periodical><pages>503-515</pages><volume>54</volume><number>5</number><issue>5</issue><keywords><keyword>treatment</keyword><keyword>intervention</keyword><keyword>assessment</keyword><keyword>characteristics</keyword><keyword>Child sexual abuse (CSA)</keyword><keyword>juvenile perpetrators</keyword><keyword>victims</keyword></keywords><dates><year>2013</year><pub-dates><date>May 1, 2013</date></pub-dates></dates><isbn>0021-9630</isbn><electronic-resource-num>10.1111/jcpp.12047</electronic-resource-num><abstract>Background:? The assessment of victims of child sexual abuse (CSA) is now a recognized aspect of clinical work for both CAMH and adult services. As juvenile perpetrators of CSA are responsible for a significant minority of the sexual assaults on other children, CAMH services are increasingly approached to assess these oversexualized younger children or sexually abusive adolescents. A developmental approach to assessment and treatment intervention is essential in all these cases. Method:? This review examines research on the characteristics of child victims and perpetrators of CSA. It describes evidence-based approaches to assessment and treatment of both groups of children. A selective review of MEDLINE, Psycinfo, Cochrane Library, and other databases was undertaken. Recommendations are made for clinical practice and future research. Findings:? The characteristics of CSA victims are well known and those of juvenile perpetrators of sexual abuse are becoming recognized. Assessment approaches for both groups of children should be delivered within a safeguarding context where risk to victims is minimized. Risk assessment instruments should be used only as adjuncts to a full clinical assessment. Given high levels of psychiatric comorbidity, assessment, treatment, and other interventions should be undertaken by mental health trained staff. Conclusions:? Victims and perpetrators of CSA present challenges and opportunities for professional intervention. Their complex presentations mean that their needs should be met by highly trained staff. However, their youth and developmental immaturity also give an opportunity to nip problem symptoms and behaviors in the bud. The key is in the earliest possible intervention with both groups. Future research should focus on long-term adult outcomes for both child victims and children who perpetrate CSA. Adult outcomes of treated children could identify problems and/or strengths in parenting the next generation and also the persistence and/or desistence of sexualized or abusive behavior.</abstract><remote-database-name>acamh.onlinelibrary.wiley.com (Atypon)</remote-database-name><urls><web-urls><url>https://acamh.onlinelibrary.wiley.com/doi/10.1111/jcpp.12047</url></web-urls></urls><access-date>2022-01-13 21:55:00</access-date></record><record><database name="MyLibrary">MyLibrary</database><source-app name="Zotero">Zotero</source-app><ref-type name="Journal Article">17</ref-type><contributors><authors><author>Sharp, Carla</author><author>Fonagy, Peter</author></authors></contributors><titles><title>Practitioner Review: Borderline personality disorder in adolescence – recent conceptualization, intervention, and implications for clinical practice</title><secondary-title>Journal of Child Psychology and Psychiatry</secondary-title><short-title>Practitioner Review</short-title></titles><periodical><full-title>Journal of Child Psychology and Psychiatry</full-title></periodical><pages>1266-1288</pages><volume>56</volume><number>12</number><issue>12</issue><keywords><keyword>adolescence</keyword><keyword>intervention</keyword><keyword>assessment</keyword><keyword>Borderline personality disorder</keyword><keyword>etiology</keyword></keywords><dates><year>2015</year><pub-dates><date>December 1, 2015</date></pub-dates></dates><isbn>0021-9630</isbn><electronic-resource-num>10.1111/jcpp.12449</electronic-resource-num><abstract>Background The past decade has seen an unprecedented increase in research activity on personality disorders (PDs) in adolescents. The increase in research activity, in addition to major nosological systems legitimizing the diagnosis of borderline personality disorder (BPD) in adolescents, highlights the need to communicate new research on adolescent personality problems to practitioners. Scope In this review, we provide up-to-date information on the phenomenology, prevalence, associated clinical problems, etiology, and intervention for BPD in adolescents. Our aim was to provide a clinically useful practitioner review and to dispel long-held myths about the validity, diagnostic utility, and treatability of PDs in adolescents. Findings and conclusion Alongside providing up-to-date information on the phenomenology, prevalence, and etiology, we also report on associated clinical problems and interventions for adolescent BPD. It is only through early active assessment and identification of youngsters with these problems that a lifetime of personal suffering and health system burden can be reduced or altogether avoided. A variety of evidence-based approaches are now available to treat BPD and related clinical problems in young people. Future research should focus on establishing optimal precision in the diagnostic processes in different treatment settings.</abstract><remote-database-name>acamh.onlinelibrary.wiley.com (Atypon)</remote-database-name><urls><web-urls><url>https://acamh.onlinelibrary.wiley.com/doi/10.1111/jcpp.12449</url></web-urls><pdf-urls><url>internal-pdf://1495/Sharp and Fonagy - 2015 - Practitioner Review Borderline personality disord.pdf</url></pdf-urls></urls><access-date>2022-01-13 21:55:02</access-date></record><record><database name="MyLibrary">MyLibrary</database><source-app name="Zotero">Zotero</source-app><ref-type name="Journal Article">17</ref-type><contributors><authors><author>Gee, Brioney</author><author>Reynolds, Shirley</author><author>Carroll, Ben</author><author>Orchard, Faith</author><author>Clarke, Tim</author><author>Martin, David</author><author>Wilson, Jon</author><author>Pass, Laura</author></authors></contributors><titles><title>Practitioner Review: Effectiveness of indicated school-based interventions for adolescent depression and anxiety – a meta-analytic review</title><secondary-title>Journal of Child Psychology and Psychiatry</secondary-title><short-title>Practitioner Review</short-title></titles><periodical><full-title>Journal of Child Psychology and Psychiatry</full-title></periodical><pages>739-756</pages><volume>61</volume><number>7</number><issue>7</issue><keywords><keyword>depression</keyword><keyword>anxiety</keyword><keyword>school</keyword><keyword>Adolescent</keyword><keyword>indicated interventions</keyword></keywords><dates><year>2020</year><pub-dates><date>July 1, 2020</date></pub-dates></dates><isbn>0021-9630</isbn><electronic-resource-num>10.1111/jcpp.13209</electronic-resource-num><abstract>Background Interest in delivering psychological interventions within schools to facilitate early intervention is increasing. However, most reviews have focused on universal or preventative programmes rather than interventions designed to decrease existing symptoms of depression or anxiety. This paper aims to provide a meta-analytic review of randomised controlled trials of indicated psychological interventions for young people aged 10?19 with elevated symptoms of depression and/or anxiety. Methods Eight electronic databases were systematically searched from inception to April 2019 for eligible trials. Study quality was assessed using two scales designed to evaluate psychotherapy intervention trials. Random effects meta-analyses were conducted separately for trials that recruited participants based on symptoms of depression and based on symptoms of anxiety. Results Data from 45 trials were analysed. Most interventions studied used cognitive and behavioural strategies. Few studies met methodological quality criteria, but effect size was not associated with study quality. Indicated school-based interventions had a small effect on reducing depression symptoms (SMD = .34, 95% CI ?0.48, ?0.21) and a medium effect on reducing anxiety symptoms (SMD = ?.49, 95% CI ?0.79, ?0.19) immediately postintervention. Subgroup analyses indicated that interventions delivered by internal school staff did not have significant effects on symptoms. Reductions in depression were maintained at short-term (≤6 months) but not medium (&gt;6 months ≤ 12) or long-term (&gt;12-month) follow-up. Reductions in anxiety symptoms were not maintained at any follow-up. Conclusions Indicated school-based interventions are effective at reducing symptoms of depression and anxiety in adolescents immediately postintervention but there is little evidence that these reductions are maintained. Interventions delivered by school staff are not supported by the current evidence base. Further high-quality randomised controlled trials incorporating assessment of longer-term outcomes are needed to justify increased investment in school-based interventions for adolescent depression and anxiety.</abstract><remote-database-name>acamh.onlinelibrary.wiley.com (Atypon)</remote-database-name><urls><web-urls><url>https://acamh.onlinelibrary.wiley.com/doi/10.1111/jcpp.13209</url></web-urls><pdf-urls><url>internal-pdf://1496/Gee et al. - 2020 - Practitioner Review Effectiveness of indicated sc.pdf</url></pdf-urls></urls><access-date>2022-01-13 21:55:03</access-date></record><record><database name="MyLibrary">MyLibrary</database><source-app name="Zotero">Zotero</source-app><ref-type name="Journal Article">17</ref-type><contributors><authors><author>Ng, Mei Yi</author><author>Weisz, John R.</author></authors></contributors><titles><title>Annual Research Review: Building a science of personalized intervention for youth mental health</title><secondary-title>Journal of Child Psychology and Psychiatry</secondary-title><short-title>Annual Research Review</short-title></titles><periodical><full-title>Journal of Child Psychology and Psychiatry</full-title></periodical><pages>216-236</pages><volume>57</volume><number>3</number><issue>3</issue><keywords><keyword>adolescents</keyword><keyword>Children</keyword><keyword>psychotherapy</keyword><keyword>personalized intervention</keyword><keyword>tailoring treatments</keyword></keywords><dates><year>2016</year><pub-dates><date>March 1, 2016</date></pub-dates></dates><isbn>0021-9630</isbn><electronic-resource-num>10.1111/jcpp.12470</electronic-resource-num><abstract>Background Within the past decade, health care service and research priorities have shifted from evidence-based medicine to personalized medicine. In mental health care, a similar shift to personalized intervention may boost the effectiveness and clinical utility of empirically supported therapies (ESTs). The emerging science of personalized intervention will need to encompass evidence-based methods for determining which problems to target and in which order, selecting treatments and deciding whether and how to combine them, and informing ongoing clinical decision-making through monitoring of treatment response throughout episodes of care. We review efforts to develop these methods, drawing primarily from psychotherapy research with youths. Then we propose strategies for building a science of personalized intervention in youth mental health. Findings The growing evidence base for personalizing interventions includes research on therapies adapted for specific subgroups; treatments targeting youths? environments; modular therapies; sequential, multiple assignment, randomized trials; measurement feedback systems; meta-analyses comparing treatments for specific patient characteristics; data-mining decision trees; and individualized metrics. Conclusion The science of personalized intervention presents questions that can be addressed in several ways. First, to evaluate and organize personalized interventions, we propose modifying the system used to evaluate and organize ESTs. Second, to help personalizing research keep pace with practice needs, we propose exploiting existing randomized trial data to inform personalizing approaches, prioritizing the personalizing approaches likely to have the greatest impact, conducting more idiographic research, and studying tailoring strategies in usual care. Third, to encourage clinicians? use of personalized intervention research to inform their practice, we propose expanding outlets for research summaries and case studies, developing heuristic frameworks that incorporate personalizing approaches into practice, and integrating personalizing approaches into service delivery systems. Finally, to build a richer understanding of how and why treatments work for particular individuals, we propose accelerating research to identify mediators within and across RCTs, to isolate mechanisms of change, and to inform the shift from diagnoses to psychopathological processes. This ambitious agenda for personalized intervention science, although challenging, could markedly alter the nature of mental health care and the benefit provided to youths and families.</abstract><remote-database-name>acamh.onlinelibrary.wiley.com (Atypon)</remote-database-name><urls><web-urls><url>https://acamh.onlinelibrary.wiley.com/doi/10.1111/jcpp.12470</url></web-urls><pdf-urls><url>internal-pdf://1497/Ng and Weisz - 2016 - Annual Research Review Building a science of pers.pdf</url></pdf-urls></urls><access-date>2022-01-13 21:55:04</access-date></record><record><database name="MyLibrary">MyLibrary</database><source-app name="Zotero">Zotero</source-app><ref-type name="Journal Article">17</ref-type><contributors><authors><author>Reilly, Colin</author><author>Grant, Michael</author><author>Bennett, Sophie</author><author>Murphy, Tara</author><author>Heyman, Isobel</author></authors></contributors><titles><title>Review: Physical exercise in Tourette syndrome – a systematic review</title><secondary-title>Child and Adolescent Mental Health</secondary-title><short-title>Review</short-title></titles><periodical><full-title>Child and Adolescent Mental Health</full-title></periodical><pages>3-11</pages><volume>24</volume><number>1</number><issue>1</issue><keywords><keyword>children</keyword><keyword>adolescence</keyword><keyword>exercise</keyword><keyword>Tourette syndrome</keyword><keyword>physical activity</keyword></keywords><dates><year>2019</year><pub-dates><date>February 1, 2019</date></pub-dates></dates><isbn>1475-357X</isbn><electronic-resource-num>10.1111/camh.12263</electronic-resource-num><abstract>Background Tourette syndrome (TS) is a common neuropsychiatric disorder which, in addition to the core symptoms of motor and vocal tics, includes a high association with co-existing mental health disorders. Physical exercise is increasingly being recommended as part of management for children and young people with mental health problems. However, there is a lack of guidance regarding the role of physical exercise in the management of TS in children. Methods EMBASE, MEDLINE, PsycINFO, SportDiscus, Google scholar and Cochrane register of controlled trials (CENTRAL) databases were searched. Studies investigating interventions aimed at reducing core symptoms of TS and comorbidities and exploring the relationship between physical exercise and tic severity were included. Results Seven studies were identified. Five focused on physical exercise interventions and two were observational studies investigating the relationship between tic severity and physical activity. There was some evidence indicating that physical exercise reduces tic severity in the short term and some evidence regarding the benefit of physical exercise on associated co-occurring symptoms, such as anxiety. However, none of the intervention studies involved randomisation and interventions varied in terms of content and duration. Conclusions There was some evidence of a short-term improvement in tic expression as a result of physical exercise interventions, but there is a lack of methodologically robust studies. Thus, conclusions about the impact of exercise on TS symptoms or comorbidities cannot be drawn at this stage. There is a clear need for well-designed methodologically robust studies, including prospective observational studies and randomised controlled designs.</abstract><remote-database-name>acamh.onlinelibrary.wiley.com (Atypon)</remote-database-name><urls><web-urls><url>https://acamh.onlinelibrary.wiley.com/doi/10.1111/camh.12263</url></web-urls><pdf-urls><url>internal-pdf://1518/Reilly et al. - 2019 - Review Physical exercise in Tourette syndrome – a.pdf</url></pdf-urls></urls><access-date>2022-01-13 21:56:50</access-date></record><record><database name="MyLibrary">MyLibrary</database><source-app name="Zotero">Zotero</source-app><ref-type name="Journal Article">17</ref-type><contributors><authors><author>Reeves, Katie</author><author>Charter, Ella</author><author>Ford, Tamsin</author></authors></contributors><titles><title>Measurement Issues: Is standardised diagnostic assessment feasible as an adjunct to clinical practice? A systematic review</title><secondary-title>Child and Adolescent Mental Health</secondary-title><short-title>Measurement Issues</short-title></titles><periodical><full-title>Child and Adolescent Mental Health</full-title></periodical><pages>51-63</pages><volume>21</volume><number>1</number><issue>1</issue><keywords><keyword>clinical practice</keyword><keyword>feasibility</keyword><keyword>Standardised diagnostic assessment</keyword><keyword>utility</keyword></keywords><dates><year>2016</year><pub-dates><date>February 1, 2016</date></pub-dates></dates><isbn>1475-357X</isbn><electronic-resource-num>10.1111/camh.12089</electronic-resource-num><abstract>Background A standardised diagnostic assessment (SDA) is a comprehensive assessment of psychiatric disorder that provides a label according to established diagnostic criteria. While standardised assessments are considered essential in child and adolescent mental health research, they are rarely applied systematically in routine clinical practice. Method A systematic review of studies that assessed the utility, feasibility and acceptability of SDAs in the assessment of psychopathology among children and young people in routine clinical practice. Results Eight papers were identified that applied mixed research methods. Overall, attitudes towards SDAs were positive, with lack of training in administration and interpretation of SDAs and a concern for the validity of diagnostic categories being key barriers. Two randomised control trials and a case series suggest that SDAs might aid the detection of emotional disorders in particular. Conclusion The current evidence is not yet sufficient to recommend that SDAs should be universally adopted as an adjunct to clinical practice, but our findings suggest that can they be used if applied cautiously and mindfully pending further evaluation.</abstract><remote-database-name>acamh.onlinelibrary.wiley.com (Atypon)</remote-database-name><urls><web-urls><url>https://acamh.onlinelibrary.wiley.com/doi/10.1111/camh.12089</url></web-urls></urls><access-date>2022-01-13 21:56:50</access-date></record><record><database name="MyLibrary">MyLibrary</database><source-app name="Zotero">Zotero</source-app><ref-type name="Journal Article">17</ref-type><contributors><authors><author>Sonuga-Barke, Edmund J. S.</author><author>Cortese, Samuele</author><author>Fairchild, Graeme</author><author>Stringaris, Argyris</author></authors></contributors><titles><title>Annual Research Review: Transdiagnostic neuroscience of child and adolescent mental disorders – differentiating decision making in attention-deficit/hyperactivity disorder, conduct disorder, depression, and anxiety</title><secondary-title>Journal of Child Psychology and Psychiatry</secondary-title><short-title>Annual Research Review</short-title></titles><periodical><full-title>Journal of Child Psychology and Psychiatry</full-title></periodical><pages>321-349</pages><volume>57</volume><number>3</number><issue>3</issue><keywords><keyword>depression</keyword><keyword>prefrontal cortex</keyword><keyword>anxiety</keyword><keyword>decision making</keyword><keyword>executive functions</keyword><keyword>ventral striatum</keyword><keyword>working memory</keyword><keyword>attention-deficit/hyperactivity disorder</keyword><keyword>inhibition</keyword><keyword>amygdala: CD</keyword><keyword>delayed reinforcement</keyword><keyword>reinforcement learning</keyword><keyword>Transdiagnostic</keyword></keywords><dates><year>2016</year><pub-dates><date>March 1, 2016</date></pub-dates></dates><isbn>0021-9630</isbn><electronic-resource-num>10.1111/jcpp.12496</electronic-resource-num><abstract>Background Ineffective decision making is a major source of everyday functional impairment and reduced quality of life for young people with mental disorders. However, very little is known about what distinguishes decision making by individuals with different disorders or the neuropsychological processes or brain systems underlying these. This is the focus of the current review. Scope and methodology We first propose a neuroeconomic model of the decision-making process with separate stages for the prechoice evaluation of expected utility of future options; choice execution and postchoice management; the appraisal of outcome against expectation; and the updating of value estimates to guide future decisions. According to the proposed model, decision making is mediated by neuropsychological processes operating within three domains: (a) self-referential processes involved in autobiographical reflection on past, and prospection about future, experiences; (b) executive functions, such as working memory, inhibition, and planning, that regulate the implementation of decisions; and (c) processes involved in value estimation and outcome appraisal and learning. These processes are underpinned by the interplay of multiple brain networks, especially medial and lateralized cortical components of the default mode network, dorsal corticostriatal circuits underpinning higher order cognitive and behavioral control, and ventral frontostriatal circuits, connecting to brain regions implicated in emotion processing, that control valuation and learning processes. Findings and conclusion Based on clinical insights and considering each of the decision-making stages in turn, we outline disorder-specific hypotheses about impaired decision making in four childhood disorders: attention-deficit/hyperactivity disorder (ADHD), conduct disorder (CD), depression, and anxiety. We hypothesize that decision making in ADHD is deficient (i.e. inefficient, insufficiently reflective, and inconsistent) and impulsive (biased toward immediate over delayed alternatives). In CD, it is reckless and insensitive to negative consequences. In depression, it is disengaged, perseverative, and pessimistic, while in anxiety, it is hesitant, risk-averse, and self-deprecating. A survey of current empirical indications related to these disorder-specific hypotheses highlights the limited and fragmentary nature of the evidence base and illustrates the need for a major research initiative in decision making in childhood disorders. The final section highlights a number of important additional general themes that need to be considered in future research.</abstract><remote-database-name>acamh.onlinelibrary.wiley.com (Atypon)</remote-database-name><urls><web-urls><url>https://acamh.onlinelibrary.wiley.com/doi/10.1111/jcpp.12496</url></web-urls><pdf-urls><url>internal-pdf://1519/Sonuga-Barke et al. - 2016 - Annual Research Review Transdiagnostic neuroscien.pdf</url></pdf-urls></urls><access-date>2022-01-13 21:56:51</access-date></record><record><database name="MyLibrary">MyLibrary</database><source-app name="Zotero">Zotero</source-app><ref-type name="Journal Article">17</ref-type><contributors><authors><author>Levy, Hannah C.</author><author>Stevens, Kimberly T.</author><author>Tolin, David F.</author></authors></contributors><titles><title>Research Review: A meta-analysis of relapse rates in cognitive behavioral therapy for anxiety and related disorders in youth</title><secondary-title>Journal of Child Psychology and Psychiatry</secondary-title><short-title>Research Review</short-title></titles><periodical><full-title>Journal of Child Psychology and Psychiatry</full-title></periodical><volume>n/a</volume><number>n/a</number><issue>n/a</issue><keywords><keyword>children</keyword><keyword>adolescents</keyword><keyword>Anxiety</keyword><keyword>CBT</keyword><keyword>relapse</keyword></keywords><dates><year>2021</year><pub-dates><date>July 23, 2021</date></pub-dates></dates><isbn>0021-9630</isbn><electronic-resource-num>10.1111/jcpp.13486</electronic-resource-num><abstract>Background Cognitive behavioral therapy (CBT) is an effective treatment for youth with anxiety and related disorders, with a 59% remission rate at post-treatment. Results of reviews and meta-analyses indicate that treatment gains are maintained across long-term follow-up, at least in terms of symptom improvement. Less is known about relapse, defined as patients who initially achieve remission status but then experience a return of symptoms after a follow-up period. Method The current study used meta-analysis to determine the overall rate of relapse in CBT for children and adolescents (age 18 years or younger) with anxiety and related disorders. Potential moderating factors of relapse rates, including demographic, methodological, and clinical/intervention characteristics, were also examined. Out of a pool of 78 abstracts, 13 full-text articles were retained for meta-analysis. An additional two articles were identified from other sources (total N = 535 patients). Results Results showed an overall relapse rate of 10.5% (including comorbid autism spectrum disorder) and 8% (excluding comorbid autism spectrum disorder) across studies. Moderator analyses demonstrated that relapse rates were higher among younger and more racially diverse samples, as well as among patients with comorbid externalizing disorders and those taking psychiatric medications. There were no differences in relapse rates as a function of primary diagnosis. Conclusions Taken together, the findings indicate that relapse rates in CBT for anxious youth are relatively low, suggesting that treatment development and refinement efforts should focus on improving treatment response and remission rates for this population.</abstract><remote-database-name>acamh.onlinelibrary.wiley.com (Atypon)</remote-database-name><urls><web-urls><url>https://acamh.onlinelibrary.wiley.com/doi/10.1111/jcpp.13486</url></web-urls></urls><access-date>2022-01-13 21:56:54</access-date></record><record><database name="MyLibrary">MyLibrary</database><source-app name="Zotero">Zotero</source-app><ref-type name="Journal Article">17</ref-type><contributors><authors><author>Duncan, Laura</author><author>Comeau, Jinette</author><author>Wang, Li</author><author>Vitoroulis, Irene</author><author>Boyle, Michael H.</author><author>Bennett, Kathryn</author></authors></contributors><titles><title>Research Review: Test–retest reliability of standardized diagnostic interviews to assess child and adolescent psychiatric disorders: a systematic review and meta-analysis</title><secondary-title>Journal of Child Psychology and Psychiatry</secondary-title><short-title>Research Review</short-title></titles><periodical><full-title>Journal of Child Psychology and Psychiatry</full-title></periodical><pages>16-29</pages><volume>60</volume><number>1</number><issue>1</issue><keywords><keyword>adolescent</keyword><keyword>meta-analysis</keyword><keyword>child</keyword><keyword>psychiatric disorders</keyword><keyword>Reliability</keyword><keyword>structured interviews</keyword><keyword>systematic review</keyword></keywords><dates><year>2019</year><pub-dates><date>January 1, 2019</date></pub-dates></dates><isbn>0021-9630</isbn><electronic-resource-num>10.1111/jcpp.12876</electronic-resource-num><abstract>Background A better understanding of factors contributing to the observed variability in estimates of test?retest reliability in published studies on standardized diagnostic interviews (SDI) is needed. The objectives of this systematic review and meta-analysis were to estimate the pooled test?retest reliability for parent and youth assessments of seven common disorders, and to examine sources of between-study heterogeneity in reliability. Methods Following a systematic review of the literature, multilevel random effects meta-analyses were used to analyse 202 reliability estimates (Cohen's kappa = ?) from 31 eligible studies and 5,369 assessments of 3,344 children and youth. Results Pooled reliability was moderate at ? = .58 (CI 95% 0.53?0.63) and between-study heterogeneity was substantial (Q = 2,063 (df = 201), p &lt; .001 and I2 = 79%). In subgroup analysis, reliability varied across informants for specific types of psychiatric disorder (? = .53?.69 for parent vs. ? = .39?.68 for youth) with estimates significantly higher for parents on attention deficit hyperactivity disorder, oppositional defiant disorder and the broad groupings of externalizing and any disorder. Reliability was also significantly higher in studies with indicators of poor or fair study methodology quality (sample size &lt;50, retest interval &lt;7 days). Conclusions Our findings raise important questions about the meaningfulness of published evidence on the test?retest reliability of SDIs and the usefulness of these tools in both clinical and research contexts. Potential remedies include the introduction of standardized study and reporting requirements for reliability studies, and exploration of other approaches to assessing and classifying child and adolescent psychiatric disorder.</abstract><remote-database-name>acamh.onlinelibrary.wiley.com (Atypon)</remote-database-name><urls><web-urls><url>https://acamh.onlinelibrary.wiley.com/doi/10.1111/jcpp.12876</url></web-urls></urls><access-date>2022-01-13 21:56:54</access-date></record><record><database name="MyLibrary">MyLibrary</database><source-app name="Zotero">Zotero</source-app><ref-type name="Journal Article">17</ref-type><contributors><authors><author>Micali, Nadia</author><author>House, Jennifer</author></authors></contributors><titles><title>Assessment Measures for Child and Adolescent Eating Disorders: A Review</title><secondary-title>Child and Adolescent Mental Health</secondary-title><short-title>Assessment Measures for Child and Adolescent Eating Disorders</short-title></titles><periodical><full-title>Child and Adolescent Mental Health</full-title></periodical><pages>122-127</pages><volume>16</volume><number>2</number><issue>2</issue><keywords><keyword>children and adolescents</keyword><keyword>eating disorders</keyword><keyword>Assessment measures</keyword></keywords><dates><year>2011</year><pub-dates><date>May 1, 2011</date></pub-dates></dates><isbn>1475-357X</isbn><electronic-resource-num>10.1111/j.1475-3588.2010.00579.x</electronic-resource-num><abstract>Background:? Several diagnostic and screening instruments are available for child and adolescent eating disorders. However, limitations have been identified in many of these. Method:? We review the most frequently used assessment measures for eating disorders in children and adolescents. Results:? Several of the available instruments have significant limitations, although relevant strengths are identified. Conclusions:? Limitations in the current available instruments for child and adolescent eating disorders should be addressed in order to improve recognition and treatment.</abstract><remote-database-name>acamh.onlinelibrary.wiley.com (Atypon)</remote-database-name><urls><web-urls><url>https://acamh.onlinelibrary.wiley.com/doi/10.1111/j.1475-3588.2010.00579.x</url></web-urls></urls><access-date>2022-01-13 21:56:55</access-date></record><record><database name="MyLibrary">MyLibrary</database><source-app name="Zotero">Zotero</source-app><ref-type name="Journal Article">17</ref-type><contributors><authors><author>Beecham, Jennifer</author></authors></contributors><titles><title>Annual Research Review: Child and adolescent mental health interventions: a review of progress in economic studies across different disorders</title><secondary-title>Journal of Child Psychology and Psychiatry</secondary-title><short-title>Annual Research Review</short-title></titles><periodical><full-title>Journal of Child Psychology and Psychiatry</full-title></periodical><pages>714-732</pages><volume>55</volume><number>6</number><issue>6</issue><keywords><keyword>costs</keyword><keyword>outcomes</keyword><keyword>childhood psychiatric disorders</keyword><keyword>Economic evaluations</keyword><keyword>resources</keyword><keyword>support</keyword><keyword>treatment costs</keyword></keywords><dates><year>2014</year><pub-dates><date>June 1, 2014</date></pub-dates></dates><isbn>0021-9630</isbn><electronic-resource-num>10.1111/jcpp.12216</electronic-resource-num><abstract>Background Resources for supporting children and adolescents with psychiatric disorders continue to be scarce. Economics research can identify current patterns of expenditure, and help inform allocation of treatment and support resources between competing needs or uses. Scope and methods The aim was to identify the costs of supporting children and adolescents, the economic impacts of childhood psychiatric disorders in adulthood and any new evidence on the cost-effectiveness of interventions. An electronic search of databases (including PubMed, Medline and Psychinfo) identified peer-reviewed journal articles published between 2005 and 2012. Findings Sixty-seven papers provided data on support and treatment costs now or in the future, or cost-effectiveness analyses of services. Half the articles came from the United States. Most articles focussed on autism spectrum disorder (ASD; 23 articles), attention deficit hyperactivity disorder (ADHD; n = 15), conduct disorder (CD; n = 7), and anxiety or depression (n = 8). Conclusion Only 14 studies used a cost perspective wider than health care; most included education costs (n = 11), but only five included costs to the justice system. The number of studies estimating costs to the family has increased, particularly for children with autism spectrum disorder (ASD). In the United Kingdom, support costs for children and adolescents with conduct disorder (CD) appear to be lower than for those with attention deficit hyperactivity disorder (ADHD), although for the United States, the opposite may be true. Support costs for children and adolescents with ASD may be higher than both CD and ADHD. However, there were many differences between the samples and the methods employed making comparisons between studies difficult. Outcomes in adulthood include negative impacts on (mental) health, quality of life, public sector services, employment status and income. The evidence base is improving for child and adolescent psychiatric disorders, although only one full cost-effectiveness analysis was identified since the previous review published in 2012. However, we still do not know enough about the economic implications of support and treatment for specific disorders.</abstract><remote-database-name>acamh.onlinelibrary.wiley.com (Atypon)</remote-database-name><urls><web-urls><url>https://acamh.onlinelibrary.wiley.com/doi/10.1111/jcpp.12216</url></web-urls><pdf-urls><url>internal-pdf://1520/Beecham - 2014 - Annual Research Review Child and adolescent menta.pdf</url></pdf-urls></urls><access-date>2022-01-13 21:56:55</access-date></record><record><database name="MyLibrary">MyLibrary</database><source-app name="Zotero">Zotero</source-app><ref-type name="Journal Article">17</ref-type><contributors><authors><author>Clark, Andrew F.</author><author>Lewis, Shôn W.</author></authors></contributors><titles><title>Practitioner Review: Treatment of Schizophrenia in Childhood and Adolescence</title><secondary-title>Journal of Child Psychology and Psychiatry</secondary-title><short-title>Practitioner Review</short-title></titles><periodical><full-title>Journal of Child Psychology and Psychiatry</full-title></periodical><pages>1071-1081</pages><volume>39</volume><number>8</number><issue>8</issue><keywords><keyword>treatment</keyword><keyword>adolescence</keyword><keyword>childhood</keyword><keyword>antipsychotics</keyword><keyword>Schizophrenia</keyword></keywords><dates><year>1998</year><pub-dates><date>November 1, 1998</date></pub-dates></dates><isbn>0021-9630</isbn><electronic-resource-num>10.1111/1469-7610.00412</electronic-resource-num><abstract>This paper reviews the management of schizophrenia occurring during childhood and adolescence. It considers the clinical features of the disorder particular to its early onset before providing a practical framework for assessment and treatment based upon a critical review of the available literature. A multi-modal approach to treatment encompassing the individual and their family is adopted with the roles of pharmacological, psychological, and environmental interventions all considered. The place of the newer ?atypical? antipsychotic agents and the likelihood that they will soon become the first-line drugs of choice is particularly discussed.</abstract><remote-database-name>acamh.onlinelibrary.wiley.com (Atypon)</remote-database-name><urls><web-urls><url>https://acamh.onlinelibrary.wiley.com/doi/10.1111/1469-7610.00412</url></web-urls></urls><access-date>2022-01-13 21:56:57</access-date></record><record><database name="MyLibrary">MyLibrary</database><source-app name="Zotero">Zotero</source-app><ref-type name="Journal Article">17</ref-type><contributors><authors><author>Kwok, Ka Ho Robin</author><author>Yuan, Sze Ngar Vanessa</author><author>Ougrin, Dennis</author></authors></contributors><titles><title>Review: Alternatives to inpatient care for children and adolescents with mental health disorders</title><secondary-title>Child and Adolescent Mental Health</secondary-title><short-title>Review</short-title></titles><periodical><full-title>Child and Adolescent Mental Health</full-title></periodical><pages>3-10</pages><volume>21</volume><number>1</number><issue>1</issue><keywords><keyword>adolescence</keyword><keyword>Inpatient care</keyword><keyword>intensive community services</keyword><keyword>randomized controlled trials</keyword></keywords><dates><year>2016</year><pub-dates><date>February 1, 2016</date></pub-dates></dates><isbn>1475-357X</isbn><electronic-resource-num>10.1111/camh.12123</electronic-resource-num><abstract>Background Intensive community services may provide an alternative to inpatient care but there is little systematic evidence of their efficacy. This article provides a systematic review of randomized controlled trials (RCTs) reporting efficacy of intensive community services versus inpatient care in youth. Method Data sources were identified by searching Medline, PsychINFO and EMBASE databases as of December 2014. RCTs comparing intensive community services versus inpatient care in children and adolescents (through age 18) were included. Results Six unique RCTs including 569 youth were identified. The RCTs examined the efficacy of specialist outpatient treatment, multisystemic therapy, day patient treatment, intensive home treatment and supported discharge services versus inpatient care. Using intensive community services was associated with clinical improvements similar to inpatient care in most studies. Where differences in clinical outcomes existed, they tended to favour intensive community treatment. Using intensive community services was associated with shorter hospitalizations, lower costs and greater patient satisfaction. There were no independent replications of the results. Few studies investigated the use of intensive community treatment as an alternative to inpatient care in children and adolescents with severe immediate risk to self and others. Conclusions Intensive community services appear to be a viable alternative to inpatient care. Independent replication of results achieved by specific intensive community treatment models is a research priority.</abstract><remote-database-name>acamh.onlinelibrary.wiley.com (Atypon)</remote-database-name><urls><web-urls><url>https://acamh.onlinelibrary.wiley.com/doi/10.1111/camh.12123</url></web-urls></urls><access-date>2022-01-13 21:56:57</access-date></record><record><database name="MyLibrary">MyLibrary</database><source-app name="Zotero">Zotero</source-app><ref-type name="Journal Article">17</ref-type><contributors><authors><author>Livingstone, Sonia</author><author>Smith, Peter K.</author></authors></contributors><titles><title>Annual Research Review: Harms experienced by child users of online and mobile technologies: the nature, prevalence and management of sexual and aggressive risks in the digital age</title><secondary-title>Journal of Child Psychology and Psychiatry</secondary-title><short-title>Annual Research Review</short-title></titles><periodical><full-title>Journal of Child Psychology and Psychiatry</full-title></periodical><pages>635-654</pages><volume>55</volume><number>6</number><issue>6</issue><keywords><keyword>risk factors</keyword><keyword>internet</keyword><keyword>child harm protection</keyword><keyword>cyber-aggression</keyword><keyword>Cyberbullying</keyword><keyword>online and mobile technologies</keyword><keyword>sexual messaging and pornography</keyword></keywords><dates><year>2014</year><pub-dates><date>June 1, 2014</date></pub-dates></dates><isbn>0021-9630</isbn><electronic-resource-num>10.1111/jcpp.12197</electronic-resource-num><abstract>Aims and scope The usage of mobile phones and the internet by young people has increased rapidly in the past decade, approaching saturation by middle childhood in developed countries. Besides many benefits, online content, contact or conduct can be associated with risk of harm; most research has examined whether aggressive or sexual harms result from this. We examine the nature and prevalence of such risks, and evaluate the evidence regarding the factors that increase or protect against harm resulting from such risks, so as to inform the academic and practitioner knowledge base. We also identify the conceptual and methodological challenges encountered in this relatively new body of research, and highlight the pressing research gaps. Methods Given the pace of change in the market for communication technologies, we review research published since 2008. Following a thorough bibliographic search of literature from the key disciplines (psychology, sociology, education, media studies and computing sciences), the review concentrates on recent, high quality empirical studies, contextualizing these within an overview of the field. Findings Risks of cyberbullying, contact with strangers, sexual messaging (?sexting?) and pornography generally affect fewer than one in five adolescents. Prevalence estimates vary according to definition and measurement, but do not appear to be rising substantially with increasing access to mobile and online technologies, possibly because these technologies pose no additional risk to offline behaviour, or because any risks are offset by a commensurate growth in safety awareness and initiatives. While not all online risks result in self-reported harm, a range of adverse emotional and psychosocial consequences is revealed by longitudinal studies. Useful for identifying which children are more vulnerable than others, evidence reveals several risk factors: personality factors (sensation-seeking, low self-esteem, psychological difficulties), social factors (lack of parental support, peer norms) and digital factors (online practices, digital skills, specific online sites). Conclusions Mobile and online risks are increasingly intertwined with pre-existing (offline) risks in children's lives. Research gaps, as well as implications for practitioners, are identified. The challenge is now to examine the relations among different risks, and to build on the risk and protective factors identified to design effective interventions.</abstract><remote-database-name>acamh.onlinelibrary.wiley.com (Atypon)</remote-database-name><urls><web-urls><url>https://acamh.onlinelibrary.wiley.com/doi/10.1111/jcpp.12197</url></web-urls><pdf-urls><url>internal-pdf://1521/Livingstone and Smith - 2014 - Annual Research Review Harms experienced by child.pdf</url></pdf-urls></urls><access-date>2022-01-13 21:56:58</access-date></record><record><database name="MyLibrary">MyLibrary</database><source-app name="Zotero">Zotero</source-app><ref-type name="Journal Article">17</ref-type><contributors><authors><author>Asherson, Philip</author><author>Agnew-Blais, Jessica</author></authors></contributors><titles><title>Annual Research Review: Does late-onset attention-deficit/hyperactivity disorder exist?</title><secondary-title>Journal of Child Psychology and Psychiatry</secondary-title><short-title>Annual Research Review</short-title></titles><periodical><full-title>Journal of Child Psychology and Psychiatry</full-title></periodical><pages>333-352</pages><volume>60</volume><number>4</number><issue>4</issue><keywords><keyword>longitudinal studies</keyword><keyword>developmental psychopathology</keyword><keyword>ADHD</keyword><keyword>developmental epidemiology</keyword></keywords><dates><year>2019</year><pub-dates><date>April 1, 2019</date></pub-dates></dates><isbn>0021-9630</isbn><electronic-resource-num>10.1111/jcpp.13020</electronic-resource-num><abstract>Attention-deficit/hyperactivity disorder (ADHD) is conceptualized as an early onset childhood neurodevelopmental disorder. Prevalence in adults is around two-thirds that in childhood, yet longitudinal outcome studies of children with ADHD found a minority continue to meet full criteria in adulthood. This suggests that not all adult cases meet ADHD criteria as children, a conclusion supported by earlier studies relying on retrospective recall in adolescent and adult samples. More recently prospective follow-up of population and control samples suggest that adolescent and young adult ADHD is not always a continuation of childhood ADHD. Here, we review the literature on age of onset, to explore whether late-onset ADHD exists, and if so, examine the evidence for whether this should be considered the same or a different disorder as childhood onset ADHD. We conclude that current evidence supports the view that a significant proportion of young adults meeting criteria for ADHD would not have met full diagnostic criteria for ADHD as children. However, many in the late-onset group show some ADHD symptoms in childhood, or an externalizing disorder such as oppositional defiant disorder. Furthermore, the current studies suggest that most (but not all) cases of late-onset ADHD develop the disorder between the ages of 12?16 and can therefore be considered adolescent or early adult onset ADHD. There is a relative lack of data spanning young to older adulthood to address the question of adult-onset. Currently, there is insufficient data to clarify the extent to which early and late onset ADHD reflect a different balance of genetic and environmental risks or share the same underlying neural mechanisms. Clinicians should be aware that significantly impairing forms of ADHD can emerge beyond the age of 12 years, although perhaps rarely in the context of a complete absence of precursors. The current evidence on treatment responses is limited.</abstract><remote-database-name>acamh.onlinelibrary.wiley.com (Atypon)</remote-database-name><urls><web-urls><url>https://acamh.onlinelibrary.wiley.com/doi/10.1111/jcpp.13020</url></web-urls><pdf-urls><url>internal-pdf://1522/Asherson and Agnew-Blais - 2019 - Annual Research Review Does late-onset attention-.pdf</url></pdf-urls></urls><access-date>2022-01-13 21:56:58</access-date></record><record><database name="MyLibrary">MyLibrary</database><source-app name="Zotero">Zotero</source-app><ref-type name="Journal Article">17</ref-type><contributors><authors><author>Duffy, Fiona</author><author>Sharpe, Helen</author><author>Schwannauer, Matthias</author></authors></contributors><titles><title>Review: The effectiveness of interpersonal psychotherapy for adolescents with depression – a systematic review and meta-analysis</title><secondary-title>Child and Adolescent Mental Health</secondary-title><short-title>Review</short-title></titles><periodical><full-title>Child and Adolescent Mental Health</full-title></periodical><pages>307-317</pages><volume>24</volume><number>4</number><issue>4</issue><keywords><keyword>adolescent</keyword><keyword>depression</keyword><keyword>meta-analysis</keyword><keyword>effectiveness</keyword><keyword>Interpersonal psychotherapy</keyword></keywords><dates><year>2019</year><pub-dates><date>November 1, 2019</date></pub-dates></dates><isbn>1475-357X</isbn><electronic-resource-num>10.1111/camh.12342</electronic-resource-num><abstract>Background Interpersonal psychotherapy for adolescents (IPT-A) is a manualised, time-limited intervention for young people with depression. This systematic review aimed to determine the effectiveness of IPT-A for treating adolescent depression. Method A systematic search of relevant electronic databases and study reference lists was conducted. Any study investigating the effectiveness of IPT-A in 12- to 20-year-olds with a depressive disorder was eligible. Synthesis was via narrative summary and meta-analysis. Results Twenty studies were identified (10 randomised trials and 10 open trials/case studies), many of which had small sample sizes and were of varying quality. Following IPT-A, participants experienced large improvements in depression symptoms (d = ?1.48, p &lt; .0001, k = 17), interpersonal difficulties with a medium effect (d = ?0.68, p &lt; .001, k = 8) and in general functioning with a very large effect (d = 2.85, p &lt; .001, k = 8). When compared against control interventions, IPT-A was more effective than non-CBT active controls in reducing depression symptoms (d = ?0.64, p &lt; .001, k = 5) and was no different from CBT (d = 0.05, p = .88, k = 2). There was no difference between IPT-A and active control interventions in reducing interpersonal difficulties (d = ?0.26, p = .25, k = 5). Conclusions Interpersonal psychotherapy for adolescents is an effective intervention for adolescent depression, improving a range of relevant outcomes. IPT-A is consistently superior to less structured interventions and performs similarly to CBT. However, these conclusions are cautious, as they are based on a small number of controlled studies, with minor adaptations to the standard IPT-A protocol, and/or were conducted by the intervention developers. Further robust RCTs are therefore required. The lack of superiority in IPT-A for improving interpersonal difficulties highlights a need for studies to explore the underpinning mechanisms of change.</abstract><remote-database-name>acamh.onlinelibrary.wiley.com (Atypon)</remote-database-name><urls><web-urls><url>https://acamh.onlinelibrary.wiley.com/doi/10.1111/camh.12342</url></web-urls><pdf-urls><url>internal-pdf://1523/Duffy et al. - 2019 - Review The effectiveness of interpersonal psychot.pdf</url></pdf-urls></urls><access-date>2022-01-13 21:57:00</access-date></record><record><database name="MyLibrary">MyLibrary</database><source-app name="Zotero">Zotero</source-app><ref-type name="Journal Article">17</ref-type><contributors><authors><author>Vizard, Eileen</author><author>Monck, Elizabeth</author><author>Misch, Peter</author></authors></contributors><titles><title>Child and Adolescent Sex Abuse Perpetrators: A Review of The Research Literature</title><secondary-title>Journal of Child Psychology and Psychiatry</secondary-title><short-title>Child and Adolescent Sex Abuse Perpetrators</short-title></titles><periodical><full-title>Journal of Child Psychology and Psychiatry</full-title></periodical><pages>731-756</pages><volume>36</volume><number>5</number><issue>5</issue><keywords><keyword>adolescent</keyword><keyword>child</keyword><keyword>Perpetrators</keyword><keyword>sex abuse</keyword></keywords><dates><year>1995</year><pub-dates><date>July 1, 1995</date></pub-dates></dates><isbn>0021-9630</isbn><electronic-resource-num>10.1111/j.1469-7610.1995.tb01326.x</electronic-resource-num><abstract>Abstract This paper reviews the existing literature on selected issues in relation to child and adolescent sex abuse perpetrators. The relatively recent recognition of this phenomenon and the multiple problems of definition in this field may have affected the figures for incidence and prevalence. Among known cases a high proportion of young sex abuse perpetrators have suffered earlier adversities such as sexual and physical victimisation, dysfunctional family relationships and peer isolation. Despite a slender research data base on which to draw, treatment programmes for this client group have proliferated and many of these have not been adequately evaluated. There is a pressing need for the adoption of agreed definitions of outcome targets and measures and establishing longterm outcome studies with this group of children and adolescents.</abstract><remote-database-name>acamh.onlinelibrary.wiley.com (Atypon)</remote-database-name><urls><web-urls><url>https://acamh.onlinelibrary.wiley.com/doi/10.1111/j.1469-7610.1995.tb01326.x</url></web-urls></urls><access-date>2022-01-13 21:57:00</access-date></record><record><database name="MyLibrary">MyLibrary</database><source-app name="Zotero">Zotero</source-app><ref-type name="Journal Article">17</ref-type><contributors><authors><author>Lau, Jennifer Y. F.</author><author>Waters, Allison M.</author></authors></contributors><titles><title>Annual Research Review: An expanded account of information-processing mechanisms in risk for child and adolescent anxiety and depression</title><secondary-title>Journal of Child Psychology and Psychiatry</secondary-title><short-title>Annual Research Review</short-title></titles><periodical><full-title>Journal of Child Psychology and Psychiatry</full-title></periodical><pages>387-407</pages><volume>58</volume><number>4</number><issue>4</issue><keywords><keyword>depression</keyword><keyword>Anxiety</keyword><keyword>risk factors</keyword></keywords><dates><year>2017</year><pub-dates><date>April 1, 2017</date></pub-dates></dates><isbn>0021-9630</isbn><electronic-resource-num>10.1111/jcpp.12653</electronic-resource-num><abstract>Background Anxiety and depression occurring during childhood and adolescence are common and costly. While early-emerging anxiety and depression can arise through a complex interplay of ?distal? factors such as genetic and environmental influences, temperamental characteristics and brain circuitry, the more proximal mechanisms that transfer risks on symptoms are poorly delineated. Information-processing biases, which differentiate youth with and without anxiety and/or depression, could act as proximal mechanisms that mediate more distal risks on symptoms. This article reviews the literature on information-processing biases, their associations with anxiety and depression symptoms in youth and with other distal risk factors, to provide direction for further research. Methods Based on strategic searches of the literature, we consider how youth with and without anxiety and/or depression vary in how they deploy attention to social-affective stimuli, discriminate between threat and safety cues, retain memories of negative events and appraise ambiguous information. We discuss how these information-processing biases are similarly or differentially expressed on anxiety and depression and whether these biases are linked to genetic and environmental factors, temperamental characteristics and patterns of brain circuitry functioning implicated in anxiety and depression. Findings Biases in attention and appraisal characterise both youth anxiety and depression but with some differences in how these are expressed for each symptom type. Difficulties in threat-safety cue discrimination characterise anxiety and are understudied in depression, while biases in the retrieval of negative and overgeneral memories have been observed in depression but are understudied in anxiety. Information-processing biases have been studied in relation to some distal factors but not systematically, so relationships remain inconclusive. Conclusions Biases in attention, threat-safety cue discrimination, memory and appraisal may characterise anxiety and/or depression risk. We discuss future research directions that can more systematically test whether these biases act as proximal mechanisms that mediate other distal risk factors.</abstract><remote-database-name>acamh.onlinelibrary.wiley.com (Atypon)</remote-database-name><urls><web-urls><url>https://acamh.onlinelibrary.wiley.com/doi/10.1111/jcpp.12653</url></web-urls><pdf-urls><url>internal-pdf://1524/Lau and Waters - 2017 - Annual Research Review An expanded account of inf.pdf</url></pdf-urls></urls><access-date>2022-01-13 21:57:01</access-date></record><record><database name="MyLibrary">MyLibrary</database><source-app name="Zotero">Zotero</source-app><ref-type name="Journal Article">17</ref-type><titles><title>Book Reviews</title><secondary-title>Journal of Child Psychology and Psychiatry</secondary-title></titles><periodical><full-title>Journal of Child Psychology and Psychiatry</full-title></periodical><pages>985-989</pages><volume>35</volume><number>5</number><issue>5</issue><dates><year>1994</year><pub-dates><date>July 1, 1994</date></pub-dates></dates><isbn>0021-9630</isbn><electronic-resource-num>10.1111/j.1469-7610.1994.tb02309.x</electronic-resource-num><abstract>Book Reviw in this Article: Fair Start for Children: Lessons Learned from Seven Demonstration Projects. Edited by M. Lamer, R. Halpern &amp; O. Harkavy. Growing up with a Chronic Disease: The Impact on Children and their Families. By Christine Eiser. Black, White or Mixed Race? Race and Racism in the Lives of Young People of Mixed Parentage. By Barbara Tizard and Ann Phoenix. Pretending at Home: Early Development in a Sociocultural Context. By W. L. Haight &amp; P. Miller. Children and Disasters. Edited by C. F. Saylor. Young Children's Close Relationships: Beyond Attachment. By J. Dunn. Adolescent Sexual Behaviour and Childbearing. By L. S. Zabin &amp; S. C. Hayward.</abstract><remote-database-name>acamh.onlinelibrary.wiley.com (Atypon)</remote-database-name><urls><web-urls><url>https://acamh.onlinelibrary.wiley.com/doi/10.1111/j.1469-7610.1994.tb02309.x</url></web-urls></urls><access-date>2022-01-13 21:57:01</access-date></record><record><database name="MyLibrary">MyLibrary</database><source-app name="Zotero">Zotero</source-app><ref-type name="Journal Article">17</ref-type><contributors><authors><author>Bearman, Sarah Kate</author><author>Weisz, John R.</author></authors></contributors><titles><title>Review: Comprehensive treatments for youth comorbidity – evidence-guided approaches to a complicated problem</title><secondary-title>Child and Adolescent Mental Health</secondary-title><short-title>Review</short-title></titles><periodical><full-title>Child and Adolescent Mental Health</full-title></periodical><pages>131-141</pages><volume>20</volume><number>3</number><issue>3</issue><keywords><keyword>comorbidity</keyword><keyword>Intervention</keyword><keyword>psychology</keyword></keywords><dates><year>2015</year><pub-dates><date>September 1, 2015</date></pub-dates></dates><isbn>1475-357X</isbn><electronic-resource-num>10.1111/camh.12092</electronic-resource-num><abstract>Background Evidence-based treatments (EBTs) with a single-disorder focus have improved the potential for youth mental health care, yet may be an imperfect fit to clinical care settings where diagnostic comorbidity and co-occurring problems are commonplace. Most EBTs were developed to treat one diagnosis or problem (or a small homogenous cluster), but most clinically referred youths present with multiple disorders and problems. Findings Three emerging approaches may help address the comorbidity that is so common in treated youths. Conceptually unified treatments target presumed causal and maintaining factors that are shared among more than one disorder or problem area; preliminary open trials and case studies show promising results. Modular protocols combine the ?practice elements? that commonly appear in separate single-disorder EBTs and repackage them into coordinated delivery systems; one modular protocol, MATCH, has produced positive findings in a randomized effectiveness trial. Monitoring and Feedback Systems (MFSs) provide real-time data on client progress to inform clinical decision-making, encompassing comorbid and co-occurring problems; one study shows beneficial effects in everyday practice with diverse youth problems. Conclusions All three approaches ? conceptually unified, modular, and MFS ? can be strengthened by increased research attention to treatment integrity, clinician user-appeal, design simplicity, and the infrastructure necessary for successful implementation.</abstract><remote-database-name>acamh.onlinelibrary.wiley.com (Atypon)</remote-database-name><urls><web-urls><url>https://acamh.onlinelibrary.wiley.com/doi/10.1111/camh.12092</url></web-urls><pdf-urls><url>internal-pdf://1525/Bearman and Weisz - 2015 - Review Comprehensive treatments for youth comorbi.pdf</url></pdf-urls></urls><access-date>2022-01-13 21:57:02</access-date></record><record><database name="MyLibrary">MyLibrary</database><source-app name="Zotero">Zotero</source-app><ref-type name="Journal Article">17</ref-type><contributors><authors><author>Daley, David</author><author>Van Der Oord, Saskia</author><author>Ferrin, Maite</author><author>Cortese, Samuele</author><author>Danckaerts, Marina</author><author>Doepfner, Manfred</author><author>Van den Hoofdakker, Barbara J.</author><author>Coghill, David</author><author>Thompson, Margaret</author><author>Asherson, Philip</author><author>Banaschewski, Tobias</author><author>Brandeis, Daniel</author><author>Buitelaar, Jan</author><author>Dittmann, Ralf W.</author><author>Hollis, Chris</author><author>Holtmann, Martin</author><author>Konofal, Eric</author><author>Lecendreux, Michel</author><author>Rothenberger, Aribert</author><author>Santosh, Paramala</author><author>Simonoff, Emily</author><author>Soutullo, Cesar</author><author>Steinhausen, Hans Christoph</author><author>Stringaris, Argyris</author><author>Taylor, Eric</author><author>Wong, Ian C.K.</author><author>Zuddas, Alessandro</author><author>Sonuga-Barke, Edmund J.</author></authors></contributors><titles><title>Practitioner Review: Current best practice in the use of parent training and other behavioural interventions in the treatment of children and adolescents with attention deficit hyperactivity disorder</title><secondary-title>Journal of Child Psychology and Psychiatry</secondary-title><short-title>Practitioner Review</short-title></titles><periodical><full-title>Journal of Child Psychology and Psychiatry</full-title></periodical><pages>932-947</pages><volume>59</volume><number>9</number><issue>9</issue><keywords><keyword>conduct disorder</keyword><keyword>treatment trials</keyword><keyword>ADHD</keyword><keyword>behaviour therapy</keyword><keyword>parent training</keyword></keywords><dates><year>2018</year><pub-dates><date>September 1, 2018</date></pub-dates></dates><isbn>0021-9630</isbn><electronic-resource-num>10.1111/jcpp.12825</electronic-resource-num><abstract>Background Behavioural interventions are recommended for use with children and young people with attention deficit hyperactivity disorder (ADHD); however, specific guidance for their implementation based on the best available evidence is currently lacking. Methods This review used an explicit question and answer format to address issues of clinical concern, based on expert interpretation of the evidence with precedence given to meta-analyses of randomised controlled trials. Results On the basis of current evidence that takes into account whether outcomes are blinded, behavioural intervention cannot be supported as a front-line treatment for core ADHD symptoms. There is, however, evidence from measures that are probably blinded that these interventions benefit parenting practices and improve conduct problems which commonly co-occur with ADHD, and are often the main reason for referral. Initial positive results have also been found in relation to parental knowledge, children's emotional, social and academic functioning ? although most studies have not used blinded outcomes. Generic and specialised ADHD parent training approaches ? delivered either individually or in groups ? have reported beneficial effects. High-quality training, supervision of therapists and practice with the child, may improve outcomes but further evidence is required. Evidence for who benefits the most from behavioural interventions is scant. There is no evidence to limit behavioural treatments to parents with parenting difficulties or children with conduct problems. There are positive effects of additive school-based intervention for the inattentive subtype. Targeting parental depression may enhance the effects of behavioural interventions. Conclusions Parent training is an important part of the multimodal treatment of children with ADHD, which improves parenting, reduces levels of oppositional and noncompliant behaviours and may improve other aspects of functioning. However, blinded evidence does not support it as a specific treatment for core ADHD symptoms. More research is required to understand how to optimise treatment effectiveness either in general or for individual patients and explore potential barriers to treatment uptake and engagement. In terms of selecting which intervention formats to use, it seems important to acknowledge and respond to parental treatment preferences.</abstract><remote-database-name>acamh.onlinelibrary.wiley.com (Atypon)</remote-database-name><urls><web-urls><url>https://acamh.onlinelibrary.wiley.com/doi/10.1111/jcpp.12825</url></web-urls><pdf-urls><url>internal-pdf://1526/Daley et al. - 2018 - Practitioner Review Current best practice in the .pdf</url></pdf-urls></urls><access-date>2022-01-13 21:57:03</access-date></record><record><database name="MyLibrary">MyLibrary</database><source-app name="Zotero">Zotero</source-app><ref-type name="Journal Article">17</ref-type><contributors><authors><author>Catalan, Ana</author><author>Salazar de Pablo, Gonzalo</author><author>Vaquerizo Serrano, Julio</author><author>Mosillo, Pierluca</author><author>Baldwin, Helen</author><author>Fernández-Rivas, Aranzazu</author><author>Moreno, Carmen</author><author>Arango, Celso</author><author>Correll, Christoph U.</author><author>Bonoldi, Ilaria</author><author>Fusar-Poli, Paolo</author></authors></contributors><titles><title>Annual Research Review: Prevention of psychosis in adolescents – systematic review and meta-analysis of advances in detection, prognosis and intervention</title><secondary-title>Journal of Child Psychology and Psychiatry</secondary-title><short-title>Annual Research Review</short-title></titles><periodical><full-title>Journal of Child Psychology and Psychiatry</full-title></periodical><pages>657-673</pages><volume>62</volume><number>5</number><issue>5</issue><keywords><keyword>prevention</keyword><keyword>adolescence</keyword><keyword>childhood</keyword><keyword>meta-analysis</keyword><keyword>schizophrenia</keyword><keyword>clinical high-risk state for psychosis</keyword><keyword>evidence</keyword><keyword>first-episode</keyword><keyword>prediction</keyword><keyword>Psychosis</keyword><keyword>psychosis risk</keyword></keywords><dates><year>2021</year><pub-dates><date>May 1, 2021</date></pub-dates></dates><isbn>0021-9630</isbn><electronic-resource-num>10.1111/jcpp.13322</electronic-resource-num><abstract>Background The clinical high-risk state for psychosis (CHR-P) paradigm has facilitated the implementation of psychosis prevention into clinical practice; however, advancements in adolescent CHR-P populations are less established. Methods We performed a PRISMA/MOOSE-compliant systematic review of the Web of Science database, from inception until 7 October 2019, to identify original studies conducted in CHR-P children and adolescents (mean age &lt;18 years). Findings were systematically appraised around core themes: detection, prognosis and intervention. We performed meta-analyses (employing Q statistics and I 2 test) regarding the proportion of CHR-P subgroups, the prevalence of baseline comorbid mental disorders, the risk of psychosis onset and the type of interventions received at baseline. Quality assessment and publication bias were also analysed. Results Eighty-seven articles were included (n = 4,667 CHR-P individuals). Quality of studies ranged from 3.5 to 8 (median 5.5) on a modified Newcastle?Ottawa scale. Detection: Individuals were aged 15.6 ± 1.2 years (51.5% males), mostly (83%) presenting with attenuated positive psychotic symptoms. CHR-P psychometric accuracy improved when caregivers served as additional informants. Comorbid mood (46.4%) and anxiety (31.4%) disorders were highly prevalent. Functioning and cognition were impaired. Neurobiological studies were inconclusive. Prognosis: Risk for psychosis was 10.4% (95%CI: 5.8%?18.1%) at 6 months, 20% (95%CI: 15%?26%) at 12 months, 23% (95%CI: 18%?29%) at 24 months and 23.3% (95%CI: 17.3%?30.7%) at ≥36 months. Interventions: There was not enough evidence to recommend one specific treatment (including cognitive behavioural therapy) over the others (including control conditions) to prevent the transition to psychosis in this population. Randomised controlled trials suggested that family interventions, cognitive remediation and fish oil supplementation may improve cognition, symptoms and functioning. At baseline, 30% of CHR-P adolescents were prescribed antipsychotics and 60% received psychotherapy. Conclusions It is possible to detect and formulate a group-level prognosis in adolescents at risk for psychosis. Future interventional research is required.</abstract><remote-database-name>acamh.onlinelibrary.wiley.com (Atypon)</remote-database-name><urls><web-urls><url>https://acamh.onlinelibrary.wiley.com/doi/10.1111/jcpp.13322</url></web-urls><pdf-urls><url>internal-pdf://1527/Catalan et al. - 2021 - Annual Research Review Prevention of psychosis in.pdf</url></pdf-urls></urls><access-date>2022-01-13 21:57:04</access-date></record><record><database name="MyLibrary">MyLibrary</database><source-app name="Zotero">Zotero</source-app><ref-type name="Journal Article">17</ref-type><contributors><authors><author>Berger, Emily</author><author>Jamshidi, Negar</author><author>Reupert, Andrea</author><author>Jobson, Laura</author><author>Miko, Amy</author></authors></contributors><titles><title>Review: The mental health implications for children and adolescents impacted by infectious outbreaks – a systematic review</title><secondary-title>Child and Adolescent Mental Health</secondary-title><short-title>Review</short-title></titles><periodical><full-title>Child and Adolescent Mental Health</full-title></periodical><pages>157-166</pages><volume>26</volume><number>2</number><issue>2</issue><keywords><keyword>children</keyword><keyword>adolescents</keyword><keyword>coronavirus</keyword><keyword>COVID-19</keyword><keyword>infectious</keyword><keyword>outbreak</keyword><keyword>Pandemic</keyword></keywords><dates><year>2021</year><pub-dates><date>May 1, 2021</date></pub-dates></dates><isbn>1475-357X</isbn><electronic-resource-num>10.1111/camh.12453</electronic-resource-num><abstract>Background This systematic review synthesized available research on the psychological implications for children and adolescents who either were directly or indirectly exposed to an infectious outbreak. On this basis, the current paper aims to provide recommendations for future research, practice and policy regarding children during pandemics. Method A total of 2195 records were retrieved from the PsycINFO, SCOPUS and MEDLINE databases, and three from Google Scholar. Results Including only those papers that focused on children or adolescent?s mental health in association with respiratory infectious outbreaks, 11 articles were identified. The majority of research utilized qualitative or retrospective hospital record data. Children and adolescents reported fear and anxiety, as well as disruptions to their day to day routines as a result of outbreaks. However, children were also able to demonstrate resilience during outbreaks with the right support. Conclusions Children?s psychological response to the outbreak appeared to be largely attributed to how their parents, healthcare providers and the media communicated the event. Recommendations for policy, practitioners and researchers concerning the current COVID-19 outbreak concludes the paper.</abstract><remote-database-name>acamh.onlinelibrary.wiley.com (Atypon)</remote-database-name><urls><web-urls><url>https://acamh.onlinelibrary.wiley.com/doi/10.1111/camh.12453</url></web-urls></urls><access-date>2022-01-13 21:57:05</access-date></record><record><database name="MyLibrary">MyLibrary</database><source-app name="Zotero">Zotero</source-app><ref-type name="Journal Article">17</ref-type><contributors><authors><author>Walter, Garry</author><author>Rey, Joseph M.</author><author>Mitchell, Philip B.</author></authors></contributors><titles><title>Practitioner Review: Electroconvulsive Therapy in Adolescents</title><secondary-title>Journal of Child Psychology and Psychiatry</secondary-title><short-title>Practitioner Review</short-title></titles><periodical><full-title>Journal of Child Psychology and Psychiatry</full-title></periodical><pages>325-334</pages><volume>40</volume><number>3</number><issue>3</issue><keywords><keyword>adolescents</keyword><keyword>major depression</keyword><keyword>Electroconvulsive therapy</keyword><keyword>mania</keyword></keywords><dates><year>1999</year><pub-dates><date>March 1, 1999</date></pub-dates></dates><isbn>0021-9630</isbn><electronic-resource-num>10.1111/1469-7610.00450</electronic-resource-num><abstract>There is increasing interest regarding electroconvulsive therapy (ECT) in young persons but limited information about its optimal use. This paper reviews the indications, effectiveness, and side effects of the treatment in the teenage population and their implications for everyday clinical practice. There is particular reference to factors influencing the clinician to recommend or advise against convulsive therapy, steps in the assessment of patients, and consent issues. Practical aspects of ECT administration are also examined, including treatment locale, anaesthesia, electrode position, stimulus characteristics, EEG monitoring, and use of psychotropics during and after the ECT course.</abstract><remote-database-name>acamh.onlinelibrary.wiley.com (Atypon)</remote-database-name><urls><web-urls><url>https://acamh.onlinelibrary.wiley.com/doi/10.1111/1469-7610.00450</url></web-urls></urls><access-date>2022-01-13 21:57:06</access-date></record><record><database name="MyLibrary">MyLibrary</database><source-app name="Zotero">Zotero</source-app><ref-type name="Journal Article">17</ref-type><contributors><authors><author>Pearson, Carolyn M.</author><author>Riley, Elizabeth N.</author><author>Davis, Heather A.</author><author>Smith, Gregory T.</author></authors></contributors><titles><title>Research Review: Two pathways toward impulsive action: an integrative risk model for bulimic behavior in youth</title><secondary-title>Journal of Child Psychology and Psychiatry</secondary-title><short-title>Research Review</short-title></titles><periodical><full-title>Journal of Child Psychology and Psychiatry</full-title></periodical><pages>852-864</pages><volume>55</volume><number>8</number><issue>8</issue><keywords><keyword>binge eating</keyword><keyword>bulimia nervosa</keyword><keyword>purging behavior</keyword><keyword>Risk factors</keyword><keyword>risk models</keyword><keyword>young girls</keyword></keywords><dates><year>2014</year><pub-dates><date>August 1, 2014</date></pub-dates></dates><isbn>0021-9630</isbn><electronic-resource-num>10.1111/jcpp.12214</electronic-resource-num><abstract>Background This study provides an integrative review of existing risk factors and models for bulimia nervosa (BN) in young girls. We offer a new model for BN that describes two pathways of risk that may lead to the initial impulsive act of binge eating and purging in children and adolescents. Scope We conducted a selective literature review, focusing on existing and new risk processes for BN in this select population. Findings We identify two ways in which girls increase their risk to begin engaging in the impulsive behavior of binge eating and purging. The first is state-based: the experience of negative mood, in girls attempting to restrain eating, leads to the depletion of self-control and thus increased risk for loss of control eating. The second is personality-based: elevations on the trait of negative urgency, or the tendency to act rashly when distressed, increase risk, particularly in conjunction with high-risk psychosocial learning. We then briefly discuss how these behaviors are reinforced, putting girls at further risk for developing BN. Conclusions We highlight several areas in which further inquiry is necessary, and we discuss the clinical implications of the new risk model we described.</abstract><remote-database-name>acamh.onlinelibrary.wiley.com (Atypon)</remote-database-name><urls><web-urls><url>https://acamh.onlinelibrary.wiley.com/doi/10.1111/jcpp.12214</url></web-urls><pdf-urls><url>internal-pdf://1548/Pearson et al. - 2014 - Research Review Two pathways toward impulsive act.pdf</url></pdf-urls></urls><access-date>2022-01-13 21:57:47</access-date></record><record><database name="MyLibrary">MyLibrary</database><source-app name="Zotero">Zotero</source-app><ref-type name="Journal Article">17</ref-type><contributors><authors><author>Stuijfzand, Suzannah</author><author>Creswell, Cathy</author><author>Field, Andy P.</author><author>Pearcey, Samantha</author><author>Dodd, Helen</author></authors></contributors><titles><title>Research Review: Is anxiety associated with negative interpretations of ambiguity in children and adolescents? A systematic review and meta-analysis</title><secondary-title>Journal of Child Psychology and Psychiatry</secondary-title><short-title>Research Review</short-title></titles><periodical><full-title>Journal of Child Psychology and Psychiatry</full-title></periodical><pages>1127-1142</pages><volume>59</volume><number>11</number><issue>11</issue><keywords><keyword>development</keyword><keyword>children</keyword><keyword>adolescents</keyword><keyword>anxiety</keyword><keyword>content specificity</keyword><keyword>Interpretation bias</keyword></keywords><dates><year>2018</year><pub-dates><date>November 1, 2018</date></pub-dates></dates><isbn>0021-9630</isbn><electronic-resource-num>10.1111/jcpp.12822</electronic-resource-num><abstract>Background The tendency to interpret ambiguity as threat (negative interpretation) has been implicated in cognitive models of anxiety. A significant body of research has examined the association between anxiety and negative interpretation, and reviews suggest there is a robust positive association in adults. However, evidence with children and adolescents has been inconsistent. This study aimed to provide a systematic quantitative assessment of the association between anxiety and negative interpretation in children and adolescents. Method Following systematic searches and screening for eligibility, 345 effects sizes from 77 studies were meta-analysed. Results Overall a medium positive association was found between anxiety and negative interpretation in children and adolescents ( = .62). Two variables significantly moderated this effect. Specifically, the association increased in strength with increasing age and when the content of ambiguous scenarios matched the anxiety subtype under investigation. Conclusions Results extend findings from adult literature by demonstrating an association in children and adolescents with evidence for content specificity in the association. Age effects imply a role for development. Results raise considerations for when and for whom clinical treatments for anxiety focusing on interpretation bias are appropriate. The vast majority of studies included in the review have used correlational designs and there are a limited number of studies with young children. The results should be considered with these limitations in mind.</abstract><remote-database-name>acamh.onlinelibrary.wiley.com (Atypon)</remote-database-name><urls><web-urls><url>https://acamh.onlinelibrary.wiley.com/doi/10.1111/jcpp.12822</url></web-urls><pdf-urls><url>internal-pdf://1549/Stuijfzand et al. - 2018 - Research Review Is anxiety associated with negati.pdf</url></pdf-urls></urls><access-date>2022-01-13 21:57:47</access-date></record><record><database name="MyLibrary">MyLibrary</database><source-app name="Zotero">Zotero</source-app><ref-type name="Journal Article">17</ref-type><contributors><authors><author>Dwyer, Jennifer B.</author><author>Stringaris, Argyris</author><author>Brent, David A.</author><author>Bloch, Michael H.</author></authors></contributors><titles><title>Annual Research Review: Defining and treating pediatric treatment-resistant depression</title><secondary-title>Journal of Child Psychology and Psychiatry</secondary-title><short-title>Annual Research Review</short-title></titles><periodical><full-title>Journal of Child Psychology and Psychiatry</full-title></periodical><pages>312-332</pages><volume>61</volume><number>3</number><issue>3</issue><keywords><keyword>major depressive disorder</keyword><keyword>Depression</keyword><keyword>psychotherapy</keyword><keyword>psychopharmacology</keyword></keywords><dates><year>2020</year><pub-dates><date>March 1, 2020</date></pub-dates></dates><isbn>0021-9630</isbn><electronic-resource-num>10.1111/jcpp.13202</electronic-resource-num><abstract>Background Adolescent major depressive disorder (MDD) is a significant health problem, associated with substantial morbidity, cost, and mortality. Depression is a significant risk factor for suicide, which is now the second leading cause of death in young people. Up to twenty per cent of adolescents will experience MDD before adulthood, and while a substantial proportion will improve with standard-of-care treatments (psychotherapy and medication), roughly one third will not. Methods Here, we have reviewed the literature in order to discuss the concept of treatment-resistant depression (TRD) in adolescence, examine risk factors, diagnostic difficulties, and challenges in evaluating symptom improvement, and providing guidance on how to define adequate medication and psychotherapy treatment trials. Results We propose a staging model for adolescent TRD and review the treatment literature. The evidence base for first- and second-line treatments primarily derives from four large pediatric clinical trials (TADS, TORDIA, ADAPT, and IMPACT). After two medications and a trial of evidence-based psychotherapy have failed to alleviate depressive symptoms, the evidence becomes quite thin for subsequent treatments. Here, we review the evidence for the effectiveness of medication switches, medication augmentation, psychotherapy augmentation, and interventional treatments (i.e., transcranial magnetic stimulation, electroconvulsive therapy, and ketamine) for adolescent TRD. Comparisons are drawn to the adult TRD literature, and areas for future pediatric depression research are highlighted. Conclusions As evidence is limited for treatments in this population, a careful consideration of the known risks and side effects of escalated treatments (e.g., mood stabilizers and atypical antipsychotics) is warranted and weighed against potential, but often untested, benefits.</abstract><remote-database-name>acamh.onlinelibrary.wiley.com (Atypon)</remote-database-name><urls><web-urls><url>https://acamh.onlinelibrary.wiley.com/doi/10.1111/jcpp.13202</url></web-urls><pdf-urls><url>internal-pdf://1550/Dwyer et al. - 2020 - Annual Research Review Defining and treating pedi.pdf</url></pdf-urls></urls><access-date>2022-01-13 21:57:48</access-date></record><record><database name="MyLibrary">MyLibrary</database><source-app name="Zotero">Zotero</source-app><ref-type name="Journal Article">17</ref-type><contributors><authors><author>Russell, Michael A.</author><author>Gajos, Jamie M.</author></authors></contributors><titles><title>Annual Research Review: Ecological momentary assessment studies in child psychology and psychiatry</title><secondary-title>Journal of Child Psychology and Psychiatry</secondary-title><short-title>Annual Research Review</short-title></titles><periodical><full-title>Journal of Child Psychology and Psychiatry</full-title></periodical><pages>376-394</pages><volume>61</volume><number>3</number><issue>3</issue><keywords><keyword>mental health</keyword><keyword>methodology</keyword><keyword>adolescence</keyword><keyword>school children</keyword><keyword>E-health</keyword></keywords><dates><year>2020</year><pub-dates><date>March 1, 2020</date></pub-dates></dates><isbn>0021-9630</isbn><electronic-resource-num>10.1111/jcpp.13204</electronic-resource-num><abstract>Background Enhancements in mobile phone technology allow the study of children and adolescents' everyday lives like never before. Ecological momentary assessment (EMA) uses these advancements to allow in-depth measurements of links between context, behavior, and physiology in youths' everyday lives. Findings A large and diverse literature now exists on using EMA to study mental and behavioral health among youth. Modern EMA methods are built on a rich tradition of idiographic inquiry focused on the intensive study of individuals. Studies of child and adolescent mental and behavioral health have used EMA to characterize lived experience, document naturalistic within-person processes and individual differences in these processes, measure familiar constructs in novel ways, and examine temporal order and dynamics in youths' everyday lives. Conclusions Ecological momentary assessment is feasible and reliable for studying the daily lives of youth. EMA can inform the development and augmentation of traditional and momentary intervention. Continued research and technological development in mobile intervention design and implementation, EMA-sensor integration, and complex real-time data analysis are needed to realize the potential of just-in-time adaptive intervention, which may allow researchers to reach high-risk youth with intervention content when and where it is needed most.</abstract><remote-database-name>acamh.onlinelibrary.wiley.com (Atypon)</remote-database-name><urls><web-urls><url>https://acamh.onlinelibrary.wiley.com/doi/10.1111/jcpp.13204</url></web-urls><pdf-urls><url>internal-pdf://1551/Russell and Gajos - 2020 - Annual Research Review Ecological momentary asses.pdf</url></pdf-urls></urls><access-date>2022-01-13 21:57:49</access-date></record><record><database name="MyLibrary">MyLibrary</database><source-app name="Zotero">Zotero</source-app><ref-type name="Journal Article">17</ref-type><contributors><authors><author>Ehntholt, Kimberly A.</author><author>Yule, William</author></authors></contributors><titles><title>Practitioner Review: Assessment and treatment of refugee children and adolescents who have experienced war-related trauma</title><secondary-title>Journal of Child Psychology and Psychiatry</secondary-title><short-title>Practitioner Review</short-title></titles><periodical><full-title>Journal of Child Psychology and Psychiatry</full-title></periodical><pages>1197-1210</pages><volume>47</volume><number>12</number><issue>12</issue><keywords><keyword>children</keyword><keyword>treatment</keyword><keyword>adolescents</keyword><keyword>war</keyword><keyword>trauma</keyword><keyword>assessment</keyword><keyword>Refugee</keyword><keyword>post-traumatic stress disorder</keyword></keywords><dates><year>2006</year><pub-dates><date>December 1, 2006</date></pub-dates></dates><isbn>0021-9630</isbn><electronic-resource-num>10.1111/j.1469-7610.2006.01638.x</electronic-resource-num><abstract>Background:? Increasingly clinicians are being asked to assess and treat young refugees, who have experienced traumatic events due to war and organised violence. However, evidence-based guidance remains scarce. Method:? Published studies on the mental health difficulties of refugee children and adolescents, associated risk and protective factors, as well as effective interventions, particularly those designed to reduce war-related post-traumatic stress disorder (PTSD) symptoms, were identified and reviewed. The findings are summarised. Results:? Young refugees are frequently subjected to multiple traumatic events and severe losses, as well as ongoing stressors within the host country. Although young refugees are often resilient, many experience mental health difficulties, including PTSD, depression, anxiety and grief. An awareness of relevant risk and protective factors is important. A phased model of intervention is often useful and the need for a holistic approach crucial. Promising treatments for alleviating symptoms of war-related PTSD include cognitive behavioural treatment (CBT), testimonial psychotherapy, narrative exposure therapy (NET) and eye movement desensitisation and reprocessing (EMDR). Knowledge of the particular needs of unaccompanied asylum-seeking children (UASC), working with interpreters, cross-cultural differences, medico-legal report writing and the importance of clinician self-care is also necessary. Conclusion:? More research is required in order to expand our limited knowledge base.</abstract><remote-database-name>acamh.onlinelibrary.wiley.com (Atypon)</remote-database-name><urls><web-urls><url>https://acamh.onlinelibrary.wiley.com/doi/10.1111/j.1469-7610.2006.01638.x</url></web-urls></urls><access-date>2022-01-13 21:57:50</access-date></record><record><database name="MyLibrary">MyLibrary</database><source-app name="Zotero">Zotero</source-app><ref-type name="Journal Article">17</ref-type><contributors><authors><author>Axelsdóttir, Brynhildur</author><author>Biedilæ, Sølvi</author><author>Sagatun, Åse</author><author>Nordheim, Lena V.</author><author>Larun, Lillebeth</author></authors></contributors><titles><title>Review: Exercise for depression in children and adolescents – a systematic review and meta-analysis</title><secondary-title>Child and Adolescent Mental Health</secondary-title><short-title>Review</short-title></titles><periodical><full-title>Child and Adolescent Mental Health</full-title></periodical><pages>347-356</pages><volume>26</volume><number>4</number><issue>4</issue><keywords><keyword>adolescent</keyword><keyword>meta-analysis</keyword><keyword>child</keyword><keyword>exercise</keyword><keyword>systematic review</keyword><keyword>Depressive disorder</keyword></keywords><dates><year>2021</year><pub-dates><date>November 1, 2021</date></pub-dates></dates><isbn>1475-357X</isbn><electronic-resource-num>10.1111/camh.12438</electronic-resource-num><abstract>Background The objective of this systematic review was to examine the treatment effects of exercise on children and adolescents with depression compared to either other nonexercise treatments or no treatment. A study protocol was registered in PROSPERO (CRD42018101982). Method Cochrane Central Register of Controlled Trials (CENTRAL), Medline (Ovid), Embase (Ovid), PsycINFO (Ovid), AMED (Ovid), SPORTDiscus, PEDro, CINAHL (EBSCO), ERIC (EBSCO), Web of Science, and databases for grey literature and dissertations were searched from their inception through 30 August 2020 for randomized controlled trials. Varieties of search terms for depression, children and adolescents, exercise, and study design were applied. No limits were placed on publication year, language or publication type. Registers for ongoing trials were also searched. Two authors independently screened references, extracted data and assessed risk of bias in the included trials. The effect sizes for depression postintervention were pooled in a meta-analysis, and the certainty of the evidence was assessed using GRADE (Grading of Recommendations Assessments, Development, and Evaluation). Results 13,307 references were screened. Four trials were included (n = 159). Participants were between 12 and 18 years old, and predominantly female. A meta-analysis with a random-effects model was performed, and a moderate effect in favour of exercise on postintervention depression severity was identified (SMD = ?0.59, 95% CI = ?1.08 to ?0.10, p = .02). However, the overall certainty of the evidence for this outcome was low. One trial found a nonsignificant decrease in depression severity at six-month follow-up (n = 42, SMD = ?0.59, 95% CI = ?1.22 to 0.04, p = 0.07), and the overall certainty of the evidence for this outcome was very low. One trial found no statistically significant differences between the exercise and control groups on quality of life. Other outcomes, including adverse events, psychological well-being and social functioning, were not evaluated. Conclusion Low certainty evidence suggests that exercise interventions may be associated with a decrease in adolescent depression severity. However, our confidence in the effect estimate is limited, and the true effect may be substantially different. Thus, large, high-quality trials including follow-up periods are needed.</abstract><remote-database-name>acamh.onlinelibrary.wiley.com (Atypon)</remote-database-name><urls><web-urls><url>https://acamh.onlinelibrary.wiley.com/doi/10.1111/camh.12438</url></web-urls></urls><access-date>2022-01-13 21:57:51</access-date></record><record><database name="MyLibrary">MyLibrary</database><source-app name="Zotero">Zotero</source-app><ref-type name="Journal Article">17</ref-type><contributors><authors><author>Bakker, M.j.</author><author>Greven, C.u.</author><author>Buitelaar, J.k.</author><author>Glennon, J.c.</author></authors></contributors><titles><title>Practitioner Review: Psychological treatments for children and adolescents with conduct disorder problems – a systematic review and meta-analysis</title><secondary-title>Journal of Child Psychology and Psychiatry</secondary-title><short-title>Practitioner Review</short-title></titles><periodical><full-title>Journal of Child Psychology and Psychiatry</full-title></periodical><pages>4-18</pages><volume>58</volume><number>1</number><issue>1</issue><keywords><keyword>treatment</keyword><keyword>meta-analysis</keyword><keyword>conduct disorder</keyword><keyword>aggression</keyword><keyword>Psychological</keyword></keywords><dates><year>2017</year><pub-dates><date>January 1, 2017</date></pub-dates></dates><isbn>0021-9630</isbn><electronic-resource-num>10.1111/jcpp.12590</electronic-resource-num><abstract>Background This meta-analysis evaluates the efficacy of nonpharmacological treatments for conduct disorder (CD) problems in children and adolescents, based on child, parent and teacher report. Methods PubMed, PsycINFO and EMBASE were searched for peer-reviewed articles published between January 1970 and March 2015. Main inclusion criteria were nonpharmacological treatment, participants younger than 18 years, clinical CD problems/diagnosis, randomized controlled trials and inclusion of at least one CD problem-related outcome. Treatment efficacy is expressed in effect sizes (ESs) calculated for each rater (parent, teacher, self and blinded observer). Results Of 1,549 articles retrieved, 17 (published between June 2004 and January 2014) describing 19 interventions met the inclusion criteria. All studies used psychological treatments; only three studies included a blinded observer to rate CD problems. Most studies were of very poor to fair quality. ESs were significant but small for parent-reported outcomes (0.36, 95% CI = 0.27?0.47), teacher-reported outcomes (0.26, 95% CI = 0.12?0.49) and blinded observer outcomes (0.26, 95% CI = 0.06?0.47), and they were nonsignificant for self-reported outcomes (?0.01, 95% CI = ?0.25 to 0.23). Comorbidity, gender, age, number of sessions, duration, intervention type, setting, medication use or dropout percentage did not influence the effect of treatment. Conclusions Psychological treatments have a small effect in reducing parent-, teacher- and observer-rated CD problems in children and adolescents with clinical CD problems/diagnosis. There is not enough evidence to support one specific psychological treatment over another. Future studies should investigate the influence of participant characteristics (e.g. age of CD onset), use more homogeneous outcome measures and allow better evaluation of study quality. Many reports failed to provide detailed information to allow optimization of psychological treatment strategies.</abstract><remote-database-name>acamh.onlinelibrary.wiley.com (Atypon)</remote-database-name><urls><web-urls><url>https://acamh.onlinelibrary.wiley.com/doi/10.1111/jcpp.12590</url></web-urls></urls><access-date>2022-01-13 21:57:51</access-date></record><record><database name="MyLibrary">MyLibrary</database><source-app name="Zotero">Zotero</source-app><ref-type name="Journal Article">17</ref-type><contributors><authors><author>Dunning, Darren L.</author><author>Griffiths, Kirsty</author><author>Kuyken, Willem</author><author>Crane, Catherine</author><author>Foulkes, Lucy</author><author>Parker, Jenna</author><author>Dalgleish, Tim</author></authors></contributors><titles><title>Research Review: The effects of mindfulness-based interventions on cognition and mental health in children and adolescents – a meta-analysis of randomized controlled trials</title><secondary-title>Journal of Child Psychology and Psychiatry</secondary-title><short-title>Research Review</short-title></titles><periodical><full-title>Journal of Child Psychology and Psychiatry</full-title></periodical><pages>244-258</pages><volume>60</volume><number>3</number><issue>3</issue><keywords><keyword>adolescence</keyword><keyword>attention</keyword><keyword>intervention</keyword><keyword>meta-analysis</keyword><keyword>Mindfulness</keyword></keywords><dates><year>2019</year><pub-dates><date>March 1, 2019</date></pub-dates></dates><isbn>0021-9630</isbn><electronic-resource-num>10.1111/jcpp.12980</electronic-resource-num><abstract>Background Mindfulness based interventions (MBIs) are an increasingly popular way of attempting to improve the behavioural, cognitive and mental health outcomes of children and adolescents, though there is a suggestion that enthusiasm has moved ahead of the evidence base. Most evaluations of MBIs are either uncontrolled or nonrandomized trials. This meta-analysis aims to establish the efficacy of MBIs for children and adolescents in studies that have adopted a randomized, controlled trial (RCT) design. Methods A systematic literature search of RCTs of MBIs was conducted up to October 2017. Thirty-three independent studies including 3,666 children and adolescents were included in random effects meta-analyses with outcome measures categorized into cognitive, behavioural and emotional factors. Separate random effects meta-analyses were completed for the seventeen studies (n = 1,762) that used an RCT design with an active control condition. Results Across all RCTs we found significant positive effects of MBIs, relative to controls, for the outcome categories of Mindfulness, Executive Functioning, Attention, Depression, Anxiety/Stress and Negative Behaviours, with small effect sizes (Cohen's d), ranging from .16 to .30. However, when considering only those RCTs with active control groups, significant benefits of an MBI were restricted to the outcomes of Mindfulness (d = .42), Depression (d = .47) and Anxiety/Stress (d = .18) only. Conclusions This meta-analysis reinforces the efficacy of using MBIs for improving the mental health and wellbeing of youth as assessed using the gold standard RCT methodology. Future RCT evaluations should incorporate scaled-up definitive trial designs to further evaluate the robustness of MBIs in youth, with an embedded focus on mechanisms of action.</abstract><remote-database-name>acamh.onlinelibrary.wiley.com (Atypon)</remote-database-name><urls><web-urls><url>https://acamh.onlinelibrary.wiley.com/doi/10.1111/jcpp.12980</url></web-urls><pdf-urls><url>internal-pdf://1552/Dunning et al. - 2019 - Research Review The effects of mindfulness-based .pdf</url></pdf-urls></urls><access-date>2022-01-13 21:57:53</access-date></record><record><database name="MyLibrary">MyLibrary</database><source-app name="Zotero">Zotero</source-app><ref-type name="Journal Article">17</ref-type><contributors><authors><author>Pellicano, Elizabeth</author></authors></contributors><titles><title>Commentary: Broadening the research remit of participatory methods in autism science – a commentary on Happé and Frith (2020)</title><secondary-title>Journal of Child Psychology and Psychiatry</secondary-title><short-title>Commentary</short-title></titles><periodical><full-title>Journal of Child Psychology and Psychiatry</full-title></periodical><pages>233-235</pages><volume>61</volume><number>3</number><issue>3</issue><keywords><keyword>Autism spectrum disorders</keyword><keyword>Cognition</keyword><keyword>Psychology</keyword></keywords><dates><year>2020</year><pub-dates><date>March 1, 2020</date></pub-dates></dates><isbn>0021-9630</isbn><electronic-resource-num>10.1111/jcpp.13212</electronic-resource-num><abstract>Autism science has transformed beyond recognition in the last two decades. International investment has grown extensively and the number of papers published on autism has increased 10-fold (Pellicano et al., 2014), far surpassing publications on related topics. The sheer amount of scientific research on autism has no doubt been instrumental in many of the discoveries and insights so eloquently described by Happé and Frith (2020). But, as autistic scientist Michelle Dawson reminds us, quality matters too and, for that reason, it is a delight to recognise the contribution that both Happé and Frith have made, dramatically changing our understanding of autism in a host of ways.</abstract><remote-database-name>acamh.onlinelibrary.wiley.com (Atypon)</remote-database-name><urls><web-urls><url>https://acamh.onlinelibrary.wiley.com/doi/10.1111/jcpp.13212</url></web-urls><pdf-urls><url>internal-pdf://1553/Pellicano - 2020 - Commentary Broadening the research remit of parti.pdf</url></pdf-urls></urls><access-date>2022-01-13 21:57:54</access-date></record><record><database name="MyLibrary">MyLibrary</database><source-app name="Zotero">Zotero</source-app><ref-type name="Journal Article">17</ref-type><contributors><authors><author>Wilson, Helen W.</author><author>Stover, Carla Smith</author><author>Berkowitz, Steven J.</author></authors></contributors><titles><title>Research Review: The relationship between childhood violence exposure and juvenile antisocial behavior: a meta-analytic review</title><secondary-title>Journal of Child Psychology and Psychiatry</secondary-title><short-title>Research Review</short-title></titles><periodical><full-title>Journal of Child Psychology and Psychiatry</full-title></periodical><pages>769-779</pages><volume>50</volume><number>7</number><issue>7</issue><keywords><keyword>adolescence</keyword><keyword>antisocial behavior</keyword><keyword>Childhood violence exposure</keyword><keyword>delinquency</keyword></keywords><dates><year>2009</year><pub-dates><date>July 1, 2009</date></pub-dates></dates><isbn>0021-9630</isbn><electronic-resource-num>10.1111/j.1469-7610.2008.01974.x</electronic-resource-num><abstract>Background:? The connection between childhood violence exposure and antisocial behavior in adolescence has received much attention and has important implications for understanding and preventing criminal behavior. However, there are a limited number of well-designed prospective studies that can suggest a causal relationship, and little is known about the magnitude of the relationship. Methods:? This meta-analysis provides a quantitative comparison of 18 studies (N?=?18,245) assessing the relationship between childhood (before age 12) violence exposure and adolescent antisocial behavior. An overall effect size (Cohen?s d) was calculated for each study, an average for the 18 studies, and averages for subsets of analyses within studies. Results:? Results indicated a small effect from prospective studies (d?=?.31) and a large effect from cross-sectional studies (d?=?.88). The effect for victimization (d?=?.61) was larger than for witnessing violence (d?=?.15). Conclusions:? Effect size varied across studies employing different methodologies, populations, and conceptualizations of violence exposure and antisocial behavior. These findings do not support a simple, direct link from early violence exposure to antisocial behavior but suggest that many factors influence this relationship.</abstract><remote-database-name>acamh.onlinelibrary.wiley.com (Atypon)</remote-database-name><urls><web-urls><url>https://acamh.onlinelibrary.wiley.com/doi/10.1111/j.1469-7610.2008.01974.x</url></web-urls></urls><access-date>2022-01-13 21:57:55</access-date></record><record><database name="MyLibrary">MyLibrary</database><source-app name="Zotero">Zotero</source-app><ref-type name="Journal Article">17</ref-type><titles><title>Book reviews</title><secondary-title>Journal of Child Psychology and Psychiatry</secondary-title></titles><periodical><full-title>Journal of Child Psychology and Psychiatry</full-title></periodical><pages>67-80</pages><volume>8</volume><number>1</number><issue>1</issue><dates><year>1967</year><pub-dates><date>May 1, 1967</date></pub-dates></dates><isbn>0021-9630</isbn><electronic-resource-num>10.1111/j.1469-7610.1967.tb02182.x</electronic-resource-num><abstract>Book reviewed in this article: The Adolescent Experience. Elizabeth Douvan and Joseph Adelson. Contrary Imaginations: A Psychological Study of the Young Student. Liam Hudson. The Psychiatric Disorders of Childhood. C. R. Shaw. Studies of Troublesome CSiildren. D. H. Stott Psychiatry, Education and the Young Adult. Dana L. Farnsworth. Residential Work with Children. Richard Balbernie. Asthma: Attitude and Miliea. Aaron Lask. A New Approach to Nocturnal Enuresis. C. R. A. Martin. Roleplaying in Psychotherapy. (A manual) R. J. Corsini and S. Cardone. Porteus Maze Test: Fifty Years Application. S. D. Porteus. Bilingualism and Primary Education: a Study of Irish Experience. J. Macnamara. Motivated Learning. M. E. Hebron. The Psychology of Childhood and Adolescence. C. I. Sandström. Ability Structure and Subgroups in Mental Retardation. Johs Clausen. A Psychological Study of Cerebral Palsied Children. H. H. Neilsen. Neurological Organization and Reading. Garl H. Delacato. The Birth of Language: The Case History of a Non-Verbal Child. Shulamith Kastein and Barbara Trace. Mothers of Retarded Children. Walter H. Ehlers.</abstract><remote-database-name>acamh.onlinelibrary.wiley.com (Atypon)</remote-database-name><urls><web-urls><url>https://acamh.onlinelibrary.wiley.com/doi/10.1111/j.1469-7610.1967.tb02182.x</url></web-urls></urls><access-date>2022-01-13 21:57:55</access-date></record><record><database name="MyLibrary">MyLibrary</database><source-app name="Zotero">Zotero</source-app><ref-type name="Journal Article">17</ref-type><contributors><authors><author>Ma, Karen Kei Yan</author><author>Anderson, Joanna K.</author><author>Burn, Anne-Marie</author></authors></contributors><titles><title>Review: School-based interventions to improve mental health literacy and reduce mental health stigma – a systematic review</title><secondary-title>Child and Adolescent Mental Health</secondary-title><short-title>Review</short-title></titles><periodical><full-title>Child and Adolescent Mental Health</full-title></periodical><volume>n/a</volume><number>n/a</number><issue>n/a</issue><keywords><keyword>mental health</keyword><keyword>education</keyword><keyword>intervention</keyword><keyword>School</keyword><keyword>stigma</keyword></keywords><dates><year>2022</year><pub-dates><date>January 10, 2022</date></pub-dates></dates><isbn>1475-357X</isbn><electronic-resource-num>10.1111/camh.12543</electronic-resource-num><abstract>Background The steadily increasing prevalence of mental disorders in children and adolescents presents itself as a public health challenge, especially given the health, social and economic burden of mental disorders. School-based interventions aimed at improving mental health literacy and reducing mental health stigma have the potential to prevent mental disorders and promote mental well-being, thus reducing the burden of mental disorders. This review identified and synthesised evidence on the effectiveness of school-based interventions designed to improve mental health literacy and reduce mental health stigma. Methods Electronic bibliographic databases including MEDLINE, Embase, PsycINFO, Education Resources Information Center (ERIC), Child Development and Adolescent Studies, British Education Index and Applied Social Sciences Index and Abstracts (ASSIA) were searched. Randomised controlled trials (RCTs) were included if they assessed the effectiveness or cost-effectiveness of school-based intervention aimed at improving mental health literacy and reducing mental health stigma for children and young people aged 4?18?years. Quality of studies was appraised using the EPHPP tool. A numerical summary and a narrative description of the findings in relation to the research questions were synthesised. This systematic review was registered with PROSPERO (CRD42020191265). Results We identified 21 studies describing 20 unique school-based mental health interventions. Overall, there is moderate evidence suggesting that school-based mental health interventions can be effective in improving mental health literacy and reducing mental health stigma defined as attitudes and beliefs regarding mental disorders. However, there is less evidence for their long-term effectiveness, as most studies did not include follow-ups. Conclusions Despite exclusively including studies with randomised designs, intervention and methodological heterogeneity poses uncertainties to any conclusions made. Future research should focus on resolving methodological issues concerning how outcomes are assessed and include process evaluations to better inform the design of an intervention in term of its delivery and implementation.</abstract><remote-database-name>acamh.onlinelibrary.wiley.com (Atypon)</remote-database-name><urls><web-urls><url>https://acamh.onlinelibrary.wiley.com/doi/10.1111/camh.12543</url></web-urls></urls><access-date>2022-01-13 21:57:56</access-date></record><record><database name="MyLibrary">MyLibrary</database><source-app name="Zotero">Zotero</source-app><ref-type name="Journal Article">17</ref-type><contributors><authors><author>Jonsson, Ulf</author><author>Alaie, Iman</author><author>Löfgren Wilteus, Anna</author><author>Zander, Eric</author><author>Marschik, Peter B.</author><author>Coghill, David</author><author>Bölte, Sven</author></authors></contributors><titles><title>Annual Research Review: Quality of life and childhood mental and behavioural disorders – a critical review of the research</title><secondary-title>Journal of Child Psychology and Psychiatry</secondary-title><short-title>Annual Research Review</short-title></titles><periodical><full-title>Journal of Child Psychology and Psychiatry</full-title></periodical><pages>439-469</pages><volume>58</volume><number>4</number><issue>4</issue><keywords><keyword>mental health</keyword><keyword>psychopathology</keyword><keyword>adolescence</keyword><keyword>Quality of life</keyword></keywords><dates><year>2017</year><pub-dates><date>April 1, 2017</date></pub-dates></dates><isbn>0021-9630</isbn><electronic-resource-num>10.1111/jcpp.12645</electronic-resource-num><abstract>Background An individual's subjective perception of well-being is increasingly recognized as an essential complement to clinical symptomatology and functional impairment in children's mental health. Measurement of quality of life (QoL) has the potential to give due weight to the child's perspective. Scope and methodology Our aim was to critically review the current evidence on how childhood mental disorders affect QoL. First, the major challenges in this research field are outlined. Then we present a systematic review of QoL in children and adolescents aged 0?18 years formally diagnosed with a mental and behavioural disorder, as compared to healthy or typically developing children or children with other health conditions. Finally, we discuss limitations of the current evidence base and future directions based on the results of the systematic review and other relevant literature. Findings and conclusions The systematic review identified 41 eligible studies. All were published after the year 2000 and 21 originated in Europe. The majority examined QoL in neurodevelopmental disorders, including attention-deficit hyperactivity disorder (k = 17), autism spectrum disorder (k = 6), motor disorders (k = 5) and intellectual disability (k = 4). Despite substantial heterogeneity, studies demonstrate that self-reported global QoL is significantly reduced compared to typical/healthy controls across several disorders and QoL dimensions. Parents? ratings were on average substantially lower, casting doubt on the validity of proxy-report. Studies for large diagnostic groups such as depressive disorders, anxiety disorders, (early onset) schizophrenia and eating disorders are largely lacking. We conclude that representative, well-characterized normative and clinical samples as well as longitudinal and qualitative designs are needed to further clarify the construct of QoL, to derive measures of high ecological validity, and to examine how QoL fluctuates over time and is attributable to specific conditions or contextual factors.</abstract><remote-database-name>acamh.onlinelibrary.wiley.com (Atypon)</remote-database-name><urls><web-urls><url>https://acamh.onlinelibrary.wiley.com/doi/10.1111/jcpp.12645</url></web-urls><pdf-urls><url>internal-pdf://1554/Jonsson et al. - 2017 - Annual Research Review Quality of life and childh.pdf</url></pdf-urls></urls><access-date>2022-01-13 21:57:57</access-date></record><record><database name="MyLibrary">MyLibrary</database><source-app name="Zotero">Zotero</source-app><ref-type name="Journal Article">17</ref-type><contributors><authors><author>Williams, Nathaniel J.</author><author>Beidas, Rinad S.</author></authors></contributors><titles><title>Annual Research Review: The state of implementation science in child psychology and psychiatry: a review and suggestions to advance the field</title><secondary-title>Journal of Child Psychology and Psychiatry</secondary-title><short-title>Annual Research Review</short-title></titles><periodical><full-title>Journal of Child Psychology and Psychiatry</full-title></periodical><pages>430-450</pages><volume>60</volume><number>4</number><issue>4</issue><keywords><keyword>adolescents</keyword><keyword>evidence-based practice</keyword><keyword>Children</keyword><keyword>causal theory</keyword><keyword>implementation science</keyword></keywords><dates><year>2019</year><pub-dates><date>April 1, 2019</date></pub-dates></dates><isbn>0021-9630</isbn><electronic-resource-num>10.1111/jcpp.12960</electronic-resource-num><abstract>Background Scientists have developed evidence-based interventions that improve the symptoms and functioning of youth with psychiatric disorders; however, these interventions are rarely used in community settings. Eliminating this research-to-practice gap is the purview of implementation science, the discipline devoted to the study of methods to promote the use of evidence-based practices in routine care. Methods We review studies that have tested factors associated with implementation in child psychology and psychiatry, explore applications of social science theories to implementation, and conclude with recommendations to advance implementation science through the development and testing of novel, multilevel, causal theories. Results During its brief history, implementation science in child psychology and psychiatry has documented the implementation gap in routine care, tested training approaches and found them to be insufficient for behavior change, explored the relationships between variables and implementation outcomes, and initiated randomized controlled trials to test implementation strategies. This research has identified targets related to implementation (e.g., clinician motivation, organizational culture) and demonstrated the feasibility of activating these targets through implementation strategies. However, the dominant methodological approach has been atheoretical and predictive, relying heavily on a set of variables from heuristic frameworks. Conclusions Optimizing the implementation of effective treatments in community care for youth with psychiatric disorders is a defining challenge of our time. This review proposes a new direction focused on developing and testing integrated causal theories. We recommend implementation scientists: (a) move from observational studies of implementation barriers and facilitators to trials that include causal theory; (b) identify a core set of implementation determinants; (c) conduct trials of implementation strategies with clear targets, mechanisms, and outcomes; (d) ensure that behaviors that are core to EBPs are clearly defined; and (e) agree upon standard measures. This agenda will help fulfill the promise of evidence-based practice for improving youth behavioral health.</abstract><remote-database-name>acamh.onlinelibrary.wiley.com (Atypon)</remote-database-name><urls><web-urls><url>https://acamh.onlinelibrary.wiley.com/doi/10.1111/jcpp.12960</url></web-urls><pdf-urls><url>internal-pdf://1555/Williams and Beidas - 2019 - Annual Research Review The state of implementatio.pdf</url></pdf-urls></urls><access-date>2022-01-13 21:57:58</access-date></record><record><database name="MyLibrary">MyLibrary</database><source-app name="Zotero">Zotero</source-app><ref-type name="Journal Article">17</ref-type><contributors><authors><author>Cottrell, David</author><author>Boston, Paula</author></authors></contributors><titles><title>Practitioner Review: The effectiveness of systemic family therapy for children and adolescents</title><secondary-title>Journal of Child Psychology and Psychiatry</secondary-title><short-title>Practitioner Review</short-title></titles><periodical><full-title>Journal of Child Psychology and Psychiatry</full-title></periodical><pages>573-586</pages><volume>43</volume><number>5</number><issue>5</issue><keywords><keyword>children</keyword><keyword>adolescence</keyword><keyword>outcome</keyword><keyword>Family therapy</keyword></keywords><dates><year>2002</year><pub-dates><date>July 1, 2002</date></pub-dates></dates><isbn>0021-9630</isbn><electronic-resource-num>10.1111/1469-7610.00047</electronic-resource-num><abstract>Background: Systemic family therapy has become a widely used intervention in child and adolescent mental health services over the last twenty years. Methods: This paper reviews the development of systemic family therapy, briefly describes the theory and techniques associated with the most prominent contemporary strands of systemic practice, and examines the empirical justification for using systemic family therapies with children and adolescents. Results: There is a paucity of well-designed randomised controlled trials of systemic therapies with children and adolescents and those trials that do exist evaluate older structural and strategic therapies. Methodological limitations of existing research include the use of unrepresentative participants, small sample sizes and wide age ranges. There is a lack of credible no-treatment or alternative treatment controls, tests of clinical as opposed to statistical significance, and conceptually relevant outcome measures that examine underlying interactional mechanisms. The term `family therapy' encompasses a wide range of interventions and it is not always clear what treatment intervention has been delivered. Nevertheless, there is good evidence for the effectiveness of systemic family therapies in the treatment of conduct disorders, substance misuse and eating disorders, and some support for their use as second-line treatments in depression and chronic illness. Conclusions: Systemic family therapy is an effective intervention for children and adolescents but further well-designed outcome studies are needed using clearly specified, manualised forms of treatment and conceptually relevant outcome measures.</abstract><remote-database-name>acamh.onlinelibrary.wiley.com (Atypon)</remote-database-name><urls><web-urls><url>https://acamh.onlinelibrary.wiley.com/doi/10.1111/1469-7610.00047</url></web-urls></urls><access-date>2022-01-13 21:57:59</access-date></record><record><database name="MyLibrary">MyLibrary</database><source-app name="Zotero">Zotero</source-app><ref-type name="Journal Article">17</ref-type><contributors><authors><author>Romeo, Renée</author><author>Byford, Sarah</author><author>Knapp, Martin</author></authors></contributors><titles><title>Annotation: Economic evaluations of child and adolescent mental health interventions: a systematic review</title><secondary-title>Journal of Child Psychology and Psychiatry</secondary-title><short-title>Annotation</short-title></titles><periodical><full-title>Journal of Child Psychology and Psychiatry</full-title></periodical><pages>919-930</pages><volume>46</volume><number>9</number><issue>9</issue><keywords><keyword>mental health</keyword><keyword>childhood</keyword><keyword>substance abuse</keyword><keyword>costs</keyword><keyword>Adolescence</keyword><keyword>parent training</keyword><keyword>pharmacotherapy</keyword><keyword>developmental disorder</keyword><keyword>behavioural interventions</keyword><keyword>depressive disorder</keyword><keyword>economic evaluations</keyword><keyword>psychosis</keyword></keywords><dates><year>2005</year><pub-dates><date>September 1, 2005</date></pub-dates></dates><isbn>0021-9630</isbn><electronic-resource-num>10.1111/j.1469-7610.2005.00407.x</electronic-resource-num><abstract>Background:? Recognition has grown over recent years of the need for economic information on the impacts of child and adolescent mental health problems and the cost-effectiveness of interventions. Methods:? A range of electronic databases were examined using a predefined search strategy to identify economic studies which focused on services, pharmacological interventions and other treatments for children and adolescents with a diagnosed mental health problem or identified as at risk of mental illness. Published studies were included in the review if they assessed both costs and outcomes, with cost-effectiveness being the primary interest. Studies meeting the criteria for inclusion were assessed for quality. Results:? There are still relatively few economic evaluations in this field. Behavioural disorders have been given relatively greater attention in economic evaluations of child and adolescent mental health. These studies tentatively suggest child behavioural gains and parent satisfaction from parent and child training programmes, although the cost-effectiveness of the location of delivery for behavioural therapies is less clear. In general, the quality of economic evaluations was limited by small sample sizes, constrained measurement of costs, narrow perspectives and over-simple statistical and econometric methods. Conclusion:? Economic evaluations in the field of child and adolescent mental health interventions are few in number and generally poor in quality, although the number of studies being undertaken now appears to be rising.</abstract><remote-database-name>acamh.onlinelibrary.wiley.com (Atypon)</remote-database-name><urls><web-urls><url>https://acamh.onlinelibrary.wiley.com/doi/10.1111/j.1469-7610.2005.00407.x</url></web-urls></urls><access-date>2022-01-13 21:57:59</access-date></record><record><database name="MyLibrary">MyLibrary</database><source-app name="Zotero">Zotero</source-app><ref-type name="Journal Article">17</ref-type><contributors><authors><author>Astle, Duncan E.</author><author>Holmes, Joni</author><author>Kievit, Rogier</author><author>Gathercole, Susan E.</author></authors></contributors><titles><title>Annual Research Review: The transdiagnostic revolution in neurodevelopmental disorders</title><secondary-title>Journal of Child Psychology and Psychiatry</secondary-title><short-title>Annual Research Review</short-title></titles><periodical><full-title>Journal of Child Psychology and Psychiatry</full-title></periodical><volume>n/a</volume><number>n/a</number><issue>n/a</issue><keywords><keyword>working memory</keyword><keyword>ADHD</keyword><keyword>Autism</keyword><keyword>Developmental Language Disorder</keyword><keyword>learning difficulties</keyword><keyword>Neurodevelopmental disorders</keyword></keywords><dates><year>2021</year><pub-dates><date>July 23, 2021</date></pub-dates></dates><isbn>0021-9630</isbn><electronic-resource-num>10.1111/jcpp.13481</electronic-resource-num><abstract>Practitioners frequently use diagnostic criteria to identify children with neurodevelopmental disorders and to guide intervention decisions. These criteria also provide the organising framework for much of the research focussing on these disorders. Study design, recruitment, analysis and theory are largely built on the assumption that diagnostic criteria reflect an underlying reality. However, there is growing concern that this assumption may not be a valid and that an alternative transdiagnostic approach may better serve our understanding of this large heterogeneous population of young people. This review draws on important developments over the past decade that have set the stage for much-needed breakthroughs in understanding neurodevelopmental disorders. We evaluate contemporary approaches to study design and recruitment, review the use of data-driven methods to characterise cognition, behaviour and neurobiology, and consider what alternative transdiagnostic models could mean for children and families. This review concludes that an overreliance on ill-fitting diagnostic criteria is impeding progress towards identifying the barriers that children encounter, understanding underpinning mechanisms and finding the best route to supporting them.</abstract><remote-database-name>acamh.onlinelibrary.wiley.com (Atypon)</remote-database-name><urls><web-urls><url>https://acamh.onlinelibrary.wiley.com/doi/10.1111/jcpp.13481</url></web-urls><pdf-urls><url>internal-pdf://1556/Astle et al. - 2021 - Annual Research Review The transdiagnostic revolu.pdf</url></pdf-urls></urls><access-date>2022-01-13 21:57:59</access-date></record><record><database name="MyLibrary">MyLibrary</database><source-app name="Zotero">Zotero</source-app><ref-type name="Journal Article">17</ref-type><contributors><authors><author>Shore, Lori</author><author>Toumbourou, John W.</author><author>Lewis, Andrew J.</author><author>Kremer, Peter</author></authors></contributors><titles><title>Review: Longitudinal trajectories of child and adolescent depressive symptoms and their predictors – a systematic review and meta-analysis</title><secondary-title>Child and Adolescent Mental Health</secondary-title><short-title>Review</short-title></titles><periodical><full-title>Child and Adolescent Mental Health</full-title></periodical><pages>107-120</pages><volume>23</volume><number>2</number><issue>2</issue><keywords><keyword>adolescent</keyword><keyword>child</keyword><keyword>longitudinal</keyword><keyword>systematic review</keyword><keyword>Depression</keyword><keyword>trajectory</keyword><keyword>person-centered approaches</keyword></keywords><dates><year>2018</year><pub-dates><date>May 1, 2018</date></pub-dates></dates><isbn>1475-357X</isbn><electronic-resource-num>10.1111/camh.12220</electronic-resource-num><abstract>Background With depression predicted to contribute to an increased disease burden in coming decades, prevention efforts have become increasingly important. In order to prevent depression it is valuable to identify and classify longitudinal patterns of depressive symptoms across development, ideally beginning early in childhood. To achieve this, longitudinal studies are increasingly using person-centered data-analytic methods to model subgroups with similar developmental patterns (trajectories) of depressive symptoms. Method A search was completed for English language studies that longitudinally modeled depressive symptom trajectories in nonclinical populations with a baseline age of &lt;19 years. Study characteristics were extracted, prevalence rates and risk factors were summarized, a random-effect meta-analysis was undertaken, and risk of bias analysis completed. Results Twenty studies published between 2002 and 2015 were included. Participants were recruited at ages 4 through 17 (average age 12.34) and followed longitudinally for an average of 7.45 years. Between 3 and 11 trajectory subgroups were identified. A random pooled effect estimate identified 56% [95% Confidence Interval (CI) 46?65%] of the sampled study populations (N = 41,236) on ?No or low? depressive symptom trajectories and 26% (CI 14?40%) on a ?Moderate? trajectory. ?High?, ?Increasing?, and ?Decreasing? depressive symptom subgroups were evident for 12% (CI 8?17%). Moderate symptoms were associated with poorer adjustment and outcomes relative to low symptom groups. ?High? or ?Increasing? trajectories were predominantly predicted by: female gender, low socioeconomic status, higher stress reactivity; conduct issues; substance misuse, and problems in peer and parental relationships. Conclusions The review highlighted consistent evidence of subgroups of children and adolescents who differ in their depressive symptom development over time. The findings suggest preventative interventions should evaluate the longer term benefits of increasing membership in low and moderate trajectories, while also targeting reductions in high-risk subgroups. Considerable between-study method and measurement variation indicate the need for future trajectory studies to use standardized methods.</abstract><remote-database-name>acamh.onlinelibrary.wiley.com (Atypon)</remote-database-name><urls><web-urls><url>https://acamh.onlinelibrary.wiley.com/doi/10.1111/camh.12220</url></web-urls></urls><access-date>2022-01-13 21:58:00</access-date></record><record><database name="MyLibrary">MyLibrary</database><source-app name="Zotero">Zotero</source-app><ref-type name="Journal Article">17</ref-type><contributors><authors><author>Collishaw, Stephan</author></authors></contributors><titles><title>Annual Research Review: Secular trends in child and adolescent mental health</title><secondary-title>Journal of Child Psychology and Psychiatry</secondary-title><short-title>Annual Research Review</short-title></titles><periodical><full-title>Journal of Child Psychology and Psychiatry</full-title></periodical><pages>370-393</pages><volume>56</volume><number>3</number><issue>3</issue><keywords><keyword>psychopathology</keyword><keyword>depression</keyword><keyword>antisocial</keyword><keyword>secular change</keyword><keyword>Time trends</keyword></keywords><dates><year>2015</year><pub-dates><date>March 1, 2015</date></pub-dates></dates><isbn>0021-9630</isbn><electronic-resource-num>10.1111/jcpp.12372</electronic-resource-num><abstract>Background Child and adolescent mental health problems are common, associated with wide-ranging functional impairments, and show substantial continuities into adult life. It is therefore important to understand the extent to which the prevalence of mental health problems has changed over time, and to identify reasons behind any trends in mental health. Scope and Methodology This review evaluates evidence on whether the population prevalence of child and adolescent mental health problems has changed. The primary focus of the review is on epidemiological cross-cohort comparisons identified by a systematic search of the literature (using the Web of Knowledge database). Findings Clinical diagnosis and treatment of child and adolescent psychiatric disorders increased over recent decades. Epidemiological comparisons of unselected population cohorts using equivalent assessments of mental health have found little evidence of an increased rate of ADHD, but cross-cohort comparisons of rates of ASD are lacking at this time. Findings do suggest substantial secular change in emotional problems and antisocial behaviour in high-income countries, including periods of increase and decrease in symptom prevalence. Evidence from low- and middle-income countries is very limited. Possible explanations for trends in child and adolescent mental health are discussed. The review also addresses how cross-cohort comparisons can provide valuable complementary information on the aetiology of mental illness.</abstract><remote-database-name>acamh.onlinelibrary.wiley.com (Atypon)</remote-database-name><urls><web-urls><url>https://acamh.onlinelibrary.wiley.com/doi/10.1111/jcpp.12372</url></web-urls></urls><access-date>2022-01-13 21:58:01</access-date></record><record><database name="MyLibrary">MyLibrary</database><source-app name="Zotero">Zotero</source-app><ref-type name="Journal Article">17</ref-type><contributors><authors><author>Odgers, Candice L.</author><author>Jensen, Michaeline R.</author></authors></contributors><titles><title>Annual Research Review: Adolescent mental health in the digital age: facts, fears, and future directions</title><secondary-title>Journal of Child Psychology and Psychiatry</secondary-title><short-title>Annual Research Review</short-title></titles><periodical><full-title>Journal of Child Psychology and Psychiatry</full-title></periodical><pages>336-348</pages><volume>61</volume><number>3</number><issue>3</issue><keywords><keyword>adolescence</keyword><keyword>depression</keyword><keyword>Mental health</keyword><keyword>Internet usage</keyword><keyword>social media</keyword></keywords><dates><year>2020</year><pub-dates><date>March 1, 2020</date></pub-dates></dates><isbn>0021-9630</isbn><electronic-resource-num>10.1111/jcpp.13190</electronic-resource-num><abstract>Adolescents are spending an increasing amount of their time online and connected to each other via digital technologies. Mobile device ownership and social media usage have reached unprecedented levels, and concerns have been raised that this constant connectivity is harming adolescents? mental health. This review synthesized data from three sources: (a) narrative reviews and meta-analyses conducted between 2014 and 2019, (b) large-scale preregistered cohort studies and (c) intensive longitudinal and ecological momentary assessment studies, to summarize what is known about linkages between digital technology usage and adolescent mental health, with a specific focus on depression and anxiety. The review highlights that most research to date has been correlational, focused on adults versus adolescents, and has generated a mix of often conflicting small positive, negative and null associations. The most recent and rigorous large-scale preregistered studies report small associations between the amount of daily digital technology usage and adolescents? well-being that do not offer a way of distinguishing cause from effect and, as estimated, are unlikely to be of clinical or practical significance. Implications for improving future research and for supporting adolescents? mental health in the digital age are discussed.</abstract><remote-database-name>acamh.onlinelibrary.wiley.com (Atypon)</remote-database-name><urls><web-urls><url>https://acamh.onlinelibrary.wiley.com/doi/10.1111/jcpp.13190</url></web-urls><pdf-urls><url>internal-pdf://1557/Odgers and Jensen - 2020 - Annual Research Review Adolescent mental health i.pdf</url></pdf-urls></urls><access-date>2022-01-13 21:58:01</access-date></record><record><database name="MyLibrary">MyLibrary</database><source-app name="Zotero">Zotero</source-app><ref-type name="Journal Article">17</ref-type><contributors><authors><author>Asarnow, Joan Rosenbaum</author><author>Mehlum, Lars</author></authors></contributors><titles><title>Practitioner Review: Treatment for suicidal and self-harming adolescents – advances in suicide prevention care</title><secondary-title>Journal of Child Psychology and Psychiatry</secondary-title><short-title>Practitioner Review</short-title></titles><periodical><full-title>Journal of Child Psychology and Psychiatry</full-title></periodical><pages>1046-1054</pages><volume>60</volume><number>10</number><issue>10</issue><keywords><keyword>prevention</keyword><keyword>screening</keyword><keyword>adolescence</keyword><keyword>self-harm</keyword><keyword>Suicide</keyword></keywords><dates><year>2019</year><pub-dates><date>October 1, 2019</date></pub-dates></dates><isbn>0021-9630</isbn><electronic-resource-num>10.1111/jcpp.13130</electronic-resource-num><abstract>Background Suicide is a leading cause of death globally in youths, and suicidal behavior and self-harm are major clinical concerns. This article updates the previous practitioner review (2012) with the aims of integrating new research evidence, including that reported in this Special Issue. Methods The article reviews scientific evidence related to steps in the care pathway for identifying and treating youths with elevated suicide/self-harm risk, specifically: (a) screening and risk assessment; (b) treatment; and (c) community-level suicide prevention strategies. Results Review of current evidence indicates that major advances have been achieved in knowledge regarding clinical and preventive practices for reducing suicide and self-harm risk in adolescents. The evidence supports the value of brief screeners for identifying youths with elevated suicide/self-harm risk and the efficacy of some treatments for suicidal and self-harm behavior. Dialectical behavior therapy currently meets Level 1 criteria (2 independent trials supporting efficacy) as the first well-established treatment for self-harm, and other approaches have shown efficacy in single randomized controlled trials. The effectiveness of some community-based suicide prevention strategies for reducing suicide mortality and suicide attempt rates has been demonstrated. Conclusions Current evidence can guide practitioners in delivering effective care for youth suicide/self-harm risk. Treatments and preventive interventions that address the psychosocial environment and enhance the ability of trusted adults to protect and support youths, while also addressing the psychological needs of youths appear to yield the greatest benefits. Although additional research is needed, our current challenge is to do our best to effectively utilize new knowledge to improve care and outcomes in our communities.</abstract><remote-database-name>acamh.onlinelibrary.wiley.com (Atypon)</remote-database-name><urls><web-urls><url>https://acamh.onlinelibrary.wiley.com/doi/10.1111/jcpp.13130</url></web-urls><pdf-urls><url>internal-pdf://1578/Asarnow and Mehlum - 2019 - Practitioner Review Treatment for suicidal and se.pdf</url></pdf-urls></urls><access-date>2022-01-13 21:58:35</access-date></record><record><database name="MyLibrary">MyLibrary</database><source-app name="Zotero">Zotero</source-app><ref-type name="Journal Article">17</ref-type><contributors><authors><author>Barker, Edward D.</author><author>Walton, Esther</author><author>Cecil, Charlotte A.M.</author></authors></contributors><titles><title>Annual Research Review: DNA methylation as a mediator in the association between risk exposure and child and adolescent psychopathology</title><secondary-title>Journal of Child Psychology and Psychiatry</secondary-title><short-title>Annual Research Review</short-title></titles><periodical><full-title>Journal of Child Psychology and Psychiatry</full-title></periodical><pages>303-322</pages><volume>59</volume><number>4</number><issue>4</issue><keywords><keyword>adolescence</keyword><keyword>childhood</keyword><keyword>developmental psychopathology</keyword><keyword>externalising problems</keyword><keyword>internalising problems</keyword><keyword>DNA methylation</keyword><keyword>epigenetics</keyword><keyword>environmental risk</keyword></keywords><dates><year>2018</year><pub-dates><date>April 1, 2018</date></pub-dates></dates><isbn>0021-9630</isbn><electronic-resource-num>10.1111/jcpp.12782</electronic-resource-num><abstract>Background DNA methylation (DNAm) is a potential mechanism for propagating the effects of environmental exposures on child and adolescent mental health. In recent years, this field has experienced steady growth. Methods We provide a strategic review of the current child and adolescent literature to evaluate evidence for a mediating role of DNAm in the link between environmental risks and psychopathological outcomes, with a focus on internalising and externalising difficulties. Results Based on the studies presented, we conclude that there is preliminary evidence to support that (a) environmental factors, such as diet, neurotoxic exposures and stress, influence offspring DNAm, and that (b) variability in DNAm, in turn, is associated with child and adolescent psychopathology. Overall, very few studies have examined DNAm in relation to both exposures and outcomes, and almost all analyses have been correlational in nature. Conclusions DNAm holds potential as a biomarker indexing both environmental risk exposure and vulnerability for child psychopathology. However, the extent to which it may represent a causal mediator is not clear. In future, collection of prospective risk exposure, DNAm and outcomes ? as well as functional characterisation of epigenetic findings ? will assist in determining the role of DNAm in the link between risk exposure and psychopathology.</abstract><remote-database-name>acamh.onlinelibrary.wiley.com (Atypon)</remote-database-name><urls><web-urls><url>https://acamh.onlinelibrary.wiley.com/doi/10.1111/jcpp.12782</url></web-urls><pdf-urls><url>internal-pdf://1579/Barker et al. - 2018 - Annual Research Review DNA methylation as a media.pdf</url></pdf-urls></urls><access-date>2022-01-13 21:58:35</access-date></record><record><database name="MyLibrary">MyLibrary</database><source-app name="Zotero">Zotero</source-app><ref-type name="Journal Article">17</ref-type><contributors><authors><author>Spence, Susan H</author><author>Shortt, Alison L.</author></authors></contributors><titles><title>Research Review: Can we justify the widespread dissemination of universal, school-based interventions for the prevention of depression among children and adolescents?</title><secondary-title>Journal of Child Psychology and Psychiatry</secondary-title><short-title>Research Review</short-title></titles><periodical><full-title>Journal of Child Psychology and Psychiatry</full-title></periodical><pages>526-542</pages><volume>48</volume><number>6</number><issue>6</issue><keywords><keyword>prevention</keyword><keyword>depression</keyword><keyword>School</keyword><keyword>universal</keyword></keywords><dates><year>2007</year><pub-dates><date>June 1, 2007</date></pub-dates></dates><isbn>0021-9630</isbn><electronic-resource-num>10.1111/j.1469-7610.2007.01738.x</electronic-resource-num><abstract>This review examines the evidence concerning the efficacy and effectiveness of universal, school-based interventions designed to prevent the development of depression in children and adolescents. It evaluates the outcomes of research in relation to standards of evidence specified by the Society for Prevention Research (Flay et al., 2005). The limited evidence available brings into doubt the efficacy and effectiveness of current universal, school-based approaches to the prevention of depression, suggesting that the widespread dissemination of such interventions would be premature. Relatively brief programs, that focus specifically on enhancing individual skills and characteristics of the individual in the absence of environmental change, may be insufficient to produce lasting effects in the prevention of depression among children and adolescents.</abstract><remote-database-name>acamh.onlinelibrary.wiley.com (Atypon)</remote-database-name><urls><web-urls><url>https://acamh.onlinelibrary.wiley.com/doi/10.1111/j.1469-7610.2007.01738.x</url></web-urls></urls><access-date>2022-01-13 21:58:36</access-date></record><record><database name="MyLibrary">MyLibrary</database><source-app name="Zotero">Zotero</source-app><ref-type name="Journal Article">17</ref-type><contributors><authors><author>Goodman, Jarid</author><author>Marsh, Rachel</author><author>Peterson, Bradley S.</author><author>Packard, Mark G.</author></authors></contributors><titles><title>Annual Research Review: The neurobehavioral development of multiple memory systems – implications for childhood and adolescent psychiatric disorders</title><secondary-title>Journal of Child Psychology and Psychiatry</secondary-title><short-title>Annual Research Review</short-title></titles><periodical><full-title>Journal of Child Psychology and Psychiatry</full-title></periodical><pages>582-610</pages><volume>55</volume><number>6</number><issue>6</issue><keywords><keyword>stress</keyword><keyword>memory</keyword><keyword>hippocampus</keyword><keyword>anxiety</keyword><keyword>basal ganglia</keyword><keyword>Learning</keyword><keyword>neuropsychiatry</keyword><keyword>psychopathologies</keyword><keyword>striatum</keyword></keywords><dates><year>2014</year><pub-dates><date>June 1, 2014</date></pub-dates></dates><isbn>0021-9630</isbn><electronic-resource-num>10.1111/jcpp.12169</electronic-resource-num><abstract>Extensive evidence indicates that mammalian memory is organized into multiple brains systems, including a ?cognitive? memory system that depends on the hippocampus and a stimulus-response ?habit? memory system that depends on the dorsolateral striatum. Dorsal striatal-dependent habit memory may in part influence the development and expression of some human psychopathologies, particularly those characterized by strong habit-like behavioral features. The present review considers this hypothesis as it pertains to psychopathologies that typically emerge during childhood and adolescence. These disorders include Tourette syndrome, attention-deficit/hyperactivity disorder, obsessive?compulsive disorder, eating disorders, and autism spectrum disorders. Human and nonhuman animal research shows that the typical development of memory systems comprises the early maturation of striatal-dependent habit memory and the relatively late maturation of hippocampal-dependent cognitive memory. We speculate that the differing rates of development of these memory systems may in part contribute to the early emergence of habit-like symptoms in childhood and adolescence. In addition, abnormalities in hippocampal and striatal brain regions have been observed consistently in youth with these disorders, suggesting that the aberrant development of memory systems may also contribute to the emergence of habit-like symptoms as core pathological features of these illnesses. Considering these disorders within the context of multiple memory systems may help elucidate the pathogenesis of habit-like symptoms in childhood and adolescence, and lead to novel treatments that lessen the habit-like behavioral features of these disorders.</abstract><remote-database-name>acamh.onlinelibrary.wiley.com (Atypon)</remote-database-name><urls><web-urls><url>https://acamh.onlinelibrary.wiley.com/doi/10.1111/jcpp.12169</url></web-urls><pdf-urls><url>internal-pdf://1580/Goodman et al. - 2014 - Annual Research Review The neurobehavioral develo.pdf</url></pdf-urls></urls><access-date>2022-01-13 21:58:37</access-date></record><record><database name="MyLibrary">MyLibrary</database><source-app name="Zotero">Zotero</source-app><ref-type name="Journal Article">17</ref-type><contributors><authors><author>Anna-Kaisa, Vartiainen</author><author>Virpi, Kuvaja-Köllner</author><author>Mervi, Rantsi</author><author>Elisa, Rissanen</author><author>Terhi, Luntamo</author><author>Marjo, Kurki</author><author>André, Sourander</author><author>Eila, Kankaanpää</author></authors></contributors><titles><title>Review: Economic evidence of preventive interventions for anxiety disorders in children and adolescents – a systematic review</title><secondary-title>Child and Adolescent Mental Health</secondary-title><short-title>Review</short-title></titles><periodical><full-title>Child and Adolescent Mental Health</full-title></periodical><volume>n/a</volume><number>n/a</number><issue>n/a</issue><keywords><keyword>prevention</keyword><keyword>systematic review</keyword><keyword>cost-effectiveness</keyword><keyword>anxiety disorders</keyword><keyword>Economic evaluation</keyword></keywords><dates><year>2021</year><pub-dates><date>September 1, 2021</date></pub-dates></dates><isbn>1475-357X</isbn><electronic-resource-num>10.1111/camh.12505</electronic-resource-num><abstract>Background Anxiety disorders are common in children and youth. Also, in prevention, be it universal, selective or indicated, economic evaluation supports decision-making in the allocation of scarce resources. This review identified and summarised the existing evidence of economic evaluations for the prevention of anxiety disorders in children and adolescents. Methods A systematic search was conducted on the EBSCO, Scopus, Web of Science, ProQuest, Cochrane and PubMed databases. We included studies that focused on children and adolescents under 18 years of age, aimed to prevent anxiety disorders and presented an incremental analysis of costs and effectiveness. A registered checklist was used that assessed the quality of the included articles. Results The search yielded 1697 articles. Five articles were included in this review. Three were RCT-based, and two were model-based studies. Out of five included interventions, one was a universal school-based intervention, two selective interventions and two indicated interventions. Universal school-based prevention of anxiety was not cost-effective compared with usual teaching. Selective parent training and indicative child- and parent-focused CBT prevention were likely cost-effective compared with usual care or doing nothing. Conclusion Parent education and cognitive behaviour therapy interventions can be cautiously interpreted as being a cost-effective way of preventing anxiety in children and adolescents. However, the evidence is weakly related to cost-effectiveness as there are only a few studies, with relatively small sample sizes and short follow-ups.</abstract><remote-database-name>acamh.onlinelibrary.wiley.com (Atypon)</remote-database-name><urls><web-urls><url>https://acamh.onlinelibrary.wiley.com/doi/10.1111/camh.12505</url></web-urls></urls><access-date>2022-01-13 21:58:37</access-date></record><record><database name="MyLibrary">MyLibrary</database><source-app name="Zotero">Zotero</source-app><ref-type name="Journal Article">17</ref-type><contributors><authors><author>Betancourt, Theresa S</author><author>Borisova, Ivelina</author><author>Williams, Timothy P</author><author>Meyers-Ohki, Sarah E</author><author>Rubin-Smith, Julia E</author><author>Annan, Jeannie</author><author>Kohrt, Brandon A</author></authors></contributors><titles><title>Research Review: Psychosocial adjustment and mental health in former child soldiers – a systematic review of the literature and recommendations for future research</title><secondary-title>Journal of Child Psychology and Psychiatry</secondary-title><short-title>Research Review</short-title></titles><periodical><full-title>Journal of Child Psychology and Psychiatry</full-title></periodical><pages>17-36</pages><volume>54</volume><number>1</number><issue>1</issue><keywords><keyword>resilience</keyword><keyword>war</keyword><keyword>risk factors</keyword><keyword>child soldiers</keyword><keyword>Violence</keyword></keywords><dates><year>2013</year><pub-dates><date>January 1, 2013</date></pub-dates></dates><isbn>0021-9630</isbn><electronic-resource-num>10.1111/j.1469-7610.2012.02620.x</electronic-resource-num><abstract>Aims and scope:? This article reviews the available quantitative research on psychosocial adjustment and mental health among children (age &lt;18?years) associated with armed forces and armed groups (CAAFAG) ? commonly referred to as child soldiers. Methods:? PRISMA standards for systematic reviews were used to search PubMed, PsycInfo, JSTOR, and Sociological Abstracts in February 2012 for all articles on former child soldiers and CAAFAG. Twenty-one quantitative studies from 10 countries were analyzed for author, year of publication, journal, objectives, design, selection population, setting, instruments, prevalence estimates, and associations with war experiences. Opinion pieces, editorials, and qualitative studies were deemed beyond the scope of this study. Quality of evidence was rated according to the Systematic Assessment of Quality in Observational Research (SAQOR). Findings:? According to SAQOR criteria, among the available published studies, eight studies were of high quality, four were of moderate quality, and the remaining nine were of low quality. Common limitations were lack of validated mental health measures, unclear methodology including undefined sampling approaches, and failure to report missing data. Only five studies included a comparison group of youth not involved with armed forces/armed groups, and only five studies assessed mental health at more than one point in time. Across studies, a number of risk and protective factors were associated with postconflict psychosocial adjustment and social reintegration in CAAFAG. Abduction, age of conscription, exposure to violence, gender, and community stigma were associated with increased internalizing and externalizing mental health problems. Family acceptance, social support, and educational/economic opportunities were associated with improved psychosocial adjustment. Conclusions:? Research on the social reintegration and psychosocial adjustment of former child soldiers is nascent. A number of gaps in the available literature warrant future study. Recommendations to bolster the evidence base on psychosocial adjustment in former child soldiers and other war-affected youth include more studies comprising longitudinal study designs, and validated cross-cultural instruments for assessing mental health, as well as more integrated community-based approaches to study design and research monitoring.</abstract><remote-database-name>acamh.onlinelibrary.wiley.com (Atypon)</remote-database-name><urls><web-urls><url>https://acamh.onlinelibrary.wiley.com/doi/10.1111/j.1469-7610.2012.02620.x</url></web-urls><pdf-urls><url>internal-pdf://1581/Betancourt et al. - 2013 - Research Review Psychosocial adjustment and menta.pdf</url></pdf-urls></urls><access-date>2022-01-13 21:58:42</access-date></record><record><database name="MyLibrary">MyLibrary</database><source-app name="Zotero">Zotero</source-app><ref-type name="Journal Article">17</ref-type><contributors><authors><author>Hodes, Matthew</author><author>Vostanis, Panos</author></authors></contributors><titles><title>Practitioner Review: Mental health problems of refugee children and adolescents and their management</title><secondary-title>Journal of Child Psychology and Psychiatry</secondary-title><short-title>Practitioner Review</short-title></titles><periodical><full-title>Journal of Child Psychology and Psychiatry</full-title></periodical><pages>716-731</pages><volume>60</volume><number>7</number><issue>7</issue><keywords><keyword>depression</keyword><keyword>posttraumatic stress disorder</keyword><keyword>war trauma</keyword><keyword>service development</keyword><keyword>Refugees</keyword></keywords><dates><year>2019</year><pub-dates><date>July 1, 2019</date></pub-dates></dates><isbn>0021-9630</isbn><electronic-resource-num>10.1111/jcpp.13002</electronic-resource-num><abstract>Background Since 2010, the numbers of refugees have increased and around half are under 18 years of age. It is known that experience of organised violence, displacement and resettlement increases the risk for psychiatric disorders and psychosocial impairment. This review integrates recent research into the risk and protective factors for psychopathology with service and treatment issues. Methods We draw on and critically evaluate key systematic reviews in the selected areas, innovative robust studies and relevant government reports. Results Many refugee children show resilience and function well, even in the face of substantial adversities. The most robust findings for psychopathology are that PTSD, and posttraumatic and depressive symptoms are found at higher prevalence in those who have been exposed to war experiences. Their severity may decrease over time with resettlement, but PTSD in the most exposed may show higher continuity. More severe psychiatric disorders including psychosis may also occur. Service delivery needs to take into account socioeconomic and cultural influences but, given the high level of unmet need even in high-income countries, stepped care delivery is required. The evaluation of psychological interventions, often delivered in group settings, suggests that they can be effective for many distressed children; however, for the more impaired, a greater range of disorder-specific therapies will be required. Conclusions Child and adolescent mental health clinicians and service providers need to be aware of the specific needs of this population and systems for service delivery. There are significant knowledge gaps in understanding risk and vulnerability, service delivery and treatment effectiveness.</abstract><remote-database-name>acamh.onlinelibrary.wiley.com (Atypon)</remote-database-name><urls><web-urls><url>https://acamh.onlinelibrary.wiley.com/doi/10.1111/jcpp.13002</url></web-urls></urls><access-date>2022-01-13 21:58:43</access-date></record><record><database name="MyLibrary">MyLibrary</database><source-app name="Zotero">Zotero</source-app><ref-type name="Journal Article">17</ref-type><contributors><authors><author>Finkelhor, David</author></authors></contributors><titles><title>Commentary: Cause for alarm? Youth and internet risk research – a commentary on Livingstone and Smith (2014)</title><secondary-title>Journal of Child Psychology and Psychiatry</secondary-title><short-title>Commentary</short-title></titles><periodical><full-title>Journal of Child Psychology and Psychiatry</full-title></periodical><pages>655-658</pages><volume>55</volume><number>6</number><issue>6</issue><keywords><keyword>Bullying</keyword><keyword>cyber-bullying</keyword><keyword>cyber-stalking</keyword><keyword>Internet safety</keyword><keyword>sexting</keyword></keywords><dates><year>2014</year><pub-dates><date>June 1, 2014</date></pub-dates></dates><isbn>0021-9630</isbn><electronic-resource-num>10.1111/jcpp.12260</electronic-resource-num><abstract>This commentary on Livingstone and Smith (Journal of Child Psychology and Psychiatry, 55, 2014, XXX) suggests that more attention should be paid to a set of hypotheses about technology that contrasts with those that have animated much of the current research interest: (a) That the digital environment is no more perilous and perhaps less perilous than other offline environments youth inhabit; (b) That the problems the digital technology poses are not unique, but rather extensions of social interaction or media consumption problems that cut across many environments and are best conceptualized holistically rather than as special; and (c) That the appropriate responses should not be specialized Internet safety training but more generic education about life skills, social interaction, emotional intelligence, and media literacy. The commentary also argues for more research that reflects and tries to illuminate the basis for the excitement and enthusiasm that the young have for the technology.</abstract><remote-database-name>acamh.onlinelibrary.wiley.com (Atypon)</remote-database-name><urls><web-urls><url>https://acamh.onlinelibrary.wiley.com/doi/10.1111/jcpp.12260</url></web-urls><pdf-urls><url>internal-pdf://1582/Finkelhor - 2014 - Commentary Cause for alarm Youth and internet ri.pdf</url></pdf-urls></urls><access-date>2022-01-13 21:58:44</access-date></record><record><database name="MyLibrary">MyLibrary</database><source-app name="Zotero">Zotero</source-app><ref-type name="Journal Article">17</ref-type><contributors><authors><author>Rapee, Ronald M.</author><author>Bőgels, Susan M.</author><author>van der Sluis, Cathy M.</author><author>Craske, Michelle G.</author><author>Ollendick, Thomas</author></authors></contributors><titles><title>Annual Research Review: Conceptualising functional impairment in children and adolescents</title><secondary-title>Journal of Child Psychology and Psychiatry</secondary-title><short-title>Annual Research Review</short-title></titles><periodical><full-title>Journal of Child Psychology and Psychiatry</full-title></periodical><pages>454-468</pages><volume>53</volume><number>5</number><issue>5</issue><keywords><keyword>Mental health</keyword><keyword>quality of life</keyword></keywords><dates><year>2012</year><pub-dates><date>May 1, 2012</date></pub-dates></dates><isbn>0021-9630</isbn><electronic-resource-num>10.1111/j.1469-7610.2011.02479.x</electronic-resource-num><abstract>Functional impairment is a key factor in the clinical importance of mental health problems in children. Yet, the nature of impairment and criteria for defining and assessing impairment in childhood disorders has been surprisingly overlooked in much of the literature. The current article examines the extant literature on the conceptualisation, nature and assessment of impairment in childhood disorders. Relations between diagnostic symptoms and functional impairment are discussed together with the influence of impairment on diagnostic decisions and prevalence rates. Several factors influencing impairment in childhood such as culture, development and gender are considered. This article concludes with a discussion of the utility of separating judgements of impairment from specific diagnoses, which is proposed for consideration in the forthcoming DSM-5.</abstract><remote-database-name>acamh.onlinelibrary.wiley.com (Atypon)</remote-database-name><urls><web-urls><url>https://acamh.onlinelibrary.wiley.com/doi/10.1111/j.1469-7610.2011.02479.x</url></web-urls></urls><access-date>2022-01-13 21:58:45</access-date></record><record><database name="MyLibrary">MyLibrary</database><source-app name="Zotero">Zotero</source-app><ref-type name="Journal Article">17</ref-type><contributors><authors><author>Cristea, Ioana A.</author><author>Mogoașe, Cristina</author><author>David, Daniel</author><author>Cuijpers, Pim</author></authors></contributors><titles><title>Practitioner Review: Cognitive bias modification for mental health problems in children and adolescents: a meta-analysis</title><secondary-title>Journal of Child Psychology and Psychiatry</secondary-title><short-title>Practitioner Review</short-title></titles><periodical><full-title>Journal of Child Psychology and Psychiatry</full-title></periodical><pages>723-734</pages><volume>56</volume><number>7</number><issue>7</issue><keywords><keyword>mental health</keyword><keyword>children</keyword><keyword>adolescents</keyword><keyword>meta-analysis</keyword><keyword>Cognitive bias modification</keyword><keyword>clinical efficacy</keyword><keyword>RCT interventions</keyword></keywords><dates><year>2015</year><pub-dates><date>July 1, 2015</date></pub-dates></dates><isbn>0021-9630</isbn><electronic-resource-num>10.1111/jcpp.12383</electronic-resource-num><abstract>Background Despite accumulating research and bold claims about the efficacy of cognitive bias modification (CBM) for young populations, no meta-analysis has attempted to synthesize the research literature so far. We examined whether there was empirical evidence for the clinical efficacy of CBM interventions in youths, while also considering the methodological quality of this evidence. Methods Studies were identified through systematic searches in bibliographical databases (PubMed, PsychInfo, Cochrane Library and EMBASE to June 2014). We included randomized controlled trials of CBM interventions, and considered both clinical outcomes and targeted biases. We examined the quality of the trials, as well as potential publication bias and possible moderators. Results We identified 23 trials that reported on four types of outcomes: mental health, anxiety, depression and bias. Effect sizes were small and nonsignificant for all symptom outcomes considered. We found a moderate significant effect size for bias outcomes (Hedges' g of 0.53), with significant heterogeneity. There were no differences between types of CBM interventions, or between one versus multiple-session applications. A small but significant effect size for mental health problems arose when the intervention was delivered in schools. The quality of almost all of the included studies was suboptimal and the vast majority did not include information needed for allowing quality assessment. Conclusions We conducted the first meta-analysis of CBM interventions for children and adolescents and found no effects for mental health outcomes, but we did find moderate and significant effects on the targeted biases. Our results cast serious doubts on CBM interventions having any clinical utility for nonadult populations. Demand characteristics might play an important part in CBM research.</abstract><remote-database-name>acamh.onlinelibrary.wiley.com (Atypon)</remote-database-name><urls><web-urls><url>https://acamh.onlinelibrary.wiley.com/doi/10.1111/jcpp.12383</url></web-urls></urls><access-date>2022-01-13 21:58:46</access-date></record><record><database name="MyLibrary">MyLibrary</database><source-app name="Zotero">Zotero</source-app><ref-type name="Journal Article">17</ref-type><contributors><authors><author>Polanczyk, Guilherme V.</author><author>Salum, Giovanni A.</author><author>Sugaya, Luisa S.</author><author>Caye, Arthur</author><author>Rohde, Luis A.</author></authors></contributors><titles><title>Annual Research Review: A meta-analysis of the worldwide prevalence of mental disorders in children and adolescents</title><secondary-title>Journal of Child Psychology and Psychiatry</secondary-title><short-title>Annual Research Review</short-title></titles><periodical><full-title>Journal of Child Psychology and Psychiatry</full-title></periodical><pages>345-365</pages><volume>56</volume><number>3</number><issue>3</issue><keywords><keyword>children</keyword><keyword>meta-analysis</keyword><keyword>ADHD</keyword><keyword>prevalence</keyword><keyword>epidemiology</keyword><keyword>anxiety disorders</keyword><keyword>disruptive behavior disorders</keyword><keyword>cross-cultural</keyword><keyword>depressive disorders</keyword><keyword>Mental disorders</keyword></keywords><dates><year>2015</year><pub-dates><date>March 1, 2015</date></pub-dates></dates><isbn>0021-9630</isbn><electronic-resource-num>10.1111/jcpp.12381</electronic-resource-num><abstract>Background The literature on the prevalence of mental disorders affecting children and adolescents has expanded significantly over the last three decades around the world. Despite the field having matured significantly, there has been no meta-analysis to calculate a worldwide-pooled prevalence and to empirically assess the sources of heterogeneity of estimates. Methods We conducted a systematic review of the literature searching in PubMed, PsycINFO, and EMBASE for prevalence studies of mental disorders investigating probabilistic community samples of children and adolescents with standardized assessments methods that derive diagnoses according to the DSM or ICD. Meta-analytical techniques were used to estimate the prevalence rates of any mental disorder and individual diagnostic groups. A meta-regression analysis was performed to estimate the effect of population and sample characteristics, study methods, assessment procedures, and case definition in determining the heterogeneity of estimates. Results We included 41 studies conducted in 27 countries from every world region. The worldwide-pooled prevalence of mental disorders was 13.4% (CI 95% 11.3?15.9). The worldwide prevalence of any anxiety disorder was 6.5% (CI 95% 4.7?9.1), any depressive disorder was 2.6% (CI 95% 1.7?3.9), attention-deficit hyperactivity disorder was 3.4% (CI 95% 2.6?4.5), and any disruptive disorder was 5.7% (CI 95% 4.0?8.1). Significant heterogeneity was detected for all pooled estimates. The multivariate metaregression analyses indicated that sample representativeness, sample frame, and diagnostic interview were significant moderators of prevalence estimates. Estimates did not vary as a function of geographic location of studies and year of data collection. The multivariate model explained 88.89% of prevalence heterogeneity, but residual heterogeneity was still significant. Additional meta-analysis detected significant pooled difference in prevalence rates according to requirement of funcional impairment for the diagnosis of mental disorders. Conclusions Our findings suggest that mental disorders affect a significant number of children and adolescents worldwide. The pooled prevalence estimates and the identification of sources of heterogeneity have important implications to service, training, and research planning around the world.</abstract><remote-database-name>acamh.onlinelibrary.wiley.com (Atypon)</remote-database-name><urls><web-urls><url>https://acamh.onlinelibrary.wiley.com/doi/10.1111/jcpp.12381</url></web-urls></urls><access-date>2022-01-13 21:58:46</access-date></record><record><database name="MyLibrary">MyLibrary</database><source-app name="Zotero">Zotero</source-app><ref-type name="Journal Article">17</ref-type><contributors><authors><author>Parsons, Chelsea</author><author>Roberts, Rachel</author><author>Mills, Natalie T.</author></authors></contributors><titles><title>Review: Inflammation and anxiety-based disorders in children and adolescents – a systematic review and meta-analysis</title><secondary-title>Child and Adolescent Mental Health</secondary-title><short-title>Review</short-title></titles><periodical><full-title>Child and Adolescent Mental Health</full-title></periodical><pages>143-156</pages><volume>26</volume><number>2</number><issue>2</issue><keywords><keyword>children</keyword><keyword>adolescents</keyword><keyword>posttraumatic stress disorder</keyword><keyword>obsessive-compulsive disorder</keyword><keyword>anxiety disorders</keyword><keyword>C-reactive protein</keyword><keyword>cytokines</keyword><keyword>Inflammation</keyword><keyword>white blood cells</keyword></keywords><dates><year>2021</year><pub-dates><date>May 1, 2021</date></pub-dates></dates><isbn>1475-357X</isbn><electronic-resource-num>10.1111/camh.12434</electronic-resource-num><abstract>Background Anxiety-based disorders are common and are often chronic with an onset during childhood or adolescence. An emerging literature has examined the role of inflammation in these disorders by measuring blood concentrations of inflammatory markers such as cytokines, C-reactive protein (CRP) and immune markers such as white blood cell counts. However, existing results are inconsistent, with available meta-analyses only including adult populations. We believe this is the first systematic review and meta-analysis to investigate these inconsistencies among the population of children and adolescents. Methods A systematic search of five electronic databases was conducted to identify studies which compared inflammatory markers between individuals with an anxiety-based disorder and healthy controls. Study quality was assessed, and pooled effect sizes (Hedges? g) were calculated using random-effects meta-analyses. Results Nine independent studies were identified. The combined meta-analysis of 16 cytokines and CRP was approaching significance; however, no significant between-group difference was observed for meta-analyses of individual inflammatory or immune markers. Heterogeneity was high, and quality assessments identified important limitations; primarily, small sample sizes and a lack of control over confounding variables. Conclusions Although no significant effects were observed, the small number of included studies and limitations in study or reporting quality render these findings provisional. Research in this area has the potential for important clinical implications in relation to therapeutic interventions. Important recommendations for further research are put forth.</abstract><remote-database-name>acamh.onlinelibrary.wiley.com (Atypon)</remote-database-name><urls><web-urls><url>https://acamh.onlinelibrary.wiley.com/doi/10.1111/camh.12434</url></web-urls></urls><access-date>2022-01-13 21:58:47</access-date></record><record><database name="MyLibrary">MyLibrary</database><source-app name="Zotero">Zotero</source-app><ref-type name="Journal Article">17</ref-type><contributors><authors><author>Morris, Lottie</author><author>Lomax, Claire</author></authors></contributors><titles><title>Review: Assessment, development, and treatment of childhood perfectionism: a systematic review</title><secondary-title>Child and Adolescent Mental Health</secondary-title><short-title>Review</short-title></titles><periodical><full-title>Child and Adolescent Mental Health</full-title></periodical><pages>225-234</pages><volume>19</volume><number>4</number><issue>4</issue><keywords><keyword>mental health</keyword><keyword>psychopathology</keyword><keyword>adolescent</keyword><keyword>child</keyword><keyword>Perfectionism</keyword></keywords><dates><year>2014</year><pub-dates><date>November 1, 2014</date></pub-dates></dates><isbn>1475-357X</isbn><electronic-resource-num>10.1111/camh.12067</electronic-resource-num><abstract>Background In the adult literature, perfectionism has been linked with psychopathology and poor treatment outcomes, leading to perfectionism-focussed therapies. The child and adolescent perfectionism literature is comparatively sparse. Method A systematic search of five electronic databases (Web of Knowledge, APA PsycNET, PubMed, ERIC/ProQuest, and Scopus) was conducted to identify studies of perfectionism in children and adolescents, in the context of psychopathology. Results The search identified 133 studies, 84 of which discussed perfectionism as a correlate of mental health problems. These studies were briefly synthesised, with the systematic review focussing on evaluating papers on the development (n = 23), assessment (n = 19), and treatment (n = 7) of perfectionism. Conclusion Treatment studies did not reflect the phenomenology of perfectionism found in this review.</abstract><remote-database-name>acamh.onlinelibrary.wiley.com (Atypon)</remote-database-name><urls><web-urls><url>https://acamh.onlinelibrary.wiley.com/doi/10.1111/camh.12067</url></web-urls></urls><access-date>2022-01-13 21:58:48</access-date></record><record><database name="MyLibrary">MyLibrary</database><source-app name="Zotero">Zotero</source-app><ref-type name="Journal Article">17</ref-type><contributors><authors><author>Gregory, Alice M.</author><author>Sadeh, Avi</author></authors></contributors><titles><title>Annual Research Review: Sleep problems in childhood psychiatric disorders – a review of the latest science</title><secondary-title>Journal of Child Psychology and Psychiatry</secondary-title><short-title>Annual Research Review</short-title></titles><periodical><full-title>Journal of Child Psychology and Psychiatry</full-title></periodical><pages>296-317</pages><volume>57</volume><number>3</number><issue>3</issue><keywords><keyword>psychopathology</keyword><keyword>review</keyword><keyword>adolescent</keyword><keyword>child</keyword><keyword>Sleep</keyword></keywords><dates><year>2016</year><pub-dates><date>March 1, 2016</date></pub-dates></dates><isbn>0021-9630</isbn><electronic-resource-num>10.1111/jcpp.12469</electronic-resource-num><abstract>Background Hippocrates flagged the value of sleep for good health. Nonetheless, historically, researchers with an interest in developmental psychopathology have largely ignored a possible role for atypical sleep. Recently, however, there has been a surge of interest in this area, perhaps reflecting increased evidence that disturbed or insufficient sleep can result in poor functioning in numerous domains. This review outlines what is known about sleep in the psychiatric diagnoses most relevant to children and for which associations with sleep are beginning to be understood. While based on a comprehensive survey of the literature, the focus of the current review is on the latest science (largely from 2010). There is a description of both concurrent and longitudinal links as well as possible mechanisms underlying associations. Preliminary treatment research is also considered which suggests that treating sleep difficulties may result in improvements in behavioural areas beyond sleep quality. Findings To maximise progress in this field, there now needs to be: (a) greater attention to the assessment of sleep in children; (b) sleep research on a wider range of psychiatric disorders; (c) a greater focus on and examination of mechanisms underlying associations; (d) a clearer consideration ofdevelopmental questions and (e) large-scale well-designed treatment studies. Conclusions While sleep problems may sometimes be missed by parents and healthcare providers; hence constituting a hidden risk for other psychopathologies ? knowing about these difficulties creates unique opportunities. The current excitement in this field from experts in diverse areas including developmental psychology, clinical psychology, genetics and neuropsychology should make these opportunities a reality.</abstract><remote-database-name>acamh.onlinelibrary.wiley.com (Atypon)</remote-database-name><urls><web-urls><url>https://acamh.onlinelibrary.wiley.com/doi/10.1111/jcpp.12469</url></web-urls><pdf-urls><url>internal-pdf://1583/Gregory and Sadeh - 2016 - Annual Research Review Sleep problems in childhoo.pdf</url></pdf-urls></urls><access-date>2022-01-13 21:58:49</access-date></record><record><database name="MyLibrary">MyLibrary</database><source-app name="Zotero">Zotero</source-app><ref-type name="Journal Article">17</ref-type><contributors><authors><author>Martin, Gina</author><author>Reilly, Kristen</author><author>Everitt, Haley</author><author>Gilliland, Jason A.</author></authors></contributors><titles><title>Review: The impact of climate change awareness on children's mental well-being and negative emotions – a scoping review</title><secondary-title>Child and Adolescent Mental Health</secondary-title><short-title>Review</short-title></titles><periodical><full-title>Child and Adolescent Mental Health</full-title></periodical><volume>n/a</volume><number>n/a</number><issue>n/a</issue><keywords><keyword>mental health</keyword><keyword>climate change</keyword><keyword>emotion</keyword><keyword>environmental health</keyword><keyword>Adolescence</keyword><keyword>school children</keyword></keywords><dates><year>2021</year><pub-dates><date>December 6, 2021</date></pub-dates></dates><isbn>1475-357X</isbn><electronic-resource-num>10.1111/camh.12525</electronic-resource-num><abstract>Background Climate change is a threat to children?s physical health, but there are also implications for mental well-being. Additionally, children may experience negative emotional responses stemming from an overarching awareness of the imminent threats to the planet due to climate change. Method Using a scoping review, we examined the impact of climate change awareness on children?s mental well-being and negative emotions. Our aim was to identify and describe the existing literature and highlight priorities for future research. Three specific objectives guided the review: (1) to identify and provide an overview of research regarding the impact of climate change awareness on children?s mental well-being and negative emotions; (2) to summarize and clarify the terminology related to climate change awareness and children?s mental well-being and negative emotions; and (3) to make recommendations for areas of future research. Results Thirty-three articles were included in a narrative synthesis. Many articles were reviews or editorials/commentaries. Of the empirical research, most were from Europe, North America, and Australia. The articles emphasized a large range of negative emotions that children felt about climate change, with anxiety and worry being the most researched and discussed. Conclusions The research on the impact of awareness of climate change on children?s mental well-being and negative emotions is in its early phases. Efforts are needed to advance conceptual clarity and operationalize concepts. Additionally, there is a need for research into the impact of climate change awareness on children?s mental well-being and negative emotions among a greater diversity of people and places. Existing studies provide an encouraging basis from which to develop future research.</abstract><remote-database-name>acamh.onlinelibrary.wiley.com (Atypon)</remote-database-name><urls><web-urls><url>https://acamh.onlinelibrary.wiley.com/doi/10.1111/camh.12525</url></web-urls><pdf-urls><url>internal-pdf://1584/Martin et al. - 2021 - Review The impact of climate change awareness on .pdf</url></pdf-urls></urls><access-date>2022-01-13 21:58:50</access-date></record><record><database name="MyLibrary">MyLibrary</database><source-app name="Zotero">Zotero</source-app><ref-type name="Journal Article">17</ref-type><contributors><authors><author>Polanczyk, Guilherme V.</author><author>Casella, Caio</author><author>Jaffee, Sara R.</author></authors></contributors><titles><title>Commentary: ADHD lifetime trajectories and the relevance of the developmental perspective to Psychiatry: reflections on Asherson and Agnew-Blais, (2019)</title><secondary-title>Journal of Child Psychology and Psychiatry</secondary-title><short-title>Commentary</short-title></titles><periodical><full-title>Journal of Child Psychology and Psychiatry</full-title></periodical><pages>353-355</pages><volume>60</volume><number>4</number><issue>4</issue><dates><year>2019</year><pub-dates><date>April 1, 2019</date></pub-dates></dates><isbn>0021-9630</isbn><electronic-resource-num>10.1111/jcpp.13050</electronic-resource-num><abstract>Asherson and Agnew-Blais review evidence from prospective, longitudinal studies in Brazil, New Zealand, Sweden, the United Kingdom and the United States showing that ADHD can emerge for the first time in adolescence or young adulthood. These findings defy conventional wisdom specifying that ADHD is, by definition, a disorder that emerges in childhood. We discuss possible explanations for the late-onset of ADHD, including the removal in adolescence or young adulthood of features of a young person's environment that played a buffering role against the emergence of symptoms and heterotypic continuity in a general liability to psychopathology that is present from childhood.</abstract><remote-database-name>acamh.onlinelibrary.wiley.com (Atypon)</remote-database-name><urls><web-urls><url>https://acamh.onlinelibrary.wiley.com/doi/10.1111/jcpp.13050</url></web-urls><pdf-urls><url>internal-pdf://1585/Polanczyk et al. - 2019 - Commentary ADHD lifetime trajectories and the rel.pdf</url></pdf-urls></urls><access-date>2022-01-13 21:58:51</access-date></record><record><database name="MyLibrary">MyLibrary</database><source-app name="Zotero">Zotero</source-app><ref-type name="Journal Article">17</ref-type><contributors><authors><author>Handen, Benjamin L.</author><author>Gilchrist, Richard</author></authors></contributors><titles><title>Practitioner Review: Psychopharmacology in children and adolescents with mental retardation</title><secondary-title>Journal of Child Psychology and Psychiatry</secondary-title><short-title>Practitioner Review</short-title></titles><periodical><full-title>Journal of Child Psychology and Psychiatry</full-title></periodical><pages>871-882</pages><volume>47</volume><number>9</number><issue>9</issue><keywords><keyword>children</keyword><keyword>adolescents</keyword><keyword>Mental retardation</keyword><keyword>psychopharmcology</keyword></keywords><dates><year>2006</year><pub-dates><date>September 1, 2006</date></pub-dates></dates><isbn>0021-9630</isbn><electronic-resource-num>10.1111/j.1469-7610.2006.01588.x</electronic-resource-num><abstract>Background:? The use of psychotropic medication to treat children and adults with mental retardation (MR) has a long and extensive history. There are no identified medications to address specific cognitive deficits among persons with MR. Instead, psychotropic medications are used to treat specific behavioral symptoms and/or psychiatric syndromes. The purpose of this review is to provide an overview of the recent literature regarding the use of psychotropic medications in this population, focusing primarily on children and adolescents. Methods:? The paper is divided into five general drug categories: psychostimulants, antipsychotics, antidepressants, mood stabilizers, and other drugs. Each section offers an overview of the research supporting the use of that class of medications in children and adolescents with MR as well as cautions regarding potential side effects. Finally, specific clinical recommendations are offered. Results:? The majority of studies in MR tend to be open trials, case reports, or controlled studies with small samples. The available data suggests that persons with MR respond to various psychotropic medications in ways similar to the typically developing population. However, rates of response tend to be poorer and the occurrence of side effects tends to be more frequent. Conclusions:? The use of psychotropic medications in children and adolescents with MR requires even greater monitoring and the use of lower doses and slower dosage increases than in the general population.</abstract><remote-database-name>acamh.onlinelibrary.wiley.com (Atypon)</remote-database-name><urls><web-urls><url>https://acamh.onlinelibrary.wiley.com/doi/10.1111/j.1469-7610.2006.01588.x</url></web-urls></urls><access-date>2022-01-13 21:58:53</access-date></record><record><database name="MyLibrary">MyLibrary</database><source-app name="Zotero">Zotero</source-app><ref-type name="Journal Article">17</ref-type><contributors><authors><author>Brown, Larry K.</author><author>Lourie, Kevin J.</author><author>Pao, Maryland</author></authors></contributors><titles><title>Children and Adolescents Living with HIV and AIDS: A Review</title><secondary-title>Journal of Child Psychology and Psychiatry</secondary-title><short-title>Children and Adolescents Living with HIV and AIDS</short-title></titles><periodical><full-title>Journal of Child Psychology and Psychiatry</full-title></periodical><pages>81-96</pages><volume>41</volume><number>1</number><issue>1</issue><keywords><keyword>AIDS</keyword><keyword>consultation-liaison</keyword><keyword>HIV</keyword><keyword>Pediatric</keyword></keywords><dates><year>2000</year><pub-dates><date>January 1, 2000</date></pub-dates></dates><isbn>0021-9630</isbn><electronic-resource-num>10.1111/1469-7610.00550</electronic-resource-num><abstract>Worldwide, more than one million children are infected with human immunodeficiency virus (HIV) and in the United States it has become the sixth leading cause of death among 15?24-year-olds. Despite the trend of increasing rates of infection, advances in therapies have led to survival past 5 years of age for more than 65% of infected children. This global health threat will therefore continue to have a significant impact on child and adolescent psychiatry and psychology. This paper reviews current studies and reports on the consequences of the acquired immunodeficiency syndrome (AIDS) epidemic in the psychiatric care and development of children and adolescents infected by HIV. From a search of all the English-language-based literature on pediatric AIDS, 140 studies are reviewed which address HIV infection and its psychological and social implications. Several topics of mental health significance are examined: (1) the epidemiology of HIV, (2) neurocognitive development among those infected, (3) psychological impact of infection, and (4) the family and social context of HIV. The transition of HIV from an acute, lethal disease to a subacute, chronic disease has enormous implications for the neurocognitive and psychosocial development of children and families. As children and adolescents infected with HIV continue to live longer, normal developmental milestones and educational needs will take on new significance. Many children will continue to be adversely impacted by non-HIV factors such as poverty, inadequate medical services, and a lack of social support. This review outlines recent developments that hold promise to effectively reduce the treatment burden on the infected, their families, and health care providers and to decrease the incidence of transmission to the uninfected.</abstract><remote-database-name>acamh.onlinelibrary.wiley.com (Atypon)</remote-database-name><urls><web-urls><url>https://acamh.onlinelibrary.wiley.com/doi/10.1111/1469-7610.00550</url></web-urls></urls><access-date>2022-01-13 21:58:54</access-date></record><record><database name="MyLibrary">MyLibrary</database><source-app name="Zotero">Zotero</source-app><ref-type name="Journal Article">17</ref-type><contributors><authors><author>Dormal, Valérie</author><author>Vermeulen, Nicolas</author><author>Mejias, Sandrine</author></authors></contributors><titles><title>Is heart rate variability biofeedback useful in children and adolescents? A systematic review</title><secondary-title>Journal of Child Psychology and Psychiatry</secondary-title><short-title>Is heart rate variability biofeedback useful in children and adolescents?</short-title></titles><periodical><full-title>Journal of Child Psychology and Psychiatry</full-title></periodical><pages>1379-1390</pages><volume>62</volume><number>12</number><issue>12</issue><keywords><keyword>children</keyword><keyword>stress</keyword><keyword>biofeedback</keyword><keyword>cardiac coherence</keyword><keyword>Heart rate variability</keyword></keywords><dates><year>2021</year><pub-dates><date>December 1, 2021</date></pub-dates></dates><isbn>0021-9630</isbn><electronic-resource-num>10.1111/jcpp.13463</electronic-resource-num><abstract>Background Heart rate variability (HRV) is considered as an index of both physical and emotional health, and biofeedback aiming to increase the level of HRV has demonstrated extensive beneficial effects. Although HRV biofeedback is commonly and reliably applied in adults, the use of this technique, alone or in addition to other treatments, in children and adolescents has not been widely explored to date. Methods This systematic review following PRISMA guidelines covers all human studies using HRV biofeedback in children and adolescents. A literature search was conducted in PsycINFO, PubMed and Scopus, and a standardized methodological quality assessment was performed. Results Results showed the efficiency of HRV biofeedback sessions with children and adolescents to reduce physical and mental health-related symptoms and enhance well-being. Conclusions These findings underline the therapeutic value of using HRV biofeedback as a complement to more conventional behavioural and cognitive interventions to help children to manage stress and/or pain. Capitalizing on the identified strengths and shortcomings of available results, we propose research avenues as well as evidence-based clinical guidelines for using HRV biofeedback in clinical paediatric settings.</abstract><remote-database-name>acamh.onlinelibrary.wiley.com (Atypon)</remote-database-name><urls><web-urls><url>https://acamh.onlinelibrary.wiley.com/doi/10.1111/jcpp.13463</url></web-urls></urls><access-date>2022-01-13 21:58:55</access-date></record><record><database name="MyLibrary">MyLibrary</database><source-app name="Zotero">Zotero</source-app><ref-type name="Journal Article">17</ref-type><contributors><authors><author>Arakelyan, Stella</author><author>Ager, Alastair</author></authors></contributors><titles><title>Annual Research Review: A multilevel bioecological analysis of factors influencing the mental health and psychosocial well-being of refugee children</title><secondary-title>Journal of Child Psychology and Psychiatry</secondary-title><short-title>Annual Research Review</short-title></titles><periodical><full-title>Journal of Child Psychology and Psychiatry</full-title></periodical><pages>484-509</pages><volume>62</volume><number>5</number><issue>5</issue><keywords><keyword>mental health</keyword><keyword>children</keyword><keyword>protective factors</keyword><keyword>psychosocial support</keyword><keyword>Refugee</keyword><keyword>stressors</keyword></keywords><dates><year>2021</year><pub-dates><date>May 1, 2021</date></pub-dates></dates><isbn>0021-9630</isbn><electronic-resource-num>10.1111/jcpp.13355</electronic-resource-num><abstract>Background This paper revisits the themes of an influential 1993 review regarding the factors shaping the mental health and psychosocial well-being of refugees to take stock of developments in the evidence base and conceptualisation of issues for refugee children over the last 25 years. Methods The study deployed a systematic search strategy. This initially identified 784 papers, which was reduced to 65 studies following application of inclusion and exclusion criteria. We used a later iteration of Bronfenbrenner?s bioecological model of human development ? the PPCT model ? to consolidate evidence. Results We identify a range of risk and protective factors operating at individual, familial, community and institutional and policy levels that influence outcomes for refugee children. The dynamics shaping the interaction of these influences are linked to the life course principles of socio-historical time and developmental age, proximal processes and child agency. Conclusions Actions at individual, familial, community, school, institutional and policy levels all have potential traction on mental health and psychosocial well-being of refugee children. However, evidence suggests that greatest impact will be secured by multilevel interventions addressing synergies between ecological systems, approaches engaging proximal processes (including parenting programmes) and interventions facilitating the agency of the developing refugee child.</abstract><remote-database-name>acamh.onlinelibrary.wiley.com (Atypon)</remote-database-name><urls><web-urls><url>https://acamh.onlinelibrary.wiley.com/doi/10.1111/jcpp.13355</url></web-urls><pdf-urls><url>internal-pdf://1586/Arakelyan and Ager - 2021 - Annual Research Review A multilevel bioecological.pdf</url></pdf-urls></urls><access-date>2022-01-13 21:58:56</access-date></record><record><database name="MyLibrary">MyLibrary</database><source-app name="Zotero">Zotero</source-app><ref-type name="Journal Article">17</ref-type><contributors><authors><author>Ford, Tamsin</author></authors></contributors><titles><title>Practitioner Review: How can epidemiology help us plan and deliver effective child and adolescent mental health services?</title><secondary-title>Journal of Child Psychology and Psychiatry</secondary-title><short-title>Practitioner Review</short-title></titles><periodical><full-title>Journal of Child Psychology and Psychiatry</full-title></periodical><pages>900-914</pages><volume>49</volume><number>9</number><issue>9</issue><keywords><keyword>Epidemiology</keyword><keyword>childhood psychiatric disorder</keyword><keyword>impairing psychopathology in childhood</keyword><keyword>service delivery</keyword><keyword>service planning.</keyword><keyword>service use</keyword></keywords><dates><year>2008</year><pub-dates><date>September 1, 2008</date></pub-dates></dates><isbn>0021-9630</isbn><electronic-resource-num>10.1111/j.1469-7610.2008.01927.x</electronic-resource-num><abstract>This review focuses on ways in which epidemiological research can inform mental health service development and clinical practice. Data from epidemiological studies can provide cross-sectional and secular estimates of the prevalence of psychopathology to support rational service development. Epidemiological surveys have difficulties in finding large enough samples of children with rare disorders, although these disorders are often severely debilitating and require extensive service input. Systematic surveillance provides a rigorous method for studying rare disorders and events. Only a minority of children with impairing psychopathology reach mental health services, although a larger proportion have mental health related contacts with other services. The gap in provision is such that an expansion of mental health services is unlikely to reach all children who could benefit, suggesting that mental health professionals need to develop innovative strategies to increase the number of children seen and the effectiveness of interventions that they receive. Training and supervision of non-mental-health professionals working with children in the identification and management of mental health problems is also extremely important. Most studies suggest that the children with the severest problems are getting to specialist mental health services, and service contact is more likely if important adults can perceive the child?s difficulty or find it to be burdensome. The latter suggests that education of key adults would improve detection if services had the capacity to cope. Studies consistently suggest that the region in which the child lives affects the likelihood of service contact, but studies of other characteristics predicting service contact are so contradictory that studies should only be (cautiously) applied to similar populations to assess which types of children may currently be falling through gaps in service provision. Academics are beginning to explore the use of structured measures developed for epidemiological studies in clinical assessment and outcome monitoring.</abstract><remote-database-name>acamh.onlinelibrary.wiley.com (Atypon)</remote-database-name><urls><web-urls><url>https://acamh.onlinelibrary.wiley.com/doi/10.1111/j.1469-7610.2008.01927.x</url></web-urls></urls><access-date>2022-01-13 21:59:33</access-date></record><record><database name="MyLibrary">MyLibrary</database><source-app name="Zotero">Zotero</source-app><ref-type name="Journal Article">17</ref-type><contributors><authors><author>Betancourt, Theresa S.</author><author>Meyers-Ohki, Sarah E.</author><author>Charrow, Alexandra</author><author>Hansen, Nathan</author></authors></contributors><titles><title>Annual Research Review: Mental health and resilience in HIV/AIDS-affected children – a review of the literature and recommendations for future research</title><secondary-title>Journal of Child Psychology and Psychiatry</secondary-title><short-title>Annual Research Review</short-title></titles><periodical><full-title>Journal of Child Psychology and Psychiatry</full-title></periodical><pages>423-444</pages><volume>54</volume><number>4</number><issue>4</issue><keywords><keyword>mental health</keyword><keyword>children</keyword><keyword>resilience</keyword><keyword>families</keyword><keyword>HIV/AIDS</keyword></keywords><dates><year>2013</year><pub-dates><date>April 1, 2013</date></pub-dates></dates><isbn>0021-9630</isbn><electronic-resource-num>10.1111/j.1469-7610.2012.02613.x</electronic-resource-num><abstract>Background:  To date, research on mental health in HIV- affected children (children who have an HIV-positive caregiver or live with the virus themselves) has focused on risk factors associated with the disease. However, simultaneous identification of factors that contribute to resilience in the face of risks is also needed. A greater understanding of modifiable protective processes that contribute to resilience in the mental health of children affected by HIV can inform the design of interventions that bolster naturally occurring supports and contribute to early prevention or better management of risks. Methods:  We reviewed the recent literature on mental health and resilience in children and adolescents affected by HIV/AIDS. Literature searches of PsycInfo and PubMed were conducted during July?December 2011 consistent with Preferred Reporting Items for Systematic Reviews and Meta-Analyses (PRISMA) standards. Qualitative and quantitative studies were included for review if primary research questions pertained to mental health and coping or protective processes in children and families affected by HIV/AIDS. All studies subject to full review were evaluated for quality using a modified Systematic Assessment of Quality in Observational Research (SAQOR) rating system. Results:  One hundred and seventy one unique studies were returned from online searches of the literature and bibliography mining. Of these, 29 were evaluated as pertaining directly to mental health and resilience in families and children living with HIV/AIDS. Eight studies presented qualitative analyses. Ten quantitative studies examined individual resources contributing to child resilience and four quantitative studies looked at family-level resources. Ten studies also investigated community level interactions. Four presented findings from resilience-focused interventions. Conclusions:  There is a clear need for rigorous research on mental health and resilience in HIV-affected children and adolescents. The evidence base would greatly benefit from more standardized and robust approaches to thinking about resilience from an ecological perspective inclusive of resources at multiple levels and their interactions.</abstract><remote-database-name>acamh.onlinelibrary.wiley.com (Atypon)</remote-database-name><urls><web-urls><url>https://acamh.onlinelibrary.wiley.com/doi/10.1111/j.1469-7610.2012.02613.x</url></web-urls><pdf-urls><url>internal-pdf://1607/Betancourt et al. - 2013 - Annual Research Review Mental health and resilien.pdf</url></pdf-urls></urls><access-date>2022-01-13 21:59:34</access-date></record><record><database name="MyLibrary">MyLibrary</database><source-app name="Zotero">Zotero</source-app><ref-type name="Journal Article">17</ref-type><contributors><authors><author>Danese, Andrea</author></authors></contributors><titles><title>Annual Research Review: Rethinking childhood trauma-new research directions for measurement, study design and analytical strategies</title><secondary-title>Journal of Child Psychology and Psychiatry</secondary-title><short-title>Annual Research Review</short-title></titles><periodical><full-title>Journal of Child Psychology and Psychiatry</full-title></periodical><pages>236-250</pages><volume>61</volume><number>3</number><issue>3</issue><keywords><keyword>adverse childhood experiences</keyword><keyword>childhood abuse</keyword><keyword>childhood maltreatment</keyword><keyword>Childhood trauma</keyword><keyword>childhood victimization</keyword></keywords><dates><year>2020</year><pub-dates><date>March 1, 2020</date></pub-dates></dates><isbn>0021-9630</isbn><electronic-resource-num>10.1111/jcpp.13160</electronic-resource-num><abstract>Childhood trauma is a key modifiable risk factor for psychopathology. Despite significant scientific advances, traumatised children still have poorer long-term outcomes than nontraumatised children. New research paradigms are, thus, needed. To this end, the review examines three dominant assumptions about measurement, design and analytical strategies. Current research warns against using prospective and retrospective measures of childhood trauma interchangeably; against interpreting cross-sectional differences in putative mediating mechanisms between adults with or without a history of childhood trauma as evidence of longitudinal changes from pre-trauma conditions; and against directly applying explanatory models of resilience or vulnerability to psychopathology in traumatised children to forecast individual risk in unseen cases. The warnings equally apply to research on broader measures of adverse childhood experiences (ACEs). Further research examining these assumptions can generate new insights on how to prevent childhood trauma and its detrimental effects.</abstract><remote-database-name>acamh.onlinelibrary.wiley.com (Atypon)</remote-database-name><urls><web-urls><url>https://acamh.onlinelibrary.wiley.com/doi/10.1111/jcpp.13160</url></web-urls></urls><access-date>2022-01-13 21:59:34</access-date></record><record><database name="MyLibrary">MyLibrary</database><source-app name="Zotero">Zotero</source-app><ref-type name="Journal Article">17</ref-type><contributors><authors><author>Divan, Gauri</author><author>Bhavnani, Supriya</author><author>Leadbitter, Kathy</author><author>Ellis, Ceri</author><author>Dasgupta, Jayashree</author><author>Abubakar, Amina</author><author>Elsabbagh, Mayada</author><author>Hamdani, Syed Usman</author><author>Servili, Chiara</author><author>Patel, Vikram</author><author>Green, Jonathan</author></authors></contributors><titles><title>Annual Research Review: Achieving universal health coverage for young children with autism spectrum disorder in low- and middle-income countries: a review of reviews</title><secondary-title>Journal of Child Psychology and Psychiatry</secondary-title><short-title>Annual Research Review</short-title></titles><periodical><full-title>Journal of Child Psychology and Psychiatry</full-title></periodical><pages>514-535</pages><volume>62</volume><number>5</number><issue>5</issue><keywords><keyword>low- and middle-income countries</keyword><keyword>Autism</keyword><keyword>detection gap</keyword><keyword>low-resource settings</keyword><keyword>scoping review</keyword><keyword>treatment gap</keyword></keywords><dates><year>2021</year><pub-dates><date>May 1, 2021</date></pub-dates></dates><isbn>0021-9630</isbn><electronic-resource-num>10.1111/jcpp.13404</electronic-resource-num><abstract>Background Autism presents with similar prevalence and core impairments in diverse populations. We conducted a scoping review of reviews to determine key barriers and innovative strategies which can contribute to attaining universal health coverage (UHC), from early detection to effective interventions for autism in low- and middle-income countries (LAMIC). Methods A systematic literature search of review articles was conducted. Reviews relevant to the study research question were included if they incorporated papers from LAMIC and focused on children (</abstract><remote-database-name>acamh.onlinelibrary.wiley.com (Atypon)</remote-database-name><urls><web-urls><url>https://acamh.onlinelibrary.wiley.com/doi/10.1111/jcpp.13404</url></web-urls><pdf-urls><url>internal-pdf://1608/Divan et al. - 2021 - Annual Research Review Achieving universal health.pdf</url></pdf-urls></urls><access-date>2022-01-13 21:59:35</access-date></record><record><database name="MyLibrary">MyLibrary</database><source-app name="Zotero">Zotero</source-app><ref-type name="Journal Article">17</ref-type><contributors><authors><author>Halperin, Jeffrey M.</author><author>Marks, David J.</author></authors></contributors><titles><title>Practitioner Review: Assessment and treatment of preschool children with attention-deficit/hyperactivity disorder</title><secondary-title>Journal of Child Psychology and Psychiatry</secondary-title><short-title>Practitioner Review</short-title></titles><periodical><full-title>Journal of Child Psychology and Psychiatry</full-title></periodical><pages>930-943</pages><volume>60</volume><number>9</number><issue>9</issue><keywords><keyword>intervention</keyword><keyword>assessment</keyword><keyword>preschool children</keyword><keyword>Attention-deficit/hyperactivity disorder</keyword></keywords><dates><year>2019</year><pub-dates><date>September 1, 2019</date></pub-dates></dates><isbn>0021-9630</isbn><electronic-resource-num>10.1111/jcpp.13014</electronic-resource-num><abstract>Background Attention-deficit/hyperactivity disorder (ADHD) often emerges during the preschool years and remains impairing throughout the life span. Early identification and intervention may yield lasting benefits that alter the often-adverse trajectory of the disorder. Methods This Practitioner Review provides up-to-date information regarding the evaluation and treatment of ADHD in preschool children. The clinical presentation of ADHD in preschool children, its persistence into later childhood, the applicability of DSM-5 criteria for preschoolers with ADHD, and early predictors of long-term trajectories are addressed, as well as current findings from randomized controlled trials of both nonpharmacological and pharmacological interventions. Results Symptoms of hyperactivity/impulsivity extend down to age 3, but several inattention symptoms, as defined by DSM-V, less accurately differentiate preschoolers with and without ADHD. Most preschool youth with ADHD symptoms continue to manifest symptoms and impairment into school-age and adolescence. However, few predictors of persistence beyond early severity have been identified. Behavioral interventions constitute a first-line treatment for preschool ADHD symptoms, with telepsychiatry increasing in prominence to help to mitigate financial, geographic, and/or logistical barriers to care. Pharmacological interventions, particularly psychostimulants, also confer demonstrable benefits, yet efficacy and safety profiles are less desirable relative to findings in school-age youth. Conclusions Acute treatments have demonstrable efficacy, but do not appear to fundamentally alter underlying mechanisms or long-term trajectories.</abstract><remote-database-name>acamh.onlinelibrary.wiley.com (Atypon)</remote-database-name><urls><web-urls><url>https://acamh.onlinelibrary.wiley.com/doi/10.1111/jcpp.13014</url></web-urls></urls><access-date>2022-01-13 21:59:36</access-date></record><record><database name="MyLibrary">MyLibrary</database><source-app name="Zotero">Zotero</source-app><ref-type name="Journal Article">17</ref-type><contributors><authors><author>Baroni, Argelinda</author><author>Lunsford, Jessica R.</author><author>Luckenbaugh, David A.</author><author>Towbin, Kenneth E.</author><author>Leibenluft, Ellen</author></authors></contributors><titles><title>Practitioner Review: The assessment of bipolar disorder in children and adolescents</title><secondary-title>Journal of Child Psychology and Psychiatry</secondary-title><short-title>Practitioner Review</short-title></titles><periodical><full-title>Journal of Child Psychology and Psychiatry</full-title></periodical><pages>203-215</pages><volume>50</volume><number>3</number><issue>3</issue><keywords><keyword>assessment</keyword><keyword>diagnosis</keyword><keyword>Bipolar disorder</keyword><keyword>mania</keyword><keyword>severe mood dysregulation</keyword></keywords><dates><year>2009</year><pub-dates><date>March 1, 2009</date></pub-dates></dates><isbn>0021-9630</isbn><electronic-resource-num>10.1111/j.1469-7610.2008.01953.x</electronic-resource-num><abstract>Background:? An increasing number of youth are being diagnosed with, and treated for, bipolar disorder (BD). Controversy exists about whether youth with non-episodic irritability and symptoms of attention deficit hyperactivity disorder (ADHD) should be considered to have a developmental presentation of mania. Method:? A selective review of the literature related to this question, along with recommendations to guide clinical assessment. Results:? Data indicate differences between youth with episodic mania and those with non-episodic irritability in longitudinal diagnostic associations, family history, and pathophysiology. In youth with episodic mania, elation and irritability are both common during manic episodes. Conclusions:? In diagnosing mania in youth, clinicians should focus on the presence of episodes that consist of a distinct change in mood accompanied by concurrent changes in cognition and behavior. BD should not be diagnosed in the absence of such episodes. In youth with ADHD, symptoms such as distractibility and agitation
[truncated: 765,040 more chars]
