# Supplementary material for: An umbrella review of reviews on challenges to meaningful adolescent involvement in health research
Source: Health Expect. 2024 Jan 27;27(1):e13980. doi: 10.1111/hex.13980 (PMC10821743; doi:10.1111/hex.13980)
Supplement: Supplementary file 1 — Supporting information. [file HEX-27-e13980-s001.zip › Search record and results/Other sources/10 Journals/2. Journal of Child Psychology and Psychiatry and Allied Disciplines/Journal of Child Psychology and Psychiatry and Allied Disciplines- search string 1.xml]

<?xml version="1.0" encoding="UTF-8"?>
<xml><records><record><database name="MyLibrary">MyLibrary</database><source-app name="Zotero">Zotero</source-app><ref-type name="Journal Article">17</ref-type><contributors><authors><author>Bevan Jones, Rhys</author><author>Stallard, Paul</author><author>Agha, Sharifah Shameem</author><author>Rice, Simon</author><author>Werner-Seidler, Aliza</author><author>Stasiak, Karolina</author><author>Kahn, Jason</author><author>Simpson, Sharon A.</author><author>Alvarez-Jimenez, Mario</author><author>Rice, Frances</author><author>Evans, Rhiannon</author><author>Merry, Sally</author></authors></contributors><titles><title>Practitioner review: Co-design of digital mental health technologies with children and young people</title><secondary-title>Journal of Child Psychology and Psychiatry</secondary-title><short-title>Practitioner review</short-title></titles><periodical><full-title>Journal of Child Psychology and Psychiatry</full-title></periodical><pages>928-940</pages><volume>61</volume><number>8</number><issue>8</issue><keywords><keyword>development</keyword><keyword>mental health</keyword><keyword>adolescent</keyword><keyword>Child</keyword><keyword>co-design</keyword><keyword>digital</keyword><keyword>e-health</keyword><keyword>technologies</keyword></keywords><dates><year>2020</year><pub-dates><date>August 1, 2020</date></pub-dates></dates><isbn>0021-9630</isbn><electronic-resource-num>10.1111/jcpp.13258</electronic-resource-num><abstract>Background There is increasing interest in digital technologies to help improve children and young people?s mental health, and the evidence for the effectiveness for these approaches is rising. However, there is concern regarding levels of user engagement, uptake and adherence. Key guidance regarding digital health interventions stress the importance of early user input in the development, evaluation and implementation of technologies to help ensure they are engaging, feasible, acceptable and potentially effective. Co-design is a process of active involvement of stakeholders, requiring a change from the traditional approaches to intervention development. However, there is a lack of literature to inform the co-design of digital technologies to help child and adolescent mental health. Methods We reviewed the literature and practice in the co-design of digital mental health technologies with children and young people. We searched Medline, PsycInfo and Web of Science databases, guidelines, reviews and reference lists, contacted key authors for relevant studies, and extracted key themes on aspects of co-design relevant to practice. We supplemented this with case studies and methods reported by researchers working in the field. Results We identified 25 original articles and 30 digital mental health technologies that were designed/developed with children and young people. The themes identified were as follows: principles of co-design (including potential stakeholders and stages of involvement), methods of involving and engaging the range of users, co-designing the prototype and the challenges of co-design. Conclusions Co-design involves all relevant stakeholders throughout the life and research cycle of the programme. This review helps to inform practitioners and researchers interested in the development of digital health technologies for children and young people. Future work in this field will need to consider the changing face of technology, methods of engaging with the diversity in the user group, and the evaluation of the co-design process and its impact on the technology.</abstract><remote-database-name>acamh.onlinelibrary.wiley.com (Atypon)</remote-database-name><urls><web-urls><url>https://acamh.onlinelibrary.wiley.com/doi/10.1111/jcpp.13258</url></web-urls><pdf-urls><url>internal-pdf://964/Bevan Jones et al. - 2020 - Practitioner review Co-design of digital mental h.pdf</url></pdf-urls></urls><access-date>2022-01-13 13:21:35</access-date></record><record><database name="MyLibrary">MyLibrary</database><source-app name="Zotero">Zotero</source-app><ref-type name="Journal Article">17</ref-type><contributors><authors><author>Hughes, Nathan</author><author>Chitsabesan, Prathiba</author><author>Bryan, Karen</author><author>Borschmann, Rohan</author><author>Swain, Nathaniel</author><author>Lennox, Charlotte</author><author>Shaw, Jennifer</author></authors></contributors><titles><title>Language impairment and comorbid vulnerabilities among young people in custody</title><secondary-title>Journal of Child Psychology and Psychiatry</secondary-title></titles><periodical><full-title>Journal of Child Psychology and Psychiatry</full-title></periodical><pages>1106-1113</pages><volume>58</volume><number>10</number><issue>10</issue><keywords><keyword>mental health</keyword><keyword>assessment</keyword><keyword>communication</keyword><keyword>language disorder</keyword><keyword>Young offenders</keyword></keywords><dates><year>2017</year><pub-dates><date>October 1, 2017</date></pub-dates></dates><isbn>0021-9630</isbn><electronic-resource-num>10.1111/jcpp.12791</electronic-resource-num><abstract>Background While the prevalence of language and communication difficulties among young people in custody is well established, holistic understanding of the complexity and co-occurrence of additional vulnerabilities among this population are rare. Methods Ninety-three young people in a young offenders institution in England were assessed using the Comprehensive Health Assessment Tool, the Test of Word Knowledge, and a range of additional assessments of communication, cognition, and neurodevelopmental difficulties. Results Forty-seven percent of the young people demonstrated an aspect of language skills significantly below the population average, with more than one in four identified as having impairment. Only one in four of those with an impairment had previously accessed speech and language services. Language needs were associated with difficulties with social communication and nonverbal cognition, as well as higher risk of self-harm and substance misuse. Conclusions Earlier identification of language difficulties requires routine assessment of young people at risk of engagement in offending behavior. Where language difficulties are identified, holistic assessments of needs should be undertaken. There is a need for speech and language therapy provision within youth justice services, as well as in other services accessed by young people at risk of engagement in offending.</abstract><remote-database-name>acamh.onlinelibrary.wiley.com (Atypon)</remote-database-name><urls><web-urls><url>https://acamh.onlinelibrary.wiley.com/doi/10.1111/jcpp.12791</url></web-urls><pdf-urls><url>internal-pdf://965/Hughes et al. - 2017 - Language impairment and comorbid vulnerabilities a.pdf</url></pdf-urls></urls><access-date>2022-01-13 13:21:36</access-date></record><record><database name="MyLibrary">MyLibrary</database><source-app name="Zotero">Zotero</source-app><ref-type name="Journal Article">17</ref-type><contributors><authors><author>Whittington, Craig</author><author>Pennant, Mary</author><author>Kendall, Tim</author><author>Glazebrook, Cristine</author><author>Trayner, Penny</author><author>Groom, Madeleine</author><author>Hedderly, Tammy</author><author>Heyman, Isobel</author><author>Jackson, Georgina</author><author>Jackson, Stephen</author><author>Murphy, Tara</author><author>Rickards, Hugh</author><author>Robertson, Mary</author><author>Stern, Jeremy</author><author>Hollis, Chris</author></authors></contributors><titles><title>Practitioner Review: Treatments for Tourette syndrome in children and young people – a systematic review</title><secondary-title>Journal of Child Psychology and Psychiatry</secondary-title><short-title>Practitioner Review</short-title></titles><periodical><full-title>Journal of Child Psychology and Psychiatry</full-title></periodical><pages>988-1004</pages><volume>57</volume><number>9</number><issue>9</issue><keywords><keyword>Paediatrics</keyword><keyword>therapy</keyword><keyword>tics</keyword><keyword>Tourette syndrome</keyword></keywords><dates><year>2016</year><pub-dates><date>September 1, 2016</date></pub-dates></dates><isbn>0021-9630</isbn><electronic-resource-num>10.1111/jcpp.12556</electronic-resource-num><abstract>Background Tourette syndrome (TS) and chronic tic disorder (CTD) affect 1?2% of children and young people, but the most effective treatment is unclear. To establish the current evidence base, we conducted a systematic review of interventions for children and young people. Methods Databases were searched from inception to 1 October 2014 for placebo-controlled trials of pharmacological, behavioural, physical or alternative interventions for tics in children and young people with TS or CTD. Certainty in the evidence was assessed with the GRADE approach. Results Forty trials were included [pharmacological (32), behavioural (5), physical (2), dietary (1)]. For tics/global score there was evidence favouring the intervention from four trials of α2-adrenergic receptor agonists [clonidine and guanfacine, standardised mean difference (SMD) = ?0.71; 95% CI ?1.03, ?0.40; N = 164] and two trials of habit reversal training (HRT)/comprehensive behavioural intervention (CBIT) (SMD = ?0.64; 95% CI ?0.99, ?0.29; N = 133). Certainty in the effect estimates was moderate. A post hoc analysis combining oral clonidine/guanfacine trials with a clonidine patch trial continued to demonstrate benefit (SMD = ?0.54; 95% CI ?0.92, ?0.16), but statistical heterogeneity was high. Evidence from four trials suggested that antipsychotic drugs improved tic scores (SMD = ?0.74; 95% CI ?1.08, ?0.40; N = 76), but certainty in the effect estimate was low. The evidence for other interventions was categorised as low or very low quality, or showed no conclusive benefit. Conclusions When medication is considered appropriate for the treatment of tics, the balance of clinical benefits to harm favours α2-adrenergic receptor agonists (clonidine and guanfacine) as first-line agents. Antipsychotics are likely to be useful but carry the risk of harm and so should be reserved for when α2-adrenergic receptor agonists are either ineffective or poorly tolerated. There is evidence that HRT/CBIT is effective, but there is no evidence for HRT/CBIT alone relative to combining medication and HRT/CBIT. There is currently no evidence to suggest that the physical and dietary interventions reviewed are sufficiently effective and safe to be considered as treatments.</abstract><remote-database-name>acamh.onlinelibrary.wiley.com (Atypon)</remote-database-name><urls><web-urls><url>https://acamh.onlinelibrary.wiley.com/doi/10.1111/jcpp.12556</url></web-urls><pdf-urls><url>internal-pdf://966/Whittington et al. - 2016 - Practitioner Review Treatments for Tourette syndr.pdf</url></pdf-urls></urls><access-date>2022-01-13 13:21:36</access-date></record><record><database name="MyLibrary">MyLibrary</database><source-app name="Zotero">Zotero</source-app><ref-type name="Journal Article">17</ref-type><contributors><authors><author>Hollis, Chris</author><author>Livingstone, Sonia</author><author>Sonuga-Barke, Edmund</author></authors></contributors><titles><title>Editorial: The role of digital technology in children and young people's mental health – a triple-edged sword?</title><secondary-title>Journal of Child Psychology and Psychiatry</secondary-title><short-title>Editorial</short-title></titles><periodical><full-title>Journal of Child Psychology and Psychiatry</full-title></periodical><pages>837-841</pages><volume>61</volume><number>8</number><issue>8</issue><dates><year>2020</year><pub-dates><date>August 1, 2020</date></pub-dates></dates><isbn>0021-9630</isbn><electronic-resource-num>10.1111/jcpp.13302</electronic-resource-num><abstract>The rapid expansion of access to, and engagement with, the Internet and digital technology over the past 15 or so years has transformed the social, educational and therapeutic space occupied by children and young people in contemporary society in remarkable ways. First, it has created previously unimaginable opportunities for learning and development and personal exploration and growth. Second, it seems that the very same qualities and characteristics of the Internet that make these positive contributions possible, such as its immediacy, portability, intimacy, unconstrained reach and lack of supervision and regulation of content, has opened children and young people up to a range of serious social, intellectual and mental health risks. Finally, over and above these 'effects', the digital space is increasingly successfully being harnessed for the identification and treatment of mental health problems. Accordingly, the Internet is not so much a double-, as a triple-edged sword, with regard to children?s mental health.</abstract><remote-database-name>acamh.onlinelibrary.wiley.com (Atypon)</remote-database-name><urls><web-urls><url>https://acamh.onlinelibrary.wiley.com/doi/10.1111/jcpp.13302</url></web-urls><pdf-urls><url>internal-pdf://967/Hollis et al. - 2020 - Editorial The role of digital technology in child.pdf</url></pdf-urls></urls><access-date>2022-01-13 13:21:37</access-date></record><record><database name="MyLibrary">MyLibrary</database><source-app name="Zotero">Zotero</source-app><ref-type name="Journal Article">17</ref-type><contributors><authors><author>Hollis, Chris</author><author>Falconer, Caroline J.</author><author>Martin, Jennifer L.</author><author>Whittington, Craig</author><author>Stockton, Sarah</author><author>Glazebrook, Cris</author><author>Davies, E. Bethan</author></authors></contributors><titles><title>Annual Research Review: Digital health interventions for children and young people with mental health problems – a systematic and meta-review</title><secondary-title>Journal of Child Psychology and Psychiatry</secondary-title><short-title>Annual Research Review</short-title></titles><periodical><full-title>Journal of Child Psychology and Psychiatry</full-title></periodical><pages>474-503</pages><volume>58</volume><number>4</number><issue>4</issue><keywords><keyword>mental health</keyword><keyword>prevention</keyword><keyword>methodology</keyword><keyword>Digital health</keyword><keyword>eHealth</keyword><keyword>randomised controlled trials</keyword></keywords><dates><year>2017</year><pub-dates><date>April 1, 2017</date></pub-dates></dates><isbn>0021-9630</isbn><electronic-resource-num>10.1111/jcpp.12663</electronic-resource-num><abstract>Background Digital health interventions (DHIs), including computer-assisted therapy, smartphone apps and wearable technologies, are heralded as having enormous potential to improve uptake and accessibility, efficiency, clinical effectiveness and personalisation of mental health interventions. It is generally assumed that DHIs will be preferred by children and young people (CYP) given their ubiquitous digital activity. However, it remains uncertain whether: DHIs for CYP are clinically and cost-effective, CYP prefer DHIs to traditional services, DHIs widen access and how they should be evaluated and adopted by mental health services. This review evaluates the evidence-base for DHIs and considers the key research questions and approaches to evaluation and implementation. Methods We conducted a meta-review of scoping, narrative, systematic or meta-analytical reviews investigating the effectiveness of DHIs for mental health problems in CYP. We also updated a systematic review of randomised controlled trials (RCTs) of DHIs for CYP published in the last 3 years. Results Twenty-one reviews were included in the meta-review. The findings provide some support for the clinical benefit of DHIs, particularly computerised cognitive behavioural therapy (cCBT), for depression and anxiety in adolescents and young adults. The systematic review identified 30 new RCTs evaluating DHIs for attention deficit/hyperactivity disorder (ADHD), autism, anxiety, depression, psychosis, eating disorders and PTSD. The benefits of DHIs in managing ADHD, autism, psychosis and eating disorders are uncertain, and evidence is lacking regarding the cost-effectiveness of DHIs. Conclusions Key methodological limitations make it difficult to draw definitive conclusions from existing clinical trials of DHIs. Issues include variable uptake and engagement with DHIs, lack of an agreed typology/taxonomy for DHIs, small sample sizes, lack of blinded outcome assessment, combining different comparators, short-term follow-up and poor specification of the level of human support. Research and practice recommendations are presented that address the key research questions and methodological issues for the evaluation and clinical implementation of DHIs for CYP.</abstract><remote-database-name>acamh.onlinelibrary.wiley.com (Atypon)</remote-database-name><urls><web-urls><url>https://acamh.onlinelibrary.wiley.com/doi/10.1111/jcpp.12663</url></web-urls><pdf-urls><url>internal-pdf://968/Hollis et al. - 2017 - Annual Research Review Digital health interventio.pdf</url></pdf-urls></urls><access-date>2022-01-13 13:21:38</access-date></record><record><database name="MyLibrary">MyLibrary</database><source-app name="Zotero">Zotero</source-app><ref-type name="Journal Article">17</ref-type><contributors><authors><author>Davies, E. Bethan</author><author>Bergin, Aislinn Dawn</author></authors></contributors><titles><title>Commentary: Let’s get digital: a commentary on Halldorsson et al.'s call for more rigorous development and evaluation of immersive digital interventions for children and young people's mental health</title><secondary-title>Journal of Child Psychology and Psychiatry</secondary-title><short-title>Commentary</short-title></titles><periodical><full-title>Journal of Child Psychology and Psychiatry</full-title></periodical><pages>606-609</pages><volume>62</volume><number>5</number><issue>5</issue><dates><year>2021</year><pub-dates><date>May 1, 2021</date></pub-dates></dates><isbn>0021-9630</isbn><electronic-resource-num>10.1111/jcpp.13423</electronic-resource-num><abstract>In the JCPP Annual Research Review for 2021, Halldorsson and colleagues (2021) present a systematic review of applied games and virtual reality interventions for treating mental health problems in children and young people, looking at the effectiveness of interventions upon mental health outcomes but also on the experience of using such interventions. In this commentary, we highlight a number of considerations in understanding what research has been achieved so far, and ideas for what needs to be looked at next in further advancing this field.</abstract><remote-database-name>acamh.onlinelibrary.wiley.com (Atypon)</remote-database-name><urls><web-urls><url>https://acamh.onlinelibrary.wiley.com/doi/10.1111/jcpp.13423</url></web-urls><pdf-urls><url>internal-pdf://969/Davies and Bergin - 2021 - Commentary Let’s get digital a commentary on Hal.pdf</url></pdf-urls></urls><access-date>2022-01-13 13:21:39</access-date></record><record><database name="MyLibrary">MyLibrary</database><source-app name="Zotero">Zotero</source-app><ref-type name="Journal Article">17</ref-type><contributors><authors><author>Troy, David</author><author>Russell, Abigail</author><author>Kidger, Judi</author><author>Wright, Caroline</author></authors></contributors><titles><title>Childhood psychopathology mediates associations between childhood adversities and multiple health risk behaviours in adolescence: analysis using the ALSPAC birth cohort</title><secondary-title>Journal of Child Psychology and Psychiatry</secondary-title><short-title>Childhood psychopathology mediates associations between childhood adversities and multiple health risk behaviours in adolescence</short-title></titles><periodical><full-title>Journal of Child Psychology and Psychiatry</full-title></periodical><pages>1100-1109</pages><volume>62</volume><number>9</number><issue>9</issue><keywords><keyword>adolescence</keyword><keyword>Adverse childhood experiences</keyword><keyword>ALSPAC</keyword><keyword>mediation analysis</keyword><keyword>multiple health risk behaviours</keyword><keyword>psychosocial attributes</keyword><keyword>structural equation modelling</keyword><keyword>UK birth cohort study</keyword></keywords><dates><year>2021</year><pub-dates><date>September 1, 2021</date></pub-dates></dates><isbn>0021-9630</isbn><electronic-resource-num>10.1111/jcpp.13379</electronic-resource-num><abstract>Background Childhood adversity strongly predicts adolescent multiple health risk behaviours (MRBs) such as alcohol/tobacco use, self-harm and physical inactivity, and both adversities and MRBs are associated with premature mortality and several chronic health conditions that are among the leading causes of death in adults. It is therefore important to understand the relationship between adversities and MRBs and what could mediate any association. The aim of this study was to explore whether childhood psychopathology mediates associations between adversities and MRBs. Methods Participants were young people in the Avon Longitudinal Study of Parents and Children (ALSPAC) (N = 5,799). Using structural equation modelling, we explored the associations between adversities before 9 years and MRBs at age 16 years. We also explored potential mediating pathways through dimensional psychopathology measured by the Strength and Difficulties Questionnaire subscales at age 12 years. Results There were strong positive associations between adversities and MRBs (? .25, 95% CI 0.20, 0.31, p &lt; .001) suggesting that each additional adversity is associated with a 0.25 increase in number of MRBs out of 13 total risk behaviours. We found robust evidence of mediating pathways from adversities through conduct problems (? .05, 95% CI 0.03, 0.06, p &lt; .001), hyperactivity/inattention (? .02, 95% CI 0.01, 0.03, p &lt; .001) and peer relationship problems (? ?.02, 95% CI ?0.03, ?0.02, p &lt; .001) to MRBs. Conclusions Increased conduct problems and hyperactivity/inattention appear to partially explain the relationship between adversities and MRBs. Peer relationship problems also appear to reduce the association between adversities and MRBs, and further research is needed to understand how to encourage peer connectivity without increasing risk of MRBs. These results suggest that interventions aimed at reducing MRBs among those exposed to childhood adversities could focus on prevention of behavioural problems.</abstract><remote-database-name>acamh.onlinelibrary.wiley.com (Atypon)</remote-database-name><urls><web-urls><url>https://acamh.onlinelibrary.wiley.com/doi/10.1111/jcpp.13379</url></web-urls><pdf-urls><url>internal-pdf://970/Troy et al. - 2021 - Childhood psychopathology mediates associations be.pdf</url></pdf-urls></urls><access-date>2022-01-13 13:21:39</access-date></record><record><database name="MyLibrary">MyLibrary</database><source-app name="Zotero">Zotero</source-app><ref-type name="Journal Article">17</ref-type><contributors><authors><author>Krebs, Georgina</author><author>Pile, Victoria</author><author>Grant, Sean</author><author>Degli Esposti, Michelle</author><author>Montgomery, Paul</author><author>Lau, Jennifer Y.F.</author></authors></contributors><titles><title>Research Review: Cognitive bias modification of interpretations in youth and its effect on anxiety: a meta-analysis</title><secondary-title>Journal of Child Psychology and Psychiatry</secondary-title><short-title>Research Review</short-title></titles><periodical><full-title>Journal of Child Psychology and Psychiatry</full-title></periodical><pages>831-844</pages><volume>59</volume><number>8</number><issue>8</issue><keywords><keyword>children</keyword><keyword>adolescents</keyword><keyword>anxiety</keyword><keyword>Cognitive bias modification</keyword><keyword>interpretation bias training</keyword></keywords><dates><year>2018</year><pub-dates><date>August 1, 2018</date></pub-dates></dates><isbn>0021-9630</isbn><electronic-resource-num>10.1111/jcpp.12809</electronic-resource-num><abstract>Background Emerging evidence suggests that cognitive bias modification of interpretations (CBM-I) is effective in altering interpretation biases and reducing anxiety in adults. Less is known about the impact of CBM-I in young people, but some recent findings, including a meta-analysis of combined cognitive bias modification of interpretation and attention techniques, have cast doubt on its clinical utility. Given the current debate, this meta-analysis sought to establish the independent effects of CBM-I on interpretations biases and anxiety in youth. Methods Studies were identified through a systematic literature search of PsycINFO, Ovid MEDLINE, PsycARTICLES, Web of Science and EMBASE between January 1992 and March 2017. Eligible studies aimed to target interpretation biases; did not combine CBM-I with another intervention; included a control condition; randomly allocated participants to conditions; assessed interpretation bias and/or anxiety as an outcome; included individuals up to age 18; and did not present previously reported data. Reference lists of included articles were checked for further eligible studies, and authors were contacted for unpublished data. Results We identified 26 studies meeting eligibility criteria that included in the meta-analysis. CBM-I had moderate effects on negative and positive interpretations (g = ?0.70 and g = ?0.52, respectively) and a small but significant effect on anxiety assessed after training (g = ?0.17) and after a stressor (g = ?0.34). No significant moderators were identified. Conclusions In contrast to previous meta-analytic findings, our results indicate that CBM-I has potential but weak anxiolytic effects in youth. Our findings suggest that it may be premature to disregard the potential value of CBM-I research and further research in this field is warranted.</abstract><remote-database-name>acamh.onlinelibrary.wiley.com (Atypon)</remote-database-name><urls><web-urls><url>https://acamh.onlinelibrary.wiley.com/doi/10.1111/jcpp.12809</url></web-urls><pdf-urls><url>internal-pdf://971/Krebs et al. - 2018 - Research Review Cognitive bias modification of in.pdf</url></pdf-urls></urls><access-date>2022-01-13 13:21:40</access-date></record><record><database name="MyLibrary">MyLibrary</database><source-app name="Zotero">Zotero</source-app><ref-type name="Journal Article">17</ref-type><contributors><authors><author>Winstanley, Maxine</author><author>Webb, Roger T.</author><author>Conti-Ramsden, Gina</author></authors></contributors><titles><title>Developmental language disorders and risk of recidivism among young offenders</title><secondary-title>Journal of Child Psychology and Psychiatry</secondary-title></titles><periodical><full-title>Journal of Child Psychology and Psychiatry</full-title></periodical><pages>396-403</pages><volume>62</volume><number>4</number><issue>4</issue><keywords><keyword>Young offenders</keyword><keyword>criminality</keyword><keyword>developmental language disorder</keyword><keyword>youth justice</keyword></keywords><dates><year>2021</year><pub-dates><date>April 1, 2021</date></pub-dates></dates><isbn>0021-9630</isbn><electronic-resource-num>10.1111/jcpp.13299</electronic-resource-num><abstract>Background Although factors such as adverse family background have been widely examined, little is known about the prevalence or potential impact of developmental language disorder (DLD) on risk of recidivism in young people with history of criminal justice system contact. Methods A total of 145 young offenders participated. An adversity score was constructed based on information found in youth justice service records. Data collected included standardised measures of expressive and receptive language, nonverbal IQ and the inventory of callous?unemotional traits. Survival analysis was performed to examine differences in reoffending risk between young offenders with and without DLD. Results The cumulative incidence of reoffending within a year of the young person's court order was markedly raised in the DLD group (62%; 95% CI 52, 72) versus the non-DLD group (25%; 95% CI 16, 39). Furthermore, in the final multivariable survival analysis the independent elevation in risk linked with DLD was not greatly attenuated with adjustment for nonverbal IQ, adversity score, age at first offence, number of previous offences and deprivation score. DLD was the most significant predictor with an adjusted hazard ratio of 2.61 (95% CI 1.80, 3.78). Conclusions Young offenders with DLD are more than twice as likely to reoffend than their unaffected offending peers. DLD is a powerful predictor of recidivism above and beyond other known risk factors.</abstract><remote-database-name>acamh.onlinelibrary.wiley.com (Atypon)</remote-database-name><urls><web-urls><url>https://acamh.onlinelibrary.wiley.com/doi/10.1111/jcpp.13299</url></web-urls><pdf-urls><url>internal-pdf://972/Winstanley et al. - 2021 - Developmental language disorders and risk of recid.pdf</url></pdf-urls></urls><access-date>2022-01-13 13:21:42</access-date></record><record><database name="MyLibrary">MyLibrary</database><source-app name="Zotero">Zotero</source-app><ref-type name="Journal Article">17</ref-type><contributors><authors><author>Terhaag, Sonia</author><author>Fitzsimons, Emla</author><author>Daraganova, Galina</author><author>Patalay, Praveetha</author></authors></contributors><titles><title>Sex, ethnic and socioeconomic inequalities and trajectories in child and adolescent mental health in Australia and the UK: findings from national prospective longitudinal studies</title><secondary-title>Journal of Child Psychology and Psychiatry</secondary-title><short-title>Sex, ethnic and socioeconomic inequalities and trajectories in child and adolescent mental health in Australia and the UK</short-title></titles><periodical><full-title>Journal of Child Psychology and Psychiatry</full-title></periodical><pages>1255-1267</pages><volume>62</volume><number>10</number><issue>10</issue><keywords><keyword>inequality</keyword><keyword>disadvantage</keyword><keyword>ethnicity</keyword><keyword>internalising</keyword><keyword>Mental health</keyword><keyword>young people</keyword></keywords><dates><year>2021</year><pub-dates><date>October 1, 2021</date></pub-dates></dates><isbn>0021-9630</isbn><electronic-resource-num>10.1111/jcpp.13410</electronic-resource-num><abstract>Background This study investigates the sex, ethnic and socioeconomic inequalities in emotional difficulties over childhood and adolescence using longitudinal cohort studies in the UK and Australia. Estimating cross-national differences contributes to understanding of the consistency of inequalities in mental health across contexts. Methods Data from 19,748 participants in two contemporary representative samples in Australia (Growing Up in Australia: The Longitudinal Study of Australian Children, n = 4,975) and UK (Millennium Cohort Study, n = 14,773) were used. Emotional difficulties were assessed using the parent-reported Strengths and Difficulties Questionnaire at ages 4/5, 6/7, 11/12 and 14/15 years and the self-reported Short Moods and Feelings Questionnaire at age 14/15. Latent Growth Curve Modelling was used to examine mental health over time. Results There were significant increases in emotional difficulties in both countries over time. Emotional difficulties were higher in Australian children at all ages. The gender gap in self-reported depressive symptoms at age 14/15 was larger in the UK (8% of UK and 13% of Australian boys were above the depression cut-off, compared with 23% of girls). Ethnic minority children had higher emotional difficulties at age 4/5 years in both countries, but over time this difference was no longer observed in Australia. In the UK, this reversed whereby at ages 11/12 and 14/15 ethnic minority children had lower symptoms than their White majority peers. Socioeconomic differences were more marked based on parent education and employment status in Australia and by parent income in the UK. UK children, children from White majority ethnicity and girls evidenced steeper worsening of symptoms from age 4/5 to 14/15 years. Conclusions Even in two fairly similar countries (i.e. English-speaking, high-income, industrialised), the observed patterns of inequalities in mental health symptoms based on sociodemographics are not the same. Understanding country and context-specific drivers of different inequalities provides important insights to help reduce disparities in child and adolescent mental health.</abstract><remote-database-name>acamh.onlinelibrary.wiley.com (Atypon)</remote-database-name><urls><web-urls><url>https://acamh.onlinelibrary.wiley.com/doi/10.1111/jcpp.13410</url></web-urls><pdf-urls><url>internal-pdf://973/Terhaag et al. - 2021 - Sex, ethnic and socioeconomic inequalities and tra.pdf</url></pdf-urls></urls><access-date>2022-01-13 13:21:42</access-date></record><record><database name="MyLibrary">MyLibrary</database><source-app name="Zotero">Zotero</source-app><ref-type name="Journal Article">17</ref-type><contributors><authors><author>Green, Jonathan</author><author>Jacobs, Brian</author><author>Beecham, Jennifer</author><author>Dunn, Graham</author><author>Kroll, Leo</author><author>Tobias, Catherine</author><author>Briskman, Jackie</author></authors></contributors><titles><title>Inpatient treatment in child and adolescent psychiatry – a prospective study of health gain and costs</title><secondary-title>Journal of Child Psychology and Psychiatry</secondary-title></titles><periodical><full-title>Journal of Child Psychology and Psychiatry</full-title></periodical><pages>1259-1267</pages><volume>48</volume><number>12</number><issue>12</issue><keywords><keyword>adolescent</keyword><keyword>Child</keyword><keyword>costs</keyword><keyword>inpatient</keyword><keyword>outcomes</keyword><keyword>psychiatry</keyword></keywords><dates><year>2007</year><pub-dates><date>December 1, 2007</date></pub-dates></dates><isbn>0021-9630</isbn><electronic-resource-num>10.1111/j.1469-7610.2007.01802.x</electronic-resource-num><abstract>Background:? Inpatient treatment is a complex intervention for the most serious mental health disorders in child and adolescent psychiatry. This is the first large-scale study into its effectiveness and costs. Previous studies have been criticised for methodological weaknesses. Methods:? A prospective cohort study, including economic evaluation, conducted in 8 UK units (total n?=?150) with one year follow-up after discharge. Patients acted as their own controls. Outcome measurement was the clinician-rated Childhood Global Assessment Scale (CGAS); researcher-rated health needs assessment; parent- and teacher-rated symptomatology. Results:? We found a significant (p?</abstract><remote-database-name>acamh.onlinelibrary.wiley.com (Atypon)</remote-database-name><urls><web-urls><url>https://acamh.onlinelibrary.wiley.com/doi/10.1111/j.1469-7610.2007.01802.x</url></web-urls></urls><access-date>2022-01-13 13:21:43</access-date></record><record><database name="MyLibrary">MyLibrary</database><source-app name="Zotero">Zotero</source-app><ref-type name="Journal Article">17</ref-type><contributors><authors><author>Haag, Ann-Christin</author><author>Landolt, Markus A.</author><author>Kenardy, Justin A.</author><author>Schiestl, Clemens M.</author><author>Kimble, Roy M.</author><author>De Young, Alexandra C.</author></authors></contributors><titles><title>Preventive intervention for trauma reactions in young injured children: results of a multi-site randomised controlled trial</title><secondary-title>Journal of Child Psychology and Psychiatry</secondary-title><short-title>Preventive intervention for trauma reactions in young injured children</short-title></titles><periodical><full-title>Journal of Child Psychology and Psychiatry</full-title></periodical><pages>988-997</pages><volume>61</volume><number>9</number><issue>9</issue><keywords><keyword>young children</keyword><keyword>injury</keyword><keyword>Preventive intervention</keyword><keyword>traumatic stress</keyword></keywords><dates><year>2020</year><pub-dates><date>September 1, 2020</date></pub-dates></dates><isbn>0021-9630</isbn><electronic-resource-num>10.1111/jcpp.13193</electronic-resource-num><abstract>Background Young children are at particular risk for injury. Ten per cent to twenty-five per cent develop posttraumatic stress disorder (PTSD). However, no empirically supported preventive interventions exist. Therefore, this study evaluated the efficacy of a standardised targeted preventive intervention for PTSD in young injured children. Methods Injured children (1?6 years) were enrolled in a multi-site parallel-group superiority prospective randomised controlled trial (RCT) in Australia and Switzerland. Screening for PTSD risk occurred 6?8 days postaccident. Parents of children who screened ?high-risk? were randomised to a 2-session CBT-based intervention or treatment-as-usual (TAU). Primary outcomes were PTSD symptom (PTSS) severity, and secondary outcomes were PTSD diagnosis, functional impairment and behavioural difficulties at 3 and 6 months postinjury using blinded assessments. Trials were registered with the Australian New Zealand Clinical Trials Registry (ACTRN12614000325606) and ClinicalTrials.gov (NCT02088814). Trial status is complete. Results One hundred and thirty-three children screened ?high-risk? were assigned to intervention (n = 62) or TAU (n = 71). Multilevel intention-to-treat analyses revealed a significant intervention effect on PTSS severity over time (b = 60.06, 95% CI: 21.30?98.56). At 3 months, intervention children (M = 11.02, SD = 10.42, range 0?47) showed an accelerated reduction in PTSS severity scores compared to control children (M = 17.30, SD = 13.94, range 0?52; mean difference ?6.97, 95% CI: ?14.02 to 0.08, p adj. = .055, d = 0.51). On secondary outcomes, multilevel analyses revealed significant treatment effects for PTSD diagnosis, functional impairment and behavioural difficulties. Conclusions This multi-site RCT provides promising preliminary evidence for the efficacy of a targeted preventive intervention for accelerating recovery from PTSS in young injured children. This has important clinical implications for the psychological support provided to young children and parents during the acute period following a single-event trauma.</abstract><remote-database-name>acamh.onlinelibrary.wiley.com (Atypon)</remote-database-name><urls><web-urls><url>https://acamh.onlinelibrary.wiley.com/doi/10.1111/jcpp.13193</url></web-urls></urls><access-date>2022-01-13 13:21:43</access-date></record><record><database name="MyLibrary">MyLibrary</database><source-app name="Zotero">Zotero</source-app><ref-type name="Journal Article">17</ref-type><contributors><authors><author>Georgiades, Katholiki</author><author>Boyle, Michael H.</author></authors></contributors><titles><title>Adolescent tobacco and cannabis use: young adult outcomes from the Ontario Child Health Study</title><secondary-title>Journal of Child Psychology and Psychiatry</secondary-title><short-title>Adolescent tobacco and cannabis use</short-title></titles><periodical><full-title>Journal of Child Psychology and Psychiatry</full-title></periodical><pages>724-731</pages><volume>48</volume><number>7</number><issue>7</issue><keywords><keyword>longitudinal studies</keyword><keyword>Adolescence</keyword><keyword>adulthood</keyword><keyword>cannabis use</keyword><keyword>tobacco use</keyword></keywords><dates><year>2007</year><pub-dates><date>July 1, 2007</date></pub-dates></dates><isbn>0021-9630</isbn><electronic-resource-num>10.1111/j.1469-7610.2007.01740.x</electronic-resource-num><abstract>Background:? This study examines the longitudinal associations between adolescent tobacco and cannabis use and young adult functioning. Methods:? Data for analysis come from the Ontario Child Health Study (OCHS), a prospective study of child health, psychiatric disorder and adolescent substance use in a general population sample that began in 1983, with follow-ups in 1987 and 2001. The sample for analysis includes 1,282 individuals who were between the ages of 12 and 16?years during the original OCHS in 1983 or the first follow-up in 1987 and returned for the 2001 follow-up. Results:? Tobacco use in adolescence and continued use in adulthood is associated with increased risk for poorer functioning across multiple domains, including physical health and life satisfaction (.62 and .66 standard units lower, respectively), depression (Odds Ratio?=?3.44), personal income ($7,281 less per year) and years of education (2.29?years lower). Cannabis use is associated with a reduced set of adverse outcomes and the magnitude of the effects is weaker. Conclusions:? The long-term risks associated with adolescent tobacco and cannabis use speak to the importance of prevention and early intervention.</abstract><remote-database-name>acamh.onlinelibrary.wiley.com (Atypon)</remote-database-name><urls><web-urls><url>https://acamh.onlinelibrary.wiley.com/doi/10.1111/j.1469-7610.2007.01740.x</url></web-urls></urls><access-date>2022-01-13 13:21:45</access-date></record><record><database name="MyLibrary">MyLibrary</database><source-app name="Zotero">Zotero</source-app><ref-type name="Journal Article">17</ref-type><contributors><authors><author>Hitchcock, Caitlin</author><author>Goodall, Benjamin</author><author>Wright, Isobel M.</author><author>Boyle, Adrian</author><author>Johnston, David</author><author>Dunning, Darren</author><author>Gillard, Julia</author><author>Griffiths, Kirsty</author><author>Humphrey, Ayla</author><author>McKinnon, Anna</author><author>Panesar, Inderpal K.</author><author>Werner-Seidler, Aliza</author><author>Watson, Peter</author><author>Smith, Patrick</author><author>Meiser-Stedman, Richard</author><author>Dalgleish, Tim</author></authors></contributors><titles><title>The early course and treatment of posttraumatic stress disorder in very young children: diagnostic prevalence and predictors in hospital-attending children and a randomized controlled proof-of-concept trial of trauma-focused cognitive therapy, for 3- to 8-year-olds</title><secondary-title>Journal of Child Psychology and Psychiatry</secondary-title><short-title>The early course and treatment of posttraumatic stress disorder in very young children</short-title></titles><periodical><full-title>Journal of Child Psychology and Psychiatry</full-title></periodical><pages>58-67</pages><volume>63</volume><number>1</number><issue>1</issue><keywords><keyword>young children</keyword><keyword>cognitive behavioral therapy</keyword><keyword>Posttraumatic stress disorder</keyword><keyword>randomized control trial</keyword></keywords><dates><year>2022</year><pub-dates><date>January 1, 2022</date></pub-dates></dates><isbn>0021-9630</isbn><electronic-resource-num>10.1111/jcpp.13460</electronic-resource-num><abstract>Background The introduction of developmentally adapted criteria for posttraumatic stress disorder (PTSD) has improved the identification of ≤6-year-old children with clinical needs. Across two studies, we assess predictors of the development of PTSD in young children (PTSD-YC), including the adult-led acute stress disorder (ASD) diagnosis, and provide proof of principle for cognitive-focused therapy for this age range, with the aim of increasing treatment options for children diagnosed with PTSD-YC. Method Study 1 (N?=?105) assessed ASD and PTSD-YC diagnosis in 3- to 8-year-old children within one month and at around three months following attendance at an emergency room. Study 2 (N?=?37) was a preregistered (www.isrctn.com/ISRCTN35018680) randomized controlled early-phase trial comparing CBT-3M, a cognitive-focused intervention, to treatment-as-usual (TAU) delivered within the UK NHS to 3- to 8-year-olds diagnosed with PTSD-YC. Results In Study 1, the ASD diagnosis failed to identify any young children. In contrast, prevalence of acute PTSD-YC (minus the duration requirement) was 8.6% in the first month post-trauma and 10.1% at 3?months. Length of hospital stay, but no other demographic or trauma-related characteristics, predicted development of later PTSD-YC. Early (within one month) diagnosis of acute PTSD-YC had a positive predictive value of 50% for later PTSD-YC. In Study 2, most children lost their PTSD-YC diagnosis following completion of CBT-3M (84.6%) relative to TAU (6.7%) and CBT-3M was acceptable to recipient families. Effect sizes were also in favor of CBT-3M for secondary outcome measures. Conclusions The ASD diagnosis is not fit for purpose in this age-group. There was a strong and encouraging signal of putative efficacy for young children treated using a cognitive-focused treatment for PTSD, and a larger trial of CBT-3M is now warranted.</abstract><remote-database-name>acamh.onlinelibrary.wiley.com (Atypon)</remote-database-name><urls><web-urls><url>https://acamh.onlinelibrary.wiley.com/doi/10.1111/jcpp.13460</url></web-urls><pdf-urls><url>internal-pdf://974/Hitchcock et al. - 2022 - The early course and treatment of posttraumatic st.pdf</url></pdf-urls></urls><access-date>2022-01-13 13:21:45</access-date></record><record><database name="MyLibrary">MyLibrary</database><source-app name="Zotero">Zotero</source-app><ref-type name="Journal Article">17</ref-type><contributors><authors><author>Humayun, Sajid</author><author>Herlitz, Lauren</author><author>Chesnokov, Melanie</author><author>Doolan, Moira</author><author>Landau, Sabine</author><author>Scott, Stephen</author></authors></contributors><titles><title>Randomized controlled trial of Functional Family Therapy for offending and antisocial behavior in UK youth</title><secondary-title>Journal of Child Psychology and Psychiatry</secondary-title></titles><periodical><full-title>Journal of Child Psychology and Psychiatry</full-title></periodical><pages>1023-1032</pages><volume>58</volume><number>9</number><issue>9</issue><keywords><keyword>youth</keyword><keyword>parenting</keyword><keyword>antisocial behavior</keyword><keyword>conduct disorder</keyword><keyword>FFT</keyword><keyword>offending</keyword><keyword>RCT</keyword><keyword>UK</keyword></keywords><dates><year>2017</year><pub-dates><date>September 1, 2017</date></pub-dates></dates><isbn>0021-9630</isbn><electronic-resource-num>10.1111/jcpp.12743</electronic-resource-num><abstract>Background Youth offending and antisocial behavior (ASB) are associated with low quality mental health and relationships and usually lead to poor adult functioning; they are very costly for society. Family interventions are effective in children but there are few reliably effective and inexpensive interventions for adolescents. Functional Family Therapy (FFT) is an evidence-based intervention but seldom tested outside the United States. Methods One hundred and eleven adolescents (10?17 years of age, M = 15.0, SD = 1.63) and their families were randomized to FFT + Management As Usual (MAU) (n = 65) or to MAU (n = 46). Assessments were made at baseline 6, and 18 months after randomization and included interviews and questionnaires of parenting behaviors, conduct disorders (CDs) and offending. Parent?child interaction was directly observed and police records obtained. Trial registration: ISRCTN27650478. Results Eighty-nine (80%) were followed-up. In both groups, there were large reductions over time in all measures of offending and antisocial behavior (e.g. primary outcome p &lt; 0.001), but no significant changes over time in parenting behavior or the parent?child relationship. However, there were no differences between intervention and control groups at 6 or 18 months on self-reported delinquency, police records of offending, symptoms or diagnoses of CDs, parental monitoring or supervision, directly observed child negative behavior, or parental positive or negative behavior. Against predictions, the intervention group showed lower levels of directly observed child positive behavior at 18 months compared to controls. Conclusions In contrast to most previous trials of FFT, FFT+MAU did not lead to greater reductions in youth ASB and offending compared to MAU alone, and did not lead to improvements in parenting or the parent?child relationship. This may be because the trial was more rigorously conducted than prior studies; equally, the possibility that MAU was effective requires further research.</abstract><remote-database-name>acamh.onlinelibrary.wiley.com (Atypon)</remote-database-name><urls><web-urls><url>https://acamh.onlinelibrary.wiley.com/doi/10.1111/jcpp.12743</url></web-urls><pdf-urls><url>internal-pdf://975/Humayun et al. - 2017 - Randomized controlled trial of Functional Family T.pdf</url></pdf-urls></urls><access-date>2022-01-13 13:21:46</access-date></record><record><database name="MyLibrary">MyLibrary</database><source-app name="Zotero">Zotero</source-app><ref-type name="Journal Article">17</ref-type><contributors><authors><author>Stedal, Kristin</author><author>Scherer, Ronny</author><author>Touyz, Stephen</author><author>Hay, Phillipa</author><author>Broomfield, Catherine</author></authors></contributors><titles><title>Research Review: Neuropsychological functioning in young anorexia nervosa: A meta-analysis</title><secondary-title>Journal of Child Psychology and Psychiatry</secondary-title><short-title>Research Review</short-title></titles><periodical><full-title>Journal of Child Psychology and Psychiatry</full-title></periodical><volume>n/a</volume><number>n/a</number><issue>n/a</issue><keywords><keyword>meta-analysis</keyword><keyword>Anorexia nervosa</keyword><keyword>eating disorder</keyword><keyword>machine learning</keyword><keyword>neuropsychology</keyword></keywords><dates><year>2021</year><pub-dates><date>December 30, 2021</date></pub-dates></dates><isbn>0021-9630</isbn><electronic-resource-num>10.1111/jcpp.13562</electronic-resource-num><abstract>Background Cognitive inflexibility and compulsive behaviours are commonly observed in patients with anorexia nervosa (AN) and are often considered to be caused by impairments in executive functioning and visuospatial processing. Despite an increasing number of young individuals presenting with AN, there is a lack of meta-analytic evidence on the neuropsychological functioning in this population. Our primary aim was to review and synthesize the differences in neuropsychological test performance between young people with AN and healthy controls, and to explore potential moderators. Methods A database search following PRISMA guidelines of MEDLINE, PsycINFO, ISI Web of Science and Epistemonikos was conducted. Hedges' g served as an effect size indicating the standardized mean differences. We utilized mixed-effects meta-regression and machine learning meta-analyses to identify relevant moderators. Results Sixteen studies met the inclusion criteria with a total of 1333 participants (665 with AN) and 59 effect sizes. Random-effects meta-analyses demonstrated a small and insignificant difference between young individuals with AN and controls (?=??0.144, 95% CI [?0.328, 0.041]) in overall neuropsychological functioning. However, the difference was significant for the cognitive domains of memory, working memory and visuospatial abilities. Moderator and machine-learning analyses revealed a stronger negative effect in older participants and moderator effects of country and assessment quality. Conclusions Our findings highlight the significant impact of age on neuropsychological test performance in patients with AN. There is a need for a more widespread inclusion of potentially confounding variables in primary studies as well as instruments specifically targeted at younger populations.</abstract><remote-database-name>acamh.onlinelibrary.wiley.com (Atypon)</remote-database-name><urls><web-urls><url>https://acamh.onlinelibrary.wiley.com/doi/10.1111/jcpp.13562</url></web-urls><pdf-urls><url>internal-pdf://976/Stedal et al. - 2021 - Research Review Neuropsychological functioning in.pdf</url></pdf-urls></urls><access-date>2022-01-13 13:21:47</access-date></record><record><database name="MyLibrary">MyLibrary</database><source-app name="Zotero">Zotero</source-app><ref-type name="Journal Article">17</ref-type><contributors><authors><author>Creswell, Cathy</author><author>Nauta, Maaike H.</author><author>Hudson, Jennifer L.</author><author>March, Sonja</author><author>Reardon, Tessa</author><author>Arendt, Kristian</author><author>Bodden, Denise</author><author>Cobham, Vanessa E.</author><author>Donovan, Caroline</author><author>Halldorsson, Brynjar</author><author>In-Albon, Tina</author><author>Ishikawa, Shin-ichi</author><author>Johnsen, Daniel Bach</author><author>Jolstedt, Maral</author><author>de Jong, Rachel</author><author>Kreuze, Leonie</author><author>Mobach, Lynn</author><author>Rapee, Ronald M.</author><author>Spence, Susan H.</author><author>Thastum, Mikael</author><author>Utens, Elisabeth</author><author>Vigerland, Sarah</author><author>Wergeland, Gro Janne</author><author>Essau, Cecilia A.</author><author>Albano, Anne Marie</author><author>Chu, Brian</author><author>Khanna, Muniya</author><author>Silverman, Wendy K.</author><author>Kendall, Philip C.</author></authors></contributors><titles><title>Research Review: Recommendations for reporting on treatment trials for child and adolescent anxiety disorders – an international consensus statement</title><secondary-title>Journal of Child Psychology and Psychiatry</secondary-title><short-title>Research Review</short-title></titles><periodical><full-title>Journal of Child Psychology and Psychiatry</full-title></periodical><pages>255-269</pages><volume>62</volume><number>3</number><issue>3</issue><keywords><keyword>Anxiety</keyword><keyword>treatment trials</keyword></keywords><dates><year>2021</year><pub-dates><date>March 1, 2021</date></pub-dates></dates><isbn>0021-9630</isbn><electronic-resource-num>10.1111/jcpp.13283</electronic-resource-num><abstract>Background Anxiety disorders in children and young people are common and bring significant personal and societal costs. Over the last two decades, there has been a substantial increase in research evaluating psychological and pharmacological treatments for anxiety disorders in children and young people and exciting and novel research has continued as the field strives to improve efficacy and effectiveness, and accessibility of interventions. This increase in research brings potential to draw together data across studies to compare treatment approaches and advance understanding of what works, how, and for whom. There are challenges to these efforts due largely to variation in studies? outcome measures and variation in the way study characteristics are reported, making it difficult to compare and/or combine studies, and this is likely to lead to faulty conclusions. Studies particularly vary in their reliance on child, parent, and/or assessor-based ratings across a range of outcomes, including remission of anxiety diagnosis, symptom reduction, and other domains of functioning (e.g., family relationships, peer relationships). Methods To address these challenges, we convened a series of international activities that brought together the views of key stakeholders (i.e., researchers, mental health professionals, young people, parents/caregivers) to develop recommendations for outcome measurement to be used in treatment trials for anxiety disorders in children and young people. Results and Conclusions This article reports the results of these activities and offers recommendations for selection and reporting of outcome measures to (a) guide future research and (b) improve communication of what has been measured and reported. We offer these recommendations to promote international consistency in trial reporting and to enable the field to take full advantage of the great opportunities that come from data sharing going forward.</abstract><remote-database-name>acamh.onlinelibrary.wiley.com (Atypon)</remote-database-name><urls><web-urls><url>https://acamh.onlinelibrary.wiley.com/doi/10.1111/jcpp.13283</url></web-urls><pdf-urls><url>internal-pdf://977/Creswell et al. - 2021 - Research Review Recommendations for reporting on .pdf</url></pdf-urls></urls><access-date>2022-01-13 13:21:48</access-date></record><record><database name="MyLibrary">MyLibrary</database><source-app name="Zotero">Zotero</source-app><ref-type name="Journal Article">17</ref-type><contributors><authors><author>Stringaris, Argyris</author><author>Castellanos-Ryan, Natalie</author><author>Banaschewski, Tobias</author><author>Barker, Gareth J.</author><author>Bokde, Arun L.</author><author>Bromberg, Uli</author><author>Büchel, Christian</author><author>Fauth-Bühler, Mira</author><author>Flor, Herta</author><author>Frouin, Vincent</author><author>Gallinat, Juergen</author><author>Garavan, Hugh</author><author>Gowland, Penny</author><author>Heinz, Andreas</author><author>Itterman, Bernd</author><author>Lawrence, Claire</author><author>Nees, Frauke</author><author>Paillere-Martinot, Marie-Laure</author><author>Paus, Tomas</author><author>Pausova, Zdenka</author><author>Rietschel, Marcella</author><author>Smolka, Michael N.</author><author>Schumann, Gunter</author><author>Goodman, Robert</author><author>Conrod, Patricia</author><author>the, Imagen Consortium</author></authors></contributors><titles><title>Dimensions of manic symptoms in youth: psychosocial impairment and cognitive performance in the IMAGEN sample</title><secondary-title>Journal of Child Psychology and Psychiatry</secondary-title><short-title>Dimensions of manic symptoms in youth</short-title></titles><periodical><full-title>Journal of Child Psychology and Psychiatry</full-title></periodical><pages>1380-1389</pages><volume>55</volume><number>12</number><issue>12</issue><keywords><keyword>adolescents</keyword><keyword>intelligence</keyword><keyword>bipolar</keyword><keyword>creativity</keyword><keyword>Mania</keyword></keywords><dates><year>2014</year><pub-dates><date>December 1, 2014</date></pub-dates></dates><isbn>0021-9630</isbn><electronic-resource-num>10.1111/jcpp.12255</electronic-resource-num><abstract>Background It has been reported that mania may be associated with superior cognitive performance. In this study, we test the hypothesis that manic symptoms in youth separate along two correlated dimensions and that a symptom constellation of high energy and cheerfulness is associated with superior cognitive performance. Method We studied 1755 participants of the IMAGEN study, of average age 14.4 years (SD = 0.43), 50.7% girls. Manic symptoms were assessed using the Development and Wellbeing Assessment by interviewing parents and young people. Cognition was assessed using the Wechsler Intelligence Scale For Children (WISC-IV) and a response inhibition task. Results Manic symptoms in youth formed two correlated dimensions: one termed exuberance, characterized by high energy and cheerfulness and one of undercontrol with distractibility, irritability and risk-taking behavior. Only the undercontrol, but not the exuberant dimension, was independently associated with measures of psychosocial impairment. In multivariate regression models, the exuberant, but not the undercontrolled, dimension was positively and significantly associated with verbal IQ by both parent- and self-report; conversely, the undercontrolled, but not the exuberant, dimension was associated with poor performance in a response inhibition task. Conclusions Our findings suggest that manic symptoms in youth may form dimensions with distinct correlates. The results are in keeping with previous findings about superior performance associated with mania. Further research is required to study etiological differences between these symptom dimensions and their implications for clinical practice.</abstract><remote-database-name>acamh.onlinelibrary.wiley.com (Atypon)</remote-database-name><urls><web-urls><url>https://acamh.onlinelibrary.wiley.com/doi/10.1111/jcpp.12255</url></web-urls><pdf-urls><url>internal-pdf://978/Stringaris et al. - 2014 - Dimensions of manic symptoms in youth psychosocia.pdf</url></pdf-urls></urls><access-date>2022-01-13 13:21:48</access-date></record><record><database name="MyLibrary">MyLibrary</database><source-app name="Zotero">Zotero</source-app><ref-type name="Journal Article">17</ref-type><contributors><authors><author>O’Dea, Bridianne</author><author>Han, Jin</author><author>Batterham, Philip J.</author><author>Achilles, Melinda R.</author><author>Calear, Alison L.</author><author>Werner-Seidler, Aliza</author><author>Parker, Belinda</author><author>Shand, Fiona</author><author>Christensen, Helen</author></authors></contributors><titles><title>A randomised controlled trial of a relationship-focussed mobile phone application for improving adolescents’ mental health</title><secondary-title>Journal of Child Psychology and Psychiatry</secondary-title></titles><periodical><full-title>Journal of Child Psychology and Psychiatry</full-title></periodical><pages>899-913</pages><volume>61</volume><number>8</number><issue>8</issue><keywords><keyword>mental health</keyword><keyword>depression</keyword><keyword>e-health</keyword><keyword>Adolescence</keyword><keyword>relationships</keyword></keywords><dates><year>2020</year><pub-dates><date>August 1, 2020</date></pub-dates></dates><isbn>0021-9630</isbn><electronic-resource-num>10.1111/jcpp.13294</electronic-resource-num><abstract>Background This study evaluated the acceptability and effectiveness of a relationship-focussed mobile phone application (WeClick) for improving depressive symptoms and other mental health outcomes in adolescents. Methods A randomised controlled trial involving 193 youth (M age: 14.82, SD: 0.94, 86.5% female) from Australia was conducted. Youth were recruited via the Internet and randomly allocated to the intervention or a 4-week wait list control condition, stratified for age and gender. The primary outcome was change in depressive symptom scores measured using the Patient Health Questionnaire for Adolescents (PHQ-A) at baseline, 4-week post-test and 12-week follow-up. Secondary outcomes included anxiety, psychological distress, wellbeing, help-seeking intentions for mental health, social self-efficacy and social support. Participants in the intervention condition received access to the intervention for four weeks. Thematic analysis was utilised to identify and examine acceptability. Results The change in PHQ-A scores from baseline to 4-week post-test did not differ significantly (d = 0.26, p = .138) between the intervention (Mchange = ?2.9, SD = 5.3) and wait list control conditions (Mchange = ?1.7, SD = 4.3). However, significant between-group improvements were observed in wellbeing (d = 0.37, p = .023), help-seeking intentions (d = 0.36, p = .016) and professional help-seeking intentions for mental health problems (d = 0.36, p = .008). Increases in help-seeking intentions were sustained at follow-up in the intervention condition. No differential effects were found for generalised anxiety, separation anxiety, social self-efficacy or for any social support outcomes. Over 90% of participants indicated the app was enjoyable, interesting and easy to use. The app provided ?advice and direction? (n = 42; 46.15%), an ?opportunity for self-reflection? (n = 33; 36.3%) and ?normalised experiences? (n = 21; 23.1%). Conclusions The WeClick app was found to be effective for improving wellbeing and help-seeking intentions for mental health in adolescents. A larger, adequately powered trial is now required to establish differential effects on depressive symptoms. This trial was registered with the Australian New Zealand Clinical Trials Registry (ANZCTR): ACTRN12618001982202.</abstract><remote-database-name>acamh.onlinelibrary.wiley.com (Atypon)</remote-database-name><urls><web-urls><url>https://acamh.onlinelibrary.wiley.com/doi/10.1111/jcpp.13294</url></web-urls><pdf-urls><url>internal-pdf://979/O’Dea et al. - 2020 - A randomised controlled trial of a relationship-fo.pdf</url></pdf-urls></urls><access-date>2022-01-13 13:21:49</access-date></record><record><database name="MyLibrary">MyLibrary</database><source-app name="Zotero">Zotero</source-app><ref-type name="Journal Article">17</ref-type><contributors><authors><author>Bennett, Sophie D.</author><author>Cuijpers, Pim</author><author>Ebert, David Daniel</author><author>McKenzie Smith, Mhairi</author><author>Coughtrey, Anna E.</author><author>Heyman, Isobel</author><author>Manzotti, Grazia</author><author>Shafran, Roz</author></authors></contributors><titles><title>Practitioner Review: Unguided and guided self-help interventions for common mental health disorders in children and adolescents: a systematic review and meta-analysis</title><secondary-title>Journal of Child Psychology and Psychiatry</secondary-title><short-title>Practitioner Review</short-title></titles><periodical><full-title>Journal of Child Psychology and Psychiatry</full-title></periodical><pages>828-847</pages><volume>60</volume><number>8</number><issue>8</issue><keywords><keyword>children</keyword><keyword>adolescents</keyword><keyword>depression</keyword><keyword>anxiety</keyword><keyword>disruptive behaviour</keyword><keyword>Self-help</keyword></keywords><dates><year>2019</year><pub-dates><date>August 1, 2019</date></pub-dates></dates><isbn>0021-9630</isbn><electronic-resource-num>10.1111/jcpp.13010</electronic-resource-num><abstract>Mental health problems are common in children and adolescents, yet evidence-based treatments are hard to access. Self-help interventions can increase such access. The aim of this paper was to conduct a systematic review and meta-analysis of the use of guided and unguided self-help for children and young people with symptoms of common mental health disorders. In contrast to previous reviews of self-help in children, all types of self-help and multiple mental health disorders were investigated in order to increase power to investigate potential moderators of efficacy. Importantly, studies with control arms as well as those comparing against traditional face-to-face treatments were included. Fifty studies (n = 3396 participants in self-help/guided self-help conditions) met the inclusion criteria. Results demonstrated a moderate positive effect size for guided and unguided self-help interventions when compared against a control group (n = 44; g = 0.49; 95% CI: 0.37 to 0.61, p &lt; .01) and a small but significant negative effect size when compared to other therapies (n = 15; g = ?0.17; 95% CI: ?0.27 to ?0.07, p &lt; .01). Few potential moderators had a significant effect on outcome. Most comparisons resulted in significant heterogeneity and therefore results are interpreted with caution.</abstract><remote-database-name>acamh.onlinelibrary.wiley.com (Atypon)</remote-database-name><urls><web-urls><url>https://acamh.onlinelibrary.wiley.com/doi/10.1111/jcpp.13010</url></web-urls><pdf-urls><url>internal-pdf://980/Bennett et al. - 2019 - Practitioner Review Unguided and guided self-help.pdf</url></pdf-urls></urls><access-date>2022-01-13 13:21:50</access-date></record><record><database name="MyLibrary">MyLibrary</database><source-app name="Zotero">Zotero</source-app><ref-type name="Journal Article">17</ref-type><contributors><authors><author>Chorozoglou, Maria</author><author>Smith, Elizabeth</author><author>Koerting, Johanna</author><author>Thompson, Margaret J.</author><author>Sayal, Kapil</author><author>Sonuga-Barke, Edmund J.S.</author></authors></contributors><titles><title>Preschool hyperactivity is associated with long-term economic burden: evidence from a longitudinal health economic analysis of costs incurred across childhood, adolescence and young adulthood</title><secondary-title>Journal of Child Psychology and Psychiatry</secondary-title><short-title>Preschool hyperactivity is associated with long-term economic burden</short-title></titles><periodical><full-title>Journal of Child Psychology and Psychiatry</full-title></periodical><pages>966-975</pages><volume>56</volume><number>9</number><issue>9</issue><keywords><keyword>longitudinal</keyword><keyword>conduct disorder</keyword><keyword>ADHD</keyword><keyword>health economics evaluation</keyword><keyword>Hyperactivity</keyword><keyword>preschool children</keyword></keywords><dates><year>2015</year><pub-dates><date>September 1, 2015</date></pub-dates></dates><isbn>0021-9630</isbn><electronic-resource-num>10.1111/jcpp.12437</electronic-resource-num><abstract>Background Preschool hyperactivity is an early risk factor for adult mental health problems and criminality. Little is known about; (a) the patterns of long-term service costs associated with this behavioural marker in the general population and (b) the specific factors predicting hyperactivity-related costs. We undertook a prospective study investigating associations between preschool hyperactivity and average individual annual service costs up to late adolescent and young adulthood. Methods One-hundred and seventy individuals rated as hyperactive by their parents and 88 nonhyperactive controls were identified from a community sample of 4,215 three years olds. Baseline information about behaviour/emotional problems and background characteristics were collected. At follow-up (when individuals were aged between 14 and 25 years) information was obtained on service use, and associated costs since the age of three. Based on this information we calculated the average cost per annum incurred by each individual. Results Compared to controls, preschoolers with hyperactivity had 17.6 times higher average costs per annum across domains (apart from nonmental health costs). These were £562 for each hyperactive individual compared with £30 for controls. Average annual costs decreased as a function of age, with higher costs incurred at younger ages. The effects of hyperactivity remained significant when other baseline factors were added to the model. Effects were fully mediated by later psychiatric morbidity. When the hyperactive group were examined separately, costs were consistently predicted by male gender and, for some cost codes, by conduct problems. Conclusions Preventative approaches targeting early hyperactivity may be of value. Services should be targeted towards high-risk individuals with careful consideration given to the cost-to-benefit trade-off of early intervention strategies.</abstract><remote-database-name>acamh.onlinelibrary.wiley.com (Atypon)</remote-database-name><urls><web-urls><url>https://acamh.onlinelibrary.wiley.com/doi/10.1111/jcpp.12437</url></web-urls><pdf-urls><url>internal-pdf://1001/Chorozoglou et al. - 2015 - Preschool hyperactivity is associated with long-te.pdf</url></pdf-urls></urls><access-date>2022-01-13 13:23:48</access-date></record><record><database name="MyLibrary">MyLibrary</database><source-app name="Zotero">Zotero</source-app><ref-type name="Journal Article">17</ref-type><contributors><authors><author>Woodward, Lianne J.</author><author>Fergusson, David M.</author><author>Horwood, L. John</author></authors></contributors><titles><title>Deviant partner involvement and offending risk in early adulthood</title><secondary-title>Journal of Child Psychology and Psychiatry</secondary-title></titles><periodical><full-title>Journal of Child Psychology and Psychiatry</full-title></periodical><pages>177-190</pages><volume>43</volume><number>2</number><issue>2</issue><keywords><keyword>offending</keyword><keyword>antisocial behaviour</keyword><keyword>deviant partner involvement</keyword><keyword>longitudinal study</keyword><keyword>Partner relations</keyword></keywords><dates><year>2002</year><pub-dates><date>February 1, 2002</date></pub-dates></dates><isbn>0021-9630</isbn><electronic-resource-num>10.1111/1469-7610.00011</electronic-resource-num><abstract>Background: This paper examines the effects of deviant and non-deviant partner involvement at age 21 on patterns of continuity and change in offending between the ages of 18 and 21 years in a birth cohort of 983 young men and women. Results: Results showed that those involved with a non-deviant partner had lower rates of offending at age 21 than those with no partner, whilst those without a partner had lower rates of offending at age 21 than those involved with a deviant partner. Associations between deviant/non-deviant partner involvement and offending risk best fitted a main effects model in which both offending at age 18 and young people's partnership choices at age 21 made independent and additive contributions to the prediction of offending at age 21. There was no interaction between offending at age 18 and partner choice at age 21 in determining offending risk in early adulthood. In addition, the effects of deviant/non-deviant partner involvement on patterns of offending were the same for men and women, and were found to persist even after extensive control for the confounding effects of a wide range of selection factors measured during childhood and adolescence. Conclusion: These results highlight the importance of partnership choices during early adulthood in determining young people's risk of offending as adults.</abstract><remote-database-name>acamh.onlinelibrary.wiley.com (Atypon)</remote-database-name><urls><web-urls><url>https://acamh.onlinelibrary.wiley.com/doi/10.1111/1469-7610.00011</url></web-urls></urls><access-date>2022-01-13 13:23:49</access-date></record><record><database name="MyLibrary">MyLibrary</database><source-app name="Zotero">Zotero</source-app><ref-type name="Journal Article">17</ref-type><contributors><authors><author>Schachar, Russell J.</author><author>Dupuis, Annie</author><author>Anagnostou, Evdokia</author><author>Georgiades, Stelios</author><author>Soreni, Noam</author><author>Arnold, Paul D.</author><author>Burton, Christie L.</author><author>Crosbie, Jennifer</author></authors></contributors><titles><title>Obsessive-compulsive disorder in children and youth: neurocognitive function in clinic and community samples</title><secondary-title>Journal of Child Psychology and Psychiatry</secondary-title><short-title>Obsessive-compulsive disorder in children and youth</short-title></titles><periodical><full-title>Journal of Child Psychology and Psychiatry</full-title></periodical><volume>n/a</volume><number>n/a</number><issue>n/a</issue><keywords><keyword>executive function</keyword><keyword>comorbidity</keyword><keyword>neurocognition</keyword><keyword>OCD</keyword><keyword>Stop-signal task</keyword></keywords><dates><year>2021</year><pub-dates><date>October 22, 2021</date></pub-dates></dates><isbn>0021-9630</isbn><electronic-resource-num>10.1111/jcpp.13533</electronic-resource-num><abstract>Background Neurocognitive impairments are common in OCD, although not well studied in children and youth with the disorder. Method Using the stop-signal task (SST), we measured response inhibition (stop-signal reaction time?SSRT), sustained attention (reaction time variability?RTV), reaction time (RT), and performance monitoring (post-error slowing?PES) in OCD cases and controls from two samples of children and youth. A Clinic OCD group (n = 171, aged 7?17 years) was recruited from a specialty clinic after rigorous assessment. A typically developing (Clinic TD, n = 157) group was enlisted through advertisement. A community OCD sample (Community OCD, n = 147) and controls (Community TD n = 13,832, aged 6-17 years) were recruited at a science museum. We also identified a community group with high OCD traits without an OCD diagnosis (Community High Trait; n = 125). Results Clinic OCD participants had longer SSRT and greater RTV than Clinic TD. These effects were greater in younger OCD participants and, for SSRT, in those on medication for OCD. The Community OCD group did not differ from Controls but was similar to the Clinic OCD group in ADHD and ASD comorbidity and medication usage. The Community High Trait group had longer SSRT and atypical PES suggesting that symptom severity predicts neurocognitive function. No group differences were found in RT. Conclusions In the largest study of neurocognitive performance in children with OCD to date, we found impaired response inhibition and sustained attention in OCD participants in comparison to typically developing peers. Performance was worse in younger OCD participants. In the community sample, participants with high OCD trait scores but no OCD diagnosis had impaired response inhibition and error processing, suggesting that OCD might be under-recognized.</abstract><remote-database-name>acamh.onlinelibrary.wiley.com (Atypon)</remote-database-name><urls><web-urls><url>https://acamh.onlinelibrary.wiley.com/doi/10.1111/jcpp.13533</url></web-urls></urls><access-date>2022-01-13 13:23:50</access-date></record><record><database name="MyLibrary">MyLibrary</database><source-app name="Zotero">Zotero</source-app><ref-type name="Journal Article">17</ref-type><contributors><authors><author>Gardner, Frances</author><author>Mayo-Wilson, Evan</author><author>Montgomery, Paul</author><author>Hopewell, Sally</author><author>Macdonald, Geraldine</author><author>Moher, David</author><author>Grant, Sean</author></authors></contributors><titles><title>Editorial Perspective: The need for new guidelines to improve the reporting of trials in child and adolescent mental health</title><secondary-title>Journal of Child Psychology and Psychiatry</secondary-title><short-title>Editorial Perspective</short-title></titles><periodical><full-title>Journal of Child Psychology and Psychiatry</full-title></periodical><pages>810-812</pages><volume>54</volume><number>7</number><issue>7</issue><dates><year>2013</year><pub-dates><date>July 1, 2013</date></pub-dates></dates><isbn>0021-9630</isbn><electronic-resource-num>10.1111/jcpp.12106</electronic-resource-num><abstract>We are pleased to announce the development of CONSORT-SPI: a new reporting guideline for randomised controlled trials (RCTs) of social and psychological interventions. We invite the readership of Journal of Child Psychology and Psychiatry (JCPP) to participate in this project by visiting our website (http://tinyurl.com/CONSORT-study). Well-designed and conducted randomised trials are essential for improving services for children and young people.</abstract><remote-database-name>acamh.onlinelibrary.wiley.com (Atypon)</remote-database-name><urls><web-urls><url>https://acamh.onlinelibrary.wiley.com/doi/10.1111/jcpp.12106</url></web-urls></urls><access-date>2022-01-13 13:23:50</access-date></record><record><database name="MyLibrary">MyLibrary</database><source-app name="Zotero">Zotero</source-app><ref-type name="Journal Article">17</ref-type><contributors><authors><author>Jaffee, Sara R.</author><author>Caspi, Avshalom</author><author>Moffitt, Terrie E.</author><author>Taylor, Alan</author><author>Dickson, Nigel</author></authors></contributors><titles><title>Predicting Early Fatherhood and Whether Young Fathers Live with Their Children: Prospective Findings and Policy Reconsiderations</title><secondary-title>Journal of Child Psychology and Psychiatry</secondary-title><short-title>Predicting Early Fatherhood and Whether Young Fathers Live with Their Children</short-title></titles><periodical><full-title>Journal of Child Psychology and Psychiatry</full-title></periodical><pages>803-815</pages><volume>42</volume><number>6</number><issue>6</issue><keywords><keyword>fathers</keyword><keyword>conduct disorder</keyword><keyword>Antisocial behaviour</keyword><keyword>risk factors</keyword><keyword>social policy</keyword></keywords><dates><year>2001</year><pub-dates><date>September 1, 2001</date></pub-dates></dates><isbn>0021-9630</isbn><electronic-resource-num>10.1111/1469-7610.00777</electronic-resource-num><abstract>This prospective study of a birth cohort addressed three questions. Which individual and family-of-origin characteristics predict the age at which young men make the transition to fatherhood? Do these same characteristics predict how long young men live with their child? Are individual differences in the amount of time fathers spend living with their child associated with the father's psychosocial characteristics in young adulthood? In this unique study, it was found that by age 26, 19% of the 499 study men had become fathers. Individual and family-of-origin characteristics were assessed from birth until age 15 and contemporaneous characteristics were assessed at age 26. Young men who experienced a stressful rearing environment and a history of conduct problems were more likely to become fathers at an early age and to spend less time living with their child. Of those who experienced none of the risk factors, fewer than 10% had become fathers by age 26 compared to more than 60% of those who experienced five risk factors. Fathers who lived apart from their child reported the most social and psychological difficulties in young adulthood. These findings point to individual and family-of-origin characteristics that might be targeted in order to delay fatherhood and increase levels of paternal involvement. However, given their troubled life histories and poor social-psychological adjustment in young adulthood, some absent fathers might have difficulties providing positive parenting and partnering unless policy initiatives to promote intact families also support young fathers.</abstract><remote-database-name>acamh.onlinelibrary.wiley.com (Atypon)</remote-database-name><urls><web-urls><url>https://acamh.onlinelibrary.wiley.com/doi/10.1111/1469-7610.00777</url></web-urls></urls><access-date>2022-01-13 13:23:51</access-date></record><record><database name="MyLibrary">MyLibrary</database><source-app name="Zotero">Zotero</source-app><ref-type name="Journal Article">17</ref-type><contributors><authors><author>Fergusson, David M.</author><author>John Horwood, L.</author><author>Ridder, Elizabeth M.</author></authors></contributors><titles><title>Abortion in young women and subsequent mental health</title><secondary-title>Journal of Child Psychology and Psychiatry</secondary-title></titles><periodical><full-title>Journal of Child Psychology and Psychiatry</full-title></periodical><pages>16-24</pages><volume>47</volume><number>1</number><issue>1</issue><keywords><keyword>depression</keyword><keyword>anxiety</keyword><keyword>Abortion</keyword><keyword>mental disorder</keyword><keyword>pregnancy</keyword><keyword>substance dependence</keyword><keyword>suicidal behaviour</keyword></keywords><dates><year>2006</year><pub-dates><date>January 1, 2006</date></pub-dates></dates><isbn>0021-9630</isbn><electronic-resource-num>10.1111/j.1469-7610.2005.01538.x</electronic-resource-num><abstract>Background:? The extent to which abortion has harmful consequences for mental health remains controversial. We aimed to examine the linkages between having an abortion and mental health outcomes over the interval from age 15?25?years. Methods:? Data were gathered as part of the Christchurch Health and Development Study, a 25-year longitudinal study of a birth cohort of New Zealand children. Information was obtained on: a) the history of pregnancy/abortion for female participants over the interval from 15?25?years; b) measures of DSM-IV mental disorders and suicidal behaviour over the intervals 15?18, 18?21 and 21?25?years; and c) childhood, family and related confounding factors. Results:? Forty-one percent of women had become pregnant on at least one occasion prior to age 25, with 14.6% having an abortion. Those having an abortion had elevated rates of subsequent mental health problems including depression, anxiety, suicidal behaviours and substance use disorders. This association persisted after adjustment for confounding factors. Conclusions:? The findings suggest that abortion in young women may be associated with increased risks of mental health problems.</abstract><remote-database-name>acamh.onlinelibrary.wiley.com (Atypon)</remote-database-name><urls><web-urls><url>https://acamh.onlinelibrary.wiley.com/doi/10.1111/j.1469-7610.2005.01538.x</url></web-urls></urls><access-date>2022-01-13 13:23:57</access-date></record><record><database name="MyLibrary">MyLibrary</database><source-app name="Zotero">Zotero</source-app><ref-type name="Journal Article">17</ref-type><contributors><authors><author>Sharp, Carla</author><author>Fonagy, Peter</author></authors></contributors><titles><title>Practitioner Review: Borderline personality disorder in adolescence – recent conceptualization, intervention, and implications for clinical practice</title><secondary-title>Journal of Child Psychology and Psychiatry</secondary-title><short-title>Practitioner Review</short-title></titles><periodical><full-title>Journal of Child Psychology and Psychiatry</full-title></periodical><pages>1266-1288</pages><volume>56</volume><number>12</number><issue>12</issue><keywords><keyword>adolescence</keyword><keyword>intervention</keyword><keyword>assessment</keyword><keyword>Borderline personality disorder</keyword><keyword>etiology</keyword></keywords><dates><year>2015</year><pub-dates><date>December 1, 2015</date></pub-dates></dates><isbn>0021-9630</isbn><electronic-resource-num>10.1111/jcpp.12449</electronic-resource-num><abstract>Background The past decade has seen an unprecedented increase in research activity on personality disorders (PDs) in adolescents. The increase in research activity, in addition to major nosological systems legitimizing the diagnosis of borderline personality disorder (BPD) in adolescents, highlights the need to communicate new research on adolescent personality problems to practitioners. Scope In this review, we provide up-to-date information on the phenomenology, prevalence, associated clinical problems, etiology, and intervention for BPD in adolescents. Our aim was to provide a clinically useful practitioner review and to dispel long-held myths about the validity, diagnostic utility, and treatability of PDs in adolescents. Findings and conclusion Alongside providing up-to-date information on the phenomenology, prevalence, and etiology, we also report on associated clinical problems and interventions for adolescent BPD. It is only through early active assessment and identification of youngsters with these problems that a lifetime of personal suffering and health system burden can be reduced or altogether avoided. A variety of evidence-based approaches are now available to treat BPD and related clinical problems in young people. Future research should focus on establishing optimal precision in the diagnostic processes in different treatment settings.</abstract><remote-database-name>acamh.onlinelibrary.wiley.com (Atypon)</remote-database-name><urls><web-urls><url>https://acamh.onlinelibrary.wiley.com/doi/10.1111/jcpp.12449</url></web-urls><pdf-urls><url>internal-pdf://1002/Sharp and Fonagy - 2015 - Practitioner Review Borderline personality disord.pdf</url></pdf-urls></urls><access-date>2022-01-13 13:23:58</access-date></record><record><database name="MyLibrary">MyLibrary</database><source-app name="Zotero">Zotero</source-app><ref-type name="Journal Article">17</ref-type><contributors><authors><author>Dierckx, Bram</author><author>Kok, Rianne</author><author>Tulen, Joke H.M.</author><author>Jaddoe, Vincent W.</author><author>Hofman, Albert</author><author>Verhulst, Frank C.</author><author>Bakermans-Kranenburg, Marian J.</author><author>van Ijzendoorn, Marinus H.</author><author>Tiemeier, Henning</author></authors></contributors><titles><title>A prospective study of heart rate and externalising behaviours in young children</title><secondary-title>Journal of Child Psychology and Psychiatry</secondary-title></titles><periodical><full-title>Journal of Child Psychology and Psychiatry</full-title></periodical><pages>402-410</pages><volume>55</volume><number>4</number><issue>4</issue><keywords><keyword>parenting</keyword><keyword>anxiety</keyword><keyword>Child</keyword><keyword>compliance</keyword><keyword>externalising behaviour</keyword><keyword>heart rate</keyword></keywords><dates><year>2014</year><pub-dates><date>April 1, 2014</date></pub-dates></dates><isbn>0021-9630</isbn><electronic-resource-num>10.1111/jcpp.12175</electronic-resource-num><abstract>Background Low heart rate predicts externalising and delinquent behaviour in adults, adolescents and school-age children. In younger children the evidence is less clear. Moreover, the specificity of the relation between the autonomic nervous system and different forms of externalising behaviour is uncertain. We investigated the longitudinal relation between resting mean heart rate and different externalising behaviours. Methods In 412 children of the Generation R Study, we measured resting mean heart rate at 14 months. At 3 years, child problem behaviour was assessed by the mother with the Child Behavior Checklist. In a gift delay task, we observed whether children were compliant and whether they lied about their noncompliance. The association of heart rate with behaviour was contrasted with the effect of harsh parenting. Results In our main analysis, we examined the association between heart rate and reported and observed child behaviour. For comparison, the association of heart rate with behaviour was contrasted with the effect of harsh parenting. Mean heart rate was positively associated with Anxious/Depressed scale scores (? = .1, 95% CI = 0.01; 0.2, p = .04), but not with Aggressive Behaviour (? = .02; 95% CI = ?0.1; 0.1, p = .8) nor Attention Problem scale scores (? = .08, 95% CI = ?0.3; 0.5, p = .8). We could not demonstrate an association between mean heart rate and noncompliance during the gift delay task (OR = 1.14, 95% CI = 0.9; 1.1, p = .2), but lower heart rate predicted higher odds of the child lying (OR = 0.56, 95% CI = 0.3; 0.9, p = .03). In contrast, harsh parenting was associated with mother-reported Aggressive Behaviour (? = .7, 95% CI = 0.4; 0.9, p &lt; .001) and Attention Problems (? = .2, 95% CI = 0.1; 0.3, p &lt; .001), but not with observed lying (OR = 1.03, 95% CI = 0.8; 1.4, p = .8). Conclusions Lower resting mean heart rate at age 14 months predicts low anxiety symptoms and higher odds of lying at age 3 years. Low resting mean heart rate may be less an indicator of early childhood aggression than of fearless behaviour.</abstract><remote-database-name>acamh.onlinelibrary.wiley.com (Atypon)</remote-database-name><urls><web-urls><url>https://acamh.onlinelibrary.wiley.com/doi/10.1111/jcpp.12175</url></web-urls></urls><access-date>2022-01-13 13:24:00</access-date></record><record><database name="MyLibrary">MyLibrary</database><source-app name="Zotero">Zotero</source-app><ref-type name="Journal Article">17</ref-type><contributors><authors><author>Knapp, Martin</author><author>Snell, Tom</author><author>Healey, Andrew</author><author>Guglani, Sacha</author><author>Evans-Lacko, Sara</author><author>Fernandez, Jose-Luis</author><author>Meltzer, Howard</author><author>Ford, Tamsin</author></authors></contributors><titles><title>How do child and adolescent mental health problems influence public sector costs? Interindividual variations in a nationally representative British sample</title><secondary-title>Journal of Child Psychology and Psychiatry</secondary-title><short-title>How do child and adolescent mental health problems influence public sector costs?</short-title></titles><periodical><full-title>Journal of Child Psychology and Psychiatry</full-title></periodical><pages>667-676</pages><volume>56</volume><number>6</number><issue>6</issue><keywords><keyword>education</keyword><keyword>economic evaluation</keyword><keyword>Psychiatric practice</keyword><keyword>social work</keyword></keywords><dates><year>2015</year><pub-dates><date>June 1, 2015</date></pub-dates></dates><isbn>0021-9630</isbn><electronic-resource-num>10.1111/jcpp.12327</electronic-resource-num><abstract>Background Policy and practice guidelines emphasize that responses to children and young people with poor mental health should be tailored to needs, but little is known about the impact on costs. We investigated variations in service-related public sector costs for a nationally representative sample of children in Britain, focusing on the impact of mental health problems. Methods Analysis of service uses data and associated costs for 2461 children aged 5?15 from the British Child and Adolescent Mental Health Surveys. Multivariate statistical analyses, including two-part models, examined factors potentially associated with interindividual differences in service use related to emotional or behavioural problems and cost. We categorized service use into primary care, specialist mental health services, frontline education, special education and social care. Results Marked interindividual variations in utilization and costs were observed. Impairment, reading attainment, child age, gender and ethnicity, maternal age, parental anxiety and depression, social class, family size and functioning were significantly associated with utilization and/or costs. Conclusions Unexplained variation in costs could indicate poor targeting, inequality and inefficiency in the way that mental health, education and social care systems respond to emotional and behavioural problems.</abstract><remote-database-name>acamh.onlinelibrary.wiley.com (Atypon)</remote-database-name><urls><web-urls><url>https://acamh.onlinelibrary.wiley.com/doi/10.1111/jcpp.12327</url></web-urls><pdf-urls><url>internal-pdf://1003/Knapp et al. - 2015 - How do child and adolescent mental health problems.pdf</url></pdf-urls></urls><access-date>2022-01-13 13:24:00</access-date></record><record><database name="MyLibrary">MyLibrary</database><source-app name="Zotero">Zotero</source-app><ref-type name="Journal Article">17</ref-type><contributors><authors><author>Fergusson, David M.</author><author>Horwood, L. John</author><author>Lynskey, Michael</author></authors></contributors><titles><title>The Childhoods of Multiple Problem Adolescents: A 15-Year Longitudinal Study</title><secondary-title>Journal of Child Psychology and Psychiatry</secondary-title><short-title>The Childhoods of Multiple Problem Adolescents</short-title></titles><periodical><full-title>Journal of Child Psychology and Psychiatry</full-title></periodical><pages>1123-1140</pages><volume>35</volume><number>6</number><issue>6</issue><keywords><keyword>family dysfunction longitudinal study</keyword><keyword>Multiple problem behaviour</keyword><keyword>social disadvantage</keyword></keywords><dates><year>1994</year><pub-dates><date>September 1, 1994</date></pub-dates></dates><isbn>0021-9630</isbn><electronic-resource-num>10.1111/j.1469-7610.1994.tb01813.x</electronic-resource-num><abstract>Abstract? This paper examines the life history of a small group of adolescents (3%) who were identified during the course of a longitudinal study of a birth cohort of New Zealand children as displaying multiple problem behaviours at the age of 15 years. This group was characterised by conduct disorder, police contact, substance abuse behaviours, early onset sexual activity, suicidal ideation, mood disorders and lowered self esteem. Statistical biographies of this group of young people showed that many were the offspring of seriously disadvantaged, dysfunctional and disorganised home environments. The implications of these findings for the understanding and treatment of multiple problem behaviours in adolescence are discussed.</abstract><remote-database-name>acamh.onlinelibrary.wiley.com (Atypon)</remote-database-name><urls><web-urls><url>https://acamh.onlinelibrary.wiley.com/doi/10.1111/j.1469-7610.1994.tb01813.x</url></web-urls></urls><access-date>2022-01-13 13:24:01</access-date></record><record><database name="MyLibrary">MyLibrary</database><source-app name="Zotero">Zotero</source-app><ref-type name="Journal Article">17</ref-type><contributors><authors><author>Ozonoff, Sally</author><author>Young, Gregory S.</author><author>Landa, Rebecca J.</author><author>Brian, Jessica</author><author>Bryson, Susan</author><author>Charman, Tony</author><author>Chawarska, Katarzyna</author><author>Macari, Suzanne L.</author><author>Messinger, Daniel</author><author>Stone, Wendy L.</author><author>Zwaigenbaum, Lonnie</author><author>Iosif, Ana-Maria</author></authors></contributors><titles><title>Diagnostic stability in young children at risk for autism spectrum disorder: a baby siblings research consortium study</title><secondary-title>Journal of Child Psychology and Psychiatry</secondary-title><short-title>Diagnostic stability in young children at risk for autism spectrum disorder</short-title></titles><periodical><full-title>Journal of Child Psychology and Psychiatry</full-title></periodical><pages>988-998</pages><volume>56</volume><number>9</number><issue>9</issue><keywords><keyword>autism spectrum disorders</keyword><keyword>diagnosis</keyword><keyword>Preschool children</keyword></keywords><dates><year>2015</year><pub-dates><date>September 1, 2015</date></pub-dates></dates><isbn>0021-9630</isbn><electronic-resource-num>10.1111/jcpp.12421</electronic-resource-num><abstract>Background The diagnosis of autism spectrum disorder (ASD) made before age 3 has been found to be remarkably stable in clinic- and community-ascertained samples. The stability of an ASD diagnosis in prospectively ascertained samples of infants at risk for ASD due to familial factors has not yet been studied, however. The American Academy of Pediatrics recommends intensive surveillance and screening for this high-risk group, which may afford earlier identification. Therefore, it is critical to understand the stability of an ASD diagnosis made before age 3 in young children at familial risk. Methods Data were pooled across seven sites of the Baby Siblings Research Consortium. Evaluations of 418 later-born siblings of children with ASD were conducted at 18, 24, and 36 months of age and a clinical diagnosis of ASD or Not ASD was made at each age. Results The stability of an ASD diagnosis at 18 months was 93% and at 24 months was 82%. There were relatively few children diagnosed with ASD at 18 or 24 months whose diagnosis was not confirmed at 36 months. There were, however, many children with ASD outcomes at 36 months who had not yet been diagnosed at 18 months (63%) or 24 months (41%). Conclusions The stability of an ASD diagnosis in this familial-risk sample was high at both 18 and 24 months of age and comparable with previous data from clinic- and community-ascertained samples. However, almost half of the children with ASD outcomes were not identified as being on the spectrum at 24 months and did not receive an ASD diagnosis until 36 months. Thus, longitudinal follow-up is critical for children with early signs of social-communication difficulties, even if they do not meet diagnostic criteria at initial assessment. A public health implication of these data is that screening for ASD may need to be repeated multiple times in the first years of life. These data also suggest that there is a period of early development in which ASD features unfold and emerge but have not yet reached levels supportive of a diagnosis.</abstract><remote-database-name>acamh.onlinelibrary.wiley.com (Atypon)</remote-database-name><urls><web-urls><url>https://acamh.onlinelibrary.wiley.com/doi/10.1111/jcpp.12421</url></web-urls><pdf-urls><url>internal-pdf://1004/Ozonoff et al. - 2015 - Diagnostic stability in young children at risk for.pdf</url></pdf-urls></urls><access-date>2022-01-13 13:24:02</access-date></record><record><database name="MyLibrary">MyLibrary</database><source-app name="Zotero">Zotero</source-app><ref-type name="Journal Article">17</ref-type><contributors><authors><author>Emerson, Eric</author><author>Einfeld, Stewart</author></authors></contributors><titles><title>Emotional and behavioural difficulties in young children with and without developmental delay: a bi-national perspective</title><secondary-title>Journal of Child Psychology and Psychiatry</secondary-title><short-title>Emotional and behavioural difficulties in young children with and without developmental delay</short-title></titles><periodical><full-title>Journal of Child Psychology and Psychiatry</full-title></periodical><pages>583-593</pages><volume>51</volume><number>5</number><issue>5</issue><keywords><keyword>developmental disabilities</keyword><keyword>Intellectual disabilities</keyword><keyword>socio-economic circumstances</keyword></keywords><dates><year>2010</year><pub-dates><date>May 1, 2010</date></pub-dates></dates><isbn>0021-9630</isbn><electronic-resource-num>10.1111/j.1469-7610.2009.02179.x</electronic-resource-num><abstract>Background:? Relatively high rates of emotional and behavioural difficulties have been reported among children with intellectual or developmental disabilities. Little is known about nature of the relationship between cognitive development and psychopathology in very young children. Methods:? Secondary analysis of data from the first two waves of the UK?s Millennium Cohort Study (n?=?11,389) and the first two waves of the Longitudinal Study of Australian Children (n?=?4,606). Results:? Two- to three-year- old children with developmental delay show significantly higher rates of emotional and behavioural difficulties than their peers. These differences appear to reflect a general association between cognitive performance and emotional/behavioural difficulties in the bottom half of the ability spectrum and threshold-based discontinuities within the bottom 3% of the distribution. In the UK, but to a much lesser extent in Australia, higher rates of emotional and behavioural difficulties among children with developmental delay may be partially attributed to greater risk of exposure to adverse socio-economic circumstances. Conclusions:? The results highlight the potential value of targeted preventative interventions for young children with developmental delay.</abstract><remote-database-name>acamh.onlinelibrary.wiley.com (Atypon)</remote-database-name><urls><web-urls><url>https://acamh.onlinelibrary.wiley.com/doi/10.1111/j.1469-7610.2009.02179.x</url></web-urls></urls><access-date>2022-01-13 13:24:03</access-date></record><record><database name="MyLibrary">MyLibrary</database><source-app name="Zotero">Zotero</source-app><ref-type name="Journal Article">17</ref-type><contributors><authors><author>Cybulski, Lukasz</author><author>Ashcroft, Darren M.</author><author>Carr, Matthew J.</author><author>Garg, Shruti</author><author>Chew-Graham, Carolyn A.</author><author>Kapur, Nav</author><author>Webb, Roger T.</author></authors></contributors><titles><title>Risk factors for nonfatal self-harm and suicide among adolescents: two nested case–control studies conducted in the UK Clinical Practice Research Datalink</title><secondary-title>Journal of Child Psychology and Psychiatry</secondary-title><short-title>Risk factors for nonfatal self-harm and suicide among adolescents</short-title></titles><periodical><full-title>Journal of Child Psychology and Psychiatry</full-title></periodical><volume>n/a</volume><number>n/a</number><issue>n/a</issue><keywords><keyword>suicide</keyword><keyword>Adolescence</keyword><keyword>risk factors</keyword><keyword>case-control</keyword><keyword>self-harm</keyword></keywords><dates><year>2021</year><pub-dates><date>December 4, 2021</date></pub-dates></dates><isbn>0021-9630</isbn><electronic-resource-num>10.1111/jcpp.13552</electronic-resource-num><abstract>Background The characteristics of adolescents who die by suicide have hitherto been examined in uncontrolled study designs, thereby precluding examination of risk factors. The degree to which antecedents of nonfatal self-harm and suicide at young age differ remains unknown. Method We delineated two nested case?control studies of patients aged 10?19?years using the Clinical Practice Research Datalink with interlinked hospital and national mortality records. Cases were adolescents who between 1st January 2003 and 31st December 2018 had died from suicide (N?=?324) ? study 1; experienced their first self-harm episode (N?=?56,008) ? study 2. In both studies, cases were matched on sex, age and practice-level deprivation quintile to 25 controls. By fitting conditional logistic regression, we examined how risks varied according to psychiatric diagnoses, prescribed psychotropic medication, patterns of clinical contact and area-level deprivation. Results Suicides occurred more often among boys (66%), but self-harm was more common in girls (68%). Most individuals who self-harmed or died from suicide presented to their GP at least once in the preceding year (85% and 75% respectively). Only a third of cases had one of the examined diagnostic categories recorded. Depression was most strongly associated with elevated risks for both outcomes (self-harm: OR 7.9; 95% CI 7.8?8.2; suicide: OR 7.4; 95% CI 5.5?9.9). Except for autism spectrum disorder, all other diagnostic categories were linked with similar risk elevations for self-harm as for suicide. Whilst self-harm risk rose incrementally with increasing levels of area-level deprivation, suicide risks did not. Conclusions We observed few marked differences in risk factor profiles for nonfatal self-harm versus suicide. As most adolescents who had harmed themselves or died by suicide were known to services in the preceding year, their underlying pathology may not be adequately identified and treated. Our findings highlight the need for a multiagency approach to treatment and prevention.</abstract><remote-database-name>acamh.onlinelibrary.wiley.com (Atypon)</remote-database-name><urls><web-urls><url>https://acamh.onlinelibrary.wiley.com/doi/10.1111/jcpp.13552</url></web-urls><pdf-urls><url>internal-pdf://1005/Cybulski et al. - 2021 - Risk factors for nonfatal self-harm and suicide am.pdf</url></pdf-urls></urls><access-date>2022-01-13 13:24:05</access-date></record><record><database name="MyLibrary">MyLibrary</database><source-app name="Zotero">Zotero</source-app><ref-type name="Journal Article">17</ref-type><contributors><authors><author>Bottiani, Jessika H.</author><author>Camacho, Daniel A.</author><author>Lindstrom Johnson, Sarah</author><author>Bradshaw, Catherine P.</author></authors></contributors><titles><title>Annual Research Review: Youth firearm violence disparities in the United States and implications for prevention</title><secondary-title>Journal of Child Psychology and Psychiatry</secondary-title><short-title>Annual Research Review</short-title></titles><periodical><full-title>Journal of Child Psychology and Psychiatry</full-title></periodical><pages>563-579</pages><volume>62</volume><number>5</number><issue>5</issue><keywords><keyword>prevention</keyword><keyword>Adolescence</keyword><keyword>firearm violence</keyword><keyword>racial disparities</keyword><keyword>socio-cultural influence</keyword><keyword>structural inequality</keyword></keywords><dates><year>2021</year><pub-dates><date>May 1, 2021</date></pub-dates></dates><isbn>0021-9630</isbn><electronic-resource-num>10.1111/jcpp.13392</electronic-resource-num><abstract>ObjectiveResearch has identified the United States (U.S.) as a global outlier in its firearm ownership rates, with a correspondingly higher risk of youth firearm violence compared to other countries. The relative extent of disparities in youth firearm violence within the U.S. has been less clear. Little is known about factors in the social ecology driving these disparities and whether current firearm violence prevention approaches sufficiently address them.MethodApplying a health disparities framework, we synthesized epidemiological, sociological, and prevention science literatures, emphasizing structural inequalities in youth sociocultural positionality in life course developmental context. We also highlighted findings from national injury data and other studies regarding the magnitude and impacts of youth firearm violence disparities.ResultsThe burden of firearm violence varied markedly at intersections of gender, race, place, developmental stage, and homicidal or suicidal intent. Firearm homicide among Black boys and young men (ages 15-24) was at outlier levels - many times greater than the rates of any other demographic group, developmental stage, or violence intent, particularly in urban settings. Recent research has operationalized structural racism and implicated historically racialized spaces as a root cause of this disparity. In contrast, elevated firearm suicide rates were found among Native and White boys and young men in rural settings; firearm-related cultural attitudes and gender socialization were points of consideration to explain these disparities. We highlighted research-based youth firearm violence preventive interventions, and emphasized gaps in efforts focused on structural and sociocultural factors.ConclusionsMore explicit attention to reducing firearm homicide among Black boys and young men and firearm suicide among Native and rural White boys and young men is urgently needed and has potential to substantially lower overall rates of firearm violence in the U.S.</abstract><remote-database-name>acamh.onlinelibrary.wiley.com (Atypon)</remote-database-name><urls><web-urls><url>https://acamh.onlinelibrary.wiley.com/doi/10.1111/jcpp.13392</url></web-urls></urls><access-date>2022-01-13 13:24:06</access-date></record><record><database name="MyLibrary">MyLibrary</database><source-app name="Zotero">Zotero</source-app><ref-type name="Journal Article">17</ref-type><contributors><authors><author>Chan, Stella W.Y.</author><author>Sussmann, Jessika E.</author><author>Romaniuk, Liana</author><author>Stewart, Tiffany</author><author>Lawrie, Stephen M.</author><author>Hall, Jeremy</author><author>McIntosh, Andrew M.</author><author>Whalley, Heather C.</author></authors></contributors><titles><title>Deactivation in anterior cingulate cortex during facial processing in young individuals with high familial risk and early development of depression: fMRI findings from the Scottish Bipolar Family Study</title><secondary-title>Journal of Child Psychology and Psychiatry</secondary-title><short-title>Deactivation in anterior cingulate cortex during facial processing in young individuals with high familial risk and early development of depression</short-title></titles><periodical><full-title>Journal of Child Psychology and Psychiatry</full-title></periodical><pages>1277-1286</pages><volume>57</volume><number>11</number><issue>11</issue><keywords><keyword>anterior cingulate</keyword><keyword>facial recognition</keyword><keyword>familial risk</keyword><keyword>fMRI</keyword><keyword>major depressive disorder</keyword><keyword>Mood disorder</keyword></keywords><dates><year>2016</year><pub-dates><date>November 1, 2016</date></pub-dates></dates><isbn>0021-9630</isbn><electronic-resource-num>10.1111/jcpp.12591</electronic-resource-num><abstract>Background Studies have identified perturbations in facial processing in bipolar disorder and major depressive disorder (MDD), but their relationship to genetic risk and early development of illness is unclear. Methods The Scottish Bipolar Family Study is a prospective longitudinal investigation examining young individuals (age 16?25) at familial risk of mood disorder. Participants underwent functional MRI using an implicit facial processing task employing angry and neutral faces. An explicit facial expression recognition task was completed outside the scanner. Clinical outcomes obtained 2 years after the scan were used to categorise participants into controls (n = 54), high-risk individuals who had developed MDD (HR MDD; n = 30) and high-risk individuals who remained well (HR Well, n = 43). Results All groups demonstrated activation patterns typically observed during facial processing, including activation of the amygdala, hippocampus, fusiform gyrus and middle frontal regions. Notably, the HR MDD group showed reduced activation of the anterior cingulate gyrus versus both the control and HR Well group for angry faces, and versus the HR Well group for neutral faces. Outside the scanner, the HR MDD group was less accurate in recognising fearful expressions than the HR Well group. Conclusions Here, we demonstrate functional abnormalities of the anterior cingulate cortex alongside facial emotional recognition deficits in high-risk individuals in the early stages of depression compared with both controls and at-risk individuals who remained well. These neural changes were associated with a current or future diagnosis of MDD and were not simply associated with increased familial risk.</abstract><remote-database-name>acamh.onlinelibrary.wiley.com (Atypon)</remote-database-name><urls><web-urls><url>https://acamh.onlinelibrary.wiley.com/doi/10.1111/jcpp.12591</url></web-urls><pdf-urls><url>internal-pdf://1006/Chan et al. - 2016 - Deactivation in anterior cingulate cortex during f.pdf</url></pdf-urls></urls><access-date>2022-01-13 13:24:06</access-date></record><record><database name="MyLibrary">MyLibrary</database><source-app name="Zotero">Zotero</source-app><ref-type name="Journal Article">17</ref-type><contributors><authors><author>Smith, Patrick</author><author>Dalgleish, Tim</author><author>Meiser-Stedman, Richard</author></authors></contributors><titles><title>Practitioner Review: Posttraumatic stress disorder and its treatment in children and adolescents</title><secondary-title>Journal of Child Psychology and Psychiatry</secondary-title><short-title>Practitioner Review</short-title></titles><periodical><full-title>Journal of Child Psychology and Psychiatry</full-title></periodical><pages>500-515</pages><volume>60</volume><number>5</number><issue>5</issue><keywords><keyword>trauma</keyword><keyword>treatment trials</keyword><keyword>diagnosis</keyword><keyword>Cognitive therapy</keyword><keyword>posttraumatic stress disorder</keyword></keywords><dates><year>2019</year><pub-dates><date>May 1, 2019</date></pub-dates></dates><isbn>0021-9630</isbn><electronic-resource-num>10.1111/jcpp.12983</electronic-resource-num><abstract>Important advances in understanding traumatic stress reactions in children and young people have been made in recent years. The aim of this review was to synthesise selected recent research findings, with a focus on their relevance to clinical practice. We therefore address: findings on the epidemiology of trauma exposure and Posttraumatic Stress Disorder (PTSD); recent changes to diagnostic classification; implications for screening and assessment of traumatic stress reactions; and treatment outcome studies including interventions for acute and chronic PTSD, dissemination of effective treatments into community settings, and early interventions. We conclude with recommendations for clinical practice and suggestions for future areas of research.</abstract><remote-database-name>acamh.onlinelibrary.wiley.com (Atypon)</remote-database-name><urls><web-urls><url>https://acamh.onlinelibrary.wiley.com/doi/10.1111/jcpp.12983</url></web-urls><pdf-urls><url>internal-pdf://1007/Smith et al. - 2019 - Practitioner Review Posttraumatic stress disorder.pdf</url></pdf-urls></urls><access-date>2022-01-13 13:24:08</access-date></record><record><database name="MyLibrary">MyLibrary</database><source-app name="Zotero">Zotero</source-app><ref-type name="Journal Article">17</ref-type><contributors><authors><author>Bennett, Kathryn</author><author>Gorman, Daniel A.</author><author>Duda, Stephanie</author><author>Brouwers, Melissa</author><author>Szatmari, Peter</author></authors></contributors><titles><title>Practitioner Review: On the trustworthiness of clinical practice guidelines – a systematic review of the quality of methods used to develop guidelines in child and youth mental health</title><secondary-title>Journal of Child Psychology and Psychiatry</secondary-title><short-title>Practitioner Review</short-title></titles><periodical><full-title>Journal of Child Psychology and Psychiatry</full-title></periodical><pages>662-673</pages><volume>57</volume><number>6</number><issue>6</issue><keywords><keyword>methodology</keyword><keyword>Mental health</keyword></keywords><dates><year>2016</year><pub-dates><date>June 1, 2016</date></pub-dates></dates><isbn>0021-9630</isbn><electronic-resource-num>10.1111/jcpp.12547</electronic-resource-num><abstract>Background Numerous practice guidelines (PGs) relevant to child and youth mental health (CYMH) are available, but their quality is uncertain. We used systematic review methodology to identify the methods employed to develop PGs in CYMH and assess whether they align with international quality standards. Methods We used prespecified inclusion criteria to search for CYMH PGs (2009?2014) in journals of professional associations or websites of organizations who produce or house PGs. Eligible PGs and organization websites were screened to identify PG development methods. Two reviewers assessed the alignment of the PG development methods with PG quality criteria using the Appraisal of Guidelines for Research and Evaluation (AGREE II) domains and Institute of Medicine (IOM) standards. Results Five sets of eligible development methods were identified in 70 eligible PGs. Three sets adhered to all (National Institute for Health and Care Excellence; Scottish Intercollegiate Guidelines Network) or most (U.S. Preventive Services Task Force) AGREE II domains and IOM standards, and were used to develop 31.4% of PGs. The two remaining sets of development methods had important weaknesses (e.g. lack of mandatory rigorous systematic reviews, multidisciplinary development groups, or transparent conflict of interest methods) and were associated with 21.4% of PGs. No development methods could be identified in 40.0% of PGs; ineligible development methods were referenced in 7.1% of PGs. Conclusions Up to 69% of available CYMH PGs may have been developed using methods that do not align with AGREE II quality criteria or IOM standards. The quality of available CYMH PGs needs to be assessed, and strategies designed to guide practitioners to high quality PGs and facilitate adherence by PG developers to international quality standards are needed.</abstract><remote-database-name>acamh.onlinelibrary.wiley.com (Atypon)</remote-database-name><urls><web-urls><url>https://acamh.onlinelibrary.wiley.com/doi/10.1111/jcpp.12547</url></web-urls></urls><access-date>2022-01-13 13:24:09</access-date></record><record><database name="MyLibrary">MyLibrary</database><source-app name="Zotero">Zotero</source-app><ref-type name="Journal Article">17</ref-type><contributors><authors><author>Kokkevi, A.</author><author>Rotsika, V.</author><author>Arapaki, A.</author><author>Richardson, C.</author></authors></contributors><titles><title>Adolescents’ self-reported suicide attempts, self-harm thoughts and their correlates across 17 European countries</title><secondary-title>Journal of Child Psychology and Psychiatry</secondary-title></titles><periodical><full-title>Journal of Child Psychology and Psychiatry</full-title></periodical><pages>381-389</pages><volume>53</volume><number>4</number><issue>4</issue><keywords><keyword>Adolescents</keyword><keyword>European ESPAD school survey</keyword><keyword>self-harm thoughts</keyword><keyword>self-reported suicide attempts</keyword></keywords><dates><year>2012</year><pub-dates><date>April 1, 2012</date></pub-dates></dates><isbn>0021-9630</isbn><electronic-resource-num>10.1111/j.1469-7610.2011.02457.x</electronic-resource-num><abstract>Background:? Suicide is a leading cause of death among adolescents in Europe. Self-harm thoughts and behaviours are documented precursors of completed suicide. It is therefore of great importance to investigate the prevalence of suicide thoughts and attempts and their correlates, with the aim of preventing this major life-threatening public health problem. This study provides cross-national European data on self-reported suicidal thoughts and attempts among adolescents. Methods:? Data were obtained from 45,806 high school students aged 15?16?years from 17 countries that participated in the European School Survey Project on Alcohol and Other Drugs (ESPAD) 2007 school survey. The standardised methods of the ESPAD survey ensure comparability across countries. Students completed an anonymous questionnaire in their classrooms. The prevalences of suicidal thoughts and attempts are reported as well as their sociodemographic and psychosocial correlates identified in logistic regression. Results:? The median prevalence of any lifetime self-reported suicide attempt was 10.5% across the participating countries (range 4.1%?23.5%). The median of frequent self-harm thoughts (at least five times) was 7.4% (range 2.1%?15.3%). Suicidal behaviour and thoughts had significant associations with gender, substance use, family integrity and socioeconomic status. Countries with higher prevalence of substance use tended to have a weaker association between substance use and self-reported suicide attempts. Conclusion:? Although self-reported self-harm thoughts and suicide attempts vary in prevalence within Europe, there are common correlates across countries. These have an important impact on understanding the phenomenon of suicide among young people and in guiding prevention.</abstract><remote-database-name>acamh.onlinelibrary.wiley.com (Atypon)</remote-database-name><urls><web-urls><url>https://acamh.onlinelibrary.wiley.com/doi/10.1111/j.1469-7610.2011.02457.x</url></web-urls></urls><access-date>2022-01-13 13:24:10</access-date></record><record><database name="MyLibrary">MyLibrary</database><source-app name="Zotero">Zotero</source-app><ref-type name="Journal Article">17</ref-type><contributors><authors><author>Daley, David</author><author>Van Der Oord, Saskia</author><author>Ferrin, Maite</author><author>Cortese, Samuele</author><author>Danckaerts, Marina</author><author>Doepfner, Manfred</author><author>Van den Hoofdakker, Barbara J.</author><author>Coghill, David</author><author>Thompson, Margaret</author><author>Asherson, Philip</author><author>Banaschewski, Tobias</author><author>Brandeis, Daniel</author><author>Buitelaar, Jan</author><author>Dittmann, Ralf W.</author><author>Hollis, Chris</author><author>Holtmann, Martin</author><author>Konofal, Eric</author><author>Lecendreux, Michel</author><author>Rothenberger, Aribert</author><author>Santosh, Paramala</author><author>Simonoff, Emily</author><author>Soutullo, Cesar</author><author>Steinhausen, Hans Christoph</author><author>Stringaris, Argyris</author><author>Taylor, Eric</author><author>Wong, Ian C.K.</author><author>Zuddas, Alessandro</author><author>Sonuga-Barke, Edmund J.</author></authors></contributors><titles><title>Practitioner Review: Current best practice in the use of parent training and other behavioural interventions in the treatment of children and adolescents with attention deficit hyperactivity disorder</title><secondary-title>Journal of Child Psychology and Psychiatry</secondary-title><short-title>Practitioner Review</short-title></titles><periodical><full-title>Journal of Child Psychology and Psychiatry</full-title></periodical><pages>932-947</pages><volume>59</volume><number>9</number><issue>9</issue><keywords><keyword>conduct disorder</keyword><keyword>treatment trials</keyword><keyword>ADHD</keyword><keyword>behaviour therapy</keyword><keyword>parent training</keyword></keywords><dates><year>2018</year><pub-dates><date>September 1, 2018</date></pub-dates></dates><isbn>0021-9630</isbn><electronic-resource-num>10.1111/jcpp.12825</electronic-resource-num><abstract>Background Behavioural interventions are recommended for use with children and young people with attention deficit hyperactivity disorder (ADHD); however, specific guidance for their implementation based on the best available evidence is currently lacking. Methods This review used an explicit question and answer format to address issues of clinical concern, based on expert interpretation of the evidence with precedence given to meta-analyses of randomised controlled trials. Results On the basis of current evidence that takes into account whether outcomes are blinded, behavioural intervention cannot be supported as a front-line treatment for core ADHD symptoms. There is, however, evidence from measures that are probably blinded that these interventions benefit parenting practices and improve conduct problems which commonly co-occur with ADHD, and are often the main reason for referral. Initial positive results have also been found in relation to parental knowledge, children's emotional, social and academic functioning ? although most studies have not used blinded outcomes. Generic and specialised ADHD parent training approaches ? delivered either individually or in groups ? have reported beneficial effects. High-quality training, supervision of therapists and practice with the child, may improve outcomes but further evidence is required. Evidence for who benefits the most from behavioural interventions is scant. There is no evidence to limit behavioural treatments to parents with parenting difficulties or children with conduct problems. There are positive effects of additive school-based intervention for the inattentive subtype. Targeting parental depression may enhance the effects of behavioural interventions. Conclusions Parent training is an important part of the multimodal treatment of children with ADHD, which improves parenting, reduces levels of oppositional and noncompliant behaviours and may improve other aspects of functioning. However, blinded evidence does not support it as a specific treatment for core ADHD symptoms. More research is required to understand how to optimise treatment effectiveness either in general or for individual patients and explore potential barriers to treatment uptake and engagement. In terms of selecting which intervention formats to use, it seems important to acknowledge and respond to parental treatment preferences.</abstract><remote-database-name>acamh.onlinelibrary.wiley.com (Atypon)</remote-database-name><urls><web-urls><url>https://acamh.onlinelibrary.wiley.com/doi/10.1111/jcpp.12825</url></web-urls><pdf-urls><url>internal-pdf://1008/Daley et al. - 2018 - Practitioner Review Current best practice in the .pdf</url></pdf-urls></urls><access-date>2022-01-13 13:24:11</access-date></record><record><database name="MyLibrary">MyLibrary</database><source-app name="Zotero">Zotero</source-app><ref-type name="Journal Article">17</ref-type><contributors><authors><author>Nicholson, Jan M.</author><author>Fergusson, David M.</author><author>Horwood, L. John</author></authors></contributors><titles><title>Effects on Later Adjustment of Living in a Stepfamily During Childhood and Adolescence</title><secondary-title>Journal of Child Psychology and Psychiatry</secondary-title></titles><periodical><full-title>Journal of Child Psychology and Psychiatry</full-title></periodical><pages>405-416</pages><volume>40</volume><number>3</number><issue>3</issue><keywords><keyword>mental health</keyword><keyword>Criminality</keyword><keyword>drug abuse</keyword><keyword>family factors</keyword><keyword>life opportunities</keyword><keyword>stepfamily</keyword></keywords><dates><year>1999</year><pub-dates><date>March 1, 1999</date></pub-dates></dates><isbn>0021-9630</isbn><electronic-resource-num>10.1111/1469-7610.00458</electronic-resource-num><abstract>This paper examines the effects of living in a stepfamily during childhood and adolescence on a range of psychosocial outcomes at age 18 years. Data collected during an 18-year longitudinal study were used to examine a sample of 907 children with respect to: exposure to living in a stepfamily during the period from age 6 to 16 years; measures of psychosocial outcomes including mental health, antisocial behaviour, substance use, restricted life opportunities, and sexual risk-taking at age 18 years; and measures of prospectively collected confounding factors. The analyses revealed that children exposed to living in a stepfamily for the first time between ages 6?16 years had elevated risks of a range of psychosocial outcomes at 18 years. These included elevated risks of: (1) juvenile offending; (2) nicotine dependence; (3) abuse or dependence on illicit substances; (4) leaving school without qualifications; (5) early onset of sexual activity ; and (6) multiple sexual partners. However, these risks were reduced substantially when psychosocial outcomes were adjusted for the confounding effects of antecedent factors such as: family socioeconomic characteristics ; family history of instability, adversity, and conflict; mother's age, religiosity, and smoking; child gender; and preexisting child conduct and attentional problems. After adjustment, the odds ratios between exposure to a stepfamily and adolescent outcomes were nonsignificant. Additional analysis revealed that there were no significant differences in outcomes for boys and girls exposed to stepfamilies. It was concluded that although young people exposed to living in a stepfamily had increased risks of poor psychosocial outcomes, much of this association appeared to be spurious, and arose from confounding social, contextual, and individual factors that were present prior to the formation of the stepfamily.</abstract><remote-database-name>acamh.onlinelibrary.wiley.com (Atypon)</remote-database-name><urls><web-urls><url>https://acamh.onlinelibrary.wiley.com/doi/10.1111/1469-7610.00458</url></web-urls></urls><access-date>2022-01-13 13:24:12</access-date></record><record><database name="MyLibrary">MyLibrary</database><source-app name="Zotero">Zotero</source-app><ref-type name="Journal Article">17</ref-type><contributors><authors><author>Winsper, Catherine</author><author>Wolke, Dieter</author><author>Bryson, Alex</author><author>Thompson, Andrew</author><author>Singh, Swaran P.</author></authors></contributors><titles><title>School mobility during childhood predicts psychotic symptoms in late adolescence</title><secondary-title>Journal of Child Psychology and Psychiatry</secondary-title></titles><periodical><full-title>Journal of Child Psychology and Psychiatry</full-title></periodical><pages>957-966</pages><volume>57</volume><number>8</number><issue>8</issue><keywords><keyword>adolescence</keyword><keyword>ALSPAC</keyword><keyword>bullying</keyword><keyword>psychotic symptoms</keyword><keyword>school mobility</keyword></keywords><dates><year>2016</year><pub-dates><date>August 1, 2016</date></pub-dates></dates><isbn>0021-9630</isbn><electronic-resource-num>10.1111/jcpp.12572</electronic-resource-num><abstract>Background Recently, school mobility was identified as a risk factor for psychotic symptoms in early adolescence. The extent to which this risk continues into late adolescence and the trajectories via which this risk manifests remain unexplored. Methods Psychotic symptoms in 4,720 adolescents aged 18 were ascertained by trained psychologists using the Psychosis-Like Symptoms Interview. Mothers reported on sociodemographic factors (i.e., family adversity, ethnicity and urbanicity) from pregnancy to 4 years; child's involvement in bullying at age 6?7 years; residential mobility at 11 years and school mobility at 11?12 years. Young people reported on their friendships at 8 years, and antisocial behaviour and cannabis use at 15 years. Results School mobility across childhood significantly predicted psychotic symptoms at 18 years (adjusted odds ratio = 2.15; 95% confidence intervals = 1.06, 4.40). Within path analysis, school mobility (? = .183, p = .035), involvement in bullying (? = .133, p = .013), antisocial behaviour (? = .052, p = .004), cannabis use (? = .254, p = .020) and female sex (? = .420, p &lt; .001) significantly predicted psychotic symptoms. Residential mobility (? = .375, p &lt; .001), involvement in bullying (? = .120, p = .022) and poor friendships (? = .038, p = .014) significantly predicted school mobility. Residential mobility indirectly increased the risk of psychotic symptoms via school mobility (? = .069, p = .041). Conclusions Children who move schools often are more likely to have experienced peer problems. School mobility, in turn, appears to be a robust marker for psychotic symptoms in late adolescence. Clinicians and teachers should consider school mobility as an important risk indicator for both peer problems and psychopathology.</abstract><remote-database-name>acamh.onlinelibrary.wiley.com (Atypon)</remote-database-name><urls><web-urls><url>https://acamh.onlinelibrary.wiley.com/doi/10.1111/jcpp.12572</url></web-urls><pdf-urls><url>internal-pdf://1029/Winsper et al. - 2016 - School mobility during childhood predicts psychoti.pdf</url></pdf-urls></urls><access-date>2022-01-13 13:25:14</access-date></record><record><database name="MyLibrary">MyLibrary</database><source-app name="Zotero">Zotero</source-app><ref-type name="Journal Article">17</ref-type><contributors><authors><author>Fergusson, David M.</author><author>John Horwood, L.</author><author>Ridder, Elizabeth M.</author></authors></contributors><titles><title>Show me the child at seven: the consequences of conduct problems in childhood for psychosocial functioning in adulthood</title><secondary-title>Journal of Child Psychology and Psychiatry</secondary-title><short-title>Show me the child at seven</short-title></titles><periodical><full-title>Journal of Child Psychology and Psychiatry</full-title></periodical><pages>837-849</pages><volume>46</volume><number>8</number><issue>8</issue><keywords><keyword>longitudinal study</keyword><keyword>Conduct disorder</keyword><keyword>conduct problems</keyword><keyword>psychosocial adjustment</keyword></keywords><dates><year>2005</year><pub-dates><date>August 1, 2005</date></pub-dates></dates><isbn>0021-9630</isbn><electronic-resource-num>10.1111/j.1469-7610.2004.00387.x</electronic-resource-num><abstract>Background:? This paper seeks to extend research into the adult sequelae of childhood conduct problems by investigating the associations between conduct problems in middle childhood and psychosocial outcomes in adulthood. Method:? Data were gathered during the course of a 25-year longitudinal study of a birth cohort of New Zealand young people. Information was collected on: a) parent and teacher reports of child conduct problems at ages 7, 8 and 9?years; b) measures of crime, substance use, mental health, sexual/partner relationships, education/employment; c) confounding factors, including childhood, family and educational characteristics. Results:? There were statistically significant associations between childhood conduct problems from 7?9?years and risks of adverse outcomes across all domains of functioning. After control for confounding factors the associations between conduct problems and education/employment outcomes became statistically non-significant. Associations persisted for other outcomes (crime, substance dependence, mental health and sexual/partner relationships). Children in the most disturbed 5% of the cohort had rates of these outcomes that were between 1.5 and 19 times higher than rates for the least disturbed 50% of the cohort. The associations between conduct problems and adult outcomes were similar for males and females. Conclusions:? Childhood conduct problems were associated with a wide range of adverse psychosocial outcomes (crime, substance use, mental health, sexual/partner relationships) even after control for confounding factors. The results reinforce the need for greater investment into interventions to address these problems.</abstract><remote-database-name>acamh.onlinelibrary.wiley.com (Atypon)</remote-database-name><urls><web-urls><url>https://acamh.onlinelibrary.wiley.com/doi/10.1111/j.1469-7610.2004.00387.x</url></web-urls></urls><access-date>2022-01-13 13:25:15</access-date></record><record><database name="MyLibrary">MyLibrary</database><source-app name="Zotero">Zotero</source-app><ref-type name="Journal Article">17</ref-type><contributors><authors><author>Rodrigues, Rebecca</author><author>Lai, Meng-Chuan</author><author>Beswick, Adam</author><author>Gorman, Daniel A.</author><author>Anagnostou, Evdokia</author><author>Szatmari, Peter</author><author>Anderson, Kelly K.</author><author>Ameis, Stephanie H.</author></authors></contributors><titles><title>Practitioner Review: Pharmacological treatment of attention-deficit/hyperactivity disorder symptoms in children and youth with autism spectrum disorder: a systematic review and meta-analysis</title><secondary-title>Journal of Child Psychology and Psychiatry</secondary-title><short-title>Practitioner Review</short-title></titles><periodical><full-title>Journal of Child Psychology and Psychiatry</full-title></periodical><pages>680-700</pages><volume>62</volume><number>6</number><issue>6</issue><keywords><keyword>ADHD</keyword><keyword>alpha-2 agonists</keyword><keyword>antipsychotics</keyword><keyword>atomoxetine</keyword><keyword>Attention-deficit/hyperactivity disorder</keyword><keyword>autism spectrum disorder</keyword><keyword>bupropion</keyword><keyword>hyperactivity</keyword><keyword>impulsivity</keyword><keyword>inattention</keyword><keyword>modafinil.</keyword><keyword>pervasive developmental disorder</keyword><keyword>pharmacotherapy</keyword><keyword>stimulants</keyword><keyword>tricyclic antidepressants</keyword><keyword>venlafaxine</keyword></keywords><dates><year>2021</year><pub-dates><date>June 1, 2021</date></pub-dates></dates><isbn>0021-9630</isbn><electronic-resource-num>10.1111/jcpp.13305</electronic-resource-num><abstract>Background Clinically significant attention-deficit/hyperactivity disorder (ADHD) symptoms are common and impairing in children and youth with autism spectrum disorder(ASD). The aim of this systematic review and meta-analysis was to (a) evaluate the efficacy and safety of pharmacotherapy for the treatment of ADHD symptoms in ASD and (b) distil findings for clinical translation. Methods We searched electronic databases and clinical trial registries (1992 onwards). We selected randomized controlled trials conducted in participants &lt;25 years of age, diagnosed with ASD that evaluated ADHD outcomes (hyperactivity/impulsivity and inattention) following treatment with stimulants (methylphenidate or amphetamines), atomoxetine, alpha-2 adrenergic receptor agonists, antipsychotics, tricyclic antidepressants, bupropion, modafinil, venlafaxine, or a combination, in comparison with placebo, any of the listed medications, or behavioral therapies. Data were pooled using a random-effects model. Results Twenty-five studies (4 methylphenidate, 4 atomoxetine, 1 guanfacine, 14 antipsychotic, 1 venlafaxine, and 1 tianeptine) were included. Methylphenidate reduced hyperactivity (parent-rated: standardized mean difference [SMD] = ?.63, 95%CI = ?.95,?.30; teacher-rated: SMD = ?.81, 95%CI = ?1.43,?.19) and inattention (parent-rated: SMD = ?.36, 95%CI = ?.64,?.07; teacher-rated: SMD = ?.30, 95%CI = ?.49,?.11). Atomoxetine reduced inattention (parent-rated: SMD = ?.54, 95%CI = ?.98,?.09; teacher/investigator-rated: SMD = ?0.38, 95%CI = ?0.75, ?0.01) and parent-rated hyperactivity (parent-rated: SMD = ?.49, 95%CI = ?.76,?.23; teacher-rated: SMD = ?.43, 95%CI = ?.92, .06). Indirect evidence for significant reductions in hyperactivity with second-generation antipsychotics was also found. Quality of evidence for all interventions was low/very low. Methylphenidate was associated with a nonsignificant elevated risk of dropout due to adverse events. Conclusions Direct pooled evidence supports the efficacy and tolerability of methylphenidate or atomoxetine for treatment of ADHD symptoms in children and youth with ASD. The current review highlights the efficacy of standard ADHD pharmacotherapy for treatment of ADHD symptoms in children and youth with ASD. Consideration of the benefits weighed against the limitations of safety/efficacy data and lack of data evaluating long-term continuation is undertaken to help guide clinical decision-making regarding treatment of co-occurring ADHD symptoms in children and youth with ASD.</abstract><remote-database-name>acamh.onlinelibrary.wiley.com (Atypon)</remote-database-name><urls><web-urls><url>https://acamh.onlinelibrary.wiley.com/doi/10.1111/jcpp.13305</url></web-urls></urls><access-date>2022-01-13 13:25:16</access-date></record><record><database name="MyLibrary">MyLibrary</database><source-app name="Zotero">Zotero</source-app><ref-type name="Journal Article">17</ref-type><contributors><authors><author>Woodward, Lianne J.</author><author>Fergusson, David M.</author></authors></contributors><titles><title>Childhood Peer Relationship Problems and Later Risks of Educational Under-achievement and Unemployment</title><secondary-title>Journal of Child Psychology and Psychiatry</secondary-title></titles><periodical><full-title>Journal of Child Psychology and Psychiatry</full-title></periodical><pages>191-201</pages><volume>41</volume><number>2</number><issue>2</issue><keywords><keyword>peer relationships</keyword><keyword>longitudinal studies</keyword><keyword>Child Behaviour Checklist</keyword><keyword>educational attainment</keyword><keyword>schizophrenia</keyword><keyword>unemployment</keyword></keywords><dates><year>2000</year><pub-dates><date>February 1, 2000</date></pub-dates></dates><isbn>0021-9630</isbn><electronic-resource-num>10.1111/1469-7610.00600</electronic-resource-num><abstract>This paper examines relations between the extent of children's peer relationship problems at age 9 and their later risks of educational under-achievement and unemployment by the age of 18 years. Results showed that children with high rates of early peer relationship problems were at increased risk of under-achievement and unemployment when compared with children with low rates of early peer relationship problems. These elevated educational and occupational risks were explained by two processes. First, associations between early peer difficulties and later disadvantage were in part noncausal, and arose because of the personal characteristics (IQ and attentional problems) and social backgrounds (socioeconomic adversity, exposure to parental change, and punitive parent-child interaction) of children with early peer problems. Second, problematic peer relations during childhood appeared to place young people at increased risk of a range of adolescent interpersonal and school-related difficulties, including weaker peer attachments, interpersonal problems with teachers, school truancy, suspension, and early school leaving. In turn, these experiences and behaviours served to reduce the educational and employment opportunities of children with early peer problems. Results highlight the importance of childhood peer relationships for academic and occupational success.</abstract><remote-database-name>acamh.onlinelibrary.wiley.com (Atypon)</remote-database-name><urls><web-urls><url>https://acamh.onlinelibrary.wiley.com/doi/10.1111/1469-7610.00600</url></web-urls></urls><access-date>2022-01-13 13:25:17</access-date></record><record><database name="MyLibrary">MyLibrary</database><source-app name="Zotero">Zotero</source-app><ref-type name="Journal Article">17</ref-type><contributors><authors><author>Duncan, Laura</author><author>Comeau, Jinette</author><author>Wang, Li</author><author>Vitoroulis, Irene</author><author>Boyle, Michael H.</author><author>Bennett, Kathryn</author></authors></contributors><titles><title>Research Review: Test–retest reliability of standardized diagnostic interviews to assess child and adolescent psychiatric disorders: a systematic review and meta-analysis</title><secondary-title>Journal of Child Psychology and Psychiatry</secondary-title><short-title>Research Review</short-title></titles><periodical><full-title>Journal of Child Psychology and Psychiatry</full-title></periodical><pages>16-29</pages><volume>60</volume><number>1</number><issue>1</issue><keywords><keyword>adolescent</keyword><keyword>meta-analysis</keyword><keyword>child</keyword><keyword>psychiatric disorders</keyword><keyword>Reliability</keyword><keyword>structured interviews</keyword><keyword>systematic review</keyword></keywords><dates><year>2019</year><pub-dates><date>January 1, 2019</date></pub-dates></dates><isbn>0021-9630</isbn><electronic-resource-num>10.1111/jcpp.12876</electronic-resource-num><abstract>Background A better understanding of factors contributing to the observed variability in estimates of test?retest reliability in published studies on standardized diagnostic interviews (SDI) is needed. The objectives of this systematic review and meta-analysis were to estimate the pooled test?retest reliability for parent and youth assessments of seven common disorders, and to examine sources of between-study heterogeneity in reliability. Methods Following a systematic review of the literature, multilevel random effects meta-analyses were used to analyse 202 reliability estimates (Cohen's kappa = ?) from 31 eligible studies and 5,369 assessments of 3,344 children and youth. Results Pooled reliability was moderate at ? = .58 (CI 95% 0.53?0.63) and between-study heterogeneity was substantial (Q = 2,063 (df = 201), p &lt; .001 and I2 = 79%). In subgroup analysis, reliability varied across informants for specific types of psychiatric disorder (? = .53?.69 for parent vs. ? = .39?.68 for youth) with estimates significantly higher for parents on attention deficit hyperactivity disorder, oppositional defiant disorder and the broad groupings of externalizing and any disorder. Reliability was also significantly higher in studies with indicators of poor or fair study methodology quality (sample size &lt;50, retest interval &lt;7 days). Conclusions Our findings raise important questions about the meaningfulness of published evidence on the test?retest reliability of SDIs and the usefulness of these tools in both clinical and research contexts. Potential remedies include the introduction of standardized study and reporting requirements for reliability studies, and exploration of other approaches to assessing and classifying child and adolescent psychiatric disorder.</abstract><remote-database-name>acamh.onlinelibrary.wiley.com (Atypon)</remote-database-name><urls><web-urls><url>https://acamh.onlinelibrary.wiley.com/doi/10.1111/jcpp.12876</url></web-urls></urls><access-date>2022-01-13 13:25:18</access-date></record><record><database name="MyLibrary">MyLibrary</database><source-app name="Zotero">Zotero</source-app><ref-type name="Journal Article">17</ref-type><contributors><authors><author>Goodwin, Renee D.</author><author>Fergusson, David M.</author><author>Horwood, L. John</author></authors></contributors><titles><title>Early anxious/withdrawn behaviours predict later internalising disorders</title><secondary-title>Journal of Child Psychology and Psychiatry</secondary-title></titles><periodical><full-title>Journal of Child Psychology and Psychiatry</full-title></periodical><pages>874-883</pages><volume>45</volume><number>4</number><issue>4</issue><keywords><keyword>anxiety disorder</keyword><keyword>Childhood anxiety/withdrawal</keyword><keyword>major depression</keyword></keywords><dates><year>2004</year><pub-dates><date>May 1, 2004</date></pub-dates></dates><isbn>0021-9630</isbn><electronic-resource-num>10.1111/j.1469-7610.2004.00279.x</electronic-resource-num><abstract>Background:? The aim of the study was to examine the association between anxious/withdrawn behaviours at age 8 and the development of internalising disorders in adolescence and young adulthood (ages 16?21). Methods:? Data were gathered over the course of a 21-year longitudinal study of a birth cohort of over 1,000 New-Zealand-born young people. Over the course of the study, data were gathered on: (a) anxious/withdrawn behaviour at age 8; (b) anxiety disorders and major depression at ages 16?18 and 18?21; (c) a range of potential confounding factors, including measures of adversity and family factors during childhood. Results:? Increasing anxious/withdrawn behaviour at age 8 was associated with increasing risks of social phobia; specific phobia; panic/agoraphobia; and major depression during adolescence and young adulthood. These associations persisted after adjustment for a series of confounding social, childhood, and family factors. Conclusions:? Anxious/withdrawn behaviour in childhood is associated with elevated rates of anxiety disorders and major depression during adolescence and young adulthood. These data are consistent with, and extend, previous clinical and epidemiologic findings, by showing consistent linkages between childhood anxious/withdrawn behaviours at age 8 and increased risk for anxiety disorders and depression at ages 16?18 and 18?21 among young persons in the community. These results may point to the need to provide support and possibly intervention to children showing early anxious or withdrawn behaviours.</abstract><remote-database-name>acamh.onlinelibrary.wiley.com (Atypon)</remote-database-name><urls><web-urls><url>https://acamh.onlinelibrary.wiley.com/doi/10.1111/j.1469-7610.2004.00279.x</url></web-urls></urls><access-date>2022-01-13 13:25:19</access-date></record><record><database name="MyLibrary">MyLibrary</database><source-app name="Zotero">Zotero</source-app><ref-type name="Journal Article">17</ref-type><contributors><authors><author>Forbes, Erika E.</author><author>Christopher May, J.</author><author>Siegle, Greg J.</author><author>Ladouceur, Cecile D.</author><author>Ryan, Neal D.</author><author>Carter, Cameron S.</author><author>Birmaher, Boris</author><author>Axelson, David A.</author><author>Dahl, Ronald E.</author></authors></contributors><titles><title>Reward-related decision-making in pediatric major depressive disorder: an fMRI study</title><secondary-title>Journal of Child Psychology and Psychiatry</secondary-title><short-title>Reward-related decision-making in pediatric major depressive disorder</short-title></titles><periodical><full-title>Journal of Child Psychology and Psychiatry</full-title></periodical><pages>1031-1040</pages><volume>47</volume><number>10</number><issue>10</issue><keywords><keyword>decision-making</keyword><keyword>reward</keyword><keyword>Depression</keyword></keywords><dates><year>2006</year><pub-dates><date>November 1, 2006</date></pub-dates></dates><isbn>0021-9630</isbn><electronic-resource-num>10.1111/j.1469-7610.2006.01673.x</electronic-resource-num><abstract>Background:? Although reward processing is considered an important part of affective functioning, few studies have investigated reward-related decisions or responses in young people with affective disorders. Depression is postulated to involve decreased activity in reward-related affective systems. Methods:? Using functional magnetic resonance imaging (fMRI), we examined behavioral and neural responses to reward in young people with depressive disorders using a reward decision-making task. The task involved choices about possible rewards involving varying magnitude and probability of reward. The study design allowed the separation of decision/anticipation and outcome phases of reward processing. Participants were 9?17?years old and had diagnoses of major depressive disorder (MDD), anxiety disorders, or no history of psychiatric disorder. Results:? Participants with MDD exhibited less neural response than control participants in reward-related brain areas during both phases of the task. Group differences did not appear to be a function of anxiety. Depressive and anxiety symptoms were associated with activation in reward-related brain areas. Conclusions:? Results suggest that depression involves altered reward processing and underscore the need for further investigation of relations among development, affective disorders, and reward processing.</abstract><remote-database-name>acamh.onlinelibrary.wiley.com (Atypon)</remote-database-name><urls><web-urls><url>https://acamh.onlinelibrary.wiley.com/doi/10.1111/j.1469-7610.2006.01673.x</url></web-urls><pdf-urls><url>internal-pdf://1030/Forbes et al. - 2006 - Reward-related decision-making in pediatric major .pdf</url></pdf-urls></urls><access-date>2022-01-13 13:25:20</access-date></record><record><database name="MyLibrary">MyLibrary</database><source-app name="Zotero">Zotero</source-app><ref-type name="Journal Article">17</ref-type><contributors><authors><author>Nikolić, Milica</author><author>Hannigan, Laurie J.</author><author>Krebs, Georgina</author><author>Sterne, Abram</author><author>Gregory, Alice M.</author><author>Eley, Thalia C.</author></authors></contributors><titles><title>Aetiology of shame and its association with adolescent depression and anxiety: results from a prospective twin and sibling study</title><secondary-title>Journal of Child Psychology and Psychiatry</secondary-title><short-title>Aetiology of shame and its association with adolescent depression and anxiety</short-title></titles><periodical><full-title>Journal of Child Psychology and Psychiatry</full-title></periodical><pages>99-108</pages><volume>63</volume><number>1</number><issue>1</issue><keywords><keyword>depression</keyword><keyword>anxiety</keyword><keyword>Adolescence</keyword><keyword>twins</keyword></keywords><dates><year>2022</year><pub-dates><date>January 1, 2022</date></pub-dates></dates><isbn>0021-9630</isbn><electronic-resource-num>10.1111/jcpp.13465</electronic-resource-num><abstract>Background Shame is considered a maladaptive self-conscious emotion that commonly co-occurs alongside depression and anxiety. Little is known, however, about the aetiology of shame and its associations with depression and anxiety. We estimated, for the first time, genetic and environmental influences on shame and on its associations with depression and anxiety in adolescence. Methods The sample was twin and sibling pairs from the Genesis 1219 Study (Time 1, N?=?2,685; males 42.8%, Mage?=?14.95, SD?=?1.67, age range: 12?21; Time 2, N?=?1618; males 39.7%, Mage?=?16.97, SD?=?1.64, age range: 14?23). Participants completed validated questionnaires to measure shame (at Time 1), depression and anxiety (at Times 1 and 2). Results Shame was moderately to strongly associated with concurrent depression and anxiety. Prospectively, shame was significantly associated with an increase in depression, but not anxiety. Genetic analyses revealed that shame was moderately heritable with substantial nonshared environmental influence. The associations between shame and concurrent depression and anxiety were primarily accounted for by overlapping genetic influences. Prospectively, the association between shame and later depression was primarily accounted for by genetic and nonshared environmental influences shared with earlier depression. The unique association between shame and later depression was mostly explained by common nonshared environmental influences. Conclusions The findings offer novel evidence regarding aetiology of shame?although moderately heritable, shame in adolescents may also result from nonshared environmental factors. Genetic and nonshared environmental influences contribute to the co-occurrence of shame with depression and anxiety.</abstract><remote-database-name>acamh.onlinelibrary.wiley.com (Atypon)</remote-database-name><urls><web-urls><url>https://acamh.onlinelibrary.wiley.com/doi/10.1111/jcpp.13465</url></web-urls><pdf-urls><url>internal-pdf://1031/Nikolić et al. - 2022 - Aetiology of shame and its association with adoles.pdf</url></pdf-urls></urls><access-date>2022-01-13 13:25:22</access-date></record><record><database name="MyLibrary">MyLibrary</database><source-app name="Zotero">Zotero</source-app><ref-type name="Journal Article">17</ref-type><contributors><authors><author>Divan, Gauri</author><author>Bhavnani, Supriya</author><author>Leadbitter, Kathy</author><author>Ellis, Ceri</author><author>Dasgupta, Jayashree</author><author>Abubakar, Amina</author><author>Elsabbagh, Mayada</author><author>Hamdani, Syed Usman</author><author>Servili, Chiara</author><author>Patel, Vikram</author><author>Green, Jonathan</author></authors></contributors><titles><title>Annual Research Review: Achieving universal health coverage for young children with autism spectrum disorder in low- and middle-income countries: a review of reviews</title><secondary-title>Journal of Child Psychology and Psychiatry</secondary-title><short-title>Annual Research Review</short-title></titles><periodical><full-title>Journal of Child Psychology and Psychiatry</full-title></periodical><pages>514-535</pages><volume>62</volume><number>5</number><issue>5</issue><keywords><keyword>low- and middle-income countries</keyword><keyword>Autism</keyword><keyword>detection gap</keyword><keyword>low-resource settings</keyword><keyword>scoping review</keyword><keyword>treatment gap</keyword></keywords><dates><year>2021</year><pub-dates><date>May 1, 2021</date></pub-dates></dates><isbn>0021-9630</isbn><electronic-resource-num>10.1111/jcpp.13404</electronic-resource-num><abstract>Background Autism presents with similar prevalence and core impairments in diverse populations. We conducted a scoping review of reviews to determine key barriers and innovative strategies which can contribute to attaining universal health coverage (UHC), from early detection to effective interventions for autism in low- and middle-income countries (LAMIC). Methods A systematic literature search of review articles was conducted. Reviews relevant to the study research question were included if they incorporated papers from LAMIC and focused on children (</abstract><remote-database-name>acamh.onlinelibrary.wiley.com (Atypon)</remote-database-name><urls><web-urls><url>https://acamh.onlinelibrary.wiley.com/doi/10.1111/jcpp.13404</url></web-urls><pdf-urls><url>internal-pdf://1032/Divan et al. - 2021 - Annual Research Review Achieving universal health.pdf</url></pdf-urls></urls><access-date>2022-01-13 13:25:22</access-date></record><record><database name="MyLibrary">MyLibrary</database><source-app name="Zotero">Zotero</source-app><ref-type name="Journal Article">17</ref-type><contributors><authors><author>de Vries, Sanne L. A.</author><author>Hoeve, Machteld</author><author>Assink, Mark</author><author>Stams, Geert Jan J. M.</author><author>Asscher, Jessica J.</author></authors></contributors><titles><title>Practitioner Review: Effective ingredients of prevention programs for youth at risk of persistent juvenile delinquency – recommendations for clinical practice</title><secondary-title>Journal of Child Psychology and Psychiatry</secondary-title><short-title>Practitioner Review</short-title></titles><periodical><full-title>Journal of Child Psychology and Psychiatry</full-title></periodical><pages>108-121</pages><volume>56</volume><number>2</number><issue>2</issue><keywords><keyword>prevention</keyword><keyword>meta-analysis</keyword><keyword>Effectiveness</keyword><keyword>juvenile delinquency</keyword></keywords><dates><year>2015</year><pub-dates><date>February 1, 2015</date></pub-dates></dates><isbn>0021-9630</isbn><electronic-resource-num>10.1111/jcpp.12320</electronic-resource-num><abstract>Background There is a lack of knowledge about specific effective ingredients of prevention programs for youth at risk for persistent delinquent behavior. The present study combines findings of previous studies by examining the effectiveness of programs in preventing persistent juvenile delinquency and by studying which particular program, sample, and study characteristics contribute to the effects. Information on effective ingredients offers specific indications of how programs may be improved in clinical practice. Method A literature search in PsychINFO, ERIC, PubMed, Sociological Abstracts, Criminal Justice Abstracts, and Google Scholar was performed. Only (quasi)experimental studies and studies that focused on adolescents at risk for (persistent) delinquent behavior were included. Multilevel meta-analysis was conducted on 39 studies (N = 9,084). Participants? ages ranged from 6 to 20 years (M = 14 years, SD = 2.45). Results The overall effect size was significant and small in magnitude (d = 0.24, p &lt; .001). Behavioral-oriented programs, focusing on parenting skills training, behavioral modeling, or behavioral contracting yielded the largest effects. Multimodal programs and programs carried out in the family context proved to be more beneficial than individual and group-based programs. Less intensive programs yielded larger effects. Conclusions Prevention programs have positive effects on preventing persistent juvenile delinquency. In order to improve program effectiveness, interventions should be behavioral-oriented, delivered in a family or multimodal format, and the intensity of the program should be matched to the level of risk of the juvenile.</abstract><remote-database-name>acamh.onlinelibrary.wiley.com (Atypon)</remote-database-name><urls><web-urls><url>https://acamh.onlinelibrary.wiley.com/doi/10.1111/jcpp.12320</url></web-urls><pdf-urls><url>internal-pdf://1033/de Vries et al. - 2015 - Practitioner Review Effective ingredients of prev.pdf</url></pdf-urls></urls><access-date>2022-01-13 13:25:23</access-date></record><record><database name="MyLibrary">MyLibrary</database><source-app name="Zotero">Zotero</source-app><ref-type name="Journal Article">17</ref-type><contributors><authors><author>Golm, Dennis</author><author>Maughan, Barbara</author><author>Barker, Edward D.</author><author>Hill, Jonathan</author><author>Kennedy, Mark</author><author>Knights, Nicky</author><author>Kreppner, Jana</author><author>Kumsta, Robert</author><author>Schlotz, Wolff</author><author>Rutter, Michael</author><author>Sonuga-Barke, Edmund J.S.</author></authors></contributors><titles><title>Why does early childhood deprivation increase the risk for depression and anxiety in adulthood? A developmental cascade model</title><secondary-title>Journal of Child Psychology and Psychiatry</secondary-title><short-title>Why does early childhood deprivation increase the risk for depression and anxiety in adulthood?</short-title></titles><periodical><full-title>Journal of Child Psychology and Psychiatry</full-title></periodical><pages>1043-1053</pages><volume>61</volume><number>9</number><issue>9</issue><keywords><keyword>depression</keyword><keyword>anxiety</keyword><keyword>longitudinal</keyword><keyword>developmental cascades</keyword><keyword>emotional problems</keyword><keyword>Institutional deprivation</keyword><keyword>natural experiment</keyword><keyword>neurodevelopmental problems</keyword><keyword>prospective</keyword></keywords><dates><year>2020</year><pub-dates><date>September 1, 2020</date></pub-dates></dates><isbn>0021-9630</isbn><electronic-resource-num>10.1111/jcpp.13205</electronic-resource-num><abstract>Background Using data from the English  young adults also completed measures of stress reactivity, exposure to adverse life events, and functioning in work and interpersonal relationships. Results The path between early institutional deprivation and adult emotional problems was mediated via the impact of early neurodevelopmental problems on unemployment and poor friendship functioning during the transition to adulthood. The findings with regard to early deprivation, later life stress reactivity, and emotional problems were inconclusive. Conclusions Our analysis suggests that the risk for adult depression and anxiety following extreme institutional deprivation is explained through the effects of early neurodevelopmental problems on later social and vocational functioning. Future research should more fully examine the role of stress susceptibility in this model.</abstract><remote-database-name>acamh.onlinelibrary.wiley.com (Atypon)</remote-database-name><urls><web-urls><url>https://acamh.onlinelibrary.wiley.com/doi/10.1111/jcpp.13205</url></web-urls><pdf-urls><url>internal-pdf://1034/Golm et al. - 2020 - Why does early childhood deprivation increase the .pdf</url></pdf-urls></urls><access-date>2022-01-13 13:25:26</access-date></record><record><database name="MyLibrary">MyLibrary</database><source-app name="Zotero">Zotero</source-app><ref-type name="Journal Article">17</ref-type><contributors><authors><author>Wright, Nicola</author><author>Hill, Jonathan</author><author>Sharp, Helen</author><author>Pickles, Andrew</author></authors></contributors><titles><title>Maternal sensitivity to distress, attachment and the development of callous-unemotional traits in young children</title><secondary-title>Journal of Child Psychology and Psychiatry</secondary-title></titles><periodical><full-title>Journal of Child Psychology and Psychiatry</full-title></periodical><pages>790-800</pages><volume>59</volume><number>7</number><issue>7</issue><keywords><keyword>parenting</keyword><keyword>infancy</keyword><keyword>attachment</keyword><keyword>callous-unemotional (CU) traits</keyword></keywords><dates><year>2018</year><pub-dates><date>July 1, 2018</date></pub-dates></dates><isbn>0021-9630</isbn><electronic-resource-num>10.1111/jcpp.12867</electronic-resource-num><abstract>Background Callous-unemotional (CU) traits are characterized by a lack of responsiveness to the emotions of others, particularly negative emotions. A parenting environment where the child's own distress emotions are sensitively responded to may help foster the child's ability to respond to the emotions of others. We tested whether maternal sensitivity to distress, and other parenting characteristics, were associated with CU traits over the preschool period, and examined whether this was mediated via infant attachment status. Method In an epidemiological cohort, CU traits were assessed at age 2.5, 3.5, and 5.0 years by mother report. Dimensions of parenting were assessed in free play at age 29 weeks in a stratified subsample of 272, and attachment status at 14 months (n = 265). Structural equation modelling with maximum likelihood estimation was used to examine predictions from parenting dimensions and attachment status. Results A parenting factor comprised of sensitivity to distress (n = 207), sensitivity to non-distress, positive regard toward the infant (or warmth), and intrusiveness, predicted child CU traits (p = .023). This effect was accounted for mainly by sensitivity to distress (p = .008) and positive regard (p = .023) which showed a synergistic effect as evidenced by a significant interaction (p = .01). This arose because the combination of low sensitivity to distress and low positive regard created the risk for elevated CU traits. Although sensitivity and positive regard predicted attachment security and disorganization, there were no associations between attachment status and CU traits. Conclusions The finding of contributions from both sensitivity to distress and positive regard to reduced CU traits suggests that children's responsiveness to others? emotions may be increased by their own mothers? responsiveness to them and their mothers? warmth. There was no evidence that this was mediated via attachment status. Implications for intervention and future directions are discussed.</abstract><remote-database-name>acamh.onlinelibrary.wiley.com (Atypon)</remote-database-name><urls><web-urls><url>https://acamh.onlinelibrary.wiley.com/doi/10.1111/jcpp.12867</url></web-urls><pdf-urls><url>internal-pdf://1035/Wright et al. - 2018 - Maternal sensitivity to distress, attachment and t.pdf</url></pdf-urls></urls><access-date>2022-01-13 13:25:26</access-date></record><record><database name="MyLibrary">MyLibrary</database><source-app name="Zotero">Zotero</source-app><ref-type name="Journal Article">17</ref-type><contributors><authors><author>Van Lieshout, Ryan J.</author><author>Ferro, Mark A.</author><author>Schmidt, Louis A.</author><author>Boyle, Michael H.</author><author>Saigal, Saroj</author><author>Morrison, Katherine M.</author><author>Mathewson, Karen J.</author></authors></contributors><titles><title>Trajectories of psychopathology in extremely low birth weight survivors from early adolescence to adulthood: a 20-year longitudinal study</title><secondary-title>Journal of Child Psychology and Psychiatry</secondary-title><short-title>Trajectories of psychopathology in extremely low birth weight survivors from early adolescence to adulthood</short-title></titles><periodical><full-title>Journal of Child Psychology and Psychiatry</full-title></periodical><pages>1192-1200</pages><volume>59</volume><number>11</number><issue>11</issue><keywords><keyword>adolescent</keyword><keyword>longitudinal studies</keyword><keyword>adult</keyword><keyword>Extremely low birth weight</keyword><keyword>internalizing disorder</keyword></keywords><dates><year>2018</year><pub-dates><date>November 1, 2018</date></pub-dates></dates><isbn>0021-9630</isbn><electronic-resource-num>10.1111/jcpp.12909</electronic-resource-num><abstract>Background Individuals born extremely preterm are exposed to significant perinatal stresses that are associated with an increased risk of psychopathology. However, a paucity of longitudinal studies has prevented the empirical examination of long-term, dynamic effects of perinatal adversity on mental health. Here, internalizing and externalizing problems from adolescence through adulthood were compared in individuals born at extremely low birth weight (ELBW; &lt;1,000 g) and normal birth weight (NBW; &gt;2,500 g). Methods Internalizing and externalizing data were collected over 20 years in three waves, during adolescence, young adulthood, and adulthood. Growth models were used to compare longitudinal trajectories in a geographically based sample of 151 ELBW survivors and 137 NBW control participants born between 1977 and 1982 matched for age, sex, and socioeconomic status at age 8. Results After adjusting for sex, socioeconomic and immigrant status, and family functioning, ELBW survivors failed to show the normative, age-related decline in internalizing problems over time relative to their NBW peers (? = .21; p &lt; .01). Both groups exhibited small declines in externalizing problems over the same period. Self-esteem (but not physical health, IQ, or maternal mood) partially mediated the association between ELBW status and internalizing problems. Conclusions Extremely low birth weight survivors experienced a blunting of the expected improvement in depression and anxiety from adolescence to adulthood. These findings suggest that altered physiological regulatory systems supporting emotional and cognitive processing may contribute to the maintenance of internalizing problems in this population.</abstract><remote-database-name>acamh.onlinelibrary.wiley.com (Atypon)</remote-database-name><urls><web-urls><url>https://acamh.onlinelibrary.wiley.com/doi/10.1111/jcpp.12909</url></web-urls><pdf-urls><url>internal-pdf://1036/Van Lieshout et al. - 2018 - Trajectories of psychopathology in extremely low b.pdf</url></pdf-urls></urls><access-date>2022-01-13 13:25:27</access-date></record><record><database name="MyLibrary">MyLibrary</database><source-app name="Zotero">Zotero</source-app><ref-type name="Journal Article">17</ref-type><contributors><authors><author>Fergusson, David</author><author>Swain-Campbell, Nicola</author><author>Horwood, John</author></authors></contributors><titles><title>How does childhood economic disadvantage lead to crime?</title><secondary-title>Journal of Child Psychology and Psychiatry</secondary-title></titles><periodical><full-title>Journal of Child Psychology and Psychiatry</full-title></periodical><pages>956-966</pages><volume>45</volume><number>5</number><issue>5</issue><keywords><keyword>longitudinal study</keyword><keyword>crime</keyword><keyword>Socio-economic factors</keyword></keywords><dates><year>2004</year><pub-dates><date>July 1, 2004</date></pub-dates></dates><isbn>0021-9630</isbn><electronic-resource-num>10.1111/j.1469-7610.2004.t01-1-00288.x</electronic-resource-num><abstract>Background:? This study sought to examine the associations between indices of socio-economic deprivation in childhood and later involvement in crime. Method:? Data were gathered as part of the Christchurch Health and Development Study. In this project a cohort of 1,265 children born in Christchurch in 1977 have been studied from birth to age 21 years. The measures collected included: self-reported property and violent crime (15?16, 17?18, and 20?21 years); officially recorded convictions for property/violent crime; measures of childhood socio-economic status; and a series of intervening factors, including parenting (use of physical punishment, maternal care, family change, parental attachment, parental offending), individual (conduct and attention problems), school (truancy, suspensions, examination performance, scholastic ability), and peer factors (affiliations with deviant and substance using peers). Results:? The results suggest that childhood socio-economic disadvantage was associated with clear increases in rates of both self-reported crime and officially recorded convictions. However, using block recursive negative binomial regression models a range of parental, individual, school, and peer factors were found to intervene between socio-economic disadvantage and crime. Following introduction of these measures into the models, the association between socio-economic disadvantage and crime became both statistically and practically non-significant. Conclusions:? This study suggests that the higher rates of crime found amongst young people from socio-economically disadvantaged families reflect a life course process in which adverse family, individual, school, and peer factors combine to increase individual susceptibility to crime.</abstract><remote-database-name>acamh.onlinelibrary.wiley.com (Atypon)</remote-database-name><urls><web-urls><url>https://acamh.onlinelibrary.wiley.com/doi/10.1111/j.1469-7610.2004.t01-1-00288.x</url></web-urls></urls><access-date>2022-01-13 13:25:27</access-date></record><record><database name="MyLibrary">MyLibrary</database><source-app name="Zotero">Zotero</source-app><ref-type name="Journal Article">17</ref-type><contributors><authors><author>Tieskens, Jacintha M.</author><author>Buil, J. Marieke</author><author>Koot, Susanne</author><author>Krabbendam, Lydia</author><author>van Lier, Pol A.C.</author></authors></contributors><titles><title>Elementary school children's associations of antisocial behaviour with risk-taking across 7–11 years</title><secondary-title>Journal of Child Psychology and Psychiatry</secondary-title></titles><periodical><full-title>Journal of Child Psychology and Psychiatry</full-title></periodical><pages>1052-1060</pages><volume>59</volume><number>10</number><issue>10</issue><keywords><keyword>children</keyword><keyword>Aggression</keyword><keyword>covert antisocial behaviour</keyword><keyword>oppositional defiant behaviour</keyword><keyword>risk-taking</keyword></keywords><dates><year>2018</year><pub-dates><date>October 1, 2018</date></pub-dates></dates><isbn>0021-9630</isbn><electronic-resource-num>10.1111/jcpp.12943</electronic-resource-num><abstract>Background The impact of childhood antisocial behaviour on future maladaptation has been acknowledged. Risk-taking has been associated with antisocial behaviour in adolescents and adults, but its association with childhood antisocial behaviour is understudied. In this study, we explored the association of children's risk-taking with antisocial behaviour in mainstream elementary schoolchildren studied longitudinally across 7?11 years. Methods One thousand and eighty-six children (51% boys) were assessed in three annual waves. Antisocial behaviours (aggressive, covert antisocial and oppositional defiant behaviour) were assessed using teacher- and peer-reports. Risk-taking was measured using the Balloon Analogue Risk Task (BART). The association of antisocial behaviour with risk-taking was analysed using parallel growth models. Results Children with higher levels of risk-taking at age 7 showed increased growth in peer-reported aggression from age 7 to 11. Risk-taking, that is increased levels at age 7 in boys and increased growth in girls, predicted increased growth in peer-reported oppositional defiant behaviour. Associations of risk-taking with teacher-reported aggression and covert antisocial behaviour were at trend level. Conclusions Results indicated that already in childhood, among typically developing children, risk-taking is associated with the development of antisocial behaviour. Future research focused on antisocial behaviour, but also school mental health workers and clinicians should take into account that already in childhood, risk-taking might affect antisocial behaviour development.</abstract><remote-database-name>acamh.onlinelibrary.wiley.com (Atypon)</remote-database-name><urls><web-urls><url>https://acamh.onlinelibrary.wiley.com/doi/10.1111/jcpp.12943</url></web-urls><pdf-urls><url>internal-pdf://1037/Tieskens et al. - 2018 - Elementary school children's associations of antis.pdf</url></pdf-urls></urls><access-date>2022-01-13 13:25:29</access-date></record><record><database name="MyLibrary">MyLibrary</database><source-app name="Zotero">Zotero</source-app><ref-type name="Journal Article">17</ref-type><contributors><authors><author>Duku, Eric</author><author>Szatmari, Peter</author><author>Vaillancourt, Tracy</author><author>Georgiades, Stelios</author><author>Thompson, Ann</author><author>Liu, Xiao-Qing</author><author>Paterson, Andrew D.</author><author>Bennett, Terry</author></authors></contributors><titles><title>Measurement equivalence of the autism symptom phenotype in children and youth</title><secondary-title>Journal of Child Psychology and Psychiatry</secondary-title></titles><periodical><full-title>Journal of Child Psychology and Psychiatry</full-title></periodical><pages>1346-1355</pages><volume>54</volume><number>12</number><issue>12</issue><keywords><keyword>measurement equivalence</keyword><keyword>autism spectrum disorder</keyword><keyword>Autism Diagnostic Interview-Revised</keyword><keyword>confirmatory factor analysis</keyword><keyword>structural equation modelling</keyword></keywords><dates><year>2013</year><pub-dates><date>December 1, 2013</date></pub-dates></dates><isbn>0021-9630</isbn><electronic-resource-num>10.1111/jcpp.12103</electronic-resource-num><abstract>Background The Autism Diagnostic Interview-Revised (ADI-R) is a gold standard assessment of Autism Spectrum Disorder (ASD) symptoms and behaviours. A key underlying assumption of studies using the ADI-R is that it measures the same phenotypic constructs across different populations (i.e. males/females, younger/older, verbal/nonverbal). The objectives of this study were to evaluate alternative measurement models for the autism symptom phenotype based on the ADI-R algorithm items and to examine the measurement equivalence of the most parsimonious and best fitting model across subgroups of interest. Methods Data came from the Autism Genome Project consortium and consisted of 3,628 children aged 4?18 years (84.2% boys and 75% verbal). Twenty-eight algorithm items applicable to both verbal and nonverbal participants were used in the analysis. Measurement equivalence of the autism phenotype was examined using categorical confirmatory factor analysis. Results A second-order model resembling the proposed DSM-5 two-factor structure of the phenotype showed good overall fit, but not for all the subgroups. The autism symptom phenotype was best indexed by the first-order, six-factor measurement model proposed by Liu et al. (2011). This model was well fitting and measurement equivalent across subgroups of participants (age, verbal ability and sex). Conclusions The autism symptom phenotype is adequately characterized by a six-factor measurement model; this model appears to be measurement equivalent across subgroups of children and youth with ASD that differ in age, sex and verbal ability. The two-factor model provides equally good fit for the sample as a whole, but comparison of these two dimensions between subgroups that might differ in terms of age, sex or verbal ability is challenged by lack of measurement equivalence.</abstract><remote-database-name>acamh.onlinelibrary.wiley.com (Atypon)</remote-database-name><urls><web-urls><url>https://acamh.onlinelibrary.wiley.com/doi/10.1111/jcpp.12103</url></web-urls></urls><access-date>2022-01-13 13:25:30</access-date></record><record><database name="MyLibrary">MyLibrary</database><source-app name="Zotero">Zotero</source-app><ref-type name="Journal Article">17</ref-type><contributors><authors><author>Whittaker, Robyn</author><author>Stasiak, Karolina</author><author>McDowell, Heather</author><author>Doherty, Iain</author><author>Shepherd, Matthew</author><author>Chua, Shireen</author><author>Dorey, Enid</author><author>Parag, Varsha</author><author>Ameratunga, Shanthi</author><author>Rodgers, Anthony</author><author>Merry, Sally</author></authors></contributors><titles><title>MEMO: an mHealth intervention to prevent the onset of depression in adolescents: a double-blind, randomised, placebo-controlled trial</title><secondary-title>Journal of Child Psychology and Psychiatry</secondary-title><short-title>MEMO</short-title></titles><periodical><full-title>Journal of Child Psychology and Psychiatry</full-title></periodical><pages>1014-1022</pages><volume>58</volume><number>9</number><issue>9</issue><keywords><keyword>prevention</keyword><keyword>adolescence</keyword><keyword>depression</keyword><keyword>mHealth</keyword></keywords><dates><year>2017</year><pub-dates><date>September 1, 2017</date></pub-dates></dates><isbn>0021-9630</isbn><electronic-resource-num>10.1111/jcpp.12753</electronic-resource-num><abstract>Background Depression often starts in adolescence making it an ideal time to intervene. We developed a universal cognitive behavioural therapy-based programme (MEMO CBT) to be delivered via multimedia mobile phone messages for teens. Methods We conducted a prospective multicentre, randomised, placebo-controlled superiority trial in 15 high schools in Auckland, New Zealand, comparing MEMO CBT with a control programme [MEMO control] matched for intensity and type of message but with alternative content not targeting depression. The primary outcome was the change in score on the Children's Depression Rating Scale-Revised from baseline to 12 months. Secondary outcomes included the change in scores in the self-reported Reynold's Adolescent Depression Rating Scale-Second Edition, the Moods and Feelings Questionnaire, suicidal ideation using selected items from the Youth Risk Behaviour Survey, the Pediatric Quality of Life questionnaire, 12-month period prevalence of the diagnosis of depressive disorder using the Kiddie-Schedule for Affective Disorders and Schizophrenia, and students' ratings of their satisfaction with the programme. Results Eight hundred and fifty-five students (13?17 years old, mean 14.3 years) were randomly assigned to MEMO CBT (426) or to MEMO Control (429). Participants (68% female) had a mean CDRS-R at baseline of 21.5 (SD: 5). Overall 394 (93%) from the intervention group and 392 (91%) from the control group were followed up at 12 months. At the end of the intervention (approximately 9 weeks) the mean CDRS-R scores were 20.8 in the intervention group versus 20.4 in the control group, and at 12 months they were 22.4 versus 22.4 (p value for difference in change from baseline = 0.3). There was no obvious association between the amount of the intervention viewed by participants and outcomes. Conclusions There was no evidence of benefit from the mobile phone CBT intervention compared with a control programme. Universal depression prevention remains a challenge.</abstract><remote-database-name>acamh.onlinelibrary.wiley.com (Atypon)</remote-database-name><urls><web-urls><url>https://acamh.onlinelibrary.wiley.com/doi/10.1111/jcpp.12753</url></web-urls></urls><access-date>2022-01-13 13:25:32</access-date></record><record><database name="MyLibrary">MyLibrary</database><source-app name="Zotero">Zotero</source-app><ref-type name="Journal Article">17</ref-type><contributors><authors><author>Duarte, Cristiane S.</author><author>Bird, Hector R.</author><author>Shrout, Patrick E.</author><author>Wu, Ping</author><author>Lewis-Fernandéz, Roberto</author><author>Shen, Sa</author><author>Canino, Glorisa</author></authors></contributors><titles><title>Culture and psychiatric symptoms in Puerto Rican children: longitudinal results from one ethnic group in two contexts</title><secondary-title>Journal of Child Psychology and Psychiatry</secondary-title><short-title>Culture and psychiatric symptoms in Puerto Rican children</short-title></titles><periodical><full-title>Journal of Child Psychology and Psychiatry</full-title></periodical><pages>563-572</pages><volume>49</volume><number>5</number><issue>5</issue><keywords><keyword>youth</keyword><keyword>acculturation</keyword><keyword>child</keyword><keyword>Latino</keyword><keyword>Antisocial behaviors</keyword><keyword>cultural stress</keyword><keyword>internalizing symptoms</keyword><keyword>Puerto Ricans</keyword></keywords><dates><year>2008</year><pub-dates><date>May 1, 2008</date></pub-dates></dates><isbn>0021-9630</isbn><electronic-resource-num>10.1111/j.1469-7610.2007.01863.x</electronic-resource-num><abstract>Background:? The development of youth psychopathology may be associated with direct and continuous contact with a different culture (acculturation) and to distress related to this process (cultural stress). We examine cultural experiences of Puerto Rican families in relation to youth psychiatric symptoms in two different contexts: one in which migrant Puerto Ricans reside on the mainland as an ethnic minority and another in which they reside in their place of origin. Methods:? Sample: Probability samples of 10- to 13-year-old youth of Puerto Rican background living in the South Bronx, New York City (SB) and in the San Juan Metropolitan area in Puerto Rico (PR) (N?=?1,271) were followed over time. Measures: Three assessments of internalizing psychiatric symptoms (elicited through the DISC-IV) and of antisocial behaviors (ASB) quantified through a six-point index were carried out. Independent variables included scales of adult and child acculturation and cultural stress, and other putative correlates. Data analysis: Within each study site, multilevel linear regression models were examined. Results:? Parental acculturation was associated with ASB in youth at both sites, but youth acculturation itself was not related to psychiatric symptoms. At both contexts, cultural stress was a more consistent correlate of youth psychiatric symptoms than acculturation after controlling for nativity, maternal education, child gender, stressful life events and parental psychopathology. However, the strength of the youth cultural stress association decreased over time. Conclusion:? The association between cultural factors and child psychiatric symptoms is not restricted to contexts where an ethnic group is a minority.</abstract><remote-database-name>acamh.onlinelibrary.wiley.com (Atypon)</remote-database-name><urls><web-urls><url>https://acamh.onlinelibrary.wiley.com/doi/10.1111/j.1469-7610.2007.01863.x</url></web-urls><pdf-urls><url>internal-pdf://1038/Duarte et al. - 2008 - Culture and psychiatric symptoms in Puerto Rican c.pdf</url></pdf-urls></urls><access-date>2022-01-13 13:25:32</access-date></record><record><database name="MyLibrary">MyLibrary</database><source-app name="Zotero">Zotero</source-app><ref-type name="Journal Article">17</ref-type><contributors><authors><author>Skryabina, Elena</author><author>Taylor, Gordon</author><author>Stallard, Paul</author></authors></contributors><titles><title>Effect of a universal anxiety prevention programme (FRIENDS) on children's academic performance: results from a randomised controlled trial</title><secondary-title>Journal of Child Psychology and Psychiatry</secondary-title><short-title>Effect of a universal anxiety prevention programme (FRIENDS) on children's academic performance</short-title></titles><periodical><full-title>Journal of Child Psychology and Psychiatry</full-title></periodical><pages>1297-1307</pages><volume>57</volume><number>11</number><issue>11</issue><keywords><keyword>prevention</keyword><keyword>child</keyword><keyword>performance</keyword><keyword>Anxiety</keyword><keyword>academic</keyword><keyword>school</keyword></keywords><dates><year>2016</year><pub-dates><date>November 1, 2016</date></pub-dates></dates><isbn>0021-9630</isbn><electronic-resource-num>10.1111/jcpp.12593</electronic-resource-num><abstract>Background Evaluations of school-based anxiety prevention programmes have reported improvements in psychological functioning although little is known about their effect upon educational outcomes. Methods One thousand three hundred and sixty-two children from 40 primary schools in England took part in the randomised controlled trial, Preventing Anxiety in Children through Education in Schools. The trial investigated the effectiveness of a universal school-based cognitive behaviour therapy prevention programme, FRIENDS, delivered by health care staff or school staff compared with usual personal, social, health and education (PSHE) lessons. Self-report psychological outcomes and educational attainment on national standardised attainment tests in reading, writing and maths were collected 12 months postintervention. Analysis was performed at individual level using multivariable mixed effect models controlling for gender, type of intervention and school effect. Registered trial: ISRCTN: 23563048. Results At 12 months, anxiety reduced in the health-led FRIENDS group compared to school-led FRIENDS and PSHE. There were no between-group differences in academic performance regardless of gender, deprivation, ethnicity and additional educational needs. Conclusions School-based mental health interventions should assess psychological and educational outcomes. Further research should directly compare the effects of interventions led by health and school staff.</abstract><remote-database-name>acamh.onlinelibrary.wiley.com (Atypon)</remote-database-name><urls><web-urls><url>https://acamh.onlinelibrary.wiley.com/doi/10.1111/jcpp.12593</url></web-urls><pdf-urls><url>internal-pdf://1039/Skryabina et al. - 2016 - Effect of a universal anxiety prevention programme.pdf</url></pdf-urls></urls><access-date>2022-01-13 13:25:33</access-date></record><record><database name="MyLibrary">MyLibrary</database><source-app name="Zotero">Zotero</source-app><ref-type name="Journal Article">17</ref-type><contributors><authors><author>Mars, Becky</author><author>Heron, Jon</author><author>Klonsky, E. David</author><author>Moran, Paul</author><author>O'Connor, Rory C.</author><author>Tilling, Kate</author><author>Wilkinson, Paul</author><author>Gunnell, David</author></authors></contributors><titles><title>What distinguishes adolescents with suicidal thoughts from those who have attempted suicide? A population-based birth cohort study</title><secondary-title>Journal of Child Psychology and Psychiatry</secondary-title><short-title>What distinguishes adolescents with suicidal thoughts from those who have attempted suicide?</short-title></titles><periodical><full-title>Journal of Child Psychology and Psychiatry</full-title></periodical><pages>91-99</pages><volume>60</volume><number>1</number><issue>1</issue><keywords><keyword>ALSPAC</keyword><keyword>self-harm</keyword><keyword>ideation</keyword><keyword>suicidal thoughts</keyword><keyword>Suicide attempt</keyword></keywords><dates><year>2019</year><pub-dates><date>January 1, 2019</date></pub-dates></dates><isbn>0021-9630</isbn><electronic-resource-num>10.1111/jcpp.12878</electronic-resource-num><abstract>Background Only one-third of young people who experience suicidal ideation attempt suicide. It is important to identify factors which differentiate those who attempt suicide from those who experience suicidal ideation but do not act on these thoughts. Methods Participants were 4,772 members of the Avon Longitudinal Study of Parents and Children (ALSPAC), a UK population-based birth cohort. Suicide ideation and attempts were assessed at age 16 years via self-report questionnaire. Multinomial regression was used to examine associations between factors that differentiated adolescents in three groups: no suicidal ideation or attempts, suicidal ideation only and suicide attempts. Analyses were conducted on an imputed data set based on those with complete outcome data (suicidal thoughts and attempts) at age 16 years (N = 4,772). Results The lifetime prevalence of suicidal ideation and attempts in the sample was 9.6% and 6.8% respectively. Compared to adolescents who had experienced suicidal ideation, those who attempted suicide were more likely to report exposure to self-harm in others (adjusted OR for family member self-harm: 1.95, for friend self-harm: 2.61 and for both family and friend self-harm: 5.26). They were also more likely to have a psychiatric disorder (adjusted OR for depression: 3.63; adjusted OR for anxiety disorder: 2.20; adjusted OR for behavioural disorder: 2.90). Other risk factors included female gender, lower IQ, higher impulsivity, higher intensity seeking, lower conscientiousness, a greater number of life events, body dissatisfaction, hopelessness, smoking and illicit drug use (excluding cannabis). Conclusions The extent of exposure to self-harm in others and the presence of psychiatric disorder most clearly differentiate adolescents who attempt suicide from those who only experience suicidal ideation. Further longitudinal research is needed to explore whether these risk factors predict progression from suicidal ideation to attempts over time.</abstract><remote-database-name>acamh.onlinelibrary.wiley.com (Atypon)</remote-database-name><urls><web-urls><url>https://acamh.onlinelibrary.wiley.com/doi/10.1111/jcpp.12878</url></web-urls><pdf-urls><url>internal-pdf://1040/Mars et al. - 2019 - What distinguishes adolescents with suicidal thoug.pdf</url></pdf-urls></urls><access-date>2022-01-13 13:25:33</access-date></record><record><database name="MyLibrary">MyLibrary</database><source-app name="Zotero">Zotero</source-app><ref-type name="Journal Article">17</ref-type><contributors><authors><author>Elliott, Rachel</author><author>McKinnon, Anna</author><author>Dixon, Clare</author><author>Boyle, Adrian</author><author>Murphy, Fionnuala</author><author>Dahm, Theresa</author><author>Travers-Hill, Emma</author><author>Mul, Cari-lène</author><author>Archibald, Sarah-Jane</author><author>Smith, Patrick</author><author>Dalgleish, Tim</author><author>Meiser-Stedman, Richard</author><author>Hitchcock, Caitlin</author></authors></contributors><titles><title>Prevalence and predictive value of ICD-11 post-traumatic stress disorder and Complex PTSD diagnoses in children and adolescents exposed to a single-event trauma</title><secondary-title>Journal of Child Psychology and Psychiatry</secondary-title></titles><periodical><full-title>Journal of Child Psychology and Psychiatry</full-title></periodical><pages>270-276</pages><volume>62</volume><number>3</number><issue>3</issue><keywords><keyword>adolescent</keyword><keyword>trauma</keyword><keyword>child</keyword><keyword>Complex PTSD</keyword><keyword>International Classification of Diseases</keyword><keyword>Post-traumatic stress disorder</keyword></keywords><dates><year>2021</year><pub-dates><date>March 1, 2021</date></pub-dates></dates><isbn>0021-9630</isbn><electronic-resource-num>10.1111/jcpp.13240</electronic-resource-num><abstract>Background The 11th edition of the International Classification of Diseases (ICD-11) made a number of significant changes to the diagnostic criteria for post-traumatic stress disorder (PTSD). We sought to determine the prevalence and 3-month predictive values of the new ICD-11 PTSD criteria relative to ICD-10 PTSD, in children and adolescents following a single traumatic event. ICD-11 also introduced a diagnosis of Complex PTSD (CPTSD), proposed to typically result from prolonged, chronic exposure to traumatic experiences, although the CPTSD diagnostic criteria do not require a repeated experience of trauma. We therefore explored whether children and adolescents demonstrate ICD-11 CPTSD features following exposure to a single-incident trauma. Method Data were analysed from a prospective cohort study of youth aged 8?17 years who had attended an emergency department following a single trauma. Assessments of PTSD, CPTSD, depressive and anxiety symptoms were performed at two to four weeks (n = 226) and nine weeks (n = 208) post-trauma, allowing us to calculate and compare the prevalence and predictive value of ICD-10 and ICD-11 PTSD criteria, along with CPTSD. Predictive abilities of different diagnostic thresholds were undertaken using positive/negative predictive values, sensitivity/specificity statistics and logistic regressions. Results At Week 9, 15 participants (7%) were identified as experiencing ICD-11 PTSD, compared to 23 (11%) experiencing ICD-10 PTSD. There was no significant difference in comorbidity rates between ICD-10 and ICD-11 PTSD diagnoses. Ninety per cent of participants with ICD-11 PTSD also met criteria for at least one CPTSD feature. Five participants met full CPTSD criteria. Conclusions Reduced prevalence of PTSD associated with the use of ICD-11 criteria is likely to reduce identification of PTSD relative to using ICD-10 criteria but not relative to DSM-4 and DSM-5 criteria. Diagnosis of CPTSD is likely to be infrequent following single-incident trauma.</abstract><remote-database-name>acamh.onlinelibrary.wiley.com (Atypon)</remote-database-name><urls><web-urls><url>https://acamh.onlinelibrary.wiley.com/doi/10.1111/jcpp.13240</url></web-urls><pdf-urls><url>internal-pdf://1061/Elliott et al. - 2021 - Prevalence and predictive value of ICD-11 post-tra.pdf</url></pdf-urls></urls><access-date>2022-01-13 13:28:12</access-date></record><record><database name="MyLibrary">MyLibrary</database><source-app name="Zotero">Zotero</source-app><ref-type name="Journal Article">17</ref-type><contributors><authors><author>Patel, Vikram</author><author>Flisher, Alan J.</author><author>Nikapota, Anula</author><author>Malhotra, Savita</author></authors></contributors><titles><title>Promoting child and adolescent mental health in low and middle income countries</title><secondary-title>Journal of Child Psychology and Psychiatry</secondary-title></titles><periodical><full-title>Journal of Child Psychology and Psychiatry</full-title></periodical><pages>313-334</pages><volume>49</volume><number>3</number><issue>3</issue><keywords><keyword>mental health</keyword><keyword>public health</keyword><keyword>protective factors</keyword><keyword>risk factors</keyword><keyword>Cross-cultural</keyword><keyword>developing countries children</keyword><keyword>prevalence</keyword></keywords><dates><year>2008</year><pub-dates><date>March 1, 2008</date></pub-dates></dates><isbn>0021-9630</isbn><electronic-resource-num>10.1111/j.1469-7610.2007.01824.x</electronic-resource-num><abstract>Children and adolescents in low and middle income countries (LAMIC) constitute 35?50% of the population. Although the population in many such countries is predominantly rural, rapid urbanisation and social change is under way, with an increase in urban poverty and unemployment, which are risk factors for poor child and adolescent mental health (CAMH). There is a vast gap between CAMH needs (as measured through burden of disease estimates) and the availability of CAMH resources. The role of CAMH promotion and prevention can thus not be overestimated. However, the evidence base for affordable and effective interventions for promotion and prevention in LAMIC is limited. In this review, we briefly review the public health importance of CAM disorders in LAMIC and the specific issues related to risk and protective factors for these disorders. We describe a number of potential strategies for CAMH promotion which focus on building capacity in children and adolescents, in parents and families, in the school and health systems, and in the wider community, including structural interventions. Building capacity in CAMH must also focus on the detection and treatment of disorders for which the evidence base is somewhat stronger, and on wider public health strategies for prevention and promotion. In particular, capacity needs to be built across the health system, with particular foci on low-cost, universally available and accessible resources, and on empowerment of families and children. We also consider the role of formal teaching and training programmes, and the role for specialists in CAMH promotion.</abstract><remote-database-name>acamh.onlinelibrary.wiley.com (Atypon)</remote-database-name><urls><web-urls><url>https://acamh.onlinelibrary.wiley.com/doi/10.1111/j.1469-7610.2007.01824.x</url></web-urls></urls><access-date>2022-01-13 13:28:13</access-date></record><record><database name="MyLibrary">MyLibrary</database><source-app name="Zotero">Zotero</source-app><ref-type name="Journal Article">17</ref-type><contributors><authors><author>Fan, Li-Ying</author><author>Booth, James R.</author><author>Liu, Min</author><author>Chou, Tai-Li</author><author>Gau, Susan Shur-Fen</author></authors></contributors><titles><title>Developmental differences in neural connectivity for semantic processing in youths with autism</title><secondary-title>Journal of Child Psychology and Psychiatry</secondary-title></titles><periodical><full-title>Journal of Child Psychology and Psychiatry</full-title></periodical><pages>1090-1099</pages><volume>62</volume><number>9</number><issue>9</issue><keywords><keyword>fMRI</keyword><keyword>differential difference</keyword><keyword>functional connectivity</keyword><keyword>psychophysiological interaction</keyword><keyword>Semantic</keyword></keywords><dates><year>2021</year><pub-dates><date>September 1, 2021</date></pub-dates></dates><isbn>0021-9630</isbn><electronic-resource-num>10.1111/jcpp.13373</electronic-resource-num><abstract>Background Youths with autism spectrum disorder (ASD) rely more on lower-level visual processing as revealed by greater occipital activation, yet less effectively engage higher-level processing of modality-independent semantic knowledge as indicated by reduced frontal activation, compared to typically developing (TD) youths. However, little is known about age-dependent differences in neural connectivity during semantic processing in youths with ASD as compared to TD youths. Methods Four groups were recruited: 31 ASD children (mean age = 10.5 years old), 33 TD children (mean age = 10.4), 30 ASD adolescents (mean age = 14.9), and 34 TD adolescents (mean age = 15.1). We explored their differences in neural connectivity by using functional magnetic resonance imaging (fMRI) with psychophysiological interaction (PPI) during semantic judgments. Results In comparison with TD children, children with ASD showed greater activation in the left cuneus and weaker connectivity between the left cuneus and left middle temporal gyrus (MTG). In comparison with TD adolescents, adolescents with ASD showed less activation in the left inferior frontal gyrus (IFG) and weaker functional connectivity between the left IFG and left MTG. Conclusions Children with ASD may rely more on visual processes in the occipital cortex that are disconnected from modality-independent semantics in the temporal cortex. However, adolescents with ASD may less effectively engage frontal mechanisms involved in the top-down control of modality-independent semantic knowledge in the temporal cortex. Our findings provide evidence of developmental differences in the neural substrates of the alterations in semantic processing in youths with ASD compared to TD youths.</abstract><remote-database-name>acamh.onlinelibrary.wiley.com (Atypon)</remote-database-name><urls><web-urls><url>https://acamh.onlinelibrary.wiley.com/doi/10.1111/jcpp.13373</url></web-urls></urls><access-date>2022-01-13 13:28:13</access-date></record><record><database name="MyLibrary">MyLibrary</database><source-app name="Zotero">Zotero</source-app><ref-type name="Journal Article">17</ref-type><contributors><authors><author>Graeff-Martins, Ana Soledade</author><author>Flament, Martine F.</author><author>Fayyad, John</author><author>Tyano, Sam</author><author>Jensen, Peter</author><author>Rohde, Luis Augusto</author></authors></contributors><titles><title>Diffusion of efficacious interventions for children and adolescents with mental health problems</title><secondary-title>Journal of Child Psychology and Psychiatry</secondary-title></titles><periodical><full-title>Journal of Child Psychology and Psychiatry</full-title></periodical><pages>335-352</pages><volume>49</volume><number>3</number><issue>3</issue><keywords><keyword>mental health</keyword><keyword>adolescent</keyword><keyword>Children</keyword><keyword>evidence-based medicine</keyword><keyword>internet</keyword></keywords><dates><year>2008</year><pub-dates><date>March 1, 2008</date></pub-dates></dates><isbn>0021-9630</isbn><electronic-resource-num>10.1111/j.1469-7610.2007.01827.x</electronic-resource-num><abstract>Background:? Child and adolescent mental health problems are prevalent and require adequate interventions. Despite several evidence-based interventions for these problems described in the literature, few studies addressed strategies to diffuse efficacious interventions for child mental disorders especially in developing countries. Methods:? An extensive but not systematic review of the literature was performed aiming to identify evidence-based interventions for children and adolescents with mental disorders, professionals to target in disseminating these interventions, and the available strategies to diffuse information. Results:? Substantial evidence-based information is available to guide preventive, psychosocial and psychopharmacological interventions. The effectiveness of treatments in real-world settings and the cost-effectiveness of interventions are rarely tested. Professionals at different levels (teachers, school counselors, social workers, general practitioners, pediatricians, child psychologists and psychiatrists) should be targeted in diffusing efficacious interventions for child mental health problems worldwide. Telepsychiatry and the internet seem to be the most promising strategies to diffuse knowledge with lower costs. Conclusions:? Medical and allied professionals must incorporate child and adolescent mental health issues in their under- and postgraduate curricula, and be better prepared to critically evaluate available information. Professionals need to disseminate evidence-based programs to guide parents and teachers in developing countries to deal with child and adolescent difficulties. Countries need to explore internet solutions for dissemination of medical information.</abstract><remote-database-name>acamh.onlinelibrary.wiley.com (Atypon)</remote-database-name><urls><web-urls><url>https://acamh.onlinelibrary.wiley.com/doi/10.1111/j.1469-7610.2007.01827.x</url></web-urls></urls><access-date>2022-01-13 13:28:14</access-date></record><record><database name="MyLibrary">MyLibrary</database><source-app name="Zotero">Zotero</source-app><ref-type name="Journal Article">17</ref-type><contributors><authors><author>Visser, Kirsten</author><author>Greaves-Lord, Kirstin</author><author>Tick, Nouchka T.</author><author>Verhulst, Frank C.</author><author>Maras, Athanasios</author><author>van der Vegt, Esther J.M.</author></authors></contributors><titles><title>A randomized controlled trial to examine the effects of the Tackling Teenage psychosexual training program for adolescents with autism spectrum disorder</title><secondary-title>Journal of Child Psychology and Psychiatry</secondary-title></titles><periodical><full-title>Journal of Child Psychology and Psychiatry</full-title></periodical><pages>840-850</pages><volume>58</volume><number>7</number><issue>7</issue><keywords><keyword>sexual behavior</keyword><keyword>intervention</keyword><keyword>Adolescence</keyword><keyword>autism spectrum disorders</keyword><keyword>randomized controlled trial design</keyword></keywords><dates><year>2017</year><pub-dates><date>July 1, 2017</date></pub-dates></dates><isbn>0021-9630</isbn><electronic-resource-num>10.1111/jcpp.12709</electronic-resource-num><abstract>Background Previous research underscores the importance of psychosexual guidance for adolescents with autism spectrum disorder (ASD). Such guidance is provided in the Tackling Teenage Training (TTT) program, in which adolescents with ASD receive psycho-education and practice communicative skills regarding topics related to puberty, sexuality, and intimate relationships. This randomized controlled trial investigated the effects of the TTT program on (a) cognitive outcomes (i.e. psychosexual knowledge, and insight in interpersonal boundaries) and (b) behavioral outcomes (i.e. skills needed for romantic relationships and problematic sexual behavior). Methods A total of 189 cognitively able adolescents with ASD, aged 12?18 years old, were randomized to an intervention condition (n = 95) or a waiting-list control condition (n = 94). We assessed outcomes using self-reported as well as parent-reported questionnaires at baseline (T1), posttreatment (T2; after 6 months), and follow-up (T3; after 12 months). Results Linear mixed model analyses showed significant treatment effects for psychosexual knowledge and adequate insight in boundaries, both posttreatment and at follow-up. All adolescents increased significantly over time in their social responsiveness and decreased their problematic sexual behavior, irrespectively of condition. The TTT program was most effective for younger adolescents with ASD; following the TTT program resulted in higher psychosexual knowledge, and higher social functioning for these adolescents. Conclusions The results of this study indicate that the TTT program is effective as a psycho-educational program to provide adolescents with ASD with the knowledge and insight they need to prepare themselves for a healthy psychosexual development. Further research is needed to investigate how this increased knowledge and insight can subsequently ameliorate improvements in romantic skills and prevent the development of problematic sexual behavior and victimization.</abstract><remote-database-name>acamh.onlinelibrary.wiley.com (Atypon)</remote-database-name><urls><web-urls><url>https://acamh.onlinelibrary.wiley.com/doi/10.1111/jcpp.12709</url></web-urls></urls><access-date>2022-01-13 13:28:16</access-date></record><record><database name="MyLibrary">MyLibrary</database><source-app name="Zotero">Zotero</source-app><ref-type name="Journal Article">17</ref-type><contributors><authors><author>Jacobs, Brian</author><author>Green, Jonathan</author><author>Kroll, Leopold</author><author>Tobias, Catherine</author><author>Dunn, Graham</author><author>Briskman, Jacqueline</author></authors></contributors><titles><title>The effect of inpatient care on measured Health Needs in children and adolescents</title><secondary-title>Journal of Child Psychology and Psychiatry</secondary-title></titles><periodical><full-title>Journal of Child Psychology and Psychiatry</full-title></periodical><pages>1273-1281</pages><volume>50</volume><number>10</number><issue>10</issue><keywords><keyword>adolescent</keyword><keyword>child</keyword><keyword>Inpatient</keyword><keyword>needs</keyword><keyword>outcome</keyword></keywords><dates><year>2009</year><pub-dates><date>October 1, 2009</date></pub-dates></dates><isbn>0021-9630</isbn><electronic-resource-num>10.1111/j.1469-7610.2009.02093.x</electronic-resource-num><abstract>Background:? The concept of ?health need? relates patient problems in symptom and psychosocial domains to available appropriate treatments. We studied the effectiveness of inpatient treatment in modifying measured ?Health Needs? in children and adolescents admitted to UK inpatient units. Methods:? A prospective cohort study of 150 children and adolescents admitted to eight UK inpatient units, using formal pre-admission, pre-discharge and 1-year follow-up measurement of Health Needs. Results:? Total patient ?Cardinal Problems? reduced highly significantly (p?</abstract><remote-database-name>acamh.onlinelibrary.wiley.com (Atypon)</remote-database-name><urls><web-urls><url>https://acamh.onlinelibrary.wiley.com/doi/10.1111/j.1469-7610.2009.02093.x</url></web-urls></urls><access-date>2022-01-13 13:28:16</access-date></record><record><database name="MyLibrary">MyLibrary</database><source-app name="Zotero">Zotero</source-app><ref-type name="Journal Article">17</ref-type><contributors><authors><author>Janssens, Karin A.M.</author><author>Rosmalen, Judith G.M.</author><author>Ormel, Johan</author><author>Van Oort, Floor V. A.</author><author>Oldehinkel, Albertine J.</author></authors></contributors><titles><title>Anxiety and depression are risk factors rather than consequences of functional somatic symptoms in a general population of adolescents: The TRAILS study</title><secondary-title>Journal of Child Psychology and Psychiatry</secondary-title><short-title>Anxiety and depression are risk factors rather than consequences of functional somatic symptoms in a general population of adolescents</short-title></titles><periodical><full-title>Journal of Child Psychology and Psychiatry</full-title></periodical><pages>304-312</pages><volume>51</volume><number>3</number><issue>3</issue><keywords><keyword>adolescents</keyword><keyword>depression</keyword><keyword>longitudinal studies</keyword><keyword>anxiety</keyword><keyword>Functional somatic symptoms</keyword></keywords><dates><year>2010</year><pub-dates><date>March 1, 2010</date></pub-dates></dates><isbn>0021-9630</isbn><electronic-resource-num>10.1111/j.1469-7610.2009.02174.x</electronic-resource-num><abstract>Background:? It is well known that functional somatic symptoms (FSS) are associated with anxiety and depression. However, evidence is lacking about how they are related to FSS. The aim of this study was to clarify these relationships and examine whether anxiety and depression are distinctly related to FSS. We hypothesized that anxiety contributes to the development of FSS and that depression is a consequence of FSS. Methods:? FSS, anxiety, and depression were measured in adolescents (N?=?2230, 51% women) by subscales of the Youth Self-Report during three assessment waves (adolescents successively aged: 10?12, 12?14, and 14?17) and by corresponding subscales of the Child Behavior Checklist. Using structural equation models, we combined trait and state models of FSS with those of anxiety and depression, respectively. We identified which relationships (contemporaneous and two-year lagged) significantly connected the states of FSS with the states of anxiety and depression. Results:? Trait variables were all highly interrelated (r?=?.54?.63). Contrary to our hypothesis, both state anxiety (??=?.35) and state depression (??=?.45) had a strong contemporaneous effect on state FSS. In turn, state FSS had a weak two-year lagged effect on state anxiety (??=?.11) and an even weaker effect on state depression (??=?.06). Conclusions:? While the effect of anxiety and depression on FSS is strong and immediate, FSS exert a weaker and delayed influence on anxiety and depression. Further research should be done to detect the exact ways in which anxiety and depression lead to FSS, and FSS lead to anxiety and depression.</abstract><remote-database-name>acamh.onlinelibrary.wiley.com (Atypon)</remote-database-name><urls><web-urls><url>https://acamh.onlinelibrary.wiley.com/doi/10.1111/j.1469-7610.2009.02174.x</url></web-urls></urls><access-date>2022-01-13 13:28:17</access-date></record><record><database name="MyLibrary">MyLibrary</database><source-app name="Zotero">Zotero</source-app><ref-type name="Journal Article">17</ref-type><contributors><authors><author>Ganzola, Rossana</author><author>McIntosh, Andrew M.</author><author>Nickson, Thomas</author><author>Sprooten, Emma</author><author>Bastin, Mark E.</author><author>Giles, Stephen</author><author>Macdonald, Alix</author><author>Sussmann, Jessika</author><author>Duchesne, Simon</author><author>Whalley, Heather C.</author></authors></contributors><titles><title>Diffusion tensor imaging correlates of early markers of depression in youth at high-familial risk for bipolar disorder</title><secondary-title>Journal of Child Psychology and Psychiatry</secondary-title></titles><periodical><full-title>Journal of Child Psychology and Psychiatry</full-title></periodical><pages>917-927</pages><volume>59</volume><number>8</number><issue>8</issue><keywords><keyword>major depressive disorder</keyword><keyword>Bipolar disorder</keyword><keyword>fractional anisotropy</keyword><keyword>high-familial risk</keyword><keyword>white matter integrity</keyword></keywords><dates><year>2018</year><pub-dates><date>August 1, 2018</date></pub-dates></dates><isbn>0021-9630</isbn><electronic-resource-num>10.1111/jcpp.12879</electronic-resource-num><abstract>Background Mood disorders are familial psychiatric diseases, in which patients show reduced white matter (WM) integrity. We sought to determine whether WM integrity was affected in young offspring at high-familial risk of mood disorder before they go on to develop major depressive disorder (MDD). Methods The Bipolar Family study is a prospective longitudinal study examining young individuals (age 16?25 years) at familial risk of mood disorder on three occasions 2 years apart. This study used baseline imaging data, categorizing groups according to clinical outcome at follow-up. Diffusion tensor MRI data were acquired for 61 controls and 106 high-risk individuals, the latter divided into 78 high-risk subjects who remained well throughout the study (?high-risk well?) and 28 individuals who subsequently developed MDD (?high-risk MDD?). Voxel-wise between-group comparison of fractional anisotropy (FA) based on diagnostic status was performed using tract-based spatial statistics (TBSS). Results Compared to controls, both high-risk groups showed widespread decreases in FA (pcorr &lt; .05) at baseline. Although FA in the high-risk MDD group negatively correlated with subthreshold depressive symptoms at the time of scanning (pcorr &lt; .05), there were no statistically significant differences at p-corrected levels between the two high-risk groups. Conclusions These results suggest that decreased FA is related to the presence of familial risk for mood disorder along with subdiagnostic symptoms at the time of scanning rather than predictive of subsequent diagnosis. Due to the difficulties performing such longitudinal prospective studies, we note, however, that this latter analysis may be underpowered due to sample size within the high-risk MDD group. Further clinical follow-up may clarify these findings.</abstract><remote-database-name>acamh.onlinelibrary.wiley.com (Atypon)</remote-database-name><urls><web-urls><url>https://acamh.onlinelibrary.wiley.com/doi/10.1111/jcpp.12879</url></web-urls></urls><access-date>2022-01-13 13:28:18</access-date></record><record><database name="MyLibrary">MyLibrary</database><source-app name="Zotero">Zotero</source-app><ref-type name="Journal Article">17</ref-type><contributors><authors><author>Arakelyan, Stella</author><author>Ager, Alastair</author></authors></contributors><titles><title>Annual Research Review: A multilevel bioecological analysis of factors influencing the mental health and psychosocial well-being of refugee children</title><secondary-title>Journal of Child Psychology and Psychiatry</secondary-title><short-title>Annual Research Review</short-title></titles><periodical><full-title>Journal of Child Psychology and Psychiatry</full-title></periodical><pages>484-509</pages><volume>62</volume><number>5</number><issue>5</issue><keywords><keyword>mental health</keyword><keyword>children</keyword><keyword>protective factors</keyword><keyword>psychosocial support</keyword><keyword>Refugee</keyword><keyword>stressors</keyword></keywords><dates><year>2021</year><pub-dates><date>May 1, 2021</date></pub-dates></dates><isbn>0021-9630</isbn><electronic-resource-num>10.1111/jcpp.13355</electronic-resource-num><abstract>Background This paper revisits the themes of an influential 1993 review regarding the factors shaping the mental health and psychosocial well-being of refugees to take stock of developments in the evidence base and conceptualisation of issues for refugee children over the last 25 years. Methods The study deployed a systematic search strategy. This initially identified 784 papers, which was reduced to 65 studies following application of inclusion and exclusion criteria. We used a later iteration of Bronfenbrenner?s bioecological model of human development ? the PPCT model ? to consolidate evidence. Results We identify a range of risk and protective factors operating at individual, familial, community and institutional and policy levels that influence outcomes for refugee children. The dynamics shaping the interaction of these influences are linked to the life course principles of socio-historical time and developmental age, proximal processes and child agency. Conclusions Actions at individual, familial, community, school, institutional and policy levels all have potential traction on mental health and psychosocial well-being of refugee children. However, evidence suggests that greatest impact will be secured by multilevel interventions addressing synergies between ecological systems, approaches engaging proximal processes (including parenting programmes) and interventions facilitating the agency of the developing refugee child.</abstract><remote-database-name>acamh.onlinelibrary.wiley.com (Atypon)</remote-database-name><urls><web-urls><url>https://acamh.onlinelibrary.wiley.com/doi/10.1111/jcpp.13355</url></web-urls><pdf-urls><url>internal-pdf://1062/Arakelyan and Ager - 2021 - Annual Research Review A multilevel bioecological.pdf</url></pdf-urls></urls><access-date>2022-01-13 13:28:19</access-date></record><record><database name="MyLibrary">MyLibrary</database><source-app name="Zotero">Zotero</source-app><ref-type name="Journal Article">17</ref-type><contributors><authors><author>Rosenau, Paul T.</author><author>Openneer, Thaïra J. C.</author><author>Matthijssen, Anne-Flore M.</author><author>van de Loo-Neus, Gigi H. H.</author><author>Buitelaar, Jan K.</author><author>van den Hoofdakker, Barbara J.</author><author>Hoekstra, Pieter J.</author><author>Dietrich, Andrea</author></authors></contributors><titles><title>Effects of methylphenidate on executive functioning in children and adolescents with ADHD after long-term use: a randomized, placebo-controlled discontinuation study</title><secondary-title>Journal of Child Psychology and Psychiatry</secondary-title><short-title>Effects of methylphenidate on executive functioning in children and adolescents with ADHD after long-term use</short-title></titles><periodical><full-title>Journal of Child Psychology and Psychiatry</full-title></periodical><pages>1444-1452</pages><volume>62</volume><number>12</number><issue>12</issue><keywords><keyword>working memory</keyword><keyword>attention-deficit/hyperactivity disorder</keyword><keyword>executive functioning</keyword><keyword>long-term</keyword><keyword>methylphenidate</keyword></keywords><dates><year>2021</year><pub-dates><date>December 1, 2021</date></pub-dates></dates><isbn>0021-9630</isbn><electronic-resource-num>10.1111/jcpp.13419</electronic-resource-num><abstract>Background Methylphenidate may improve executive functioning in children with attention-deficit/hyperactivity disorder (ADHD). However, it is unclear if there are still acute effects of methylphenidate on executive functioning after long-term use. Methods In a randomized double-blind, placebo-controlled discontinuation study, 94 children and adolescents (ages 8?18?years) who used methylphenidate beyond two years were either assigned to seven weeks of continued treatment with 36 or 54?mg of extended-release methylphenidate or to gradual withdrawal over three weeks to placebo for four weeks. Performance on neuropsychological tasks, measuring working memory, response inhibition, attentional flexibility and psychomotor speed was compared between both groups using mixed models for repeated measures. Additionally, we investigated within the discontinuation group if a deterioration on the investigator-rated Clinical Global Impressions Improvement scale after withdrawing to placebo was related to a worse performance on the neuropsychological tasks. This study was registered in the Netherlands Trial Register (www. Trialregister.nl) with identifier 5252. Results After withdrawal of methylphenidate, the discontinuation group made more errors on working memory (??=??1.62, SD?=?0.56, t?=??2.88, p?=?.01, Cohen?s f2?=?.14), independent from reaction time compared to baseline, in contrast to the continuation group. We did not find differences in changes in response inhibition, attentional flexibility and psychomotor speed between the two groups. Also, there were no significant differences in task measures between the participants who deteriorated clinically and those who did not. Conclusions Our study shows that methylphenidate has a beneficial effect on working memory after two years of use. Future studies should explore whether cognitive outcomes may aid clinical decision-making on the continued use of methylphenidate, given dissociation between cognitive and behavioural effects of stimulant medication.</abstract><remote-database-name>acamh.onlinelibrary.wiley.com (Atypon)</remote-database-name><urls><web-urls><url>https://acamh.onlinelibrary.wiley.com/doi/10.1111/jcpp.13419</url></web-urls><pdf-urls><url>internal-pdf://1063/Rosenau et al. - 2021 - Effects of methylphenidate on executive functionin.pdf</url></pdf-urls></urls><access-date>2022-01-13 13:28:19</access-date></record><record><database name="MyLibrary">MyLibrary</database><source-app name="Zotero">Zotero</source-app><ref-type name="Journal Article">17</ref-type><contributors><authors><author>Zipursky, Amy R.</author><author>Whittle, Sarah</author><author>Yücel, Murat</author><author>Lorenzetti, Valentina</author><author>Wood, Stephen J.</author><author>Lubman, Dan I.</author><author>Simmons, Julian G.</author><author>Allen, Nicholas B.</author></authors></contributors><titles><title>Pituitary volume prospectively predicts internalizing symptoms in adolescence</title><secondary-title>Journal of Child Psychology and Psychiatry</secondary-title></titles><periodical><full-title>Journal of Child Psychology and Psychiatry</full-title></periodical><pages>315-323</pages><volume>52</volume><number>3</number><issue>3</issue><keywords><keyword>adolescence</keyword><keyword>depression</keyword><keyword>anxiety</keyword><keyword>externalizing</keyword><keyword>HPA axis</keyword><keyword>Pituitary volume</keyword></keywords><dates><year>2011</year><pub-dates><date>March 1, 2011</date></pub-dates></dates><isbn>0021-9630</isbn><electronic-resource-num>10.1111/j.1469-7610.2010.02337.x</electronic-resource-num><abstract>Background:? Early adolescence is a critical time for the development of both internalizing and externalizing disorders. We aimed to investigate whether pituitary volume, an index of hypothalamic?pituitary?adrenal (HPA) axis function, represents a vulnerability factor for the emergence of internalizing and externalizing symptoms during adolescence using a prospective, longitudinal design. Methods:? One hundred and fifty-five adolescents completed 3T structural magnetic resonance imaging (MRI), symptom rating scales and a diagnostic interview during early adolescence (M age 12.6 years, SD .5 years); symptom rating scales were re-administered approximately three years later (M age 15.2 years). The volume of the pituitary gland was estimated by manually delineating its structure on MR images. The degree to which pituitary volumes prospectively predicted change in internalizing and externalizing symptoms across the two time-points was assessed using hierarchal linear regression, after controlling for the influence of gender, age, pubertal stage and intracranial volume. Results:? Larger pituitary volumes prospectively predicted an increase in internalizing, but not externalizing, symptoms from early adolescence to mid-adolescence. Conclusions:? This study provides the first evidence that increased pituitary volume might represent a specific vulnerability marker for the development of internalizing symptoms during early to mid-adolescence.</abstract><remote-database-name>acamh.onlinelibrary.wiley.com (Atypon)</remote-database-name><urls><web-urls><url>https://acamh.onlinelibrary.wiley.com/doi/10.1111/j.1469-7610.2010.02337.x</url></web-urls></urls><access-date>2022-01-13 13:28:22</access-date></record><record><database name="MyLibrary">MyLibrary</database><source-app name="Zotero">Zotero</source-app><ref-type name="Journal Article">17</ref-type><contributors><authors><author>McAdams, Tom A.</author><author>Rijsdijk, Fruhling V.</author><author>Narusyte, Jurgita</author><author>Ganiban, Jody M.</author><author>Reiss, David</author><author>Spotts, Erica</author><author>Neiderhiser, Jenae M.</author><author>Lichtenstein, Paul</author><author>Eley, Thalia C.</author></authors></contributors><titles><title>Associations between the parent–child relationship and adolescent self-worth: a genetically informed study of twin parents and their adolescent children</title><secondary-title>Journal of Child Psychology and Psychiatry</secondary-title><short-title>Associations between the parent–child relationship and adolescent self-worth</short-title></titles><periodical><full-title>Journal of Child Psychology and Psychiatry</full-title></periodical><pages>46-54</pages><volume>58</volume><number>1</number><issue>1</issue><keywords><keyword>parenting</keyword><keyword>self-esteem</keyword><keyword>Adolescence</keyword><keyword>children-of-twins</keyword><keyword>parent–child relationships</keyword></keywords><dates><year>2017</year><pub-dates><date>January 1, 2017</date></pub-dates></dates><isbn>0021-9630</isbn><electronic-resource-num>10.1111/jcpp.12600</electronic-resource-num><abstract>Background Low self-worth during adolescence predicts a range of emotional and behavioural problems. As such, identifying potential sources of influence on self-worth is important. Aspects of the parent?child relationship are often associated with adolescent self-worth but to date it is unclear whether such associations may be attributable to familial confounding (e.g. genetic relatedness). We set out to clarify the nature of relationships between parental expressed affection and adolescent self-worth, and parent?child closeness and adolescent self-worth. Methods We used data from the Twin and Offspring Study in Sweden, a children-of-twins sample comprising 909 adult twin pairs with adolescent children. Using these data we were able to apply structural equation models with which we could examine whether associations remained after accounting for genetic transmission. Results Results demonstrated that parent?child closeness and parental-expressed affection were both phenotypically associated with adolescent self-worth. Associations could not be attributed to genetic relatedness between parent and child. Conclusions Parent?child closeness and parental affection are associated with adolescent self-worth above and beyond effects attributable to genetic relatedness. Data were cross-sectional, so the direction of effects cannot be confirmed but findings support the notion that positive parent?child relationships increase adolescent self-worth.</abstract><remote-database-name>acamh.onlinelibrary.wiley.com (Atypon)</remote-database-name><urls><web-urls><url>https://acamh.onlinelibrary.wiley.com/doi/10.1111/jcpp.12600</url></web-urls><pdf-urls><url>internal-pdf://1064/McAdams et al. - 2017 - Associations between the parent–child relationship.pdf</url></pdf-urls></urls><access-date>2022-01-13 13:28:22</access-date></record><record><database name="MyLibrary">MyLibrary</database><source-app name="Zotero">Zotero</source-app><ref-type name="Journal Article">17</ref-type><contributors><authors><author>Guastella, Adam J.</author><author>Gray, Kylie M.</author><author>Rinehart, Nicole J.</author><author>Alvares, Gail A.</author><author>Tonge, Bruce J.</author><author>Hickie, Ian B.</author><author>Keating, Caroline M.</author><author>Cacciotti-Saija, Cristina</author><author>Einfeld, Stewart L.</author></authors></contributors><titles><title>The effects of a course of intranasal oxytocin on social behaviors in youth diagnosed with autism spectrum disorders: a randomized controlled trial</title><secondary-title>Journal of Child Psychology and Psychiatry</secondary-title><short-title>The effects of a course of intranasal oxytocin on social behaviors in youth diagnosed with autism spectrum disorders</short-title></titles><periodical><full-title>Journal of Child Psychology and Psychiatry</full-title></periodical><pages>444-452</pages><volume>56</volume><number>4</number><issue>4</issue><keywords><keyword>developmental disorder</keyword><keyword>emotion recognition</keyword><keyword>neuropeptides</keyword><keyword>placebo-controlled</keyword><keyword>Social cognition</keyword></keywords><dates><year>2015</year><pub-dates><date>April 1, 2015</date></pub-dates></dates><isbn>0021-9630</isbn><electronic-resource-num>10.1111/jcpp.12305</electronic-resource-num><abstract>Background There is increasing interest in oxytocin as a therapeutic to treat social deficits in autism spectrum disorders (ASD). The aim of this study was to investigate the efficacy of a course of oxytocin nasal spray to improve social behavior in youth with ASD. Methods In a double-blind, placebo-controlled trial across two Australian university sites between February 2009 and January 2012, 50 male participants aged between 12 and 18 years, with Autistic or Asperger's Disorder, were randomized to receive either oxytocin (n = 26) or placebo (n = 24) nasal sprays (either 18 or 24 International Units), administered twice-daily for 8 weeks. Participants were assessed at baseline, after 4- and 8-weeks of treatment, and at 3-month follow-up. Primary outcomes were change in total scores on the caregiver-completed Social Responsiveness Scale and clinician-ratings on the Clinical Global Impressions-Improvement scale. Secondary assessments included caregiver reports of repetitive and other developmental behaviors and social cognition. Clinical trial registration: Australian New Zealand Clinical Trials Registry www.anzctr.org.au ACTRN12609000513213. Results Participants who received oxytocin showed no benefit following treatment on primary or secondary outcomes. However, caregivers who believed their children received oxytocin reported greater improvements compared to caregivers who believed their child received placebo. Nasal sprays were well tolerated and there was no evidence of increased side effects resulting from oxytocin administration. Conclusions This is the first evaluation of the efficacy for a course of oxytocin treatment for youth with ASD. Although results did not suggest clinical efficacy, further research is needed to explore alternative delivery methods, earlier age of intervention, and the influence of caregiver expectation on treatment response.</abstract><remote-database-name>acamh.onlinelibrary.wiley.com (Atypon)</remote-database-name><urls><web-urls><url>https://acamh.onlinelibrary.wiley.com/doi/10.1111/jcpp.12305</url></web-urls></urls><access-date>2022-01-13 13:28:23</access-date></record><record><database name="MyLibrary">MyLibrary</database><source-app name="Zotero">Zotero</source-app><ref-type name="Journal Article">17</ref-type><contributors><authors><author>Orri, Massimiliano</author><author>Geoffroy, Marie-Claude</author><author>Turecki, Gustavo</author><author>Feng, Bei</author><author>Brendgen, Mara</author><author>Vitaro, Frank</author><author>Dionne, Ginette</author><author>Paquin, Stephane</author><author>Galera, Cedric</author><author>Renaud, Johanne</author><author>Tremblay, Richard E.</author><author>Côté, Sylvana M.</author><author>Boivin, Michel</author></authors></contributors><titles><title>Contribution of genes and environment to the longitudinal association between childhood impulsive-aggression and suicidality in adolescence</title><secondary-title>Journal of Child Psychology and Psychiatry</secondary-title></titles><periodical><full-title>Journal of Child Psychology and Psychiatry</full-title></periodical><pages>711-720</pages><volume>61</volume><number>6</number><issue>6</issue><keywords><keyword>longitudinal</keyword><keyword>Suicide attempt</keyword><keyword>behavioral genetics</keyword><keyword>impulsive-aggression</keyword><keyword>suicidal ideation</keyword><keyword>twin study</keyword></keywords><dates><year>2020</year><pub-dates><date>June 1, 2020</date></pub-dates></dates><isbn>0021-9630</isbn><electronic-resource-num>10.1111/jcpp.13163</electronic-resource-num><abstract>Background Population-based and family studies showed that impulsive-aggression predicts suicidality; however, the underlying etiological nature of this association is poorly understood. The objective was to determine the contribution of genes and environment to the association between childhood impulsive-aggression and serious suicidal ideation/attempt in young adulthood. Methods N = 862 twins (435 families) from the Quebec Newborn Twin Study were followed up from birth to 20 years. Repeated measures of teacher-assessed impulsive-aggression were modeled using a genetically informed latent growth model including intercept and slope parameters reflecting individual differences in the baseline level (age 6 years) and in the change (increase/decrease) of impulsive-aggression during childhood (6 to 12 years), respectively. Lifetime suicidality (serious suicidal ideation/attempt) was self-reported at 20 years. Associations of impulsive-aggression intercept and slope with suicidality were decomposed into additive genetic (A) and unique environmental (E) components. Results Additive genetic factors accounted for an important part of individual differences in impulsive-aggression intercept (A = 90%, E = 10%) and slope (A = 65%, E = 35%). Genetic (50%) and unique environmental (50%) factors equally contributed to suicidality. We found that 38% of the genetic factors accounting for suicidality were shared with those underlying impulsive-aggression slope, whereas 40% of the environmental factors accounting for suicidality were shared with those associated with impulsive-aggression intercept. The genetic correlation between impulsive-aggression slope and suicidality was 0.60, p = .027. Conclusions Genetic and unique environmental factors underlying suicidality significantly overlap with those underlying childhood impulsive-aggression. Future studies should identify putative genetic and environmental factors to inform prevention.</abstract><remote-database-name>acamh.onlinelibrary.wiley.com (Atypon)</remote-database-name><urls><web-urls><url>https://acamh.onlinelibrary.wiley.com/doi/10.1111/jcpp.13163</url></web-urls><pdf-urls><url>internal-pdf://1065/Orri et al. - 2020 - Contribution of genes and environment to the longi.pdf</url></pdf-urls></urls><access-date>2022-01-13 13:28:24</access-date></record><record><database name="MyLibrary">MyLibrary</database><source-app name="Zotero">Zotero</source-app><ref-type name="Journal Article">17</ref-type><contributors><authors><author>Pearcey, Samantha</author><author>Gordon, Kate</author><author>Chakrabarti, Bhismadev</author><author>Dodd, Helen</author><author>Halldorsson, Brynjar</author><author>Creswell, Cathy</author></authors></contributors><titles><title>Research Review: The relationship between social anxiety and social cognition in children and adolescents: a systematic review and meta-analysis</title><secondary-title>Journal of Child Psychology and Psychiatry</secondary-title><short-title>Research Review</short-title></titles><periodical><full-title>Journal of Child Psychology and Psychiatry</full-title></periodical><pages>805-821</pages><volume>62</volume><number>7</number><issue>7</issue><keywords><keyword>social cognition</keyword><keyword>theory of mind</keyword><keyword>social skills</keyword><keyword>autism spectrum disorder</keyword><keyword>Social anxiety disorder</keyword></keywords><dates><year>2021</year><pub-dates><date>July 1, 2021</date></pub-dates></dates><isbn>0021-9630</isbn><electronic-resource-num>10.1111/jcpp.13310</electronic-resource-num><abstract>Background Childhood Social Anxiety Disorder (SAD) is common and impairing. The recommended treatment is a disorder specific form of cognitive behavioural therapy (CBT) that includes social skills training and, whilst they appear to be more effective than more general treatments, it is not clear whether social skills training is the critical component involved in improved outcomes, particularly given that evidence for the relationship between social anxiety and social skills deficits in children is inconsistent. This may be partly due to an overlap in their observable features, and because the nature of the association may vary in different contexts (e.g. according to child age). An alternative approach is to examine the association between social anxiety and the social cognitive capacities that underpin social skills. This paper aims to examine the association between social anxiety and social cognition in children and adolescents, and examine conceptual and methodological moderators of this relationship. Methods Papers published between 1980 and 2019 were screened systematically. Fifty studies were identified from which an effect size could be calculated for the relationship between social anxiety and social cognition, including 15,411 children and adolescents. Results An overall significant, but moderate effect (r = ?.15) was identified, where increased social anxiety was associated with lower social cognitive ability. Moderation analyses revealed specific associations within studies examining social anxiety among participants with and without ASD who were older than 7 years old, and studies assessing the relationship between social anxiety and specific aspects of Theory of Mind (ToM). No significant association was identified between social anxiety and emotion recognition. Conclusions Significant associations between social anxiety and social cognitive abilities appear to be accounted for by elevated social anxiety among children with ASD, and those with difficulties in specific aspects of ToM but not broader social skills, such as emotion recognition. This reinforces the importance of accurately identifying and treating social anxiety within ASD populations. In addition, treatments for social anxiety among neurotypical populations may benefit from targeting particular aspects of ToM rather than emotion recognition and other broad social skills.</abstract><remote-database-name>acamh.onlinelibrary.wiley.com (Atypon)</remote-database-name><urls><web-urls><url>https://acamh.onlinelibrary.wiley.com/doi/10.1111/jcpp.13310</url></web-urls><pdf-urls><url>internal-pdf://1066/Pearcey et al. - 2021 - Research Review The relationship between social a.pdf</url></pdf-urls></urls><access-date>2022-01-13 13:28:24</access-date></record><record><database name="MyLibrary">MyLibrary</database><source-app name="Zotero">Zotero</source-app><ref-type name="Journal Article">17</ref-type><contributors><authors><author>Catalan, Ana</author><author>Salazar de Pablo, Gonzalo</author><author>Vaquerizo Serrano, Julio</author><author>Mosillo, Pierluca</author><author>Baldwin, Helen</author><author>Fernández-Rivas, Aranzazu</author><author>Moreno, Carmen</author><author>Arango, Celso</author><author>Correll, Christoph U.</author><author>Bonoldi, Ilaria</author><author>Fusar-Poli, Paolo</author></authors></contributors><titles><title>Annual Research Review: Prevention of psychosis in adolescents – systematic review and meta-analysis of advances in detection, prognosis and intervention</title><secondary-title>Journal of Child Psychology and Psychiatry</secondary-title><short-title>Annual Research Review</short-title></titles><periodical><full-title>Journal of Child Psychology and Psychiatry</full-title></periodical><pages>657-673</pages><volume>62</volume><number>5</number><issue>5</issue><keywords><keyword>prevention</keyword><keyword>adolescence</keyword><keyword>childhood</keyword><keyword>meta-analysis</keyword><keyword>schizophrenia</keyword><keyword>clinical high-risk state for psychosis</keyword><keyword>evidence</keyword><keyword>first-episode</keyword><keyword>prediction</keyword><keyword>Psychosis</keyword><keyword>psychosis risk</keyword></keywords><dates><year>2021</year><pub-dates><date>May 1, 2021</date></pub-dates></dates><isbn>0021-9630</isbn><electronic-resource-num>10.1111/jcpp.13322</electronic-resource-num><abstract>Background The clinical high-risk state for psychosis (CHR-P) paradigm has facilitated the implementation of psychosis prevention into clinical practice; however, advancements in adolescent CHR-P populations are less established. Methods We performed a PRISMA/MOOSE-compliant systematic review of the Web of Science database, from inception until 7 October 2019, to identify original studies conducted in CHR-P children and adolescents (mean age &lt;18 years). Findings were systematically appraised around core themes: detection, prognosis and intervention. We performed meta-analyses (employing Q statistics and I 2 test) regarding the proportion of CHR-P subgroups, the prevalence of baseline comorbid mental disorders, the risk of psychosis onset and the type of interventions received at baseline. Quality assessment and publication bias were also analysed. Results Eighty-seven articles were included (n = 4,667 CHR-P individuals). Quality of studies ranged from 3.5 to 8 (median 5.5) on a modified Newcastle?Ottawa scale. Detection: Individuals were aged 15.6 ± 1.2 years (51.5% males), mostly (83%) presenting with attenuated positive psychotic symptoms. CHR-P psychometric accuracy improved when caregivers served as additional informants. Comorbid mood (46.4%) and anxiety (31.4%) disorders were highly prevalent. Functioning and cognition were impaired. Neurobiological studies were inconclusive. Prognosis: Risk for psychosis was 10.4% (95%CI: 5.8%?18.1%) at 6 months, 20% (95%CI: 15%?26%) at 12 months, 23% (95%CI: 18%?29%) at 24 months and 23.3% (95%CI: 17.3%?30.7%) at ≥36 months. Interventions: There was not enough evidence to recommend one specific treatment (including cognitive behavioural therapy) over the others (including control conditions) to prevent the transition to psychosis in this population. Randomised controlled trials suggested that family interventions, cognitive remediation and fish oil supplementation may improve cognition, symptoms and functioning. At baseline, 30% of CHR-P adolescents were prescribed antipsychotics and 60% received psychotherapy. Conclusions It is possible to detect and formulate a group-level prognosis in adolescents at risk for psychosis. Future interventional research is required.</abstract><remote-database-name>acamh.onlinelibrary.wiley.com (Atypon)</remote-database-name><urls><web-urls><url>https://acamh.onlinelibrary.wiley.com/doi/10.1111/jcpp.13322</url></web-urls><pdf-urls><url>internal-pdf://1067/Catalan et al. - 2021 - Annual Research Review Prevention of psychosis in.pdf</url></pdf-urls></urls><access-date>2022-01-13 13:28:25</access-date></record><record><database name="MyLibrary">MyLibrary</database><source-app name="Zotero">Zotero</source-app><ref-type name="Journal Article">17</ref-type><contributors><authors><author>Pintello, Denise</author></authors></contributors><titles><title>Commentary: A pathway forward for implementation science in the search to accelerate the delivery of effective mental health treatment and services for youth: reflections on Williams and Beidas (2019)</title><secondary-title>Journal of Child Psychology and Psychiatry</secondary-title><short-title>Commentary</short-title></titles><periodical><full-title>Journal of Child Psychology and Psychiatry</full-title></periodical><pages>451-454</pages><volume>60</volume><number>4</number><issue>4</issue><dates><year>2019</year><pub-dates><date>April 1, 2019</date></pub-dates></dates><isbn>0021-9630</isbn><electronic-resource-num>10.1111/jcpp.13037</electronic-resource-num><abstract>Over the past several decades, implementation science has emerged as a promising new field designed to reduce the gap between research and practice. One population that has not fully benefitted from recent efforts to implement evidence-based mental health treatment and services are children and adolescents. In the review by Williams and Beidas, the authors provide a thoughtful discussion on where the implementation science field has previously been within the area of child psychology and psychiatry, identified the scientific limitations of prior phases or ?waves? in the historical development of implementation science, and recommend where the field needs to go ? by underscoring the importance of developing and testing multilevel, integrated causal theories and mechanism-based approaches. This commentary draws attention to the importance of the perspectives and recommendations proposed in this review, which offer the potential to generate new advances in the field of implementation science that will ultimately, improve mental health care and clinical outcomes for youth.</abstract><remote-database-name>acamh.onlinelibrary.wiley.com (Atypon)</remote-database-name><urls><web-urls><url>https://acamh.onlinelibrary.wiley.com/doi/10.1111/jcpp.13037</url></web-urls><pdf-urls><url>internal-pdf://1068/Pintello - 2019 - Commentary A pathway forward for implementation s.pdf</url></pdf-urls></urls><access-date>2022-01-13 13:28:26</access-date></record><record><database name="MyLibrary">MyLibrary</database><source-app name="Zotero">Zotero</source-app><ref-type name="Journal Article">17</ref-type><contributors><authors><author>Solmi, Marco</author><author>Cortese, Samuele</author><author>Correll, Christoph U.</author></authors></contributors><titles><title>Editorial Perspective: Challenges of research focusing on child and adolescent mental health during the COVID-19 era: what studies are needed?</title><secondary-title>Journal of Child Psychology and Psychiatry</secondary-title><short-title>Editorial Perspective</short-title></titles><periodical><full-title>Journal of Child Psychology and Psychiatry</full-title></periodical><pages>122-125</pages><volume>63</volume><number>1</number><issue>1</issue><dates><year>2022</year><pub-dates><date>January 1, 2022</date></pub-dates></dates><isbn>0021-9630</isbn><electronic-resource-num>10.1111/jcpp.13478</electronic-resource-num><abstract>This editorial perspective focuses on the challenges of research on child and adolescent mental health during the COVID-19 pandemic. Common limitations of published/ongoing studies are (i) being conducted in one or few countries, (ii) the survey being available in one or few languages, (iii) targeting selected samples (e.g., clinical populations and health workers) rather than the general population, (iv) only recruiting/reporting on non-representative samples, (v) focusing often on a restricted set of mental health outcomes, missing the broader picture of mental and physical health, quality of life and functioning, (vi) failing to use a longitudinal design and (vii) collecting only parental ratings or self-rated questionnaires from children and adolescents, but not both. We discuss how the Collaborative Outcomes Study on Health and Functioning during Infection Times (COH-FIT) was designed to address some of these challenges, also highlighting its limitations.</abstract><remote-database-name>acamh.onlinelibrary.wiley.com (Atypon)</remote-database-name><urls><web-urls><url>https://acamh.onlinelibrary.wiley.com/doi/10.1111/jcpp.13478</url></web-urls><pdf-urls><url>internal-pdf://1069/Solmi et al. - 2022 - Editorial Perspective Challenges of research focu.pdf</url></pdf-urls></urls><access-date>2022-01-13 13:28:27</access-date></record><record><database name="MyLibrary">MyLibrary</database><source-app name="Zotero">Zotero</source-app><ref-type name="Journal Article">17</ref-type><contributors><authors><author>Copeland, William E.</author><author>Adair, Carol E.</author><author>Smetanin, Paul</author><author>Stiff, David</author><author>Briante, Carla</author><author>Colman, Ian</author><author>Fergusson, David</author><author>Horwood, John</author><author>Poulton, Richie</author><author>Jane Costello, E.</author><author>Angold, Adrian</author></authors></contributors><titles><title>Diagnostic transitions from childhood to adolescence to early adulthood</title><secondary-title>Journal of Child Psychology and Psychiatry</secondary-title></titles><periodical><full-title>Journal of Child Psychology and Psychiatry</full-title></periodical><pages>791-799</pages><volume>54</volume><number>7</number><issue>7</issue><keywords><keyword>depression</keyword><keyword>anxiety</keyword><keyword>longitudinal</keyword><keyword>comorbidity</keyword><keyword>behavioral disorders</keyword><keyword>Epidemiology</keyword></keywords><dates><year>2013</year><pub-dates><date>July 1, 2013</date></pub-dates></dates><isbn>0021-9630</isbn><electronic-resource-num>10.1111/jcpp.12062</electronic-resource-num><abstract>Background Quantifying diagnostic transitions across development is needed to estimate the long-term burden of mental illness. This study estimated patterns of diagnostic transitions from childhood to adolescence and from adolescence to early adulthood. Methods Patterns of diagnostic transitions were estimated using data from three prospective, longitudinal studies involving close to 20,000 observations of 3,722 participants followed across multiple developmental periods covering ages 9?30. Common DSM psychiatric disorders were assessed in childhood (ages 9?12; two samples), adolescence (ages 13?18; three samples), and early adulthood (ages 19 to age 32; three samples) with structured psychiatric interviews and questionnaires. Results Having a disorder at an early period was associated with at least a threefold increase in odds for having a disorder at a later period. Homotypic and heterotypic transitions were observed for every disorder category. The strongest evidence of continuity was seen for behavioral disorders (particularly ADHD) with less evidence for emotional disorders such as depression and anxiety. Limited evidence was found in adjusted models for behavioral disorders predicting later emotional disorders. Adult substance disorders were preceded by behavioral disorders, but not anxiety or depression. Conclusions Having a disorder in childhood or adolescence is a potent risk factor for a range of psychiatric problems later in development. These findings provide further support for prevention and early life intervention efforts and suggest that treatment at younger ages, while justified in its own right, may also have potential to reduce the risk for disorders later in development.</abstract><remote-database-name>acamh.onlinelibrary.wiley.com (Atypon)</remote-database-name><urls><web-urls><url>https://acamh.onlinelibrary.wiley.com/doi/10.1111/jcpp.12062</url></web-urls><pdf-urls><url>internal-pdf://1070/Copeland et al. - 2013 - Diagnostic transitions from childhood to adolescen.pdf</url></pdf-urls></urls><access-date>2022-01-13 13:28:28</access-date></record><record><database name="MyLibrary">MyLibrary</database><source-app name="Zotero">Zotero</source-app><ref-type name="Journal Article">17</ref-type><contributors><authors><author>Romeo, Renée</author><author>Byford, Sarah</author><author>Knapp, Martin</author></authors></contributors><titles><title>Annotation: Economic evaluations of child and adolescent mental health interventions: a systematic review</title><secondary-title>Journal of Child Psychology and Psychiatry</secondary-title><short-title>Annotation</short-title></titles><periodical><full-title>Journal of Child Psychology and Psychiatry</full-title></periodical><pages>919-930</pages><volume>46</volume><number>9</number><issue>9</issue><keywords><keyword>mental health</keyword><keyword>childhood</keyword><keyword>substance abuse</keyword><keyword>costs</keyword><keyword>Adolescence</keyword><keyword>parent training</keyword><keyword>pharmacotherapy</keyword><keyword>developmental disorder</keyword><keyword>behavioural interventions</keyword><keyword>depressive disorder</keyword><keyword>economic evaluations</keyword><keyword>psychosis</keyword></keywords><dates><year>2005</year><pub-dates><date>September 1, 2005</date></pub-dates></dates><isbn>0021-9630</isbn><electronic-resource-num>10.1111/j.1469-7610.2005.00407.x</electronic-resource-num><abstract>Background:? Recognition has grown over recent years of the need for economic information on the impacts of child and adolescent mental health problems and the cost-effectiveness of interventions. Methods:? A range of electronic databases were examined using a predefined search strategy to identify economic studies which focused on services, pharmacological interventions and other treatments for children and adolescents with a diagnosed mental health problem or identified as at risk of mental illness. Published studies were included in the review if they assessed both costs and outcomes, with cost-effectiveness being the primary interest. Studies meeting the criteria for inclusion were assessed for quality. Results:? There are still relatively few economic evaluations in this field. Behavioural disorders have been given relatively greater attention in economic evaluations of child and adolescent mental health. These studies tentatively suggest child behavioural gains and parent satisfaction from parent and child training programmes, although the cost-effectiveness of the location of delivery for behavioural therapies is less clear. In general, the quality of economic evaluations was limited by small sample sizes, constrained measurement of costs, narrow perspectives and over-simple statistical and econometric methods. Conclusion:? Economic evaluations in the field of child and adolescent mental health interventions are few in number and generally poor in quality, although the number of studies being undertaken now appears to be rising.</abstract><remote-database-name>acamh.onlinelibrary.wiley.com (Atypon)</remote-database-name><urls><web-urls><url>https://acamh.onlinelibrary.wiley.com/doi/10.1111/j.1469-7610.2005.00407.x</url></web-urls></urls><access-date>2022-01-13 13:28:28</access-date></record><record><database name="MyLibrary">MyLibrary</database><source-app name="Zotero">Zotero</source-app><ref-type name="Journal Article">17</ref-type><contributors><authors><author>Goodyer, Ian M.</author><author>Wilkinson, Paul O.</author></authors></contributors><titles><title>Practitioner Review: Therapeutics of unipolar major depressions in adolescents</title><secondary-title>Journal of Child Psychology and Psychiatry</secondary-title><short-title>Practitioner Review</short-title></titles><periodical><full-title>Journal of Child Psychology and Psychiatry</full-title></periodical><pages>232-243</pages><volume>60</volume><number>3</number><issue>3</issue><keywords><keyword>adolescents</keyword><keyword>Depression</keyword><keyword>antidepressants</keyword><keyword>psychotherapies</keyword></keywords><dates><year>2019</year><pub-dates><date>March 1, 2019</date></pub-dates></dates><isbn>0021-9630</isbn><electronic-resource-num>10.1111/jcpp.12940</electronic-resource-num><abstract>Background Over the past two decades new and key randomized controlled trials have reported the efficacy, clinical and cost effectiveness of psychological and pharmacological treatments for adolescents with major depression. Methods The literature was searched through pubmed, psychinfo, scopus and web of science for randomized controlled trials of current major depression together with meta-analyses and systematic reviews of trials between 2000 and 2017. Those specific to the adolescent years (11?18 years) were taken as the primary source for this narrative review. Additional selected studies in adults were used to illustrate methodological issues. Results Manualized psychological therapies and the SSRI fluoxetine are more effective than active placebo in the treatment of major depressions. Mild to moderate illnesses attending community-based services are likely to benefit from psychological treatment alone. Moderately to severely ill patients attending clinic and hospital services are likely to benefit from monotherapies or combining psychological and pharmacological treatment. Antidepressants carry a small but significant side-effect risk including increased suicidality. Side effects from psychotherapies are somewhat lower but specific negative consequences remain less well characterized. There is some evidence that CBT-based approaches prevent onset of major depression episode in well adolescents at high-risk. Other psychological interventions have not been adequately studied. There has been only limited identification of treatment moderators and no clear understanding of therapeutic mechanisms. Conclusions There is now a range of clinically effective treatments for depressed adolescents. Future research needs to reveal moderators of and mechanisms for individual differences to treatment response, determine psychotherapies of value for milder depressions, enhance our understanding of safety and side-effects for all treatments, and consider how to reduce and treat treatment-resistant cases.</abstract><remote-database-name>acamh.onlinelibrary.wiley.com (Atypon)</remote-database-name><urls><web-urls><url>https://acamh.onlinelibrary.wiley.com/doi/10.1111/jcpp.12940</url></web-urls><pdf-urls><url>internal-pdf://1091/Goodyer and Wilkinson - 2019 - Practitioner Review Therapeutics of unipolar majo.pdf</url></pdf-urls></urls><access-date>2022-01-13 13:30:40</access-date></record><record><database name="MyLibrary">MyLibrary</database><source-app name="Zotero">Zotero</source-app><ref-type name="Journal Article">17</ref-type><contributors><authors><author>Sallis, Hannah</author><author>Szekely, Eszter</author><author>Neumann, Alexander</author><author>Jolicoeur-Martineau, Alexia</author><author>van IJzendoorn, Marinus</author><author>Hillegers, Manon</author><author>Greenwood, Celia M.T.</author><author>Meaney, Michael J</author><author>Steiner, Meir</author><author>Tiemeier, Henning</author><author>Wazana, Ashley</author><author>Pearson, Rebecca M.</author><author>Evans, Jonathan</author></authors></contributors><titles><title>General psychopathology, internalising and externalising in children and functional outcomes in late adolescence</title><secondary-title>Journal of Child Psychology and Psychiatry</secondary-title></titles><periodical><full-title>Journal of Child Psychology and Psychiatry</full-title></periodical><pages>1183-1190</pages><volume>60</volume><number>11</number><issue>11</issue><keywords><keyword>Avon Longitudinal Study of Parents and Children</keyword><keyword>Childhood psychopathology</keyword><keyword>developmental pathways</keyword><keyword>Generation Rotterdam</keyword><keyword>Maternal Adversity</keyword><keyword>Vulnerability and Neurodevelopment</keyword></keywords><dates><year>2019</year><pub-dates><date>November 1, 2019</date></pub-dates></dates><isbn>0021-9630</isbn><electronic-resource-num>10.1111/jcpp.13067</electronic-resource-num><abstract>Background Internalising and externalising problems commonly co-occur in childhood. Yet, few developmental models describing the structure of child psychopathology appropriately account for this comorbidity. We evaluate a model of childhood psychopathology that separates the unique and shared contribution of individual psychological symptoms into specific internalising, externalising and general psychopathology factors and assess how these general and specific factors predict long-term outcomes concerning criminal behaviour, academic achievement and affective symptoms in three independent cohorts. Methods Data were drawn from independent birth cohorts (Avon Longitudinal Study of Parents and Children (ALSPAC), N = 11,612; Generation R, N = 7,946; Maternal Adversity, Vulnerability and Neurodevelopment (MAVAN), N = 408). Child psychopathology was assessed between 4 and 8 years using a range of diagnostic and questionnaire-based measures, and multiple informants. First, structural equation models were used to assess the fit of hypothesised models of shared and unique components of psychopathology in all cohorts. Once the model was chosen, linear/logistic regressions were used to investigate whether these factors were associated with important outcomes such as criminal behaviour, academic achievement and well-being from late adolescence/early adulthood. Results The model that included specific factors for internalising/externalising and a general psychopathology factor capturing variance shared between symptoms regardless of their classification fits well for all of the cohorts. As hypothesised, general psychopathology factor scores were predictive of all outcomes of later functioning, while specific internalising factor scores predicted later internalising outcomes. Specific externalising factor scores, capturing variance not shared by any other psychological symptoms, were not predictive of later outcomes. Conclusions Early symptoms of psychopathology carry information that is syndrome-specific as well as indicative of general vulnerability and the informant reporting on the child. The ?general psychopathology factor' might be more relevant for long-term outcomes than specific symptoms. These findings emphasise the importance of considering the co-occurrence of common internalising and externalising problems in childhood when considering long-term impact.</abstract><remote-database-name>acamh.onlinelibrary.wiley.com (Atypon)</remote-database-name><urls><web-urls><url>https://acamh.onlinelibrary.wiley.com/doi/10.1111/jcpp.13067</url></web-urls><pdf-urls><url>internal-pdf://1092/Sallis et al. - 2019 - General psychopathology, internalising and externa.pdf</url></pdf-urls></urls><access-date>2022-01-13 13:30:40</access-date></record><record><database name="MyLibrary">MyLibrary</database><source-app name="Zotero">Zotero</source-app><ref-type name="Journal Article">17</ref-type><contributors><authors><author>Cohen, Nancy J.</author><author>Farnia, Fataneh</author><author>Im-Bolter, Nancie</author></authors></contributors><titles><title>Higher order language competence and adolescent mental health</title><secondary-title>Journal of Child Psychology and Psychiatry</secondary-title></titles><periodical><full-title>Journal of Child Psychology and Psychiatry</full-title></periodical><pages>733-744</pages><volume>54</volume><number>7</number><issue>7</issue><keywords><keyword>reading</keyword><keyword>working memory</keyword><keyword>Adolescence</keyword><keyword>higher order language</keyword><keyword>language impairment</keyword></keywords><dates><year>2013</year><pub-dates><date>July 1, 2013</date></pub-dates></dates><isbn>0021-9630</isbn><electronic-resource-num>10.1111/jcpp.12060</electronic-resource-num><abstract>Background Clinic and community-based epidemiological studies have shown an association between child psychopathology and language impairment. The demands on language for social and academic adjustment shift dramatically during adolescence and the ability to understand the nonliteral meaning in language represented by higher order language becomes essential. Objectives:  This article reports on the association between difficulties in higher order language skills, reading, cognition, and social-emotional adjustment in adolescents. Method:  144 clinic-referred and 186 comparison youth aged 12?18 years were administered a battery of standardized tests of intelligence, working memory, structural and higher order language, and reading achievement. Parent ratings on the Child Behavior Checklist were used as a measure of severity of social-emotional problems. Results:  Clinic-referred youth scored significantly lower than comparison youth on measures of structural and higher order language, working memory, and reading. Of the clinic-referred youth, 45% had some type of higher order language impairment, whereas this was the case for 15% of youth in the comparison group. Lower levels of nonverbal ability and working memory as well as lower level of mothers? education were associated with greater risk of having higher order language impairment. Conclusions:  Findings have implications for practitioners? seeking to understand and treat adolescents since therapeutic techniques rely on skills where higher order language is at play including the ability to discuss opinions flexibly and to weigh interpretations. Therapists must be aware that there are areas that have potential for miscommunication with some adolescents and where inaccurate inferences may be made about their behavior. Furthermore, educators must consider resources for youth who may increasingly struggle in high school because of such difficulties.</abstract><remote-database-name>acamh.onlinelibrary.wiley.com (Atypon)</remote-database-name><urls><web-urls><url>https://acamh.onlinelibrary.wiley.com/doi/10.1111/jcpp.12060</url></web-urls></urls><access-date>2022-01-13 13:30:41</access-date></record><record><database name="MyLibrary">MyLibrary</database><source-app name="Zotero">Zotero</source-app><ref-type name="Journal Article">17</ref-type><contributors><authors><author>Vitaro, Frank</author><author>Barker, Edward D.</author><author>Brendgen, Mara</author><author>Tremblay, Richard E.</author></authors></contributors><titles><title>Pathways explaining the reduction of adult criminal behaviour by a randomized preventive intervention for disruptive kindergarten children</title><secondary-title>Journal of Child Psychology and Psychiatry</secondary-title></titles><periodical><full-title>Journal of Child Psychology and Psychiatry</full-title></periodical><pages>748-756</pages><volume>53</volume><number>7</number><issue>7</issue><keywords><keyword>disruptive behaviour</keyword><keyword>criminal record</keyword><keyword>Early intervention</keyword><keyword>explanatory pathways</keyword><keyword>males</keyword></keywords><dates><year>2012</year><pub-dates><date>July 1, 2012</date></pub-dates></dates><isbn>0021-9630</isbn><electronic-resource-num>10.1111/j.1469-7610.2011.02517.x</electronic-resource-num><abstract>Objective:? This study aimed to identify the pathways through which a preventive intervention targeting young low-SES disruptive boys could result in lower crime involvement during adulthood. Method:? The preventive intervention was implemented when the children were between 7 and 9?years and included three components (i.e. social skills, parental practices, teacher support). Participants (N?=?250) were randomly allocated to the intervention or to a control group. The tested pathways included antisocial behaviour, school engagement, parental supervision and friends? deviancy, both during early and middle adolescence. Crime involvement was assessed in early adulthood. Results:? The intervention reduced adult criminal involvement via reduced early and middle adolescent antisocial behaviours. Conclusion:? This study adds to the small group of studies that have examined the mechanisms through which early preventive interventions might impact distal outcomes.</abstract><remote-database-name>acamh.onlinelibrary.wiley.com (Atypon)</remote-database-name><urls><web-urls><url>https://acamh.onlinelibrary.wiley.com/doi/10.1111/j.1469-7610.2011.02517.x</url></web-urls></urls><access-date>2022-01-13 13:30:42</access-date></record><record><database name="MyLibrary">MyLibrary</database><source-app name="Zotero">Zotero</source-app><ref-type name="Journal Article">17</ref-type><contributors><authors><author>Anderl, Christine</author><author>Li, Gu</author><author>Chen, Frances S.</author></authors></contributors><titles><title>Oral contraceptive use in adolescence predicts lasting vulnerability to depression in adulthood</title><secondary-title>Journal of Child Psychology and Psychiatry</secondary-title></titles><periodical><full-title>Journal of Child Psychology and Psychiatry</full-title></periodical><pages>148-156</pages><volume>61</volume><number>2</number><issue>2</issue><keywords><keyword>adolescence</keyword><keyword>depression</keyword><keyword>NHANES</keyword><keyword>Oral contraceptive use</keyword><keyword>sensitive period</keyword></keywords><dates><year>2020</year><pub-dates><date>February 1, 2020</date></pub-dates></dates><isbn>0021-9630</isbn><electronic-resource-num>10.1111/jcpp.13115</electronic-resource-num><abstract>Background Previous evidence suggests that use of oral contraceptives (OCs), especially during adolescence, may increase women's vulnerability to depression in the short term. Here, we investigate whether women who had first used OC in adolescence show an increased prevalence of depression in the long term. Methods We examined 1,236 women in the United States National Health and Nutrition Examination Survey for whom information on depression and age at first OC use was publicly available. We compared women who reported first use of OCs in adolescence to women who had never used OCs and women who had first used OCs in adulthood on 1-year prevalence of major depressive disorder (MDD) assessed by trained interviewers. Results Compared with women who had used OCs during adolescence, women who had never used OCs were less likely to meet the criteria for MDD within the past year in adulthood [odds ratio (OR) = 0.31, 95% CI = 0.16?0.60], and so were women who only started using OCs in adulthood (OR = 0.54, 95% CI = 0.30?0.95). Third factors that have previously been proposed to explain the relationship between OC use and depression risk such as age at sexual debut, and, importantly, current OC use, did not account for the results in propensity score analyses. Conclusions We show a long-term association between adolescent OC use and depression risk in adulthood regardless of current OC use. Our findings suggest that adolescence may be a sensitive period during which OC use could increase women's risk for depression, years after first exposure.</abstract><remote-database-name>acamh.onlinelibrary.wiley.com (Atypon)</remote-database-name><urls><web-urls><url>https://acamh.onlinelibrary.wiley.com/doi/10.1111/jcpp.13115</url></web-urls><pdf-urls><url>internal-pdf://1093/Anderl et al. - 2020 - Oral contraceptive use in adolescence predicts las.pdf</url></pdf-urls></urls><access-date>2022-01-13 13:30:42</access-date></record><record><database name="MyLibrary">MyLibrary</database><source-app name="Zotero">Zotero</source-app><ref-type name="Journal Article">17</ref-type><contributors><authors><author>Rimes, Katharine A.</author><author>Lievesley, Kate</author><author>Chalder, Trudie</author></authors></contributors><titles><title>Stress vulnerability in adolescents with chronic fatigue syndrome: experimental study investigating heart rate variability and skin conductance responses</title><secondary-title>Journal of Child Psychology and Psychiatry</secondary-title><short-title>Stress vulnerability in adolescents with chronic fatigue syndrome</short-title></titles><periodical><full-title>Journal of Child Psychology and Psychiatry</full-title></periodical><pages>851-858</pages><volume>58</volume><number>7</number><issue>7</issue><keywords><keyword>adolescence</keyword><keyword>stress</keyword><keyword>autonomic nervous system</keyword><keyword>Chronic fatigue syndrome</keyword><keyword>fatigue</keyword><keyword>myalgic encephalomyelitis</keyword></keywords><dates><year>2017</year><pub-dates><date>July 1, 2017</date></pub-dates></dates><isbn>0021-9630</isbn><electronic-resource-num>10.1111/jcpp.12711</electronic-resource-num><abstract>Background Stress vulnerability has been implicated in adolescent chronic fatigue syndrome (CFS), but has rarely been investigated directly. This study compared psychological and physiological responses to a laboratory social performance task in adolescents with CFS with chronic illness (asthma) and healthy control groups. Methods Adolescents with CFS (n = 60), adolescents with asthma (n = 31) and healthy adolescents (n = 78) completed questionnaires before and after a social performance task. Skin conductance responses (SCR; mean SCR and Max?Min) and heart rate variability (low frequency/high frequency; LF/HF and root mean square difference of successive RR intervals; RMSSD) was measured before, during and after the task. Results Baseline heart rate variability (HRV) (RMSSD) was significantly lower in the CFS and Asthma groups than the HC. During the speech, the CFS and Asthma groups had higher HRV (LF/HF) than the HC, adjusting for baseline LF/HF. Although the asthma group showed a subsequent reduction in HRV during recovery, the CFS group did not. Similarly, during recovery after the task, the CFS group showed a continued increase in skin conductance (Min?Max), unlike the Asthma and HC groups. Compared to control groups, adolescents with CFS expected to find the task more difficult, were more anxious beforehand and afterwards, rated it as more difficult, evaluated their performance more negatively and had lower observer ratings of performance. Parents of adolescents with CFS expected that their child would perform less well in the task than parents of control participants. Conclusions Adolescents with CFS showed autonomic nervous system responses that are consistent with chronic stress vulnerability, difficulty coping with acute stress and slower recovery after acute stress. Self-report measures also indicated greater trait, pre- and posttask anxiety in the CFS group.</abstract><remote-database-name>acamh.onlinelibrary.wiley.com (Atypon)</remote-database-name><urls><web-urls><url>https://acamh.onlinelibrary.wiley.com/doi/10.1111/jcpp.12711</url></web-urls><pdf-urls><url>internal-pdf://1094/Rimes et al. - 2017 - Stress vulnerability in adolescents with chronic f.pdf</url></pdf-urls></urls><access-date>2022-01-13 13:30:43</access-date></record><record><database name="MyLibrary">MyLibrary</database><source-app name="Zotero">Zotero</source-app><ref-type name="Journal Article">17</ref-type><contributors><authors><author>Shakoor, Sania</author><author>Jaffee, Sara R.</author><author>Bowes, Lucy</author><author>Ouellet-Morin, Isabelle</author><author>Andreou, Penelope</author><author>Happé, Francesca</author><author>Moffitt, Terrie E.</author><author>Arseneault, Louise</author></authors></contributors><titles><title>A prospective longitudinal study of children’s theory of mind and adolescent involvement in bullying</title><secondary-title>Journal of Child Psychology and Psychiatry</secondary-title></titles><periodical><full-title>Journal of Child Psychology and Psychiatry</full-title></periodical><pages>254-261</pages><volume>53</volume><number>3</number><issue>3</issue><keywords><keyword>child development</keyword><keyword>bullying involvement</keyword><keyword>Theory of mind</keyword></keywords><dates><year>2012</year><pub-dates><date>March 1, 2012</date></pub-dates></dates><isbn>0021-9630</isbn><electronic-resource-num>10.1111/j.1469-7610.2011.02488.x</electronic-resource-num><abstract>Background:? Theory of mind (ToM) allows the understanding and prediction of other people?s behaviours based on their mental states (e.g. beliefs). It is important for healthy social relationships and thus may contribute towards children?s involvement in bullying. The present study investigated whether children involved in bullying during early adolescence had poor ToM in childhood. Method:? Participants were members of the Environmental Risk (E-Risk) Longitudinal Twin Study, a nationally representative sample of 2,232 children and their families. We visited families when children were 5, 7, 10 and 12?years. ToM was assessed when the children were 5?years using eight standardized tasks. Identification of those children who were involved in bullying as victims, bullies and bully-victims using mothers?, teachers? and children?s reports was carried out when they were 12?years? old. Results:? Poor ToM predicted becoming a victim (effect size, d?=?0.26), bully (d?=?0.25) or bully-victim (d?=?0.44) in early adolescence. These associations remained for victims and bully-victims when child-specific (e.g. IQ) and family factors (e.g. child maltreatment) were controlled for. Emotional and behavioural problems during middle childhood did not modify the association between poor ToM and adolescent bullying experiences. Conclusion:? Identifying and supporting children with poor ToM early in life could help reduce their vulnerability for involvement in bullying and thus limit its adverse effects on mental health.</abstract><remote-database-name>acamh.onlinelibrary.wiley.com (Atypon)</remote-database-name><urls><web-urls><url>https://acamh.onlinelibrary.wiley.com/doi/10.1111/j.1469-7610.2011.02488.x</url></web-urls><pdf-urls><url>internal-pdf://1095/Shakoor et al. - 2012 - A prospective longitudinal study of children’s the.pdf</url></pdf-urls></urls><access-date>2022-01-13 13:30:45</access-date></record><record><database name="MyLibrary">MyLibrary</database><source-app name="Zotero">Zotero</source-app><ref-type name="Journal Article">17</ref-type><contributors><authors><author>Nyaradi, Anett</author><author>Foster, Jonathan K.</author><author>Hickling, Siobhan</author><author>Li, Jianghong</author><author>Ambrosini, Gina L.</author><author>Jacques, Angela</author><author>Oddy, Wendy H.</author></authors></contributors><titles><title>Prospective associations between dietary patterns and cognitive performance during adolescence</title><secondary-title>Journal of Child Psychology and Psychiatry</secondary-title></titles><periodical><full-title>Journal of Child Psychology and Psychiatry</full-title></periodical><pages>1017-1024</pages><volume>55</volume><number>9</number><issue>9</issue><keywords><keyword>adolescents</keyword><keyword>cognition</keyword><keyword>dietary pattern</keyword><keyword>Nutrition</keyword><keyword>Raine study</keyword></keywords><dates><year>2014</year><pub-dates><date>September 1, 2014</date></pub-dates></dates><isbn>0021-9630</isbn><electronic-resource-num>10.1111/jcpp.12209</electronic-resource-num><abstract>Background The aim of the study was to investigate prospective associations between dietary patterns and cognitive performance during adolescence. Methods Participants were sourced from the Western Australian Pregnancy Cohort (Raine) Study that includes 2868 children born between 1989 and 1992 in Perth, Western Australia. When the children were 17 years old (2006?2009), cognitive performance was assessed using a computerized cognitive battery of tests (CogState) that included six tasks. Using a food frequency questionnaire administered when the children were 14 years old (2003?2006), ?Healthy? and ?Western? dietary patterns were identified by factor analysis. Associations between dietary patterns at 14 years of age and cognitive performance at 17 years of age were assessed prospectively using multivariate regression models. Results Dietary and cognitive performance data were available for 602 participants. Following adjustment for the ?Healthy? dietary pattern, total energy intake, maternal education, family income, father's presence in the family, family functioning and gender, we found that a longer reaction time in the detection task (? = .016; 95% CI: 0.004; 0.028; p = .009) and a higher number of total errors in the Groton Maze Learning Test ? delayed recall task (? = .060; 95% CI: 0.006; 0.114; p = .029) were significantly associated with higher scores on the ?Western? dietary pattern. The ?Western? dietary pattern was characterized by high intakes of take-away food, red and processed meat, soft drink, fried and refined food. We also found that within the dietary patterns, high intake of fried potato, crisps and red meat had negative associations, while increased fruit and leafy green vegetable intake had positive associations with some aspects of cognitive performance. Conclusion Higher dietary intake of the ?Western? dietary pattern at age 14 is associated with diminished cognitive performance 3 years later, at 17 years.</abstract><remote-database-name>acamh.onlinelibrary.wiley.com (Atypon)</remote-database-name><urls><web-urls><url>https://acamh.onlinelibrary.wiley.com/doi/10.1111/jcpp.12209</url></web-urls><pdf-urls><url>internal-pdf://1096/Nyaradi et al. - 2014 - Prospective associations between dietary patterns .pdf</url></pdf-urls></urls><access-date>2022-01-13 13:30:46</access-date></record><record><database name="MyLibrary">MyLibrary</database><source-app name="Zotero">Zotero</source-app><ref-type name="Journal Article">17</ref-type><contributors><authors><author>Pickles, Andrew</author><author>McCauley, James B.</author><author>Pepa, Lauren A.</author><author>Huerta, Marisela</author><author>Lord, Catherine</author></authors></contributors><titles><title>The adult outcome of children referred for autism: typology and prediction from childhood</title><secondary-title>Journal of Child Psychology and Psychiatry</secondary-title><short-title>The adult outcome of children referred for autism</short-title></titles><periodical><full-title>Journal of Child Psychology and Psychiatry</full-title></periodical><pages>760-767</pages><volume>61</volume><number>7</number><issue>7</issue><keywords><keyword>autism spectrum disorders</keyword><keyword>prediction</keyword><keyword>adult outcome</keyword><keyword>Childhood</keyword><keyword>EDX</keyword></keywords><dates><year>2020</year><pub-dates><date>July 1, 2020</date></pub-dates></dates><isbn>0021-9630</isbn><electronic-resource-num>10.1111/jcpp.13180</electronic-resource-num><abstract>Background Autism Spectrum Disorder is highly heterogeneous, no more so than in the complex world of adult life. Being able to summarize that complexity and have some notion of the confidence with which we could predict outcome from childhood would be helpful for clinical practice and planning. Methods Latent class profile analysis is applied to data from 123 participants from the Early Diagnosis Study (Lord et al., Archives of General Psychiatry, 2006, 63, 694) to summarize in a typology the multifacetted early adult outcome of children referred for autism around age 2. The form of the classes and their predictability from childhood is described. Results Defined over 15 measures, the adult outcomes were reduced to four latent classes, accounting for much of the variation in cognitive and functional measures but little in the affective measures. The classes could be well and progressively more accurately predicted from childhood IQ and symptom severity measurement taken at age 2 years to age 9 years. Removing verbal and nonverbal IQ and autism symptom severity measurement from the profile of adult measures did not change the number of the latent classes; however, there was some change in the class composition and they were more difficult to predict. Conclusions While an empirical summary of adult outcome is possible, careful consideration needs to be given to the aspects that should be given priority. An outcome typology that gives weight to cognitive outcomes is well predicted from corresponding measures taken in childhood, even after account for prediction bias from fitting a complex model to a small sample. However, subjective well-being and affective aspects of adult outcome were weakly related to functional outcomes and poorly predicted from childhood.</abstract><remote-database-name>acamh.onlinelibrary.wiley.com (Atypon)</remote-database-name><urls><web-urls><url>https://acamh.onlinelibrary.wiley.com/doi/10.1111/jcpp.13180</url></web-urls><pdf-urls><url>internal-pdf://1097/Pickles et al. - 2020 - The adult outcome of children referred for autism.pdf</url></pdf-urls></urls><access-date>2022-01-13 13:30:47</access-date></record><record><database name="MyLibrary">MyLibrary</database><source-app name="Zotero">Zotero</source-app><ref-type name="Journal Article">17</ref-type><contributors><authors><author>Meiser-Stedman, Richard</author><author>Smith, Patrick</author><author>McKinnon, Anna</author><author>Dixon, Clare</author><author>Trickey, David</author><author>Ehlers, Anke</author><author>Clark, David M.</author><author>Boyle, Adrian</author><author>Watson, Peter</author><author>Goodyer, Ian</author><author>Dalgleish, Tim</author></authors></contributors><titles><title>Cognitive therapy as an early treatment for post-traumatic stress disorder in children and adolescents: a randomized controlled trial addressing preliminary efficacy and mechanisms of action</title><secondary-title>Journal of Child Psychology and Psychiatry</secondary-title><short-title>Cognitive therapy as an early treatment for post-traumatic stress disorder in children and adolescents</short-title></titles><periodical><full-title>Journal of Child Psychology and Psychiatry</full-title></periodical><pages>623-633</pages><volume>58</volume><number>5</number><issue>5</issue><keywords><keyword>Post-traumatic stress disorder</keyword><keyword>cognitive therapy</keyword></keywords><dates><year>2017</year><pub-dates><date>May 1, 2017</date></pub-dates></dates><isbn>0021-9630</isbn><electronic-resource-num>10.1111/jcpp.12673</electronic-resource-num><abstract>Background Few efficacious early treatments for post-traumatic stress disorder (PTSD) in children and adolescents exist. Previous trials have intervened within the first month post-trauma and focused on secondary prevention of later post-traumatic stress; however, considerable natural recovery may still occur up to 6-months post-trauma. No trials have addressed the early treatment of established PTSD (i.e. 2- to 6-months post-trauma). Methods Twenty-nine youth (8?17 years) with PTSD (according to age-appropriate DSM-IV or ICD-10 diagnostic criteria) after a single-event trauma in the previous 2?6 months were randomly allocated to Cognitive Therapy for PTSD (CT-PTSD; n = 14) or waiting list (WL; n = 15) for 10 weeks. Results Significantly more participants were free of PTSD after CT-PTSD (71%) than WL (27%) at posttreatment (intent-to-treat, 95% CI for difference .04?.71). CT-PTSD yielded greater improvement on child-report questionnaire measures of PTSD, depression and anxiety; clinician-rated functioning; and parent-reported outcomes. Recovery after CT-PTSD was maintained at 6- and 12-month posttreatment. Beneficial effects of CT-PTSD were mediated through changes in appraisals and safety-seeking behaviours, as predicted by cognitive models of PTSD. CT-PTSD was considered acceptable on the basis of low dropout and high treatment credibility and therapist alliance ratings. Conclusions This trial provides preliminary support for the efficacy and acceptability of CT-PTSD as an early treatment for PTSD in youth. Moreover, the trial did not support the extension of ?watchful waiting? into the 2- to 6-month post-trauma window, as significant improvements in the WL arm (particularly in terms of functioning and depression) were not observed. Replication in larger samples is needed, but attention to recruitment issues will be required.</abstract><remote-database-name>acamh.onlinelibrary.wiley.com (Atypon)</remote-database-name><urls><web-urls><url>https://acamh.onlinelibrary.wiley.com/doi/10.1111/jcpp.12673</url></web-urls><pdf-urls><url>internal-pdf://1098/Meiser-Stedman et al. - 2017 - Cognitive therapy as an early treatment for post-t.pdf</url></pdf-urls></urls><access-date>2022-01-13 13:30:48</access-date></record><record><database name="MyLibrary">MyLibrary</database><source-app name="Zotero">Zotero</source-app><ref-type name="Journal Article">17</ref-type><contributors><authors><author>Meiser-Stedman, Richard</author><author>McKinnon, Anna</author><author>Dixon, Clare</author><author>Boyle, Adrian</author><author>Smith, Patrick</author><author>Dalgleish, Tim</author></authors></contributors><titles><title>A core role for cognitive processes in the acute onset and maintenance of post-traumatic stress in children and adolescents</title><secondary-title>Journal of Child Psychology and Psychiatry</secondary-title></titles><periodical><full-title>Journal of Child Psychology and Psychiatry</full-title></periodical><pages>875-884</pages><volume>60</volume><number>8</number><issue>8</issue><keywords><keyword>early intervention</keyword><keyword>cognitive development</keyword><keyword>longitudinal studies</keyword><keyword>Post-traumatic stress disorder</keyword></keywords><dates><year>2019</year><pub-dates><date>August 1, 2019</date></pub-dates></dates><isbn>0021-9630</isbn><electronic-resource-num>10.1111/jcpp.13054</electronic-resource-num><abstract>Background Post-traumatic stress disorder (PTSD) is a common reaction to trauma in children and adolescents. While a significant minority of trauma-exposed youth go on to have persistent PTSD, many youths who initially have a severe traumatic stress response undergo natural recovery. The present study investigated the role of cognitive processes in shaping the early reactions of child and adolescents to traumatic stressors, and the transition to persistent clinically significant post-traumatic stress symptoms (PTSS). Methods A prospective longitudinal study of youth aged 8?17 years who had attended a hospital emergency department following single trauma was undertaken, with assessments performed at 2?4 weeks (N = 226) and 2 months (N = 208) post-trauma. Acute stress disorder and PTSD were assessed using a structured interview, while PTSS, depression severity and peritraumatic and post-traumatic cognitive processes were assessed using self-report questionnaires. On the basis of their PTSS scores at each assessment, participants were categorised as being on a resilient, recovery or persistent trajectory. Results PTSS decreased between the two assessments. Cognitive processes at the 2- to 4-week assessment accounted for the most variance in PTSS at both the initial and follow-up assessment. The onset of post-traumatic stress was associated particularly with peritraumatic subjective threat, data-driven processing and pain. Its maintenance was associated with greater peritraumatic dissociation and panic, and post-traumatic persistent dissociation, trauma memory quality, rumination and negative appraisals. Efforts to deliberately process the trauma were more common in youth who experienced the onset of clinically significant PTSS. Regression modelling indicated that the predictive effect of baseline negative appraisals remained when also accounting for baseline PTSS and depression. Conclusions Cognitive processes play an important role in the onset and maintenance of PTSS in children and adolescents exposed to trauma. Trauma-related appraisals play a particular role when considering whether youth make the transition from clinically significant acute PTSS to persistent PTSS.</abstract><remote-database-name>acamh.onlinelibrary.wiley.com (Atypon)</remote-database-name><urls><web-urls><url>https://acamh.onlinelibrary.wiley.com/doi/10.1111/jcpp.13054</url></web-urls><pdf-urls><url>internal-pdf://1099/Meiser-Stedman et al. - 2019 - A core role for cognitive processes in the acute o.pdf</url></pdf-urls></urls><access-date>2022-01-13 13:30:50</access-date></record><record><database name="MyLibrary">MyLibrary</database><source-app name="Zotero">Zotero</source-app><ref-type name="Journal Article">17</ref-type><contributors><authors><author>Norbury, Courtenay Frazier</author><author>Gooch, Debbie</author><author>Baird, Gillian</author><author>Charman, Tony</author><author>Simonoff, Emily</author><author>Pickles, Andrew</author></authors></contributors><titles><title>Younger children experience lower levels of language competence and academic progress in the first year of school: evidence from a population study</title><secondary-title>Journal of Child Psychology and Psychiatry</secondary-title><short-title>Younger children experience lower levels of language competence and academic progress in the first year of school</short-title></titles><periodical><full-title>Journal of Child Psychology and Psychiatry</full-title></periodical><pages>65-73</pages><volume>57</volume><number>1</number><issue>1</issue><keywords><keyword>academic achievement</keyword><keyword>language impairment</keyword><keyword>behaviour problems</keyword><keyword>Relative age</keyword></keywords><dates><year>2016</year><pub-dates><date>January 1, 2016</date></pub-dates></dates><isbn>0021-9630</isbn><electronic-resource-num>10.1111/jcpp.12431</electronic-resource-num><abstract>Background The youngest children in an academic year are reported to be educationally disadvantaged and overrepresented in referrals to clinical services. In this study we investigate for the first time whether these disadvantages are indicative of a mismatch between language competence at school entry and the academic demands of the classroom. Methods We recruited a population sample of 7,267 children aged 4 years 9 months to 5 years 10 months attending state-maintained reception classrooms in Surrey, England. Teacher ratings on the Children's Communication Checklist-Short (CCC-S), a measure of language competence, the Strengths and Difficulties Questionnaire-Total Difficulties Score (SDQ), a measure of behavioural problems, and the Early Years Foundation Stage Profile (EYFSP), a measure of academic attainment, were obtained at the end of the reception year. Results The youngest children were rated by teachers as having more language deficits, behaviour problems, and poorer academic progress at the end of the school year. Language deficits were highly associated with behaviour problems; adjusted odds ratio 8.70, 95% CI [7.25?10.45]. Only 4.8% of children with teacher-rated language deficits and 1.3% of those with co-occurring language and behaviour difficulties obtained a ?Good Level of Development? on the EYFSP. While age predicted unique variance in academic attainment (1%), language competence was the largest associate of academic achievement (19%). Conclusion The youngest children starting school have relatively immature language and behaviour skills and many are not yet ready to meet the academic and social demands of the classroom. At a population level, developing oral language skills and/or ensuring academic targets reflect developmental capacity could substantially reduce the numbers of children requiring specialist clinical services in later years.</abstract><remote-database-name>acamh.onlinelibrary.wiley.com (Atypon)</remote-database-name><urls><web-urls><url>https://acamh.onlinelibrary.wiley.com/doi/10.1111/jcpp.12431</url></web-urls><pdf-urls><url>internal-pdf://1100/Norbury et al. - 2016 - Younger children experience lower levels of langua.pdf</url></pdf-urls></urls><access-date>2022-01-13 13:30:51</access-date></record><record><database name="MyLibrary">MyLibrary</database><source-app name="Zotero">Zotero</source-app><ref-type name="Journal Article">17</ref-type><contributors><authors><author>Czyz, Ewa K.</author><author>Horwitz, Adam G.</author><author>Arango, Alejandra</author><author>King, Cheryl A</author></authors></contributors><titles><title>Short-term change and prediction of suicidal ideation among adolescents: a daily diary study following psychiatric hospitalization</title><secondary-title>Journal of Child Psychology and Psychiatry</secondary-title><short-title>Short-term change and prediction of suicidal ideation among adolescents</short-title></titles><periodical><full-title>Journal of Child Psychology and Psychiatry</full-title></periodical><pages>732-741</pages><volume>60</volume><number>7</number><issue>7</issue><keywords><keyword>adolescents</keyword><keyword>suicidal ideation</keyword><keyword>Ecological momentary assessment</keyword><keyword>hopelessness</keyword><keyword>interpersonal-psychological theory</keyword></keywords><dates><year>2019</year><pub-dates><date>July 1, 2019</date></pub-dates></dates><isbn>0021-9630</isbn><electronic-resource-num>10.1111/jcpp.12974</electronic-resource-num><abstract>Background Our understanding of suicidal ideation (SI) and its risk precursors is largely informed by studies spanning over wide time intervals (weeks, months, years). Little is known about SI as it occurs in daily lives of individuals at risk for suicide, the extent to which suicidal thoughts are dynamic over short periods of time, and the degree to which theoretically informed risk factors predict near-term SI. Methods Thirty-four adolescents hospitalized due to last-month suicide attempt and/or last-week SI (76% female; ages 13?17) responded to daily surveys sent to their cell phones for four consecutive weeks after discharge (n = 652 observations). Results There was notable variability in day-to-day SI, with half of ideation ratings changing at least one within-person standard deviation from one day to the next. Results of mixed effects models revealed concurrent (same-day), but not short-term prospective (next-day), associations between SI (frequency, duration, urge) and well-established predictors (connectedness, burdensomeness, hopelessness). However, synergistic effects of low connectedness with either high burdensomeness or high hopelessness were reliably associated with more severe same- and next-day suicidal ideation. Conclusions This study adds to emerging literature indicating that suicidal thoughts fluctuate considerably among individuals at risk for suicide, further extending it by focusing on adolescents in the critical posthospitalization period. Fostering high-risk adolescents? sense of connectedness to others may be an especially promising intervention target. Frequent assessment of SI and its predictors, independently and in combination, could help identify promising predictors of short-term risk and meaningful intervention targets in high-risk teens.</abstract><remote-database-name>acamh.onlinelibrary.wiley.com (Atypon)</remote-database-name><urls><web-urls><url>https://acamh.onlinelibrary.wiley.com/doi/10.1111/jcpp.12974</url></web-urls><pdf-urls><url>internal-pdf://1101/Czyz et al. - 2019 - Short-term change and prediction of suicidal ideat.pdf</url></pdf-urls></urls><access-date>2022-01-13 13:30:52</access-date></record><record><database name="MyLibrary">MyLibrary</database><source-app name="Zotero">Zotero</source-app><ref-type name="Journal Article">17</ref-type><contributors><authors><author>Van Lieshout, Ryan J.</author><author>Boyle, Michael H.</author><author>Favotto, Lindsay</author><author>Krzeczkowski, John E.</author><author>Savoy, Calan</author><author>Saigal, Saroj</author><author>Schmidt, Louis A.</author></authors></contributors><titles><title>Impact of extremely low-birth-weight status on risk and resilience for depression and anxiety in adulthood</title><secondary-title>Journal of Child Psychology and Psychiatry</secondary-title></titles><periodical><full-title>Journal of Child Psychology and Psychiatry</full-title></periodical><pages>596-603</pages><volume>59</volume><number>5</number><issue>5</issue><keywords><keyword>resilience</keyword><keyword>depression</keyword><keyword>anxiety</keyword><keyword>Extremely low birth weight</keyword><keyword>cumulative risk</keyword></keywords><dates><year>2018</year><pub-dates><date>May 1, 2018</date></pub-dates></dates><isbn>0021-9630</isbn><electronic-resource-num>10.1111/jcpp.12826</electronic-resource-num><abstract>Background Preterm birth is associated with an increased risk of depression and anxiety, but it is not known if this is due to greater exposure to risk, or if perinatal adversity amplifies the impact of traditional risk factors. This study sought to determine if exposure to perinatal adversity modifies associations between traditional risk and resilience factors and depression and anxiety in adulthood. Methods A sample of 142 extremely low-birth-weight (ELBW &lt; 1,000 g) survivors and 133 sociodemographically matched normal birth weight (NBW) control participants was followed longitudinally to 22?26 years of age. Separate postnatal risk and resilience scales were created using eight risk and seven resilience factors, respectively. Depression and anxiety were assessed using the internalizing scale of the Young Adult Self-Report (YASR). This scale was also dichotomized at the 90th percentile to define clinically significant psychopathology. Results While the average number of risk exposures did not differ between groups, ELBW survivors were more susceptible to risk than NBW control participants. For the ELBW group, each additional risk factor resulted in a 2-point increase in internalizing scores, and two and a half times the odds of clinically significant internalizing symptoms (OR = 2.47, 95% CI = 1.63, 3.76). The protective effect of resiliency factors was also blunted among ELBW survivors. Conclusions Extremely low-birth-weight survivors may be more sensitive to traditional risk factors for psychopathology and less protected by resiliency factors. Intervention strategies aimed at preventing or reducing exposure to traditional childhood risk factors for psychopathology may reduce the burden of mental illness in adult survivors of prematurity.</abstract><remote-database-name>acamh.onlinelibrary.wiley.com (Atypon)</remote-database-name><urls><web-urls><url>https://acamh.onlinelibrary.wiley.com/doi/10.1111/jcpp.12826</url></web-urls></urls><access-date>2022-01-13 13:30:53</access-date></record><record><database name="MyLibrary">MyLibrary</database><source-app name="Zotero">Zotero</source-app><ref-type name="Journal Article">17</ref-type><contributors><authors><author>Brownlie, E.b.</author><author>Graham, Eva</author><author>Bao, Lin</author><author>Koyama, Emiko</author><author>Beitchman, Joseph H.</author></authors></contributors><titles><title>Language disorder and retrospectively reported sexual abuse of girls: severity and disclosure</title><secondary-title>Journal of Child Psychology and Psychiatry</secondary-title><short-title>Language disorder and retrospectively reported sexual abuse of girls</short-title></titles><periodical><full-title>Journal of Child Psychology and Psychiatry</full-title></periodical><pages>1114-1121</pages><volume>58</volume><number>10</number><issue>10</issue><keywords><keyword>longitudinal studies</keyword><keyword>trauma</keyword><keyword>Language disorder</keyword><keyword>sexual abuse</keyword></keywords><dates><year>2017</year><pub-dates><date>October 1, 2017</date></pub-dates></dates><isbn>0021-9630</isbn><electronic-resource-num>10.1111/jcpp.12723</electronic-resource-num><abstract>Background Despite emerging evidence for an association between communication disorders and maltreatment, little research has examined sexual abuse characteristics or disclosure experiences among individuals with language disorder (LD). Given that communication difficulties may constitute a barrier to disclosure, the disclosure experiences among individuals with and without communication difficulties may also differ. Methods Five-year-old children identified with a language and/or speech disorder from a nonclinical community sample and a control group were followed to adulthood in a prospective longitudinal study. At age 31, participants completed a behaviorally specific questionnaire on experiences of sexual abuse and questionnaires on disclosure experiences and social reactions to disclosure. Due to low endorsement of sexual victimization among male participants and low sample size, results are reported for women only and exclude nine participants with speech disorder without LD. Participation rates were 28 of 40 in the LD cohort and 45 of 51 controls. Sexual victimization severity was defined using an index combining five indicators (duration, invasiveness, relationship to perpetrator, coercive tactics used, and number of perpetrators). Subthreshold sexual victimization was defined as a single, noncontact incident with a perpetrator unknown to the child; experiences with greater severity were classified as child sexual abuse. Results Among women who reported sexual victimization by age 18, invasiveness and overall severity were greater in the LD cohort than in the control cohort. Women in the LD cohort (43%) were more likely than controls (16%) to report child sexual abuse, excluding subthreshold experiences. There were no differences between cohorts in probability of disclosure, latency to disclosure, or social reactions. Conclusions Women with a history of child LD in a nonclinical sample reported substantial child sexual abuse experiences. Implications for understanding associations between LD and mental health and for prevention and early intervention are discussed.</abstract><remote-database-name>acamh.onlinelibrary.wiley.com (Atypon)</remote-database-name><urls><web-urls><url>https://acamh.onlinelibrary.wiley.com/doi/10.1111/jcpp.12723</url></web-urls></urls><access-date>2022-01-13 13:30:54</access-date></record><record><database name="MyLibrary">MyLibrary</database><source-app name="Zotero">Zotero</source-app><ref-type name="Journal Article">17</ref-type><contributors><authors><author>Forte, Alberto</author><author>Orri, Massimiliano</author><author>Turecki, Gustavo</author><author>Galera, Cedric</author><author>Pompili, Maurizio</author><author>Boivin, Michel</author><author>Tremblay, Richard E.</author><author>Côté, Sylvana M.</author><author>Geoffroy, Marie-Claude</author></authors></contributors><titles><title>Identifying environmental pathways between irritability during childhood and suicidal ideation and attempt in adolescence: findings from a 20-year population-based study</title><secondary-title>Journal of Child Psychology and Psychiatry</secondary-title><short-title>Identifying environmental pathways between irritability during childhood and suicidal ideation and attempt in adolescence</short-title></titles><periodical><full-title>Journal of Child Psychology and Psychiatry</full-title></periodical><pages>1402-1411</pages><volume>62</volume><number>12</number><issue>12</issue><keywords><keyword>adolescence</keyword><keyword>longitudinal</keyword><keyword>suicidal ideation</keyword><keyword>birth cohort</keyword><keyword>Irritability</keyword><keyword>suicide attempt</keyword></keywords><dates><year>2021</year><pub-dates><date>December 1, 2021</date></pub-dates></dates><isbn>0021-9630</isbn><electronic-resource-num>10.1111/jcpp.13411</electronic-resource-num><abstract>Background Irritable children are at increased risk of suicidal ideation and suicide attempt, but the underlying environmental mechanisms accounting for these associations are largely unknown. We aimed to investigate the mediating role of peer victimization and harsh parenting in the association between childhood irritability and adolescent suicidal ideation and attempt. Method N?=?1,483 participants from the Québec Longitudinal Study of Child Development followed up from 5?months until 20?years of age (2018) with annual or biannual assessments. Irritability was operationalized using assessments of teacher-reported temper tantrums and reactive aggression. Suicidal ideation and suicide attempt at ages 13, 15, 17, and 20?years were self-reported. Peer victimization (self-reported at age 13) and harsh parenting (mothers reported at age 13) were considered as potential mediators. Results We identified four trajectories of teacher-reported irritability symptoms from 6 to 12?years: low (74.8%), rising (12.9%), declining (7.3%), and persistent (4.9%). In adjusted models, children in the persistent and rising trajectories had, respectively, 2.81-fold (CI, 1.27?6.22) and 2.14-fold (CI, 1.20?3.81) increased odds of suicide attempt in adolescence, but not suicidal ideation. We found that a significant proportion of the association between irritability trajectories and suicide attempt was mediated by peer victimization (33% and 35% for rising and persistent, respectively), but there was no mediation via harsh parenting. Conclusions Our findings suggest that peer victimization may be a key mechanism explaining the increased suicide attempt risk of children presenting with persistently high or increasing irritability. Interventions to reduce peer victimization may be helpful to reduce suicide risk among irritable children.</abstract><remote-database-name>acamh.onlinelibrary.wiley.com (Atypon)</remote-database-name><urls><web-urls><url>https://acamh.onlinelibrary.wiley.com/doi/10.1111/jcpp.13411</url></web-urls></urls><access-date>2022-01-13 13:30:55</access-date></record><record><database name="MyLibrary">MyLibrary</database><source-app name="Zotero">Zotero</source-app><ref-type name="Journal Article">17</ref-type><contributors><authors><author>Hawton, Keith</author><author>Bergen, Helen</author><author>Kapur, Navneet</author><author>Cooper, Jayne</author><author>Steeg, Sarah</author><author>Ness, Jennifer</author><author>Waters, Keith</author></authors></contributors><titles><title>Repetition of self-harm and suicide following self-harm in children and adolescents: findings from the Multicentre Study of Self-harm in England</title><secondary-title>Journal of Child Psychology and Psychiatry</secondary-title><short-title>Repetition of self-harm and suicide following self-harm in children and adolescents</short-title></titles><periodical><full-title>Journal of Child Psychology and Psychiatry</full-title></periodical><pages>1212-1219</pages><volume>53</volume><number>12</number><issue>12</issue><keywords><keyword>children and adolescents</keyword><keyword>suicide</keyword><keyword>self-harm</keyword><keyword>repeat self-harm</keyword><keyword>self-injury</keyword><keyword>self-poisoning</keyword></keywords><dates><year>2012</year><pub-dates><date>December 1, 2012</date></pub-dates></dates><isbn>0021-9630</isbn><electronic-resource-num>10.1111/j.1469-7610.2012.02559.x</electronic-resource-num><abstract>Background:? Self-harm (intentional self-poisoning and self-injury) in children and adolescents is often repeated and is associated with increased risk of future suicide. We have investigated factors associated with these outcomes. Method:? We used data collected in the Multicentre Study of Self-harm in England on all self-harm hospital presentations by individuals aged 10?18?years between 2000 and 2007, and national death information on these individuals to the end of 2010. Cox hazard proportional models were used to identify independent and multivariable predictors of repetition of self-harm and of suicide. Results:? Repetition of self-harm occurred in 27.3% of individuals (N?=?3920) who presented between 2000 and 2005 and were followed up until 2007. Multivariate analysis showed that repetition was associated with age, self-cutting, and previous self-harm and psychiatric treatment. Of 51 deaths in individuals who presented between 2000 and 2007 and were followed up to 2010 (N?=?5133) half (49.0%) were suicides. The method used was usually different to that used for self-harm. Multivariate analysis showed that suicide was associated with male gender [Hazard ratio (HR)?=?2.4, 95% CI 1.2?4.8], self-cutting (HR?=?2.1, 95% CI 1.1?3.7) and prior psychiatric treatment at initial presentation (HR?=?4.2, 95% CI 1.7?10.5). It was also associated with self-cutting and history of psychiatric treatment at the last episode before death, and history of previous self harm. Conclusions:? Self-cutting as a method of self-harm in children and adolescents conveys greater risk of suicide (and repetition) than self-poisoning although different methods are usually used for suicide. The findings underline the need for psychosocial assessment in all cases.</abstract><remote-database-name>acamh.onlinelibrary.wiley.com (Atypon)</remote-database-name><urls><web-urls><url>https://acamh.onlinelibrary.wiley.com/doi/10.1111/j.1469-7610.2012.02559.x</url></web-urls></urls><access-date>2022-01-13 13:30:55</access-date></record><record><database name="MyLibrary">MyLibrary</database><source-app name="Zotero">Zotero</source-app><ref-type name="Journal Article">17</ref-type><contributors><authors><author>Sinopoli, Vanessa M.</author><author>Erdman, Lauren</author><author>Burton, Christie L.</author><author>Park, Laura S.</author><author>Dupuis, Annie</author><author>Shan, Janet</author><author>Goodale, Tara</author><author>Shaheen, S.-M.</author><author>Crosbie, Jennifer</author><author>Schachar, Russell J.</author><author>Arnold, Paul D.</author></authors></contributors><titles><title>Serotonin system genes and obsessive-compulsive trait dimensions in a population-based, pediatric sample: a genetic association study</title><secondary-title>Journal of Child Psychology and Psychiatry</secondary-title><short-title>Serotonin system genes and obsessive-compulsive trait dimensions in a population-based, pediatric sample</short-title></titles><periodical><full-title>Journal of Child Psychology and Psychiatry</full-title></periodical><pages>1289-1299</pages><volume>60</volume><number>12</number><issue>12</issue><keywords><keyword>5-HTTLPR</keyword><keyword>genetic association</keyword><keyword>HTR1B</keyword><keyword>HTR2A</keyword><keyword>Obsessive-compulsive disorder</keyword><keyword>phenotypic heterogeneity</keyword><keyword>population-based</keyword><keyword>serotonin genes</keyword><keyword>serotonin system</keyword><keyword>SLC6A4</keyword><keyword>symptom dimensions</keyword></keywords><dates><year>2019</year><pub-dates><date>December 1, 2019</date></pub-dates></dates><isbn>0021-9630</isbn><electronic-resource-num>10.1111/jcpp.13079</electronic-resource-num><abstract>Background Serotonin system genes are commonly studied in obsessive-compulsive disorder (OCD), but genetic studies to date have produced inconsistent results, possibly because phenotypic heterogeneity has not been adequately accounted for. In this paper, we studied candidate serotonergic genes and homogenous phenotypic subgroups as presented through obsessive-compulsive (OC) trait dimensions in a general population of children and adolescents. We hypothesized that different serotonergic gene variants are associated with different OC trait dimensions and, furthermore, that they vary by sex. Methods Obsessive-compulsive trait dimensions (Cleaning/Contamination, Counting/Checking, Symmetry/Ordering, Superstition, Rumination, and Hoarding) were examined in a total of 5,213 pediatric participants in the community using the Toronto Obsessive-Compulsive Scale (TOCS). We genotyped candidate serotonin genes (directly genotyping the 5-HTTLPR polymorphism in SLC6A4 for 2018 individuals and using single nucleotide polymorphism (SNP) array data for genes SLC6A4, HTR2A, and HTR1B for 4711 individuals). We assessed the association between variants across these genes and each of the OC trait dimensions, within males and females separately. We analyzed OC traits as both (a) dichotomized based on a threshold value and (b) quantitative scores. Results The [LG + S] variant in 5-HTTLPR was significantly associated with hoarding in males (p-value of 0.003 and 0.004 for categorical and continuous analyses, respectively). There were no significant findings for 5-HTTLPR in females. Using SNP array data, there were significant findings for rumination in males for HTR2A SNPs (p-value of 1.04e-6 to 5.20e-6). Conclusions This represents the first genetic association study of OC trait dimensions in a community-based pediatric sample. Our strongest results indicate that hoarding and rumination may be distinct in their association with serotonin gene variants and that serotonin gene variation may be specific to sex. Future genetic association studies in OCD should properly account for heterogeneity, using homogenous subgroups stratified by symptom dimension, sex, and age group.</abstract><remote-database-name>acamh.onlinelibrary.wiley.com (Atypon)</remote-database-name><urls><web-urls><url>https://acamh.onlinelibrary.wiley.com/doi/10.1111/jcpp.13079</url></web-urls></urls><access-date>2022-01-13 13:30:56</access-date></record><record><database name="MyLibrary">MyLibrary</database><source-app name="Zotero">Zotero</source-app><ref-type name="Journal Article">17</ref-type><contributors><authors><author>Odgers, Candice L.</author><author>Jensen, Michaeline R.</author></authors></contributors><titles><title>Annual Research Review: Adolescent mental health in the digital age: facts, fears, and future directions</title><secondary-title>Journal of Child Psychology and Psychiatry</secondary-title><short-title>Annual Research Review</short-title></titles><periodical><full-title>Journal of Child Psychology and Psychiatry</full-title></periodical><pages>336-348</pages><volume>61</volume><number>3</number><issue>3</issue><keywords><keyword>adolescence</keyword><keyword>depression</keyword><keyword>Mental health</keyword><keyword>Internet usage</keyword><keyword>social media</keyword></keywords><dates><year>2020</year><pub-dates><date>March 1, 2020</date></pub-dates></dates><isbn>0021-9630</isbn><electronic-resource-num>10.1111/jcpp.13190</electronic-resource-num><abstract>Adolescents are spending an increasing amount of their time online and connected to each other via digital technologies. Mobile device ownership and social media usage have reached unprecedented levels, and concerns have been raised that this constant connectivity is harming adolescents? mental health. This review synthesized data from three sources: (a) narrative reviews and meta-analyses conducted between 2014 and 2019, (b) large-scale preregistered cohort studies and (c) intensive longitudinal and ecological momentary assessment studies, to summarize what is known about linkages between digital technology usage and adolescent mental health, with a specific focus on depression and anxiety. The review highlights that most research to date has been correlational, focused on adults versus adolescents, and has generated a mix of often conflicting small positive, negative and null associations. The most recent and rigorous large-scale preregistered studies report small associations between the amount of daily digital technology usage and adolescents? well-being that do not offer a way of distinguishing cause from effect and, as estimated, are unlikely to be of clinical or practical significance. Implications for improving future research and for supporting adolescents? mental health in the digital age are discussed.</abstract><remote-database-name>acamh.onlinelibrary.wiley.com (Atypon)</remote-database-name><urls><web-urls><url>https://acamh.onlinelibrary.wiley.com/doi/10.1111/jcpp.13190</url></web-urls><pdf-urls><url>internal-pdf://1102/Odgers and Jensen - 2020 - Annual Research Review Adolescent mental health i.pdf</url></pdf-urls></urls><access-date>2022-01-13 13:30:58</access-date></record><record><database name="MyLibrary">MyLibrary</database><source-app name="Zotero">Zotero</source-app><ref-type name="Journal Article">17</ref-type><contributors><authors><author>Hendriks, Lotte</author><author>de Kleine, Rianne A.</author><author>Heyvaert, Mieke</author><author>Becker, Eni S.</author><author>Hendriks, Gert-Jan</author><author>van Minnen, Agnes</author></authors></contributors><titles><title>Intensive prolonged exposure treatment for adolescent complex posttraumatic stress disorder: a single-trial design</title><secondary-title>Journal of Child Psychology and Psychiatry</secondary-title><short-title>Intensive prolonged exposure treatment for adolescent complex posttraumatic stress disorder</short-title></titles><periodical><full-title>Journal of Child Psychology and Psychiatry</full-title></periodical><pages>1229-1238</pages><volume>58</volume><number>11</number><issue>11</issue><keywords><keyword>adolescents</keyword><keyword>Complex PTSD</keyword><keyword>intensive treatment</keyword><keyword>prolonged exposure</keyword><keyword>treatment outcome</keyword></keywords><dates><year>2017</year><pub-dates><date>November 1, 2017</date></pub-dates></dates><isbn>0021-9630</isbn><electronic-resource-num>10.1111/jcpp.12756</electronic-resource-num><abstract>Background The current study evaluated the effectiveness and safety of intensive prolonged exposure (PE) targeting adolescent patients with complex posttraumatic stress disorder (PTSD) and comorbid disorders following multiple interpersonal trauma. Methods Ten adolescents meeting full diagnostic criteria for PTSD were recruited from a specialized outpatient mental health clinic and offered a standardized intensive PE. The intensive PE consisted of three daily 90-min exposure sessions delivered on five consecutive weekdays, followed by 3 weekly 90-min booster sessions. In a single-trial design, the participants were randomly allocated to one of five baseline lengths (4?8 weeks) before starting the intensive PE. Before, during, and after intensive PE completion, self-reported PTSD symptom severity was assessed weekly as a primary outcome (a total of 21 measurements). Furthermore, clinician-administered PTSD diagnostic status and symptom severity (primary outcome), as well as self-reported comorbid symptoms (secondary outcomes), were assessed at four single time points (baseline-to-6-month follow-up). Results Time-series analyses showed that self-reported PTSD symptom severity significantly declined following treatment (p = .002). Pre-postgroup analyses demonstrated significant reductions of clinician-administered PTSD symptom severity and self-reported comorbidity that persisted during the 3- and 6-month follow-ups (all ps &lt; .05), where 80% of adolescents had reached diagnostic remission of PTSD. There was neither treatment dropout nor any adverse events. Conclusions The results of this first proof of concept trial suggest that intensive PE can be effective and safe in an adolescent population with complex PTSD, although the gains achieved need to be confirmed in a randomized controlled trial.</abstract><remote-database-name>acamh.onlinelibrary.wiley.com (Atypon)</remote-database-name><urls><web-urls><url>https://acamh.onlinelibrary.wiley.com/doi/10.1111/jcpp.12756</url></web-urls></urls><access-date>2022-01-13 13:31:00</access-date></record><record><database name="MyLibrary">MyLibrary</database><source-app name="Zotero">Zotero</source-app><ref-type name="Journal Article">17</ref-type><contributors><authors><author>Russell, Ginny</author><author>Ford, Tamsin</author><author>Rosenberg, Rachel</author><author>Kelly, Susan</author></authors></contributors><titles><title>The association of attention deficit hyperactivity disorder with socioeconomic disadvantage: alternative explanations and evidence</title><secondary-title>Journal of Child Psychology and Psychiatry</secondary-title><short-title>The association of attention deficit hyperactivity disorder with socioeconomic disadvantage</short-title></titles><periodical><full-title>Journal of Child Psychology and Psychiatry</full-title></periodical><pages>436-445</pages><volume>55</volume><number>5</number><issue>5</issue><keywords><keyword>child development</keyword><keyword>social class</keyword><keyword>longitudinal studies</keyword><keyword>ADHD</keyword><keyword>sociocultural influence</keyword></keywords><dates><year>2014</year><pub-dates><date>May 1, 2014</date></pub-dates></dates><isbn>0021-9630</isbn><electronic-resource-num>10.1111/jcpp.12170</electronic-resource-num><abstract>Background Studies throughout Northern Europe, the United States and Australia have found an association between childhood attention deficit hyperactivity disorder (ADHD) and family socioeconomic disadvantage. We report further evidence for the association and review potential causal pathways that might explain the link. Method Secondary analysis of a UK birth cohort (the Millennium Cohort Study, N = 19,519) was used to model the association of ADHD with socioeconomic disadvantage and assess evidence for several potential explanatory pathways. The case definition of ADHD was a parent-report of whether ADHD had been identified by a medical doctor or health professional when children were 7 years old. Results ADHD was associated with a range of indicators of social and economic disadvantage including poverty, housing tenure, maternal education, income, lone parenthood and younger motherhood. There was no evidence to suggest childhood ADHD was a causal factor of socioeconomic disadvantage: income did not decrease for parents of children with ADHD compared to controls over the 7-year study period. No clinical bias towards labelling ADHD in low SES groups was detected. There was evidence to suggest that parent attachment/family conflict mediated the relationship between ADHD and SES. Conclusion Although genetic and neurological determinants may be the primary predictors of difficulties with activity level and attention, aetiology appears to be influenced by socioeconomic situation.</abstract><remote-database-name>acamh.onlinelibrary.wiley.com (Atypon)</remote-database-name><urls><web-urls><url>https://acamh.onlinelibrary.wiley.com/doi/10.1111/jcpp.12170</url></web-urls><pdf-urls><url>internal-pdf://1123/Russell et al. - 2014 - The association of attention deficit hyperactivity.pdf</url></pdf-urls></urls><access-date>2022-01-13 13:33:04</access-date></record><record><database name="MyLibrary">MyLibrary</database><source-app name="Zotero">Zotero</source-app><ref-type name="Journal Article">17</ref-type><contributors><authors><author>Whitehouse, Andrew J.O.</author><author>Mattes, Eugen</author><author>Maybery, Murray T.</author><author>Sawyer, Michael G.</author><author>Jacoby, Peter</author><author>Keelan, Jeffrey A.</author><author>Hickey, Martha</author></authors></contributors><titles><title>Sex-specific associations between umbilical cord blood testosterone levels and language delay in early childhood</title><secondary-title>Journal of Child Psychology and Psychiatry</secondary-title></titles><periodical><full-title>Journal of Child Psychology and Psychiatry</full-title></periodical><pages>726-734</pages><volume>53</volume><number>7</number><issue>7</issue><keywords><keyword>developmental language disorder</keyword><keyword>Raine study</keyword><keyword>language delay</keyword><keyword>sex-difference</keyword><keyword>Testosterone</keyword></keywords><dates><year>2012</year><pub-dates><date>July 1, 2012</date></pub-dates></dates><isbn>0021-9630</isbn><electronic-resource-num>10.1111/j.1469-7610.2011.02523.x</electronic-resource-num><abstract>Background:? Preliminary evidence suggests that prenatal testosterone exposure may be associated with language delay. However, no study has examined a large sample of children at multiple time-points. Methods:? Umbilical cord blood samples were obtained at 861 births and analysed for bioavailable testosterone (BioT) concentrations. When participating offspring were 1, 2 and 3?years of age, parents of 767 children (males?=?395; females?=?372) completed the Infant Monitoring Questionnaire (IMQ), which measures Communication, Gross Motor, Fine Motor, Adaptive and Personal?Social development. Cut-off scores are available for each scale at each age to identify children with ?clinically significant? developmental delays. Chi-square analyses and generalized estimating equations examined longitudinal associations between sex-specific quartiles of BioT concentrations and the rate of developmental delay. Results:? Significantly more males than females had language delay (Communication scale) at age 1, 2 and 3?years (p-values?≤.?01). Males were also more likely to be classified as delayed on the Fine-Motor (p?=?.04) and Personal?Social (p?</abstract><remote-database-name>acamh.onlinelibrary.wiley.com (Atypon)</remote-database-name><urls><web-urls><url>https://acamh.onlinelibrary.wiley.com/doi/10.1111/j.1469-7610.2011.02523.x</url></web-urls></urls><access-date>2022-01-13 13:33:05</access-date></record><record><database name="MyLibrary">MyLibrary</database><source-app name="Zotero">Zotero</source-app><ref-type name="Journal Article">17</ref-type><contributors><authors><author>Sehmi, Rukmen</author><author>Rushton, Alan</author><author>Pickles, Andrew</author><author>Grant, Margaret</author><author>Maughan, Barbara</author></authors></contributors><titles><title>Infant domestic adoption: outcomes at mid-life</title><secondary-title>Journal of Child Psychology and Psychiatry</secondary-title><short-title>Infant domestic adoption</short-title></titles><periodical><full-title>Journal of Child Psychology and Psychiatry</full-title></periodical><pages>789-797</pages><volume>61</volume><number>7</number><issue>7</issue><keywords><keyword>mental health</keyword><keyword>externalizing</keyword><keyword>birth cohort</keyword><keyword>Adoption</keyword><keyword>follow-up</keyword></keywords><dates><year>2020</year><pub-dates><date>July 1, 2020</date></pub-dates></dates><isbn>0021-9630</isbn><electronic-resource-num>10.1111/jcpp.13178</electronic-resource-num><abstract>Background Adoption studies can cast light on environmental influences on development, but heterogeneity in preplacement experiences often complicates interpretation of findings. Methods We studied infant-adopted samples drawn from the 1958 and 1970 British birth cohorts and examined mental health, well-being, physical health and externalizing outcomes at mid-life. Outcomes for adopted cohort members were compared with those of (a) individuals raised in two biological parent families (?general population? comparisons) and (b) birth comparison groups of other nonadopted children from similar circumstances at birth. Results In both cohorts, to-be-adopted children shared early characteristics in common with birth comparison children, but were placed in more socially advantaged adoptive homes. Followed to mid-life, there were few group differences on indicators of physical health or psychological well-being. Levels of psychological distress were comparable in the adopted and general population samples in both cohorts, and more favourable than in the birth comparison groups among women in the 1958 cohort; more beneficial childhood family circumstances contributed to these differences. Rates of adult externalizing outcomes were comparable in the adopted and birth comparison groups in both cohorts, and higher than in the general population samples; indicators of maternal and prenatal exposures contributed to these differences. Conclusions Rearing in adoptive homes may provide protective effects in relation to internalizing problems but may not be as protective in relation to externalizing outcomes.</abstract><remote-database-name>acamh.onlinelibrary.wiley.com (Atypon)</remote-database-name><urls><web-urls><url>https://acamh.onlinelibrary.wiley.com/doi/10.1111/jcpp.13178</url></web-urls></urls><access-date>2022-01-13 13:33:06</access-date></record><record><database name="MyLibrary">MyLibrary</database><source-app name="Zotero">Zotero</source-app><ref-type name="Journal Article">17</ref-type><contributors><authors><author>Pickard, Hannah</author><author>Hirsch, Colette</author><author>Simonoff, Emily</author><author>Happé, Francesca</author></authors></contributors><titles><title>Exploring the cognitive, emotional and sensory correlates of social anxiety in autistic and neurotypical adolescents</title><secondary-title>Journal of Child Psychology and Psychiatry</secondary-title></titles><periodical><full-title>Journal of Child Psychology and Psychiatry</full-title></periodical><pages>1317-1327</pages><volume>61</volume><number>12</number><issue>12</issue><keywords><keyword>adolescence</keyword><keyword>social anxiety</keyword><keyword>emotion</keyword><keyword>cognition</keyword><keyword>Autism</keyword></keywords><dates><year>2020</year><pub-dates><date>December 1, 2020</date></pub-dates></dates><isbn>0021-9630</isbn><electronic-resource-num>10.1111/jcpp.13214</electronic-resource-num><abstract>Background Social anxiety is common in autistic adolescents. While emerging evidence indicates the importance of several mechanisms (including intolerance of uncertainty (IU), alexithymia and sensory processing) for maintaining anxiety, limited research has explored how these factors are associated with social anxiety in autistic adolescents. Methods We investigated whether IU, emotional and sensory processing are related to social anxiety in autistic and neurotypical adolescents, gathering experimental and questionnaire data from 61 autistic and 62 neurotypical 11- to 17-year-olds recruited to have similarly high levels of anxiety. Results In autistic and neurotypical adolescents matched for social anxiety, similar significant associations were observed between social anxiety and IU, alexithymia, maladaptive emotion regulation, sensory hypersensitivity and interoceptive sensibility. Taking a dimensional approach, we found that child- and parent-reported IU, alexithymia and sensory hypersensitivity mediated the relationship between autistic traits and social anxiety symptoms in the combined group of adolescents. Conclusions Our findings indicate that similar correlates of social anxiety are evident in autistic and neurotypical youths experiencing social anxiety and further our understanding of mechanisms that may contribute towards social anxiety in both groups.</abstract><remote-database-name>acamh.onlinelibrary.wiley.com (Atypon)</remote-database-name><urls><web-urls><url>https://acamh.onlinelibrary.wiley.com/doi/10.1111/jcpp.13214</url></web-urls><pdf-urls><url>internal-pdf://1124/Pickard et al. - 2020 - Exploring the cognitive, emotional and sensory cor.pdf</url></pdf-urls></urls><access-date>2022-01-13 13:33:08</access-date></record><record><database name="MyLibrary">MyLibrary</database><source-app name="Zotero">Zotero</source-app><ref-type name="Journal Article">17</ref-type><contributors><authors><author>Galera, Cedric</author><author>Orri, Massimiliano</author><author>Vergunst, Francis</author><author>Melchior, Maria</author><author>Van der Waerden, Judith</author><author>Bouvard, Manuel P.</author><author>Collet, Ophélie</author><author>Boivin, Michel</author><author>Tremblay, Richard E.</author><author>Côté, Sylvana M.</author></authors></contributors><titles><title>Developmental profiles of childhood attention-deficit/hyperactivity disorder and irritability: association with adolescent mental health, functional impairment, and suicidal outcomes</title><secondary-title>Journal of Child Psychology and Psychiatry</secondary-title><short-title>Developmental profiles of childhood attention-deficit/hyperactivity disorder and irritability</short-title></titles><periodical><full-title>Journal of Child Psychology and Psychiatry</full-title></periodical><pages>232-243</pages><volume>62</volume><number>2</number><issue>2</issue><keywords><keyword>suicide</keyword><keyword>ADHD</keyword><keyword>functional impairment</keyword><keyword>irritability</keyword><keyword>mental health problems</keyword></keywords><dates><year>2021</year><pub-dates><date>February 1, 2021</date></pub-dates></dates><isbn>0021-9630</isbn><electronic-resource-num>10.1111/jcpp.13270</electronic-resource-num><abstract>Background Irritability is frequently comorbid with ADHD. Although irritability alone has been linked to deleterious mental health and adaptive issues, the joint developmental course of ADHD and irritability symptoms during childhood as well as its association with later mental health and suicidal outcomes is not fully understood. We aimed to describe the developmental trajectories of childhood ADHD and irritability symptoms and to quantify their association with adolescent mental health and suicidal outcomes. Methods The Quebec Longitudinal Study of Child Development (QLSCD) included 1407 participants from the general population followed up from age 5 months to 17 years. We used a multitrajectory approach to identify developmental trajectories of childhood (6?12 years) ADHD and irritability symptoms. Outcome measures were adolescent (13?17 years) mental health (psychiatric symptoms/functional impairment) and suicidal outcomes. Results We identified distinct developmental profiles: combined absent or very low ADHD and absent or very low irritability (940 [66.8%]; reference group), moderately high irritability and low ADHD (158 [11.2%]), moderately high ADHD and low irritability (198 [14.1%]), and combined high ADHD and high irritability (111 [7.9%]). Multivariate modeling showed that, compared to children in the reference group, those in the combined high ADHD and high irritability profile showed higher levels of ADHD continuity (d ranges = 0.40?0.50), externalizing (d ranges = 0.25?0.59), internalizing (d ranges = 0.20?0.29), and functional impairments (d ranges = 0.17?0.48) and suicidal behaviors (odds ratio (OR) = 2.12, confidence interval (CI) = 1.47?3.06) in adolescence. Conclusions The presence of persistently high levels of irritability along with ADHD symptoms during childhood significantly predicts adolescent ADHD continuity, externalizing, internalizing, and suicidal outcomes. Systematic consideration of irritability when assessing and treating ADHD may improve long-term mental health outcomes.</abstract><remote-database-name>acamh.onlinelibrary.wiley.com (Atypon)</remote-database-name><urls><web-urls><url>https://acamh.onlinelibrary.wiley.com/doi/10.1111/jcpp.13270</url></web-urls><pdf-urls><url>internal-pdf://1125/Galera et al. - 2021 - Developmental profiles of childhood attention-defi.pdf</url></pdf-urls></urls><access-date>2022-01-13 13:33:08</access-date></record><record><database name="MyLibrary">MyLibrary</database><source-app name="Zotero">Zotero</source-app><ref-type name="Journal Article">17</ref-type><contributors><authors><author>Hendriks, Anne M.</author><author>Ip, Hill F.</author><author>Nivard, Michel G.</author><author>Finkenauer, Catrin</author><author>Van Beijsterveldt, Catharina E.M.</author><author>Bartels, Meike</author><author>Boomsma, Dorret I.</author></authors></contributors><titles><title>Content, diagnostic, correlational, and genetic similarities between common measures of childhood aggressive behaviors and related psychiatric traits</title><secondary-title>Journal of Child Psychology and Psychiatry</secondary-title></titles><periodical><full-title>Journal of Child Psychology and Psychiatry</full-title></periodical><pages>1328-1338</pages><volume>61</volume><number>12</number><issue>12</issue><keywords><keyword>Childhood aggressive behavior</keyword><keyword>clinical concordance</keyword><keyword>genetic correlation</keyword><keyword>item overlap</keyword></keywords><dates><year>2020</year><pub-dates><date>December 1, 2020</date></pub-dates></dates><isbn>0021-9630</isbn><electronic-resource-num>10.1111/jcpp.13218</electronic-resource-num><abstract>Background Given the role of childhood aggressive behavior (AGG) in everyday child development, precise and accurate measurement is critical in clinical practice and research. This study aims to quantify agreement among widely used measures of childhood AGG regarding item content, clinical concordance, correlation, and underlying genetic construct. Methods We analyzed data from 1254 Dutch twin pairs (age 8?10 years, 51.1% boys) from a general population sample for whom both parents completed the A-TAC, CBCL, and SDQ at the same occasion. Results There was substantial variation in item content among AGG measures, ranging from .00 (i.e., mutually exclusive) to .50 (moderate agreement). Clinical concordance (i.e., do the same children score above a clinical threshold among AGG measures) was very weak to moderate with estimates ranging between .01 and .43 for mother-reports and between .12 and .42 for father-reports. Correlations among scales were weak to strong, ranging from .32 to .70 for mother-reports and from .32 to .64 for father-reports. We found weak to very strong genetic correlations among the measures, with estimates between .65 and .84 for mother-reports and between .30 and .87 for father-reports. Conclusions Our results demonstrated that degree of agreement between measures of AGG depends on the type (i.e., item content, clinical concordance, correlation, genetic correlation) of agreement considered. Because agreement was higher for correlations compared to clinical concordance (i.e., above or below a clinical cutoff), we propose the use of continuous scores to assess AGG, especially for combining data with different measures. Although item content can be different and agreement among observed measures may not be high, the genetic correlations indicate that the underlying genetic liability for childhood AGG is consistent across measures.</abstract><remote-database-name>acamh.onlinelibrary.wiley.com (Atypon)</remote-database-name><urls><web-urls><url>https://acamh.onlinelibrary.wiley.com/doi/10.1111/jcpp.13218</url></web-urls><pdf-urls><url>internal-pdf://1126/Hendriks et al. - 2020 - Content, diagnostic, correlational, and genetic si.pdf</url></pdf-urls></urls><access-date>2022-01-13 13:33:10</access-date></record><record><database name="MyLibrary">MyLibrary</database><source-app name="Zotero">Zotero</source-app><ref-type name="Journal Article">17</ref-type><contributors><authors><author>Heiervang, Einar</author><author>Goodman, Anna</author><author>Goodman, Robert</author></authors></contributors><titles><title>The Nordic advantage in child mental health: separating health differences from reporting style in a cross-cultural comparison of psychopathology</title><secondary-title>Journal of Child Psychology and Psychiatry</secondary-title><short-title>The Nordic advantage in child mental health</short-title></titles><periodical><full-title>Journal of Child Psychology and Psychiatry</full-title></periodical><pages>678-685</pages><volume>49</volume><number>6</number><issue>6</issue><keywords><keyword>psychopathology</keyword><keyword>child</keyword><keyword>Cross-cultural</keyword><keyword>comparison</keyword><keyword>informant</keyword></keywords><dates><year>2008</year><pub-dates><date>June 1, 2008</date></pub-dates></dates><isbn>0021-9630</isbn><electronic-resource-num>10.1111/j.1469-7610.2008.01882.x</electronic-resource-num><abstract>Background:? The use of similar standardised measures of psychopathology for population surveys permits cross-cultural comparisons. However, interpretation of findings can be challenging because rating thresholds may differ across cultures. By combining questionnaire and interview data, we explore whether lower questionnaire scores in Norway as compared to Britain reflect genuine differences in child mental health, or simply different reporting thresholds. Methods:? Information from the Strengths and Difficulties Questionnaire (SDQ) and the Development and Well-Being Assessment (DAWBA) interview were compared across recent population surveys in Norway and Britain. The Norwegian study (2002?03) had questionnaire data for 6,658 and interview data for 1,024 8?10-year-old children. The British dataset included questionnaire and interview data for 4,898 children of the same age range from two independent surveys (1999 and 2004). Results:? Norwegian children had lower SDQ scores on all problem scales (emotional, behavioural, hyperactive and peer relationship) according to parents as well as teachers. DAWBA information showed that the Norwegian prevalence of externalising disorders (behavioural and hyperactivity) was about half that found in Britain, whereas rates of emotional disorders were similar. Norwegian and British children with non-emotional disorders had similar questionnaire scores and rates of problem-recognition by parents and teachers. By contrast, questionnaire scores and problem-recognition were all lower in Norwegian children with emotional disorders. Conclusions:? Lower Norwegian questionnaire scores for externalising problems appear to reflect real and substantial differences between the two countries. By contrast, lower questionnaire scores for emotional problems seem to reflect under-reporting/under-recognition by Norwegian adults, and not a genuinely lower prevalence of emotional disorders. This illustrates that cross-cultural differences in psychopathology based only on questionnaire data may be misleading. Nevertheless, careful use of questionnaire and interview data can focus mental health research on cross-cultural variations likely to reflect genuine health differences.</abstract><remote-database-name>acamh.onlinelibrary.wiley.com (Atypon)</remote-database-name><urls><web-urls><url>https://acamh.onlinelibrary.wiley.com/doi/10.1111/j.1469-7610.2008.01882.x</url></web-urls><pdf-urls><url>internal-pdf://1127/Heiervang et al. - 2008 - The Nordic advantage in child mental health separ.pdf</url></pdf-urls></urls><access-date>2022-01-13 13:33:10</access-date></record><record><database name="MyLibrary">MyLibrary</database><source-app name="Zotero">Zotero</source-app><ref-type name="Journal Article">17</ref-type><contributors><authors><author>Anderson, Rob</author><author>Ukoumunne, Obioha C.</author><author>Sayal, Kapil</author><author>Phillips, Rhiannon</author><author>Taylor, John A.</author><author>Spears, Melissa</author><author>Araya, Ricardo</author><author>Lewis, Glyn</author><author>Millings, Abigail</author><author>Montgomery, Alan A.</author><author>Stallard, Paul</author></authors></contributors><titles><title>Cost-effectiveness of classroom-based cognitive behaviour therapy in reducing symptoms of depression in adolescents: a trial-based analysis</title><secondary-title>Journal of Child Psychology and Psychiatry</secondary-title><short-title>Cost-effectiveness of classroom-based cognitive behaviour therapy in reducing symptoms of depression in adolescents</short-title></titles><periodical><full-title>Journal of Child Psychology and Psychiatry</full-title></periodical><pages>1390-1397</pages><volume>55</volume><number>12</number><issue>12</issue><keywords><keyword>adolescents</keyword><keyword>schools</keyword><keyword>CBT</keyword><keyword>cognitive behavioural therapy</keyword><keyword>cost-effectiveness</keyword><keyword>Depression prevention</keyword></keywords><dates><year>2014</year><pub-dates><date>December 1, 2014</date></pub-dates></dates><isbn>0021-9630</isbn><electronic-resource-num>10.1111/jcpp.12248</electronic-resource-num><abstract>Background A substantial minority of adolescents suffer from depression and it is associated with increased risk of suicide, social and educational impairment, and mental health problems in adulthood. A recently conducted randomized controlled trial in England evaluated the effectiveness of a manualized universally delivered age-appropriate CBT programme in school classrooms. The cost-effectiveness of the programme for preventing low mood and depression for all participants from a health and social care sector perspective needs to be determined. Methods A trial-based cost-effectiveness analysis based on a cluster-randomized controlled trial (trial registration ? ISRCTN 19083628) comparing classroom-based CBT with usual school provision of Personal Social and Health Education. Per-student cost of intervention was estimated from programme records. The study was undertaken in eight mixed-sex UK secondary schools, and included 3,357 school children aged 12 to 16 years (in the two trial arms evaluated in the cost-effectiveness analysis). The main outcome measures were individual self-reported data on care costs, Quality-Adjusted Life-Years (QALYs, based on the EQ-5D health-related quality-of-life instrument) and symptoms of depression (Short Mood and Feelings Questionnaire) at baseline, 6 and 12 months. Results Although there was lower quality-adjusted life-years over 12 months (?.05 QALYs per person, 95% confidence interval ?.09 to ?.005, p = .03) with CBT, this is a ?clinically? negligible difference, which was not found in the complete case analyses. There was little evidence of any between-arm differences in SMFQ scores (0.19, 95% CI ?0.57 to 0.95, p = .62), or costs (£142, 95% CI ?£132 to £415, p = .31) per person for CBT versus usual school provision. Conclusions Our analysis suggests that the universal provision of classroom-based CBT is unlikely to be either more effective or less costly than usual school provision.</abstract><remote-database-name>acamh.onlinelibrary.wiley.com (Atypon)</remote-database-name><urls><web-urls><url>https://acamh.onlinelibrary.wiley.com/doi/10.1111/jcpp.12248</url></web-urls><pdf-urls><url>internal-pdf://1128/Anderson et al. - 2014 - Cost-effectiveness of classroom-based cognitive be.pdf</url></pdf-urls></urls><access-date>2022-01-13 13:33:11</access-date></record><record><database name="MyLibrary">MyLibrary</database><source-app name="Zotero">Zotero</source-app><ref-type name="Journal Article">17</ref-type><contributors><authors><author>van IJzendoorn, Marinus H.</author><author>Bakermans-Kranenburg, Marian J.</author><author>Coughlan, Barry</author><author>Reijman, Sophie</author></authors></contributors><titles><title>Annual Research Review: Umbrella synthesis of meta-analyses on child maltreatment antecedents and interventions: differential susceptibility perspective on risk and resilience</title><secondary-title>Journal of Child Psychology and Psychiatry</secondary-title><short-title>Annual Research Review</short-title></titles><periodical><full-title>Journal of Child Psychology and Psychiatry</full-title></periodical><pages>272-290</pages><volume>61</volume><number>3</number><issue>3</issue><keywords><keyword>meta-analysis</keyword><keyword>interventions</keyword><keyword>Child maltreatment</keyword><keyword>umbrella synthesis</keyword></keywords><dates><year>2020</year><pub-dates><date>March 1, 2020</date></pub-dates></dates><isbn>0021-9630</isbn><electronic-resource-num>10.1111/jcpp.13147</electronic-resource-num><abstract>Child maltreatment in the family context is a prevalent and pervasive phenomenon in many modern societies. The global perpetration of child abuse and neglect stands in stark contrast to its almost universal condemnation as exemplified in the United Nation?s Convention on the Rights of the Child. Much work has been devoted to the task of prevention, yet a grand synthesis of the literature is missing. Focusing on two core elements of prevention, that is, antecedents for maltreatment and the effectiveness of (preventative) interventions, we performed an umbrella review of meta-analyses published between January 1, 2014, and December 17, 2018. Meta-analyses were systematically collected, assessed, and integrated following a uniform approach to allow their comparison across domains. From this analysis of thousands of studies including almost 1.5 million participants, the following risk factors were derived: parental experience of maltreatment in his or her own childhood (d = .47), low socioeconomic status of the family (d = .34), dependent and aggressive parental personality (d = .45), intimate partner violence (d = .41), and higher baseline autonomic nervous system activity (d = .24). The effect size for autonomic stress reactivity was not significant (d = ?.10). The umbrella review of interventions to prevent or reduce child maltreatment showed modest intervention effectiveness (d = .23 for interventions targeting child abuse potential or families with self-reported maltreatment and d = .27 for officially reported child maltreatment cases). Despite numerous studies on child maltreatment, some large gaps in our knowledge of antecedents exist. Neurobiological antecedents should receive more research investment. Differential susceptibility theory may shed more light on questions aimed at breaking the intergenerational transmission of maltreatment and on the modest (preventive) intervention effects. In combination with family-based interaction-focused interventions, large-scale socioeconomic experiments such as cash transfer trials and experiments with vouchers to move to a lower-poverty area might be tested to prevent or reduce child maltreatment. Prevalence, antecedents, and preventive interventions of prenatal maltreatment deserve continuing scientific, clinical, and policy attention.</abstract><remote-database-name>acamh.onlinelibrary.wiley.com (Atypon)</remote-database-name><urls><web-urls><url>https://acamh.onlinelibrary.wiley.com/doi/10.1111/jcpp.13147</url></web-urls><pdf-urls><url>internal-pdf://1129/van IJzendoorn et al. - 2020 - Annual Research Review Umbrella synthesis of meta.pdf</url></pdf-urls></urls><access-date>2022-01-13 13:33:12</access-date></record><record><database name="MyLibrary">MyLibrary</database><source-app name="Zotero">Zotero</source-app><ref-type name="Journal Article">17</ref-type><contributors><authors><author>Levitan, Robert D.</author><author>Jansen, Pauline</author><author>Wendland, Barbara</author><author>Tiemeier, Henning</author><author>Jaddoe, Vincent W.</author><author>Silveira, Patricia P.</author><author>Kennedy, James L.</author><author>Atkinson, Leslie</author><author>Fleming, Alison</author><author>Sokolowski, Marla</author><author>Gaudreau, Helene</author><author>Steiner, Meir</author><author>Dubé, Laurette</author><author>Hamilton, Jill</author><author>Moss, Ellen</author><author>Wazana, Ashley</author><author>Meaney, Michael</author></authors></contributors><titles><title>A DRD4 gene by maternal sensitivity interaction predicts risk for overweight or obesity in two independent cohorts of preschool children</title><secondary-title>Journal of Child Psychology and Psychiatry</secondary-title></titles><periodical><full-title>Journal of Child Psychology and Psychiatry</full-title></periodical><pages>180-188</pages><volume>58</volume><number>2</number><issue>2</issue><keywords><keyword>obesity</keyword><keyword>sex differences</keyword><keyword>DRD4</keyword><keyword>Maternal sensitivity</keyword></keywords><dates><year>2017</year><pub-dates><date>February 1, 2017</date></pub-dates></dates><isbn>0021-9630</isbn><electronic-resource-num>10.1111/jcpp.12646</electronic-resource-num><abstract>Background Recent evidence suggests that early exposure to low maternal sensitivity is a risk factor for obesity in children and adolescents. A separate line of study shows that the seven-repeat (7R) allele of the dopamine-4 receptor gene (DRD4) increases susceptibility to environmental factors including maternal sensitivity. The current study integrates these lines of work by examining whether preschoolers carrying the 7R allele are more vulnerable to low maternal sensitivity as it relates to overweight/obesity risk. Method The Maternal Adversity Vulnerability and Neurodevelopment (MAVAN) project in Canada was used as the discovery cohort (N = 203), while the Generation R study in the Netherlands was used as a replication sample (N = 270). Regression models to predict both continuous BMI z-scores and membership in any higher BMI category based on established World Health Organization (WHO) cutoffs for 48 months of age were completed. Results In both cohorts, there was a significant maternal sensitivity by DRD4 by sex interaction predicting higher body mass indices and/or obesity risk. As hypothesized, post hoc testing revealed an inverse relationship between maternal sensitivity and body mass indices in 7R allele carriers relative to noncarriers. This finding was strongest in girls in the Canadian cohort and in boys in the Dutch cohort. Conclusions Many children who carry the 7R allele of DRD4 appear to be more influenced by maternal sensitivity as it relates to overweight/obesity risk, consistent with a plasticity effect. Given the relatively small sample sizes available for these analyses, further replications will be needed to confirm and extend these results.</abstract><remote-database-name>acamh.onlinelibrary.wiley.com (Atypon)</remote-database-name><urls><web-urls><url>https://acamh.onlinelibrary.wiley.com/doi/10.1111/jcpp.12646</url></web-urls></urls><access-date>2022-01-13 13:33:13</access-date></record><record><database name="MyLibrary">MyLibrary</database><source-app name="Zotero">Zotero</source-app><ref-type name="Journal Article">17</ref-type><contributors><authors><author>Schaumberg, Katherine</author><author>Zerwas, Stephanie</author><author>Goodman, Erica</author><author>Yilmaz, Zeynep</author><author>Bulik, Cynthia M.</author><author>Micali, Nadia</author></authors></contributors><titles><title>Anxiety disorder symptoms at age 10 predict eating disorder symptoms and diagnoses in adolescence</title><secondary-title>Journal of Child Psychology and Psychiatry</secondary-title></titles><periodical><full-title>Journal of Child Psychology and Psychiatry</full-title></periodical><pages>686-696</pages><volume>60</volume><number>6</number><issue>6</issue><keywords><keyword>eating disorder</keyword><keyword>Anxiety</keyword><keyword>Avon longitudinal study of parents and children</keyword><keyword>obsessive-compulsive disorder</keyword><keyword>structural equation modeling</keyword></keywords><dates><year>2019</year><pub-dates><date>June 1, 2019</date></pub-dates></dates><isbn>0021-9630</isbn><electronic-resource-num>10.1111/jcpp.12984</electronic-resource-num><abstract>Background Cross-sectional associations between anxiety disorders and eating disorders (EDs) have been well documented; however, limited research has examined whether symptoms of anxiety disorders are prospectively associated with EDs. Identifying these longitudinal associations can aid in discerning relationships among eating and anxiety disorders and point toward a mechanistic understanding of developmental psychopathology. This study investigated the prospective associations between parent-reported anxiety in mid-childhood (age 10) and child-reported ED behaviors and disorders in adolescence (at ages 14 and 16 years) in a population-based sample. Methods Participants were individuals enrolled in the Avon Longitudinal Study of Parents and Children (ALSPAC), a population-based, prospective study of women and their children; 7,767 children whose parents provided data at age 10 were included in current analyses. An exploratory factor analysis identified latent anxiety factors at age 10, followed by a path analysis that evaluated associations between these factors and eating disorder symptoms and cognitions at age 14. Results Parent-reported anxiety symptoms at age 10 yielded 5 factors: obsessive-compulsive disorder (OCD) symptoms related to symmetry and checking (Factor 1); OCD symptoms associated with aversion to dirt and germs (Factor 2); physical anxiety symptoms (Factor 3); worries (Factor 4); and social phobia symptoms (Factor 5). Factors 3 and 4 showed the most consistent, positive associations with a range of ED symptoms at age 14. Factor 3 predicted diagnosis of bulimia nervosa by age 16 (OR = 1.11, p = .007), whereas Factor 4 predicted diagnoses of anorexia nervosa (OR = 1.10, p = .01) and disordered eating by age 16 (OR = 1.08, p = .001). Conclusions Results indicate that symptoms of generalized anxiety in middle childhood may predict adolescent-onset ED symptoms and ED diagnoses.</abstract><remote-database-name>acamh.onlinelibrary.wiley.com (Atypon)</remote-database-name><urls><web-urls><url>https://acamh.onlinelibrary.wiley.com/doi/10.1111/jcpp.12984</url></web-urls><pdf-urls><url>internal-pdf://1130/Schaumberg et al. - 2019 - Anxiety disorder symptoms at age 10 predict eating.pdf</url></pdf-urls></urls><access-date>2022-01-13 13:33:14</access-date></record><record><database name="MyLibrary">MyLibrary</database><source-app name="Zotero">Zotero</source-app><ref-type name="Journal Article">17</ref-type><contributors><authors><author>Batalle, Dafnis</author><author>Edwards, A. David</author><author>O'Muircheartaigh, Jonathan</author></authors></contributors><titles><title>Annual Research Review: Not just a small adult brain: understanding later neurodevelopment through imaging the neonatal brain</title><secondary-title>Journal of Child Psychology and Psychiatry</secondary-title><short-title>Annual Research Review</short-title></titles><periodical><full-title>Journal of Child Psychology and Psychiatry</full-title></periodical><pages>350-371</pages><volume>59</volume><number>4</number><issue>4</issue><keywords><keyword>neurodevelopmental disorders</keyword><keyword>neuroimaging</keyword><keyword>biomarkers</keyword><keyword>perinatal</keyword><keyword>Prematurity</keyword></keywords><dates><year>2018</year><pub-dates><date>April 1, 2018</date></pub-dates></dates><isbn>0021-9630</isbn><electronic-resource-num>10.1111/jcpp.12838</electronic-resource-num><abstract>Background There has been a recent proliferation in neuroimaging research focusing on brain development in the prenatal, neonatal and very early childhood brain. Early brain injury and preterm birth are associated with increased risk of neurodevelopmental disorders, indicating the importance of this early period for later outcome. Scope and methodology Although using a wide range of different methodologies and investigating diverse samples, the common aim of many of these studies has been to both track normative development and investigate deviations in this development to predict behavioural, cognitive and neurological function in childhood. Here we review structural and functional neuroimaging studies investigating the developing brain. We focus on practical and technical complexities of studying this early age range and discuss how neuroimaging techniques have been successfully applied to investigate later neurodevelopmental outcome. Conclusions Neuroimaging markers of later outcome still have surprisingly low predictive power and their specificity to individual neurodevelopmental disorders is still under question. However, the field is still young, and substantial challenges to both acquiring and modeling neonatal data are being met.</abstract><remote-database-name>acamh.onlinelibrary.wiley.com (Atypon)</remote-database-name><urls><web-urls><url>https://acamh.onlinelibrary.wiley.com/doi/10.1111/jcpp.12838</url></web-urls><pdf-urls><url>internal-pdf://1131/Batalle et al. - 2018 - Annual Research Review Not just a small adult bra.pdf</url></pdf-urls></urls><access-date>2022-01-13 13:33:15</access-date></record><record><database name="MyLibrary">MyLibrary</database><source-app name="Zotero">Zotero</source-app><ref-type name="Journal Article">17</ref-type><contributors><authors><author>Danese, Andrea</author></authors></contributors><titles><title>Annual Research Review: Rethinking childhood trauma-new research directions for measurement, study design and analytical strategies</title><secondary-title>Journal of Child Psychology and Psychiatry</secondary-title><short-title>Annual Research Review</short-title></titles><periodical><full-title>Journal of Child Psychology and Psychiatry</full-title></periodical><pages>236-250</pages><volume>61</volume><number>3</number><issue>3</issue><keywords><keyword>adverse childhood experiences</keyword><keyword>childhood abuse</keyword><keyword>childhood maltreatment</keyword><keyword>Childhood trauma</keyword><keyword>childhood victimization</keyword></keywords><dates><year>2020</year><pub-dates><date>March 1, 2020</date></pub-dates></dates><isbn>0021-9630</isbn><electronic-resource-num>10.1111/jcpp.13160</electronic-resource-num><abstract>Childhood trauma is a key modifiable risk factor for psychopathology. Despite significant scientific advances, traumatised children still have poorer long-term outcomes than nontraumatised children. New research paradigms are, thus, needed. To this end, the review examines three dominant assumptions about measurement, design and analytical strategies. Current research warns against using prospective and retrospective measures of childhood trauma interchangeably; against interpreting cross-sectional differences in putative mediating mechanisms between adults with or without a history of childhood trauma as evidence of longitudinal changes from pre-trauma conditions; and against directly applying explanatory models of resilience or vulnerability to psychopathology in traumatised children to forecast individual risk in unseen cases. The warnings equally apply to research on broader measures of adverse childhood experiences (ACEs). Further research examining these assumptions can generate new insights on how to prevent childhood trauma and its detrimental effects.</abstract><remote-database-name>acamh.onlinelibrary.wiley.com (Atypon)</remote-database-name><urls><web-urls><url>https://acamh.onlinelibrary.wiley.com/doi/10.1111/jcpp.13160</url></web-urls></urls><access-date>2022-01-13 13:33:16</access-date></record><record><database name="MyLibrary">MyLibrary</database><source-app name="Zotero">Zotero</source-app><ref-type name="Journal Article">17</ref-type><contributors><authors><author>Jordans, M. J. D.</author><author>Komproe, I. H.</author><author>Tol, W A.</author><author>De Jong, J. T. V. M.</author></authors></contributors><titles><title>Screening for psychosocial distress amongst war-affected children: cross-cultural construct validity of the CPDS</title><secondary-title>Journal of Child Psychology and Psychiatry</secondary-title><short-title>Screening for psychosocial distress amongst war-affected children</short-title></titles><periodical><full-title>Journal of Child Psychology and Psychiatry</full-title></periodical><pages>514-523</pages><volume>50</volume><number>4</number><issue>4</issue><keywords><keyword>children</keyword><keyword>war</keyword><keyword>cross-cultural validation</keyword><keyword>psychosocial distress</keyword><keyword>Screening</keyword></keywords><dates><year>2009</year><pub-dates><date>April 1, 2009</date></pub-dates></dates><isbn>0021-9630</isbn><electronic-resource-num>10.1111/j.1469-7610.2008.02028.x</electronic-resource-num><abstract>Background:? Large-scale psychosocial interventions in complex emergencies call for a screening procedure to identify individuals at risk. To date there are no screening instruments that are developed within low- and middle-income countries and validated for that purpose. The present study assesses the cross-cultural validity of the brief, multi-informant and multi-indicator Child Psychosocial Distress Screener (CPDS). Methods:? The CPDS data of total samples in targeted catchment areas of a psychosocial care program in four conflict-affected countries (Burundi n?=?4193; Sri Lanka n?=?2573; Indonesia n?=?1624; Sudan n?=?1629) were studied to examine the cross-cultural construct validity of the CPDS across settings. First, confirmatory factor analyses were done to determine the likelihood of pre-determined theory-based factor structures in each country sample. Second, multi-sample confirmatory factor analyses were done within each country sample to test measurement equivalence of the factor structure as a measure of construct validity. Results:? A 3-factor structure reflecting the theoretical premises of the instrument (e.g., child distress, child resilience and contextual factors) was found in the samples from Burundi, Sri Lanka and Indonesia, albeit with context specific deviations. The robustness of the 3-factor structure as an indicator of construct validity was confirmed within these three samples by means of multi-sample confirmatory factor-analyses. A 3-factor structure was not found in the Sudan sample. Conclusions:? This study demonstrates the comparability of the assessment by the CPDS of the construct ?non-specific psychosocial distress? across three out of four countries. Robustness of the factor structure of the CPDS within different samples refers to the construct validity of the instrument. However, owing to context-specific deviations of inter-item relationships, the CPDS scores cannot be compared cross-culturally, a finding that confirms the need for attention to contextual factors when screening for non-specific psychosocial distress.</abstract><remote-database-name>acamh.onlinelibrary.wiley.com (Atypon)</remote-database-name><urls><web-urls><url>https://acamh.onlinelibrary.wiley.com/doi/10.1111/j.1469-7610.2008.02028.x</url></web-urls></urls><access-date>2022-01-13 13:33:17</access-date></record><record><database name="MyLibrary">MyLibrary</database><source-app name="Zotero">Zotero</source-app><ref-type name="Journal Article">17</ref-type><contributors><authors><author>Grunau, Ruth Eckstein</author><author>Whitfield, Michael F.</author><author>Petrie, Julianne</author></authors></contributors><titles><title>Children's Judgements about Pain at Age 8–10 Years: Do Extremely Low Birthweight (≤ 1000 g) Children Differ from Full Birthweight Peers?</title><secondary-title>Journal of Child Psychology and Psychiatry</secondary-title><short-title>Children's Judgements about Pain at Age 8–10 Years</short-title></titles><periodical><full-title>Journal of Child Psychology and Psychiatry</full-title></periodical><pages>587-594</pages><volume>39</volume><number>4</number><issue>4</issue><keywords><keyword>children</keyword><keyword>stress</keyword><keyword>infancy</keyword><keyword>risk factors</keyword><keyword>outcome</keyword><keyword>emotional expression</keyword><keyword>Pain</keyword><keyword>preterm</keyword></keywords><dates><year>1998</year><pub-dates><date>May 1, 1998</date></pub-dates></dates><isbn>0021-9630</isbn><electronic-resource-num>10.1111/1469-7610.00354</electronic-resource-num><abstract>Children's judgements about pain at age 8?10 years were examined comparing two groups of children who had experienced different exposure to nociceptive procedures in the neonatal period: extremely low birthweight (ELBW) ≤ 1000 g (N= 47) and full birthweight (FBW) ≤ 2500 g (N= 37). The 24 pictures that comprise the Pediatric Pain Inventory, depicting events in four settings: medical, recreational, daily living, and psychosocial, were used as the pain stimuli. The subjects rated pain intensity using the Color Analog Scale and pain affect using the Facial Affective Scale. Child IQ and maternal education were statistically adjusted in group comparisons. Pain intensity and pain affect related to activities of daily living and recreation were significantly higher than psychosocial and medically related pain on both scales in both groups of children. Although the two groups of children did not differ overall in their perceptions of pain intensity or affect, the ELBW children rated medical pain intensity significantly higher than psychosocial pain, unlike the FBW group. Also, duration of neonatal intensive care unit stay for the ELBW children was related to increased pain affect ratings in recreational and daily living settings. Despite altered response to pain in the early years reported by parents, on the whole at 8?10 years of age ELBW children judged pain in pictures similarly to their term peers. However, differences were evident, which suggests that studies are needed of biobehavioural reactivity to pain beyond infancy, as well as research into beliefs, attitudes, and perceptions about pain during the course of childhood in formerly ELBW children.</abstract><remote-database-name>acamh.onlinelibrary.wiley.com (Atypon)</remote-database-name><urls><web-urls><url>https://acamh.onlinelibrary.wiley.com/doi/10.1111/1469-7610.00354</url></web-urls></urls><access-date>2022-01-13 13:33:18</access-date></record><record><database name="MyLibrary">MyLibrary</database><source-app name="Zotero">Zotero</source-app><ref-type name="Journal Article">17</ref-type><contributors><authors><author>Cao, Xing</author><author>Wang, Li</author><author>Cao, Chengqi</author><author>Fang, Ruojiao</author><author>Chen, Chen</author><author>Hall, Brain J.</author><author>Elhai, Jon D.</author></authors></contributors><titles><title>Sex differences in global and local connectivity of adolescent posttraumatic stress disorder symptoms</title><secondary-title>Journal of Child Psychology and Psychiatry</secondary-title></titles><periodical><full-title>Journal of Child Psychology and Psychiatry</full-title></periodical><pages>216-224</pages><volume>60</volume><number>2</number><issue>2</issue><keywords><keyword>adolescents</keyword><keyword>sex differences</keyword><keyword>Posttraumatic stress disorder</keyword><keyword>network analysis</keyword><keyword>symptom connectivity</keyword></keywords><dates><year>2019</year><pub-dates><date>February 1, 2019</date></pub-dates></dates><isbn>0021-9630</isbn><electronic-resource-num>10.1111/jcpp.12963</electronic-resource-num><abstract>Background Sex differences in youth's posttraumatic stress disorder (PTSD) symptomatology have not been well studied. Methods Based on a recently burgeoning theory of psychopathology networks, this study conducted sex comparisons of global and local connectivity of PTSD symptoms in a sample of 868 disaster-exposed adolescents (57.0% girls; a mean age of 13.4 ± 0.8 years) with significant PTSD symptomatology evaluated by the UCLA PTSD Reaction Index for DSM-IV. Results The results revealed that global connectivity was stronger in girls? network than in boys?, and individual symptoms? connectivity and its rankings differed by sex. Intrusive recollections, flashbacks, avoiding activities/people, and detachment were the most strongly connected symptoms in girls, whereas flashbacks, physiological cue reactivity, diminished interest, and foreshortened future were the most strongly connected symptoms in boys. Several symptoms were identified as featuring large connectivity differences across sex. Conclusions These findings provide novel insights into sex differential risk and features of youth's PTSD symptomatology. Sex differences reflected in the co-occurrence of PTSD symptoms may merit more consideration in research and clinical practice.</abstract><remote-database-name>acamh.onlinelibrary.wiley.com (Atypon)</remote-database-name><urls><web-urls><url>https://acamh.onlinelibrary.wiley.com/doi/10.1111/jcpp.12963</url></web-urls></urls><access-date>2022-01-13 13:33:19</access-date></record><record><database name="MyLibrary">MyLibrary</database><source-app name="Zotero">Zotero</source-app><ref-type name="Journal Article">17</ref-type><contributors><authors><author>Fergusson, David M.</author><author>Woodward, Lianne J.</author></authors></contributors><titles><title>Educational, Psychosocial, and Sexual Outcomes of Girls with Conduct Problems in Early Adolescence</title><secondary-title>Journal of Child Psychology and Psychiatry</secondary-title></titles><periodical><full-title>Journal of Child Psychology and Psychiatry</full-title></periodical><pages>779-792</pages><volume>41</volume><number>6</number><issue>6</issue><keywords><keyword>adolescence</keyword><keyword>antisocial behaviour</keyword><keyword>Conduct problems</keyword><keyword>female development</keyword><keyword>International Diagnostic Interview</keyword></keywords><dates><year>2000</year><pub-dates><date>September 1, 2000</date></pub-dates></dates><isbn>0021-9630</isbn><electronic-resource-num>10.1111/1469-7610.00665</electronic-resource-num><abstract>This paper examines the extent to which conduct problems at age 13 are associated with a range of educational, psychosocial, and sexual outcomes at age 18 in a birth cohort of 488 young women. Signi?cant associations were found between early adolescent conduct problems and later risks of educational failure, juvenile crime, substance abuse, mental health problems, and adverse sexual outcomes by late adolescence. These elevated risks were explained, in part, by social, family, and personal disadvantages associated with adjustment at age 13. In addition, there was evidence of a causal chain process in which early adolescent conduct problems were associated with a series of adolescent risk-taking behaviours, including delinquent peer affiliations, early-onset sexual behaviour, substance use, and school problems that were, in turn, associated with increased risks of later adverse outcomes.</abstract><remote-database-name>acamh.onlinelibrary.wiley.com (Atypon)</remote-database-name><urls><web-urls><url>https://acamh.onlinelibrary.wiley.com/doi/10.1111/1469-7610.00665</url></web-urls></urls><access-date>2022-01-13 13:33:19</access-date></record><record><database name="MyLibrary">MyLibrary</database><source-app name="Zotero">Zotero</source-app><ref-type name="Journal Article">17</ref-type><contributors><authors><author>Woltering, Steven</author><author>Lishak, Victoria</author><author>Hodgson, Nick</author><author>Granic, Isabela</author><author>Zelazo, Philip David</author></authors></contributors><titles><title>Executive function in children with externalizing and comorbid internalizing behavior problems</title><secondary-title>Journal of Child Psychology and Psychiatry</secondary-title></titles><periodical><full-title>Journal of Child Psychology and Psychiatry</full-title></periodical><pages>30-38</pages><volume>57</volume><number>1</number><issue>1</issue><keywords><keyword>emotion regulation</keyword><keyword>child development</keyword><keyword>executive function</keyword><keyword>individual differences</keyword><keyword>Behaviour problems</keyword></keywords><dates><year>2016</year><pub-dates><date>January 1, 2016</date></pub-dates></dates><isbn>0021-9630</isbn><electronic-resource-num>10.1111/jcpp.12428</electronic-resource-num><abstract>Background The goal of this study is to investigate differences in executive function (EF) in children with different levels of disruptive behavior problems (DBP). Methods Ninety-three children between 7 and 12 years old with DBP were compared to 63 normally developing peers on a battery of EF tasks that varied in the amount of required emotion regulation (?hot? EF). Results Differences in EF were found between DBP and comparison groups as indexed by hot EF tasks. Self-reported emotion scales, in conjunction with physiological recordings of heart rate, confirmed that emotions were elicited during hot EF. Conclusions Results suggest that difficulties in hot EF underlie externalizing problem behaviors in middle childhood.</abstract><remote-database-name>acamh.onlinelibrary.wiley.com (Atypon)</remote-database-name><urls><web-urls><url>https://acamh.onlinelibrary.wiley.com/doi/10.1111/jcpp.12428</url></web-urls></urls><access-date>2022-01-13 13:33:20</access-date></record><record><database name="MyLibrary">MyLibrary</database><source-app name="Zotero">Zotero</source-app><ref-type name="Journal Article">17</ref-type><contributors><authors><author>Anderl, Christine</author><author>de Wit, Anouk E.</author><author>Giltay, Erik J.</author><author>Oldehinkel, Albertine J.</author><author>Chen, Frances S.</author></authors></contributors><titles><title>Association between adolescent oral contraceptive use and future major depressive disorder: a prospective cohort study</title><secondary-title>Journal of Child Psychology and Psychiatry</secondary-title><short-title>Association between adolescent oral contraceptive use and future major depressive disorder</short-title></titles><periodical><full-title>Journal of Child Psychology and Psychiatry</full-title></periodical><volume>n/a</volume><number>n/a</number><issue>n/a</issue><keywords><keyword>adolescence</keyword><keyword>risk factors</keyword><keyword>major depressive disorder</keyword><keyword>Oral contraceptive use</keyword></keywords><dates><year>2021</year><pub-dates><date>July 12, 2021</date></pub-dates></dates><isbn>0021-9630</isbn><electronic-resource-num>10.1111/jcpp.13476</electronic-resource-num><abstract>Background Because of the widespread use of oral contraceptives (OCs) and the devastating effects of depression both on an individual and a societal level, it is crucial to understand the nature of the previously reported relationship between OC use and depression risk. Insight into the impact of analytical choices on the association is important when interpreting available evidence. Hence, we examined the association between adolescent OC use and subsequent depression risk in early adulthood analyzing all theoretically justifiable models. Methods Data from the prospective cohort study TRacking Adolescents? Individual Lives Survey, among women aged 13?25 years were used. Adolescent OC use (ages 16?19 years) was used as a predictor and major depressive disorder (MDD) in early adulthood (ages 20?25 years), as assessed by the Diagnostic and Statistical Manual of Mental Disorders-IV oriented Lifetime Depression Assessment Self-Report and the Composite International Diagnostic Interview, was used as an outcome. A total of 818 analytical models were analyzed using Specification Curve Analysis in 534 adolescent OC users and 191 nonusers. Results Overall, there was an association of adolescent OC use and an episode of MDD in early adulthood [median odds ratio (OR)median = 1.41; ORmin = 1.08; ORmax = 2.18, p &lt; .001], which was driven by the group of young women with no history of MDD (ORmedian = 1.72; ORmin = 1.21; ORmax = 2.18, p &lt; .001). Conclusions In summary, adolescent OC use was associated with a small but robust increased risk for experiencing an episode of MDD, especially among women with no history of MDD in adolescence. Understanding the potential side effects of OCs will help women and their doctors to make informed choices when deciding among possible methods of birth control.</abstract><remote-database-name>acamh.onlinelibrary.wiley.com (Atypon)</remote-database-name><urls><web-urls><url>https://acamh.onlinelibrary.wiley.com/doi/10.1111/jcpp.13476</url></web-urls><pdf-urls><url>internal-pdf://1132/Anderl et al. - 2021 - Association between adolescent oral contraceptive .pdf</url></pdf-urls></urls><access-date>2022-01-13 13:33:21</access-date></record><record><database name="MyLibrary">MyLibrary</database><source-app name="Zotero">Zotero</source-app><ref-type name="Journal Article">17</ref-type><contributors><authors><author>Earls, Felton</author><author>Raviola, Giuseppe J.</author><author>Carlson, Mary</author></authors></contributors><titles><title>Promoting child and adolescent mental health in the context of the HIV/AIDS pandemic with a focus on sub-Saharan Africa</title><secondary-title>Journal of Child Psychology and Psychiatry</secondary-title></titles><periodical><full-title>Journal of Child Psychology and Psychiatry</full-title></periodical><pages>295-312</pages><volume>49</volume><number>3</number><issue>3</issue><keywords><keyword>mental health</keyword><keyword>prevention</keyword><keyword>public health</keyword><keyword>protective factors</keyword><keyword>AIDS</keyword><keyword>Third World children</keyword></keywords><dates><year>2008</year><pub-dates><date>March 1, 2008</date></pub-dates></dates><isbn>0021-9630</isbn><electronic-resource-num>10.1111/j.1469-7610.2007.01864.x</electronic-resource-num><abstract>Background:? The pandemic of HIV/AIDS is actually a composite of many regional and national-level epidemics. The progress made in many parts of the developed and developing world is tempered by the continued devastating consequences of HIV infection in sub-Saharan Africa (SSA). This review focuses on the ways in which children and adolescents are impacted by the epidemic, giving particular attention to their mental health. Methods:? A health promotion framework is adopted to guide analysis. Three issues are covered: prevention of HIV infection, care and treatment of children infected with HIV, and care of children whose caregivers are ill or have died of AIDS. Existing reviews and literature search engines were used to review the scientific literature, focusing on the past five years. Results:? Preventive interventions continue to manifest limited benefits in behavioral changes. More complex causal models and improved behavioral measures are needed. In the African context, the time has come to view pediatric AIDS as a chronic disease in which the mental health of caregivers and children influences important aspects of disease prevention and management. Increasingly sophisticated studies support earlier findings that social and psychological functioning, educational achievement and economic well-being of children who lose parents to AIDS are worse than that of other children. Conclusions:? Important changes are taking place in SSA in increased access to HIV testing and antiretroviral therapies. To be effective in promoting mental health of children and adolescents, interventions require a more fundamental understanding of how to build HIV competence at personal and community levels. A key recommendation calls for the design and execution of population-based studies that include both multilevel and longitudinal features. Such rigorous conceptual and empirical investigations that assess the capacities of children are required to mobilize children, families and communities in comprehensive actions plans for prevention, treatment and care in response to the enduring HIV/AIDS pandemic.</abstract><remote-database-name>acamh.onlinelibrary.wiley.com (Atypon)</remote-database-name><urls><web-urls><url>https://acamh.onlinelibrary.wiley.com/doi/10.1111/j.1469-7610.2007.01864.x</url></web-urls></urls><access-date>2022-01-13 13:33:23</access-date></record><record><database name="MyLibrary">MyLibrary</database><source-app name="Zotero">Zotero</source-app><ref-type name="Journal Article">17</ref-type><contributors><authors><author>Hannigan, Laurie J.</author><author>McAdams, Tom A.</author><author>Eley, Thalia C.</author></authors></contributors><titles><title>Developmental change in the association between adolescent depressive symptoms and the home environment: results from a longitudinal, genetically informative investigation</title><secondary-title>Journal of Child Psychology and Psychiatry</secondary-title><short-title>Developmental change in the association between adolescent depressive symptoms and the home environment</short-title></titles><periodical><full-title>Journal of Child Psychology and Psychiatry</full-title></periodical><pages>787-797</pages><volume>58</volume><number>7</number><issue>7</issue><keywords><keyword>adolescence</keyword><keyword>parenting</keyword><keyword>Depression</keyword><keyword>gene–environment correlation</keyword><keyword>home environment</keyword></keywords><dates><year>2017</year><pub-dates><date>July 1, 2017</date></pub-dates></dates><isbn>0021-9630</isbn><electronic-resource-num>10.1111/jcpp.12689</electronic-resource-num><abstract>Background Depression is already highly prevalent by late adolescence, indicating that research into its developmental emergence should consider earlier risk factors and environmental contexts. The home environment is a key context for children and adolescents throughout development. However, the nature of relationships that exist between aspects of the home environment and the development of depressive symptoms cannot be assumed. Genetically informative studies have been used to provide insights about the aetiology of such relationships, often finding them to be partly confounded by the influence of children's genes. Here, we investigate developmental change in the aetiology of the association between aspects of the home environment and depressive symptoms at the onset of adolescence. Methods We used longitudinal child- and parent-report data from &gt;5,000 twin pairs enrolled in the UK-representative Twins Early Development Study. Multivariate, genetically sensitive structural equation models were used to decompose latent variance and covariance in depressive symptoms (measured at 12 and 16 years) and aspects of the home environment (at 9 and 14 years) into genetic and environmental influences. Results Going from childhood to adolescence, genetic influences accounted for an increasing proportion of the association [30% (16?42) of r = .44 in childhood; 40% (25?61) of r = .43 in adolescence], at the expense of shared environmental influences, which decreased from 70% (58?83) to 48% (29?62). Unique environmental influences accounted for a significant proportion of the association in adolescence only [12% (06?18)]. Developmental changes could largely be attributed to subtle shifts in the relative importance of stable aetiological factors, rather than the emergence of influences unique to adolescence. Conclusions These findings emphasise the importance of developmental and aetiological context in interpreting associations between aspects of the home environment and child emotional outcomes.</abstract><remote-database-name>acamh.onlinelibrary.wiley.com (Atypon)</remote-database-name><urls><web-urls><url>https://acamh.onlinelibrary.wiley.com/doi/10.1111/jcpp.12689</url></web-urls><pdf-urls><url>internal-pdf://1153/Hannigan et al. - 2017 - Developmental change in the association between ad.pdf</url></pdf-urls></urls><access-date>2022-01-13 13:34:57</access-date></record><record><database name="MyLibrary">MyLibrary</database><source-app name="Zotero">Zotero</source-app><ref-type name="Journal Article">17</ref-type><contributors><authors><author>Cohen, Nancy J.</author><author>Coyne, James</author><author>Duvall, James</author></authors></contributors><titles><title>Adopted and Biological Children in the Clinic: Family, Parental and Child Characteristics</title><secondary-title>Journal of Child Psychology and Psychiatry</secondary-title><short-title>Adopted and Biological Children in the Clinic</short-title></titles><periodical><full-title>Journal of Child Psychology and Psychiatry</full-title></periodical><pages>545-562</pages><volume>34</volume><number>4</number><issue>4</issue><keywords><keyword>Adaption</keyword><keyword>family dysfunction</keyword><keyword>family system</keyword><keyword>psychiatric disorder</keyword></keywords><dates><year>1993</year><pub-dates><date>May 1, 1993</date></pub-dates></dates><isbn>0021-9630</isbn><electronic-resource-num>10.1111/j.1469-7610.1993.tb01035.x</electronic-resource-num><abstract>Abstract Adapted children are overrepresented in referrals to mental health Research has described child symptomatology but has rarely described family characteristic how adoptive and biological families presenting a child for treatment differ. This study look a systemic approach carrying out a multilevel assessment of families of adopted and biological children presented for treatment with adopted and biological nonclinical comparison groups. The results from this study of 88 parents of 7?17-year-old children suggest that adoptive families have greater social and psychological resources that trail be relied on in treatment. However, adopted children are perceived to have more problems and their families arc more likely to consider removal of die child as a solution to problems. Therapists' failure to appreciate these unique strengths and vulnerabilities of adoptive families can lead to treatment failure.</abstract><remote-database-name>acamh.onlinelibrary.wiley.com (Atypon)</remote-database-name><urls><web-urls><url>https://acamh.onlinelibrary.wiley.com/doi/10.1111/j.1469-7610.1993.tb01035.x</url></web-urls></urls><access-date>2022-01-13 13:34:58</access-date></record><record><database name="MyLibrary">MyLibrary</database><source-app name="Zotero">Zotero</source-app><ref-type name="Journal Article">17</ref-type><contributors><authors><author>Happé, Francesca</author><author>Frith, Uta</author></authors></contributors><titles><title>Annual Research Review: Looking back to look forward – changes in the concept of autism and implications for future research</title><secondary-title>Journal of Child Psychology and Psychiatry</secondary-title><short-title>Annual Research Review</short-title></titles><periodical><full-title>Journal of Child Psychology and Psychiatry</full-title></periodical><pages>218-232</pages><volume>61</volume><number>3</number><issue>3</issue><keywords><keyword>neurodevelopmental disorders</keyword><keyword>social cognition</keyword><keyword>Asperger disorder</keyword><keyword>Autism spectrum disorders</keyword></keywords><dates><year>2020</year><pub-dates><date>March 1, 2020</date></pub-dates></dates><isbn>0021-9630</isbn><electronic-resource-num>10.1111/jcpp.13176</electronic-resource-num><abstract>The concept of autism is a significant contribution from child psychiatry that has entered wider culture and public consciousness, and has evolved significantly over the last four decades. Taking a rather personal retrospective, reflecting on our own time in autism research, this review explores changes in the concept of autism and the implications of these for future research. We focus on seven major changes in how autism is thought of, operationalised, and recognised: (1) from a narrow definition to wide diagnostic criteria; (2) from a rare to a relatively common condition, although probably still under-recognised in women; (3) from something affecting children, to a lifelong condition; (4) from something discreet and distinct, to a dimensional view; (5) from one thing to many ?autisms?, and a compound or ?fractionable? condition; (6) from a focus on ?pure? autism, to recognition that complexity and comorbidity is the norm; and finally, (7) from conceptualising autism purely as a ?developmental disorder?, to recognising a neurodiversity perspective, operationalised in participatory research models. We conclude with some challenges for the field and suggestions for areas currently neglected in autism research.</abstract><remote-database-name>acamh.onlinelibrary.wiley.com (Atypon)</remote-database-name><urls><web-urls><url>https://acamh.onlinelibrary.wiley.com/doi/10.1111/jcpp.13176</url></web-urls><pdf-urls><url>internal-pdf://1154/Happé and Frith - 2020 - Annual Research Review Looking back to look forwa.pdf</url></pdf-urls></urls><access-date>2022-01-13 13:34:59</access-date></record><record><database name="MyLibrary">MyLibrary</database><source-app name="Zotero">Zotero</source-app><ref-type name="Journal Article">17</ref-type><contributors><authors><author>Fergusson, David M.</author><author>Horwood, L. John</author></authors></contributors><titles><title>Prospective Childhood Predictors of Deviant Peer Affiliations in Adolescence</title><secondary-title>Journal of Child Psychology and Psychiatry</secondary-title></titles><periodical><full-title>Journal of Child Psychology and Psychiatry</full-title></periodical><pages>581-592</pages><volume>40</volume><number>4</number><issue>4</issue><keywords><keyword>peer
[truncated: 555,527 more chars]
