# Supplementary material for: An umbrella review of reviews on challenges to meaningful adolescent involvement in health research
Source: Health Expect. 2024 Jan 27;27(1):e13980. doi: 10.1111/hex.13980 (PMC10821743; doi:10.1111/hex.13980)
Supplement: Supplementary file 1 — Supporting information. [file HEX-27-e13980-s001.zip › Search record and results/Other sources/10 Journals/2. Journal of Child Psychology and Psychiatry and Allied Disciplines/Journal of Child Psychology and Psychiatry and Allied Disciplines- search string 6.xml]

<?xml version="1.0" encoding="UTF-8"?>
<xml><records><record><database name="MyLibrary">MyLibrary</database><source-app name="Zotero">Zotero</source-app><ref-type name="Journal Article">17</ref-type><contributors><authors><author>Hill, Adam</author><author>Wilde, Sarah</author><author>Tickle, Anna</author></authors></contributors><titles><title>Review: Transition from Child and Adolescent Mental Health Services (CAMHS) to Adult Mental Health Services (AMHS): a meta-synthesis of parental and professional perspectives</title><secondary-title>Child and Adolescent Mental Health</secondary-title><short-title>Review</short-title></titles><periodical><full-title>Child and Adolescent Mental Health</full-title></periodical><pages>295-306</pages><volume>24</volume><number>4</number><issue>4</issue><keywords><keyword>mental health</keyword><keyword>adolescent</keyword><keyword>young people</keyword><keyword>systematic review</keyword><keyword>health services</keyword><keyword>Transition</keyword></keywords><dates><year>2019</year><pub-dates><date>November 1, 2019</date></pub-dates></dates><isbn>1475-357X</isbn><electronic-resource-num>10.1111/camh.12339</electronic-resource-num><abstract>Background Transition between Child and Adolescent Mental Health Services (CAMHS) and Adult Mental Health Services (AMHS) can be stressful for the young person and family alike. Previous reviews have focused on specific aspects of transition or perspectives of young people, or have not used systematic approaches to data identification and analysis. The objective of this review was to develop the understanding of the transition between CAMHS and AMHS by systematically identifying and synthesising evidence regarding professionals? and parents/carers? perspectives. Method A systematic search in July 2018 was conducted on Medline, PsycINFO and CINAHL. Google Scholar and references of selected articles were also searched. Papers were included if they presented empirical qualitative research in peer-reviewed journals with a primary focus on experiences of parents/carers and/or mental health professionals in relation to adolescents making the CAMHS-AMHS transition. Data were extracted from each full-text paper. The quality of included studies was appraised using an expanded Critical Appraisal Skills Programme (2018) tool, and studies? results were synthesised using meta-ethnography. Results Fourteen studies of variable quality were identified. Four main third-order constructs were developed through synthesis: (a) Service cultures; (b) Service resources and gaps; (c) Working relationships between the services; and (d) Leaving secure relationships for new ones. Conclusions Professionals and parents experience adolescents? transition from nurturing and comprehensive CAMHS to more individualistic AMHS as having many barriers. There is desire for better preparation for transition between services and relationships, more joint working and better CAMHS-AMHS communication. AMHS service gaps exist, for example for those with neurodevelopmental conditions.</abstract><remote-database-name>acamh.onlinelibrary.wiley.com (Atypon)</remote-database-name><urls><web-urls><url>https://acamh.onlinelibrary.wiley.com/doi/10.1111/camh.12339</url></web-urls></urls><access-date>2022-01-13 23:21:57</access-date></record><record><database name="MyLibrary">MyLibrary</database><source-app name="Zotero">Zotero</source-app><ref-type name="Journal Article">17</ref-type><contributors><authors><author>Russell, Michael A.</author><author>Gajos, Jamie M.</author></authors></contributors><titles><title>Annual Research Review: Ecological momentary assessment studies in child psychology and psychiatry</title><secondary-title>Journal of Child Psychology and Psychiatry</secondary-title><short-title>Annual Research Review</short-title></titles><periodical><full-title>Journal of Child Psychology and Psychiatry</full-title></periodical><pages>376-394</pages><volume>61</volume><number>3</number><issue>3</issue><keywords><keyword>mental health</keyword><keyword>methodology</keyword><keyword>adolescence</keyword><keyword>school children</keyword><keyword>E-health</keyword></keywords><dates><year>2020</year><pub-dates><date>March 1, 2020</date></pub-dates></dates><isbn>0021-9630</isbn><electronic-resource-num>10.1111/jcpp.13204</electronic-resource-num><abstract>Background Enhancements in mobile phone technology allow the study of children and adolescents' everyday lives like never before. Ecological momentary assessment (EMA) uses these advancements to allow in-depth measurements of links between context, behavior, and physiology in youths' everyday lives. Findings A large and diverse literature now exists on using EMA to study mental and behavioral health among youth. Modern EMA methods are built on a rich tradition of idiographic inquiry focused on the intensive study of individuals. Studies of child and adolescent mental and behavioral health have used EMA to characterize lived experience, document naturalistic within-person processes and individual differences in these processes, measure familiar constructs in novel ways, and examine temporal order and dynamics in youths' everyday lives. Conclusions Ecological momentary assessment is feasible and reliable for studying the daily lives of youth. EMA can inform the development and augmentation of traditional and momentary intervention. Continued research and technological development in mobile intervention design and implementation, EMA-sensor integration, and complex real-time data analysis are needed to realize the potential of just-in-time adaptive intervention, which may allow researchers to reach high-risk youth with intervention content when and where it is needed most.</abstract><remote-database-name>acamh.onlinelibrary.wiley.com (Atypon)</remote-database-name><urls><web-urls><url>https://acamh.onlinelibrary.wiley.com/doi/10.1111/jcpp.13204</url></web-urls><pdf-urls><url>internal-pdf://2026/Russell and Gajos - 2020 - Annual Research Review Ecological momentary asses.pdf</url></pdf-urls></urls><access-date>2022-01-13 23:21:58</access-date></record><record><database name="MyLibrary">MyLibrary</database><source-app name="Zotero">Zotero</source-app><ref-type name="Journal Article">17</ref-type><contributors><authors><author>Ma, Karen Kei Yan</author><author>Anderson, Joanna K.</author><author>Burn, Anne-Marie</author></authors></contributors><titles><title>Review: School-based interventions to improve mental health literacy and reduce mental health stigma – a systematic review</title><secondary-title>Child and Adolescent Mental Health</secondary-title><short-title>Review</short-title></titles><periodical><full-title>Child and Adolescent Mental Health</full-title></periodical><volume>n/a</volume><number>n/a</number><issue>n/a</issue><keywords><keyword>mental health</keyword><keyword>education</keyword><keyword>intervention</keyword><keyword>School</keyword><keyword>stigma</keyword></keywords><dates><year>2022</year><pub-dates><date>January 10, 2022</date></pub-dates></dates><isbn>1475-357X</isbn><electronic-resource-num>10.1111/camh.12543</electronic-resource-num><abstract>Background The steadily increasing prevalence of mental disorders in children and adolescents presents itself as a public health challenge, especially given the health, social and economic burden of mental disorders. School-based interventions aimed at improving mental health literacy and reducing mental health stigma have the potential to prevent mental disorders and promote mental well-being, thus reducing the burden of mental disorders. This review identified and synthesised evidence on the effectiveness of school-based interventions designed to improve mental health literacy and reduce mental health stigma. Methods Electronic bibliographic databases including MEDLINE, Embase, PsycINFO, Education Resources Information Center (ERIC), Child Development and Adolescent Studies, British Education Index and Applied Social Sciences Index and Abstracts (ASSIA) were searched. Randomised controlled trials (RCTs) were included if they assessed the effectiveness or cost-effectiveness of school-based intervention aimed at improving mental health literacy and reducing mental health stigma for children and young people aged 4?18?years. Quality of studies was appraised using the EPHPP tool. A numerical summary and a narrative description of the findings in relation to the research questions were synthesised. This systematic review was registered with PROSPERO (CRD42020191265). Results We identified 21 studies describing 20 unique school-based mental health interventions. Overall, there is moderate evidence suggesting that school-based mental health interventions can be effective in improving mental health literacy and reducing mental health stigma defined as attitudes and beliefs regarding mental disorders. However, there is less evidence for their long-term effectiveness, as most studies did not include follow-ups. Conclusions Despite exclusively including studies with randomised designs, intervention and methodological heterogeneity poses uncertainties to any conclusions made. Future research should focus on resolving methodological issues concerning how outcomes are assessed and include process evaluations to better inform the design of an intervention in term of its delivery and implementation.</abstract><remote-database-name>acamh.onlinelibrary.wiley.com (Atypon)</remote-database-name><urls><web-urls><url>https://acamh.onlinelibrary.wiley.com/doi/10.1111/camh.12543</url></web-urls></urls><access-date>2022-01-13 23:21:59</access-date></record><record><database name="MyLibrary">MyLibrary</database><source-app name="Zotero">Zotero</source-app><ref-type name="Journal Article">17</ref-type><contributors><authors><author>Astle, Duncan E.</author><author>Holmes, Joni</author><author>Kievit, Rogier</author><author>Gathercole, Susan E.</author></authors></contributors><titles><title>Annual Research Review: The transdiagnostic revolution in neurodevelopmental disorders</title><secondary-title>Journal of Child Psychology and Psychiatry</secondary-title><short-title>Annual Research Review</short-title></titles><periodical><full-title>Journal of Child Psychology and Psychiatry</full-title></periodical><volume>n/a</volume><number>n/a</number><issue>n/a</issue><keywords><keyword>working memory</keyword><keyword>ADHD</keyword><keyword>Autism</keyword><keyword>Developmental Language Disorder</keyword><keyword>learning difficulties</keyword><keyword>Neurodevelopmental disorders</keyword></keywords><dates><year>2021</year><pub-dates><date>July 23, 2021</date></pub-dates></dates><isbn>0021-9630</isbn><electronic-resource-num>10.1111/jcpp.13481</electronic-resource-num><abstract>Practitioners frequently use diagnostic criteria to identify children with neurodevelopmental disorders and to guide intervention decisions. These criteria also provide the organising framework for much of the research focussing on these disorders. Study design, recruitment, analysis and theory are largely built on the assumption that diagnostic criteria reflect an underlying reality. However, there is growing concern that this assumption may not be a valid and that an alternative transdiagnostic approach may better serve our understanding of this large heterogeneous population of young people. This review draws on important developments over the past decade that have set the stage for much-needed breakthroughs in understanding neurodevelopmental disorders. We evaluate contemporary approaches to study design and recruitment, review the use of data-driven methods to characterise cognition, behaviour and neurobiology, and consider what alternative transdiagnostic models could mean for children and families. This review concludes that an overreliance on ill-fitting diagnostic criteria is impeding progress towards identifying the barriers that children encounter, understanding underpinning mechanisms and finding the best route to supporting them.</abstract><remote-database-name>acamh.onlinelibrary.wiley.com (Atypon)</remote-database-name><urls><web-urls><url>https://acamh.onlinelibrary.wiley.com/doi/10.1111/jcpp.13481</url></web-urls><pdf-urls><url>internal-pdf://2027/Astle et al. - 2021 - Annual Research Review The transdiagnostic revolu.pdf</url></pdf-urls></urls><access-date>2022-01-13 23:22:01</access-date></record><record><database name="MyLibrary">MyLibrary</database><source-app name="Zotero">Zotero</source-app><ref-type name="Journal Article">17</ref-type><contributors><authors><author>Uljarević, Mirko</author><author>Katsos, Napoleon</author><author>Hudry, Kristelle</author><author>Gibson, Jenny L.</author></authors></contributors><titles><title>Practitioner Review: Multilingualism and neurodevelopmental disorders – an overview of recent research and discussion of clinical implications</title><secondary-title>Journal of Child Psychology and Psychiatry</secondary-title><short-title>Practitioner Review</short-title></titles><periodical><full-title>Journal of Child Psychology and Psychiatry</full-title></periodical><pages>1205-1217</pages><volume>57</volume><number>11</number><issue>11</issue><keywords><keyword>neurodevelopmental disorders</keyword><keyword>outcomes</keyword><keyword>Multilingualism</keyword><keyword>practitioner</keyword></keywords><dates><year>2016</year><pub-dates><date>November 1, 2016</date></pub-dates></dates><isbn>0021-9630</isbn><electronic-resource-num>10.1111/jcpp.12596</electronic-resource-num><abstract>Background Language and communication skills are essential aspects of child development, which are often disrupted in children with neurodevelopmental disorders. Cutting edge research in psycholinguistics suggests that multilingualism has potential to influence social, linguistic and cognitive development. Thus, multilingualism has implications for clinical assessment, diagnostic formulation, intervention and support offered to families. We present a systematic review and synthesis of the effects of multilingualism for children with neurodevelopmental disorders and discuss clinical implications. Methods We conducted systematic searches for studies on multilingualism in neurodevelopmental disorders. Keywords for neurodevelopmental disorders were based on Diagnostic and Statistical Manual of Mental Disorders, Fifth Edition categories as follows; Intellectual Disabilities, Communication Disorders, Autism Spectrum Disorder (ASD), Attention-Deficit/Hyperactivity Disorder, Specific Learning Disorder, Motor Disorders, Other Neurodevelopmental Disorders. We included only studies based on empirical research and published in peer-reviewed journals. Results Fifty studies met inclusion criteria. Thirty-nine studies explored multilingualism in Communication Disorders, 10 in ASD and two in Intellectual Disability. No studies on multilingualism in Specific Learning Disorder or Motor Disorders were identified. Studies which found a disadvantage for multilingual children with neurodevelopmental disorders were rare, and there appears little reason to assume that multilingualism has negative effects on various aspects of functioning across a range of conditions. In fact, when considering only those studies which have compared a multilingual group with developmental disorders to a monolingual group with similar disorders, the findings consistently show no adverse effects on language development or other aspects of functioning. In the case of ASD, a positive effect on communication and social functioning has been observed. Conclusions There is little evidence to support the widely held view that multilingual exposure is detrimental to the linguistic or social development of individuals with neurodevelopmental disorders. However, we also note that the available pool of studies is small and the number of methodologically high quality studies is relatively low. We discuss implications of multilingualism for clinical management of neurodevelopmental disorders, and discuss possible directions for future research.</abstract><remote-database-name>acamh.onlinelibrary.wiley.com (Atypon)</remote-database-name><urls><web-urls><url>https://acamh.onlinelibrary.wiley.com/doi/10.1111/jcpp.12596</url></web-urls><pdf-urls><url>internal-pdf://2028/Uljarević et al. - 2016 - Practitioner Review Multilingualism and neurodeve.pdf</url></pdf-urls></urls><access-date>2022-01-13 23:22:02</access-date></record><record><database name="MyLibrary">MyLibrary</database><source-app name="Zotero">Zotero</source-app><ref-type name="Journal Article">17</ref-type><contributors><authors><author>Pellicano, Elizabeth</author></authors></contributors><titles><title>Commentary: Broadening the research remit of participatory methods in autism science – a commentary on Happé and Frith (2020)</title><secondary-title>Journal of Child Psychology and Psychiatry</secondary-title><short-title>Commentary</short-title></titles><periodical><full-title>Journal of Child Psychology and Psychiatry</full-title></periodical><pages>233-235</pages><volume>61</volume><number>3</number><issue>3</issue><keywords><keyword>Autism spectrum disorders</keyword><keyword>Cognition</keyword><keyword>Psychology</keyword></keywords><dates><year>2020</year><pub-dates><date>March 1, 2020</date></pub-dates></dates><isbn>0021-9630</isbn><electronic-resource-num>10.1111/jcpp.13212</electronic-resource-num><abstract>Autism science has transformed beyond recognition in the last two decades. International investment has grown extensively and the number of papers published on autism has increased 10-fold (Pellicano et al., 2014), far surpassing publications on related topics. The sheer amount of scientific research on autism has no doubt been instrumental in many of the discoveries and insights so eloquently described by Happé and Frith (2020). But, as autistic scientist Michelle Dawson reminds us, quality matters too and, for that reason, it is a delight to recognise the contribution that both Happé and Frith have made, dramatically changing our understanding of autism in a host of ways.</abstract><remote-database-name>acamh.onlinelibrary.wiley.com (Atypon)</remote-database-name><urls><web-urls><url>https://acamh.onlinelibrary.wiley.com/doi/10.1111/jcpp.13212</url></web-urls><pdf-urls><url>internal-pdf://2029/Pellicano - 2020 - Commentary Broadening the research remit of parti.pdf</url></pdf-urls></urls><access-date>2022-01-13 23:22:02</access-date></record></records></xml>
