# Supplementary material for: An umbrella review of reviews on challenges to meaningful adolescent involvement in health research
Source: Health Expect. 2024 Jan 27;27(1):e13980. doi: 10.1111/hex.13980 (PMC10821743; doi:10.1111/hex.13980)
Supplement: Supplementary file 1 — Supporting information. [file HEX-27-e13980-s001.zip › Search record and results/Other sources/10 Journals/2. Journal of Child Psychology and Psychiatry and Allied Disciplines/Journal of Child Psychology and Psychiatry and Allied Disciplines- search string 5.xml]

<?xml version="1.0" encoding="UTF-8"?>
<xml><records><record><database name="MyLibrary">MyLibrary</database><source-app name="Zotero">Zotero</source-app><ref-type name="Journal Article">17</ref-type><contributors><authors><author>Bevan Jones, Rhys</author><author>Stallard, Paul</author><author>Agha, Sharifah Shameem</author><author>Rice, Simon</author><author>Werner-Seidler, Aliza</author><author>Stasiak, Karolina</author><author>Kahn, Jason</author><author>Simpson, Sharon A.</author><author>Alvarez-Jimenez, Mario</author><author>Rice, Frances</author><author>Evans, Rhiannon</author><author>Merry, Sally</author></authors></contributors><titles><title>Practitioner review: Co-design of digital mental health technologies with children and young people</title><secondary-title>Journal of Child Psychology and Psychiatry</secondary-title><short-title>Practitioner review</short-title></titles><periodical><full-title>Journal of Child Psychology and Psychiatry</full-title></periodical><pages>928-940</pages><volume>61</volume><number>8</number><issue>8</issue><keywords><keyword>development</keyword><keyword>mental health</keyword><keyword>adolescent</keyword><keyword>Child</keyword><keyword>co-design</keyword><keyword>digital</keyword><keyword>e-health</keyword><keyword>technologies</keyword></keywords><dates><year>2020</year><pub-dates><date>August 1, 2020</date></pub-dates></dates><isbn>0021-9630</isbn><electronic-resource-num>10.1111/jcpp.13258</electronic-resource-num><abstract>Background There is increasing interest in digital technologies to help improve children and young people?s mental health, and the evidence for the effectiveness for these approaches is rising. However, there is concern regarding levels of user engagement, uptake and adherence. Key guidance regarding digital health interventions stress the importance of early user input in the development, evaluation and implementation of technologies to help ensure they are engaging, feasible, acceptable and potentially effective. Co-design is a process of active involvement of stakeholders, requiring a change from the traditional approaches to intervention development. However, there is a lack of literature to inform the co-design of digital technologies to help child and adolescent mental health. Methods We reviewed the literature and practice in the co-design of digital mental health technologies with children and young people. We searched Medline, PsycInfo and Web of Science databases, guidelines, reviews and reference lists, contacted key authors for relevant studies, and extracted key themes on aspects of co-design relevant to practice. We supplemented this with case studies and methods reported by researchers working in the field. Results We identified 25 original articles and 30 digital mental health technologies that were designed/developed with children and young people. The themes identified were as follows: principles of co-design (including potential stakeholders and stages of involvement), methods of involving and engaging the range of users, co-designing the prototype and the challenges of co-design. Conclusions Co-design involves all relevant stakeholders throughout the life and research cycle of the programme. This review helps to inform practitioners and researchers interested in the development of digital health technologies for children and young people. Future work in this field will need to consider the changing face of technology, methods of engaging with the diversity in the user group, and the evaluation of the co-design process and its impact on the technology.</abstract><remote-database-name>acamh.onlinelibrary.wiley.com (Atypon)</remote-database-name><urls><web-urls><url>https://acamh.onlinelibrary.wiley.com/doi/10.1111/jcpp.13258</url></web-urls><pdf-urls><url>internal-pdf://2016/Bevan Jones et al. - 2020 - Practitioner review Co-design of digital mental h.pdf</url></pdf-urls></urls><access-date>2022-01-13 23:17:26</access-date></record><record><database name="MyLibrary">MyLibrary</database><source-app name="Zotero">Zotero</source-app><ref-type name="Journal Article">17</ref-type><contributors><authors><author>Halldorsson, Brynjar</author><author>Hill, Claire</author><author>Waite, Polly</author><author>Partridge, Kate</author><author>Freeman, Daniel</author><author>Creswell, Cathy</author></authors></contributors><titles><title>Annual Research Review: Immersive virtual reality and digital applied gaming interventions for the treatment of mental health problems in children and young people: the need for rigorous treatment development and clinical evaluation</title><secondary-title>Journal of Child Psychology and Psychiatry</secondary-title><short-title>Annual Research Review</short-title></titles><periodical><full-title>Journal of Child Psychology and Psychiatry</full-title></periodical><pages>584-605</pages><volume>62</volume><number>5</number><issue>5</issue><keywords><keyword>Mental health</keyword><keyword>treatment trials</keyword><keyword>qualitative methods</keyword><keyword>RCT design</keyword></keywords><dates><year>2021</year><pub-dates><date>May 1, 2021</date></pub-dates></dates><isbn>0021-9630</isbn><electronic-resource-num>10.1111/jcpp.13400</electronic-resource-num><abstract>Background Mental health problems in children and young people are common and can lead to poor long-term outcomes. Despite the availability of effective psychological interventions for mental health disorders, only a minority of affected children and young people access treatment. Digital interventions, such as applied games and virtual reality (VR), that target mental health problems in children and young people may hold a key to increasing access to, engagement with, and potentially the effectiveness of psychological treatments. To date, several applied games and VR interventions have been specifically developed for children and young people. This systematic review aims to identify and synthesize current data on the experience and effectiveness of applied games and VR for targeting mental health problems in children and young people (defined as average age of 18 years or below). Methods Electronic systematic searches were conducted in Medline, PsycINFO, CINAHL, and Web of Science. Results Nineteen studies were identified that examined nine applied games and two VR applications, and targeted symptoms of anxiety, depression, and phobias using both quantitative and qualitative methodologies. Existing evidence is at a very early stage and studies vary extensively in key methodological characteristics. For applied games, the most robust evidence is for adolescent depressive symptoms (medium clinical effect sizes). Insufficient research attention has been given to the efficacy of VR interventions in children and young people. Conclusions The evidence to date is at a very early stage. Despite the enthusiasm for applied games and VR, existing interventions are limited in number and evidence of efficacy, and there is a clear need for further co-design, development, and evaluation of applied games and VR before they are routinely offered as treatments for children and young people with mental health problems.</abstract><remote-database-name>acamh.onlinelibrary.wiley.com (Atypon)</remote-database-name><urls><web-urls><url>https://acamh.onlinelibrary.wiley.com/doi/10.1111/jcpp.13400</url></web-urls><pdf-urls><url>internal-pdf://2017/Halldorsson et al. - 2021 - Annual Research Review Immersive virtual reality .pdf</url></pdf-urls></urls><access-date>2022-01-13 23:17:27</access-date></record><record><database name="MyLibrary">MyLibrary</database><source-app name="Zotero">Zotero</source-app><ref-type name="Journal Article">17</ref-type><contributors><authors><author>Davies, E. Bethan</author><author>Bergin, Aislinn Dawn</author></authors></contributors><titles><title>Commentary: Let’s get digital: a commentary on Halldorsson et al.'s call for more rigorous development and evaluation of immersive digital interventions for children and young people's mental health</title><secondary-title>Journal of Child Psychology and Psychiatry</secondary-title><short-title>Commentary</short-title></titles><periodical><full-title>Journal of Child Psychology and Psychiatry</full-title></periodical><pages>606-609</pages><volume>62</volume><number>5</number><issue>5</issue><dates><year>2021</year><pub-dates><date>May 1, 2021</date></pub-dates></dates><isbn>0021-9630</isbn><electronic-resource-num>10.1111/jcpp.13423</electronic-resource-num><abstract>In the JCPP Annual Research Review for 2021, Halldorsson and colleagues (2021) present a systematic review of applied games and virtual reality interventions for treating mental health problems in children and young people, looking at the effectiveness of interventions upon mental health outcomes but also on the experience of using such interventions. In this commentary, we highlight a number of considerations in understanding what research has been achieved so far, and ideas for what needs to be looked at next in further advancing this field.</abstract><remote-database-name>acamh.onlinelibrary.wiley.com (Atypon)</remote-database-name><urls><web-urls><url>https://acamh.onlinelibrary.wiley.com/doi/10.1111/jcpp.13423</url></web-urls><pdf-urls><url>internal-pdf://2018/Davies and Bergin - 2021 - Commentary Let’s get digital a commentary on Hal.pdf</url></pdf-urls></urls><access-date>2022-01-13 23:17:28</access-date></record><record><database name="MyLibrary">MyLibrary</database><source-app name="Zotero">Zotero</source-app><ref-type name="Journal Article">17</ref-type><contributors><authors><author>Gee, Brioney</author><author>Wilson, Jon</author><author>Clarke, Tim</author><author>Farthing, Sophie</author><author>Carroll, Ben</author><author>Jackson, Christopher</author><author>King, Kahfee</author><author>Murdoch, Jamie</author><author>Fonagy, Peter</author><author>Notley, Caitlin</author></authors></contributors><titles><title>Review: Delivering mental health support within schools and colleges – a thematic synthesis of barriers and facilitators to implementation of indicated psychological interventions for adolescents</title><secondary-title>Child and Adolescent Mental Health</secondary-title><short-title>Review</short-title></titles><periodical><full-title>Child and Adolescent Mental Health</full-title></periodical><pages>34-46</pages><volume>26</volume><number>1</number><issue>1</issue><keywords><keyword>adolescent</keyword><keyword>Mental health</keyword><keyword>school</keyword><keyword>implementation</keyword><keyword>school-based</keyword></keywords><dates><year>2021</year><pub-dates><date>February 1, 2021</date></pub-dates></dates><isbn>1475-357X</isbn><electronic-resource-num>10.1111/camh.12381</electronic-resource-num><abstract>Background Increasing the role of schools and colleges in the provision of mental health services for young people has the potential to improve early intervention and access to treatment. We aimed to understand what factors influence the successful implementation of indicated psychological interventions within schools and colleges to help guide increased provision of mental health support within education settings. Methods Systematic search for studies that have reported barriers or facilitators to the implementation of indicated interventions for adolescent emotional disorders delivered within schools and further education/sixth form colleges (CRD42018102830). Databases searched were EMBASE, MEDLINE, PsycINFO, CINAHL, British Nursing Index, ASSIA, ERIC and British Education Index. A thematic synthesis of factors reported to impact implementation was conducted. Results Two thousand five hundred and sixty-nine records and 177 full texts were screened. Fifty studies were identified for inclusion, all of which were of school-based interventions. Eleven analytic themes were developed encompassing intervention characteristics, organisational capacity, training and technical assistance, provider characteristics and community-level factors. Findings indicate the need to select appropriate interventions, consider logistical challenges of the school context and provide training and supervision to enable staff to deliver interventions with fidelity. However, structural and environmental support is required for these facilitators to have the greatest impact on successful implementation. Conclusions Implementing indicated school-based mental health interventions is challenging. Those involved in planning school-based mental health initiatives must be alert to the impact of factors on multiple interacting levels. There is a lack of research on implementing mental health support within further education and sixth form colleges. Key Practitioner Message Increased utilisation of schools and colleges as a setting for early intervention has been proposed as a means of improving access to mental health treatment, but successful implementation of mental health interventions within educational settings is challenging. Based on a synthesis of current evidence, we recommend that young people and education professionals should be involved in the selection of school-based interventions to ensure they are acceptable and practical to deliver within the logistical constraints of the school environment. Those delivering interventions within schools, as well as staff involved in identifying young people who might benefit from these interventions, must receive high-quality ongoing training and support. Senior school leaders play an important role in championing mental health interventions and developing a school culture that prioritises mental well-being. Health and education policy should be designed to promote a cross-sector focus on the emotional health of young people. There is a lack of evidence on the implementation of indicated psychological interventions within sixth form and further education colleges.</abstract><remote-database-name>acamh.onlinelibrary.wiley.com (Atypon)</remote-database-name><urls><web-urls><url>https://acamh.onlinelibrary.wiley.com/doi/10.1111/camh.12381</url></web-urls><pdf-urls><url>internal-pdf://2019/Gee et al. - 2021 - Review Delivering mental health support within sc.pdf</url></pdf-urls></urls><access-date>2022-01-13 23:17:29</access-date></record></records></xml>
