# Supplementary material for: An umbrella review of reviews on challenges to meaningful adolescent involvement in health research
Source: Health Expect. 2024 Jan 27;27(1):e13980. doi: 10.1111/hex.13980 (PMC10821743; doi:10.1111/hex.13980)
Supplement: Supplementary file 1 — Supporting information. [file HEX-27-e13980-s001.zip › Search record and results/Other sources/10 Journals/3. Developmental Review/Journal of Developmental Review - search string 8.ris]

TY  - JOUR
T1  - The importance of understanding children’s lived experience
AU  - Rogoff, Barbara
AU  - Dahl, Audun
AU  - Callanan, Maureen
JO  - Developmental Review
VL  - 50
SP  - 5
EP  - 15
PY  - 2018
DA  - 2018/12/01/
T2  - Towards a Cultural Developmental Science
SN  - 0273-2297
DO  - https://doi.org/10.1016/j.dr.2018.05.006
UR  - https://www.sciencedirect.com/science/article/pii/S0273229718300236
KW  - Human development
KW  - Culture
KW  - Participation
KW  - Sociocultural theory
KW  - Context
KW  - Lived experience
AB  - We argue that the field of developmental research needs a course-correction, to focus more on describing the cultural paradigms of children’s lived experience — children’s participation in the settings of their lives. This is essential information for understanding child development. We describe a sociocultural theoretical perspective that focuses on children’s participation in the everyday practices and settings of their lives, and examine the field’s efforts over the past half-century to understand children’s lives in context. Several emphases are needed for the field to understand lived experience: It is crucial to examine (rather than assume) generality of findings across populations and situations; to interpret findings based on knowledge of children’s lives rather than researchers’ intuitions; and to study children’s development in the ecologies in which it occurs. We call for research on how children everywhere learn to navigate across and participate in the distinct cultural settings of their everyday lives.
ER  - 
