# Supplementary material for: An umbrella review of reviews on challenges to meaningful adolescent involvement in health research
Source: Health Expect. 2024 Jan 27;27(1):e13980. doi: 10.1111/hex.13980 (PMC10821743; doi:10.1111/hex.13980)
Supplement: Supplementary file 1 — Supporting information. [file HEX-27-e13980-s001.zip › Search record and results/Other sources/10 Journals/4. Child Development/Journal of Child Development - search strings 1 & 3.xml]

<?xml version="1.0" encoding="UTF-8"?>
<xml><records><record><database name="MyLibrary">MyLibrary</database><source-app name="Zotero">Zotero</source-app><ref-type name="Journal Article">17</ref-type><contributors><authors><author>Tinsley, Barbara J.</author></authors></contributors><titles><title>Multiple Influences on the Acquisition and Socialization of Children's Health Attitudes and Behavior: An Integrative Review</title><secondary-title>Child Development</secondary-title><short-title>Multiple Influences on the Acquisition and Socialization of Children's Health Attitudes and Behavior</short-title></titles><periodical><full-title>Child Development</full-title></periodical><pages>1043-1069</pages><volume>63</volume><number>5</number><issue>5</issue><dates><year>1992</year><pub-dates><date>October 1, 1992</date></pub-dates></dates><isbn>0009-3920</isbn><electronic-resource-num>10.1111/j.1467-8624.1992.tb01680.x</electronic-resource-num><abstract>An overview and synthesis of the literature documenting various influences on the socialization and acquisition of children's health attitudes and behavior is the focus of this review. Cognitive-developmental approaches to understanding children's health attitudes are presented, followed by an exploration of an individual differences perspective on children's acquisition of health attitudes and behavior. The influence of various socialization agents, including families, peers, schools, and the media, on children's acquisition of health attitudes and behavior is considered. Implications of these findings for social policy, future research, and modeling of child health attitudes and behavior are examined.</abstract><remote-database-name>srcd.onlinelibrary.wiley.com (Atypon)</remote-database-name><urls><web-urls><url>https://srcd.onlinelibrary.wiley.com/doi/10.1111/j.1467-8624.1992.tb01680.x</url></web-urls></urls><access-date>2022-01-14 18:09:40</access-date></record><record><database name="MyLibrary">MyLibrary</database><source-app name="Zotero">Zotero</source-app><ref-type name="Journal Article">17</ref-type><contributors><authors><author>Stavrinos, Despina</author><author>Pope, Caitlin N.</author><author>Shen, Jiabin</author><author>Schwebel, David C.</author></authors></contributors><titles><title>Distracted Walking, Bicycling, and Driving: Systematic Review and Meta-Analysis of Mobile Technology and Youth Crash Risk</title><secondary-title>Child Development</secondary-title><short-title>Distracted Walking, Bicycling, and Driving</short-title></titles><periodical><full-title>Child Development</full-title></periodical><pages>118-128</pages><volume>89</volume><number>1</number><issue>1</issue><dates><year>2018</year><pub-dates><date>January 1, 2018</date></pub-dates></dates><isbn>0009-3920</isbn><electronic-resource-num>10.1111/cdev.12827</electronic-resource-num><abstract>This article examined the impact of mobile technology on young pedestrians, bicyclists, and drivers. A systematic search yielded 41 articles meeting inclusion criteria: peer-reviewed, published before February 1, 2016, behavioral outcome related to pedestrian, bicycling, or driving in the presence of mobile technology use, youth sample. Eleven studies were meta-analyzed to evaluate increased risk for crash/near-crash while distracted. Risk of bias and quality of research were assessed. Across methodologies, developmental stages, and type of distracting task, mobile technology use impairs youth safety on the road. Quality of evidence was low (pedestrian) to moderate (driving). Findings are discussed from the perspective of cognitive and visual distractions. Policy and behavioral efforts should continue to reduce mobile technology use in transportation settings.</abstract><remote-database-name>srcd.onlinelibrary.wiley.com (Atypon)</remote-database-name><urls><web-urls><url>https://srcd.onlinelibrary.wiley.com/doi/10.1111/cdev.12827</url></web-urls><pdf-urls><url>internal-pdf://2379/Stavrinos et al. - 2018 - Distracted Walking, Bicycling, and Driving System.pdf</url></pdf-urls></urls><access-date>2022-01-14 18:17:35</access-date></record><record><database name="MyLibrary">MyLibrary</database><source-app name="Zotero">Zotero</source-app><ref-type name="Journal Article">17</ref-type><contributors><authors><author>Card, Noel A.</author><author>Stucky, Brian D.</author><author>Sawalani, Gita M.</author><author>Little, Todd D.</author></authors></contributors><titles><title>Direct and Indirect Aggression During Childhood and Adolescence: A Meta-Analytic Review of Gender Differences, Intercorrelations, and Relations to Maladjustment</title><secondary-title>Child Development</secondary-title><short-title>Direct and Indirect Aggression During Childhood and Adolescence</short-title></titles><periodical><full-title>Child Development</full-title></periodical><pages>1185-1229</pages><volume>79</volume><number>5</number><issue>5</issue><dates><year>2008</year><pub-dates><date>September 1, 2008</date></pub-dates></dates><isbn>0009-3920</isbn><electronic-resource-num>10.1111/j.1467-8624.2008.01184.x</electronic-resource-num><abstract>This meta-analytic review of 148 studies on child and adolescent direct and indirect aggression examined the magnitude of gender differences, intercorrelations between forms, and associations with maladjustment. Results confirmed prior findings of gender differences (favoring boys) in direct aggression and trivial gender differences in indirect aggression. Results also indicated a substantial intercorrelation (= .76) between these forms. Despite this high intercorrelation, the 2 forms showed unique associations with maladjustment: Direct aggression is more strongly related to externalizing problems, poor peer relations, and low prosocial behavior, and indirect aggression is related to internalizing problems and higher prosocial behavior. Moderation of these effect sizes by method of assessment, age, gender, and several additional variables were systematically investigated.</abstract><remote-database-name>srcd.onlinelibrary.wiley.com (Atypon)</remote-database-name><urls><web-urls><url>https://srcd.onlinelibrary.wiley.com/doi/10.1111/j.1467-8624.2008.01184.x</url></web-urls></urls><access-date>2022-01-14 18:17:40</access-date></record><record><database name="MyLibrary">MyLibrary</database><source-app name="Zotero">Zotero</source-app><ref-type name="Journal Article">17</ref-type><contributors><authors><author>Wang, Ming-Te</author><author>Smith, Leann V.</author><author>Miller-Cotto, Dana</author><author>Huguley, James P.</author></authors></contributors><titles><title>Parental Ethnic-Racial Socialization and Children of Color's Academic Success: A Meta-Analytic Review</title><secondary-title>Child Development</secondary-title><short-title>Parental Ethnic-Racial Socialization and Children of Color's Academic Success</short-title></titles><periodical><full-title>Child Development</full-title></periodical><pages>e528-e544</pages><volume>91</volume><number>3</number><issue>3</issue><dates><year>2020</year><pub-dates><date>May 1, 2020</date></pub-dates></dates><isbn>0009-3920</isbn><electronic-resource-num>10.1111/cdev.13254</electronic-resource-num><abstract>Increased attention is being placed on the importance of ethnic-racial socialization in children of color's academic outcomes. Synthesizing research on the effects of parental ethnic-racial socialization, this meta-analysis of 37 studies reveals that overall the relation between ethnic-racial socialization and academic outcomes was positive, though the strength varied by the specific academic outcome under consideration, dimension of ethnic-racial socialization utilized, developmental age of the child receiving the socialization, and racial/ethnic group implementing the socialization. Ethnic-racial socialization was positively related to academic performance, motivation, and engagement, with motivation being the strongest outcome. Most dimensions of ethnic-racial socialization were positively related to academic outcomes, except for promotion of mistrust. In addition, the link between ethnic-racial socialization and academic outcomes was strongest for middle school and college students, and when looking across ethnic-racial groups, this link was strongest for African American youth. The results suggest that different dimensions of ethnic-racial socialization have distinct relationships with diverse academic outcomes and that the effects of ethnic-racial socialization vary by both youth developmental levels and racial/ethnic groups.</abstract><remote-database-name>srcd.onlinelibrary.wiley.com (Atypon)</remote-database-name><urls><web-urls><url>https://srcd.onlinelibrary.wiley.com/doi/10.1111/cdev.13254</url></web-urls><pdf-urls><url>internal-pdf://2380/Wang et al. - 2020 - Parental Ethnic-Racial Socialization and Children .pdf</url></pdf-urls></urls><access-date>2022-01-14 18:17:43</access-date></record><record><database name="MyLibrary">MyLibrary</database><source-app name="Zotero">Zotero</source-app><ref-type name="Journal Article">17</ref-type><contributors><authors><author>Rodrigues, Michelle</author><author>Sokolovic, Nina</author><author>Madigan, Sheri</author><author>Luo, Yiqi</author><author>Silva, Victoria</author><author>Misra, Shruti</author><author>Jenkins, Jennifer</author></authors></contributors><titles><title>Paternal Sensitivity and Children’s Cognitive and Socioemotional Outcomes: A Meta-Analytic Review</title><secondary-title>Child Development</secondary-title><short-title>Paternal Sensitivity and Children’s Cognitive and Socioemotional Outcomes</short-title></titles><periodical><full-title>Child Development</full-title></periodical><pages>554-577</pages><volume>92</volume><number>2</number><issue>2</issue><dates><year>2021</year><pub-dates><date>March 1, 2021</date></pub-dates></dates><isbn>0009-3920</isbn><electronic-resource-num>10.1111/cdev.13545</electronic-resource-num><abstract>In a series of meta-analyses, paternal sensitivity was associated with children?s (age range: 7 months?9 years) overall cognitive functioning (N = 3,193; k = 23; r = .19), including language skills (k = 9; r = .21), cognitive ability (k = 9; r = .18), and executive function (k = 8; r = .19). Paternal sensitivity was not associated with children?s overall socioemotional functioning (N = 2,924; k = 24; r = ?.03) or internalizing problems, but it was associated with children?s emotion regulation (k = 7; r = .22) and externalizing problems (k = 19; r = ?.08). In the broad cognitive functioning, executive function, broad socioemotional functioning, and externalizing problems meta-analyses, child age was a significant moderator.</abstract><remote-database-name>srcd.onlinelibrary.wiley.com (Atypon)</remote-database-name><urls><web-urls><url>https://srcd.onlinelibrary.wiley.com/doi/10.1111/cdev.13545</url></web-urls></urls><access-date>2022-01-14 18:17:43</access-date></record><record><database name="MyLibrary">MyLibrary</database><source-app name="Zotero">Zotero</source-app><ref-type name="Journal Article">17</ref-type><contributors><authors><author>Thurber, Christopher A.</author><author>Sigman, Marian D.</author></authors></contributors><titles><title>Preliminary Models of Risk and Protective Factors for Childhood Homesickness: Review and Empirical Synthesis</title><secondary-title>Child Development</secondary-title><short-title>Preliminary Models of Risk and Protective Factors for Childhood Homesickness</short-title></titles><periodical><full-title>Child Development</full-title></periodical><pages>903-934</pages><volume>69</volume><number>4</number><issue>4</issue><dates><year>1998</year><pub-dates><date>August 1, 1998</date></pub-dates></dates><isbn>0009-3920</isbn><electronic-resource-num>10.1111/j.1467-8624.1998.tb06151.x</electronic-resource-num><abstract>Empirical research and conventional wisdom have suggested numerous risk and protective factors for the development of homesickness. Yet no study has integrated predictors and sequelae of homesickness into a testable statistical model. As a first step in developing a pathogenic model of homesickness in children, this study measured, factor analyzed, and modeled 14 predictors and 8 sequelae of homesickness. Using a sample of 293 boys, ages 8?16, spending 2 weeks at an overnight summer camp, this study tested 2 alternate models, focusing on the roles of boys' interpersonal attitudes, perceived control, and separation expectations in the subsequent development of homesickness. Results indicated that interpersonal attitudes and perceived control may predict boys' preseparation beliefs about whether they will become homesick. This ?homesick disposition? combines with little prior separation experience to account for 69% of the variance in self-reported homesickness. Homesickness was not a powerful predictor of negative emotion, whereas interpersonal attitudes and perceived control predicted 70% of the variance in negative emotion. Results are discussed in the context of contemporary theories of homesickness.</abstract><remote-database-name>srcd.onlinelibrary.wiley.com (Atypon)</remote-database-name><urls><web-urls><url>https://srcd.onlinelibrary.wiley.com/doi/10.1111/j.1467-8624.1998.tb06151.x</url></web-urls><pdf-urls><url>internal-pdf://2381/Thurber and Sigman - 1998 - Preliminary Models of Risk and Protective Factors .pdf</url></pdf-urls></urls><access-date>2022-01-14 18:17:44</access-date></record><record><database name="MyLibrary">MyLibrary</database><source-app name="Zotero">Zotero</source-app><ref-type name="Journal Article">17</ref-type><contributors><authors><author>Dowdall, Nicholas</author><author>Melendez-Torres, G. J.</author><author>Murray, Lynne</author><author>Gardner, Frances</author><author>Hartford, Leila</author><author>Cooper, Peter J.</author></authors></contributors><titles><title>Shared Picture Book Reading Interventions for Child Language Development: A Systematic Review and Meta-Analysis</title><secondary-title>Child Development</secondary-title><short-title>Shared Picture Book Reading Interventions for Child Language Development</short-title></titles><periodical><full-title>Child Development</full-title></periodical><pages>e383-e399</pages><volume>91</volume><number>2</number><issue>2</issue><dates><year>2020</year><pub-dates><date>March 1, 2020</date></pub-dates></dates><isbn>0009-3920</isbn><electronic-resource-num>10.1111/cdev.13225</electronic-resource-num><abstract>Interventions that train parents to share picture books with children are seen as a strategy for supporting child language development. We conducted meta-analyses using robust variance estimation modeling on results from 19 RCTs (Ntotal = 2,594; Mchildage = 1?6 years). Overall, book-sharing interventions had a small sized effect on both expressive language (d = 0.41) and receptive language (d = 0.26). They had a large effect on caregiver book-sharing competence (d = 1.01). The impact of the intervention on child language was moderated by intervention dosage, with lower dosage associated with a minimal impact. Child age and caregiver education level were unrelated to child outcome. This review and meta-analysis confirms the promise of book-sharing interventions for enhancing and accelerating child language development.</abstract><remote-database-name>srcd.onlinelibrary.wiley.com (Atypon)</remote-database-name><urls><web-urls><url>https://srcd.onlinelibrary.wiley.com/doi/10.1111/cdev.13225</url></web-urls><pdf-urls><url>internal-pdf://2382/Dowdall et al. - 2020 - Shared Picture Book Reading Interventions for Chil.pdf</url></pdf-urls></urls><access-date>2022-01-14 18:17:46</access-date></record><record><database name="MyLibrary">MyLibrary</database><source-app name="Zotero">Zotero</source-app><ref-type name="Journal Article">17</ref-type><contributors><authors><author>Sweet, Monica A.</author><author>Appelbaum, Mark I.</author></authors></contributors><titles><title>Is Home Visiting an Effective Strategy? A Meta-Analytic Review of Home Visiting Programs for Families With Young Children</title><secondary-title>Child Development</secondary-title><short-title>Is Home Visiting an Effective Strategy?</short-title></titles><periodical><full-title>Child Development</full-title></periodical><pages>1435-1456</pages><volume>75</volume><number>5</number><issue>5</issue><dates><year>2004</year><pub-dates><date>September 1, 2004</date></pub-dates></dates><isbn>0009-3920</isbn><electronic-resource-num>10.1111/j.1467-8624.2004.00750.x</electronic-resource-num><abstract>Home visiting programs for families with young children have been in effect for many years; however, this is the first comprehensive meta-analytic effort to quantify the usefulness of home visits as a strategy for helping families across a range of outcomes. Sixty home visiting programs contributed data to analysis within 5 child and 5 parent outcome groups. Standardized effect sizes were computed for each end-of-treatment outcome measure, for each treatment versus control contrast. Weighted mean standardized effect sizes ranged from ?.043 to .318; 6 of the 10 significantly differed from 0. No one program characteristic consistently affected effect sizes across outcome groups. The extent to which these findings have practical use for the field is discussed.</abstract><remote-database-name>srcd.onlinelibrary.wiley.com (Atypon)</remote-database-name><urls><web-urls><url>https://srcd.onlinelibrary.wiley.com/doi/10.1111/j.1467-8624.2004.00750.x</url></web-urls></urls><access-date>2022-01-14 18:17:47</access-date></record><record><database name="MyLibrary">MyLibrary</database><source-app name="Zotero">Zotero</source-app><ref-type name="Journal Article">17</ref-type><contributors><authors><author>Nilsson, Kristine Kahr</author><author>de López, Kristine Jensen</author></authors></contributors><titles><title>Theory of Mind in Children With Specific Language Impairment: A Systematic Review and Meta-Analysis</title><secondary-title>Child Development</secondary-title><short-title>Theory of Mind in Children With Specific Language Impairment</short-title></titles><periodical><full-title>Child Development</full-title></periodical><pages>143-153</pages><volume>87</volume><number>1</number><issue>1</issue><dates><year>2016</year><pub-dates><date>January 1, 2016</date></pub-dates></dates><isbn>0009-3920</isbn><electronic-resource-num>10.1111/cdev.12462</electronic-resource-num><abstract>The relation between language and theory of mind (ToM) has been debated for more than two decades. In a similar vein, ToM has been examined in children with specific language impairment (SLI), albeit with inconsistent results. This meta-analysis of 17 studies with 745 children between the ages of 4 and 12 found that children with SLI had substantially lower ToM performance compared to age-matched typically developing children (d = .98). This effect size was not moderated by age and gender. By revealing that children with SLI have ToM impairments, this finding emphasizes the need for further investigation into the developmental interface between language and ToM as well as the extended consequences of atypical language development.</abstract><remote-database-name>srcd.onlinelibrary.wiley.com (Atypon)</remote-database-name><urls><web-urls><url>https://srcd.onlinelibrary.wiley.com/doi/10.1111/cdev.12462</url></web-urls></urls><access-date>2022-01-14 18:17:48</access-date></record><record><database name="MyLibrary">MyLibrary</database><source-app name="Zotero">Zotero</source-app><ref-type name="Journal Article">17</ref-type><contributors><authors><author>Tinsley, Barbara J.</author></authors></contributors><titles><title>Multiple Influences on the Acquisition and Socialization of Children's Health Attitudes and Behavior: An Integrative Review</title><secondary-title>Child Development</secondary-title><short-title>Multiple Influences on the Acquisition and Socialization of Children's Health Attitudes and Behavior</short-title></titles><periodical><full-title>Child Development</full-title></periodical><pages>1043-1069</pages><volume>63</volume><number>5</number><issue>5</issue><dates><year>1992</year><pub-dates><date>October 1, 1992</date></pub-dates></dates><isbn>0009-3920</isbn><electronic-resource-num>10.1111/j.1467-8624.1992.tb01680.x</electronic-resource-num><abstract>An overview and synthesis of the literature documenting various influences on the socialization and acquisition of children's health attitudes and behavior is the focus of this review. Cognitive-developmental approaches to understanding children's health attitudes are presented, followed by an exploration of an individual differences perspective on children's acquisition of health attitudes and behavior. The influence of various socialization agents, including families, peers, schools, and the media, on children's acquisition of health attitudes and behavior is considered. Implications of these findings for social policy, future research, and modeling of child health attitudes and behavior are examined.</abstract><remote-database-name>srcd.onlinelibrary.wiley.com (Atypon)</remote-database-name><urls><web-urls><url>https://srcd.onlinelibrary.wiley.com/doi/10.1111/j.1467-8624.1992.tb01680.x</url></web-urls></urls><access-date>2022-01-14 18:17:48</access-date></record><record><database name="MyLibrary">MyLibrary</database><source-app name="Zotero">Zotero</source-app><ref-type name="Journal Article">17</ref-type><contributors><authors><author>Skene, Kayleigh</author><author>O’Farrelly, Christine M.</author><author>Byrne, Elizabeth M.</author><author>Kirby, Natalie</author><author>Stevens, Eloise C.</author><author>Ramchandani, Paul G.</author></authors></contributors><titles><title>Can guidance during play enhance children’s learning and development in educational contexts? A systematic review and meta-analysis</title><secondary-title>Child Development</secondary-title><short-title>Can guidance during play enhance children’s learning and development in educational contexts?</short-title></titles><periodical><full-title>Child Development</full-title></periodical><volume>n/a</volume><number>n/a</number><issue>n/a</issue><dates><year>2022</year><pub-dates><date>January 12, 2022</date></pub-dates></dates><isbn>0009-3920</isbn><electronic-resource-num>10.1111/cdev.13730</electronic-resource-num><abstract>Abstract This systematic review and meta-analysis considered evidence of guided play compared to direct instruction or free play to support children's learning and development. Interventions from 39 studies were reviewed (published 1977?2020); 17 were included in meta-analysis (Ntotal = 3893; Mchildage = 1?8 years; Mgirls 49.8%; Methnicity White 41%, African American/Black 28%, Hispanic 19%). Guided play had a greater positive effect than direct instruction on early maths skills (g = 0.24), shape knowledge (g = 0.63), and task switching (g = 0.40); and than free play on spatial vocabulary (g = 0.93). Differences were not identified for other key outcomes. Narrative synthesis highlighted heterogeneity in the conceptualization and implementation of guided play across studies.</abstract><remote-database-name>srcd.onlinelibrary.wiley.com (Atypon)</remote-database-name><urls><web-urls><url>https://srcd.onlinelibrary.wiley.com/doi/10.1111/cdev.13730</url></web-urls><pdf-urls><url>internal-pdf://2383/Skene et al. - 2022 - Can guidance during play enhance children’s learni.pdf</url></pdf-urls></urls><access-date>2022-01-14 18:17:50</access-date></record><record><database name="MyLibrary">MyLibrary</database><source-app name="Zotero">Zotero</source-app><ref-type name="Journal Article">17</ref-type><contributors><authors><author>Jackson, Jacquelyne Faye</author></authors></contributors><titles><title>Human Behavioral Genetics, Scarr's Theory, and Her Views on Interventions: A Critical Review and Commentary on Their Implications for African American Children</title><secondary-title>Child Development</secondary-title><short-title>Human Behavioral Genetics, Scarr's Theory, and Her Views on Interventions</short-title></titles><periodical><full-title>Child Development</full-title></periodical><pages>1318-1332</pages><volume>64</volume><number>5</number><issue>5</issue><dates><year>1993</year><pub-dates><date>October 1, 1993</date></pub-dates></dates><isbn>0009-3920</isbn><electronic-resource-num>10.1111/j.1467-8624.1993.tb02955.x</electronic-resource-num><abstract>Key components of human behavioral genetics and Scarr's work of the past 2 decades are critically reviewed based on scholarship in animal neuropsychology and clinical and educational psychology. Scarr's theory of genotype ? environment effects is not supported by the confluence of information presented. Her opinion that interventions to enhance intellectual development are ineffectual for children from abuse- and neglect-free backgrounds is critically reviewed. Her view that biology makes nonrisk infants invulnerable to lasting, negative effects of day care is also determined to be untenable. Concern about negative implications of Scarr's theory for African Americans and views on interventions is the impetus for the critique.</abstract><remote-database-name>srcd.onlinelibrary.wiley.com (Atypon)</remote-database-name><urls><web-urls><url>https://srcd.onlinelibrary.wiley.com/doi/10.1111/j.1467-8624.1993.tb02955.x</url></web-urls></urls><access-date>2022-01-14 18:17:51</access-date></record><record><database name="MyLibrary">MyLibrary</database><source-app name="Zotero">Zotero</source-app><ref-type name="Journal Article">17</ref-type><contributors><authors><author>Casper, Deborah M.</author><author>Card, Noel A.</author></authors></contributors><titles><title>Overt and Relational Victimization: A Meta-Analytic Review of Their Overlap and Associations With Social–Psychological Adjustment</title><secondary-title>Child Development</secondary-title><short-title>Overt and Relational Victimization</short-title></titles><periodical><full-title>Child Development</full-title></periodical><pages>466-483</pages><volume>88</volume><number>2</number><issue>2</issue><dates><year>2017</year><pub-dates><date>March 1, 2017</date></pub-dates></dates><isbn>0009-3920</isbn><electronic-resource-num>10.1111/cdev.12621</electronic-resource-num><abstract>This meta-analytic review includes 135 studies, representing 17 countries, of child and adolescent (ages 4?17) samples of overt and relational peer victimization and examines the magnitude of overlap between forms of victimization and associations with five social?psychological adjustment indices. Results indicate a strong intercorrelation between forms of victimization ( = .72). No gender difference with regard to relational victimization was found, but boys were slightly higher in overt victimization. Overt victimization is more strongly associated with overt aggression; relational victimization is more strongly related to internalizing problems, lower levels of received prosocial behavior from peers, and relational aggression. Both forms are related to externalizing problems. Age and method of assessment were explored as potential sources of variability in effect sizes.</abstract><remote-database-name>srcd.onlinelibrary.wiley.com (Atypon)</remote-database-name><urls><web-urls><url>https://srcd.onlinelibrary.wiley.com/doi/10.1111/cdev.12621</url></web-urls></urls><access-date>2022-01-14 18:17:52</access-date></record><record><database name="MyLibrary">MyLibrary</database><source-app name="Zotero">Zotero</source-app><ref-type name="Journal Article">17</ref-type><contributors><authors><author>Hurwitz, Lisa B.</author></authors></contributors><titles><title>Getting a Read on Ready To Learn Media: A Meta-analytic Review of Effects on Literacy</title><secondary-title>Child Development</secondary-title><short-title>Getting a Read on Ready To Learn Media</short-title></titles><periodical><full-title>Child Development</full-title></periodical><pages>1754-1771</pages><volume>90</volume><number>5</number><issue>5</issue><dates><year>2019</year><pub-dates><date>September 1, 2019</date></pub-dates></dates><isbn>0009-3920</isbn><electronic-resource-num>10.1111/cdev.13043</electronic-resource-num><abstract>Most U.S. preschoolers have consumed media created with funding from the U.S. Department of Education's Ready To Learn (RTL) initiative, which was established to promote school readiness among children ages 2?8. Synthesizing data from 45 evaluations (N = 24,624 unique child participants), this meta-analysis examined the effects of RTL media exposure on young children's literacy skills. Results indicate positive effects of RTL media exposure on children's literacy outcomes, especially vocabulary and phonological concepts. These effects are equivalent to about one-and-a-half months of literacy learning above and beyond typical growth. Findings are robust across a variety of research designs and for exposure to both television and new media. These results are discussed in terms of accountability evidence for RTL and larger debates in scholarly understanding of educational media effects.</abstract><remote-database-name>srcd.onlinelibrary.wiley.com (Atypon)</remote-database-name><urls><web-urls><url>https://srcd.onlinelibrary.wiley.com/doi/10.1111/cdev.13043</url></web-urls></urls><access-date>2022-01-14 18:17:53</access-date></record><record><database name="MyLibrary">MyLibrary</database><source-app name="Zotero">Zotero</source-app><ref-type name="Journal Article">17</ref-type><contributors><authors><author>Groh, Ashley M.</author><author>Narayan, Angela J.</author><author>Bakermans-Kranenburg, Marian J.</author><author>Roisman, Glenn I.</author><author>Vaughn, Brian E.</author><author>Fearon, R. M. Pasco</author><author>van IJzendoorn, Marinus H.</author></authors></contributors><titles><title>Attachment and Temperament in the Early Life Course: A Meta-Analytic Review</title><secondary-title>Child Development</secondary-title><short-title>Attachment and Temperament in the Early Life Course</short-title></titles><periodical><full-title>Child Development</full-title></periodical><pages>770-795</pages><volume>88</volume><number>3</number><issue>3</issue><dates><year>2017</year><pub-dates><date>May 1, 2017</date></pub-dates></dates><isbn>0009-3920</isbn><electronic-resource-num>10.1111/cdev.12677</electronic-resource-num><abstract>This meta-analytic review examines the association between early attachment (assessed at 1?5 years) and child temperament (assessed at birth?12 years), and compares the strength of this association with recently documented meta-analytic associations between early attachment and social competence, externalizing behavior, and internalizing symptoms. Based on 109 independent samples (N = 11,440) of diverse socioeconomic and ethnic backgrounds, temperament was weakly associated with attachment (in)security (d = .14, CI [0.08, 0.19]) but modestly associated with resistant attachment (d = .30, CI [0.21, 0.40]). Temperament was not significantly associated with avoidant (d = .10, CI [?0.02, 0.19]) or disorganized (d = .11, CI [?0.03, 0.25]) attachment. Across developmental domains, early attachment security was more strongly associated with social competence and externalizing behaviors than internalizing symptoms and temperament.</abstract><remote-database-name>srcd.onlinelibrary.wiley.com (Atypon)</remote-database-name><urls><web-urls><url>https://srcd.onlinelibrary.wiley.com/doi/10.1111/cdev.12677</url></web-urls><pdf-urls><url>internal-pdf://2384/Groh et al. - 2017 - Attachment and Temperament in the Early Life Cours.pdf</url></pdf-urls></urls><access-date>2022-01-14 18:17:54</access-date></record><record><database name="MyLibrary">MyLibrary</database><source-app name="Zotero">Zotero</source-app><ref-type name="Journal Article">17</ref-type><contributors><authors><author>Halgunseth, Linda C.</author><author>Ispa, Jean M.</author><author>Rudy, Duane</author></authors></contributors><titles><title>Parental Control in Latino Families: An Integrated Review of the Literature</title><secondary-title>Child Development</secondary-title><short-title>Parental Control in Latino Families</short-title></titles><periodical><full-title>Child Development</full-title></periodical><pages>1282-1297</pages><volume>77</volume><number>5</number><issue>5</issue><dates><year>2006</year><pub-dates><date>September 1, 2006</date></pub-dates></dates><isbn>0009-3920</isbn><electronic-resource-num>10.1111/j.1467-8624.2006.00934.x</electronic-resource-num><abstract>Using social information processing and cultural change models as explanatory frameworks, this article reviews the literature on Latino parental control and its implications for child development. It is argued that the use of parental control in Latino families may have motivational roots in cultural childrearing goals such as familismo (familism), respeto (respect), and educación (moral education). Consideration of these underpinnings, in conjunction with psychological and methodological issues, helps to explain variability in the use of Latino parental control and its effect on child development. Recommendations for future research include refinement of control and acculturation instruments, and attention to both contextual and individual variables.</abstract><remote-database-name>srcd.onlinelibrary.wiley.com (Atypon)</remote-database-name><urls><web-urls><url>https://srcd.onlinelibrary.wiley.com/doi/10.1111/j.1467-8624.2006.00934.x</url></web-urls></urls><access-date>2022-01-14 18:17:55</access-date></record><record><database name="MyLibrary">MyLibrary</database><source-app name="Zotero">Zotero</source-app><ref-type name="Journal Article">17</ref-type><contributors><authors><author>Groh, Ashley M.</author><author>Narayan, Angela J.</author></authors></contributors><titles><title>Infant Attachment Insecurity and Baseline Physiological Activity and Physiological Reactivity to Interpersonal Stress: A Meta-Analytic Review</title><secondary-title>Child Development</secondary-title><short-title>Infant Attachment Insecurity and Baseline Physiological Activity and Physiological Reactivity to Interpersonal Stress</short-title></titles><periodical><full-title>Child Development</full-title></periodical><pages>679-693</pages><volume>90</volume><number>3</number><issue>3</issue><dates><year>2019</year><pub-dates><date>May 1, 2019</date></pub-dates></dates><isbn>0009-3920</isbn><electronic-resource-num>10.1111/cdev.13205</electronic-resource-num><abstract>This meta-analytic review (k = 5?10; N = 258?895) examined links between attachment insecurity and physiological activity at baseline and in response to interpersonal stress elicited by separation?reunion procedures in the early life course (1?5 years). Insecurity was trivially, nonsignificantly associated with baseline physiological activity (heart rate [HR]: g = ?.06; respiratory sinus arrhythmia [RSA]: g = ?.06; cortisol: g = .01) and nonsignificantly associated with physiological reactivity to separation from parents (HR: g = ?.001; RSA: g = .24). However, insecurity was moderately associated with heightened RSA (g = .26) and cortisol (g = .27) reactivity upon reunion with parents. Findings provide insight into the biobehavioral organization of attachment, suggesting that early insecurity is associated with heightened physiological reactivity to interpersonal stress.</abstract><remote-database-name>srcd.onlinelibrary.wiley.com (Atypon)</remote-database-name><urls><web-urls><url>https://srcd.onlinelibrary.wiley.com/doi/10.1111/cdev.13205</url></web-urls></urls><access-date>2022-01-14 18:17:56</access-date></record></records></xml>
