# Supplementary material for: An umbrella review of reviews on challenges to meaningful adolescent involvement in health research
Source: Health Expect. 2024 Jan 27;27(1):e13980. doi: 10.1111/hex.13980 (PMC10821743; doi:10.1111/hex.13980)
Supplement: Supplementary file 1 — Supporting information. [file HEX-27-e13980-s001.zip › Search record and results/Other sources/10 Journals/6- Lancet/Lancet - search string 3.ris]

TY  - JOUR
T1  - Racial, ethnic, and socioeconomic disparities in paediatric critical care in the USA
AU  - Mitchell, Hannah K
AU  - Reddy, Anireddy
AU  - Perry, Mallory A
AU  - Gathers, Cody-Aaron
AU  - Fowler, Jessica C
AU  - Yehya, Nadir
Y1  - 2021/10/01
PY  - 2021
N1  - doi: 10.1016/S2352-4642(21)00161-9
DO  - 10.1016/S2352-4642(21)00161-9
T2  - The Lancet Child & Adolescent Health
JF  - The Lancet Child & Adolescent Health
SP  - 739
EP  - 750
VL  - 5
IS  - 10
PB  - Elsevier
N2  - In an era of tremendous medical advancements, it is important to characterise and address inequities in the provision of health care and in outcomes. There is a large body of evidence describing such disparities by race or ethnicity and socioeconomic position in critically ill adults; however, this important issue has received less attention in children and adolescents (aged ≤21 years). This Review presents a summary of the available evidence on disparities in outcomes in paediatric critical illness in the USA as a result of racism and socioeconomic privilege. The majority of evidence of racial and socioeconomic disparities in paediatric critical care originates from the USA and is retrospective, with only one prospective intervention-based study. Although there is mixed evidence of disparities by race or ethnicity and socioeconomic position in general paediatric intensive care unit admissions and outcomes in the USA, there are striking trends within some disease processes. Notably, there is evidence of disparities in management and outcomes for out-of-hospital cardiac arrest, asthma, severe trauma, sepsis, and oncology, and in families? perceptions of care. Furthermore, there is clear evidence that critical care research is limited by under-enrolment of participants from minority race or ethnicity groups. We advocate for rigorous research standards and increases in the recruitment and enrolment of a diverse range of participants in paediatric critical care research to better understand the disparities observed, including the effects of racism and poverty. A clearer understanding of when, where, and how such disparities affect patients will better enable the development of effective strategies to inform practice, interventions, and policy.
AB  - In an era of tremendous medical advancements, it is important to characterise and address inequities in the provision of health care and in outcomes. There is a large body of evidence describing such disparities by race or ethnicity and socioeconomic position in critically ill adults; however, this important issue has received less attention in children and adolescents (aged ≤21 years). This Review presents a summary of the available evidence on disparities in outcomes in paediatric critical illness in the USA as a result of racism and socioeconomic privilege. The majority of evidence of racial and socioeconomic disparities in paediatric critical care originates from the USA and is retrospective, with only one prospective intervention-based study. Although there is mixed evidence of disparities by race or ethnicity and socioeconomic position in general paediatric intensive care unit admissions and outcomes in the USA, there are striking trends within some disease processes. Notably, there is evidence of disparities in management and outcomes for out-of-hospital cardiac arrest, asthma, severe trauma, sepsis, and oncology, and in families? perceptions of care. Furthermore, there is clear evidence that critical care research is limited by under-enrolment of participants from minority race or ethnicity groups. We advocate for rigorous research standards and increases in the recruitment and enrolment of a diverse range of participants in paediatric critical care research to better understand the disparities observed, including the effects of racism and poverty. A clearer understanding of when, where, and how such disparities affect patients will better enable the development of effective strategies to inform practice, interventions, and policy.
SN  - 2352-4642
M3  - doi: 10.1016/S2352-4642(21)00161-9
UR  - https://doi.org/10.1016/S2352-4642(21)00161-9
Y2  - 2022/01/11
ER  - 

TY  - JOUR
T1  - Supporting every school to become a foundation for healthy lives
AU  - Jourdan, Didier
AU  - Gray, Nicola J
AU  - Barry, Margaret M
AU  - Caffe, Sonja
AU  - Cornu, Christophe
AU  - Diagne, Fatou
AU  - El Hage, Fadi
AU  - Farmer, Mychelle Y
AU  - Slade, Sean
AU  - Marmot, Michael
AU  - Sawyer, Susan M
Y1  - 2021/04/01
PY  - 2021
N1  - doi: 10.1016/S2352-4642(20)30316-3
DO  - 10.1016/S2352-4642(20)30316-3
T2  - The Lancet Child & Adolescent Health
JF  - The Lancet Child & Adolescent Health
SP  - 295
EP  - 303
VL  - 5
IS  - 4
PB  - Elsevier
N2  - As a setting where children and adolescents live and learn, linked to the family and embedded within the wider community, schools have an important influence on every student's health. Many health interventions have used schools as a platform, often for standalone programmatic initiatives to reduce health risks, and sometimes for more comprehensive approaches, but the interventions, uptake, and sustainability are generally disappointing. Evidence shows that, to improve health and to reduce inequality, all students must attend school from a young age and for as long as possible, and their educational success therein must be maximised. Thus, beyond educational benefits, schools are also important for health. Coherence between each school's policies, structures and systems, human resources, and practices is required to advance both academic and health outcomes. Beyond simply implementing ready-made programmes into schools, health professionals can position themselves as catalysts for structural change as they have many opportunities to advocate for, and participate in, the intersectoral implementation of reforms and innovations in school systems to promote the health of all students.
AB  - As a setting where children and adolescents live and learn, linked to the family and embedded within the wider community, schools have an important influence on every student's health. Many health interventions have used schools as a platform, often for standalone programmatic initiatives to reduce health risks, and sometimes for more comprehensive approaches, but the interventions, uptake, and sustainability are generally disappointing. Evidence shows that, to improve health and to reduce inequality, all students must attend school from a young age and for as long as possible, and their educational success therein must be maximised. Thus, beyond educational benefits, schools are also important for health. Coherence between each school's policies, structures and systems, human resources, and practices is required to advance both academic and health outcomes. Beyond simply implementing ready-made programmes into schools, health professionals can position themselves as catalysts for structural change as they have many opportunities to advocate for, and participate in, the intersectoral implementation of reforms and innovations in school systems to promote the health of all students.
SN  - 2352-4642
M3  - doi: 10.1016/S2352-4642(20)30316-3
UR  - https://doi.org/10.1016/S2352-4642(20)30316-3
Y2  - 2022/01/11
ER  - 
