# Supplementary material for: An umbrella review of reviews on challenges to meaningful adolescent involvement in health research
Source: Health Expect. 2024 Jan 27;27(1):e13980. doi: 10.1111/hex.13980 (PMC10821743; doi:10.1111/hex.13980)
Supplement: Supplementary file 1 — Supporting information. [file HEX-27-e13980-s001.zip › Search record and results/Other sources/10 Journals/6- Lancet/Lancet - search string 6.ris]

TY  - JOUR
T1  - Rheumatic heart disease in Indigenous young peoples
AU  - Wyber, Rosemary
AU  - Wade, Vicki
AU  - Anderson, Anneka
AU  - Schreiber, Yoko
AU  - Saginur, Raphael
AU  - Brown, Alex
AU  - Carapetis, Jonathan
Y1  - 2021/06/01
PY  - 2021
N1  - doi: 10.1016/S2352-4642(20)30308-4
DO  - 10.1016/S2352-4642(20)30308-4
T2  - The Lancet Child & Adolescent Health
JF  - The Lancet Child & Adolescent Health
SP  - 437
EP  - 446
VL  - 5
IS  - 6
PB  - Elsevier
N2  - Indigenous children and young peoples live with an inequitable burden of acute rheumatic fever and rheumatic heart disease. In this Review, we focus on the epidemiological burden and lived experience of these conditions for Indigenous young peoples in Australia, New Zealand, and Canada. We outline the direct and indirect drivers of rheumatic heart disease risk and their mitigation. Specifically, we identify the opportunities and limitations of predominantly biomedical approaches to the primary, secondary, and tertiary prevention of disease among Indigenous peoples. We explain why these biomedical approaches must be coupled with decolonising approaches to address the underlying cause of disease. Initiatives underway to reduce acute rheumatic fever and rheumatic heart disease in Australia, New Zealand, and Canada are reviewed to identify how an Indigenous rights-based approach could contribute to elimination of rheumatic heart disease and global disease control goals.
AB  - Indigenous children and young peoples live with an inequitable burden of acute rheumatic fever and rheumatic heart disease. In this Review, we focus on the epidemiological burden and lived experience of these conditions for Indigenous young peoples in Australia, New Zealand, and Canada. We outline the direct and indirect drivers of rheumatic heart disease risk and their mitigation. Specifically, we identify the opportunities and limitations of predominantly biomedical approaches to the primary, secondary, and tertiary prevention of disease among Indigenous peoples. We explain why these biomedical approaches must be coupled with decolonising approaches to address the underlying cause of disease. Initiatives underway to reduce acute rheumatic fever and rheumatic heart disease in Australia, New Zealand, and Canada are reviewed to identify how an Indigenous rights-based approach could contribute to elimination of rheumatic heart disease and global disease control goals.
SN  - 2352-4642
M3  - doi: 10.1016/S2352-4642(20)30308-4
UR  - https://doi.org/10.1016/S2352-4642(20)30308-4
Y2  - 2022/01/11
ER  - 
