# Supplementary material for: An umbrella review of reviews on challenges to meaningful adolescent involvement in health research
Source: Health Expect. 2024 Jan 27;27(1):e13980. doi: 10.1111/hex.13980 (PMC10821743; doi:10.1111/hex.13980)
Supplement: Supplementary file 1 — Supporting information. [file HEX-27-e13980-s001.zip › Search record and results/Other sources/10 Journals/8. Clinical child and family psychology review/Clinical child and family psychology review - search string 8.csv]

Item Title	Publication Title	Book Series Title	Journal Volume	Journal Issue	Item DOI	Authors	Publication Year	URL	Content Type
A Systematic Review of Passing as Non-autistic in Autism Spectrum Disorder	Clinical Child and Family Psychology Review		24	4	10.1007/s10567-021-00365-1	Erin J. LibsackElliot Gavin KeenanCaroline E. FredenJulianne MirminaNathaniel IskhakovDarsiya KrishnathasanMatthew D. Lerner	2021	http://link.springer.com/article/10.1007/s10567-021-00365-1	Article
Conceptualizing Culturally Infused Engagement and Its Measurement for Ethnic Minority and Immigrant Children and Families	Clinical Child and Family Psychology Review		20	3	10.1007/s10567-017-0229-2	Miwa YasuiKathleen J. PottickYun Chen	2017	http://link.springer.com/article/10.1007/s10567-017-0229-2	Article
How Does Homelessness Affect Parenting Behaviour? A Systematic Critical Review and Thematic Synthesis of Qualitative Research	Clinical Child and Family Psychology Review		21	1	10.1007/s10567-017-0244-3	Caroline BradleyJohn McGowanDaniel Michelson	2018	http://link.springer.com/article/10.1007/s10567-017-0244-3	Article
A Paradigm for Understanding Adolescent Social Anxiety with Unfamiliar Peers: Conceptual Foundations and Directions for Future Research	Clinical Child and Family Psychology Review		23	3	10.1007/s10567-020-00314-4	Christopher J. CannonBridget A. MakolLauren M. KeeleyNoor QasmiehHide OkunoSarah J. RaczAndres De Los Reyes	2020	http://link.springer.com/article/10.1007/s10567-020-00314-4	Article
Technology Delivered Interventions for Depression and Anxiety in Children and Adolescents: A Systematic Review and Meta-analysis	Clinical Child and Family Psychology Review		22	2	10.1007/s10567-018-0271-8	Rebecca GristAbigail CrokerMegan DennePaul Stallard	2019	http://link.springer.com/article/10.1007/s10567-018-0271-8	Article
Harnessing Wise Interventions to Advance the Potency and Reach of Youth Mental Health Services	Clinical Child and Family Psychology Review		23	1	10.1007/s10567-019-00301-4	Jessica L. SchleiderMichael C. MullarkeyAnil Chacko	2020	http://link.springer.com/article/10.1007/s10567-019-00301-4	Article
Risk and Resilience Factors for Mental Health among Transgender and Gender Nonconforming (TGNC) Youth: A Systematic Review	Clinical Child and Family Psychology Review		24	2	10.1007/s10567-021-00344-6	Amelia P. TankersleyErika L. GrafskyJaney DikeRussell T. Jones	2021	http://link.springer.com/article/10.1007/s10567-021-00344-6	Article
Focusing on the Positive: A Review of the Role of Child Positive Affect in Developmental Psychopathology	Clinical Child and Family Psychology Review		17	2	10.1007/s10567-013-0162-y	Molly DavisCynthia Suveg	2014	http://link.springer.com/article/10.1007/s10567-013-0162-y	Article
The Cooperative Research Centre for Living with Autism (Autism CRC) Conceptual Model to Promote Mental Health for Adolescents with ASD	Clinical Child and Family Psychology Review		19	2	10.1007/s10567-016-0203-4	Ian M. ShochetBeth R. SaggersSuzanne B. CarringtonJayne A. OrrAstrid M. WurflBonnie M. DuncanCoral L. Smith	2016	http://link.springer.com/article/10.1007/s10567-016-0203-4	Article
Culturally Sensitive Risk Behavior Prevention Programs for African American Adolescents: A Systematic Analysis	Clinical Child and Family Psychology Review		16	2	10.1007/s10567-013-0133-3	Isha MetzgerShauna M. CooperNicole ZarrettKate Flory	2013	http://link.springer.com/article/10.1007/s10567-013-0133-3	Article
Addressing the “Myth” of Racial Trauma: Developmental and Ecological Considerations for Youth of Color	Clinical Child and Family Psychology Review		23	1	10.1007/s10567-019-00304-1	Farzana T. SaleemRiana E. AndersonMonnica Williams	2020	http://link.springer.com/article/10.1007/s10567-019-00304-1	Article
Peer Experiences of Anxious and Socially Withdrawn Youth: An Integrative Review of the Developmental and Clinical Literature	Clinical Child and Family Psychology Review		13	1	10.1007/s10567-009-0063-2	Julie Newman KingeryCynthia A. ErdleyKatherine C. MarshallKyle G. WhitakerTyson R. Reuter	2010	http://link.springer.com/article/10.1007/s10567-009-0063-2	Article
The Efficacy of Internet-Based Parenting Programs for Children and Adolescents with Behavior Problems: A Meta-Analysis of Randomized Clinical Trials	Clinical Child and Family Psychology Review		23	4	10.1007/s10567-020-00326-0	Ionuț Stelian FloreanAnca DobreanCostina Ruxandra PăsăreluRaluca Diana GeorgescuIon Milea	2020	http://link.springer.com/article/10.1007/s10567-020-00326-0	Article
Family Systems and Ecological Perspectives on the Impact of Deployment on Military Families	Clinical Child and Family Psychology Review		16	3	10.1007/s10567-013-0138-y	Blair PaleyPatricia LesterCatherine Mogil	2013	http://link.springer.com/article/10.1007/s10567-013-0138-y	Article
