# Supplementary material for: An umbrella review of reviews on challenges to meaningful adolescent involvement in health research
Source: Health Expect. 2024 Jan 27;27(1):e13980. doi: 10.1111/hex.13980 (PMC10821743; doi:10.1111/hex.13980)
Supplement: Supplementary file 1 — Supporting information. [file HEX-27-e13980-s001.zip › Search record and results/Other sources/10 Journals/8. Clinical child and family psychology review/Clinical child and family psychology review - search string 6.csv]

Item Title	Publication Title	Book Series Title	Journal Volume	Journal Issue	Item DOI	Authors	Publication Year	URL	Content Type
Optimising Evidence-Based Psychological Treatment for the Mental Health Needs of Children with Epilepsy: Principles and Methods	Clinical Child and Family Psychology Review		23	2	10.1007/s10567-019-00310-3	Roz ShafranSophie BennettAnna CoughtreyAlice WelchFahreen WaljiJ. Helen CrossIsobel HeymanAlice SibelliJessica SmithJamie RossEmma DalrympleSophia VaradkarRona Moss-Morris	2020	http://link.springer.com/article/10.1007/s10567-019-00310-3	Article
