# Supplementary material for: An umbrella review of reviews on challenges to meaningful adolescent involvement in health research
Source: Health Expect. 2024 Jan 27;27(1):e13980. doi: 10.1111/hex.13980 (PMC10821743; doi:10.1111/hex.13980)
Supplement: Supplementary file 1 — Supporting information. [file HEX-27-e13980-s001.zip › Search record and results/Other sources/10 Journals/8. Clinical child and family psychology review/Clinical child and family psychology review - Total results.xml]

<?xml version="1.0" encoding="UTF-8"?>
<xml><records><record><database name="MyLibrary">MyLibrary</database><source-app name="Zotero">Zotero</source-app><ref-type name="Journal Article">17</ref-type><contributors><authors><author>Schonberg, Michael A.</author><author>Shaw, Daniel S.</author></authors></contributors><titles><title>Do the Predictors of Child Conduct Problems Vary by High- and Low-Levels of Socioeconomic and Neighborhood Risk?</title><secondary-title>Clinical Child and Family Psychology Review</secondary-title></titles><periodical><full-title>Clinical Child and Family Psychology Review</full-title><abbr-1>Clin Child Fam Psychol Rev</abbr-1></periodical><pages>101-136</pages><volume>10</volume><number>2</number><issue>2</issue><dates><year>2007</year><pub-dates><date>2007-06-01</date></pub-dates></dates><isbn>1573-2827</isbn><electronic-resource-num>10.1007/s10567-007-0018-4</electronic-resource-num><abstract>This review seeks to examine whether the existing literature on child conduct problems (CP) supports the notion that certain CP risk factors vary in their importance across disadvantaged and better-off environments. Disadvantaged environments are represented by socioeconomic and/or neighborhood risk (SN risk) in this review. Three types of studies were reviewed: behavioral genetic studies that compare the importance of genetic and environmental influences on CP for youth from poor homes and/or disadvantaged communities versus youth from better-off contexts, studies that examine how SN risk and other CP risk factors interact, and studies that compare the antecedents for CP across levels of SN risk. Findings were inconsistent about the manner in which individual child risk factors interact with SN risk. However, familial risk factors were generally found to be of greater importance for youth from poor families and disadvantaged communities, particularly parental supervision. Most of the studies that indicated otherwise focused on physical discipline, or were limited to children from disadvantaged and extremely deprived environments. The findings suggest that in extremely deprived environments, familial influences are overwhelmed by the pervasiveness of other CP risk factors such as deviant peers. Implications for intervention and suggestions for future research are discussed.</abstract><remote-database-name>Springer Link</remote-database-name><language>en</language><urls><web-urls><url>https://doi.org/10.1007/s10567-007-0018-4</url></web-urls><pdf-urls><url>internal-pdf://2388/Schonberg and Shaw - 2007 - Do the Predictors of Child Conduct Problems Vary b.pdf</url></pdf-urls></urls><access-date>2022-01-14 20:50:32</access-date></record><record><database name="MyLibrary">MyLibrary</database><source-app name="Zotero">Zotero</source-app><ref-type name="Journal Article">17</ref-type><contributors><authors><author>Pane, Heather T.</author><author>White, Rachel S.</author><author>Nadorff, Michael R.</author><author>Grills-Taquechel, Amie</author><author>Stanley, Melinda A.</author></authors></contributors><titles><title>Multisystemic Therapy for Child Non-Externalizing Psychological and Health Problems: A Preliminary Review</title><secondary-title>Clinical Child and Family Psychology Review</secondary-title><short-title>Multisystemic Therapy for Child Non-Externalizing Psychological and Health Problems</short-title></titles><periodical><full-title>Clinical Child and Family Psychology Review</full-title><abbr-1>Clin Child Fam Psychol Rev</abbr-1></periodical><pages>81-99</pages><volume>16</volume><number>1</number><issue>1</issue><dates><year>2013</year><pub-dates><date>2013-03-01</date></pub-dates></dates><isbn>1573-2827</isbn><electronic-resource-num>10.1007/s10567-012-0127-6</electronic-resource-num><abstract>Multisystemic therapy (MST) is effective for decreasing or preventing delinquency and other externalizing behaviors and increasing prosocial or adaptive behaviors. The purpose of this project was to review the literature examining the efficacy of MST for other child psychological and health problems reflecting non-externalizing behaviors, specifically difficulties related to child maltreatment, serious psychiatric illness [Serious psychiatric illness was defined throughout the current review paper as the “presence of symptoms of suicidal ideation, homicidal ideation, psychosis, or threat of harm to self or others due to mental illness severe enough to warrant psychiatric hospitalization based on the American Academy of Child and Adolescent Psychiatry (Level of care placement criteria for psychiatric illness. American Academy of Child and Adolescent Psychiatry, Washington, DC, 1996) level of care placement criteria for psychiatric illness” (Henggeler et al. in J Am Acad Child Psy 38:1331–1345, p. 1332, 1999b). Additionally, youth with “serious emotional disturbance (SED)” defined as internalizing and/or externalizing problems severe enough to qualify for mental health services in public school who were “currently in or at imminent risk of a costly out-of-home placement” (Rowland et al. in J Emot Behav Disord 13:13–23, pp. 13–14, 2005) were also included in the serious psychiatric illness category.], and health problems (i.e., obesity and treatment adherence for diabetes). PubMed, Web of Science, MEDLINE, and PsycINFO databases; Clinicaltrials.gov; DARE; Web of Knowledge; and Cochrane Central Register of Controlled Trials were searched; and MST developers were queried to ensure identification of all relevant articles. Of 242 studies identified, 18 met inclusion criteria for review. These were combined in a narrative synthesis and critiqued in the context of review questions. Study quality ratings were all above mean scores reported in prior reviews. Mixed support was found for the efficacy of MST versus other treatments. In many cases, treatment effects for MST or comparison groups were not sustained over time. MST was efficacious for youth with diverse backgrounds. No studies discussed efficacy of MST provided in different treatment settings. Four studies found MST more cost-effective than a comparison treatment, leading to fewer out-of-home placements for youth with serious psychiatric illness or lower treatment costs for youth with poorly controlled diabetes.</abstract><remote-database-name>Springer Link</remote-database-name><language>en</language><urls><web-urls><url>https://doi.org/10.1007/s10567-012-0127-6</url></web-urls><pdf-urls><url>internal-pdf://2389/Pane et al. - 2013 - Multisystemic Therapy for Child Non-Externalizing .pdf</url></pdf-urls></urls><access-date>2022-01-14 20:50:32</access-date></record><record><database name="MyLibrary">MyLibrary</database><source-app name="Zotero">Zotero</source-app><ref-type name="Journal Article">17</ref-type><contributors><authors><author>Leve, Leslie D.</author><author>Chamberlain, Patricia</author><author>Kim, Hyoun K.</author></authors></contributors><titles><title>Risks, Outcomes, and Evidence-Based Interventions for Girls in the US Juvenile Justice System</title><secondary-title>Clinical Child and Family Psychology Review</secondary-title></titles><periodical><full-title>Clinical Child and Family Psychology Review</full-title><abbr-1>Clin Child Fam Psychol Rev</abbr-1></periodical><pages>252-279</pages><volume>18</volume><number>3</number><issue>3</issue><dates><year>2015</year><pub-dates><date>2015-09-01</date></pub-dates></dates><isbn>1573-2827</isbn><electronic-resource-num>10.1007/s10567-015-0186-6</electronic-resource-num><abstract>The proportion of the juvenile justice population that comprises females is increasing, yet few evidence-based models have been evaluated and implemented with girls in the juvenile justice system. Although much is known about the risk and protective factors for girls who participate in serious delinquency, significant gaps in the research base hamper the development and implementation of theoretically based intervention approaches. In this review, we first summarize the extant empirical work about the predictors and sequelae of juvenile justice involvement for girls. Identified risk and protective factors that correspond to girls’ involvement in the juvenile justice system have been shown to largely parallel those of boys, although exposure rates and magnitudes of association sometimes differ by sex. Second, we summarize findings from empirically validated, evidence-based interventions for juvenile justice-involved youths that have been tested with girls. The interventions include Functional Family Therapy, Multisystemic Therapy, Multidimensional Family Therapy, and Treatment Foster Care Oregon (formerly known as Multidimensional Treatment Foster Care). We conclude that existing evidence-based practices appear to be effective for girls. However, few studies have been sufficiently designed to permit conclusions about whether sex-specific interventions would yield any better outcomes for girls than would interventions that already exist for both sexes and that have a strong base of evidence to support them. Third, we propose recommendations for feasible, cost-efficient next steps to advance the research and intervention agendas for this under-researched and underserved population of highly vulnerable youths.</abstract><remote-database-name>Springer Link</remote-database-name><language>en</language><urls><web-urls><url>https://doi.org/10.1007/s10567-015-0186-6</url></web-urls><pdf-urls><url>internal-pdf://2390/Leve et al. - 2015 - Risks, Outcomes, and Evidence-Based Interventions .pdf</url></pdf-urls></urls><access-date>2022-01-14 20:50:32</access-date></record><record><database name="MyLibrary">MyLibrary</database><source-app name="Zotero">Zotero</source-app><ref-type name="Journal Article">17</ref-type><contributors><authors><author>Smith, Emilie Phillips</author><author>Bradshaw, Catherine P.</author></authors></contributors><titles><title>Promoting Nurturing Environments in Afterschool Settings</title><secondary-title>Clinical Child and Family Psychology Review</secondary-title></titles><periodical><full-title>Clinical Child and Family Psychology Review</full-title><abbr-1>Clin Child Fam Psychol Rev</abbr-1></periodical><pages>117-126</pages><volume>20</volume><number>2</number><issue>2</issue><dates><year>2017</year><pub-dates><date>2017-06-01</date></pub-dates></dates><isbn>1573-2827</isbn><electronic-resource-num>10.1007/s10567-017-0239-0</electronic-resource-num><abstract>Given the rise in dual-career and single-parent families, and the need for monitoring and supervision during out-of-school time, afterschool settings are becoming important contexts for the prevention of problem behaviors and the promotion of the positive development of youth. Research indicates that high-quality afterschool programs can have positive effects on children’s academic, socio-emotional, and behavioral outcomes. But less is known about how these influences occur and potential mechanisms involved in this nurturing and promotion process. This paper draws upon the current theoretical and empirical literature in school settings and beyond to examine ways in which afterschool settings can be leveraged as a potential nurturing environment. We apply the conceptualization of nurturing environments put forth by Biglan et al. (Am Psychol 67(4):257–271, 2012. doi:10.1037/a0026796), which attends to the minimization of toxic social and biological conditions, reinforcement of diverse prosocial behaviors, limiting opportunities and influences for problem behavior, and promoting psychological flexibility in the pursuit of one’s values and goals. This paper concludes by identifying potential future research directions and practice implications regarding afterschool settings as nurturing environments for all youth.</abstract><remote-database-name>Springer Link</remote-database-name><language>en</language><urls><web-urls><url>https://doi.org/10.1007/s10567-017-0239-0</url></web-urls><pdf-urls><url>internal-pdf://2392/Smith and Bradshaw - 2017 - Promoting Nurturing Environments in Afterschool Se.pdf</url></pdf-urls></urls><access-date>2022-01-14 20:51:17</access-date></record><record><database name="MyLibrary">MyLibrary</database><source-app name="Zotero">Zotero</source-app><ref-type name="Journal Article">17</ref-type><contributors><authors><author>Dishion, Thomas J.</author><author>McMahon, Robert J.</author></authors></contributors><titles><title>Parental Monitoring and the Prevention of Child and Adolescent Problem Behavior: A Conceptual and Empirical Formulation</title><secondary-title>Clinical Child and Family Psychology Review</secondary-title><short-title>Parental Monitoring and the Prevention of Child and Adolescent Problem Behavior</short-title></titles><periodical><full-title>Clinical Child and Family Psychology Review</full-title><abbr-1>Clin Child Fam Psychol Rev</abbr-1></periodical><pages>61-75</pages><volume>1</volume><number>1</number><issue>1</issue><dates><year>1998</year><pub-dates><date>1998-03-01</date></pub-dates></dates><isbn>1573-2827</isbn><electronic-resource-num>10.1023/A:1021800432380</electronic-resource-num><abstract>The present report accomplishes three goals. First, to provide an empirical rationale for placing parental monitoring of children's adaptations as a key construct in development and prevention research. Second, to stimulate more research on parental monitoring and provide an integrative framework for various research traditions as well as developmental periods of interest. Third, to discuss current methodological issues that are developmentally and culturally sensitive and based on sound measurement. Possible intervention and prevention strategies that specifically target parental monitoring are discussed.</abstract><remote-database-name>Springer Link</remote-database-name><language>en</language><urls><web-urls><url>https://doi.org/10.1023/A:1021800432380</url></web-urls><pdf-urls><url>internal-pdf://2406/Dishion and McMahon - 1998 - Parental Monitoring and the Prevention of Child an.pdf</url></pdf-urls></urls><access-date>2022-01-14 20:51:41</access-date></record><record><database name="MyLibrary">MyLibrary</database><source-app name="Zotero">Zotero</source-app><ref-type name="Journal Article">17</ref-type><contributors><authors><author>Reese, Le'Roy E.</author><author>Vera, Elizabeth M.</author><author>Simon, Thomas R.</author><author>Ikeda, Robin M.</author></authors></contributors><titles><title>The Role of Families and Care Givers as Risk and Protective Factors in Preventing Youth Violence</title><secondary-title>Clinical Child and Family Psychology Review</secondary-title></titles><periodical><full-title>Clinical Child and Family Psychology Review</full-title><abbr-1>Clin Child Fam Psychol Rev</abbr-1></periodical><pages>61-77</pages><volume>3</volume><number>1</number><issue>1</issue><dates><year>2000</year><pub-dates><date>2000-03-01</date></pub-dates></dates><isbn>1573-2827</isbn><electronic-resource-num>10.1023/A:1009519503260</electronic-resource-num><abstract>This paper reviews research which discusses the risk and protective functions that families and other caregivers provide in influencing the development of aggressive behavior in youth. Currently, there is an emphasis on providing violence prevention programs in the school environment, typically with little parental or caregiver involvement. By enhancing the role of families and caregivers in youth violence prevention programs, we assert that an unique opportunity exists to both address specific risk factors for violence while enhancing the protective features of the family. Relatedly, the risk literature on youth violence indicates that the most influential risk factors (i.e., the family, community, and peers) have their principle impact on youth aggression outside the school. We suggest a shift in the focus of violence prevention programming that is more inclusive of families as both a risk and protective agent. In support of this position, relevant theory and reviews of exemplary family-involved programs are offered. Challenges to involving youth caregivers are identified and recommendations for overcoming those challenges suggested. Last, recommendations for future research and public policy in the prevention of youth violence are offered.</abstract><remote-database-name>Springer Link</remote-database-name><language>en</language><urls><web-urls><url>https://doi.org/10.1023/A:1009519503260</url></web-urls><pdf-urls><url>internal-pdf://2407/Reese et al. - 2000 - The Role of Families and Care Givers as Risk and P.pdf</url></pdf-urls></urls><access-date>2022-01-14 20:51:41</access-date></record><record><database name="MyLibrary">MyLibrary</database><source-app name="Zotero">Zotero</source-app><ref-type name="Journal Article">17</ref-type><contributors><authors><author>Ashra, Hajra</author><author>Barnes, Christopher</author><author>Stupple, Edward</author><author>Maratos, Frances A.</author></authors></contributors><titles><title>A Systematic Review of Self-Report Measures of Negative Self-Referential Emotions Developed for Non-Clinical Child and Adolescent Samples</title><secondary-title>Clinical Child and Family Psychology Review</secondary-title></titles><periodical><full-title>Clinical Child and Family Psychology Review</full-title><abbr-1>Clin Child Fam Psychol Rev</abbr-1></periodical><pages>224-243</pages><volume>24</volume><number>2</number><issue>2</issue><dates><year>2021</year><pub-dates><date>2021-06-01</date></pub-dates></dates><isbn>1573-2827</isbn><electronic-resource-num>10.1007/s10567-020-00339-9</electronic-resource-num><abstract>The crisis in child and adolescent mental health and wellbeing has prompted the development of school and community-based interventions to tackle negative emotions towards the self. Providing an evidence-base for such interventions is therefore a priority for policy makers and practitioners. This paper presents the first systematic review of self-referential and self-report measures of negative emotions for use with non-clinical child/adolescent populations, and evaluation of their psychometric properties. A systematic search of electronic databases and grey literature was conducted. Peer reviewed articles that introduced a new measure or included psychometric evaluation of a negative self-referential emotion for children and/or adolescents were identified. Study characteristics were extracted, and psychometric properties rated using internationally recognised quality criteria. Initially, 98 measures designed for evaluating children and adolescents’ negative self-referential emotions were found. Measures were primarily excluded if they were intended for clinical diagnosis or did not focus on self-referential emotions. The remaining eight measures (Brief Shame and Guilt Questionnaire; Self-Consciousness Scale-Children; Shame and Guilt Scale for Adolescents; Test of Self-Conscious Affect- Adolescents; The Child-Adolescent Perfectionism Scale [CAPS]; Child and Adolescent Dysfunctional Attitudes Scale Revised; Children Automatic Thoughts Scale [CATS]; Negative Affect Self-Statement Questionnaire) were organised into domains consisting of self-conscious emotions, self-oriented perfectionism and negative self-cognitions. Psychometric quality ratings identified the CAPS (Flett et al. in J Psychoeduc Assess 34:634–652, 2016) and the CATS (Schniering and Rapee in Behav Res Ther 40:1091–1109, 2002) as having the strongest psychometric qualities. However, all reviewed measures lacked full evaluation of essential psychometric properties. Our review revealed a paucity of self-referential emotional measures suitable for assessing adverse negative self-referential emotions in general child and adolescent populations. Measures suitable for use in non-clinical samples were identified, but these require further evaluation and/or new scale developments are needed. The psychometric findings and methodological issues identified will guide researchers and practitioners to make evidence-based decisions in order to select optimal measures.</abstract><remote-database-name>Springer Link</remote-database-name><language>en</language><urls><web-urls><url>https://doi.org/10.1007/s10567-020-00339-9</url></web-urls><pdf-urls><url>internal-pdf://2408/Ashra et al. - 2021 - A Systematic Review of Self-Report Measures of Neg.pdf</url></pdf-urls></urls><access-date>2022-01-14 20:51:41</access-date></record><record><database name="MyLibrary">MyLibrary</database><source-app name="Zotero">Zotero</source-app><ref-type name="Journal Article">17</ref-type><contributors><authors><author>Perrino, Tatiana</author><author>González-Soldevilla, Alina</author><author>Pantin, Hilda</author><author>Szapocznik, José</author></authors></contributors><titles><title>The Role of Families in Adolescent HIV Prevention: A Review</title><secondary-title>Clinical Child and Family Psychology Review</secondary-title><short-title>The Role of Families in Adolescent HIV Prevention</short-title></titles><periodical><full-title>Clinical Child and Family Psychology Review</full-title><abbr-1>Clin Child Fam Psychol Rev</abbr-1></periodical><pages>81-96</pages><volume>3</volume><number>2</number><issue>2</issue><dates><year>2000</year><pub-dates><date>2000-06-01</date></pub-dates></dates><isbn>1573-2827</isbn><electronic-resource-num>10.1023/A:1009571518900</electronic-resource-num><abstract>Recent research has highlighted the significant contribution families make in the prevention of HIV risk behaviors among adolescents. As the most proximal and fundamental social system influencing child development, families provide many of the factors that protect adolescents from engaging in sexual risk behaviors. Among these are positive family relations, effective communication about sexuality and safer sexual behaviors, enhancement and support of academic functioning, and monitoring of peer activities. HIV risk behaviors occur in a social context, and it is becoming clear that the earliest and most effective way to intervene is in the context where one initially learns about relationships and behavior—the family. Both the Centers for Disease Control and Prevention and the National Institute for Mental Health have taken steps to support and emphasize research that will further elucidate our understanding of the role of families in HIV prevention. This article uses Ecodevelopmental Theory to guide and organize the findings of this promising research area. Within this context, and with special attention to the comorbidity of adolescent problem behaviors, this article reviews empirical research on the role of families in HIV prevention, discusses current intervention efforts that involve families and ecosystems, and addresses prospects and implications for future research and interventions.</abstract><remote-database-name>Springer Link</remote-database-name><language>en</language><urls><web-urls><url>https://doi.org/10.1023/A:1009571518900</url></web-urls><pdf-urls><url>internal-pdf://2409/Perrino et al. - 2000 - The Role of Families in Adolescent HIV Prevention.pdf</url></pdf-urls></urls><access-date>2022-01-14 20:51:41</access-date></record><record><database name="MyLibrary">MyLibrary</database><source-app name="Zotero">Zotero</source-app><ref-type name="Journal Article">17</ref-type><contributors><authors><author>Keenan, Kate</author><author>Hipwell, Alison E.</author></authors></contributors><titles><title>Preadolescent Clues to Understanding Depression in Girls</title><secondary-title>Clinical Child and Family Psychology Review</secondary-title></titles><periodical><full-title>Clinical Child and Family Psychology Review</full-title><abbr-1>Clin Child Fam Psychol Rev</abbr-1></periodical><pages>89-105</pages><volume>8</volume><number>2</number><issue>2</issue><dates><year>2005</year><pub-dates><date>2005-06-01</date></pub-dates></dates><isbn>1573-2827</isbn><electronic-resource-num>10.1007/s10567-005-4750-3</electronic-resource-num><abstract>Between the ages of 10 and 15, increases in depression among girls result in a rate that is twice as high as the rate of depression in boys. This sex difference remains throughout early and middle adulthood. Prior to early adolescence, there is essentially no sex difference in the rate of depression. The aim of the present review is to examine whether the preadolescent period is a time during which precursors to depression in girls can be identified. First, existing areas of research on explaining sex differences in depression, including cognitive and affiliative style and the socialization of emotion, are reviewed. Second, the hypothesis that for some girls, preadolescent precursors to depression take the form of excessive empathy, compliance and regulation of negative emotions is articulated. Third, ways of building on existing models by including the proposed preadolescent precursors are proposed. Finally, approaches to testing the hypotheses that individual differences in these domains during preadolescence may explain later individual differences in adolescent onset depression are explored.</abstract><remote-database-name>Springer Link</remote-database-name><language>en</language><urls><web-urls><url>https://doi.org/10.1007/s10567-005-4750-3</url></web-urls><pdf-urls><url>internal-pdf://2410/Keenan and Hipwell - 2005 - Preadolescent Clues to Understanding Depression in.pdf</url></pdf-urls></urls><access-date>2022-01-14 20:51:41</access-date></record><record><database name="MyLibrary">MyLibrary</database><source-app name="Zotero">Zotero</source-app><ref-type name="Journal Article">17</ref-type><contributors><authors><author>Azeredo, Andreia</author><author>Moreira, Diana</author><author>Figueiredo, Patrícia</author><author>Barbosa, Fernando</author></authors></contributors><titles><title>Delinquent Behavior: Systematic Review of Genetic and Environmental Risk Factors</title><secondary-title>Clinical Child and Family Psychology Review</secondary-title><short-title>Delinquent Behavior</short-title></titles><periodical><full-title>Clinical Child and Family Psychology Review</full-title><abbr-1>Clin Child Fam Psychol Rev</abbr-1></periodical><pages>502-526</pages><volume>22</volume><number>4</number><issue>4</issue><dates><year>2019</year><pub-dates><date>2019-12-01</date></pub-dates></dates><isbn>1573-2827</isbn><electronic-resource-num>10.1007/s10567-019-00298-w</electronic-resource-num><abstract>Delinquency refers to a juveniles’ behavior pattern characterized by repeated offending, and is regarded mainly in its social, but also criminal aspects. Delinquent and non-delinquent individuals may be a product of the same society or even the same family. Young individuals who are unable to find affection and protection within the family may become more susceptible to delinquency as a form of empowerment. More than socioeconomic conditions, the lack of interaction between parents and children, the existence of psychopathological problems in either parent, and academic problems, together with a biological vulnerability, may be deciding factors for the involvement of young individuals in delinquent behavior. This review aims to analyze the influence of environmental and genetic factors in the development of delinquent behavior. Studies related to the influence of the environment and genes on the development of delinquent behavior were obtained from multiple databases, through rigorous exclusion and inclusion criteria. Of the 152 documents retrieved, 87 were retained for further analysis, and 36 final studies were considered eligible for inclusion. In addition to these, ten studies were added trough manual search, with the final sample thus comprising 46 articles, published between 1983 and 2016. Objectives, methodological aspects (samples and instruments), and main conclusions were extracted from each study. Overall, the interaction between genetic and environmental factors appears to best explain the variation of delinquent behavior. Environmental risk factors may have differential effects on the behavior of individuals, particularly according to their genetic propensity for delinquency.</abstract><remote-database-name>Springer Link</remote-database-name><language>en</language><urls><web-urls><url>https://doi.org/10.1007/s10567-019-00298-w</url></web-urls><pdf-urls><url>internal-pdf://2411/Azeredo et al. - 2019 - Delinquent Behavior Systematic Review of Genetic .pdf</url></pdf-urls></urls><access-date>2022-01-14 20:51:41</access-date></record><record><database name="MyLibrary">MyLibrary</database><source-app name="Zotero">Zotero</source-app><ref-type name="Journal Article">17</ref-type><contributors><authors><author>Dumas, Jean E.</author><author>Prinz, Ronald J.</author><author>Smith, Emilie Phillips</author><author>Laughlin, James</author></authors></contributors><titles><title>The EARLY ALLIANCE Prevention Trial: An Integrated Set of Interventions to Promote Competence and Reduce Risk for Conduct Disorder, Substance Abuse, and School Failure</title><secondary-title>Clinical Child and Family Psychology Review</secondary-title><short-title>The EARLY ALLIANCE Prevention Trial</short-title></titles><periodical><full-title>Clinical Child and Family Psychology Review</full-title><abbr-1>Clin Child Fam Psychol Rev</abbr-1></periodical><pages>37-53</pages><volume>2</volume><number>1</number><issue>1</issue><dates><year>1999</year><pub-dates><date>1999-03-01</date></pub-dates></dates><isbn>1573-2827</isbn><electronic-resource-num>10.1023/A:1021815408272</electronic-resource-num><abstract>Describes the EARLY ALLIANCE interventions, an integrated set of four programs designed to promote competence and reduce risk for early-onset conduct disorder, substance abuse, and school failure. These interventions are evaluated as part of a prevention trial that begins at school entry and targets child functioning and socializing practices across multiple contexts (school, peer group, family) and multiple domains (affective, social, and achievement coping-competence). The paper presents the conceptual foundation of the four interventions, including a synopsis of the risk and protective factors associated with conduct disorder and related outcomes, and of the coping-competence model driving EARLY ALLIANCE. The developmental rationale, intended impact, and procedures are described for each intervention: a universally administered classroom program and indicated, peer, reading-mentoring, and family programs. Interventions are currently being tested in a prevention trial, which is briefly summarized.</abstract><remote-database-name>Springer Link</remote-database-name><language>en</language><urls><web-urls><url>https://doi.org/10.1023/A:1021815408272</url></web-urls><pdf-urls><url>internal-pdf://2412/Dumas et al. - 1999 - The EARLY ALLIANCE Prevention Trial An Integrated.pdf</url></pdf-urls></urls><access-date>2022-01-14 20:51:41</access-date></record><record><database name="MyLibrary">MyLibrary</database><source-app name="Zotero">Zotero</source-app><ref-type name="Journal Article">17</ref-type><contributors><authors><author>Sauter, Floor M.</author><author>Heyne, David</author><author>Michiel Westenberg, P.</author></authors></contributors><titles><title>Cognitive Behavior Therapy for Anxious Adolescents: Developmental Influences on Treatment Design and Delivery</title><secondary-title>Clinical Child and Family Psychology Review</secondary-title><short-title>Cognitive Behavior Therapy for Anxious Adolescents</short-title></titles><periodical><full-title>Clinical Child and Family Psychology Review</full-title><abbr-1>Clin Child Fam Psychol Rev</abbr-1></periodical><pages>310-335</pages><volume>12</volume><number>4</number><issue>4</issue><dates><year>2009</year><pub-dates><date>2009-12-01</date></pub-dates></dates><isbn>1573-2827</isbn><electronic-resource-num>10.1007/s10567-009-0058-z</electronic-resource-num><abstract>Anxiety disorders in adolescence are common and disruptive, pointing to a need for effective treatments for this age group. Cognitive behavior therapy (CBT) is one of the most popular interventions for adolescent anxiety, and there is empirical support for its application. However, a significant proportion of adolescent clients continue to report anxiety symptoms post-treatment. This paper underscores the need to attend to the unique developmental characteristics of the adolescent period when designing and delivering treatment, in an effort to enhance treatment effectiveness. Informed by the literature from developmental psychology, developmental psychopathology, and clinical child and adolescent psychology, we review the ‘why’ and the ‘how’ of developmentally appropriate CBT for anxious adolescents. ‘Why’ it is important to consider developmental factors in designing and delivering CBT for anxious adolescents is addressed by examining the age-related findings of treatment outcome studies and exploring the influence of developmental factors, including cognitive capacities, on engagement in CBT. ‘How’ clinicians can developmentally tailor CBT for anxious adolescents in six key domains of treatment design and delivery is illustrated with suggestions drawn from both clinically and research-oriented literature. Finally, recommendations are made for research into developmentally appropriate CBT for anxious adolescents.</abstract><remote-database-name>Springer Link</remote-database-name><language>en</language><urls><web-urls><url>https://doi.org/10.1007/s10567-009-0058-z</url></web-urls><pdf-urls><url>internal-pdf://2413/Sauter et al. - 2009 - Cognitive Behavior Therapy for Anxious Adolescents.pdf</url></pdf-urls></urls><access-date>2022-01-14 20:51:41</access-date></record><record><database name="MyLibrary">MyLibrary</database><source-app name="Zotero">Zotero</source-app><ref-type name="Journal Article">17</ref-type><contributors><authors><author>Ingoldsby, Erin M.</author><author>Shaw, Daniel S.</author></authors></contributors><titles><title>Neighborhood Contextual Factors and Early-Starting Antisocial Pathways</title><secondary-title>Clinical Child and Family Psychology Review</secondary-title></titles><periodical><full-title>Clinical Child and Family Psychology Review</full-title><abbr-1>Clin Child Fam Psychol Rev</abbr-1></periodical><pages>21-55</pages><volume>5</volume><number>1</number><issue>1</issue><dates><year>2002</year><pub-dates><date>2002-03-01</date></pub-dates></dates><isbn>1573-2827</isbn><electronic-resource-num>10.1023/A:1014521724498</electronic-resource-num><abstract>This paper examines research investigating the effects of neighborhood context on the onset and persistence of early-starting antisocial pathways across middle and late childhood. The review begins by presenting theory and research mapping the early-starting developmental pathway. Next, sociologically and psychologically based investigations linking neighborhood context and early antisocial behavior are examined, in order to posit and evaluate the effects of community economic disadvantage, exposure to neighborhood violence, and involvement with neighborhood-based deviant peer groups on the development of antisocial behavior. It is suggested that middle childhood may represent a critical developmental period during which children are at heightened risk for neighborhood-based effects on antisocial behavior problems. Key methodological issues are addressed, and recommendations for future research integrating developmental pathways and neighborhood theory and research are advanced.</abstract><remote-database-name>Springer Link</remote-database-name><language>en</language><urls><web-urls><url>https://doi.org/10.1023/A:1014521724498</url></web-urls><pdf-urls><url>internal-pdf://2414/Ingoldsby and Shaw - 2002 - Neighborhood Contextual Factors and Early-Starting.pdf</url></pdf-urls></urls><access-date>2022-01-14 20:51:41</access-date></record><record><database name="MyLibrary">MyLibrary</database><source-app name="Zotero">Zotero</source-app><ref-type name="Journal Article">17</ref-type><contributors><authors><author>Ozechowski, Timothy J.</author><author>Liddle, Howard A.</author></authors></contributors><titles><title>Family-Based Therapy for Adolescent Drug Abuse: Knowns and Unknowns</title><secondary-title>Clinical Child and Family Psychology Review</secondary-title><short-title>Family-Based Therapy for Adolescent Drug Abuse</short-title></titles><periodical><full-title>Clinical Child and Family Psychology Review</full-title><abbr-1>Clin Child Fam Psychol Rev</abbr-1></periodical><pages>269-298</pages><volume>3</volume><number>4</number><issue>4</issue><dates><year>2000</year><pub-dates><date>2000-12-01</date></pub-dates></dates><isbn>1573-2827</isbn><electronic-resource-num>10.1023/A:1026429205294</electronic-resource-num><abstract>Family-based therapy is one of the most thoroughly studied treatments for adolescent drug abuse. Considerable empirical support exists for the efficacy of family-based therapy in curtailing adolescent drug use and cooccurring behavior problems. This article extends knowledge of the effects of family-based therapy for adolescent drug abuse by reviewing 16 controlled trials and 4 therapy process studies from a treatment development perspective. We articulate “knowns and unknowns” regarding the outcomes of treatment as well as the components, processes, mechanisms, moderators, and boundaries of effective family-based therapy for adolescent drug abuse. The review highlights areas of progress and future research needs within the specialty of family-based therapy for adolescent drug abuse.</abstract><remote-database-name>Springer Link</remote-database-name><language>en</language><urls><web-urls><url>https://doi.org/10.1023/A:1026429205294</url></web-urls><pdf-urls><url>internal-pdf://2415/Ozechowski and Liddle - 2000 - Family-Based Therapy for Adolescent Drug Abuse Kn.pdf</url></pdf-urls></urls><access-date>2022-01-14 20:51:41</access-date></record><record><database name="MyLibrary">MyLibrary</database><source-app name="Zotero">Zotero</source-app><ref-type name="Journal Article">17</ref-type><contributors><authors><author>Ballash, Natalie</author><author>Leyfer, Ovsanna</author><author>Buckley, Amy F.</author><author>Woodruff-Borden, Janet</author></authors></contributors><titles><title>Parental Control in the Etiology of Anxiety</title><secondary-title>Clinical Child and Family Psychology Review</secondary-title></titles><periodical><full-title>Clinical Child and Family Psychology Review</full-title><abbr-1>Clin Child Fam Psychol Rev</abbr-1></periodical><pages>113-133</pages><volume>9</volume><number>2</number><issue>2</issue><dates><year>2006</year><pub-dates><date>2006-06-01</date></pub-dates></dates><isbn>1573-2827</isbn><electronic-resource-num>10.1007/s10567-006-0007-z</electronic-resource-num><abstract>Anxiety disorders are among the most prevalent forms of adult and childhood psychiatric disorders, and they are highly familial. However, the mechanisms of transmission remain unclear. One familial characteristic that may promote the development of anxiety is the construct of parental control. This paper provides a conceptual overview of the construct of control in the parenting and anxiety literatures, reviews existing literature on control in anxious families, and reviews current conceptual models of and developmental approaches to anxiety. Based on the current empirical literature, an elaborated model that takes child developmental level into consideration is proposed in order to provide a better understanding of the role of parental control in the development of anxiety.</abstract><remote-database-name>Springer Link</remote-database-name><language>en</language><urls><web-urls><url>https://doi.org/10.1007/s10567-006-0007-z</url></web-urls><pdf-urls><url>internal-pdf://2416/Ballash et al. - 2006 - Parental Control in the Etiology of Anxiety.pdf</url></pdf-urls></urls><access-date>2022-01-14 20:51:41</access-date></record><record><database name="MyLibrary">MyLibrary</database><source-app name="Zotero">Zotero</source-app><ref-type name="Journal Article">17</ref-type><contributors><authors><author>Haber, Mason G.</author><author>Toro, Paul A.</author></authors></contributors><titles><title>Homelessness Among Families, Children, and Adolescents: An Ecological–Developmental Perspective</title><secondary-title>Clinical Child and Family Psychology Review</secondary-title><short-title>Homelessness Among Families, Children, and Adolescents</short-title></titles><periodical><full-title>Clinical Child and Family Psychology Review</full-title><abbr-1>Clin Child Fam Psychol Rev</abbr-1></periodical><pages>123-164</pages><volume>7</volume><number>3</number><issue>3</issue><dates><year>2004</year><pub-dates><date>2004-09-01</date></pub-dates></dates><isbn>1573-2827</isbn><electronic-resource-num>10.1023/B:CCFP.0000045124.09503.f1</electronic-resource-num><abstract>This paper reviews and evaluates the literatures on children in families that are homeless and on adolescents who are homeless on their own. After presenting several emerging theoretical approaches, we propose a broad ecological–developmental perspective that recognizes that, although persons in these groups often lack resources and experience negative events that can amplify the risk for poor outcomes, they also have resources and adaptive potential. The perspective also recognizes that homelessness may have different meanings and outcomes at different points in development and that we need to consider interactions between individual development and multiple levels of social organization in order to foster new solutions to homelessness. On the basis of this perspective, we discuss directions for treatment and preventive interventions as well as social policy.</abstract><remote-database-name>Springer Link</remote-database-name><language>en</language><urls><web-urls><url>https://doi.org/10.1023/B:CCFP.0000045124.09503.f1</url></web-urls><pdf-urls><url>internal-pdf://2417/Haber and Toro - 2004 - Homelessness Among Families, Children, and Adolesc.pdf</url></pdf-urls></urls><access-date>2022-01-14 20:51:42</access-date></record><record><database name="MyLibrary">MyLibrary</database><source-app name="Zotero">Zotero</source-app><ref-type name="Journal Article">17</ref-type><contributors><authors><author>Szapocznik, José</author><author>Williams, Robert A.</author></authors></contributors><titles><title>Brief Strategic Family Therapy: Twenty-Five Years of Interplay Among Theory, Research and Practice in Adolescent Behavior Problems and Drug Abuse</title><secondary-title>Clinical Child and Family Psychology Review</secondary-title><short-title>Brief Strategic Family Therapy</short-title></titles><periodical><full-title>Clinical Child and Family Psychology Review</full-title><abbr-1>Clin Child Fam Psychol Rev</abbr-1></periodical><pages>117-134</pages><volume>3</volume><number>2</number><issue>2</issue><dates><year>2000</year><pub-dates><date>2000-06-01</date></pub-dates></dates><isbn>1573-2827</isbn><electronic-resource-num>10.1023/A:1009512719808</electronic-resource-num><abstract>This article describes a systematic program of research that focuses on Brief Strategic Family Therapy (BSFT) and the adaptations that were developed based on BSFT principles. The culture-specific origins of BSFT are reviewed, as well as its broader applications to the field of family therapy. Research is reviewed demonstrating that BSFT is a promising family-based approach to treating Hispanic youth behavior problems and drug abuse. Treatment innovations are described that address the combination of intergenerational and cultural differences that occur among youths and their Hispanic parents. Programmatic work is described that challenges basic principles of family therapy by expanding BSFT to a One Person modality and a strategic engagement procedure. Both of these novel approaches are intended to add tools to therapists' repertoire in working with difficult-to-engage families. A preview discussion of results is presented from a randomized clinical trial that is an application of an ecosystemic prevention version of BSFT. The implications of the work of the Center for Family Studies are discussed in the context of the broader service system. Ultimately, this article articulates a way of thinking about adolescent problem behavior, its social interactional determinants, and a range of theoretically consistent family-centered strategies that attempt to change social ecological processes that impact adolescent developmental trajectories.</abstract><remote-database-name>Springer Link</remote-database-name><language>en</language><urls><web-urls><url>https://doi.org/10.1023/A:1009512719808</url></web-urls><pdf-urls><url>internal-pdf://2418/Szapocznik and Williams - 2000 - Brief Strategic Family Therapy Twenty-Five Years .pdf</url></pdf-urls></urls><access-date>2022-01-14 20:51:42</access-date></record><record><database name="MyLibrary">MyLibrary</database><source-app name="Zotero">Zotero</source-app><ref-type name="Journal Article">17</ref-type><contributors><authors><author>Sauter, Floor M.</author><author>Heyne, David</author><author>Michiel Westenberg, P.</author></authors></contributors><titles><title>Cognitive Behavior Therapy for Anxious Adolescents: Developmental Influences on Treatment Design and Delivery</title><secondary-title>Clinical Child and Family Psychology Review</secondary-title><short-title>Cognitive Behavior Therapy for Anxious Adolescents</short-title></titles><periodical><full-title>Clinical Child and Family Psychology Review</full-title><abbr-1>Clin Child Fam Psychol Rev</abbr-1></periodical><pages>310-335</pages><volume>12</volume><number>4</number><issue>4</issue><dates><year>2009</year><pub-dates><date>2009-12-01</date></pub-dates></dates><isbn>1573-2827</isbn><electronic-resource-num>10.1007/s10567-009-0058-z</electronic-resource-num><abstract>Anxiety disorders in adolescence are common and disruptive, pointing to a need for effective treatments for this age group. Cognitive behavior therapy (CBT) is one of the most popular interventions for adolescent anxiety, and there is empirical support for its application. However, a significant proportion of adolescent clients continue to report anxiety symptoms post-treatment. This paper underscores the need to attend to the unique developmental characteristics of the adolescent period when designing and delivering treatment, in an effort to enhance treatment effectiveness. Informed by the literature from developmental psychology, developmental psychopathology, and clinical child and adolescent psychology, we review the ‘why’ and the ‘how’ of developmentally appropriate CBT for anxious adolescents. ‘Why’ it is important to consider developmental factors in designing and delivering CBT for anxious adolescents is addressed by examining the age-related findings of treatment outcome studies and exploring the influence of developmental factors, including cognitive capacities, on engagement in CBT. ‘How’ clinicians can developmentally tailor CBT for anxious adolescents in six key domains of treatment design and delivery is illustrated with suggestions drawn from both clinically and research-oriented literature. Finally, recommendations are made for research into developmentally appropriate CBT for anxious adolescents.</abstract><remote-database-name>Springer Link</remote-database-name><language>en</language><urls><web-urls><url>https://doi.org/10.1007/s10567-009-0058-z</url></web-urls><pdf-urls><url>internal-pdf://2425/Sauter et al. - 2009 - Cognitive Behavior Therapy for Anxious Adolescents.pdf</url></pdf-urls></urls><access-date>2022-01-14 20:52:09</access-date></record><record><database name="MyLibrary">MyLibrary</database><source-app name="Zotero">Zotero</source-app><ref-type name="Journal Article">17</ref-type><contributors><authors><author>Modrowski, Crosby A.</author><author>Chaplo, Shannon D.</author><author>Kerig, Patricia K.</author></authors></contributors><titles><title>Advancing Our Understanding of the Risk Factors Associated with Crossover Youth in the Child Welfare and Juvenile Justice Systems: A Trauma-Informed Research Agenda</title><secondary-title>Clinical Child and Family Psychology Review</secondary-title><short-title>Advancing Our Understanding of the Risk Factors Associated with Crossover Youth in the Child Welfare and Juvenile Justice Systems</short-title></titles><periodical><full-title>Clinical Child and Family Psychology Review</full-title><abbr-1>Clin Child Fam Psychol Rev</abbr-1></periodical><dates><year>2021</year><pub-dates><date>2021-09-13</date></pub-dates></dates><isbn>1573-2827</isbn><electronic-resource-num>10.1007/s10567-021-00370-4</electronic-resource-num><abstract>Previous research has provided robust evidence demonstrating that a notable proportion of youth become involved in both the child welfare (CW) system and the juvenile justice (JJ) system, a population often referred to as crossover youth. Prior work has identified a number of risk factors associated with crossing over between these systems. However, there are limitations to the extant literature, key among which is a lack of systematic attention to the influence of trauma exposure and posttraumatic sequelae on the crossover trajectory. In contrast, viewing this research through a trauma-informed lens promises to enhance our ability to integrate findings across studies and to derive theoretically derived hypotheses about underlying mechanisms which will better inform future research and the development of effective prevention and intervention efforts. Accordingly, the purpose of this article is to present a trauma-informed research agenda that would strengthen future research in the field. After providing a brief critique of the existing studies that has documented known risk factors associated with the crossover population, we outline ways in which future research could apply relevant theoretical trauma-informed approaches, including developmental traumatology, to further advance our knowledge of risk factors and mechanisms associated with the crossover trajectory. We conclude by discussing policy and system-wide implications related to the proposed research agenda.</abstract><remote-database-name>Springer Link</remote-database-name><language>en</language><urls><web-urls><url>https://doi.org/10.1007/s10567-021-00370-4</url></web-urls><pdf-urls><url>internal-pdf://2426/Modrowski et al. - 2021 - Advancing Our Understanding of the Risk Factors As.pdf</url></pdf-urls></urls><access-date>2022-01-14 20:52:10</access-date></record><record><database name="MyLibrary">MyLibrary</database><source-app name="Zotero">Zotero</source-app><ref-type name="Journal Article">17</ref-type><contributors><authors><author>Eadeh, Hana-May</author><author>Breaux, Rosanna</author><author>Nikolas, Molly A.</author></authors></contributors><titles><title>A Meta-Analytic Review of Emotion Regulation Focused Psychosocial Interventions for Adolescents</title><secondary-title>Clinical Child and Family Psychology Review</secondary-title></titles><periodical><full-title>Clinical Child and Family Psychology Review</full-title><abbr-1>Clin Child Fam Psychol Rev</abbr-1></periodical><pages>684-706</pages><volume>24</volume><number>4</number><issue>4</issue><dates><year>2021</year><pub-dates><date>2021-12-01</date></pub-dates></dates><isbn>1573-2827</isbn><electronic-resource-num>10.1007/s10567-021-00362-4</electronic-resource-num><abstract>Emotion regulation (ER) is the ability to monitor, evaluate, and modify one’s emotional responses to be appropriate for environmental demands. Poor ER has been considered a transdiagnostic risk factor for a range of internalizing and externalizing disorders and overall decreased well-being in adolescents. A range of evidence-based interventions exist which may improve ER. However, much of the intervention research to date does not include a measure of ER to assess change pre and post treatment, with limited information about the efficacy of these interventions in youth across a range of sample types. There is a clear need for a comprehensive review of the literature examining ER-focused interventions in adolescents with a wide range of presenting disorders. A literature search was originally conducted in January 2020 and an updated search was conducted in February 2021 which elicited 1245 articles, of which 605 were duplicates and were removed. Abstracts of the remaining 640 articles were screened with 121 articles being reviewed in full. Of note, 16 additional articles were identified through references and other sources during this process and were also included in the full review. Of the 137 articles reviewed in full, 41 studies were ultimately included in the present review. The present paper provides a descriptive review of intervention approaches and findings from community prevention programs, programs for war-affected youth, programs for clinical populations, and programs for incarcerated and delinquent adolescents. The overall pooled effect was significantly different from zero based on the pre/post effects [Hedge’s g = 0.29, 95% CI (0.22, 0.36)] and the intervention/control effects [Hedge’s g = 0.19, 95% CI (0.06–0.32)]. Although neither sex nor age significantly accounted for heterogeneity in effect sizes, there were significant findings for population type (clinical vs. community), with community samples having significantly lower effect sizes on average. Impacts of the different ER measures used and significant methodological variability (e.g., use of control groups, length of intervention) across included studies are discussed. Implications and suggestions for future research are reviewed, specifically, that additional understanding of moderators of effects are needed and that measures used to assess change in ER, both dysregulation and adaptive skill use, may need to more directly align with the intervention’s focus and the strategies taught as part of the intervention.</abstract><remote-database-name>Springer Link</remote-database-name><language>en</language><urls><web-urls><url>https://doi.org/10.1007/s10567-021-00362-4</url></web-urls><pdf-urls><url>internal-pdf://2427/Eadeh et al. - 2021 - A Meta-Analytic Review of Emotion Regulation Focus.pdf</url></pdf-urls></urls><access-date>2022-01-14 20:52:10</access-date></record><record><database name="MyLibrary">MyLibrary</database><source-app name="Zotero">Zotero</source-app><ref-type name="Journal Article">17</ref-type><contributors><authors><author>Nesi, Jacqueline</author><author>Choukas-Bradley, Sophia</author><author>Prinstein, Mitchell J.</author></authors></contributors><titles><title>Transformation of Adolescent Peer Relations in the Social Media Context: Part 2—Application to Peer Group Processes and Future Directions for Research</title><secondary-title>Clinical Child and Family Psychology Review</secondary-title><short-title>Transformation of Adolescent Peer Relations in the Social Media Context</short-title></titles><periodical><full-title>Clinical Child and Family Psychology Review</full-title><abbr-1>Clin Child Fam Psychol Rev</abbr-1></periodical><pages>295-319</pages><volume>21</volume><number>3</number><issue>3</issue><dates><year>2018</year><pub-dates><date>2018-09-01</date></pub-dates></dates><isbn>1573-2827</isbn><electronic-resource-num>10.1007/s10567-018-0262-9</electronic-resource-num><abstract>As social media use becomes increasingly widespread among adolescents, research in this area has accumulated rapidly. Researchers have shown a growing interest in the impact of social media on adolescents’ peer experiences, including the ways that the social media context shapes a variety of peer relations constructs. This paper represents Part 2 of a two-part theoretical review. In this review, we offer a new model for understanding the transformative role of social media in adolescents’ peer experiences, with the goal of stimulating future empirical work that is grounded in theory. The transformation framework suggests that the features of the social media context transform adolescents’ peer experiences by changing their frequency or immediacy, amplifying demands, altering their qualitative nature, and/or offering new opportunities for compensatory or novel behaviors. In the current paper, we consider the ways that social media may transform peer relations constructs that often occur at the group level. Our review focuses on three key constructs: peer victimization, peer status, and peer influence. We selectively review and highlight existing evidence for the transformation of these domains through social media. In addition, we discuss methodological considerations and key conceptual principles for future work. The current framework offers a new theoretical perspective through which peer relations researchers may consider adolescent social media use.</abstract><remote-database-name>Springer Link</remote-database-name><language>en</language><urls><web-urls><url>https://doi.org/10.1007/s10567-018-0262-9</url></web-urls><pdf-urls><url>internal-pdf://2428/Nesi et al. - 2018 - Transformation of Adolescent Peer Relations in the.pdf</url></pdf-urls></urls><access-date>2022-01-14 20:52:10</access-date></record><record><database name="MyLibrary">MyLibrary</database><source-app name="Zotero">Zotero</source-app><ref-type name="Journal Article">17</ref-type><contributors><authors><author>Smith, Zoe R.</author><author>Langberg, Joshua M.</author></authors></contributors><titles><title>Review of the Evidence for Motivation Deficits in Youth with ADHD and Their Association with Functional Outcomes</title><secondary-title>Clinical Child and Family Psychology Review</secondary-title></titles><periodical><full-title>Clinical Child and Family Psychology Review</full-title><abbr-1>Clin Child Fam Psychol Rev</abbr-1></periodical><pages>500-526</pages><volume>21</volume><number>4</number><issue>4</issue><dates><year>2018</year><pub-dates><date>2018-12-01</date></pub-dates></dates><isbn>1573-2827</isbn><electronic-resource-num>10.1007/s10567-018-0268-3</electronic-resource-num><abstract>Preeminent theories of attention-deficit/hyperactivity disorder (ADHD) suggest that motivation deficits are core underlying features of the disorder. However, it is currently unclear whether empirical evidence supports the assertion that significant group (ADHD v. comparison) differences in motivation exist or that problems with motivation contribute to the functional impairments that youth with ADHD experience. Accordingly, this review focused on evaluating and summarizing the empirical literature on the presence of motivation deficits and their association with functional outcomes in samples of youth with ADHD. Twenty studies met the review inclusion criteria. Results support the assertion that youth with ADHD have lower academic-related motivation in comparison to their peers and that motivation plays an important role in academic outcomes, with the strongest evidence to date for reading achievement. However, the available evidence is limited, and few existing studies are aligned with the much larger theoretical and empirical motivation literature in typically developing youth. Given preliminary evidence that motivation plays a role in the academic impairments of youth with ADHD, the review concludes with a discussion of whether current ADHD interventions adequately target motivation and highlights important future directions.</abstract><remote-database-name>Springer Link</remote-database-name><language>en</language><urls><web-urls><url>https://doi.org/10.1007/s10567-018-0268-3</url></web-urls><pdf-urls><url>internal-pdf://2429/Smith and Langberg - 2018 - Review of the Evidence for Motivation Deficits in .pdf</url></pdf-urls></urls><access-date>2022-01-14 20:52:10</access-date></record><record><database name="MyLibrary">MyLibrary</database><source-app name="Zotero">Zotero</source-app><ref-type name="Journal Article">17</ref-type><contributors><authors><author>Yasui, Miwa</author><author>Dishion, Thomas J.</author></authors></contributors><titles><title>The Ethnic Context of Child and Adolescent Problem Behavior: Implications for Child and Family Interventions</title><secondary-title>Clinical Child and Family Psychology Review</secondary-title><short-title>The Ethnic Context of Child and Adolescent Problem Behavior</short-title></titles><periodical><full-title>Clinical Child and Family Psychology Review</full-title><abbr-1>Clin Child Fam Psychol Rev</abbr-1></periodical><pages>137-179</pages><volume>10</volume><number>2</number><issue>2</issue><dates><year>2007</year><pub-dates><date>2007-06-01</date></pub-dates></dates><isbn>1573-2827</isbn><electronic-resource-num>10.1007/s10567-007-0021-9</electronic-resource-num><abstract>This article links the empirical literature on race and ethnicity in developmental psychopathology with interventions designed to reduce adolescent problem behavior. We present a conceptual framework in which culture is endogenous to the socialization of youth and the development of specific self-regulatory strategies. The importance of cultural influence is identified at three levels: (a) intrapersonal developmental processes (e.g., ethnic identity development, development of coping modifies mechanisms and self-regulatory mechanisms), (b) family socialization processes (e.g., racial and ethnic socialization), and (c) interaction with larger societal contexts (e.g., maintenance of bicultural competence in adapting to mainstream and ethnic cultures). We discuss limitations of current assessment and intervention practices that focus on reducing adolescent problem behavior with respect to the cultural issues identified above. We propose that empirically supported adaptive and tailored interventions for adolescent problem behavior are optimal for serving multicultural children and families. To empower such interventions to better serve children and families of color, it is essential that assessments that guide the adaptation and tailoring process include culturally salient dynamics such as ethnic identity, racial socialization, and culturally informed parenting practices.</abstract><remote-database-name>Springer Link</remote-database-name><language>en</language><urls><web-urls><url>https://doi.org/10.1007/s10567-007-0021-9</url></web-urls><pdf-urls><url>internal-pdf://2430/Yasui and Dishion - 2007 - The Ethnic Context of Child and Adolescent Problem.pdf</url></pdf-urls></urls><access-date>2022-01-14 20:52:10</access-date></record><record><database name="MyLibrary">MyLibrary</database><source-app name="Zotero">Zotero</source-app><ref-type name="Journal Article">17</ref-type><contributors><authors><author>Gillespie, Sarah</author><author>Banegas, Jasmine</author><author>Maxwell, Joseph</author><author>Chan, Athena C. Y.</author><author>Darawshy, Neveen Ali-Saleh</author><author>Wasil, Akash R.</author><author>Marsalis, Scott</author><author>Gewirtz, Abigail</author></authors></contributors><titles><title>Parenting Interventions for Refugees and Forcibly Displaced Families: A Systematic Review</title><secondary-title>Clinical Child and Family Psychology Review</secondary-title><short-title>Parenting Interventions for Refugees and Forcibly Displaced Families</short-title></titles><periodical><full-title>Clinical Child and Family Psychology Review</full-title><abbr-1>Clin Child Fam Psychol Rev</abbr-1></periodical><dates><year>2022</year><pub-dates><date>2022-01-10</date></pub-dates></dates><isbn>1573-2827</isbn><electronic-resource-num>10.1007/s10567-021-00375-z</electronic-resource-num><abstract>Globally, an estimated 79.5 million individuals have been displaced, nearly 40% of whom are children. Parenting interventions may have the potential to improve outcomes for displaced families. To investigate this, we conducted a systematic review to identify the types of caregiver or parenting interventions that have been evaluated among displaced families, to assess their efficacy across a range of contexts, and to describe their cultural and contextual adaptations. The review followed PRISMA guidelines. At stage one, all articles describing caregiver/parenting interventions for forcibly displaced families were included to provide a scoping review of the state of the literature. At stage two, only randomized controlled trials (RCTs) and quasi-experimental designs were included, allowing for quantitative analysis of program effects. A total of 30 articles (24 studies) were identified in stage one. 95.8% of these articles were published in the past 10 years. Of these, 14 articles (10 studies) used an RCT or quasi-experimental design to assess program efficacy or effectiveness. Relative to control groups,  those assigned to caregiving programs showed significant, beneficial effects across the domains of parenting behaviors and attitudes, child psychosocial and developmental outcomes, and parent mental health. Cultural adaptations and recruitment and engagement strategies are described. The evidence base for caregiving programs for displaced families has expanded in recent years but remains limited. Caregiving/parenting programs show promise for reducing the negative effects of forced displacement on families, but future studies are needed to understand which programs show the greatest potential for scalability.</abstract><remote-database-name>Springer Link</remote-database-name><language>en</language><urls><web-urls><url>https://doi.org/10.1007/s10567-021-00375-z</url></web-urls><pdf-urls><url>internal-pdf://2451/Gillespie et al. - 2022 - Parenting Interventions for Refugees and Forcibly .pdf</url></pdf-urls></urls><access-date>2022-01-14 20:53:05</access-date></record><record><database name="MyLibrary">MyLibrary</database><source-app name="Zotero">Zotero</source-app><ref-type name="Journal Article">17</ref-type><contributors><authors><author>Johansson, Magnus</author><author>Biglan, Anthony</author><author>Embry, Dennis</author></authors></contributors><titles><title>The PAX Good Behavior Game: One Model for Evolving a More Nurturing Society</title><secondary-title>Clinical Child and Family Psychology Review</secondary-title><short-title>The PAX Good Behavior Game</short-title></titles><periodical><full-title>Clinical Child and Family Psychology Review</full-title><abbr-1>Clin Child Fam Psychol Rev</abbr-1></periodical><pages>462-482</pages><volume>23</volume><number>4</number><issue>4</issue><dates><year>2020</year><pub-dates><date>2020-12-01</date></pub-dates></dates><isbn>1573-2827</isbn><electronic-resource-num>10.1007/s10567-020-00323-3</electronic-resource-num><abstract>This paper describes the culture and components of the PAX Good Behavior Game and offers it as one model for how to enhance the well-being of populations through the diffusion of nurturing practices into several venues of society. The PAX components, also known as evidence-based kernels, are proposed to be useful in classrooms, families, organizations, criminal justice, and in improving public discussion and government. Kernels affect behavior in the short- and long-term through combinations of antecedents, reinforcers, relational networks, and physiological effects. Identifying common strategies, tools, and clear targets of change is suggested as a way to work towards evolving freely available evidence-based tools that can be combined to improve social conditions in multiple contexts.</abstract><remote-database-name>Springer Link</remote-database-name><language>en</language><urls><web-urls><url>https://doi.org/10.1007/s10567-020-00323-3</url></web-urls><pdf-urls><url>internal-pdf://2452/Johansson et al. - 2020 - The PAX Good Behavior Game One Model for Evolving.pdf</url></pdf-urls></urls><access-date>2022-01-14 20:53:05</access-date></record><record><database name="MyLibrary">MyLibrary</database><source-app name="Zotero">Zotero</source-app><ref-type name="Journal Article">17</ref-type><contributors><authors><author>Sanders, Matthew R.</author></authors></contributors><titles><title>Triple P-Positive Parenting Program: Towards an Empirically Validated Multilevel Parenting and Family Support Strategy for the Prevention of Behavior and Emotional Problems in Children</title><secondary-title>Clinical Child and Family Psychology Review</secondary-title><short-title>Triple P-Positive Parenting Program</short-title></titles><periodical><full-title>Clinical Child and Family Psychology Review</full-title><abbr-1>Clin Child Fam Psychol Rev</abbr-1></periodical><pages>71-90</pages><volume>2</volume><number>2</number><issue>2</issue><dates><year>1999</year><pub-dates><date>1999-06-01</date></pub-dates></dates><isbn>1573-2827</isbn><electronic-resource-num>10.1023/A:1021843613840</electronic-resource-num><abstract>This paper outlines the theoretical and empirical foundations of a unique multilevel parenting and family support strategy designed to reduce the prevalence of behavioral and emotional problems in preadolescent children. The program known as Triple P-Positive Parenting Program is a multilevel system of family intervention, which provides five levels of intervention of increasing strength. These interventions include a universal population-level media information campaign targeting all parents, two levels of brief primary care consultations targeting mild behavior problems, and two more intensive parent training and family intervention programs for children at risk for more severe behavioral problems. The program aims to determine the minimally sufficient intervention a parent requires in order to deflect a child away from a trajectory towards more serious problems. The self-regulation of parental skill is a central construct in the program. The program uses flexible delivery modalities (including individual face-to-face, group, telephone assisted, and self-directed programs) to tailor the strength of the intervention to the requirements of individual families. Its multidisciplinary, preventive and community-wide focus gives the program wide reach, permitting the targeting of destigmatized access points through primary care services for families who are reluctant to participate in parenting skills programs. The available empirical evidence supporting the efficacy of the program is discussed and its implications for research on dissemination are discussed.</abstract><remote-database-name>Springer Link</remote-database-name><language>en</language><urls><web-urls><url>https://doi.org/10.1023/A:1021843613840</url></web-urls><pdf-urls><url>internal-pdf://2453/Sanders - 1999 - Triple P-Positive Parenting Program Towards an Em.pdf</url></pdf-urls></urls><access-date>2022-01-14 20:53:05</access-date></record><record><database name="MyLibrary">MyLibrary</database><source-app name="Zotero">Zotero</source-app><ref-type name="Journal Article">17</ref-type><contributors><authors><author>Mills, Carrie</author><author>Stephan, Sharon Hoover</author><author>Moore, Elizabeth</author><author>Weist, Mark D.</author><author>Daly, Brian P.</author><author>Edwards, Michele</author></authors></contributors><titles><title>The President’s New Freedom Commission: Capitalizing on Opportunities to Advance School-Based Mental Health Services</title><secondary-title>Clinical Child and Family Psychology Review</secondary-title><short-title>The President’s New Freedom Commission</short-title></titles><periodical><full-title>Clinical Child and Family Psychology Review</full-title><abbr-1>Clin Child Fam Psychol Rev</abbr-1></periodical><pages>149</pages><volume>9</volume><number>3</number><issue>3</issue><dates><year>2006</year><pub-dates><date>2006-11-29</date></pub-dates></dates><isbn>1573-2827</isbn><electronic-resource-num>10.1007/s10567-006-0003-3</electronic-resource-num><abstract>The report from President George W. Bush’s New Freedom Commission on Mental Health (NFC), Achieving the Promise: Transforming Mental Health Care in America(2003), proposes goals and recommendations for improving mental health services. This report has significant implications for the delivery of mental health services through the schools. A focused discussion of the potential opportunities and challenges of implementing NFC recommendations related to school-based mental health is presented. Strategies for addressing five key areas at the intersection of school mental health and the Commission’s recommendations include: stigma reduction, suicide prevention, expansion and improvement of school mental health, and screening and treatment of co-occurring mental health and substance abuse disorders.</abstract><remote-database-name>Springer Link</remote-database-name><language>en</language><urls><web-urls><url>https://doi.org/10.1007/s10567-006-0003-3</url></web-urls><pdf-urls><url>internal-pdf://2454/Mills et al. - 2006 - The President’s New Freedom Commission Capitalizi.pdf</url></pdf-urls></urls><access-date>2022-01-14 20:53:05</access-date></record><record><database name="MyLibrary">MyLibrary</database><source-app name="Zotero">Zotero</source-app><ref-type name="Journal Article">17</ref-type><contributors><authors><author>Sung, Jenna Y.</author><author>Kacmarek, Corinne N.</author><author>Schleider, Jessica L.</author></authors></contributors><titles><title>Economic Evaluations of Mental Health Programs for Children and Adolescents in the United States: A Systematic Review</title><secondary-title>Clinical Child and Family Psychology Review</secondary-title><short-title>Economic Evaluations of Mental Health Programs for Children and Adolescents in the United States</short-title></titles><periodical><full-title>Clinical Child and Family Psychology Review</full-title><abbr-1>Clin Child Fam Psychol Rev</abbr-1></periodical><pages>1-19</pages><volume>24</volume><number>1</number><issue>1</issue><dates><year>2021</year><pub-dates><date>2021-03-01</date></pub-dates></dates><isbn>1573-2827</isbn><electronic-resource-num>10.1007/s10567-020-00333-1</electronic-resource-num><abstract>The United States (US) spent 201 billion dollars on mental health-related concerns in 2016, ranking mental illness as the leading cause of disability and the single largest source of economic burden worldwide. With mental health-related treatment costs and economic burden only projected to rise, there is an increasing need for cost-inclusive evaluations of mental health interventions in the US. This systematic review evaluated the intervention characteristics and the quality of 9 economic evaluation studies (e.g., cost-effectiveness, cost–benefit) of youth mental health services conducted in the US from 2003 to 2019. Existing evaluations suggest that certain mental health interventions for youth, among the few that have been formally evaluated, may be cost-effective and cost-beneficial. However, intervention characteristics were generally homogenous, a majority of studies did not adhere to the standard of economic evaluations of the CHEERS checklist, and outcome measures were not consistently clinically useful, limiting the utility of such youth mental health economic evaluations to policymakers. By adhering to standards of economic evaluations and diversifying the characteristics of interventions subject to economic evaluations, intervention researchers can increase confidence in conclusions about which youth mental health interventions are cost-effective or cost-beneficial and more meaningfully inform evidence-based mental health policy.</abstract><remote-database-name>Springer Link</remote-database-name><language>en</language><urls><web-urls><url>https://doi.org/10.1007/s10567-020-00333-1</url></web-urls><pdf-urls><url>internal-pdf://2455/Sung et al. - 2021 - Economic Evaluations of Mental Health Programs for.pdf</url></pdf-urls></urls><access-date>2022-01-14 20:53:05</access-date></record><record><database name="MyLibrary">MyLibrary</database><source-app name="Zotero">Zotero</source-app><ref-type name="Journal Article">17</ref-type><contributors><authors><author>Roppolo, Rebecca H.</author><author>McWilliam, Jenna</author><author>Aldridge, William A.</author><author>Jenkins, Robin H.</author><author>Boothroyd, Renee I.</author><author>Moore, LaTanya R.</author></authors></contributors><titles><title>Is the Concept of Self-Regulation Useful for Supporting Effective Implementation in Community Settings?</title><secondary-title>Clinical Child and Family Psychology Review</secondary-title></titles><periodical><full-title>Clinical Child and Family Psychology Review</full-title><abbr-1>Clin Child Fam Psychol Rev</abbr-1></periodical><pages>118-128</pages><volume>22</volume><number>1</number><issue>1</issue><dates><year>2019</year><pub-dates><date>2019-03-01</date></pub-dates></dates><isbn>1573-2827</isbn><electronic-resource-num>10.1007/s10567-019-00286-0</electronic-resource-num><abstract>The literature and utility of self-regulation extends beyond individuals; a critical factor for successful and sustainable implementation of evidence-based programs in a community setting may be the capacity of teams to self-regulate implementation processes. The conceptual foundation of this proposal is explored and definitions of the five dimensions of self-regulation for implementation processes are provided. Practice examples illustrate how the provision of external implementation support to build self-regulatory capacity among implementation teams adopting and scaling-up EBPs in the local community setting has shaped and refined the proposed definitions to better reflect the work on-the-ground. The role of external implementation support providers in developing implementation team self-regulation is explored and practice strategies to promote self-regulation are provided. Implications and directions for future research are discussed.</abstract><remote-database-name>Springer Link</remote-database-name><language>en</language><urls><web-urls><url>https://doi.org/10.1007/s10567-019-00286-0</url></web-urls><pdf-urls><url>internal-pdf://2456/Roppolo et al. - 2019 - Is the Concept of Self-Regulation Useful for Suppo.pdf</url></pdf-urls></urls><access-date>2022-01-14 20:53:05</access-date></record><record><database name="MyLibrary">MyLibrary</database><source-app name="Zotero">Zotero</source-app><ref-type name="Journal Article">17</ref-type><contributors><authors><author>Azar, Sandra T.</author><author>Lauretti, Allison F.</author><author>Loding, Bruce V.</author></authors></contributors><titles><title>The Evaluation of Parental Fitness in Termination of Parental Rights Cases: A Functional-Contextual Perspective</title><secondary-title>Clinical Child and Family Psychology Review</secondary-title><short-title>The Evaluation of Parental Fitness in Termination of Parental Rights Cases</short-title></titles><periodical><full-title>Clinical Child and Family Psychology Review</full-title><abbr-1>Clin Child Fam Psychol Rev</abbr-1></periodical><pages>77-100</pages><volume>1</volume><number>2</number><issue>2</issue><dates><year>1998</year><pub-dates><date>1998-06-01</date></pub-dates></dates><isbn>1573-2827</isbn><electronic-resource-num>10.1023/A:1021883611965</electronic-resource-num><abstract>This article highlights issues involved in carrying out evaluations for termination of parental rights cases and suggests caution for mental health professionals doing such evaluations. It argues that current models of parenting that come from the child development and child maltreatment fields are too narrow in their focus to act as a foundation for such evaluations and are often based on research with select groups in our society making them open to bias. Similarly, it is argued that traditional assessment measures are limited in their utility for responding to the kinds of relational and basic care questions asked in such evaluations. A functional-contextual model is offered as an alternative with examples of potentially useful measurement strategies. With such a frame as a starting point, the field might progress to providing more useful information to courts. Future research directions to improve this practice arena are discussed.</abstract><remote-database-name>Springer Link</remote-database-name><language>en</language><urls><web-urls><url>https://doi.org/10.1023/A:1021883611965</url></web-urls><pdf-urls><url>internal-pdf://2457/Azar et al. - 1998 - The Evaluation of Parental Fitness in Termination .pdf</url></pdf-urls></urls><access-date>2022-01-14 20:53:05</access-date></record><record><database name="MyLibrary">MyLibrary</database><source-app name="Zotero">Zotero</source-app><ref-type name="Journal Article">17</ref-type><contributors><authors><author>Glisson, Charles</author></authors></contributors><titles><title>The Organizational Context of Children's Mental Health Services</title><secondary-title>Clinical Child and Family Psychology Review</secondary-title></titles><periodical><full-title>Clinical Child and Family Psychology Review</full-title><abbr-1>Clin Child Fam Psychol Rev</abbr-1></periodical><pages>233-253</pages><volume>5</volume><number>4</number><issue>4</issue><dates><year>2002</year><pub-dates><date>2002-12-01</date></pub-dates></dates><isbn>1573-2827</isbn><electronic-resource-num>10.1023/A:1020972906177</electronic-resource-num><abstract>This paper reviews what is known about the organizational context of children's mental health services and describes organizational constructs, conceptual models, research methods, and intervention strategies that can be used to link organizational context to service quality and outcomes. Using evidence from studies of business and industrial organizations as well as studies of children's service organizations, the paper presents a model of organizational effectiveness that depends on several contextual characteristics that include organizational culture, structure, climate, and work attitudes. These characteristics are believed to affect the adoption of efficacious treatments (EBPs [evidence-based practices]), adherence to treatment protocols, therapeutic alliance, and the availability, responsiveness, and continuity of services. Finally, 10 components of the ARC(Availability Responsiveness and Continuity) organizational intervention are described as examples of strategies that can be used to develop organizational contexts with the prescribed characteristics. Mental health researchers are encouraged to consider including these constructs, conceptual models, research methods, and intervention strategies in dissemination, effectiveness, and implementation studies that address the gap between research-based knowledge about mental health treatment and what is actually offered in the community.</abstract><remote-database-name>Springer Link</remote-database-name><language>en</language><urls><web-urls><url>https://doi.org/10.1023/A:1020972906177</url></web-urls><pdf-urls><url>internal-pdf://2458/Glisson - 2002 - The Organizational Context of Children's Mental He.pdf</url></pdf-urls></urls><access-date>2022-01-14 20:53:05</access-date></record><record><database name="MyLibrary">MyLibrary</database><source-app name="Zotero">Zotero</source-app><ref-type name="Journal Article">17</ref-type><contributors><authors><author>Coatsworth, J. Douglas</author><author>Pantin, Hilda</author><author>Szapocznik, Jose</author></authors></contributors><titles><title>Familias Unidas: A Family-Centered Ecodevelopmental Intervention to Reduce Risk for Problem Behavior among Hispanic Adolescents</title><secondary-title>Clinical Child and Family Psychology Review</secondary-title><short-title>Familias Unidas</short-title></titles><periodical><full-title>Clinical Child and Family Psychology Review</full-title><abbr-1>Clin Child Fam Psychol Rev</abbr-1></periodical><pages>113-132</pages><volume>5</volume><number>2</number><issue>2</issue><dates><year>2002</year><pub-dates><date>2002-06-01</date></pub-dates></dates><isbn>1573-2827</isbn><electronic-resource-num>10.1023/A:1015420503275</electronic-resource-num><abstract>This paper describes the theoretical and empirical foundations of Familias Unidas, a multilevel, family-centered intervention designed to prevent problem behavior in Hispanic adolescents. The main theoretical tenets for the intervention model; an ecological-developmental perspective, the centrality of ethnic and cultural themes, application of empowerment principles, and a family focus are reviewed. The literature on the risk and protective factors that provided the justification for the intervention's targeted mediators and the core clinical applications that are intended to alter them are discussed. Familias Unidas engages Hispanic immigrant parents into an empowerment process in which they first build a strong parent-support network and then use the network to increase knowledge of culturally relevant parenting, strengthen parenting skills, and then apply these new skills in a series of activities designed to reduce risks frequently found in poor, urban environments. The available evidence supporting the efficacy of Familias Unidas is summarized, as are future goals and a current, second-generation application of the intervention.</abstract><remote-database-name>Springer Link</remote-database-name><language>en</language><urls><web-urls><url>https://doi.org/10.1023/A:1015420503275</url></web-urls><pdf-urls><url>internal-pdf://2459/Coatsworth et al. - 2002 - Familias Unidas A Family-Centered Ecodevelopmenta.pdf</url></pdf-urls></urls><access-date>2022-01-14 20:53:05</access-date></record><record><database name="MyLibrary">MyLibrary</database><source-app name="Zotero">Zotero</source-app><ref-type name="Journal Article">17</ref-type><contributors><authors><author>Kuschner, Emily S.</author><author>Morton, Hannah E.</author><author>Maddox, Brenna B.</author><author>de Marchena, Ashley</author><author>Anthony, Laura Gutermuth</author><author>Reaven, Judy</author></authors></contributors><titles><title>The BUFFET Program: Development of a Cognitive Behavioral Treatment for Selective Eating in Youth with Autism Spectrum Disorder</title><secondary-title>Clinical Child and Family Psychology Review</secondary-title><short-title>The BUFFET Program</short-title></titles><periodical><full-title>Clinical Child and Family Psychology Review</full-title><abbr-1>Clin Child Fam Psychol Rev</abbr-1></periodical><pages>403-421</pages><volume>20</volume><number>4</number><issue>4</issue><dates><year>2017</year><pub-dates><date>2017-12-01</date></pub-dates></dates><isbn>1573-2827</isbn><electronic-resource-num>10.1007/s10567-017-0236-3</electronic-resource-num><abstract>Selective eating (often referred to as “picky” eating) is common in individuals with autism spectrum disorder (ASD) across the lifespan. Behavioral interventions are widely used to treat selective eating; however, most of these programs are time intensive, have not been evaluated for use in outpatient settings, and do not typically include youth beyond early childhood. Despite the functional impact and risk for negative outcomes associated with selective eating, there are no empirically supported treatments available for older children, adolescents, or adults, either with or without ASD. To address this treatment gap, we developed BUFFET: the Building Up Food Flexibility and Exposure Treatment program. BUFFET is a 14-week, multi-family group cognitive behavioral treatment for selective eating in children (8–12 years) with ASD. In this paper, we will (1) discuss the theoretical conceptualization of BUFFET, (2) describe the treatment content and structure, (3) present feasibility data from the initial pilot trial, and (4) consider next steps in treatment development.</abstract><remote-database-name>Springer Link</remote-database-name><language>en</language><urls><web-urls><url>https://doi.org/10.1007/s10567-017-0236-3</url></web-urls><pdf-urls><url>internal-pdf://2460/Kuschner et al. - 2017 - The BUFFET Program Development of a Cognitive Beh.pdf</url></pdf-urls></urls><access-date>2022-01-14 20:53:05</access-date></record><record><database name="MyLibrary">MyLibrary</database><source-app name="Zotero">Zotero</source-app><ref-type name="Journal Article">17</ref-type><contributors><authors><author>Shaw, Daniel S.</author><author>Mendelsohn, Alan L.</author><author>Morris, Pamela A.</author></authors></contributors><titles><title>Reducing Poverty-Related Disparities in Child Development and School Readiness: The Smart Beginnings Tiered Prevention Strategy that Combines Pediatric Primary Care with Home Visiting</title><secondary-title>Clinical Child and Family Psychology Review</secondary-title><short-title>Reducing Poverty-Related Disparities in Child Development and School Readiness</short-title></titles><periodical><full-title>Clinical Child and Family Psychology Review</full-title><abbr-1>Clin Child Fam Psychol Rev</abbr-1></periodical><pages>669-683</pages><volume>24</volume><number>4</number><issue>4</issue><dates><year>2021</year><pub-dates><date>2021-12-01</date></pub-dates></dates><isbn>1573-2827</isbn><electronic-resource-num>10.1007/s10567-021-00366-0</electronic-resource-num><abstract>This paper describes the Smart Beginnings Integrated Model, an innovative, tiered approach for addressing school readiness disparities in low-income children from birth to age 3 in the United States through universal engagement of low-income families and primary prevention in pediatric primary care integrated with secondary/tertiary prevention in the home. We build on both public health considerations, in which engagement, cost and scalability are paramount, and a developmental psychopathology framework (Cicchetti &amp; Toth, Journal of Child Psychology and Psychiatry, and Allied Disciplines 50:16–25, 2009), in which the child is considered within the context of the proximal caregiving environment. Whereas existing early preventive models have shown promise in promoting children’s school readiness, the Smart Beginnings model addresses three important barriers that have limited impacts at the individual and/or population level: (1) identification and engagement of vulnerable families; (2) the challenges of scalability at low cost within existing service systems; and (3) tailoring interventions to address the heterogeneity of risk among low-income families. Smart Beginnings takes advantage of the existing platform of pediatric primary care to provide a universal primary prevention strategy for all families (Video Interaction Project) and a targeted secondary/tertiary prevention strategy (Family Check-Up) for families with additional contextual factors. We describe the theory underlying the Smart Beginnings model, some initial findings from its recent application in two cities, and implications for changing social policy to promote school readiness beginning during very early childhood.</abstract><remote-database-name>Springer Link</remote-database-name><language>en</language><urls><web-urls><url>https://doi.org/10.1007/s10567-021-00366-0</url></web-urls><pdf-urls><url>internal-pdf://2461/Shaw et al. - 2021 - Reducing Poverty-Related Disparities in Child Deve.pdf</url></pdf-urls></urls><access-date>2022-01-14 20:53:05</access-date></record><record><database name="MyLibrary">MyLibrary</database><source-app name="Zotero">Zotero</source-app><ref-type name="Journal Article">17</ref-type><contributors><authors><author>Haslam, Divna</author><author>Mejia, Anilena</author><author>Thomson, Dana</author><author>Betancourt, Theresa</author></authors></contributors><titles><title>Self-Regulation in Low- and Middle-Income Countries: Challenges and Future Directions</title><secondary-title>Clinical Child and Family Psychology Review</secondary-title><short-title>Self-Regulation in Low- and Middle-Income Countries</short-title></titles><periodical><full-title>Clinical Child and Family Psychology Review</full-title><abbr-1>Clin Child Fam Psychol Rev</abbr-1></periodical><pages>104-117</pages><volume>22</volume><number>1</number><issue>1</issue><dates><year>2019</year><pub-dates><date>2019-03-01</date></pub-dates></dates><isbn>1573-2827</isbn><electronic-resource-num>10.1007/s10567-019-00278-0</electronic-resource-num><abstract>Self-regulation is developed early in life through family and parenting interactions. There has been considerable debate on how to best conceptualize and enhance self-regulation. Many consider self-regulation as the socio-emotional competencies required for healthy and productive living, including the flexibility to regulate emotions, control anger, maintain calm under pressure, and respond adaptively to a variety of situations. Its enhancement is the focus of many child and family interventions. An important limitation of the self-regulation field is that most empirical and conceptual research comes from high-income countries (HICs). Less is known about the manifestation, measurement and role of self-regulation in many collectivistic, rural, or less-developed contexts such as low- and middle-income countries (LMICs). This position paper aims to present an initial review of the existing literature on self-regulation in LMICs, with a focus on parenting, and to describe challenges in terms of measurement and implementation of self-regulation components into existing interventions for parents, children and adolescents in these settings. We conclude by establishing steps or recommendations for conducting basic research to understand how self-regulation expresses itself in vulnerable and low-resource settings and for incorporating components of self-regulation into services in LMICs.</abstract><remote-database-name>Springer Link</remote-database-name><language>en</language><urls><web-urls><url>https://doi.org/10.1007/s10567-019-00278-0</url></web-urls><pdf-urls><url>internal-pdf://2462/Haslam et al. - 2019 - Self-Regulation in Low- and Middle-Income Countrie.pdf</url></pdf-urls></urls><access-date>2022-01-14 20:53:05</access-date></record><record><database name="MyLibrary">MyLibrary</database><source-app name="Zotero">Zotero</source-app><ref-type name="Journal Article">17</ref-type><contributors><authors><author>Arora, Prerna G.</author><author>Connors, Elizabeth H.</author><author>George, Melissa W.</author><author>Lyon, Aaron R.</author><author>Wolk, Courtney B.</author><author>Weist, Mark D.</author></authors></contributors><titles><title>Advancing Evidence-Based Assessment in School Mental Health: Key Priorities for an Applied Research Agenda</title><secondary-title>Clinical Child and Family Psychology Review</secondary-title><short-title>Advancing Evidence-Based Assessment in School Mental Health</short-title></titles><periodical><full-title>Clinical Child and Family Psychology Review</full-title><abbr-1>Clin Child Fam Psychol Rev</abbr-1></periodical><pages>271-284</pages><volume>19</volume><number>4</number><issue>4</issue><dates><year>2016</year><pub-dates><date>2016-12-01</date></pub-dates></dates><isbn>1573-2827</isbn><electronic-resource-num>10.1007/s10567-016-0217-y</electronic-resource-num><abstract>Evidence-based assessment (EBA) is a critically important aspect of delivering high-quality, school-based mental health care for youth. However, research in this area is limited and additional applied research on how best to support the implementation of EBA in school mental health (SMH) is needed. Accordingly, this manuscript seeks to facilitate the advancement of research on EBA in SMH by reviewing relevant literature on EBA implementation in schools and providing recommendations for key research priorities. Given the limited number of published studies available, findings from child and adolescent mental health and implementation science research are also included to inform a robust and comprehensive research agenda on this topic. Based on this literature review, five priorities for research on EBA in SMH are outlined: (1) effective identification of assessment targets, (2) appropriate selection of assessment measures, (3) investigation of organizational readiness for EBA, (4) study of implementation support for EBA, and (5) promotion of EBA data integration and use. Each priority area includes recommended directions for future research. A comprehensive and robust research agenda is warranted to build the science and practice of implementing EBA in SMH. Specific directions for this agenda are offered.</abstract><remote-database-name>Springer Link</remote-database-name><language>en</language><urls><web-urls><url>https://doi.org/10.1007/s10567-016-0217-y</url></web-urls><pdf-urls><url>internal-pdf://2463/Arora et al. - 2016 - Advancing Evidence-Based Assessment in School Ment.pdf</url></pdf-urls></urls><access-date>2022-01-14 20:53:05</access-date></record><record><database name="MyLibrary">MyLibrary</database><source-app name="Zotero">Zotero</source-app><ref-type name="Journal Article">17</ref-type><contributors><authors><author>Biglan, Anthony</author><author>Elfner, Karen</author><author>Garbacz, S. Andrew</author><author>Komro, Kelli</author><author>Prinz, Ronald J.</author><author>Weist, Mark D.</author><author>Wilson, Dawn K.</author><author>Zarling, Amie</author></authors></contributors><titles><title>A Strategic Plan for Strengthening America’s Families: A Brief from the Coalition of Behavioral Science Organizations</title><secondary-title>Clinical Child and Family Psychology Review</secondary-title><short-title>A Strategic Plan for Strengthening America’s Families</short-title></titles><periodical><full-title>Clinical Child and Family Psychology Review</full-title><abbr-1>Clin Child Fam Psychol Rev</abbr-1></periodical><pages>153-175</pages><volume>23</volume><number>2</number><issue>2</issue><dates><year>2020</year><pub-dates><date>2020-06-01</date></pub-dates></dates><isbn>1573-2827</isbn><electronic-resource-num>10.1007/s10567-020-00318-0</electronic-resource-num><abstract>Despite significant progress in research on the treatment and prevention of psychological, behavioral, and health problems, the translation of this knowledge into population-wide benefit remains limited. This paper reviews the state of America’s children and families, highlighting the influence of stressful contextual and social conditions on child and family well-being and the concentration of disadvantage in numerous neighborhoods and communities throughout the nation. It then briefly reviews the progress that has been made in pinpointing policies that can reduce stressful contextual conditions such as poverty, discrimination, and the marketing of unhealthful foods and substances. It also describes numerous family and school interventions that have proven benefit in preventing psychological and behavioral problems as diverse as tobacco, alcohol, and other drug use; depression; antisocial behavior; academic failure; obesity prevention; and early childbearing. We argue that progress in translating existing knowledge into widespread benefit will require a nationwide effort to intervene comprehensively in neighborhoods and communities of concentrated disadvantage. We present a strategic plan for how such an effort could be organized. The first step in this organizing would be the creation of a broad and diverse coalition of organizations concerned with advancing public health and well-being. Such a coalition could increase public support both for the policies needed to focus on these disadvantaged areas and the research needed to incrementally improve our ability to help these areas.</abstract><remote-database-name>Springer Link</remote-database-name><language>en</language><urls><web-urls><url>https://doi.org/10.1007/s10567-020-00318-0</url></web-urls><pdf-urls><url>internal-pdf://2464/Biglan et al. - 2020 - A Strategic Plan for Strengthening America’s Famil.pdf</url></pdf-urls></urls><access-date>2022-01-14 20:53:05</access-date></record><record><database name="MyLibrary">MyLibrary</database><source-app name="Zotero">Zotero</source-app><ref-type name="Journal Article">17</ref-type><contributors><authors><author>Andrade, Brendan F.</author><author>Courtney, Darren</author><author>Duda, Stephanie</author><author>Aitken, Madison</author><author>Craig, Stephanie G.</author><author>Szatmari, Peter</author><author>Henderson, Joanna</author><author>Bennett, Kathryn</author></authors></contributors><titles><title>A Systematic Review and Evaluation of Clinical Practice Guidelines for Children and Youth with Disruptive Behavior: Rigor of Development and Recommendations for Use</title><secondary-title>Clinical Child and Family Psychology Review</secondary-title><short-title>A Systematic Review and Evaluation of Clinical Practice Guidelines for Children and Youth with Disruptive Behavior</short-title></titles><periodical><full-title>Clinical Child and Family Psychology Review</full-title><abbr-1>Clin Child Fam Psychol Rev</abbr-1></periodical><pages>527-548</pages><volume>22</volume><number>4</number><issue>4</issue><dates><year>2019</year><pub-dates><date>2019-12-01</date></pub-dates></dates><isbn>1573-2827</isbn><electronic-resource-num>10.1007/s10567-019-00292-2</electronic-resource-num><abstract>Clinical practice guidelines (CPG) provide a framework for evidence-based practice; however, few studies have assessed the methodological quality of CPGs relevant to child and youth mental health. This study was a systematic review of CPGs for the assessment, prevention and treatment of disruptive behavior, including attention-deficit hyperactivity disorder (ADHD), oppositional defiant disorder (ODD), conduct disorder (CD) and aggression in children and youth. Systematic review identified 29 CPGs meeting inclusion criteria that were appraised using the Appraisal of Guidelines for Research and Evaluation II (AGREE II) validated tool. Twenty-two guidelines addressed ADHD, 2 CD, 1 ODD, 2 for Behavior Disorders collectively and 2 for Aggression. Among the 29 guidelines, two that were developed for ADHD (NICE 2013a; Spanish Ministry of Health, 2010) and one practice guideline developed for CD (NICE 2013b) met high quality criteria; one guideline for behavior disorders (Gorman et al. 2015), two for ADHD (AAP 2011a, b; SIGN 2009a, b, c, d, e), and two for aggression (Knapp et al. 2012; Scotto Rosato et al. 2012a, b) met minimum quality criteria. Findings from this review provide important information for clinicians and organizations who want to utilize guidelines to implement best-practice clinical services for children and youth with disruptive behavior.</abstract><remote-database-name>Springer Link</remote-database-name><language>en</language><urls><web-urls><url>https://doi.org/10.1007/s10567-019-00292-2</url></web-urls><pdf-urls><url>internal-pdf://2465/Andrade et al. - 2019 - A Systematic Review and Evaluation of Clinical Pra.pdf</url></pdf-urls></urls><access-date>2022-01-14 20:53:05</access-date></record><record><database name="MyLibrary">MyLibrary</database><source-app name="Zotero">Zotero</source-app><ref-type name="Journal Article">17</ref-type><contributors><authors><author>Gordon, Betty N.</author><author>Baker-Ward, Lynne</author><author>Ornstein, Peter A.</author></authors></contributors><titles><title>Children's Testimony: A Review of Research on Memory for Past Experiences</title><secondary-title>Clinical Child and Family Psychology Review</secondary-title><short-title>Children's Testimony</short-title></titles><periodical><full-title>Clinical Child and Family Psychology Review</full-title><abbr-1>Clin Child Fam Psychol Rev</abbr-1></periodical><pages>157-181</pages><volume>4</volume><number>2</number><issue>2</issue><dates><year>2001</year><pub-dates><date>2001-06-01</date></pub-dates></dates><isbn>1573-2827</isbn><electronic-resource-num>10.1023/A:1011333231621</electronic-resource-num><abstract>This review of children's testimony focuses on research related to memory for past experiences. The aspects of the memory system that are involved in testimony are discussed and the development of autobiographical memory is examined. Relevant research findings are summarized in the context of an information-processing model of memory and the implications of this work for clinical practice are outlined. We conclude that (1) under certain conditions, even very young children can remember and report past experiences with some accuracy over very long periods of time; (2) substantial and significant developmental differences have been demonstrated in children's abilities to provide eyewitness testimony; (3) children can be influenced in a variety of ways to provide complete and elaborated reports of events that never occurred; and (4) even experts cannot always tell the difference between true and false reports.</abstract><remote-database-name>Springer Link</remote-database-name><language>en</language><urls><web-urls><url>https://doi.org/10.1023/A:1011333231621</url></web-urls><pdf-urls><url>internal-pdf://2466/Gordon et al. - 2001 - Children's Testimony A Review of Research on Memo.pdf</url></pdf-urls></urls><access-date>2022-01-14 20:53:05</access-date></record><record><database name="MyLibrary">MyLibrary</database><source-app name="Zotero">Zotero</source-app><ref-type name="Journal Article">17</ref-type><contributors><authors><author>Day, Jamin</author><author>Freiberg, Kate</author><author>Hayes, Alan</author><author>Homel, Ross</author></authors></contributors><titles><title>Towards Scalable, Integrative Assessment of Children’s Self-Regulatory Capabilities: New Applications of Digital Technology</title><secondary-title>Clinical Child and Family Psychology Review</secondary-title><short-title>Towards Scalable, Integrative Assessment of Children’s Self-Regulatory Capabilities</short-title></titles><periodical><full-title>Clinical Child and Family Psychology Review</full-title><abbr-1>Clin Child Fam Psychol Rev</abbr-1></periodical><pages>90-103</pages><volume>22</volume><number>1</number><issue>1</issue><dates><year>2019</year><pub-dates><date>2019-03-01</date></pub-dates></dates><isbn>1573-2827</isbn><electronic-resource-num>10.1007/s10567-019-00282-4</electronic-resource-num><abstract>The assessment of self-regulation in children is of significant interest to researchers within education, clinical and developmental psychology, and clinical neuroscience, given its importance to adaptive functioning across a wide range of social, educational, interpersonal, educational and health domains. Because self-regulation is a complex, multidimensional construct, a range of assessment approaches have been developed to assess its various components including behavioural, cognitive and emotional domains. In recent years, digital technology has been increasingly used to enhance or supplement existing measurement approaches; however, developments have predominantly focused on translating traditional testing paradigms into digital formats. There is a need for more innovation in digital psychological assessments that harness modern mechanisms such as game-based design and interactivity. Such approaches have potential for the development of scalable, adaptable universal approaches to screening and assessment of children’s self-regulatory capabilities, to facilitate early identification of difficulties in individuals and also guide planning and decision-making at a population level. We highlight a novel, innovative digital assessment tool for children called Rumble’s Quest, a new measure of children’s socio-emotional functioning that shows promise as an integrative assessment of well-being and self-regulation, and which incorporates both self-report and direct assessment of cognitive self-regulation. This tool is scalable, can be integrated into normal classroom activities, and forms part of a comprehensive prevention support system that can be used to guide stakeholders’ decision-making regarding early intervention and support at the individual, classroom, school and community level. We finish by discussing other innovative possibilities for psychological assessment with children, using new and emerging technologies and assessment approaches.</abstract><remote-database-name>Springer Link</remote-database-name><language>en</language><urls><web-urls><url>https://doi.org/10.1007/s10567-019-00282-4</url></web-urls><pdf-urls><url>internal-pdf://2467/Day et al. - 2019 - Towards Scalable, Integrative Assessment of Childr.pdf</url></pdf-urls></urls><access-date>2022-01-14 20:53:05</access-date></record><record><database name="MyLibrary">MyLibrary</database><source-app name="Zotero">Zotero</source-app><ref-type name="Journal Article">17</ref-type><contributors><authors><author>Kearney, Christopher A.</author><author>Graczyk, Patricia A.</author></authors></contributors><titles><title>A Multidimensional, Multi-tiered System of Supports Model to Promote School Attendance and Address School Absenteeism</title><secondary-title>Clinical Child and Family Psychology Review</secondary-title></titles><periodical><full-title>Clinical Child and Family Psychology Review</full-title><abbr-1>Clin Child Fam Psychol Rev</abbr-1></periodical><pages>316-337</pages><volume>23</volume><number>3</number><issue>3</issue><dates><year>2020</year><pub-dates><date>2020-09-01</date></pub-dates></dates><isbn>1573-2827</isbn><electronic-resource-num>10.1007/s10567-020-00317-1</electronic-resource-num><abstract>School attendance and school completion are important benchmarks of successful development. Unfortunately, school absenteeism and school dropout remain debilitating and prevalent conditions among youth. Stakeholders invested in promoting school attendance and reducing school absenteeism generally agree that multifaceted ecological frameworks are needed to account for these heterogeneous problems as well as differences across local education agencies and broader jurisdictions. A multi-tiered system of supports (MTSS) framework emphasizes many aspects that match well with school attendance and its problems, including prevention and a continuum of supports, screening, evidence-based assessment and intervention, problem-solving and data-based decision-making, implementation fidelity, and natural embedding into extant school improvement plans. This article outlines a multidimensional MTSS model for school attendance and absenteeism to account for recent developments regarding service delivery within schools. Such developments include integrated models of multi-tiered service delivery to concurrently address multiple domains of functioning, the development of more nuanced approaches for students with various challenges, and consideration of three-dimensional (pyramidal) perspectives to allow simultaneous and yet nuanced strategies for several domain clusters. Sample domain clusters common to the literature that could populate the multiple dimensions or sides of a MTSS pyramid model for school attendance and absenteeism are presented. These domain clusters include (1) school refusal/truancy/school withdrawal/school exclusion, (2) functional profiles and analysis, (3) preschool/elementary/middle/high school, (4) ecological levels of impact on school attendance and its problems, and (5) low/moderate/high absenteeism severity. Recommendations are made as well regarding broader MTSS integration and implementation science vis-à-vis school attendance and its problems.</abstract><remote-database-name>Springer Link</remote-database-name><language>en</language><urls><web-urls><url>https://doi.org/10.1007/s10567-020-00317-1</url></web-urls><pdf-urls><url>internal-pdf://2468/Kearney and Graczyk - 2020 - A Multidimensional, Multi-tiered System of Support.pdf</url></pdf-urls></urls><access-date>2022-01-14 20:53:05</access-date></record><record><database name="MyLibrary">MyLibrary</database><source-app name="Zotero">Zotero</source-app><ref-type name="Journal Article">17</ref-type><contributors><authors><author>Metzger, Isha</author><author>Cooper, Shauna M.</author><author>Zarrett, Nicole</author><author>Flory, Kate</author></authors></contributors><titles><title>Culturally Sensitive Risk Behavior Prevention Programs for African American Adolescents: A Systematic Analysis</title><secondary-title>Clinical Child and Family Psychology Review</secondary-title><short-title>Culturally Sensitive Risk Behavior Prevention Programs for African American Adolescents</short-title></titles><periodical><full-title>Clinical Child and Family Psychology Review</full-title><abbr-1>Clin Child Fam Psychol Rev</abbr-1></periodical><pages>187-212</pages><volume>16</volume><number>2</number><issue>2</issue><dates><year>2013</year><pub-dates><date>2013-06-01</date></pub-dates></dates><isbn>1573-2827</isbn><electronic-resource-num>10.1007/s10567-013-0133-3</electronic-resource-num><abstract>The current review conducted a systematic assessment of culturally sensitive risk prevention programs for African American adolescents. Prevention programs meeting the inclusion and exclusion criteria were evaluated across several domains: (1) theoretical orientation and foundation; (2) methodological rigor; (3) level of cultural integration; (4) program target or domain (e.g., schools, communities, families); (5) outcome change level assessed (e.g., addressing change in beliefs/values or behaviors); and (6) program effects on risk behaviors. Thirteen studies (N = 13) with adolescent participants ranging from 10 to 18 years were identified and evaluated. Analyses suggested that more effective culturally sensitive risk prevention programs included the following: (1) a clearly articulated theoretical orientation, which utilized both universal (e.g., behavioral theories) and culturally specific (e.g., Africultural theories) frameworks; (2) a rigorous methodological design (e.g., inclusion of control group, utilization of program manuals, valid and reliable study measures); (3) an integration of culture at multiple levels (e.g., accessibility, delivery, and content) of programming; (4) consideration of the influence of multiple contexts and domains (e.g., family, community, school); (5) multiple behavior change outcomes (e.g., behaviors, relationships, values); and (6) sustained program effects over time. Recommendations for increasing the effectiveness and efficacy of culturally sensitive prevention programs are discussed.</abstract><remote-database-name>Springer Link</remote-database-name><language>en</language><urls><web-urls><url>https://doi.org/10.1007/s10567-013-0133-3</url></web-urls><pdf-urls><url>internal-pdf://2469/Metzger et al. - 2013 - Culturally Sensitive Risk Behavior Prevention Prog.pdf</url></pdf-urls></urls><access-date>2022-01-14 20:53:06</access-date></record><record><database name="MyLibrary">MyLibrary</database><source-app name="Zotero">Zotero</source-app><ref-type name="Journal Article">17</ref-type><contributors><authors><author>Burns, Barbara J.</author><author>Hoagwood, Kimberly</author><author>Mrazek, Patricia J.</author></authors></contributors><titles><title>Effective Treatment for Mental Disorders in Children and Adolescents</title><secondary-title>Clinical Child and Family Psychology Review</secondary-title></titles><periodical><full-title>Clinical Child and Family Psychology Review</full-title><abbr-1>Clin Child Fam Psychol Rev</abbr-1></periodical><pages>199-254</pages><volume>2</volume><number>4</number><issue>4</issue><dates><year>1999</year><pub-dates><date>1999-12-01</date></pub-dates></dates><isbn>1573-2827</isbn><electronic-resource-num>10.1023/A:1021826216025</electronic-resource-num><abstract>As pressure increases for the demonstration of effective treatment for children with mental disorders, it is essential that the field has an understanding of the evidence base. To address this aim, the authors searched the published literature for effective interventions for children and adolescents and organized this review as follows: (1) prevention; (2) traditional forms of treatment, namely outpatient therapy, partial hospitalization, inpatient treatment, and psychopharmacology; (3) intensive comprehensive community-based interventions including case management, home-based treatment, therapeutic foster care, and therapeutic group homes; (4) crisis and support services; and (5) treatment for two prevalent disorders, major depressive disorder and attention-deficit hyperactivity disorder. Strong evidence was found for the treatment of attention-deficit hyperactivity disorder, depression, anxiety, and disruptive behavior disorders. Guidance from the field relevant to moving the evidence-based interventions into real-world clinical practice and further strengthening the research base will also need to address change in policy and clinical training.</abstract><remote-database-name>Springer Link</remote-database-name><language>en</language><urls><web-urls><url>https://doi.org/10.1023/A:1021826216025</url></web-urls><pdf-urls><url>internal-pdf://2470/Burns et al. - 1999 - Effective Treatment for Mental Disorders in Childr.pdf</url></pdf-urls></urls><access-date>2022-01-14 20:53:06</access-date></record><record><database name="MyLibrary">MyLibrary</database><source-app name="Zotero">Zotero</source-app><ref-type name="Journal Article">17</ref-type><contributors><authors><author>Ballash, Natalie</author><author>Leyfer, Ovsanna</author><author>Buckley, Amy F.</author><author>Woodruff-Borden, Janet</author></authors></contributors><titles><title>Parental Control in the Etiology of Anxiety</title><secondary-title>Clinical Child and Family Psychology Review</secondary-title></titles><periodical><full-title>Clinical Child and Family Psychology Review</full-title><abbr-1>Clin Child Fam Psychol Rev</abbr-1></periodical><pages>113-133</pages><volume>9</volume><number>2</number><issue>2</issue><dates><year>2006</year><pub-dates><date>2006-06-01</date></pub-dates></dates><isbn>1573-2827</isbn><electronic-resource-num>10.1007/s10567-006-0007-z</electronic-resource-num><abstract>Anxiety disorders are among the most prevalent forms of adult and childhood psychiatric disorders, and they are highly familial. However, the mechanisms of transmission remain unclear. One familial characteristic that may promote the development of anxiety is the construct of parental control. This paper provides a conceptual overview of the construct of control in the parenting and anxiety literatures, reviews existing literature on control in anxious families, and reviews current conceptual models of and developmental approaches to anxiety. Based on the current empirical literature, an elaborated model that takes child developmental level into consideration is proposed in order to provide a better understanding of the role of parental control in the development of anxiety.</abstract><remote-database-name>Springer Link</remote-database-name><language>en</language><urls><web-urls><url>https://doi.org/10.1007/s10567-006-0007-z</url></web-urls><pdf-urls><url>internal-pdf://2491/Ballash et al. - 2006 - Parental Control in the Etiology of Anxiety.pdf</url></pdf-urls></urls><access-date>2022-01-14 20:53:27</access-date></record><record><database name="MyLibrary">MyLibrary</database><source-app name="Zotero">Zotero</source-app><ref-type name="Journal Article">17</ref-type><contributors><authors><author>Szapocznik, José</author><author>Williams, Robert A.</author></authors></contributors><titles><title>Brief Strategic Family Therapy: Twenty-Five Years of Interplay Among Theory, Research and Practice in Adolescent Behavior Problems and Drug Abuse</title><secondary-title>Clinical Child and Family Psychology Review</secondary-title><short-title>Brief Strategic Family Therapy</short-title></titles><periodical><full-title>Clinical Child and Family Psychology Review</full-title><abbr-1>Clin Child Fam Psychol Rev</abbr-1></periodical><pages>117-134</pages><volume>3</volume><number>2</number><issue>2</issue><dates><year>2000</year><pub-dates><date>2000-06-01</date></pub-dates></dates><isbn>1573-2827</isbn><electronic-resource-num>10.1023/A:1009512719808</electronic-resource-num><abstract>This article describes a systematic program of research that focuses on Brief Strategic Family Therapy (BSFT) and the adaptations that were developed based on BSFT principles. The culture-specific origins of BSFT are reviewed, as well as its broader applications to the field of family therapy. Research is reviewed demonstrating that BSFT is a promising family-based approach to treating Hispanic youth behavior problems and drug abuse. Treatment innovations are described that address the combination of intergenerational and cultural differences that occur among youths and their Hispanic parents. Programmatic work is described that challenges basic principles of family therapy by expanding BSFT to a One Person modality and a strategic engagement procedure. Both of these novel approaches are intended to add tools to therapists' repertoire in working with difficult-to-engage families. A preview discussion of results is presented from a randomized clinical trial that is an application of an ecosystemic prevention version of BSFT. The implications of the work of the Center for Family Studies are discussed in the context of the broader service system. Ultimately, this article articulates a way of thinking about adolescent problem behavior, its social interactional determinants, and a range of theoretically consistent family-centered strategies that attempt to change social ecological processes that impact adolescent developmental trajectories.</abstract><remote-database-name>Springer Link</remote-database-name><language>en</language><urls><web-urls><url>https://doi.org/10.1023/A:1009512719808</url></web-urls><pdf-urls><url>internal-pdf://2492/Szapocznik and Williams - 2000 - Brief Strategic Family Therapy Twenty-Five Years .pdf</url></pdf-urls></urls><access-date>2022-01-14 20:53:28</access-date></record><record><database name="MyLibrary">MyLibrary</database><source-app name="Zotero">Zotero</source-app><ref-type name="Journal Article">17</ref-type><contributors><authors><author>Gewirtz, Abigail H.</author><author>August, Gerald J.</author></authors></contributors><titles><title>Incorporating Multifaceted Mental Health Prevention Services in Community Sectors-of-Care</title><secondary-title>Clinical Child and Family Psychology Review</secondary-title></titles><periodical><full-title>Clinical Child and Family Psychology Review</full-title><abbr-1>Clin Child Fam Psychol Rev</abbr-1></periodical><pages>1-11</pages><volume>11</volume><number>1</number><issue>1</issue><dates><year>2008</year><pub-dates><date>2008-06-01</date></pub-dates></dates><isbn>1573-2827</isbn><electronic-resource-num>10.1007/s10567-007-0029-1</electronic-resource-num><abstract>This article proposes a framework for embedding prevention services into community sectors-of-care. Community sectors-of-care include both formal and grassroot organizations distributed throughout a community that provide various resources and services to at-risk children and their families. Though the child population served by these organizations is often at elevated risk for mental health problems by virtue of children’s exposure to difficult life circumstances (poverty, maltreatment, homelessness, domestic violence, etc.) these children face many barriers to accessing evidence-based prevention or treatment services. We review evidence and propose a framework for integrating prevention services into community sectors-of-care that serve high-risk children and families.</abstract><remote-database-name>Springer Link</remote-database-name><language>en</language><urls><web-urls><url>https://doi.org/10.1007/s10567-007-0029-1</url></web-urls><pdf-urls><url>internal-pdf://2493/Gewirtz and August - 2008 - Incorporating Multifaceted Mental Health Preventio.pdf</url></pdf-urls></urls><access-date>2022-01-14 20:53:28</access-date></record><record><database name="MyLibrary">MyLibrary</database><source-app name="Zotero">Zotero</source-app><ref-type name="Journal Article">17</ref-type><contributors><authors><author>Riggs, Nathaniel R.</author><author>Greenberg, Mark T.</author></authors></contributors><titles><title>After-School Youth Development Programs: A Developmental-Ecological Model of Current Research</title><secondary-title>Clinical Child and Family Psychology Review</secondary-title><short-title>After-School Youth Development Programs</short-title></titles><periodical><full-title>Clinical Child and Family Psychology Review</full-title><abbr-1>Clin Child Fam Psychol Rev</abbr-1></periodical><pages>177-190</pages><volume>7</volume><number>3</number><issue>3</issue><dates><year>2004</year><pub-dates><date>2004-09-01</date></pub-dates></dates><isbn>1573-2827</isbn><electronic-resource-num>10.1023/B:CCFP.0000045126.83678.75</electronic-resource-num><abstract>Although there has been a rapid increase in funding and attention to after-school programs, there is little understanding of how after-school programs impact children's developmental trajectories. The heterogeneity of American children makes it very unlikely that all children need after-school programming or that there is but one brand of after-school programming suitable for all youth. We discuss the numerous developmental and contextual factors that may influence which children benefit most from after-school programs as well as the nature of the after-school programs most beneficial to children's needs. The value of utilizing an ecological and developmental perspective to after-school program evaluation are presented, including the need for improved research designs and more detailed analyses of program type and services as well as a more complete determination of which children benefit the most from after-school participation.</abstract><remote-database-name>Springer Link</remote-database-name><language>en</language><urls><web-urls><url>https://doi.org/10.1023/B:CCFP.0000045126.83678.75</url></web-urls><pdf-urls><url>internal-pdf://2494/Riggs and Greenberg - 2004 - After-School Youth Development Programs A Develop.pdf</url></pdf-urls></urls><access-date>2022-01-14 20:53:28</access-date></record><record><database name="MyLibrary">MyLibrary</database><source-app name="Zotero">Zotero</source-app><ref-type name="Journal Article">17</ref-type><contributors><authors><author>Smith, Zoe R.</author><author>Langberg, Joshua M.</author></authors></contributors><titles><title>Review of the Evidence for Motivation Deficits in Youth with ADHD and Their Association with Functional Outcomes</title><secondary-title>Clinical Child and Family Psychology Review</secondary-title></titles><periodical><full-title>Clinical Child and Family Psychology Review</full-title><abbr-1>Clin Child Fam Psychol Rev</abbr-1></periodical><pages>500-526</pages><volume>21</volume><number>4</number><issue>4</issue><dates><year>2018</year><pub-dates><date>2018-12-01</date></pub-dates></dates><isbn>1573-2827</isbn><electronic-resource-num>10.1007/s10567-018-0268-3</electronic-resource-num><abstract>Preeminent theories of attention-deficit/hyperactivity disorder (ADHD) suggest that motivation deficits are core underlying features of the disorder. However, it is currently unclear whether empirical evidence supports the assertion that significant group (ADHD v. comparison) differences in motivation exist or that problems with motivation contribute to the functional impairments that youth with ADHD experience. Accordingly, this review focused on evaluating and summarizing the empirical literature on the presence of motivation deficits and their association with functional outcomes in samples of youth with ADHD. Twenty studies met the review inclusion criteria. Results support the assertion that youth with ADHD have lower academic-related motivation in comparison to their peers and that motivation plays an important role in academic outcomes, with the strongest evidence to date for reading achievement. However, the available evidence is limited, and few existing studies are aligned with the much larger theoretical and empirical motivation literature in typically developing youth. Given preliminary evidence that motivation plays a role in the academic impairments of youth with ADHD, the review concludes with a discussion of whether current ADHD interventions adequately target motivation and highlights important future directions.</abstract><remote-database-name>Springer Link</remote-database-name><language>en</language><urls><web-urls><url>https://doi.org/10.1007/s10567-018-0268-3</url></web-urls><pdf-urls><url>internal-pdf://2495/Smith and Langberg - 2018 - Review of the Evidence for Motivation Deficits in .pdf</url></pdf-urls></urls><access-date>2022-01-14 20:53:28</access-date></record><record><database name="MyLibrary">MyLibrary</database><source-app name="Zotero">Zotero</source-app><ref-type name="Journal Article">17</ref-type><contributors><authors><author>Yasui, Miwa</author><author>Dishion, Thomas J.</author></authors></contributors><titles><title>The Ethnic Context of Child and Adolescent Problem Behavior: Implications for Child and Family Interventions</title><secondary-title>Clinical Child and Family Psychology Review</secondary-title><short-title>The Ethnic Context of Child and Adolescent Problem Behavior</short-title></titles><periodical><full-title>Clinical Child and Family Psychology Review</full-title><abbr-1>Clin Child Fam Psychol Rev</abbr-1></periodical><pages>137-179</pages><volume>10</volume><number>2</number><issue>2</issue><dates><year>2007</year><pub-dates><date>2007-06-01</date></pub-dates></dates><isbn>1573-2827</isbn><electronic-resource-num>10.1007/s10567-007-0021-9</electronic-resource-num><abstract>This article links the empirical literature on race and ethnicity in developmental psychopathology with interventions designed to reduce adolescent problem behavior. We present a conceptual framework in which culture is endogenous to the socialization of youth and the development of specific self-regulatory strategies. The importance of cultural influence is identified at three levels: (a) intrapersonal developmental processes (e.g., ethnic identity development, development of coping modifies mechanisms and self-regulatory mechanisms), (b) family socialization processes (e.g., racial and ethnic socialization), and (c) interaction with larger societal contexts (e.g., maintenance of bicultural competence in adapting to mainstream and ethnic cultures). We discuss limitations of current assessment and intervention practices that focus on reducing adolescent problem behavior with respect to the cultural issues identified above. We propose that empirically supported adaptive and tailored interventions for adolescent problem behavior are optimal for serving multicultural children and families. To empower such interventions to better serve children and families of color, it is essential that assessments that guide the adaptation and tailoring process include culturally salient dynamics such as ethnic identity, racial socialization, and culturally informed parenting practices.</abstract><remote-database-name>Springer Link</remote-database-name><language>en</language><urls><web-urls><url>https://doi.org/10.1007/s10567-007-0021-9</url></web-urls><pdf-urls><url>internal-pdf://2496/Yasui and Dishion - 2007 - The Ethnic Context of Child and Adolescent Problem.pdf</url></pdf-urls></urls><access-date>2022-01-14 20:53:28</access-date></record><record><database name="MyLibrary">MyLibrary</database><source-app name="Zotero">Zotero</source-app><ref-type name="Journal Article">17</ref-type><contributors><authors><author>Price, LeShawndra N.</author><author>Maholmes, Valerie</author></authors></contributors><titles><title>Understanding the Nature and Consequences of Children’s Exposure to Violence: Research Perspectives</title><secondary-title>Clinical Child and Family Psychology Review</secondary-title><short-title>Understanding the Nature and Consequences of Children’s Exposure to Violence</short-title></titles><periodical><full-title>Clinical Child and Family Psychology Review</full-title><abbr-1>Clin Child Fam Psychol Rev</abbr-1></periodical><pages>65-70</pages><volume>12</volume><number>2</number><issue>2</issue><dates><year>2009</year><pub-dates><date>2009-06-01</date></pub-dates></dates><isbn>1573-2827</isbn><electronic-resource-num>10.1007/s10567-009-0057-0</electronic-resource-num><abstract>The National Institutes of Health (NIH) has a long history of supporting research to enhance the scientific understanding of and effective interventions for a range of problems associated with children’s exposure to violence. Recently, funded research has improved our understanding of the nature and consequences of children’s exposure to violence. This article describes an NIH initiative for research on children’s exposure to violence, examples of projects supported by the initiative, and emerging research topics for this important scientific area.</abstract><remote-database-name>Springer Link</remote-database-name><language>en</language><urls><web-urls><url>https://doi.org/10.1007/s10567-009-0057-0</url></web-urls><pdf-urls><url>internal-pdf://2497/Price and Maholmes - 2009 - Understanding the Nature and Consequences of Child.pdf</url></pdf-urls></urls><access-date>2022-01-14 20:53:28</access-date></record><record><database name="MyLibrary">MyLibrary</database><source-app name="Zotero">Zotero</source-app><ref-type name="Journal Article">17</ref-type><contributors><authors><author>Shafran, Roz</author><author>Bennett, Sophie</author><author>Coughtrey, Anna</author><author>Welch, Alice</author><author>Walji, Fahreen</author><author>Cross, J. Helen</author><author>Heyman, Isobel</author><author>Sibelli, Alice</author><author>Smith, Jessica</author><author>Ross, Jamie</author><author>Dalrymple, Emma</author><author>Varadkar, Sophia</author><author>Moss-Morris, Rona</author><author>MICE Research Study Team</author></authors></contributors><titles><title>Optimising Evidence-Based Psychological Treatment for the Mental Health Needs of Children with Epilepsy: Principles and Methods</title><secondary-title>Clinical Child and Family Psychology Review</secondary-title><short-title>Optimising Evidence-Based Psychological Treatment for the Mental Health Needs of Children with Epilepsy</short-title></titles><periodical><full-title>Clinical Child and Family Psychology Review</full-title><abbr-1>Clin Child Fam Psychol Rev</abbr-1></periodical><pages>284-295</pages><volume>23</volume><number>2</number><issue>2</issue><dates><year>2020</year><pub-dates><date>2020-06-01</date></pub-dates></dates><isbn>1573-2827</isbn><electronic-resource-num>10.1007/s10567-019-00310-3</electronic-resource-num><abstract>There are potent evidence-based psychological treatments for youth with mental health needs, yet they are rarely implemented in clinical practice, especially for youth with mental health disorders in the context of chronic physical illness such as epilepsy. Implementation science, the study of the translation of research into practice, can promote the uptake of existing effective interventions in routine clinical practice and aid the sustainable integration of psychological treatments with routine health care. The aim of this report was to use four implementation science methods to develop a version of an existing effective psychological treatment for mental health disorders [the Modular Approach to Treatment of Children with Anxiety, Depression or Conduct Problems (MATCH-ADTC)] for use within paediatric epilepsy services: (a) literature search; (b) iterative focus groups underpinned by normalisation process theory; (c) Plan–Do–Study–Act methods; and (d) qualitative patient interviews. Findings: Three modifications were deemed necessary to facilitate implementation in children with both mental health disorders and epilepsy. These were (a) a universal brief psychoeducational component addressing the relationship between epilepsy and mental health; (b) supplementary, conditionally activated interventions addressing stigma, parental mental health and the transition to adulthood; and (c) additional training and supervision. The intervention needed relatively little alteration for implementation in paediatric epilepsy services. The modified treatment reflected the scientific literature and the views of clinicians and service users. The multi-method approach used in this report can serve as a model for implementation of evidence-based psychological treatments for children with mental health needs in the context of other chronic illnesses.</abstract><remote-database-name>Springer Link</remote-database-name><language>en</language><urls><web-urls><url>https://doi.org/10.1007/s10567-019-00310-3</url></web-urls><pdf-urls><url>internal-pdf://2498/Shafran et al. - 2020 - Optimising Evidence-Based Psychological Treatment .pdf</url></pdf-urls></urls><access-date>2022-01-14 20:53:28</access-date></record><record><database name="MyLibrary">MyLibrary</database><source-app name="Zotero">Zotero</source-app><ref-type name="Journal Article">17</ref-type><contributors><authors><author>Gridley, Nicole</author><author>Blower, Sarah</author><author>Dunn, Abby</author><author>Bywater, Tracey</author><author>Whittaker, Karen</author><author>Bryant, Maria</author></authors></contributors><titles><title>Psychometric Properties of Parent–Child (0–5 years) Interaction Outcome Measures as Used in Randomized Controlled Trials of Parent Programs: A Systematic Review</title><secondary-title>Clinical Child and Family Psychology Review</secondary-title><short-title>Psychometric Properties of Parent–Child (0–5 years) Interaction Outcome Measures as Used in Randomized Controlled Trials of Parent Programs</short-title></titles><periodical><full-title>Clinical Child and Family Psychology Review</full-title><abbr-1>Clin Child Fam Psychol Rev</abbr-1></periodical><pages>253-271</pages><volume>22</volume><number>2</number><issue>2</issue><dates><year>2019</year><pub-dates><date>2019-06-01</date></pub-dates></dates><isbn>1573-2827</isbn><electronic-resource-num>10.1007/s10567-019-00275-3</electronic-resource-num><abstract>This systematic review sought to identify observational measures of parent–child interactions commonly implemented in parenting program research, and to assess the level of psychometric evidence available for their use with this age group. Two separate searches of the same databases were conducted; firstly, to identify eligible instruments, and secondly to identify studies reporting on the psychometric properties of the identified measures. Five commercial platforms hosting 19 electronic databases were searched from their inception to conducted search dates. Fourteen measures were identified from Search 1; a systematic search of randomized controlled trial evaluations of parenting programs. For Search 2, inclusion/exclusion criteria were applied to 1327 retrieved papers that described the development and/or validation of the 14 measures identified in Search 1. Seventeen articles met the inclusion criteria, resulting in five observational measures for the final review. Data were extracted and synthesized using the COSMIN rating system to describe the methodological quality of each article alongside the overall quality rating of the psychometric property reported for each measure using the Terwee checklist. Measure reliability was categorized into four domains (internal consistency, test-re-test, inter-rater, and intra-rater). Measure validity was categorized into four domains (content, structural, convergent/divergent, and discriminant). Results indicated that the majority of psychometric evidence related to children aged from birth the three with internal consistency, inter-rater reliability, and structural validity the most commonly reported properties, although this evidence was often weak. The findings suggest further validation of the included measures is required to establish acceptability for the whole target age group.</abstract><remote-database-name>Springer Link</remote-database-name><language>en</language><urls><web-urls><url>https://doi.org/10.1007/s10567-019-00275-3</url></web-urls><pdf-urls><url>internal-pdf://2499/Gridley et al. - 2019 - Psychometric Properties of Parent–Child (0–5 years.pdf</url></pdf-urls></urls><access-date>2022-01-14 20:53:28</access-date></record><record><database name="MyLibrary">MyLibrary</database><source-app name="Zotero">Zotero</source-app><ref-type name="Journal Article">17</ref-type><contributors><authors><author>Budd, Karen S.</author></authors></contributors><titles><title>Assessing Parenting Competence in Child Protection Cases: A Clinical Practice Model</title><secondary-title>Clinical Child and Family Psychology Review</secondary-title><short-title>Assessing Parenting Competence in Child Protection Cases</short-title></titles><periodical><full-title>Clinical Child and Family Psychology Review</full-title><abbr-1>Clin Child Fam Psychol Rev</abbr-1></periodical><pages>1-18</pages><volume>4</volume><number>1</number><issue>1</issue><dates><year>2001</year><pub-dates><date>2001-03-01</date></pub-dates></dates><isbn>1573-2827</isbn><electronic-resource-num>10.1023/A:1009548509598</electronic-resource-num><abstract>Evaluating parents in the context of possible abuse or neglect involves unique challenges. This paper describes a practice model for conducting clinical evaluations of parents' ability to care for young children (under age 8). Core features of the model include (a) a focus on parenting qualities and the parent–child relationship, (b) a functional approach emphasizing behaviors and skills in everyday performance, and (c) application of a minimal parenting standard. Several factors complicate the assessment task, namely, the absence of universally accepted standards of minimal parenting adequacy, the coercive context of the assessment, the scarcity of appropriate measures, difficulties predicting future behavior, and the likely use of the evaluation in legal proceedings. In the proposed model, the evaluator (a) clarifies specific referral questions in advance; (b) uses a multimethod, multisource, multisession approach; (c) organizes findings in terms of parent–child fit; (d) prepares an objective, behaviorally descriptive report that articulates the logic for the evaluator's clinical opinions regarding the referral questions; and (e) refrains from offering opinions regarding ultimate legal issues. The paper describes requisite skills needed to conduct parental fitness evaluations, sample methods, and a protocol for writing the evaluation report.</abstract><remote-database-name>Springer Link</remote-database-name><language>en</language><urls><web-urls><url>https://doi.org/10.1023/A:1009548509598</url></web-urls><pdf-urls><url>internal-pdf://2500/Budd - 2001 - Assessing Parenting Competence in Child Protection.pdf</url></pdf-urls></urls><access-date>2022-01-14 20:53:28</access-date></record><record><database name="MyLibrary">MyLibrary</database><source-app name="Zotero">Zotero</source-app><ref-type name="Journal Article">17</ref-type><contributors><authors><author>Taylor, Ted K.</author><author>Eddy, J. Mark</author><author>Biglan, Anthony</author></authors></contributors><titles><title>Interpersonal Skills Training to Reduce Aggressive and Delinquent Behavior: Limited Evidence and the Need for an Evidence-Based System of Care</title><secondary-title>Clinical Child and Family Psychology Review</secondary-title><short-title>Interpersonal Skills Training to Reduce Aggressive and Delinquent Behavior</short-title></titles><periodical><full-title>Clinical Child and Family Psychology Review</full-title><abbr-1>Clin Child Fam Psychol Rev</abbr-1></periodical><pages>169-182</pages><volume>2</volume><number>3</number><issue>3</issue><dates><year>1999</year><pub-dates><date>1999-09-01</date></pub-dates></dates><isbn>1573-2827</isbn><electronic-resource-num>10.1023/A:1021855022385</electronic-resource-num><abstract>The prevention of aggressive and delinquent behavior during childhood and adolescence is one of the highest priorities for public health and crime prevention. The most common approach to preventing or treating these conduct problems has been to provide interpersonal skills training to the affected youth. This paper reviews all randomized controlled trials evaluating interpersonal skills training programs as an intervention to reduce conduct problems. Research shows that such programs have weak empirical support as isolated interventions. An alternative evidence-based system of care is described. Such a system would include behavioral parent training and behavioral classroom-based interventions for young children at risk of developing problems, as well as multisystemic family therapy or multidimensional treatment foster care for chronic delinquents. Within such a network of services, interpersonal skills training could play an important supportive role. Such a system holds the greatest promise for reducing the prevalence of aggressive and delinquent behavior in communities.</abstract><remote-database-name>Springer Link</remote-database-name><language>en</language><urls><web-urls><url>https://doi.org/10.1023/A:1021855022385</url></web-urls><pdf-urls><url>internal-pdf://2501/Taylor et al. - 1999 - Interpersonal Skills Training to Reduce Aggressive.pdf</url></pdf-urls></urls><access-date>2022-01-14 20:53:28</access-date></record><record><database name="MyLibrary">MyLibrary</database><source-app name="Zotero">Zotero</source-app><ref-type name="Journal Article">17</ref-type><contributors><authors><author>Bodas, Jaee</author><author>Ollendick, Thomas H.</author></authors></contributors><titles><title>Test Anxiety: A Cross-Cultural Perspective</title><secondary-title>Clinical Child and Family Psychology Review</secondary-title><short-title>Test Anxiety</short-title></titles><periodical><full-title>Clinical Child and Family Psychology Review</full-title><abbr-1>Clin Child Fam Psychol Rev</abbr-1></periodical><pages>65-88</pages><volume>8</volume><number>1</number><issue>1</issue><dates><year>2005</year><pub-dates><date>2005-03-01</date></pub-dates></dates><isbn>1573-2827</isbn><electronic-resource-num>10.1007/s10567-005-2342-x</electronic-resource-num><abstract>The present paper examines test anxiety from a cross-cultural perspective with specific reference to the Indian and American cultures. The construct of test anxiety has been examined in many cultures all over the world. In this review, the importance of understanding and incorporating contextual factors in cross-cultural research is emphasized. Moreover, some of the methodological issues related to investigating culture-behavior relationship are discussed. Specifically, the derived-etic approach for conducting cross-cultural research is espoused. Then, research findings from western, cross-cultural, and Indian studies on test anxiety are reviewed. Consistent with the individualistic orientation of the western society, much of the research in the western world has adopted a de-contextualized approach. Inasmuch as many of the cross-cultural and Indian studies on test anxiety have their roots in western research, they have ignored the cultural context as well. To address this void, contextual variables relevant to test anxiety in the Indian setting are examined and hypotheses regarding the nature of test anxiety in Indian children are proposed. Finally, a research agenda is presented to examine these hypotheses using a derived-etic approach.</abstract><remote-database-name>Springer Link</remote-database-name><language>en</language><urls><web-urls><url>https://doi.org/10.1007/s10567-005-2342-x</url></web-urls><pdf-urls><url>internal-pdf://2502/Bodas and Ollendick - 2005 - Test Anxiety A Cross-Cultural Perspective.pdf</url></pdf-urls></urls><access-date>2022-01-14 20:53:28</access-date></record><record><database name="MyLibrary">MyLibrary</database><source-app name="Zotero">Zotero</source-app><ref-type name="Journal Article">17</ref-type><contributors><authors><author>Chacko, Anil</author><author>Kofler, Michael</author><author>Jarrett, Matthew</author></authors></contributors><titles><title>Improving Outcomes for Youth with ADHD: A Conceptual Framework for Combined Neurocognitive and Skill-Based Treatment Approaches</title><secondary-title>Clinical Child and Family Psychology Review</secondary-title><short-title>Improving Outcomes for Youth with ADHD</short-title></titles><periodical><full-title>Clinical Child and Family Psychology Review</full-title><abbr-1>Clin Child Fam Psychol Rev</abbr-1></periodical><pages>368-384</pages><volume>17</volume><number>4</number><issue>4</issue><dates><year>2014</year><pub-dates><date>2014-12-01</date></pub-dates></dates><isbn>1573-2827</isbn><electronic-resource-num>10.1007/s10567-014-0171-5</electronic-resource-num><abstract>Attention-deficit/hyperactivity disorder (ADHD) is a prevalent and chronic mental health condition that often results in substantial impairments throughout life. Although evidence-based pharmacological and psychosocial treatments exist for ADHD, effects of these treatments are acute, do not typically generalize into non-treated settings, rarely sustain over time, and insufficiently affect key areas of functional impairment (i.e., family, social, and academic functioning) and executive functioning. The limitations of current evidence-based treatments may be due to the inability of these treatments to address underlying neurocognitive deficits that are related to the symptoms of ADHD and associated areas of functional impairment. Although efforts have been made to directly target the underlying neurocognitive deficits of ADHD, extant neurocognitive interventions have shown limited efficacy, possibly due to misspecification of training targets and inadequate potency. We argue herein that despite these limitations, next-generation neurocognitive training programs that more precisely and potently target neurocognitive deficits may lead to optimal outcomes when used in combination with specific skill-based psychosocial treatments for ADHD. We discuss the rationale for such a combined treatment approach, prominent examples of this combined treatment approach for other mental health disorders, and potential combined treatment approaches for pediatric ADHD. Finally, we conclude with directions for future research necessary to develop a combined neurocognitive + skill-based treatment for youth with ADHD.</abstract><remote-database-name>Springer Link</remote-database-name><language>en</language><urls><web-urls><url>https://doi.org/10.1007/s10567-014-0171-5</url></web-urls><pdf-urls><url>internal-pdf://2503/Chacko et al. - 2014 - Improving Outcomes for Youth with ADHD A Conceptu.pdf</url></pdf-urls></urls><access-date>2022-01-14 20:53:28</access-date></record><record><database name="MyLibrary">MyLibrary</database><source-app name="Zotero">Zotero</source-app><ref-type name="Journal Article">17</ref-type><contributors><authors><author>Kingston, Beverly</author><author>Mattson, Sabrina Arredondo</author><author>Dymnicki, Allison</author><author>Spier, Elizabeth</author><author>Fitzgerald, Monica</author><author>Shipman, Kimberly</author><author>Goodrum, Sarah</author><author>Woodward, William</author><author>Witt, Jody</author><author>Hill, Karl G.</author><author>Elliott, Delbert</author></authors></contributors><titles><title>Building Schools’ Readiness to Implement a Comprehensive Approach to School Safety</title><secondary-title>Clinical Child and Family Psychology Review</secondary-title></titles><periodical><full-title>Clinical Child and Family Psychology Review</full-title><abbr-1>Clin Child Fam Psychol Rev</abbr-1></periodical><pages>433-449</pages><volume>21</volume><number>4</number><issue>4</issue><dates><year>2018</year><pub-dates><date>2018-12-01</date></pub-dates></dates><isbn>1573-2827</isbn><electronic-resource-num>10.1007/s10567-018-0264-7</electronic-resource-num><abstract>Research consistently finds that a comprehensive approach to school safety, which integrates the best scientific evidence and solid implementation strategies, offers the greatest potential for preventing youth violence and promoting mental and behavioral health. However, schools and communities encounter enormous challenges in articulating, synthesizing, and implementing all the complex aspects of a comprehensive approach to school safety. This paper aims to bridge the gap between scientific evidence and the application of that evidence in schools and communities by defining the key components of a comprehensive approach to school safety and describing how schools can assess their readiness to implement a comprehensive approach. We use readiness and implementation data from the Safe Communities Safe Schools project to illustrate these challenges and solutions. Our findings suggest that (1) readiness assessment can be combined with feasibility meetings to inform school selection for implementation of a comprehensive approach to school safety and (2) intentionally addressing readiness barriers as part of a comprehensive approach may lead to improvements in readiness (motivation and capacity) to effectively implement a comprehensive approach to school safety.</abstract><remote-database-name>Springer Link</remote-database-name><language>en</language><urls><web-urls><url>https://doi.org/10.1007/s10567-018-0264-7</url></web-urls><pdf-urls><url>internal-pdf://2504/Kingston et al. - 2018 - Building Schools’ Readiness to Implement a Compreh.pdf</url></pdf-urls></urls><access-date>2022-01-14 20:53:28</access-date></record><record><database name="MyLibrary">MyLibrary</database><source-app name="Zotero">Zotero</source-app><ref-type name="Journal Article">17</ref-type><contributors><authors><author>Kerns, Suzanne E. U.</author><author>Prinz, Ronald J.</author></authors></contributors><titles><title>Critical Issues in the Prevention of Violence-Related Behavior in Youth</title><secondary-title>Clinical Child and Family Psychology Review</secondary-title></titles><periodical><full-title>Clinical Child and Family Psychology Review</full-title><abbr-1>Clin Child Fam Psychol Rev</abbr-1></periodical><pages>133-160</pages><volume>5</volume><number>2</number><issue>2</issue><dates><year>2002</year><pub-dates><date>2002-06-01</date></pub-dates></dates><isbn>1573-2827</isbn><electronic-resource-num>10.1023/A:1015411320113</electronic-resource-num><abstract>Violence prevention programs with varying degrees of scientific support have proliferated in the United States and elsewhere. This paper previewed a broad range of programs involving youth, families, or systems that aimed to prevent or reduce violence-related behavior. The purpose of the review was to address critical issues concerning (1) target level of programming, (2) theory-driven versus problem-driven conceptualization, (3) cultural considerations, (4) developmental considerations, (5) intervention fidelity, and (6) outcome and impact assessment. Conclusions about these issues address tendencies and trends across programs.</abstract><remote-database-name>Springer Link</remote-database-name><language>en</language><urls><web-urls><url>https://doi.org/10.1023/A:1015411320113</url></web-urls><pdf-urls><url>internal-pdf://2505/Kerns and Prinz - 2002 - Critical Issues in the Prevention of Violence-Rela.pdf</url></pdf-urls></urls><access-date>2022-01-14 20:53:28</access-date></record><record><database name="MyLibrary">MyLibrary</database><source-app name="Zotero">Zotero</source-app><ref-type name="Journal Article">17</ref-type><contributors><authors><author>Embry, Dennis D.</author></authors></contributors><titles><title>The Good Behavior Game: A Best Practice Candidate as a Universal Behavioral Vaccine</title><secondary-title>Clinical Child and Family Psychology Review</secondary-title><short-title>The Good Behavior Game</short-title></titles><periodical><full-title>Clinical Child and Family Psychology Review</full-title><abbr-1>Clin Child Fam Psychol Rev</abbr-1></periodical><pages>273-297</pages><volume>5</volume><number>4</number><issue>4</issue><dates><year>2002</year><pub-dates><date>2002-12-01</date></pub-dates></dates><isbn>1573-2827</isbn><electronic-resource-num>10.1023/A:1020977107086</electronic-resource-num><abstract>A “behavioral vaccine” provides an inoculation against morbidity or mortality, impacting physical, mental, or behavior disorders. An historical example of a behavioral vaccine is antiseptic hand washing to reduce childbed fever. In current society, issues with high levels of morbidity, such as substance abuse, delinquency, youth violence, and other behavioral disorders (multiproblems), cry out for a low-cost, widespread strategy as simple as antiseptic hand washing. Congruent research findings from longitudinal studies, twin studies, and other investigations suggest that a possibility might exist for a behavioral vaccine for multiproblem behavior. A simple behavioral strategy called the Good Behavior Game (GBG), which reinforces inhibition in a group context of elementary school, has substantial previous research to consider its use as a behavioral vaccine. The GBG is not a curriculum but rather a simple behavioral procedure from applied behavior analysis. Approximately 20 independent replications of the GBG across different grade levels, different types of students, different settings, and some with long-term follow-up show strong, consistent impact on impulsive, disruptive behaviors of children and teens as well as reductions in substance use or serious antisocial behaviors. The GBG, named as a “best practice” for the prevention of substance abuse or violent behavior by a number of federal agencies, is unique because it is the only practice implemented by individual teachers that is documented to have long-term effects. Presently, the GBG is only used in a small number of settings. However, near universal use of the GBG, in major political jurisdictions during the elementary years, could substantially reduce the incidence of substance use, antisocial behavior, and other adverse developmental or social consequences at a very modest cost, with very positive cost-effectiveness ratios.</abstract><remote-database-name>Springer Link</remote-database-name><language>en</language><urls><web-urls><url>https://doi.org/10.1023/A:1020977107086</url></web-urls><pdf-urls><url>internal-pdf://2506/Embry - 2002 - The Good Behavior Game A Best Practice Candidate .pdf</url></pdf-urls></urls><access-date>2022-01-14 20:53:28</access-date></record><record><database name="MyLibrary">MyLibrary</database><source-app name="Zotero">Zotero</source-app><ref-type name="Journal Article">17</ref-type><contributors><authors><author>Wright, Gary</author><author>Smith, Emilie Phillips</author></authors></contributors><titles><title>Home, School, and Community Partnerships: Integrating Issues of Race, Culture, and Social Class</title><secondary-title>Clinical Child and Family Psychology Review</secondary-title><short-title>Home, School, and Community Partnerships</short-title></titles><periodical><full-title>Clinical Child and Family Psychology Review</full-title><abbr-1>Clin Child Fam Psychol Rev</abbr-1></periodical><pages>145-162</pages><volume>1</volume><number>3</number><issue>3</issue><dates><year>1998</year><pub-dates><date>1998-09-01</date></pub-dates></dates><isbn>1573-2827</isbn><electronic-resource-num>10.1023/A:1022600830757</electronic-resource-num><abstract>The current review is an examination of home–school–community partnerships utilizing an ecological approach to understand the influences of race, culture, and social class. The ecological approach recognizes that families and schools are embedded in communities, and that these settings influence each other and the development of children. The roles of race, culture, and social class in the development of partnerships between the home, school, and community settings are explored. Race, culture, and social class may interact with parent and family attributes, teacher and school qualities, and community context. These factors are often misunderstood either through underinvestigation or lack of integration. The implications for future research, practice, and policy are discussed.</abstract><remote-database-name>Springer Link</remote-database-name><language>en</language><urls><web-urls><url>https://doi.org/10.1023/A:1022600830757</url></web-urls><pdf-urls><url>internal-pdf://2507/Wright and Smith - 1998 - Home, School, and Community Partnerships Integrat.pdf</url></pdf-urls></urls><access-date>2022-01-14 20:53:28</access-date></record><record><database name="MyLibrary">MyLibrary</database><source-app name="Zotero">Zotero</source-app><ref-type name="Journal Article">17</ref-type><contributors><authors><author>Dolbin-MacNab, Megan L.</author><author>O’Connell, Lyn M.</author></authors></contributors><titles><title>Grandfamilies and the Opioid Epidemic: A Systemic Perspective and Future Priorities</title><secondary-title>Clinical Child and Family Psychology Review</secondary-title><short-title>Grandfamilies and the Opioid Epidemic</short-title></titles><periodical><full-title>Clinical Child and Family Psychology Review</full-title><abbr-1>Clin Child Fam Psychol Rev</abbr-1></periodical><pages>207-223</pages><volume>24</volume><number>2</number><issue>2</issue><dates><year>2021</year><pub-dates><date>2021-06-01</date></pub-dates></dates><isbn>1573-2827</isbn><electronic-resource-num>10.1007/s10567-021-00343-7</electronic-resource-num><abstract>As a result of the devastating impact of the opioid epidemic, increased numbers of children are being raised by their grandparents in what are known as grandfamilies. Despite these children and their families experiencing difficult environmental circumstances, numerous adverse life events, and challenging family dynamics, empirical examinations of the opioid epidemic, as it relates to grandfamilies, remain limited. The purpose of this review is to advance the understanding of how grandfamilies have been impacted by the opioid epidemic by using a systemic perspective to highlight themes and major conclusions within the existing conceptual and empirical literature. The review reveals five systemically informed themes including the assumption of caregiving responsibilities, grandparent stress and well-being, caring for vulnerable grandchildren, navigating relationships with parents, and contextual stressors of societal stigma and barriers to service. To extend this work, systemically informed recommendations for clinical intervention and future priorities for research and policy are discussed.</abstract><remote-database-name>Springer Link</remote-database-name><language>en</language><urls><web-urls><url>https://doi.org/10.1007/s10567-021-00343-7</url></web-urls><pdf-urls><url>internal-pdf://2508/Dolbin-MacNab and O’Connell - 2021 - Grandfamilies and the Opioid Epidemic A Systemic .pdf</url></pdf-urls></urls><access-date>2022-01-14 20:53:28</access-date></record><record><database name="MyLibrary">MyLibrary</database><source-app name="Zotero">Zotero</source-app><ref-type name="Journal Article">17</ref-type><contributors><authors><author>Brookman-Frazee, Lauren</author><author>Stahmer, Aubyn</author><author>Baker-Ericzén, Mary J.</author><author>Tsai, Katherine</author></authors></contributors><titles><title>Parenting Interventions for Children with Autism Spectrum and Disruptive Behavior Disorders: Opportunities for Cross-Fertilization</title><secondary-title>Clinical Child and Family Psychology Review</secondary-title><short-title>Parenting Interventions for Children with Autism Spectrum and Disruptive Behavior Disorders</short-title></titles><periodical><full-title>Clinical Child and Family Psychology Review</full-title><abbr-1>Clin Child Fam Psychol Rev</abbr-1></periodical><pages>181-200</pages><volume>9</volume><number>3</number><issue>3</issue><dates><year>2006</year><pub-dates><date>2006-12-01</date></pub-dates></dates><isbn>1573-2827</isbn><electronic-resource-num>10.1007/s10567-006-0010-4</electronic-resource-num><abstract>Empirical support exists for parent training/education (PT/PE) interventions for children with disruptive behavior disorders (DBD) and autism spectrum disorders (ASD). While the models share common roots, current approaches have largely developed independently and the research findings have been disseminated in two different literature traditions: mental health and developmental disabilities. Given that these populations often have overlapping clinical needs and are likely to receive services in similar settings, efforts to integrate the knowledge gained in the disparate literature may be beneficial. This article provides a systematic overview of the current (1995–2005) empirical research on PT/PE for children with DBD and ASD; attending to factors for cross-fertilization. Twenty-two ASD and 38 DBD studies were coded for review. Literature was compared in three main areas: (1) research methodology, (2) focus of PT/PE intervention, and (3) PT/PE procedures. There was no overlap in publication outlets between the studies for the two populations. Results indicate that there are opportunities for cross-fertilization in the areas of (1) research methodology, (2) intervention targets, and (3) format of parenting interventions. The practical implications of integrating these two highly related areas of research are identified and discussed.</abstract><remote-database-name>Springer Link</remote-database-name><language>en</language><urls><web-urls><url>https://doi.org/10.1007/s10567-006-0010-4</url></web-urls><pdf-urls><url>internal-pdf://2509/Brookman-Frazee et al. - 2006 - Parenting Interventions for Children with Autism S.pdf</url></pdf-urls></urls><access-date>2022-01-14 20:53:28</access-date></record><record><database name="MyLibrary">MyLibrary</database><source-app name="Zotero">Zotero</source-app><ref-type name="Journal Article">17</ref-type><contributors><authors><author>Embry, Dennis D.</author><author>Biglan, Anthony</author></authors></contributors><titles><title>Evidence-based Kernels: Fundamental Units of Behavioral Influence</title><secondary-title>Clinical Child and Family Psychology Review</secondary-title><short-title>Evidence-based Kernels</short-title></titles><periodical><full-title>Clinical Child and Family Psychology Review</full-title><abbr-1>Clin Child Fam Psychol Rev</abbr-1></periodical><pages>75-113</pages><volume>11</volume><number>3</number><issue>3</issue><dates><year>2008</year><pub-dates><date>2008-09-01</date></pub-dates></dates><isbn>1573-2827</isbn><electronic-resource-num>10.1007/s10567-008-0036-x</electronic-resource-num><abstract>This paper describes evidence-based kernels, fundamental units of behavioral influence that appear to underlie effective prevention and treatment for children, adults, and families. A kernel is a behavior–influence procedure shown through experimental analysis to affect a specific behavior and that is indivisible in the sense that removing any of its components would render it inert. Existing evidence shows that a variety of kernels can influence behavior in context, and some evidence suggests that frequent use or sufficient use of some kernels may produce longer lasting behavioral shifts. The analysis of kernels could contribute to an empirically based theory of behavioral influence, augment existing prevention or treatment efforts, facilitate the dissemination of effective prevention and treatment practices, clarify the active ingredients in existing interventions, and contribute to efficiently developing interventions that are more effective. Kernels involve one or more of the following mechanisms of behavior influence: reinforcement, altering antecedents, changing verbal relational responding, or changing physiological states directly. The paper describes 52 of these kernels, and details practical, theoretical, and research implications, including calling for a national database of kernels that influence human behavior.</abstract><remote-database-name>Springer Link</remote-database-name><language>en</language><urls><web-urls><url>https://doi.org/10.1007/s10567-008-0036-x</url></web-urls><pdf-urls><url>internal-pdf://2510/Embry and Biglan - 2008 - Evidence-based Kernels Fundamental Units of Behav.pdf</url></pdf-urls></urls><access-date>2022-01-14 20:53:28</access-date></record><record><database name="MyLibrary">MyLibrary</database><source-app name="Zotero">Zotero</source-app><ref-type name="Journal Article">17</ref-type><contributors><authors><author>Smith, Emilie Phillips</author><author>Bradshaw, Catherine P.</author></authors></contributors><titles><title>Promoting Nurturing Environments in Afterschool Settings</title><secondary-title>Clinical Child and Family Psychology Review</secondary-title></titles><periodical><full-title>Clinical Child and Family Psychology Review</full-title><abbr-1>Clin Child Fam Psychol Rev</abbr-1></periodical><pages>117-126</pages><volume>20</volume><number>2</number><issue>2</issue><dates><year>2017</year><pub-dates><date>2017-06-01</date></pub-dates></dates><isbn>1573-2827</isbn><electronic-resource-num>10.1007/s10567-017-0239-0</electronic-resource-num><abstract>Given the rise in dual-career and single-parent families, and the need for monitoring and supervision during out-of-school time, afterschool settings are becoming important contexts for the prevention of problem behaviors and the promotion of the positive development of youth. Research indicates that high-quality afterschool programs can have positive effects on children’s academic, socio-emotional, and behavioral outcomes. But less is known about how these influences occur and potential mechanisms involved in this nurturing and promotion process. This paper draws upon the current theoretical and empirical literature in school settings and beyond to examine ways in which afterschool settings can be leveraged as a potential nurturing environment. We apply the conceptualization of nurturing environments put forth by Biglan et al. (Am Psychol 67(4):257–271, 2012. doi:10.1037/a0026796), which attends to the minimization of toxic social and biological conditions, reinforcement of diverse prosocial behaviors, limiting opportunities and influences for problem behavior, and promoting psychological flexibility in the pursuit of one’s values and goals. This paper concludes by identifying potential future research directions and practice implications regarding afterschool settings as nurturing environments for all youth.</abstract><remote-database-name>Springer Link</remote-database-name><language>en</language><urls><web-urls><url>https://doi.org/10.1007/s10567-017-0239-0</url></web-urls><pdf-urls><url>internal-pdf://2529/Smith and Bradshaw - 2017 - Promoting Nurturing Environments in Afterschool Se.pdf</url></pdf-urls></urls><access-date>2022-01-14 20:54:09</access-date></record><record><database name="MyLibrary">MyLibrary</database><source-app name="Zotero">Zotero</source-app><ref-type name="Journal Article">17</ref-type><contributors><authors><author>Nesi, Jacqueline</author><author>Choukas-Bradley, Sophia</author><author>Prinstein, Mitchell J.</author></authors></contributors><titles><title>Transformation of Adolescent Peer Relations in the Social Media Context: Part 2—Application to Peer Group Processes and Future Directions for Research</title><secondary-title>Clinical Child and Family Psychology Review</secondary-title><short-title>Transformation of Adolescent Peer Relations in the Social Media Context</short-title></titles><periodical><full-title>Clinical Child and Family Psychology Review</full-title><abbr-1>Clin Child Fam Psychol Rev</abbr-1></periodical><pages>295-319</pages><volume>21</volume><number>3</number><issue>3</issue><dates><year>2018</year><pub-dates><date>2018-09-01</date></pub-dates></dates><isbn>1573-2827</isbn><electronic-resource-num>10.1007/s10567-018-0262-9</electronic-resource-num><abstract>As social media use becomes increasingly widespread among adolescents, research in this area has accumulated rapidly. Researchers have shown a growing interest in the impact of social media on adolescents’ peer experiences, including the ways that the social media context shapes a variety of peer relations constructs. This paper represents Part 2 of a two-part theoretical review. In this review, we offer a new model for understanding the transformative role of social media in adolescents’ peer experiences, with the goal of stimulating future empirical work that is grounded in theory. The transformation framework suggests that the features of the social media context transform adolescents’ peer experiences by changing their frequency or immediacy, amplifying demands, altering their qualitative nature, and/or offering new opportunities for compensatory or novel behaviors. In the current paper, we consider the ways that social media may transform peer relations constructs that often occur at the group level. Our review focuses on three key constructs: peer victimization, peer status, and peer influence. We selectively review and highlight existing evidence for the transformation of these domains through social media. In addition, we discuss methodological considerations and key conceptual principles for future work. The current framework offers a new theoretical perspective through which peer relations researchers may consider adolescent social media use.</abstract><remote-database-name>Springer Link</remote-database-name><language>en</language><urls><web-urls><url>https://doi.org/10.1007/s10567-018-0262-9</url></web-urls><pdf-urls><url>internal-pdf://2530/Nesi et al. - 2018 - Transformation of Adolescent Peer Relations in the.pdf</url></pdf-urls></urls><access-date>2022-01-14 20:54:09</access-date></record><record><database name="MyLibrary">MyLibrary</database><source-app name="Zotero">Zotero</source-app><ref-type name="Journal Article">17</ref-type><contributors><authors><author>Suter, Jesse C.</author><author>Bruns, Eric J.</author></authors></contributors><titles><title>Effectiveness of the Wraparound Process for Children with Emotional and Behavioral Disorders: A Meta-Analysis</title><secondary-title>Clinical Child and Family Psychology Review</secondary-title><short-title>Effectiveness of the Wraparound Process for Children with Emotional and Behavioral Disorders</short-title></titles><periodical><full-title>Clinical Child and Family Psychology Review</full-title><abbr-1>Clin Child Fam Psychol Rev</abbr-1></periodical><pages>336</pages><volume>12</volume><number>4</number><issue>4</issue><dates><year>2009</year><pub-dates><date>2009-10-16</date></pub-dates></dates><isbn>1573-2827</isbn><electronic-resource-num>10.1007/s10567-009-0059-y</electronic-resource-num><abstract>Wraparound is a team-based service planning and coordination process intended to improve outcomes for children and youth with serious emotional and behavioral disorders and support them in their homes, schools, and communities. Given the substantial resources devoted to implementing wraparound, a meta-analysis of outcome studies was conducted to better understand current empirical support for this process. A literature search identified seven studies between 1986 and 2008 that documented the effects of youth receiving wraparound compared to control groups. Mean treatment effects across outcome domains ranged from medium for youth living situation (0.44) to small for mental health outcomes (0.31), overall youth functioning (0.25), school functioning (0.27), and juvenile justice-related outcomes (0.21). The overall mean effect size across studies was 0.33. Interpretation of results was complicated by the lack of consistent documentation of implementation fidelity across studies and conditions, variations in target population and intended outcomes, and methodological concerns. The authors conclude that, though the published wraparound research base is expanding and findings are largely positive, it continues to be in a preliminary state of development. However, there are insufficient data to support calls for wraparound’s acceptance or dismissal based on the strength of existing studies.</abstract><remote-database-name>Springer Link</remote-database-name><language>en</language><urls><web-urls><url>https://doi.org/10.1007/s10567-009-0059-y</url></web-urls><pdf-urls><url>internal-pdf://2531/Suter and Bruns - 2009 - Effectiveness of the Wraparound Process for Childr.pdf</url></pdf-urls></urls><access-date>2022-01-14 20:54:09</access-date></record><record><database name="MyLibrary">MyLibrary</database><source-app name="Zotero">Zotero</source-app><ref-type name="Journal Article">17</ref-type><contributors><authors><author>Owens, Julie Sarno</author><author>Murphy, Caroline E.</author></authors></contributors><titles><title>Effectiveness Research in the Context of School-Based Mental Health</title><secondary-title>Clinical Child and Family Psychology Review</secondary-title></titles><periodical><full-title>Clinical Child and Family Psychology Review</full-title><abbr-1>Clin Child and Fam Psychol Rev</abbr-1></periodical><pages>195-209</pages><volume>7</volume><number>4</number><issue>4</issue><dates><year>2004</year><pub-dates><date>2004-12-01</date></pub-dates></dates><isbn>1573-2827</isbn><electronic-resource-num>10.1007/s10567-004-6085-x</electronic-resource-num><abstract>There are many challenges to transporting evidence-based treatments from laboratories into real-world settings. However, if we hope to make our evidence-based treatments accessible and available to children and usable by community professionals, effectiveness research is imperative. We argue that schools represent an ideal real world setting in which to conduct such research. The goals of this paper are to present the advantages of conducting effectiveness research in the school setting and to encourage clinical researchers to engage in effectiveness research in this “location,” as there are benefits to children, pre-service professionals, communities, and researchers. We attempt to further advance the literature by discussing the challenges associated with this work and by providing a case example (The Youth Experiencing Success in School [Y.E.S.S.] Program) that demonstrates real world application of our recommendations.</abstract><remote-database-name>Springer Link</remote-database-name><language>en</language><urls><web-urls><url>https://doi.org/10.1007/s10567-004-6085-x</url></web-urls><pdf-urls><url>internal-pdf://2532/Owens and Murphy - 2004 - Effectiveness Research in the Context of School-Ba.pdf</url></pdf-urls></urls><access-date>2022-01-14 20:54:09</access-date></record><record><database name="MyLibrary">MyLibrary</database><source-app name="Zotero">Zotero</source-app><ref-type name="Journal Article">17</ref-type><contributors><authors><author>Beardslee, William R.</author><author>Klosinski, Lee E.</author><author>Saltzman, William</author><author>Mogil, Catherine</author><author>Pangelinan, Susan</author><author>McKnight, Carl P.</author><author>Lester, Patricia</author></authors></contributors><titles><title>Dissemination of Family-Centered Prevention for Military and Veteran Families: Adaptations and Adoption within Community and Military Systems of Care</title><secondary-title>Clinical Child and Family Psychology Review</secondary-title><short-title>Dissemination of Family-Centered Prevention for Military and Veteran Families</short-title></titles><periodical><full-title>Clinical Child and Family Psychology Review</full-title><abbr-1>Clin Child Fam Psychol Rev</abbr-1></periodical><pages>394-409</pages><volume>16</volume><number>4</number><issue>4</issue><dates><year>2013</year><pub-dates><date>2013-12-01</date></pub-dates></dates><isbn>1573-2827</isbn><electronic-resource-num>10.1007/s10567-013-0154-y</electronic-resource-num><abstract>In response to the needs of military families confronting the challenges of prolonged war, we developed Families OverComing Under Stress (FOCUS), a multi-session intervention for families facing multiple deployments and combat stress injuries adapted from existing evidence-based family prevention interventions (Lester et al. in Mil Med 176(1): 19–25, 2011). In an implementation of this intervention contracted by the US Navy Bureau of Medicine and Surgery (BUMED), FOCUS teams were deployed to military bases in the United States and the Pacific Rim to deliver a suite of family-centered preventive services based on the FOCUS model (Beardslee et al. in Prev Sci 12(4): 339–348, 2011). Given the number of families affected by wartime service and the changing circumstances they faced in active duty and veteran settings, it rapidly became evident that adaptations of this approach for families in other contexts were needed. We identified the core elements of FOCUS that are essential across all adaptations: (1) Family Psychological Health Check-in; (2) family-specific psychoeducation; (3) family narrative timeline; and (4) family-level resilience skills (e.g., problem solving). In this report, we describe the iterative process of adapting the intervention for different groups of families: wounded, ill, and injured warriors, families with young children, couples, and parents. We also describe the process of adopting this intervention for use in different ecological contexts to serve National Guard, Reserve and veterans, and utilization of technology-enhanced platforms to reach geographically dispersed families. We highlight the lessons learned when faced with the need to rapidly deploy interventions, adapt them to the changing, growing needs of families under real-world circumstances, and conduct rigorous evaluation procedures when long-term, randomized trial designs are not feasible to meet an emergent public health need.</abstract><remote-database-name>Springer Link</remote-database-name><language>en</language><urls><web-urls><url>https://doi.org/10.1007/s10567-013-0154-y</url></web-urls><pdf-urls><url>internal-pdf://2533/Beardslee et al. - 2013 - Dissemination of Family-Centered Prevention for Mi.pdf</url></pdf-urls></urls><access-date>2022-01-14 20:54:09</access-date></record><record><database name="MyLibrary">MyLibrary</database><source-app name="Zotero">Zotero</source-app><ref-type name="Journal Article">17</ref-type><contributors><authors><author>Haack, Lauren Marie</author><author>Gerdes, Alyson C.</author></authors></contributors><titles><title>Functional Impairment in Latino Children with ADHD: Implications for Culturally Appropriate Conceptualization and Measurement</title><secondary-title>Clinical Child and Family Psychology Review</secondary-title><short-title>Functional Impairment in Latino Children with ADHD</short-title></titles><periodical><full-title>Clinical Child and Family Psychology Review</full-title><abbr-1>Clin Child Fam Psychol Rev</abbr-1></periodical><pages>318</pages><volume>14</volume><number>3</number><issue>3</issue><dates><year>2011</year><pub-dates><date>2011-08-18</date></pub-dates></dates><isbn>1573-2827</isbn><electronic-resource-num>10.1007/s10567-011-0098-z</electronic-resource-num><abstract>Conceptualizing and measuring functional impairment related to childhood ADHD, particularly within the rapidly growing, yet underserved, Latino population, is an important area of research that is in its infancy in the field of psychology. The functional impairments related to academic achievement, social competence, and familial relations experienced by children with ADHD lead to long-lasting and debilitating difficulties that adversely affect the individuals themselves, their families, and society. In addition, limited available research suggests that Latino children are at a great or greater risk for developing ADHD, although they are much less likely to be identified by their parents as displaying problematic behavior and subsequently are less likely to receive proper assessment and treatment due to several practical and cultural factors. Fortunately, initial evidence suggests that the construct of functional impairment may be a more universal notion than the potentially culturally biased measurement of symptomatology. Therefore, in order to provide the best possible outcomes for all children with ADHD, research needs to be expanded to include examination of functional impairment related to ADHD, particularly when working with Latino children and their families. Thus, the primary aim of the current review is to examine and critique how the field of psychology has understood and measured functional impairment in school-aged Latino children with ADHD to date. Based on information reviewed, suggestions for moving toward a culturally modified assessment of functional impairment related to ADHD in Latino children will be proposed. This work is a necessary step toward providing culturally appropriate services for a currently underserved, yet rapidly growing, Latino population in our country.</abstract><remote-database-name>Springer Link</remote-database-name><language>en</language><urls><web-urls><url>https://doi.org/10.1007/s10567-011-0098-z</url></web-urls><pdf-urls><url>internal-pdf://2534/Haack and Gerdes - 2011 - Functional Impairment in Latino Children with ADHD.pdf</url></pdf-urls></urls><access-date>2022-01-14 20:54:09</access-date></record><record><database name="MyLibrary">MyLibrary</database><source-app name="Zotero">Zotero</source-app><ref-type name="Journal Article">17</ref-type><contributors><authors><author>Butler, J.</author><author>Gregg, L.</author><author>Calam, R.</author><author>Wittkowski, A.</author></authors></contributors><titles><title>Parents’ Perceptions and Experiences of Parenting Programmes: A Systematic Review and Metasynthesis of the Qualitative Literature</title><secondary-title>Clinical Child and Family Psychology Review</secondary-title><short-title>Parents’ Perceptions and Experiences of Parenting Programmes</short-title></titles><periodical><full-title>Clinical Child and Family Psychology Review</full-title><abbr-1>Clin Child Fam Psychol Rev</abbr-1></periodical><pages>176-204</pages><volume>23</volume><number>2</number><issue>2</issue><dates><year>2020</year><pub-dates><date>2020-06-01</date></pub-dates></dates><isbn>1573-2827</isbn><electronic-resource-num>10.1007/s10567-019-00307-y</electronic-resource-num><abstract>Supporting parents to meet the challenges of their caregiving role is identified as a public health concern and a priority in policies internationally. Quantitative research has established the efficacy of parenting programmes but less is understood about the key aspects that make interventions meaningful and helpful to families. We aimed to explore parents’ experiences and perceptions of parenting programmes in order to highlight the parent voice and identify key factors that parents perceive to be meaningful and improve our understanding of the acceptability and perceived benefits of parenting programmes. Six key electronic databases were searched systematically for qualitative research and eligibility for inclusion was established. A thematic synthesis was undertaken. Twenty-six studies were included, spanning 17 years of parenting research and involving 822 parents. Three main themes and nine subthemes were identified: (1) a family’s journey (prior to the parenting programme, outcomes (including changes in the parent, child and wider family) and post-intervention), (2) aspects perceived to be important or valuable (group leader or facilitator, programme content and delivery and value of the group) and (3) challenges or difficulties (barriers to engagement or attendance, programme content and suggestions for improvement). Reported outcomes of parenting programmes included changes in the parent alongside changes in the child and family more widely. Key recommendations to improve provision of accessible, clinically and cost-effective interventions for parents include ensuring high-quality training and supervision of facilitators, balancing flexibility and fidelity to ensure tailored content to meet individual needs, a sensitivity to parental adversity, the need for wider familial support and the availability of ongoing support following the end of a parenting programme.</abstract><remote-database-name>Springer Link</remote-database-name><language>en</language><urls><web-urls><url>https://doi.org/10.1007/s10567-019-00307-y</url></web-urls><pdf-urls><url>internal-pdf://2535/Butler et al. - 2020 - Parents’ Perceptions and Experiences of Parenting .pdf</url></pdf-urls></urls><access-date>2022-01-14 20:54:09</access-date></record><record><database name="MyLibrary">MyLibrary</database><source-app name="Zotero">Zotero</source-app><ref-type name="Journal Article">17</ref-type><contributors><authors><author>White, Susan W.</author><author>Albano, Anne Marie</author><author>Johnson, Cynthia R.</author><author>Kasari, Connie</author><author>Ollendick, Thomas</author><author>Klin, Ami</author><author>Oswald, Donald</author><author>Scahill, Lawrence</author></authors></contributors><titles><title>Development of a Cognitive-Behavioral Intervention Program to Treat Anxiety and Social Deficits in Teens with High-Functioning Autism</title><secondary-title>Clinical Child and Family Psychology Review</secondary-title></titles><periodical><full-title>Clinical Child and Family Psychology Review</full-title><abbr-1>Clin Child Fam Psychol Rev</abbr-1></periodical><pages>77-90</pages><volume>13</volume><number>1</number><issue>1</issue><dates><year>2010</year><pub-dates><date>2010-03-01</date></pub-dates></dates><isbn>1573-2827</isbn><electronic-resource-num>10.1007/s10567-009-0062-3</electronic-resource-num><abstract>Anxiety is a common co-occurring problem among young people with autism spectrum disorders (ASD). Characterized by deficits in social interaction, communication problems, and stereotyped behavior and restricted interests, this group of disorders is more prevalent than previously realized. When present, anxiety may compound the social deficits of young people with ASD. Given the additional disability and common co-occurrence of anxiety in ASD, we developed a manual-based cognitive-behavioral treatment program to target anxiety symptoms as well as social skill deficits in adolescents with ASD [Multimodal Anxiety and Social Skills Intervention: MASSI]. In this paper, we describe the foundation, content, and development of MASSI. We also summarize data on treatment feasibility based on a pilot study that implemented the intervention.</abstract><remote-database-name>Springer Link</remote-database-name><language>en</language><urls><web-urls><url>https://doi.org/10.1007/s10567-009-0062-3</url></web-urls><pdf-urls><url>internal-pdf://2536/White et al. - 2010 - Development of a Cognitive-Behavioral Intervention.pdf</url></pdf-urls></urls><access-date>2022-01-14 20:54:09</access-date></record><record><database name="MyLibrary">MyLibrary</database><source-app name="Zotero">Zotero</source-app><ref-type name="Journal Article">17</ref-type><contributors><authors><author>Cummings, E. Mark</author><author>Schatz, Julie N.</author></authors></contributors><titles><title>Family Conflict, Emotional Security, and Child Development: Translating Research Findings into a Prevention Program for Community Families</title><secondary-title>Clinical Child and Family Psychology Review</secondary-title><short-title>Family Conflict, Emotional Security, and Child Development</short-title></titles><periodical><full-title>Clinical Child and Family Psychology Review</full-title><abbr-1>Clin Child Fam Psychol Rev</abbr-1></periodical><pages>14-27</pages><volume>15</volume><number>1</number><issue>1</issue><dates><year>2012</year><pub-dates><date>2012-03-01</date></pub-dates></dates><isbn>1573-2827</isbn><electronic-resource-num>10.1007/s10567-012-0112-0</electronic-resource-num><abstract>The social problem posed by family conflict to the physical and psychological health and well-being of children, parents, and underlying family relationships is a cause for concern. Inter-parental and parent–child conflict are linked with children’s behavioral, emotional, social, academic, and health problems, with children’s risk particularly elevated in distressed marriages. Supported by the promise of brief psycho-educational programs (e.g., Halford et al. in Journal of Family Psychology 22:497–505, 2008; Sanders in Journal of Family Psychology 22:506–517, 2008), the present paper presents the development and evaluation of a prevention program for community families with children, concerned with family-wide conflict and relationships, and building on Emotional Security Theory (Davies and Cummings in Psychological Bulletin 116:387–411, 1994). This program uniquely focuses on translating research and theory in this area into brief, engaging programs for community families to improve conflict and emotional security for the sake of the children. Evaluation is based on multi-domain and multi-method assessments of family-wide and child outcomes in the context of a randomized control design. A series of studies are briefly described in the programmatic development of a prevention program for conflict and emotional security for community families, culminating in a program for family-wide conflict and emotional security for families with adolescents. With regard to this ongoing program, evidence is presented at the post-test for improvements in family-wide functioning, consideration of the relative benefits for different groups within the community, and preliminary support for the theoretical bases for program outcomes.</abstract><remote-database-name>Springer Link</remote-database-name><language>en</language><urls><web-urls><url>https://doi.org/10.1007/s10567-012-0112-0</url></web-urls><pdf-urls><url>internal-pdf://2537/Cummings and Schatz - 2012 - Family Conflict, Emotional Security, and Child Dev.pdf</url></pdf-urls></urls><access-date>2022-01-14 20:54:09</access-date></record><record><database name="MyLibrary">MyLibrary</database><source-app name="Zotero">Zotero</source-app><ref-type name="Journal Article">17</ref-type><contributors><authors><author>Bradley, Caroline</author><author>McGowan, John</author><author>Michelson, Daniel</author></authors></contributors><titles><title>How Does Homelessness Affect Parenting Behaviour? A Systematic Critical Review and Thematic Synthesis of Qualitative Research</title><secondary-title>Clinical Child and Family Psychology Review</secondary-title><short-title>How Does Homelessness Affect Parenting Behaviour?</short-title></titles><periodical><full-title>Clinical Child and Family Psychology Review</full-title><abbr-1>Clin Child Fam Psychol Rev</abbr-1></periodical><pages>94-108</pages><volume>21</volume><number>1</number><issue>1</issue><dates><year>2018</year><pub-dates><date>2018-03-01</date></pub-dates></dates><isbn>1573-2827</isbn><electronic-resource-num>10.1007/s10567-017-0244-3</electronic-resource-num><abstract>The adverse social and physical conditions of homelessness pose significant developmental risks for children, which may be compounded or buffered by the quality of parenting behaviour they are exposed to. There is currently a limited understanding of how parents approach their care-giving role and responsibilities while adjusting to the experience of homelessness. Advancing knowledge in this area is essential for developing acceptable, appropriate and effective interventions to support highly marginalised and vulnerable homeless families. This review explored homeless parents’ perceptions of how homelessness affects their parenting behaviour and identified adaptive strategies that parents may use to mitigate the potentially negative impacts of homelessness on the quality of care-giving. A systematic search of four electronic databases (ASSIA, PsycINFO, Web of Science and MEDLINE) identified 13 published qualitative studies, all originating from the USA, which explored parenting behaviour in homeless contexts. The studies were critically appraised using the CASP qualitative assessment tool. Thematic synthesis identified the following determinants of parenting behaviour; negative self-concept in the parental role, parental mental health, material resources, challenges to autonomy and self-efficacy, daily hassles, physical environment and service context, stigma, child characteristics and lack of support. These were synthesised thematically using existing models of parenting determinants and positive parenting. Findings indicate substantive impacts of homelessness on parental mental health, parenting authority, material resources, parenting environments and social support. Parents developed a number of adaptive methods to negotiate the challenges of homeless parenting such as maintaining a positive mindset, cherishing the parental role and developing practical strategies. We conclude with recommendations that service providers should tailor parenting support to resource-constrained circumstances and that further research is required in order to better understand experiences of homeless parents in other international contexts.</abstract><remote-database-name>Springer Link</remote-database-name><language>en</language><urls><web-urls><url>https://doi.org/10.1007/s10567-017-0244-3</url></web-urls><pdf-urls><url>internal-pdf://2538/Bradley et al. - 2018 - How Does Homelessness Affect Parenting Behaviour .pdf</url></pdf-urls></urls><access-date>2022-01-14 20:54:09</access-date></record><record><database name="MyLibrary">MyLibrary</database><source-app name="Zotero">Zotero</source-app><ref-type name="Journal Article">17</ref-type><contributors><authors><author>Gould, Sara R.</author><author>Roberts, Michael C.</author><author>Beals, Sarah E.</author></authors></contributors><titles><title>Do State Mental Health Plans Address the New Freedom Commission’s Goals for Children’s Mental Health?</title><secondary-title>Clinical Child and Family Psychology Review</secondary-title></titles><periodical><full-title>Clinical Child and Family Psychology Review</full-title><abbr-1>Clin Child Fam Psychol Rev</abbr-1></periodical><pages>295</pages><volume>12</volume><number>4</number><issue>4</issue><dates><year>2009</year><pub-dates><date>2009-05-28</date></pub-dates></dates><isbn>1573-2827</isbn><electronic-resource-num>10.1007/s10567-009-0054-3</electronic-resource-num><abstract>The latest initiative to address mental health needs of the nation, including those of children and youth, is the President’s New Freedom Commission on Mental Health (NFC). The NFC formulated a benchmark of six goals and related recommendations toward which the U.S. should strive, including the recommendation that each state develop a comprehensive mental health plan. It is not clear, however, whether the states’ developed plans address the goals established by the NFC and to what degree. This project provides a summary of 50 state mental health plans regarding children and youth in the U.S. by examining components that address each of the six NFC goals and is a test of federal leadership on a state issue. Results indicate that state mental health plans addressed the NFC goals to differing degrees with specific attention to children and youth mental health services. Overall, the NFC goal of eliminating disparities in mental health services was addressed most completely, while the NFC goal of understanding that mental health and physical health are associated was addressed least often. The information provided by this analysis represents a first step in gaining a comprehensive picture about public policies for the mental health of children, adolescents, and their families.</abstract><remote-database-name>Springer Link</remote-database-name><language>en</language><urls><web-urls><url>https://doi.org/10.1007/s10567-009-0054-3</url></web-urls><pdf-urls><url>internal-pdf://2539/Gould et al. - 2009 - Do State Mental Health Plans Address the New Freed.pdf</url></pdf-urls></urls><access-date>2022-01-14 20:54:09</access-date></record><record><database name="MyLibrary">MyLibrary</database><source-app name="Zotero">Zotero</source-app><ref-type name="Journal Article">17</ref-type><contributors><authors><author>Colalillo, Sara</author><author>Johnston, Charlotte</author></authors></contributors><titles><title>Parenting Cognition and Affective Outcomes Following Parent Management Training: A Systematic Review</title><secondary-title>Clinical Child and Family Psychology Review</secondary-title><short-title>Parenting Cognition and Affective Outcomes Following Parent Management Training</short-title></titles><periodical><full-title>Clinical Child and Family Psychology Review</full-title><abbr-1>Clin Child Fam Psychol Rev</abbr-1></periodical><pages>216-235</pages><volume>19</volume><number>3</number><issue>3</issue><dates><year>2016</year><pub-dates><date>2016-09-01</date></pub-dates></dates><isbn>1573-2827</isbn><electronic-resource-num>10.1007/s10567-016-0208-z</electronic-resource-num><abstract>Parent management training (PMT) is considered the gold standard in the treatment of child behavior problems. The secondary effects of these interventions, particularly on parent well-being, are infrequently studied, despite evidence that parents of children with behavior problems often experience personal difficulties. This narrative review examined the affective and parenting cognition outcomes of PMT for mothers and fathers of children ages 2–13 years, across 48 controlled treatment studies. Substantial support was found for reductions in parenting stress, and increases in perceived parenting competence following PMT. Evidence indicated fewer improvements in domains more distal from parenting, including parent depressive symptoms and marital relationship dysfunction. A number of studies suggested parent gender as a moderator of parent outcomes of PMT; however, the underrepresentation of fathers in existing research limits conclusions in this regard. Avenues for future research are highlighted to address current gaps in the literature, and to further our understanding of the ways in which both children and parents may benefit from PMT.</abstract><remote-database-name>Springer Link</remote-database-name><language>en</language><urls><web-urls><url>https://doi.org/10.1007/s10567-016-0208-z</url></web-urls><pdf-urls><url>internal-pdf://2540/Colalillo and Johnston - 2016 - Parenting Cognition and Affective Outcomes Followi.pdf</url></pdf-urls></urls><access-date>2022-01-14 20:54:10</access-date></record><record><database name="MyLibrary">MyLibrary</database><source-app name="Zotero">Zotero</source-app><ref-type name="Journal Article">17</ref-type><contributors><authors><author>Haine-Schlagel, Rachel</author><author>Walsh, Natalia Escobar</author></authors></contributors><titles><title>A Review of Parent Participation Engagement in Child and Family Mental Health Treatment</title><secondary-title>Clinical Child and Family Psychology Review</secondary-title></titles><periodical><full-title>Clinical Child and Family Psychology Review</full-title><abbr-1>Clin Child Fam Psychol Rev</abbr-1></periodical><pages>133-150</pages><volume>18</volume><number>2</number><issue>2</issue><dates><year>2015</year><pub-dates><date>2015-06-01</date></pub-dates></dates><isbn>1573-2827</isbn><electronic-resource-num>10.1007/s10567-015-0182-x</electronic-resource-num><abstract>Engagement in child and family mental health treatment has critically important clinical, implementation, and policy implications for efforts to improve the quality and effectiveness of care. This article describes a review of the existing literature on one understudied element of engagement, parent participation. Twenty-three published articles were identified. Questions asked of the literature include what terms are used to represent parent participation engagement, how parent participation engagement is measured, what are the rates of parent participation engagement reported in studies of child and family mental health treatment, whether parent participation engagement has been found to overlap with attendance engagement, what factors have been identified as associated with parent participation engagement, whether parent participation engagement is associated with improved outcomes, and what strategies have been designed to improve PPE and whether such strategies are associated with improved outcomes. Results indicate varied terms and measures of parent participation engagement, moderate overall rates, and high overlap with measures of attendance engagement. The extant literature on factors associated with parent participation engagement was somewhat limited and focused primarily on parent-/family-level factors. Evidence of links between parent participation engagement and outcome improvements was found across some outcome domains, and strategies designed to target parent participation engagement were found to be effective overall. A framework for organizing efforts to examine the different elements of engagement is described, and findings are discussed in terms of suggestions for consistent terminology, clinical implications, and areas for the future research.</abstract><remote-database-name>Springer Link</remote-database-name><language>en</language><urls><web-urls><url>https://doi.org/10.1007/s10567-015-0182-x</url></web-urls><pdf-urls><url>internal-pdf://2541/Haine-Schlagel and Walsh - 2015 - A Review of Parent Participation Engagement in Chi.pdf</url></pdf-urls></urls><access-date>2022-01-14 20:54:10</access-date></record><record><database name="MyLibrary">MyLibrary</database><source-app name="Zotero">Zotero</source-app><ref-type name="Journal Article">17</ref-type><contributors><authors><author>Hoagwood, Kimberly E.</author><author>Cavaleri, Mary A.</author><author>Serene Olin, S.</author><author>Burns, Barbara J.</author><author>Slaton, Elaine</author><author>Gruttadaro, Darcy</author><author>Hughes, Ruth</author></authors></contributors><titles><title>Family Support in Children’s Mental Health: A Review and Synthesis</title><secondary-title>Clinical Child and Family Psychology Review</secondary-title><short-title>Family Support in Children’s Mental Health</short-title></titles><periodical><full-title>Clinical Child and Family Psychology Review</full-title><abbr-1>Clin Child Fam Psychol Rev</abbr-1></periodical><pages>1-45</pages><volume>13</volume><number>1</number><issue>1</issue><dates><year>2010</year><pub-dates><date>2010-03-01</date></pub-dates></dates><isbn>1573-2827</isbn><electronic-resource-num>10.1007/s10567-009-0060-5</electronic-resource-num><abstract>A comprehensive review of structured family support programs in children’s mental health was conducted in collaboration with leadership from key national family organizations. The goals were to identify typologies of family support services for which evaluation data existed and identify research gaps. Over 200 programs were examined; 50 met criteria for inclusion. Programs were categorized by whether they were delivered by peer family members, clinicians, or teams. Five salient components of family support were identified: (a) informational, (b) instructional, (c) emotional, (d) instrumental, and (e) advocacy. Clinician-led programs were heavily represented (n = 33, 66%), followed by family-led (n = 11, 22%), and team-delivered (n = 6, 12%) programs. Key differences between programs delivered by clinicians or by peer family members were found in the degree of emphasis, research methodology, and outcomes. However, the content of the components was similar across all three program types. There are both important differences in emphasis across typologies of family support provided by clinicians, family members, or teams as well as important similarities in content. Family-delivered support may be an important adjunct to existing services for parents, although the research base remains thin. A research agenda to promote more rigorous evaluations of these services especially those delivered by peer family members is critical.</abstract><remote-database-name>Springer Link</remote-database-name><language>en</language><urls><web-urls><url>https://doi.org/10.1007/s10567-009-0060-5</url></web-urls><pdf-urls><url>internal-pdf://2542/Hoagwood et al. - 2010 - Family Support in Children’s Mental Health A Revi.pdf</url></pdf-urls></urls><access-date>2022-01-14 20:54:10</access-date></record><record><database name="MyLibrary">MyLibrary</database><source-app name="Zotero">Zotero</source-app><ref-type name="Journal Article">17</ref-type><contributors><authors><author>Shochet, Ian M.</author><author>Saggers, Beth R.</author><author>Carrington, Suzanne B.</author><author>Orr, Jayne A.</author><author>Wurfl, Astrid M.</author><author>Duncan, Bonnie M.</author><author>Smith, Coral L.</author></authors></contributors><titles><title>The Cooperative Research Centre for Living with Autism (Autism CRC) Conceptual Model to Promote Mental Health for Adolescents with ASD</title><secondary-title>Clinical Child and Family Psychology Review</secondary-title></titles><periodical><full-title>Clinical Child and Family Psychology Review</full-title><abbr-1>Clin Child Fam Psychol Rev</abbr-1></periodical><pages>94-116</pages><volume>19</volume><number>2</number><issue>2</issue><dates><year>2016</year><pub-dates><date>2016-06-01</date></pub-dates></dates><isbn>1573-2827</isbn><electronic-resource-num>10.1007/s10567-016-0203-4</electronic-resource-num><abstract>Despite an increased risk of mental health problems in adolescents with autism spectrum disorder (ASD), there is limited research on effective prevention approaches for this population. Funded by the Cooperative Research Centre for Living with Autism, a theoretically and empirically supported school-based preventative model has been developed to alter the negative trajectory and promote wellbeing and positive mental health in adolescents with ASD. This conceptual paper provides the rationale, theoretical, empirical and methodological framework of a multilayered intervention targeting the school, parents and adolescents on the spectrum. Two important interrelated protective factors have been identified in community adolescent samples, namely the sense of belonging (connectedness) to school and the capacity for self and affect regulation in the face of stress (i.e. resilience). We describe how a confluence of theories from social psychology, developmental psychology and family systems theory, along with empirical evidence (including emerging neurobiological evidence), supports the interrelationships between these protective factors and many indices of wellbeing. However, the characteristics of ASD (including social and communication difficulties, and frequently difficulties with changes and transitions, and diminished optimism and self-esteem) impair access to these vital protective factors. The paper describes how evidence-based interventions at the school level for promoting inclusive schools (using the Index for Inclusion) and interventions for adolescents and parents to promote resilience and belonging [using the Resourceful Adolescent Program (RAP)] are adapted and integrated for adolescents with ASD. This multisite proof-of-concept study will confirm whether this multilevel school-based intervention is promising, feasible and sustainable.</abstract><remote-database-name>Springer Link</remote-database-name><language>en</language><urls><web-urls><url>https://doi.org/10.1007/s10567-016-0203-4</url></web-urls><pdf-urls><url>internal-pdf://2543/Shochet et al. - 2016 - The Cooperative Research Centre for Living with Au.pdf</url></pdf-urls></urls><access-date>2022-01-14 20:54:10</access-date></record><record><database name="MyLibrary">MyLibrary</database><source-app name="Zotero">Zotero</source-app><ref-type name="Journal Article">17</ref-type><contributors><authors><author>Komro, Kelli A.</author><author>Flay, Brian R.</author><author>Biglan, Anthony</author><author>Promise Neighborhoods Research Consortium</author></authors></contributors><titles><title>Creating Nurturing Environments: A Science-Based Framework for Promoting Child Health and Development Within High-Poverty Neighborhoods</title><secondary-title>Clinical Child and Family Psychology Review</secondary-title><short-title>Creating Nurturing Environments</short-title></titles><periodical><full-title>Clinical Child and Family Psychology Review</full-title><abbr-1>Clin Child Fam Psychol Rev</abbr-1></periodical><pages>111-134</pages><volume>14</volume><number>2</number><issue>2</issue><dates><year>2011</year><pub-dates><date>2011-06-01</date></pub-dates></dates><isbn>1573-2827</isbn><electronic-resource-num>10.1007/s10567-011-0095-2</electronic-resource-num><abstract>Living in poverty and living in areas of concentrated poverty pose multiple risks for child development and for overall health and wellbeing. Poverty is a major risk factor for several mental, emotional, and behavioral disorders, as well as for other developmental challenges and physical health problems. In this paper, the Promise Neighborhoods Research Consortium describes a science-based framework for the promotion of child health and development within distressed high-poverty neighborhoods. We lay out a model of child and adolescent developmental outcomes and integrate knowledge of potent and malleable influences to define a comprehensive intervention framework to bring about a significant increase in the proportion of young people in high-poverty neighborhoods who will develop successfully. Based on a synthesis of research from diverse fields, we designed the Creating Nurturing Environments framework to guide community-wide efforts to improve child outcomes and reduce health and educational inequalities.</abstract><remote-database-name>Springer Link</remote-database-name><language>en</language><urls><web-urls><url>https://doi.org/10.1007/s10567-011-0095-2</url></web-urls><pdf-urls><url>internal-pdf://2544/Komro et al. - 2011 - Creating Nurturing Environments A Science-Based F.pdf</url></pdf-urls></urls><access-date>2022-01-14 20:54:10</access-date></record><record><database name="MyLibrary">MyLibrary</database><source-app name="Zotero">Zotero</source-app><ref-type name="Journal Article">17</ref-type><contributors><authors><author>Fagan, Abigail A.</author><author>Benedini, Kristen M.</author></authors></contributors><titles><title>How Do Family-Focused Prevention Programs Work? A Review of Mediating Mechanisms Associated with Reductions in Youth Antisocial Behaviors</title><secondary-title>Clinical Child and Family Psychology Review</secondary-title><short-title>How Do Family-Focused Prevention Programs Work?</short-title></titles><periodical><full-title>Clinical Child and Family Psychology Review</full-title><abbr-1>Clin Child Fam Psychol Rev</abbr-1></periodical><pages>285-309</pages><volume>19</volume><number>4</number><issue>4</issue><dates><year>2016</year><pub-dates><date>2016-12-01</date></pub-dates></dates><isbn>1573-2827</isbn><electronic-resource-num>10.1007/s10567-016-0207-0</electronic-resource-num><abstract>The development and evaluation of family-focused preventive interventions has grown significantly in recent decades, but the degree to which these interventions produce anticipated improvements in the family environment, and the extent to which such changes are associated with reductions in youth antisocial behaviors (ASB), is unclear. This article seeks to answer these questions by reviewing evidence from tests of mediation conducted in evaluations of family-focused interventions. Interventions are drawn from family-focused interventions rated as Model Plus, Model, or Promising on the Blueprints for Healthy Youth Development Web site (http://www.colorado.edu/cspv/blueprints/) based on evidence of their effectiveness in reducing child externalizing behaviors, substance use, and/or delinquency. Of the 19 such interventions listed on Blueprints, seven programs (37 %) were evaluated using mediation analyses which met study criteria. Two-thirds (67 %) of these analyses indicated significant improvements in the targeted family processes for intervention versus control group participants. Over half (62 %) of all tests of mediation were statistically significant and indicated that improvements in the family environment were associated with reductions in ASB. The results support prior theoretical and empirical literature identifying the family as an important context for preventing ASB and promoting healthy youth development. The findings also provide information that can be used to refine current family-focused interventions in order to increase their efficiency and potency, and to develop new interventions in order to expand the number and types of families who can benefit from such services.</abstract><remote-database-name>Springer Link</remote-database-name><language>en</language><urls><web-urls><url>https://doi.org/10.1007/s10567-016-0207-0</url></web-urls><pdf-urls><url>internal-pdf://2545/Fagan and Benedini - 2016 - How Do Family-Focused Prevention Programs Work A .pdf</url></pdf-urls></urls><access-date>2022-01-14 20:54:10</access-date></record><record><database name="MyLibrary">MyLibrary</database><source-app name="Zotero">Zotero</source-app><ref-type name="Journal Article">17</ref-type><contributors><authors><author>Yasui, Miwa</author><author>Pottick, Kathleen J.</author><author>Chen, Yun</author></authors></contributors><titles><title>Conceptualizing Culturally Infused Engagement and Its Measurement for Ethnic Minority and Immigrant Children and Families</title><secondary-title>Clinical Child and Family Psychology Review</secondary-title></titles><periodical><full-title>Clinical Child and Family Psychology Review</full-title><abbr-1>Clin Child Fam Psychol Rev</abbr-1></periodical><pages>250-332</pages><volume>20</volume><number>3</number><issue>3</issue><dates><year>2017</year><pub-dates><date>2017-09-01</date></pub-dates></dates><isbn>1573-2827</isbn><electronic-resource-num>10.1007/s10567-017-0229-2</electronic-resource-num><abstract>Despite the central role culture plays in racial and ethnic disparities in mental health among ethnic minority and immigrant children and families, existing measures of engagement in mental health services have failed to integrate culturally specific factors that shape these families’ engagement with mental health services. To illustrate this gap, the authors systematically review 119 existing instruments that measure the multi-dimensional and developmental process of engagement for ethnic minority and immigrant children and families. The review is anchored in a new integrated conceptualization of engagement, the culturally infused engagement model. The review assesses culturally relevant cognitive, attitudinal, and behavioral mechanisms of engagement from the stages of problem recognition and help seeking to treatment participation that can help illuminate the gaps. Existing measures examined four central domains pertinent to the process of engagement for ethnic minority and immigrant children and families: (a) expressions of mental distress and illness, (b) causal explanations of mental distress and illness, (c) beliefs about mental distress and illness, and (d) beliefs and experiences of seeking help. The findings highlight the variety of tools that are used to measure behavioral and attitudinal dimensions of engagement, showing the limitations of their application for ethnic minority and immigrant children and families. The review proposes directions for promising research methodologies to help intervention scientists and clinicians improve engagement and service delivery and reduce disparities among ethnic minority and immigrant children and families at large, and recommends practical applications for training, program planning, and policymaking.</abstract><remote-database-name>Springer Link</remote-database-name><language>en</language><urls><web-urls><url>https://doi.org/10.1007/s10567-017-0229-2</url></web-urls><pdf-urls><url>internal-pdf://2546/Yasui et al. - 2017 - Conceptualizing Culturally Infused Engagement and .pdf</url></pdf-urls></urls><access-date>2022-01-14 20:54:11</access-date></record><record><database name="MyLibrary">MyLibrary</database><source-app name="Zotero">Zotero</source-app><ref-type name="Journal Article">17</ref-type><contributors><authors><author>Shafran, Roz</author><author>Bennett, Sophie</author><author>Coughtrey, Anna</author><author>Welch, Alice</author><author>Walji, Fahreen</author><author>Cross, J. Helen</author><author>Heyman, Isobel</author><author>Sibelli, Alice</author><author>Smith, Jessica</author><author>Ross, Jamie</author><author>Dalrymple, Emma</author><author>Varadkar, Sophia</author><author>Moss-Morris, Rona</author><author>MICE Research Study Team</author></authors></contributors><titles><title>Optimising Evidence-Based Psychological Treatment for the Mental Health Needs of Children with Epilepsy: Principles and Methods</title><secondary-title>Clinical Child and Family Psychology Review</secondary-title><short-title>Optimising Evidence-Based Psychological Treatment for the Mental Health Needs of Children with Epilepsy</short-title></titles><periodical><full-title>Clinical Child and Family Psychology Review</full-title><abbr-1>Clin Child Fam Psychol Rev</abbr-1></periodical><pages>284-295</pages><volume>23</volume><number>2</number><issue>2</issue><dates><year>2020</year><pub-dates><date>2020-06-01</date></pub-dates></dates><isbn>1573-2827</isbn><electronic-resource-num>10.1007/s10567-019-00310-3</electronic-resource-num><abstract>There are potent evidence-based psychological treatments for youth with mental health needs, yet they are rarely implemented in clinical practice, especially for youth with mental health disorders in the context of chronic physical illness such as epilepsy. Implementation science, the study of the translation of research into practice, can promote the uptake of existing effective interventions in routine clinical practice and aid the sustainable integration of psychological treatments with routine health care. The aim of this report was to use four implementation science methods to develop a version of an existing effective psychological treatment for mental health disorders [the Modular Approach to Treatment of Children with Anxiety, Depression or Conduct Problems (MATCH-ADTC)] for use within paediatric epilepsy services: (a) literature search; (b) iterative focus groups underpinned by normalisation process theory; (c) Plan–Do–Study–Act methods; and (d) qualitative patient interviews. Findings: Three modifications were deemed necessary to facilitate implementation in children with both mental health disorders and epilepsy. These were (a) a universal brief psychoeducational component addressing the relationship between epilepsy and mental health; (b) supplementary, conditionally activated interventions addressing stigma, parental mental health and the transition to adulthood; and (c) additional training and supervision. The intervention needed relatively little alteration for implementation in paediatric epilepsy services. The modified treatment reflected the scientific literature and the views of clinicians and service users. The multi-method approach used in this report can serve as a model for implementation of evidence-based psychological treatments for children with mental health needs in the context of other chronic illnesses.</abstract><remote-database-name>Springer Link</remote-database-name><language>en</language><urls><web-urls><url>https://doi.org/10.1007/s10567-019-00310-3</url></web-urls><pdf-urls><url>internal-pdf://2548/Shafran et al. - 2020 - Optimising Evidence-Based Psychological Treatment .pdf</url></pdf-urls></urls><access-date>2022-01-14 20:54:59</access-date></record><record><database name="MyLibrary">MyLibrary</database><source-app name="Zotero">Zotero</source-app><ref-type name="Journal Article">17</ref-type><contributors><authors><author>Shafran, Roz</author><author>Bennett, Sophie</author><author>Coughtrey, Anna</author><author>Welch, Alice</author><author>Walji, Fahreen</author><author>Cross, J. Helen</author><author>Heyman, Isobel</author><author>Sibelli, Alice</author><author>Smith, Jessica</author><author>Ross, Jamie</author><author>Dalrymple, Emma</author><author>Varadkar, Sophia</author><author>Moss-Morris, Rona</author><author>MICE Research Study Team</author></authors></contributors><titles><title>Optimising Evidence-Based Psychological Treatment for the Mental Health Needs of Children with Epilepsy: Principles and Methods</title><secondary-title>Clinical Child and Family Psychology Review</secondary-title><short-title>Optimising Evidence-Based Psychological Treatment for the Mental Health Needs of Children with Epilepsy</short-title></titles><periodical><full-title>Clinical Child and Family Psychology Review</full-title><abbr-1>Clin Child Fam Psychol Rev</abbr-1></periodical><pages>284-295</pages><volume>23</volume><number>2</number><issue>2</issue><dates><year>2020</year><pub-dates><date>2020-06-01</date></pub-dates></dates><isbn>1573-2827</isbn><electronic-resource-num>10.1007/s10567-019-00310-3</electronic-resource-num><abstract>There are potent evidence-based psychological treatments for youth with mental health needs, yet they are rarely implemented in clinical practice, especially for youth with mental health disorders in the context of chronic physical illness such as epilepsy. Implementation science, the study of the translation of research into practice, can promote the uptake of existing effective interventions in routine clinical practice and aid the sustainable integration of psychological treatments with routine health care. The aim of this report was to use four implementation science methods to develop a version of an existing effective psychological treatment for mental health disorders [the Modular Approach to Treatment of Children with Anxiety, Depression or Conduct Problems (MATCH-ADTC)] for use within paediatric epilepsy services: (a) literature search; (b) iterative focus groups underpinned by normalisation process theory; (c) Plan–Do–Study–Act methods; and (d) qualitative patient interviews. Findings: Three modifications were deemed necessary to facilitate implementation in children with both mental health disorders and epilepsy. These were (a) a universal brief psychoeducational component addressing the relationship between epilepsy and mental health; (b) supplementary, conditionally activated interventions addressing stigma, parental mental health and the transition to adulthood; and (c) additional training and supervision. The intervention needed relatively little alteration for implementation in paediatric epilepsy services. The modified treatment reflected the scientific literature and the views of clinicians and service users. The multi-method approach used in this report can serve as a model for implementation of evidence-based psychological treatments for children with mental health needs in the context of other chronic illnesses.</abstract><remote-database-name>Springer Link</remote-database-name><language>en</language><urls><web-urls><url>https://doi.org/10.1007/s10567-019-00310-3</url></web-urls><pdf-urls><url>internal-pdf://2551/Shafran et al. - 2020 - Optimising Evidence-Based Psychological Treatment .pdf</url></pdf-urls></urls><access-date>2022-01-14 20:55:24</access-date></record><record><database name="MyLibrary">MyLibrary</database><source-app name="Zotero">Zotero</source-app><ref-type name="Journal Article">17</ref-type><contributors><authors><author>Grist, Rebecca</author><author>Croker, Abigail</author><author>Denne, Megan</author><author>Stallard, Paul</author></authors></contributors><titles><title>Technology Delivered Interventions for Depression and Anxiety in Children and Adolescents: A Systematic Review and Meta-analysis</title><secondary-title>Clinical Child and Family Psychology Review</secondary-title><short-title>Technology Delivered Interventions for Depression and Anxiety in Children and Adolescents</short-title></titles><periodical><full-title>Clinical Child and Family Psychology Review</full-title><abbr-1>Clin Child Fam Psychol Rev</abbr-1></periodical><pages>147-171</pages><volume>22</volume><number>2</number><issue>2</issue><dates><year>2019</year><pub-dates><date>2019-06-01</date></pub-dates></dates><isbn>1573-2827</isbn><electronic-resource-num>10.1007/s10567-018-0271-8</electronic-resource-num><abstract>Depression and anxiety are common during adolescence. Whilst effective interventions are available treatment services are limited resulting in many adolescents being unable to access effective help. Delivering mental health interventions via technology, such as computers or the internet, offers one potential way to increase access to psychological treatment. The aim of this systematic review and meta-analysis was to update previous work and investigate the current evidence for the effect of technology delivered interventions for children and adolescents (aged up to 18 years) with depression and anxiety. A systematic search of eight electronic databases identified 34 randomized controlled trials involving 3113 children and young people aged 6–18. The trials evaluated computerized and internet cognitive behavior therapy programs (CBT: n = 17), computer-delivered attention bias modification programs (ABM: n = 8) cognitive bias modification programs (CBM: n = 3) and other interventions (n = 6). Our results demonstrated a small effect in favor of technology delivered interventions compared to a waiting list control group: g = 0.45 [95% CI 0.29, 0.60] p &lt; 0.001. CBT interventions yielded a medium effect size (n = 17, g = 0.66 [95% CI 0.42–0.90] p &lt; 0.001). ABM interventions yielded a small effect size (n = 8, g = 0.41 [95%CI 0.08–0.73] p &lt; 0.01). CBM and ‘other’ interventions failed to demonstrate a significant benefit over control groups. Type of control condition, problem severity, therapeutic support, parental support, and continuation of other ongoing treatment significantly influenced effect sizes. Our findings suggest there is a benefit in using CBT based technology delivered interventions where access to traditional psychotherapies is limited or delayed.</abstract><remote-database-name>Springer Link</remote-database-name><language>en</language><urls><web-urls><url>https://doi.org/10.1007/s10567-018-0271-8</url></web-urls><pdf-urls><url>internal-pdf://2552/Grist et al. - 2019 - Technology Delivered Interventions for Depression .pdf</url></pdf-urls></urls><access-date>2022-01-14 20:55:24</access-date></record><record><database name="MyLibrary">MyLibrary</database><source-app name="Zotero">Zotero</source-app><ref-type name="Journal Article">17</ref-type><contributors><authors><author>Bradley, Caroline</author><author>McGowan, John</author><author>Michelson, Daniel</author></authors></contributors><titles><title>How Does Homelessness Affect Parenting Behaviour? A Systematic Critical Review and Thematic Synthesis of Qualitative Research</title><secondary-title>Clinical Child and Family Psychology Review</secondary-title><short-title>How Does Homelessness Affect Parenting Behaviour?</short-title></titles><periodical><full-title>Clinical Child and Family Psychology Review</full-title><abbr-1>Clin Child Fam Psychol Rev</abbr-1></periodical><pages>94-108</pages><volume>21</volume><number>1</number><issue>1</issue><dates><year>2018</year><pub-dates><date>2018-03-01</date></pub-dates></dates><isbn>1573-2827</isbn><electronic-resource-num>10.1007/s10567-017-0244-3</electronic-resource-num><abstract>The adverse social and physical conditions of homelessness pose significant developmental risks for children, which may be compounded or buffered by the quality of parenting behaviour they are exposed to. There is currently a limited understanding of how parents approach their care-giving role and responsibilities while adjusting to the experience of homelessness. Advancing knowledge in this area is essential for developing acceptable, appropriate and effective interventions to support highly marginalised and vulnerable homeless families. This review explored homeless parents’ perceptions of how homelessness affects their parenting behaviour and identified adaptive strategies that parents may use to mitigate the potentially negative impacts of homelessness on the quality of care-giving. A systematic search of four electronic databases (ASSIA, PsycINFO, Web of Science and MEDLINE) identified 13 published qualitative studies, all originating from the USA, which explored parenting behaviour in homeless contexts. The studies were critically appraised using the CASP qualitative assessment tool. Thematic synthesis identified the following determinants of parenting behaviour; negative self-concept in the parental role, parental mental health, material resources, challenges to autonomy and self-efficacy, daily hassles, physical environment and service context, stigma, child characteristics and lack of support. These were synthesised thematically using existing models of parenting determinants and positive parenting. Findings indicate substantive impacts of homelessness on parental mental health, parenting authority, material resources, parenting environments and social support. Parents developed a number of adaptive methods to negotiate the challenges of homeless parenting such as maintaining a positive mindset, cherishing the parental role and developing practical strategies. We conclude with recommendations that service providers should tailor parenting support to resource-constrained circumstances and that further research is required in order to better understand experiences of homeless parents in other international contexts.</abstract><remote-database-name>Springer Link</remote-database-name><language>en</language><urls><web-urls><url>https://doi.org/10.1007/s10567-017-0244-3</url></web-urls><pdf-urls><url>internal-pdf://2567/Bradley et al. - 2018 - How Does Homelessness Affect Parenting Behaviour .pdf</url></pdf-urls></urls><access-date>2022-01-14 20:58:00</access-date></record><record><database name="MyLibrary">MyLibrary</database><source-app name="Zotero">Zotero</source-app><ref-type name="Journal Article">17</ref-type><contributors><authors><author>Grist, Rebecca</author><author>Croker, Abigail</author><author>Denne, Megan</author><author>Stallard, Paul</author></authors></contributors><titles><title>Technology Delivered Interventions for Depression and Anxiety in Children and Adolescents: A Systematic Review and Meta-analysis</title><secondary-title>Clinical Child and Family Psychology Review</secondary-title><short-title>Technology Delivered Interventions for Depression and Anxiety in Children and Adolescents</short-title></titles><periodical><full-title>Clinical Child and Family Psychology Review</full-title><abbr-1>Clin Child Fam Psychol Rev</abbr-1></periodical><pages>147-171</pages><volume>22</volume><number>2</number><issue>2</issue><dates><year>2019</year><pub-dates><date>2019-06-01</date></pub-dates></dates><isbn>1573-2827</isbn><electronic-resource-num>10.1007/s10567-018-0271-8</electronic-resource-num><abstract>Depression and anxiety are common during adolescence. Whilst effective interventions are available treatment services are limited resulting in many adolescents being unable to access effective help. Delivering mental health interventions via technology, such as computers or the internet, offers one potential way to increase access to psychological treatment. The aim of this systematic review and meta-analysis was to update previous work and investigate the current evidence for the effect of technology delivered interventions for children and adolescents (aged up to 18 years) with depression and anxiety. A systematic search of eight electronic databases identified 34 randomized controlled trials involving 3113 children and young people aged 6–18. The trials evaluated computerized and internet cognitive behavior therapy programs (CBT: n = 17), computer-delivered attention bias modification programs (ABM: n = 8) cognitive bias modification programs (CBM: n = 3) and other interventions (n = 6). Our results demonstrated a small effect in favor of technology delivered interventions compared to a waiting list control group: g = 0.45 [95% CI 0.29, 0.60] p &lt; 0.001. CBT interventions yielded a medium effect size (n = 17, g = 0.66 [95% CI 0.42–0.90] p &lt; 0.001). ABM interventions yielded a small effect size (n = 8, g = 0.41 [95%CI 0.08–0.73] p &lt; 0.01). CBM and ‘other’ interventions failed to demonstrate a significant benefit over control groups. Type of control condition, problem severity, therapeutic support, parental support, and continuation of other ongoing treatment significantly influenced effect sizes. Our findings suggest there is a benefit in using CBT based technology delivered interventions where access to traditional psychotherapies is limited or delayed.</abstract><remote-database-name>Springer Link</remote-database-name><language>en</language><urls><web-urls><url>https://doi.org/10.1007/s10567-018-0271-8</url></web-urls><pdf-urls><url>internal-pdf://2568/Grist et al. - 2019 - Technology Delivered Interventions for Depression .pdf</url></pdf-urls></urls><access-date>2022-01-14 20:58:00</access-date></record><record><database name="MyLibrary">MyLibrary</database><source-app name="Zotero">Zotero</source-app><ref-type name="Journal Article">17</ref-type><contributors><authors><author>Metzger, Isha</author><author>Cooper, Shauna M.</author><author>Zarrett, Nicole</author><author>Flory, Kate</author></authors></contributors><titles><title>Culturally Sensitive Risk Behavior Prevention Programs for African American Adolescents: A Systematic Analysis</title><secondary-title>Clinical Child and Family Psychology Review</secondary-title><short-title>Culturally Sensitive Risk Behavior Prevention Programs for African American Adolescents</short-title></titles><periodical><full-title>Clinical Child and Family Psychology Review</full-title><abbr-1>Clin Child Fam Psychol Rev</abbr-1></periodical><pages>187-212</pages><volume>16</volume><number>2</number><issue>2</issue><dates><year>2013</year><pub-dates><date>2013-06-01</date></pub-dates></dates><isbn>1573-2827</isbn><electronic-resource-num>10.1007/s10567-013-0133-3</electronic-resource-num><abstract>The current review conducted a systematic assessment of culturally sensitive risk prevention programs for African American adolescents. Prevention programs meeting the inclusion and exclusion criteria were evaluated across several domains: (1) theoretical orientation and foundation; (2) methodological rigor; (3) level of cultural integration; (4) program target or domain (e.g., schools, communities, families); (5) outcome change level assessed (e.g., addressing change in beliefs/values or behaviors); and (6) program effects on risk behaviors. Thirteen studies (N = 13) with adolescent participants ranging from 10 to 18 years were identified and evaluated. Analyses suggested that more effective culturally sensitive risk prevention programs included the following: (1) a clearly articulated theoretical orientation, which utilized both universal (e.g., behavioral theories) and culturally specific (e.g., Africultural theories) frameworks; (2) a rigorous methodological design (e.g., inclusion of control group, utilization of program manuals, valid and reliable study measures); (3) an integration of culture at multiple levels (e.g., accessibility, delivery, and content) of programming; (4) consideration of the influence of multiple contexts and domains (e.g., family, community, school); (5) multiple behavior change outcomes (e.g., behaviors, relationships, values); and (6) sustained program effects over time. Recommendations for increasing the effectiveness and efficacy of culturally sensitive prevention programs are discussed.</abstract><remote-database-name>Springer Link</remote-database-name><language>en</language><urls><web-urls><url>https://doi.org/10.1007/s10567-013-0133-3</url></web-urls><pdf-urls><url>internal-pdf://2569/Metzger et al. - 2013 - Culturally Sensitive Risk Behavior Prevention Prog.pdf</url></pdf-urls></urls><access-date>2022-01-14 20:58:00</access-date></record><record><database name="MyLibrary">MyLibrary</database><source-app name="Zotero">Zotero</source-app><ref-type name="Journal Article">17</ref-type><contributors><authors><author>Shochet, Ian M.</author><author>Saggers, Beth R.</author><author>Carrington, Suzanne B.</author><author>Orr, Jayne A.</author><author>Wurfl, Astrid M.</author><author>Duncan, Bonnie M.</author><author>Smith, Coral L.</author></authors></contributors><titles><title>The Cooperative Research Centre for Living with Autism (Autism CRC) Conceptual Model to Promote Mental Health for Adolescents with ASD</title><secondary-title>Clinical Child and Family Psychology Review</secondary-title></titles><periodical><full-title>Clinical Child and Family Psychology Review</full-title><abbr-1>Clin Child Fam Psychol Rev</abbr-1></periodical><pages>94-116</pages><volume>19</volume><number>2</number><issue>2</issue><dates><year>2016</year><pub-dates><date>2016-06-01</date></pub-dates></dates><isbn>1573-2827</isbn><electronic-resource-num>10.1007/s10567-016-0203-4</electronic-resource-num><abstract>Despite an increased risk of mental health problems in adolescents with autism spectrum disorder (ASD), there is limited research on effective prevention approaches for this population. Funded by the Cooperative Research Centre for Living with Autism, a theoretically and empirically supported school-based preventative model has been developed to alter the negative trajectory and promote wellbeing and positive mental health in adolescents with ASD. This conceptual paper provides the rationale, theoretical, empirical and methodological framework of a multilayered intervention targeting the school, parents and adolescents on the spectrum. Two important interrelated protective factors have been identified in community adolescent samples, namely the sense of belonging (connectedness) to school and the capacity for self and affect regulation in the face of stress (i.e. resilience). We describe how a confluence of theories from social psychology, developmental psychology and family systems theory, along with empirical evidence (including emerging neurobiological evidence), supports the interrelationships between these protective factors and many indices of wellbeing. However, the characteristics of ASD (including social and communication difficulties, and frequently difficulties with changes and transitions, and diminished optimism and self-esteem) impair access to these vital protective factors. The paper describes how evidence-based interventions at the school level for promoting inclusive schools (using the Index for Inclusion) and interventions for adolescents and parents to promote resilience and belonging [using the Resourceful Adolescent Program (RAP)] are adapted and integrated for adolescents with ASD. This multisite proof-of-concept study will confirm whether this multilevel school-based intervention is promising, feasible and sustainable.</abstract><remote-database-name>Springer Link</remote-database-name><language>en</language><urls><web-urls><url>https://doi.org/10.1007/s10567-016-0203-4</url></web-urls><pdf-urls><url>internal-pdf://2570/Shochet et al. - 2016 - The Cooperative Research Centre for Living with Au.pdf</url></pdf-urls></urls><access-date>2022-01-14 20:58:00</access-date></record><record><database name="MyLibrary">MyLibrary</database><source-app name="Zotero">Zotero</source-app><ref-type name="Journal Article">17</ref-type><contributors><authors><author>Yasui, Miwa</author><author>Pottick, Kathleen J.</author><author>Chen, Yun</author></authors></contributors><titles><title>Conceptualizing Culturally Infused Engagement and Its Measurement for Ethnic Minority and Immigrant Children and Families</title><secondary-title>Clinical Child and Family Psychology Review</secondary-title></titles><periodical><full-title>Clinical Child and Family Psychology Review</full-title><abbr-1>Clin Child Fam Psychol Rev</abbr-1></periodical><pages>250-332</pages><volume>20</volume><number>3</number><issue>3</issue><dates><year>2017</year><pub-dates><date>2017-09-01</date></pub-dates></dates><isbn>1573-2827</isbn><electronic-resource-num>10.1007/s10567-017-0229-2</electronic-resource-num><abstract>Despite the central role culture plays in racial and ethnic disparities in mental health among ethnic minority and immigrant children and families, existing measures of engagement in mental health services have failed to integrate culturally specific factors that shape these families’ engagement with mental health services. To illustrate this gap, the authors systematically review 119 existing instruments that measure the multi-dimensional and developmental process of engagement for ethnic minority and immigrant children and families. The review is anchored in a new integrated conceptualization of engagement, the culturally infused engagement model. The review assesses culturally relevant cognitive, attitudinal, and behavioral mechanisms of engagement from the stages of problem recognition and help seeking to treatment participation that can help illuminate the gaps. Existing measures examined four central domains pertinent to the process of engagement for ethnic minority and immigrant children and families: (a) expressions of mental distress and illness, (b) causal explanations of mental distress and illness, (c) beliefs about mental distress and illness, and (d) beliefs and experiences of seeking help. The findings highlight the variety of tools that are used to measure behavioral and attitudinal dimensions of engagement, showing the limitations of their application for ethnic minority and immigrant children and families. The review proposes directions for promising research methodologies to help intervention scientists and clinicians improve engagement and service delivery and reduce disparities among ethnic minority and immigrant children and families at large, and recommends practical applications for training, program planning, and policymaking.</abstract><remote-database-name>Springer Link</remote-database-name><language>en</language><urls><web-urls><url>https://doi.org/10.1007/s10567-017-0229-2</url></web-urls><pdf-urls><url>internal-pdf://2571/Yasui et al. - 2017 - Conceptualizing Culturally Infused Engagement and .pdf</url></pdf-urls></urls><access-date>2022-01-14 20:58:00</access-date></record><record><database name="MyLibrary">MyLibrary</database><source-app name="Zotero">Zotero</source-app><ref-type name="Journal Article">17</ref-type><contributors><authors><author>Paley, Blair</author><author>Lester, Patricia</author><author>Mogil, Catherine</author></authors></contributors><titles><title>Family Systems and Ecological Perspectives on the Impact of Deployment on Military Families</title><secondary-title>Clinical Child and Family Psychology Review</secondary-title></titles><periodical><full-title>Clinical Child and Family Psychology Review</full-title><abbr-1>Clin Child Fam Psychol Rev</abbr-1></periodical><pages>245-265</pages><volume>16</volume><number>3</number><issue>3</issue><dates><year>2013</year><pub-dates><date>2013-09-01</date></pub-dates></dates><isbn>1573-2827</isbn><electronic-resource-num>10.1007/s10567-013-0138-y</electronic-resource-num><abstract>The scope of sustained military operations in Iraq and Afghanistan has placed great demands on the Armed Forces of the United States, and accordingly, military families have been faced with deployments in more rapid succession than ever before. When military parents fulfill occupational duties during wartime, military children and families face multiple challenges, including extended separations, disruptions in family routines, and potentially compromised parenting related to traumatic exposure and subsequent mental health problems. Such challenges can begin to exert a significant toll on the well-being of both individuals and relationships (e.g., marital, parent–child) within military families. In order to respond more effectively to the needs of military families, it is essential that mental health clinicians and researchers have a better understanding of the challenges faced by military families throughout the entire deployment experience and the ways in which these challenges may have a cumulative impact over multiple deployments. Moreover, the mental health field must become better prepared to support service members and families across a rapidly evolving landscape of military operations around the world, including those who are making the transition from active duty to Veteran status and navigating a return to civilian life and those families in which parents will continue to actively serve and deploy in combat zones. In this article, we utilize family systems and ecological perspectives to advance our understanding of how military families negotiate repeated deployment experiences and how such experiences impact the well-being and adjustment of families at the individual, dyadic, and whole family level.</abstract><remote-database-name>Springer Link</remote-database-name><language>en</language><urls><web-urls><url>https://doi.org/10.1007/s10567-013-0138-y</url></web-urls><pdf-urls><url>internal-pdf://2572/Paley et al. - 2013 - Family Systems and Ecological Perspectives on the .pdf</url></pdf-urls></urls><access-date>2022-01-14 20:58:01</access-date></record><record><database name="MyLibrary">MyLibrary</database><source-app name="Zotero">Zotero</source-app><ref-type name="Journal Article">17</ref-type><contributors><authors><author>Tankersley, Amelia P.</author><author>Grafsky, Erika L.</author><author>Dike, Janey</author><author>Jones, Russell T.</author></authors></contributors><titles><title>Risk and Resilience Factors for Mental Health among Transgender and Gender Nonconforming (TGNC) Youth: A Systematic Review</title><secondary-title>Clinical Child and Family Psychology Review</secondary-title><short-title>Risk and Resilience Factors for Mental Health among Transgender and Gender Nonconforming (TGNC) Youth</short-title></titles><periodical><full-title>Clinical Child and Family Psychology Review</full-title><abbr-1>Clin Child Fam Psychol Rev</abbr-1></periodical><pages>183-206</pages><volume>24</volume><number>2</number><issue>2</issue><dates><year>2021</year><pub-dates><date>2021-06-01</date></pub-dates></dates><isbn>1573-2827</isbn><electronic-resource-num>10.1007/s10567-021-00344-6</electronic-resource-num><abstract>In recent years, there has been a proliferation of research regarding transgender and gender nonconforming (TGNC) people. The stigma and legal discriminations that this population faces have obvious and documented repercussions for mental health. In 2015, the American Psychological Association (APA) published Guidelines for Psychological Practice with TGNC People. The APA noted that due to the nuances of working with TGNC youth and the dearth of related literature, the guidelines focus primarily on TGNC adults. To date, there has not been a systematic review of risk and resilience factors for mental health among TGNC children, adolescents, and young adults under the age of 25. Forty-four peer-reviewed articles met inclusion criteria for this systematic review, and were evaluated for their methodological rigor and their findings. Common risk factors for negative mental health variables included physical and verbal abuse, exposure to discrimination, social isolation, poor peer relations, low self-esteem, weight dissatisfaction, and age. Across studies, older children and adolescents tended to report higher rates of psychological distress. Resilience-promoting factors for mental health were also documented, including parent connectedness, social support, school safety and belonging, and the ability to use one’s chosen name. By synthesizing the existing literature using a resilience-focused and minority stress framework, the present review provides clinicians and researchers with a coherent evidence-base to better equip them to promote psychological adaptation and wellbeing among TGNC youth.</abstract><remote-database-name>Springer Link</remote-database-name><language>en</language><urls><web-urls><url>https://doi.org/10.1007/s10567-021-00344-6</url></web-urls><pdf-urls><url>internal-pdf://2573/Tankersley et al. - 2021 - Risk and Resilience Factors for Mental Health amon.pdf</url></pdf-urls></urls><access-date>2022-01-14 20:58:01</access-date></record><record><database name="MyLibrary">MyLibrary</database><source-app name="Zotero">Zotero</source-app><ref-type name="Journal Article">17</ref-type><contributors><authors><author>Florean, Ionuț Stelian</author><author>Dobrean, Anca</author><author>Păsărelu, Costina Ruxandra</author><author>Georgescu, Raluca Diana</author><author>Milea, Ion</author></authors></contributors><titles><title>The Efficacy of Internet-Based Parenting Programs for Children and Adolescents with Behavior Problems: A Meta-Analysis of Randomized Clinical Trials</title><secondary-title>Clinical Child and Family Psychology Review</secondary-title><short-title>The Efficacy of Internet-Based Parenting Programs for Children and Adolescents with Behavior Problems</short-title></titles><periodical><full-title>Clinical Child and Family Psychology Review</full-title><abbr-1>Clin Child Fam Psychol Rev</abbr-1></periodical><pages>510-528</pages><volume>23</volume><number>4</number><issue>4</issue><dates><year>2020</year><pub-dates><date>2020-12-01</date></pub-dates></dates><isbn>1573-2827</isbn><electronic-resource-num>10.1007/s10567-020-00326-0</electronic-resource-num><abstract>Online parenting programs can increase the accessibility of mental health services. This meta-analysis investigated the effectiveness of online parenting interventions in reducing children and adolescents behavior problems (primary outcome) and improving parenting behavior, parent distress, and parenting efficacy (secondary outcomes). A systematic search was conducted on PubMed, PsycInfo, Web of Science, SCOPUS, and ProQuest on June 28th, 2019. The meta-analysis was prior registered in PROSPERO. In total, 2160 records were identified and 15 Randomized Controlled Trials (RCTs) were included (N = 1668) in the systematic review and meta-analysis. The quality of each study was assessed by two independent evaluators. When compared to waitlist, online parenting interventions are effective in reducing behavior problems with a small effect size (Hedges’s g = 0.40). No significant differences were found between online and classical delivered parenting interventions in reducing behavior problems (g =  − 0.07). Compared to waitlist, the interventions are effective in improving parenting behavior (g = 0.34), parent distress (g = 0.30), and parenting efficacy (g = 0.41). The results appear to be stable at follow-up measures. The factors responsible for the effectiveness of the interventions were explored through moderation analyses. Online parenting interventions are promising for improving both behavior problems and parent outcomes. Future studies should focus on methods to increase their effectiveness and measure the outcomes more objectively.</abstract><remote-database-name>Springer Link</remote-database-name><language>en</language><urls><web-urls><url>https://doi.org/10.1007/s10567-020-00326-0</url></web-urls><pdf-urls><url>internal-pdf://2574/Florean et al. - 2020 - The Efficacy of Internet-Based Parenting Programs .pdf</url></pdf-urls></urls><access-date>2022-01-14 20:58:01</access-date></record><record><database name="MyLibrary">MyLibrary</database><source-app name="Zotero">Zotero</source-app><ref-type name="Journal Article">17</ref-type><contributors><authors><author>Schleider, Jessica L.</author><author>Mullarkey, Michael C.</author><author>Chacko, Anil</author></authors></contributors><titles><title>Harnessing Wise Interventions to Advance the Potency and Reach of Youth Mental Health Services</title><secondary-title>Clinical Child and Family Psychology Review</secondary-title></titles><periodical><full-title>Clinical Child and Family Psychology Review</full-title><abbr-1>Clin Child Fam Psychol Rev</abbr-1></periodical><pages>70-101</pages><volume>23</volume><number>1</number><issue>1</issue><dates><year>2020</year><pub-dates><date>2020-03-01</date></pub-dates></dates><isbn>1573-2827</isbn><electronic-resource-num>10.1007/s10567-019-00301-4</electronic-resource-num><abstract>Despite progress in research on evidence-based treatments (EBTs) for youth psychopathology, many youths with mental health needs do not receive services, and EBTs are not always effective for those who access them. Wise interventions (WIs) may help address needs for more disseminable, potent youth mental health interventions. WIs are single-component, social–psychological interventions designed to foster adaptive meaning-making. They have improved health-related and interpersonal youth outcomes, yet their potential to reduce youth psychopathology has not been systematically explored. Accordingly, we conducted a systematic, descriptive review characterizing WIs’ potential to reduce youth mental health problems. Across 25 RCTs (N = 9219 youths, ages 11–19) testing 13 intervention types, 7 WIs qualified as “Well-Established,” “Probably Efficacious,” or “Possibly Efficacious” for reducing one or more types of youth psychopathology, relative to controls. Among these, 5 WIs significantly reduced youth depressive symptoms; 3, general psychological distress; and 1 each, eating problems, anxiety, and substance use. Three of these 7 WIs were self-administered by youths, and four by trained interventionists; collectively, they were 30–168 min in length and targeted clinic-referred and non-referred samples in clinical, school, and laboratory settings. Overall, certain WIs show promise in reducing mild-to-severe youth psychopathology. Given their brevity and low cost relative to traditional (i.e., therapist-delivered, 12- to 16-week, clinic-based) EBTs, WIs may represent beneficial additions to the youth mental healthcare ecosystem. Priorities for future research are proposed, including testing WIs for parents, younger children, and externalizing problems; as EBT adjuncts; and in schools and primary care clinics to increase access to brief, effective supports.</abstract><remote-database-name>Springer Link</remote-database-name><language>en</language><urls><web-urls><url>https://doi.org/10.1007/s10567-019-00301-4</url></web-urls><pdf-urls><url>internal-pdf://2575/Schleider et al. - 2020 - Harnessing Wise Interventions to Advance the Poten.pdf</url></pdf-urls></urls><access-date>2022-01-14 20:58:01</access-date></record><record><database name="MyLibrary">MyLibrary</database><source-app name="Zotero">Zotero</source-app><ref-type name="Journal Article">17</ref-type><contributors><authors><author>Saleem, Farzana T.</author><author>Anderson, Riana E.</author><author>Williams, Monnica</author></authors></contributors><titles><title>Addressing the “Myth” of Racial Trauma: Developmental and Ecological Considerations for Youth of Color</title><secondary-title>Clinical Child and Family Psychology Review</secondary-title><short-title>Addressing the “Myth” of Racial Trauma</short-title></titles><periodical><full-title>Clinical Child and Family Psychology Review</full-title><abbr-1>Clin Child Fam Psychol Rev</abbr-1></periodical><pages>1-14</pages><volume>23</volume><number>1</number><issue>1</issue><dates><year>2020</year><pub-dates><date>2020-03-01</date></pub-dates></dates><isbn>1573-2827</isbn><electronic-resource-num>10.1007/s10567-019-00304-1</electronic-resource-num><abstract>Trauma is prevalent among children and adolescents, with youth of color generally reporting greater exposure compared to White youth. One factor that may account for this difference is racial stress, which can manifest into trauma symptoms. Although racial stress and trauma (RST) significantly impacts youth of color, most of the research to date has focused on adult populations. In addition, little attention has been given to the impact of the ecological context in how youth encounter and cope with RST. As such, we propose the Developmental and Ecological Model of Youth Racial Trauma (DEMYth-RT), a conceptual model of how racial stressors manifest to influence the trauma symptomatology of children and adolescents of color. Within developmental periods, we explore how individual, family, and community processes influence youth’s symptoms and coping. We also discuss challenges to identifying racial trauma in young populations according to clinician limitations and the post-traumatic stress disorder framework within the diagnostic and statistical manual of mental disorders—fifth edition (DSM-5). The article concludes with implications on applying DEMYth-RT in clinical and research settings to address RST for youth of color.</abstract><remote-database-name>Springer Link</remote-database-name><language>en</language><urls><web-urls><url>https://doi.org/10.1007/s10567-019-00304-1</url></web-urls><pdf-urls><url>internal-pdf://2576/Saleem et al. - 2020 - Addressing the “Myth” of Racial Trauma Developmen.pdf</url></pdf-urls></urls><access-date>2022-01-14 20:58:01</access-date></record><record><database name="MyLibrary">MyLibrary</database><source-app name="Zotero">Zotero</source-app><ref-type name="Journal Article">17</ref-type><contributors><authors><author>Cannon, Christopher J.</author><author>Makol, Bridget A.</author><author>Keeley, Lauren M.</author><author>Qasmieh, Noor</author><author>Okuno, Hide</author><author>Racz, Sarah J.</author><author>De Los Reyes, Andres</author></authors></contributors><titles><title>A Paradigm for Understanding Adolescent Social Anxiety with Unfamiliar Peers: Conceptual Foundations and Directions for Future Research</title><secondary-title>Clinical Child and Family Psychology Review</secondary-title><short-title>A Paradigm for Understanding Adolescent Social Anxiety with Unfamiliar Peers</short-title></titles><periodical><full-title>Clinical Child and Family Psychology Review</full-title><abbr-1>Clin Child Fam Psychol Rev</abbr-1></periodical><pages>338-364</pages><volume>23</volume><number>3</number><issue>3</issue><dates><year>2020</year><pub-dates><date>2020-09-01</date></pub-dates></dates><isbn>1573-2827</isbn><electronic-resource-num>10.1007/s10567-020-00314-4</electronic-resource-num><abstract>Adolescents who experience social anxiety concerns often display symptoms and impairments when interacting with unfamiliar peers. For adolescent clients, reducing symptoms and impairments within these interactions comprises a key treatment target within exposure-based therapies for social anxiety. Recent work on mechanisms of change in exposure-based therapies highlights the need for therapeutic exposures to simulate real-world manifestations of anxiety-provoking social situations. Yet, researchers encounter difficulty with gathering ecologically valid data about social interactions with unfamiliar peers. The lack of these data inhibits building an evidence base for understanding, assessing, and treating adolescent clients whose concerns manifest within these social interactions. Consequently, we developed a paradigm for understanding adolescent social anxiety within social interactions with unfamiliar peers. In this paradigm, we train peer confederates to interact with adolescents as if they were a same-age peer, within a battery of social interaction tasks that mimic key characteristics of therapeutic exposures. Leveraging experimental psychopathology and multi-modal assessment approaches, this paradigm allows for understanding core components of social interactions with unfamiliar peers relevant to exposure-based therapy, including stimuli variability, habituation, expectancy violations, peers’ impressions about socially anxious adolescents, and maladaptive coping strategies that inhibit learning from exposures (e.g., safety behaviors). We detail the conceptual and empirical foundations of this paradigm, highlight important directions for future research, and report “proof of concept” data supporting these research directions. The Unfamiliar Peer Paradigm opens new doors for building a basic science that informs evidence-based services for social anxiety, within clinically relevant contexts in adolescents’ social worlds.</abstract><remote-database-name>Springer Link</remote-database-name><language>en</language><urls><web-urls><url>https://doi.org/10.1007/s10567-020-00314-4</url></web-urls><pdf-urls><url>internal-pdf://2577/Cannon et al. - 2020 - A Paradigm for Understanding Adolescent Social Anx.pdf</url></pdf-urls></urls><access-date>2022-01-14 20:58:01</access-date></record><record><database name="MyLibrary">MyLibrary</database><source-app name="Zotero">Zotero</source-app><ref-type name="Journal Article">17</ref-type><contributors><authors><author>Kingery, Julie Newman</author><author>Erdley, Cynthia A.</author><author>Marshall, Katherine C.</author><author>Whitaker, Kyle G.</author><author>Reuter, Tyson R.</author></authors></contributors><titles><title>Peer Experiences of Anxious and Socially Withdrawn Youth: An Integrative Review of the Developmental and Clinical Literature</title><secondary-title>Clinical Child and Family Psychology Review</secondary-title><short-title>Peer Experiences of Anxious and Socially Withdrawn Youth</short-title></titles><periodical><full-title>Clinical Child and Family Psychology Review</full-title><abbr-1>Clin Child Fam Psychol Rev</abbr-1></periodical><pages>91-128</pages><volume>13</volume><number>1</number><issue>1</issue><dates><year>2010</year><pub-dates><date>2010-03-01</date></pub-dates></dates><isbn>1573-2827</isbn><electronic-resource-num>10.1007/s10567-009-0063-2</electronic-resource-num><abstract>Prior research indicates that both anxious youth and socially withdrawn youth tend to experience challenges and difficulties in various aspects of their peer relationships and social functioning. While clinical psychology researchers have examined how anxiety relates to peer experiences using normative and clinically anxious samples, developmental psychologists have focused primarily on the peer experiences of shy and withdrawn children. Research from these two fields has progressed on related yet separate paths, producing similar results despite using different terminology and assessment techniques. The purpose of this review is to bring together the developmental and clinical bodies of literature on the peer experiences of anxious and socially withdrawn youth by identifying common themes and unique contributions of each discipline. Studies reviewed focus specifically on the peer constructs of acceptance, friendship, peer victimization, social skills, and social-cognitive processes. Limitations including methodological inconsistencies and insufficient examination of age-, gender-, and ethnicity-related issues are identified. Recommendations for future collaborations between developmental and clinical researchers as well as implications for interventions targeting the peer relations of anxious and withdrawn youth are discussed.</abstract><remote-database-name>Springer Link</remote-database-name><language>en</language><urls><web-urls><url>https://doi.org/10.1007/s10567-009-0063-2</url></web-urls><pdf-urls><url>internal-pdf://2578/Kingery et al. - 2010 - Peer Experiences of Anxious and Socially Withdrawn.pdf</url></pdf-urls></urls><access-date>2022-01-14 20:58:01</access-date></record><record><database name="MyLibrary">MyLibrary</database><source-app name="Zotero">Zotero</source-app><ref-type name="Journal Article">17</ref-type><contributors><authors><author>Davis, Molly</author><author>Suveg, Cynthia</author></authors></contributors><titles><title>Focusing on the Positive: A Review of the Role of Child Positive Affect in Developmental Psychopathology</title><secondary-title>Clinical Child and Family Psychology Review</secondary-title><short-title>Focusing on the Positive</short-title></titles><periodical><full-title>Clinical Child and Family Psychology Review</full-title><abbr-1>Clin Child Fam Psychol Rev</abbr-1></periodical><pages>97-124</pages><volume>17</volume><number>2</number><issue>2</issue><dates><year>2014</year><pub-dates><date>2014-06-01</date></pub-dates></dates><isbn>1573-2827</isbn><electronic-resource-num>10.1007/s10567-013-0162-y</electronic-resource-num><abstract>This review proposes a transactional model of child positive affect (PA) to reflect the ways that PA, in various contexts, may confer both risk and protection for psychosocial adjustment. Though research has largely explored the ways that low PA relates to maladjustment in youth, much less research has focused on the ways that PA can facilitate adjustment, particularly under conditions of risk. Yet, theory suggests that a greater emphasis on PA as a protective factor is an important endeavor in developmental psychopathology research; such conceptual issues are explored in this review. This review also seeks to spur a more nuanced approach to the study of child PA through the use of increased multi-method, longitudinal assessments as well as the consideration of contextual factors. Building upon this research base is important for aiding in the development of intervention and prevention efforts that attempt to promote positive psychosocial development and mitigate the course of psychopathology in youth at risk for PA difficulties.</abstract><remote-database-name>Springer Link</remote-database-name><language>en</language><urls><web-urls><url>https://doi.org/10.1007/s10567-013-0162-y</url></web-urls><pdf-urls><url>internal-pdf://2579/Davis and Suveg - 2014 - Focusing on the Positive A Review of the Role of .pdf</url></pdf-urls></urls><access-date>2022-01-14 20:58:01</access-date></record><record><database name="MyLibrary">MyLibrary</database><source-app name="Zotero">Zotero</source-app><ref-type name="Journal Article">17</ref-type><contributors><authors><author>Libsack, Erin J.</author><author>Keenan, Elliot Gavin</author><author>Freden, Caroline E.</author><author>Mirmina, Julianne</author><author>Iskhakov, Nathaniel</author><author>Krishnathasan, Darsiya</author><author>Lerner, Matthew D.</author></authors></contributors><titles><title>A Systematic Review of Passing as Non-autistic in Autism Spectrum Disorder</title><secondary-title>Clinical Child and Family Psychology Review</secondary-title></titles><periodical><full-title>Clinical Child and Family Psychology Review</full-title><abbr-1>Clin Child Fam Psychol Rev</abbr-1></periodical><pages>783-812</pages><volume>24</volume><number>4</number><issue>4</issue><dates><year>2021</year><pub-dates><date>2021-12-01</date></pub-dates></dates><isbn>1573-2827</isbn><electronic-resource-num>10.1007/s10567-021-00365-1</electronic-resource-num><abstract>While long described in anecdotal accounts of the lived experiences of autistic individuals, the phenomenon of behaving in ways that appear inconsistent with the presence of autism (or passing as non-autistic; PAN) has recently seen a dramatic increase in scrutiny in the published scientific literature. Increased research attention has coincided with a proliferation of methods, definitions, measures, and population assumptions associated with PAN. To date, however, no review has sought to systematically identify and synthesize the literature on PAN. This systematic review reflects the state of the PAN literature as of May 2020. Ninety articles were screened, 66 were identified for evaluation, and 46 met inclusion criteria and were reliably coded for study characteristics and participant characteristics. Results reveal that the PAN literature includes a relatively even mix of qualitative, quantitative, and mixed-method studies, and that a variety of terms are used for PAN (with masking and camouflage being the most frequent). Sample sizes varied widely (from one to 832 participants), with 63.06% of participants being categorized as autistic. Nearly all studies reported methods for confirming autism diagnoses, with community and clinical diagnoses being most common. The majority of studies reported participant gender, with slightly more females included than males on average, but fewer than half of all studies compared PAN across genders. Nearly all studies reported participant age, demonstrating a wide range of 2 to 79 years, with a mean age of 23.85. Conversely, only 23.91% of studies provided participant race or ethnicity data. Nearly all studies formally or informally excluded participants with intellectual disability. Finally, measures of internalizing symptoms, which are often thought to be linked to PAN, were reported in only 17.4% of studies. Implications for gaps in understanding of PAN and future directions for the field are discussed.</abstract><remote-database-name>Springer Link</remote-database-name><language>en</language><urls><web-urls><url>https://doi.org/10.1007/s10567-021-00365-1</url></web-urls><pdf-urls><url>internal-pdf://2580/Libsack et al. - 2021 - A Systematic Review of Passing as Non-autistic in .pdf</url></pdf-urls></urls><access-date>2022-01-14 20:58:01</access-date></record></records></xml>
