# Supplementary material for: An umbrella review of reviews on challenges to meaningful adolescent involvement in health research
Source: Health Expect. 2024 Jan 27;27(1):e13980. doi: 10.1111/hex.13980 (PMC10821743; doi:10.1111/hex.13980)
Supplement: Supplementary file 1 — Supporting information. [file HEX-27-e13980-s001.zip › Search record and results/Other sources/10 Journals/8. Clinical child and family psychology review/Clinical child and family psychology review - search string 2.csv]

Item Title	Publication Title	Book Series Title	Journal Volume	Journal Issue	Item DOI	Authors	Publication Year	URL	Content Type
Promoting Nurturing Environments in Afterschool Settings	Clinical Child and Family Psychology Review		20	2	10.1007/s10567-017-0239-0	Emilie Phillips SmithCatherine P. Bradshaw	2017	http://link.springer.com/article/10.1007/s10567-017-0239-0	Article
