# Supplementary material for: An umbrella review of reviews on challenges to meaningful adolescent involvement in health research
Source: Health Expect. 2024 Jan 27;27(1):e13980. doi: 10.1111/hex.13980 (PMC10821743; doi:10.1111/hex.13980)
Supplement: Supplementary file 1 — Supporting information. [file HEX-27-e13980-s001.zip › Search record and results/Other sources/10 Journals/8. Clinical child and family psychology review/Clinical child and family psychology review - search string 1.csv]

Item Title	Publication Title	Book Series Title	Journal Volume	Journal Issue	Item DOI	Authors	Publication Year	URL	Content Type
Risks, Outcomes, and Evidence-Based Interventions for Girls in the US Juvenile Justice System	Clinical Child and Family Psychology Review		18	3	10.1007/s10567-015-0186-6	Leslie D. LevePatricia ChamberlainHyoun K. Kim	2015	http://link.springer.com/article/10.1007/s10567-015-0186-6	Article
Multisystemic Therapy for Child Non-Externalizing Psychological and Health Problems: A Preliminary Review	Clinical Child and Family Psychology Review		16	1	10.1007/s10567-012-0127-6	Heather T. PaneRachel S. WhiteMichael R. NadorffAmie Grills-TaquechelMelinda A. Stanley	2013	http://link.springer.com/article/10.1007/s10567-012-0127-6	Article
Do the Predictors of Child Conduct Problems Vary by High- and Low-Levels of Socioeconomic and Neighborhood Risk?	Clinical Child and Family Psychology Review		10	2	10.1007/s10567-007-0018-4	Michael A. SchonbergDaniel S. Shaw	2007	http://link.springer.com/article/10.1007/s10567-007-0018-4	Article
