# Supplementary material for: An umbrella review of reviews on challenges to meaningful adolescent involvement in health research
Source: Health Expect. 2024 Jan 27;27(1):e13980. doi: 10.1111/hex.13980 (PMC10821743; doi:10.1111/hex.13980)
Supplement: Supplementary file 1 — Supporting information. [file HEX-27-e13980-s001.zip › Search record and results/Other sources/10 Journals/8. Clinical child and family psychology review/Clinical child and family psychology review - search string 4.csv]

Item Title	Publication Title	Book Series Title	Journal Volume	Journal Issue	Item DOI	Authors	Publication Year	URL	Content Type
A Meta-Analytic Review of Emotion Regulation Focused Psychosocial Interventions for Adolescents	Clinical Child and Family Psychology Review		24	4	10.1007/s10567-021-00362-4	Hana-May EadehRosanna BreauxMolly A. Nikolas	2021	http://link.springer.com/article/10.1007/s10567-021-00362-4	Article
Review of the Evidence for Motivation Deficits in Youth with ADHD and Their Association with Functional Outcomes	Clinical Child and Family Psychology Review		21	4	10.1007/s10567-018-0268-3	Zoe R. SmithJoshua M. Langberg	2018	http://link.springer.com/article/10.1007/s10567-018-0268-3	Article
Advancing Our Understanding of the Risk Factors Associated with Crossover Youth in the Child Welfare and Juvenile Justice Systems: A Trauma-Informed Research Agenda	Clinical Child and Family Psychology Review				10.1007/s10567-021-00370-4	Crosby A. ModrowskiShannon D. ChaploPatricia K. Kerig	2021	http://link.springer.com/article/10.1007/s10567-021-00370-4	Article
The Ethnic Context of Child and Adolescent Problem Behavior: Implications for Child and Family Interventions	Clinical Child and Family Psychology Review		10	2	10.1007/s10567-007-0021-9	Miwa YasuiThomas J. Dishion	2007	http://link.springer.com/article/10.1007/s10567-007-0021-9	Article
Cognitive Behavior Therapy for Anxious Adolescents: Developmental Influences on Treatment Design and Delivery	Clinical Child and Family Psychology Review		12	4	10.1007/s10567-009-0058-z	Floor M. SauterDavid HeyneP. Michiel Westenberg	2009	http://link.springer.com/article/10.1007/s10567-009-0058-z	Article
Transformation of Adolescent Peer Relations in the Social Media Context: Part 2—Application to Peer Group Processes and Future Directions for Research	Clinical Child and Family Psychology Review		21	3	10.1007/s10567-018-0262-9	Jacqueline NesiSophia Choukas-BradleyMitchell J. Prinstein	2018	http://link.springer.com/article/10.1007/s10567-018-0262-9	Article
