# Supplementary material for: An umbrella review of reviews on challenges to meaningful adolescent involvement in health research
Source: Health Expect. 2024 Jan 27;27(1):e13980. doi: 10.1111/hex.13980 (PMC10821743; doi:10.1111/hex.13980)
Supplement: Supplementary file 1 — Supporting information. [file HEX-27-e13980-s001.zip › Search record and results/Other sources/10 Journals/8. Clinical child and family psychology review/Clinical child and family psychology review - search string 5.csv]

Item Title	Publication Title	Book Series Title	Journal Volume	Journal Issue	Item DOI	Authors	Publication Year	URL	Content Type
The BUFFET Program: Development of a Cognitive Behavioral Treatment for Selective Eating in Youth with Autism Spectrum Disorder	Clinical Child and Family Psychology Review		20	4	10.1007/s10567-017-0236-3	Emily S. KuschnerHannah E. MortonBrenna B. MaddoxAshley de MarchenaLaura Gutermuth AnthonyJudy Reaven	2017	http://link.springer.com/article/10.1007/s10567-017-0236-3	Article
Effective Treatment for Mental Disorders in Children and Adolescents	Clinical Child and Family Psychology Review		2	4	10.1023/A:1021826216025	Barbara J. BurnsKimberly HoagwoodPatricia J. Mrazek	1999	http://link.springer.com/article/10.1023/A%3A1021826216025	Article
The Organizational Context of Children's Mental Health Services	Clinical Child and Family Psychology Review		5	4	10.1023/A:1020972906177	Charles Glisson	2002	http://link.springer.com/article/10.1023/A%3A1020972906177	Article
Familias Unidas: A Family-Centered Ecodevelopmental Intervention to Reduce Risk for Problem Behavior among Hispanic Adolescents	Clinical Child and Family Psychology Review		5	2	10.1023/A:1015420503275	J. Douglas CoatsworthHilda PantinJose Szapocznik	2002	http://link.springer.com/article/10.1023/A%3A1015420503275	Article
A Systematic Review and Evaluation of Clinical Practice Guidelines for Children and Youth with Disruptive Behavior: Rigor of Development and Recommendations for Use	Clinical Child and Family Psychology Review		22	4	10.1007/s10567-019-00292-2	Brendan F. AndradeDarren CourtneyStephanie DudaMadison AitkenStephanie G. CraigPeter SzatmariJoanna HendersonKathryn Bennett	2019	http://link.springer.com/article/10.1007/s10567-019-00292-2	Article
Advancing Evidence-Based Assessment in School Mental Health: Key Priorities for an Applied Research Agenda	Clinical Child and Family Psychology Review		19	4	10.1007/s10567-016-0217-y	Prerna G. AroraElizabeth H. ConnorsMelissa W. GeorgeAaron R. LyonCourtney B. WolkMark D. Weist	2016	http://link.springer.com/article/10.1007/s10567-016-0217-y	Article
The President’s New Freedom Commission: Capitalizing on Opportunities to Advance School-Based Mental Health Services	Clinical Child and Family Psychology Review		9	3 - 4	10.1007/s10567-006-0003-3	Carrie MillsSharon Hoover StephanElizabeth MooreMark D. WeistBrian P. DalyMichele Edwards	2006	http://link.springer.com/article/10.1007/s10567-006-0003-3	Article
The PAX Good Behavior Game: One Model for Evolving a More Nurturing Society	Clinical Child and Family Psychology Review		23	4	10.1007/s10567-020-00323-3	Magnus JohanssonAnthony BiglanDennis Embry	2020	http://link.springer.com/article/10.1007/s10567-020-00323-3	Article
Parenting Interventions for Refugees and Forcibly Displaced Families: A Systematic Review	Clinical Child and Family Psychology Review				10.1007/s10567-021-00375-z	Sarah GillespieJasmine BanegasJoseph MaxwellAthena C. Y. ChanNeveen Ali-Saleh DarawshyAkash R. WasilScott MarsalisAbigail Gewirtz	2022	http://link.springer.com/article/10.1007/s10567-021-00375-z	Article
Economic Evaluations of Mental Health Programs for Children and Adolescents in the United States: A Systematic Review	Clinical Child and Family Psychology Review		24	1	10.1007/s10567-020-00333-1	Jenna Y. SungCorinne N. KacmarekJessica L. Schleider	2021	http://link.springer.com/article/10.1007/s10567-020-00333-1	Article
A Multidimensional, Multi-tiered System of Supports Model to Promote School Attendance and Address School Absenteeism	Clinical Child and Family Psychology Review		23	3	10.1007/s10567-020-00317-1	Christopher A. KearneyPatricia A. Graczyk	2020	http://link.springer.com/article/10.1007/s10567-020-00317-1	Article
Culturally Sensitive Risk Behavior Prevention Programs for African American Adolescents: A Systematic Analysis	Clinical Child and Family Psychology Review		16	2	10.1007/s10567-013-0133-3	Isha MetzgerShauna M. CooperNicole ZarrettKate Flory	2013	http://link.springer.com/article/10.1007/s10567-013-0133-3	Article
The Evaluation of Parental Fitness in Termination of Parental Rights Cases: A Functional-Contextual Perspective	Clinical Child and Family Psychology Review		1	2	10.1023/A:1021883611965	Sandra T. AzarAllison F. LaurettiBruce V. Loding	1998	http://link.springer.com/article/10.1023/A%3A1021883611965	Article
Triple P-Positive Parenting Program: Towards an Empirically Validated Multilevel Parenting and Family Support Strategy for the Prevention of Behavior and Emotional Problems in Children	Clinical Child and Family Psychology Review		2	2	10.1023/A:1021843613840	Matthew R. Sanders	1999	http://link.springer.com/article/10.1023/A%3A1021843613840	Article
Children's Testimony: A Review of Research on Memory for Past Experiences	Clinical Child and Family Psychology Review		4	2	10.1023/A:1011333231621	Betty N. GordonLynne Baker-WardPeter A. Ornstein	2001	http://link.springer.com/article/10.1023/A%3A1011333231621	Article
Is the Concept of Self-Regulation Useful for Supporting Effective Implementation in Community Settings?	Clinical Child and Family Psychology Review		22	1	10.1007/s10567-019-00286-0	Rebecca H. RoppoloJenna McWilliamWilliam A. Aldridge IIRobin H. JenkinsRenee I. BoothroydLaTanya R. Moore	2019	http://link.springer.com/article/10.1007/s10567-019-00286-0	Article
A Strategic Plan for Strengthening America’s Families: A Brief from the Coalition of Behavioral Science Organizations	Clinical Child and Family Psychology Review		23	2	10.1007/s10567-020-00318-0	Anthony BiglanKaren ElfnerS. Andrew GarbaczKelli KomroRonald J. PrinzMark D. WeistDawn K. WilsonAmie Zarling	2020	http://link.springer.com/article/10.1007/s10567-020-00318-0	Article
Self-Regulation in Low- and Middle-Income Countries: Challenges and Future Directions	Clinical Child and Family Psychology Review		22	1	10.1007/s10567-019-00278-0	Divna HaslamAnilena MejiaDana ThomsonTheresa Betancourt	2019	http://link.springer.com/article/10.1007/s10567-019-00278-0	Article
Towards Scalable, Integrative Assessment of Children’s Self-Regulatory Capabilities: New Applications of Digital Technology	Clinical Child and Family Psychology Review		22	1	10.1007/s10567-019-00282-4	Jamin DayKate FreibergAlan HayesRoss Homel	2019	http://link.springer.com/article/10.1007/s10567-019-00282-4	Article
Reducing Poverty-Related Disparities in Child Development and School Readiness: The Smart Beginnings Tiered Prevention Strategy that Combines Pediatric Primary Care with Home Visiting	Clinical Child and Family Psychology Review		24	4	10.1007/s10567-021-00366-0	Daniel S. ShawAlan L. MendelsohnPamela A. Morris	2021	http://link.springer.com/article/10.1007/s10567-021-00366-0	Article
Incorporating Multifaceted Mental Health Prevention Services in Community Sectors-of-Care	Clinical Child and Family Psychology Review		11	1 - 2	10.1007/s10567-007-0029-1	Abigail H. GewirtzGerald J. August	2008	http://link.springer.com/article/10.1007/s10567-007-0029-1	Article
Parental Control in the Etiology of Anxiety	Clinical Child and Family Psychology Review		9	2	10.1007/s10567-006-0007-z	Natalie BallashOvsanna LeyferAmy F. BuckleyJanet Woodruff-Borden	2006	http://link.springer.com/article/10.1007/s10567-006-0007-z	Article
Building Schools’ Readiness to Implement a Comprehensive Approach to School Safety	Clinical Child and Family Psychology Review		21	4	10.1007/s10567-018-0264-7	Beverly KingstonSabrina Arredondo MattsonAllison DymnickiElizabeth SpierMonica FitzgeraldKimberly ShipmanSarah GoodrumWilliam WoodwardJody WittKarl G. HillDelbert Elliott	2018	http://link.springer.com/article/10.1007/s10567-018-0264-7	Article
Interpersonal Skills Training to Reduce Aggressive and Delinquent Behavior: Limited Evidence and the Need for an Evidence-Based System of Care	Clinical Child and Family Psychology Review		2	3	10.1023/A:1021855022385	Ted K. TaylorJ. Mark EddyAnthony Biglan	1999	http://link.springer.com/article/10.1023/A%3A1021855022385	Article
The Good Behavior Game: A Best Practice Candidate as a Universal Behavioral Vaccine	Clinical Child and Family Psychology Review		5	4	10.1023/A:1020977107086	Dennis D. Embry	2002	http://link.springer.com/article/10.1023/A%3A1020977107086	Article
Brief Strategic Family Therapy: Twenty-Five Years of Interplay Among Theory, Research and Practice in Adolescent Behavior Problems and Drug Abuse	Clinical Child and Family Psychology Review		3	2	10.1023/A:1009512719808	José SzapocznikRobert A. Williams	2000	http://link.springer.com/article/10.1023/A%3A1009512719808	Article
After-School Youth Development Programs: A Developmental-Ecological Model of Current Research	Clinical Child and Family Psychology Review		7	3	10.1023/B:CCFP.0000045126.83678.75	Nathaniel R. RiggsMark T. Greenberg	2004	http://link.springer.com/article/10.1023/B%3ACCFP.0000045126.83678.75	Article
Grandfamilies and the Opioid Epidemic: A Systemic Perspective and Future Priorities	Clinical Child and Family Psychology Review		24	2	10.1007/s10567-021-00343-7	Megan L. Dolbin-MacNabLyn M. O’Connell	2021	http://link.springer.com/article/10.1007/s10567-021-00343-7	Article
Assessing Parenting Competence in Child Protection Cases: A Clinical Practice Model	Clinical Child and Family Psychology Review		4	1	10.1023/A:1009548509598	Karen S. Budd	2001	http://link.springer.com/article/10.1023/A%3A1009548509598	Article
Psychometric Properties of Parent–Child (0–5 years) Interaction Outcome Measures as Used in Randomized Controlled Trials of Parent Programs: A Systematic Review	Clinical Child and Family Psychology Review		22	2	10.1007/s10567-019-00275-3	Nicole GridleySarah BlowerAbby DunnTracey BywaterKaren WhittakerMaria Bryant	2019	http://link.springer.com/article/10.1007/s10567-019-00275-3	Article
Optimising Evidence-Based Psychological Treatment for the Mental Health Needs of Children with Epilepsy: Principles and Methods	Clinical Child and Family Psychology Review		23	2	10.1007/s10567-019-00310-3	Roz ShafranSophie BennettAnna CoughtreyAlice WelchFahreen WaljiJ. Helen CrossIsobel HeymanAlice SibelliJessica SmithJamie RossEmma DalrympleSophia VaradkarRona Moss-Morris	2020	http://link.springer.com/article/10.1007/s10567-019-00310-3	Article
Home, School, and Community Partnerships: Integrating Issues of Race, Culture, and Social Class	Clinical Child and Family Psychology Review		1	3	10.1023/A:1022600830757	Gary WrightEmilie Phillips Smith	1998	http://link.springer.com/article/10.1023/A%3A1022600830757	Article
Critical Issues in the Prevention of Violence-Related Behavior in Youth	Clinical Child and Family Psychology Review		5	2	10.1023/A:1015411320113	Suzanne E. U. KernsRonald J. Prinz	2002	http://link.springer.com/article/10.1023/A%3A1015411320113	Article
Parenting Interventions for Children with Autism Spectrum and Disruptive Behavior Disorders: Opportunities for Cross-Fertilization	Clinical Child and Family Psychology Review		9	3 - 4	10.1007/s10567-006-0010-4	Lauren Brookman-FrazeeAubyn StahmerMary J. Baker-EriczénKatherine Tsai	2006	http://link.springer.com/article/10.1007/s10567-006-0010-4	Article
Review of the Evidence for Motivation Deficits in Youth with ADHD and Their Association with Functional Outcomes	Clinical Child and Family Psychology Review		21	4	10.1007/s10567-018-0268-3	Zoe R. SmithJoshua M. Langberg	2018	http://link.springer.com/article/10.1007/s10567-018-0268-3	Article
Test Anxiety: A Cross-Cultural Perspective	Clinical Child and Family Psychology Review		8	1	10.1007/s10567-005-2342-x	Jaee BodasThomas H. Ollendick	2005	http://link.springer.com/article/10.1007/s10567-005-2342-x	Article
Improving Outcomes for Youth with ADHD: A Conceptual Framework for Combined Neurocognitive and Skill-Based Treatment Approaches	Clinical Child and Family Psychology Review		17	4	10.1007/s10567-014-0171-5	Anil ChackoMichael KoflerMatthew Jarrett	2014	http://link.springer.com/article/10.1007/s10567-014-0171-5	Article
Understanding the Nature and Consequences of Children’s Exposure to Violence: Research Perspectives	Clinical Child and Family Psychology Review		12	2	10.1007/s10567-009-0057-0	LeShawndra N. PriceValerie Maholmes	2009	http://link.springer.com/article/10.1007/s10567-009-0057-0	Article
Evidence-based Kernels: Fundamental Units of Behavioral Influence	Clinical Child and Family Psychology Review		11	3	10.1007/s10567-008-0036-x	Dennis D. EmbryAnthony Biglan	2008	http://link.springer.com/article/10.1007/s10567-008-0036-x	Article
The Ethnic Context of Child and Adolescent Problem Behavior: Implications for Child and Family Interventions	Clinical Child and Family Psychology Review		10	2	10.1007/s10567-007-0021-9	Miwa YasuiThomas J. Dishion	2007	http://link.springer.com/article/10.1007/s10567-007-0021-9	Article
Conceptualizing Culturally Infused Engagement and Its Measurement for Ethnic Minority and Immigrant Children and Families	Clinical Child and Family Psychology Review		20	3	10.1007/s10567-017-0229-2	Miwa YasuiKathleen J. PottickYun Chen	2017	http://link.springer.com/article/10.1007/s10567-017-0229-2	Article
Dissemination of Family-Centered Prevention for Military and Veteran Families: Adaptations and Adoption within Community and Military Systems of Care	Clinical Child and Family Psychology Review		16	4	10.1007/s10567-013-0154-y	William R. BeardsleeLee E. KlosinskiWilliam SaltzmanCatherine MogilSusan PangelinanCarl P. McKnightPatricia Lester	2013	http://link.springer.com/article/10.1007/s10567-013-0154-y	Article
Promoting Nurturing Environments in Afterschool Settings	Clinical Child and Family Psychology Review		20	2	10.1007/s10567-017-0239-0	Emilie Phillips SmithCatherine P. Bradshaw	2017	http://link.springer.com/article/10.1007/s10567-017-0239-0	Article
How Does Homelessness Affect Parenting Behaviour? A Systematic Critical Review and Thematic Synthesis of Qualitative Research	Clinical Child and Family Psychology Review		21	1	10.1007/s10567-017-0244-3	Caroline BradleyJohn McGowanDaniel Michelson	2018	http://link.springer.com/article/10.1007/s10567-017-0244-3	Article
Functional Impairment in Latino Children with ADHD: Implications for Culturally Appropriate Conceptualization and Measurement	Clinical Child and Family Psychology Review		14	3	10.1007/s10567-011-0098-z	Lauren Marie HaackAlyson C. Gerdes	2011	http://link.springer.com/article/10.1007/s10567-011-0098-z	Article
Transformation of Adolescent Peer Relations in the Social Media Context: Part 2—Application to Peer Group Processes and Future Directions for Research	Clinical Child and Family Psychology Review		21	3	10.1007/s10567-018-0262-9	Jacqueline NesiSophia Choukas-BradleyMitchell J. Prinstein	2018	http://link.springer.com/article/10.1007/s10567-018-0262-9	Article
The Cooperative Research Centre for Living with Autism (Autism CRC) Conceptual Model to Promote Mental Health for Adolescents with ASD	Clinical Child and Family Psychology Review		19	2	10.1007/s10567-016-0203-4	Ian M. ShochetBeth R. SaggersSuzanne B. CarringtonJayne A. OrrAstrid M. WurflBonnie M. DuncanCoral L. Smith	2016	http://link.springer.com/article/10.1007/s10567-016-0203-4	Article
A Review of Parent Participation Engagement in Child and Family Mental Health Treatment	Clinical Child and Family Psychology Review		18	2	10.1007/s10567-015-0182-x	Rachel Haine-SchlagelNatalia Escobar Walsh	2015	http://link.springer.com/article/10.1007/s10567-015-0182-x	Article
Effectiveness Research in the Context of School-Based Mental Health	Clinical Child and Family Psychology Review		7	4	10.1007/s10567-004-6085-x	Julie Sarno OwensCaroline E. Murphy	2004	http://link.springer.com/article/10.1007/s10567-004-6085-x	Article
Effectiveness of the Wraparound Process for Children with Emotional and Behavioral Disorders: A Meta-Analysis	Clinical Child and Family Psychology Review		12	4	10.1007/s10567-009-0059-y	Jesse C. SuterEric J. Bruns	2009	http://link.springer.com/article/10.1007/s10567-009-0059-y	Article
Family Conflict, Emotional Security, and Child Development: Translating Research Findings into a Prevention Program for Community Families	Clinical Child and Family Psychology Review		15	1	10.1007/s10567-012-0112-0	E. Mark CummingsJulie N. Schatz	2012	http://link.springer.com/article/10.1007/s10567-012-0112-0	Article
How Do Family-Focused Prevention Programs Work? A Review of Mediating Mechanisms Associated with Reductions in Youth Antisocial Behaviors	Clinical Child and Family Psychology Review		19	4	10.1007/s10567-016-0207-0	Abigail A. FaganKristen M. Benedini	2016	http://link.springer.com/article/10.1007/s10567-016-0207-0	Article
Family Support in Children’s Mental Health: A Review and Synthesis	Clinical Child and Family Psychology Review		13	1	10.1007/s10567-009-0060-5	Kimberly E. HoagwoodMary A. CavaleriS. Serene OlinBarbara J. BurnsElaine SlatonDarcy GruttadaroRuth Hughes	2010	http://link.springer.com/article/10.1007/s10567-009-0060-5	Article
Do State Mental Health Plans Address the New Freedom Commission’s Goals for Children’s Mental Health?	Clinical Child and Family Psychology Review		12	4	10.1007/s10567-009-0054-3	Sara R. GouldMichael C. RobertsSarah E. Beals	2009	http://link.springer.com/article/10.1007/s10567-009-0054-3	Article
Parents’ Perceptions and Experiences of Parenting Programmes: A Systematic Review and Metasynthesis of the Qualitative Literature	Clinical Child and Family Psychology Review		23	2	10.1007/s10567-019-00307-y	J. ButlerL. GreggR. CalamA. Wittkowski	2020	http://link.springer.com/article/10.1007/s10567-019-00307-y	Article
Parenting Cognition and Affective Outcomes Following Parent Management Training: A Systematic Review	Clinical Child and Family Psychology Review		19	3	10.1007/s10567-016-0208-z	Sara ColalilloCharlotte Johnston	2016	http://link.springer.com/article/10.1007/s10567-016-0208-z	Article
Development of a Cognitive-Behavioral Intervention Program to Treat Anxiety and Social Deficits in Teens with High-Functioning Autism	Clinical Child and Family Psychology Review		13	1	10.1007/s10567-009-0062-3	Susan W. WhiteAnne Marie AlbanoCynthia R. JohnsonConnie KasariThomas OllendickAmi KlinDonald OswaldLawrence Scahill	2010	http://link.springer.com/article/10.1007/s10567-009-0062-3	Article
Creating Nurturing Environments: A Science-Based Framework for Promoting Child Health and Development Within High-Poverty Neighborhoods	Clinical Child and Family Psychology Review		14	2	10.1007/s10567-011-0095-2	Kelli A. KomroBrian R. FlayAnthony Biglan	2011	http://link.springer.com/article/10.1007/s10567-011-0095-2	Article
