# Supplementary material for: An umbrella review of reviews on challenges to meaningful adolescent involvement in health research
Source: Health Expect. 2024 Jan 27;27(1):e13980. doi: 10.1111/hex.13980 (PMC10821743; doi:10.1111/hex.13980)
Supplement: Supplementary file 1 — Supporting information. [file HEX-27-e13980-s001.zip › Search record and results/Other sources/10 Journals/8. Clinical child and family psychology review/Clinical child and family psychology review - search string 3.csv]

Item Title	Publication Title	Book Series Title	Journal Volume	Journal Issue	Item DOI	Authors	Publication Year	URL	Content Type
Family-Based Therapy for Adolescent Drug Abuse: Knowns and Unknowns	Clinical Child and Family Psychology Review		3	4	10.1023/A:1026429205294	Timothy J. OzechowskiHoward A. Liddle	2000	http://link.springer.com/article/10.1023/A%3A1026429205294	Article
Parental Monitoring and the Prevention of Child and Adolescent Problem Behavior: A Conceptual and Empirical Formulation	Clinical Child and Family Psychology Review		1	1	10.1023/A:1021800432380	Thomas J. DishionRobert J. McMahon	1998	http://link.springer.com/article/10.1023/A%3A1021800432380	Article
Brief Strategic Family Therapy: Twenty-Five Years of Interplay Among Theory, Research and Practice in Adolescent Behavior Problems and Drug Abuse	Clinical Child and Family Psychology Review		3	2	10.1023/A:1009512719808	José SzapocznikRobert A. Williams	2000	http://link.springer.com/article/10.1023/A%3A1009512719808	Article
The EARLY ALLIANCE Prevention Trial: An Integrated Set of Interventions to Promote Competence and Reduce Risk for Conduct Disorder, Substance Abuse, and School Failure	Clinical Child and Family Psychology Review		2	1	10.1023/A:1021815408272	Jean E. DumasRonald J. PrinzEmilie Phillips SmithJames Laughlin	1999	http://link.springer.com/article/10.1023/A%3A1021815408272	Article
The Role of Families in Adolescent HIV Prevention: A Review	Clinical Child and Family Psychology Review		3	2	10.1023/A:1009571518900	Tatiana PerrinoAlina González-SoldevillaHilda PantinJosé Szapocznik	2000	http://link.springer.com/article/10.1023/A%3A1009571518900	Article
Neighborhood Contextual Factors and Early-Starting Antisocial Pathways	Clinical Child and Family Psychology Review		5	1	10.1023/A:1014521724498	Erin M. IngoldsbyDaniel S. Shaw	2002	http://link.springer.com/article/10.1023/A%3A1014521724498	Article
Homelessness Among Families, Children, and Adolescents: An Ecological–Developmental Perspective	Clinical Child and Family Psychology Review		7	3	10.1023/B:CCFP.0000045124.09503.f1	Mason G. HaberPaul A. Toro	2004	http://link.springer.com/article/10.1023/B%3ACCFP.0000045124.09503.f1	Article
A Systematic Review of Self-Report Measures of Negative Self-Referential Emotions Developed for Non-Clinical Child and Adolescent Samples	Clinical Child and Family Psychology Review		24	2	10.1007/s10567-020-00339-9	Hajra AshraChristopher BarnesEdward StuppleFrances A. Maratos	2021	http://link.springer.com/article/10.1007/s10567-020-00339-9	Article
The Role of Families and Care Givers as Risk and Protective Factors in Preventing Youth Violence	Clinical Child and Family Psychology Review		3	1	10.1023/A:1009519503260	Le'Roy E. ReeseElizabeth M. VeraThomas R. SimonRobin M. Ikeda	2000	http://link.springer.com/article/10.1023/A%3A1009519503260	Article
Preadolescent Clues to Understanding Depression in Girls	Clinical Child and Family Psychology Review		8	2	10.1007/s10567-005-4750-3	Kate Keenan Ph.D.Alison E. Hipwell	2005	http://link.springer.com/article/10.1007/s10567-005-4750-3	Article
Delinquent Behavior: Systematic Review of Genetic and Environmental Risk Factors	Clinical Child and Family Psychology Review		22	4	10.1007/s10567-019-00298-w	Andreia AzeredoDiana MoreiraPatrícia FigueiredoFernando Barbosa	2019	http://link.springer.com/article/10.1007/s10567-019-00298-w	Article
Parental Control in the Etiology of Anxiety	Clinical Child and Family Psychology Review		9	2	10.1007/s10567-006-0007-z	Natalie BallashOvsanna LeyferAmy F. BuckleyJanet Woodruff-Borden	2006	http://link.springer.com/article/10.1007/s10567-006-0007-z	Article
Cognitive Behavior Therapy for Anxious Adolescents: Developmental Influences on Treatment Design and Delivery	Clinical Child and Family Psychology Review		12	4	10.1007/s10567-009-0058-z	Floor M. SauterDavid HeyneP. Michiel Westenberg	2009	http://link.springer.com/article/10.1007/s10567-009-0058-z	Article
