# Supplementary material for: An umbrella review of reviews on challenges to meaningful adolescent involvement in health research
Source: Health Expect. 2024 Jan 27;27(1):e13980. doi: 10.1111/hex.13980 (PMC10821743; doi:10.1111/hex.13980)
Supplement: Supplementary file 1 — Supporting information. [file HEX-27-e13980-s001.zip › Search record and results/Other sources/10 Journals/9- Journal of Positive Behavior Interventions/Journal of Positive Behavior Interventions - search string 1.enw]

%0 Journal Article
%A Steed, Elizabeth A.
%A Barton, Erin E.
%A Strain, Phillip S.
%T Instructional Approaches That Promote Positive Social Outcomes for Young Children: A Historical Review of Single-Case Design Research
%D 2021
%J Journal of Positive Behavior Interventions
%P 201-213
%V 23
%N 3
%R 10.1177/1098300720916717
%U https://journals.sagepub.com/doi/abs/10.1177/1098300720916717
%X This historical review explores the development of the literature base of single-case intervention research associated with the promotion of social outcomes for young children under the age of 9. Research studies are included from the seminal study conducted in 1956, continuing through 2019. Trends and patterns in study components are noted, such as changes over time in participant populations and the use of natural versus segregated and clinic settings. The evolution of research using particular social interventions is described as well as the various intervention agents used to impact social dependent variables across decades. Future research implications are discussed, including understudied components of social competence, the contextual variables that impact fidelity of implementation, and the need for continued research in natural settings using evidence-based social interventions that also are culturally and linguistically relevant for diverse and inclusive early learning settings.
%K historical review,social interventions,single-case research design


%0 Journal Article
%A Ledford, Jennifer R.
%A Pustejovsky, James E.
%T Systematic Review and Meta-Analysis of Stay-Play-Talk Interventions for Improving Social Behaviors of Young Children
%D 0
%J Journal of Positive Behavior Interventions
%P 1098300720983521
%V 0
%N 0
%R 10.1177/1098300720983521
%U https://journals.sagepub.com/doi/abs/10.1177/1098300720983521
%X Stay-play-talk (SPT) is a peer-mediated intervention that involves training peer implementers to stay in proximity to, play with, and talk to a focal child who has disabilities or lower social competence. This systematic review and meta-analysis investigated the contexts in which SPT interventions have been conducted, the methodological adequacy of the research assessing its effects, and the outcomes for both peer implementers and focal children. Studies have primarily occurred in inclusive preschool settings during free play activities, with researchers serving as facilitators. Average effects were positive and substantial for both peer implementers and focal children, although considerable heterogeneity across studies was observed. Additional research is needed to determine what peer implementer and focal child characteristics moderate intervention success, what modifications are needed for children who have complex communication needs, and optimal procedural variations (e.g., group size, training time).
%K peer-mediated procedures,competence,social relationships/interactions


%0 Journal Article
%A Charlton, Cade T.
%A Moulton, Sara
%A Sabey, Christian V.
%A West, Richard
%T A Systematic Review of the Effects of Schoolwide Intervention Programs on Student and Teacher Perceptions of School Climate
%D 2021
%J Journal of Positive Behavior Interventions
%P 185-200
%V 23
%N 3
%R 10.1177/1098300720940168
%U https://journals.sagepub.com/doi/abs/10.1177/1098300720940168
%X A safe, supportive school climate is critical for school effectiveness. Unfortunately, the research linking a positive school climate to critical student outcomes includes few systematic reviews of the school climate literature and no reviews focused on the effects of interventions to improve school climate. This review examined the methodological quality and findings from 18 experimental studies evaluating the effects of schoolwide interventions on teacher and student perceptions of school climate. Each study was rated in terms of quality of the methods and magnitude of effects on school climate. Results indicated that only three of the 25 articles were considered methodologically sound. Effect sizes estimating the differences in teacher perceptions of school climate ranged from −0.29 to 1.69, while those concerning differences in student perceptions ranged from 0.03 to 1.93. Studies examining the effects of schoolwide positive behavioral interventions and supports (SWPBIS) and social and emotional learning (SEL) interventions were the most methodologically sound and associated with the highest effect sizes.
%K school climate,intervention,systematic review,social and emotional learning,schoolwide positive behavioral interventions and supports


%0 Journal Article
%A Page, Scott V.
%A Zimmerman, Dylan M.
%A Pinkelman, Sarah E.
%T A Systematic Review of Dependent Group Contingencies (1970–2019)
%D 0
%J Journal of Positive Behavior Interventions
%P 10983007211054519
%V 0
%N 0
%R 10.1177/10983007211054519
%U https://journals.sagepub.com/doi/abs/10.1177/10983007211054519
%X Dependent group contingencies offer an efficient way to improve the behavior of an entire group of students, as the performance of only one or a few students needs to be monitored at a time. Prior literature reviews outlined the use of group contingency interventions with children in educational settings; however, these reviews did not exclusively examine dependent group contingencies or the varied conditions under which this intervention has been implemented. The purpose of this review was to classify the settings, populations, outcome measures, intervention components, and procedural parameters of dependent group contingencies across the research literature. We completed electronic database searches between 1970 and 2019 for experimental studies in APA PsycINFO, ERIC, CINAHL, CINHAL Complete, Psychology and Behavioral Sciences Collection, Education Source, Academic Search Ultimate, and ProQuest and ancestral searches for the exact terms “dependent group contingenc*” OR “dependent group-oriented contingenc*” in the title, abstract, or author-defined keywords. The results of our review are summarized and discussed in terms of directions for future research and implications for practice.
%K dependent group contingencies,group contingencies,group-oriented contingencies,classroom management,group behavior management


%0 Journal Article
%A Samudre, Mark D.
%A LeJeune, Lauren M.
%A Ascetta, Kate E.
%A Dollinger, Hannah
%T A Systematic Review of General Educator Behavior Management Training
%D 2022
%J Journal of Positive Behavior Interventions
%P 69-84
%V 24
%N 1
%R 10.1177/10983007211020784
%U https://journals.sagepub.com/doi/abs/10.1177/10983007211020784
%X The purpose of this review was to systematically analyze the literature on behavior management training for general educators (Pre–K-12). We identified 74 articles in which general educators were trained to implement a behavior management strategy. General educators were most commonly trained to implement behavior-specific praise (n = 12), Class-Wide Function-Related Intervention Teams (n = 8), or a multi-component intervention package (i.e., a student-level intervention that included a number of strategies; n = 21). The two most common training components were initial training provided in a one-on-one format (n = 30) and the inclusion of ongoing coaching (n = 29). Thirty-nine articles included measures of practitioner fidelity or discrete behaviors (e.g., behavior-specific praise) within the context of an experimental design. We evaluated methodological rigor and evidence of effectiveness of these 39 articles using What Works Clearinghouse standards. Eleven articles included group design studies, nine (81.82%) of which met standards with or without reservations, and four designs had promising evidence of effectiveness. Twenty-eight articles included a total of 49 single-case research designs, of which 27 designs (55.10%) met standards with or without reservations, and 23 designs provided moderate to strong evidence of effectiveness. Directions for future research and implications for the field are provided.
%K behavior management,coaching,general education,systematic review,training


%0 Journal Article
%A Walker, Bridget
%A Cheney, Doug
%A Stage, Scott
%T The Validity and Reliability of the Self-Assessment and Program Review:Assessing School Progress in Schoolwide Positive Behavior Support
%D 2009
%J Journal of Positive Behavior Interventions
%P 94-109
%V 11
%N 2
%R 10.1177/1098300708322445
%U https://journals.sagepub.com/doi/abs/10.1177/1098300708322445
%X The Self-Assessment and Program Review (SAPR) was developed to provide an assessment tool that schools could use to track their progress in implementing key practices related to all three levels of schoolwide positive behavior supports (SWPBS). The SAPR is a team-based assessment tool, using both individual and team ratings of 10 evidence-based subscales and related indicators, to monitor the implementation of SWPBS practices and assist teams in developing and monitoring plans for school improvement. This article describes the background, development, features, and details of the initial psychometric properties of the measure. The role and function of the SWPBS leadership team were also analyzed for their influence on the assessment and implementation process. Overall, results suggest that the SAPR is both reliable and valid, and it provides a useful and efficient tool to leadership teams interested in assessing their implementation of key SWPBS practices.
%K schoolwide positive behavior support,school improvement,team-based assessment,leadership teams,school improvement planning,positive behavior support,PBS assessment,evidence-based practices
