# Supplementary material for: An umbrella review of reviews on challenges to meaningful adolescent involvement in health research
Source: Health Expect. 2024 Jan 27;27(1):e13980. doi: 10.1111/hex.13980 (PMC10821743; doi:10.1111/hex.13980)
Supplement: Supplementary file 1 — Supporting information. [file HEX-27-e13980-s001.zip › Search record and results/Other sources/10 Journals/9- Journal of Positive Behavior Interventions/Journal of Positive Behavior Interventions - search string 3.enw]

%0 Journal Article
%A Bruhn, Allison
%A Gilmour, Allison
%A Rila, Ashley
%A Van Camp, Alyssa
%A Sheaffer, Amanda
%A Hancock, Eleanor
%A Fernando, Josephine
%A Wehby, Joseph
%T Treatment Components and Participant Characteristics Associated With Outcomes in Self-Monitoring Interventions
%D 0
%J Journal of Positive Behavior Interventions
%P 1098300720946651
%V 0
%N 0
%R 10.1177/1098300720946651
%U https://journals.sagepub.com/doi/abs/10.1177/1098300720946651
%X Self-monitoring is one of the most widely used and widely researched strategies for improving student behavior. However, specific research-based guidance about how to design effective self-monitoring interventions and to whom they should be delivered does not yet exist. To this end, we examined how various treatment components and participant characteristics moderated response to self-monitoring interventions. We included 66 single-case studies on academic engagement and 21 single-case studies on disruptive behavior. These studies included 290 participants with challenging behavior, 183 of whom had a disability. After extracting raw data from original studies, we analyzed data using multilevel modeling for each dependent variable (i.e., academic engagement, disruptive behavior). Across both dependent variables, student age and educational setting impacted treatment effects, as did the inclusion of goal-setting, feedback, and reinforcement. Based on our findings, we describe implications related to designing self-monitoring interventions. We also discuss limitations and future directions.
%K classroom,intervention(s),self-management,self-regulation,single-case designs,data analysis,studies


%0 Journal Article
%A Ledford, Jennifer R.
%A Pustejovsky, James E.
%T Systematic Review and Meta-Analysis of Stay-Play-Talk Interventions for Improving Social Behaviors of Young Children
%D 0
%J Journal of Positive Behavior Interventions
%P 1098300720983521
%V 0
%N 0
%R 10.1177/1098300720983521
%U https://journals.sagepub.com/doi/abs/10.1177/1098300720983521
%X Stay-play-talk (SPT) is a peer-mediated intervention that involves training peer implementers to stay in proximity to, play with, and talk to a focal child who has disabilities or lower social competence. This systematic review and meta-analysis investigated the contexts in which SPT interventions have been conducted, the methodological adequacy of the research assessing its effects, and the outcomes for both peer implementers and focal children. Studies have primarily occurred in inclusive preschool settings during free play activities, with researchers serving as facilitators. Average effects were positive and substantial for both peer implementers and focal children, although considerable heterogeneity across studies was observed. Additional research is needed to determine what peer implementer and focal child characteristics moderate intervention success, what modifications are needed for children who have complex communication needs, and optimal procedural variations (e.g., group size, training time).
%K peer-mediated procedures,competence,social relationships/interactions


%0 Journal Article
%A Steed, Elizabeth A.
%A Barton, Erin E.
%A Strain, Phillip S.
%T Instructional Approaches That Promote Positive Social Outcomes for Young Children: A Historical Review of Single-Case Design Research
%D 2021
%J Journal of Positive Behavior Interventions
%P 201-213
%V 23
%N 3
%R 10.1177/1098300720916717
%U https://journals.sagepub.com/doi/abs/10.1177/1098300720916717
%X This historical review explores the development of the literature base of single-case intervention research associated with the promotion of social outcomes for young children under the age of 9. Research studies are included from the seminal study conducted in 1956, continuing through 2019. Trends and patterns in study components are noted, such as changes over time in participant populations and the use of natural versus segregated and clinic settings. The evolution of research using particular social interventions is described as well as the various intervention agents used to impact social dependent variables across decades. Future research implications are discussed, including understudied components of social competence, the contextual variables that impact fidelity of implementation, and the need for continued research in natural settings using evidence-based social interventions that also are culturally and linguistically relevant for diverse and inclusive early learning settings.
%K historical review,social interventions,single-case research design


%0 Journal Article
%A Charlton, Cade T.
%A Moulton, Sara
%A Sabey, Christian V.
%A West, Richard
%T A Systematic Review of the Effects of Schoolwide Intervention Programs on Student and Teacher Perceptions of School Climate
%D 2021
%J Journal of Positive Behavior Interventions
%P 185-200
%V 23
%N 3
%R 10.1177/1098300720940168
%U https://journals.sagepub.com/doi/abs/10.1177/1098300720940168
%X A safe, supportive school climate is critical for school effectiveness. Unfortunately, the research linking a positive school climate to critical student outcomes includes few systematic reviews of the school climate literature and no reviews focused on the effects of interventions to improve school climate. This review examined the methodological quality and findings from 18 experimental studies evaluating the effects of schoolwide interventions on teacher and student perceptions of school climate. Each study was rated in terms of quality of the methods and magnitude of effects on school climate. Results indicated that only three of the 25 articles were considered methodologically sound. Effect sizes estimating the differences in teacher perceptions of school climate ranged from −0.29 to 1.69, while those concerning differences in student perceptions ranged from 0.03 to 1.93. Studies examining the effects of schoolwide positive behavioral interventions and supports (SWPBIS) and social and emotional learning (SEL) interventions were the most methodologically sound and associated with the highest effect sizes.
%K school climate,intervention,systematic review,social and emotional learning,schoolwide positive behavioral interventions and supports


%0 Journal Article
%A Kincaid, Don
%A Peshak George, Heather
%A Childs, Karen
%T Review of the Positive Behavior Support Training Curriculum:Supervisory and Direct Support Editions
%D 2006
%J Journal of Positive Behavior Interventions
%P 183-188
%V 8
%N 3
%R 10.1177/10983007060080030701
%U https://journals.sagepub.com/doi/abs/10.1177/10983007060080030701
%X In the past several years, the values and practices of positive behavior support (PBS) have had a significant impact on services provided to adults and children with disabilities. Evidence of this impact can be seen in federal grants and laws such as the Individuals with Disabilities Education Act Amendments of 1997 (IDEA, 1997), a professional journal (the Journal of Positive Behavior Interventions), and an established organization (the Association for Positive Behavior Support). With this emergence comes a continued need for clearly defining PBS, identifying the skills evident in a competent practitioner, and effectively teaching those skills to supervisors, teachers, direct support staff, and other professionals. It is with these concerns in mind that we will review the training materials Positive Behavior Support Training Curriculum: Supervisory and Direct Support Editions (PBS-TC).
%K 


%0 Journal Article
%A Page, Scott V.
%A Zimmerman, Dylan M.
%A Pinkelman, Sarah E.
%T A Systematic Review of Dependent Group Contingencies (1970–2019)
%D 0
%J Journal of Positive Behavior Interventions
%P 10983007211054519
%V 0
%N 0
%R 10.1177/10983007211054519
%U https://journals.sagepub.com/doi/abs/10.1177/10983007211054519
%X Dependent group contingencies offer an efficient way to improve the behavior of an entire group of students, as the performance of only one or a few students needs to be monitored at a time. Prior literature reviews outlined the use of group contingency interventions with children in educational settings; however, these reviews did not exclusively examine dependent group contingencies or the varied conditions under which this intervention has been implemented. The purpose of this review was to classify the settings, populations, outcome measures, intervention components, and procedural parameters of dependent group contingencies across the research literature. We completed electronic database searches between 1970 and 2019 for experimental studies in APA PsycINFO, ERIC, CINAHL, CINHAL Complete, Psychology and Behavioral Sciences Collection, Education Source, Academic Search Ultimate, and ProQuest and ancestral searches for the exact terms “dependent group contingenc*” OR “dependent group-oriented contingenc*” in the title, abstract, or author-defined keywords. The results of our review are summarized and discussed in terms of directions for future research and implications for practice.
%K dependent group contingencies,group contingencies,group-oriented contingencies,classroom management,group behavior management


%0 Journal Article
%A Moore, Tara C.
%A Maggin, Daniel M.
%A Thompson, Kelly M.
%A Gordon, Jason R.
%A Daniels, Stephanie
%A Lang, Lucinda E.
%T Evidence Review for Teacher Praise to Improve Students’ Classroom Behavior
%D 2019
%J Journal of Positive Behavior Interventions
%P 3-18
%V 21
%N 1
%R 10.1177/1098300718766657
%U https://journals.sagepub.com/doi/abs/10.1177/1098300718766657
%X In this study, a systematic review was conducted to examine the evidence base for teacher praise for students without severe disabilities in K–12 classroom settings. Specifically, reviewers followed standards presented by the Council for Exceptional Children and the What Works Clearinghouse to evaluate the methodological quality of 30 studies meeting inclusion criteria. Only 11 studies were rated as being methodologically sound. The review team then classified effects of the 11 methodologically sound studies and provided an overall evidence-based classification for the practice using both sets of standards. Results indicated there is currently insufficient evidence to identify teacher praise as an evidence-based practice for this population of students. A further evaluation of this research base provided no discernable patterns for when and for whom teacher praise is likely to be effective. Implications for practice and future research are provided.
%K teacher praise,problem behavior,evidence-based practice,research-based practice


%0 Journal Article
%A Wolfe, Katie
%A Pyle, Daniel
%A Charlton, Cade T.
%A Sabey, Christian V.
%A Lund, Emily M.
%A Ross, Scott W.
%T A Systematic Review of the Empirical Support for Check-In Check-Out
%D 2016
%J Journal of Positive Behavior Interventions
%P 74-88
%V 18
%N 2
%R 10.1177/1098300715595957
%U https://journals.sagepub.com/doi/abs/10.1177/1098300715595957
%X Tier 2 interventions play an important role within the Positive Behavioral Interventions and Supports framework, bridging the gap between schoolwide Tier 1 interventions and individualized Tier 3 supports. Check-in Check-out (CICO) is a promising Tier 2 intervention for addressing mild problem behavior and potentially preventing the need for more intensive supports. In this systematic review, we synthesize the characteristics, methodological quality, and outcomes of 15 single-subject studies and one group design study examining CICO. The results suggest that CICO can be considered an evidence-based practice for students with problem behavior maintained by adult attention. Versions of CICO that were modified to address other functions (e.g., obtain peer attention, escape from tasks) demonstrated strong effects, but there were not a sufficient number of studies for modified CICO to qualify as an evidence-based practice. We discuss the implications of this review for practitioners as well as future research on CICO.
%K behavior education program,check-in check-out,problem behavior,Tier 2 intervention


%0 Journal Article
%A Samudre, Mark D.
%A LeJeune, Lauren M.
%A Ascetta, Kate E.
%A Dollinger, Hannah
%T A Systematic Review of General Educator Behavior Management Training
%D 2022
%J Journal of Positive Behavior Interventions
%P 69-84
%V 24
%N 1
%R 10.1177/10983007211020784
%U https://journals.sagepub.com/doi/abs/10.1177/10983007211020784
%X The purpose of this review was to systematically analyze the literature on behavior management training for general educators (Pre–K-12). We identified 74 articles in which general educators were trained to implement a behavior management strategy. General educators were most commonly trained to implement behavior-specific praise (n = 12), Class-Wide Function-Related Intervention Teams (n = 8), or a multi-component intervention package (i.e., a student-level intervention that included a number of strategies; n = 21). The two most common training components were initial training provided in a one-on-one format (n = 30) and the inclusion of ongoing coaching (n = 29). Thirty-nine articles included measures of practitioner fidelity or discrete behaviors (e.g., behavior-specific praise) within the context of an experimental design. We evaluated methodological rigor and evidence of effectiveness of these 39 articles using What Works Clearinghouse standards. Eleven articles included group design studies, nine (81.82%) of which met standards with or without reservations, and four designs had promising evidence of effectiveness. Twenty-eight articles included a total of 49 single-case research designs, of which 27 designs (55.10%) met standards with or without reservations, and 23 designs provided moderate to strong evidence of effectiveness. Directions for future research and implications for the field are provided.
%K behavior management,coaching,general education,systematic review,training


%0 Journal Article
%A Majeika, Caitlyn E.
%A Van Camp, Alyssa M.
%A Wehby, Joseph H.
%A Kern, Lee
%A Commisso, Colleen E.
%A Gaier, Kelsey
%T An Evaluation of Adaptations Made to Check-In Check-Out
%D 2020
%J Journal of Positive Behavior Interventions
%P 25-37
%V 22
%N 1
%R 10.1177/1098300719860131
%U https://journals.sagepub.com/doi/abs/10.1177/1098300719860131
%X Check-in check-out (CICO) is a widely implemented program aimed at increasing prosocial behavior. Aligned with the logic of Tier 2 supports, CICO has a standard protocol meant to be implemented in a standardized fashion across all students. However, as CICO is not effective for all at-risk students, it is quite common to find researchers implementing adapted versions of CICO. The purpose of this review was to explore the types of, rationale for, and timing of adaptations made to CICO. Results showed that 71% of studies using CICO made adaptations to core components. While most of these adaptations were made at the onset of treatment, we found little evidence to suggest researchers had a systematic process for selecting adaptations. As schools continue to seek the most efficient and effective means to provide behavior supports to students, adaptive intervention planning is an important process to consider.
%K positive behavior support,classroom intervention,prevention of challenging behavior


%0 Journal Article
%A Walker, Bridget
%A Cheney, Doug
%A Stage, Scott
%T The Validity and Reliability of the Self-Assessment and Program Review:Assessing School Progress in Schoolwide Positive Behavior Support
%D 2009
%J Journal of Positive Behavior Interventions
%P 94-109
%V 11
%N 2
%R 10.1177/1098300708322445
%U https://journals.sagepub.com/doi/abs/10.1177/1098300708322445
%X The Self-Assessment and Program Review (SAPR) was developed to provide an assessment tool that schools could use to track their progress in implementing key practices related to all three levels of schoolwide positive behavior supports (SWPBS). The SAPR is a team-based assessment tool, using both individual and team ratings of 10 evidence-based subscales and related indicators, to monitor the implementation of SWPBS practices and assist teams in developing and monitoring plans for school improvement. This article describes the background, development, features, and details of the initial psychometric properties of the measure. The role and function of the SWPBS leadership team were also analyzed for their influence on the assessment and implementation process. Overall, results suggest that the SAPR is both reliable and valid, and it provides a useful and efficient tool to leadership teams interested in assessing their implementation of key SWPBS practices.
%K schoolwide positive behavior support,school improvement,team-based assessment,leadership teams,school improvement planning,positive behavior support,PBS assessment,evidence-based practices


%0 Journal Article
%A Openden, Daniel
%T Book Review: No Pity: People with Disabilities Forging a New Civil Rights Movement:by Joseph P. Shapiro, New York: Times Books, 1994, 382 pp., paperback, $16.00
%D 2004
%J Journal of Positive Behavior Interventions
%P 51-54
%V 6
%N 1
%R 10.1177/10983007040060010701
%U https://journals.sagepub.com/doi/abs/10.1177/10983007040060010701
%K 


%0 Journal Article
%A Maggin, Daniel M.
%A Zurheide, Jamie
%A Pickett, Kayci C.
%A Baillie, Sara J.
%T A Systematic Evidence Review of the Check-In/Check-Out Program for Reducing Student Challenging Behaviors
%D 2015
%J Journal of Positive Behavior Interventions
%P 197-208
%V 17
%N 4
%R 10.1177/1098300715573630
%U https://journals.sagepub.com/doi/abs/10.1177/1098300715573630
%X Three-tiered models of prevention are increasingly being adopted by schools to address the behavioral needs of students. A critical component of multitiered systems are secondary interventions used with students in need of behavioral support but who are not candidates for individualized interventions. Despite the importance of secondary interventions, questions remain regarding which approaches have sufficient empirical support to warrant their use. The purpose of this review was, therefore, to examine the research underlying the Check-In/Check-Out (CICO) program, a widely used secondary intervention, to determine the strengths, limitations, and generality of the accumulated research. The What Works Clearinghouse (WWC) procedures for evaluating single-case and group-based research were applied with results indicating mixed support for the program. Specifically, there were a sufficient number of single-case research studies to deem the CICO program as evidence-based, while the group-based research had no demonstrated effects. These findings are discussed in terms of future research on the CICO program and the broader implications for selecting and implementing secondary interventions in school settings.
%K check-in/check-out,evidence-based practice,positive behavioral interventions and supports,secondary interventions,systematic review
