# Supplementary material for: An umbrella review of reviews on challenges to meaningful adolescent involvement in health research
Source: Health Expect. 2024 Jan 27;27(1):e13980. doi: 10.1111/hex.13980 (PMC10821743; doi:10.1111/hex.13980)
Supplement: Supplementary file 1 — Supporting information. [file HEX-27-e13980-s001.zip › Search record and results/Other sources/10 Journals/10- Journal of Cystic Fibrosis/Journal of Cystic Fibrosis - search string 3.ris]

TY  - JOUR
T1  - Environmental risks of Pseudomonas aeruginosa&#x2013;What to advise patients and parents
AU  - Balfour-Lynn, IM
Y1  - 2021/01/01
PY  - 2021
N1  - doi: 10.1016/j.jcf.2020.12.005
DO  - 10.1016/j.jcf.2020.12.005
T2  - Journal of Cystic Fibrosis
JF  - Journal of Cystic Fibrosis
SP  - 17
EP  - 24
VL  - 20
IS  - 1
PB  - Elsevier
N2  - ?This review focuses on advice to clinicians and families of children with CF on how best to avoid acquiring Pseudomonas aeruginosa from the environment.?Advice is given on what must be definitely avoided e.g. hot tubs, swimming in stagnant ponds.?Advice is also given on what to take precautions with but allow e.g. playing in the garden, swimming.?Finally, advice on what must not be avoided e.g. going to the dentist, drinking water.
AB  - ?This review focuses on advice to clinicians and families of children with CF on how best to avoid acquiring Pseudomonas aeruginosa from the environment.?Advice is given on what must be definitely avoided e.g. hot tubs, swimming in stagnant ponds.?Advice is also given on what to take precautions with but allow e.g. playing in the garden, swimming.?Finally, advice on what must not be avoided e.g. going to the dentist, drinking water.
SN  - 1569-1993
M3  - doi: 10.1016/j.jcf.2020.12.005
UR  - https://doi.org/10.1016/j.jcf.2020.12.005
Y2  - 2022/01/11
ER  - 

TY  - JOUR
T1  - Mealtime interactions in families of a child with cystic fibrosis: A meta-analysis
AU  - Hammons, Amber J.
AU  - Fiese, Barbara
Y1  - 2010/12/01
PY  - 2010
N1  - doi: 10.1016/j.jcf.2010.07.002
DO  - 10.1016/j.jcf.2010.07.002
T2  - Journal of Cystic Fibrosis
JF  - Journal of Cystic Fibrosis
SP  - 377
EP  - 384
VL  - 9
IS  - 6
PB  - Elsevier
N2  - BackgroundA meta-analysis was performed to examine differences in family mealtimes between families with and without a child with CF. Both global measures of family functioning during the mealtime and parent-child micro behaviors specific to feeding were compared to determine if one class of mealtime behaviors is more strongly affected.
AB  - BackgroundA meta-analysis was performed to examine differences in family mealtimes between families with and without a child with CF. Both global measures of family functioning during the mealtime and parent-child micro behaviors specific to feeding were compared to determine if one class of mealtime behaviors is more strongly affected.
SN  - 1569-1993
M3  - doi: 10.1016/j.jcf.2010.07.002
UR  - https://doi.org/10.1016/j.jcf.2010.07.002
Y2  - 2022/01/11
ER  - 

TY  - JOUR
T1  - The impact of cystic fibrosis on the working life of patients: A systematic review
AU  - Leso, Veruscka
AU  - Romano, Rosaria
AU  - Santocono, Carolina
AU  - Caruso, Marilisa
AU  - Iacotucci, Paola
AU  - Carnovale, Vincenzo
AU  - Iavicoli, Ivo
N1  - doi: 10.1016/j.jcf.2021.08.011
DO  - 10.1016/j.jcf.2021.08.011
T2  - Journal of Cystic Fibrosis
JF  - Journal of Cystic Fibrosis
PB  - Elsevier
N2  - ?Longer life expectancy increased cystic fibrosis patients? workforce participation?The disease impact on patients? work-functioning is still not fully understood?Significant proportions of cystic fibrosis patients retain full or part-time jobs?Disease severity and psycho-social factors can determine work disability?Healthcare of cystic fibrosis should include the assessment of work function
AB  - ?Longer life expectancy increased cystic fibrosis patients? workforce participation?The disease impact on patients? work-functioning is still not fully understood?Significant proportions of cystic fibrosis patients retain full or part-time jobs?Disease severity and psycho-social factors can determine work disability?Healthcare of cystic fibrosis should include the assessment of work function
SN  - 1569-1993
M3  - doi: 10.1016/j.jcf.2021.08.011
UR  - https://doi.org/10.1016/j.jcf.2021.08.011
Y2  - 2022/01/11
ER  - 
