# Supplementary material for: An umbrella review of reviews on challenges to meaningful adolescent involvement in health research
Source: Health Expect. 2024 Jan 27;27(1):e13980. doi: 10.1111/hex.13980 (PMC10821743; doi:10.1111/hex.13980)
Supplement: Supplementary file 1 — Supporting information. [file HEX-27-e13980-s001.zip › Search record and results/Other sources/10 Journals/Total results and search record/Journals results xml.xml]

<?xml version="1.0" encoding="UTF-8" ?><xml><records><record><database name="Journals results.enl" path="D:\Umbrella review\Database search results\journals\Journals results.enl">Journals results.enl</database><source-app name="EndNote" version="20.1">EndNote</source-app><rec-number>3511</rec-number><foreign-keys><key app="EN" db-id="205vaaf2brra08exwr6xfzpmfxdvwfr2fep2">3511</key></foreign-keys><ref-type name="Journal Article">17</ref-type><contributors></contributors><titles><title><style face="normal" font="default" size="100%">Book reviews</style></title><secondary-title><style face="normal" font="default" size="100%">Journal of Child Psychology and Psychiatry</style></secondary-title></titles><periodical><full-title><style face="normal" font="default" size="100%">Journal of Child Psychology and Psychiatry</style></full-title></periodical><pages><style face="normal" font="default" size="100%">244-250</style></pages><volume><style face="normal" font="default" size="100%">1</style></volume><number><style face="normal" font="default" size="100%">3</style></number><dates><year><style face="normal" font="default" size="100%">1960</style></year><pub-dates><date><style face="normal" font="default" size="100%">July 1, 1960</style></date></pub-dates></dates><isbn><style face="normal" font="default" size="100%">0021-9630</style></isbn><abstract><style face="normal" font="default" size="100%">Book reviewed in this article: Sibylle Escalona and Grace Moore Heider: Prediction and Outcome. Barbara Wootton (assisted by Vera G. Seal and Rosalind Chambers): Social Science and Social Pathology. Elizabeth Frazer: Home Environment and the School. Iona and Peter Opie: The Lore and Language of School Children. D. H. Stott: The Social Adjustment of Children. Harry Bakwin and Ruth Morris Bakwin: Clinical Management of Behavior Disorders in Children.</style></abstract><urls></urls><electronic-resource-num><style face="normal" font="default" size="100%">10.1111/j.1469-7610.1960.tb01998.x</style></electronic-resource-num><remote-database-name><style face="normal" font="default" size="100%">acamh.onlinelibrary.wiley.com (Atypon)</style></remote-database-name><access-date><style face="normal" font="default" size="100%">2022-01-13 22:13:20</style></access-date></record><record><database name="Journals results.enl" path="D:\Umbrella review\Database search results\journals\Journals results.enl">Journals results.enl</database><source-app name="EndNote" version="20.1">EndNote</source-app><rec-number>3519</rec-number><foreign-keys><key app="EN" db-id="205vaaf2brra08exwr6xfzpmfxdvwfr2fep2">3519</key></foreign-keys><ref-type name="Journal Article">17</ref-type><contributors></contributors><titles><title><style face="normal" font="default" size="100%">Book reviews</style></title><secondary-title><style face="normal" font="default" size="100%">Journal of Child Psychology and Psychiatry</style></secondary-title></titles><periodical><full-title><style face="normal" font="default" size="100%">Journal of Child Psychology and Psychiatry</style></full-title></periodical><pages><style face="normal" font="default" size="100%">95-98</style></pages><volume><style face="normal" font="default" size="100%">1</style></volume><number><style face="normal" font="default" size="100%">1</style></number><dates><year><style face="normal" font="default" size="100%">1960</style></year><pub-dates><date><style face="normal" font="default" size="100%">January 1, 1960</style></date></pub-dates></dates><isbn><style face="normal" font="default" size="100%">0021-9630</style></isbn><abstract><style face="normal" font="default" size="100%">Book reviewed in this article: Robert I. Watson: Psychology of the Child. J. W. B. Douglas and J. M. Blomfield: Children Under Five. John Peterson: Children in Practice. Dorothy Zietz: Child Welfare: Principles and Methods. Charles L. C. Burns: Maladjusted Children.</style></abstract><urls></urls><electronic-resource-num><style face="normal" font="default" size="100%">10.1111/j.1469-7610.1960.tb01983.x</style></electronic-resource-num><remote-database-name><style face="normal" font="default" size="100%">acamh.onlinelibrary.wiley.com (Atypon)</style></remote-database-name><access-date><style face="normal" font="default" size="100%">2022-01-13 22:14:35</style></access-date></record><record><database name="Journals results.enl" path="D:\Umbrella review\Database search results\journals\Journals results.enl">Journals results.enl</database><source-app name="EndNote" version="20.1">EndNote</source-app><rec-number>3099</rec-number><foreign-keys><key app="EN" db-id="205vaaf2brra08exwr6xfzpmfxdvwfr2fep2">3099</key></foreign-keys><ref-type name="Journal Article">17</ref-type><contributors></contributors><titles><title><style face="normal" font="default" size="100%">Book reviews</style></title><secondary-title><style face="normal" font="default" size="100%">Journal of Child Psychology and Psychiatry</style></secondary-title></titles><periodical><full-title><style face="normal" font="default" size="100%">Journal of Child Psychology and Psychiatry</style></full-title></periodical><pages><style face="normal" font="default" size="100%">286-292</style></pages><volume><style face="normal" font="default" size="100%">2</style></volume><number><style face="normal" font="default" size="100%">4</style></number><dates><year><style face="normal" font="default" size="100%">1961</style></year><pub-dates><date><style face="normal" font="default" size="100%">October 1, 1961</style></date></pub-dates></dates><isbn><style face="normal" font="default" size="100%">0021-9630</style></isbn><abstract><style face="normal" font="default" size="100%">Book reviewed in this article: C. J. C. Earl and H. C. Gunzburg: Subnormal Personalities. K. Soddy: Clinical Child Psychiatry. J. Tizard and Jacqueline C. Grad: The Mentally Handicapped and Their Families. Cross-cultural Studies in Mental Health. Edited by K. Soddy. Lectures on Experimental Psychiatry. Edited by Henry W. Brosin. James Farndale: The Day Hospital Movement in Great Britain. T. C. Kahn and M. B. Giffen: Psychological Techniques in Diagnosis and Evaluation.</style></abstract><urls></urls><electronic-resource-num><style face="normal" font="default" size="100%">10.1111/j.1469-7610.1961.tb02033.x</style></electronic-resource-num><remote-database-name><style face="normal" font="default" size="100%">acamh.onlinelibrary.wiley.com (Atypon)</style></remote-database-name><access-date><style face="normal" font="default" size="100%">2022-01-13 13:52:01</style></access-date></record><record><database name="Journals results.enl" path="D:\Umbrella review\Database search results\journals\Journals results.enl">Journals results.enl</database><source-app name="EndNote" version="20.1">EndNote</source-app><rec-number>3487</rec-number><foreign-keys><key app="EN" db-id="205vaaf2brra08exwr6xfzpmfxdvwfr2fep2">3487</key></foreign-keys><ref-type name="Journal Article">17</ref-type><contributors></contributors><titles><title><style face="normal" font="default" size="100%">Book reviews</style></title><secondary-title><style face="normal" font="default" size="100%">Journal of Child Psychology and Psychiatry</style></secondary-title></titles><periodical><full-title><style face="normal" font="default" size="100%">Journal of Child Psychology and Psychiatry</style></full-title></periodical><pages><style face="normal" font="default" size="100%">165-169</style></pages><volume><style face="normal" font="default" size="100%">2</style></volume><number><style face="normal" font="default" size="100%">2</style></number><dates><year><style face="normal" font="default" size="100%">1961</style></year><pub-dates><date><style face="normal" font="default" size="100%">April 1, 1961</style></date></pub-dates></dates><isbn><style face="normal" font="default" size="100%">0021-9630</style></isbn><abstract><style face="normal" font="default" size="100%">Book reviewed in this article: Rene Zazzo: Manuel pour l&apos;examen psychologique de l&apos;enfant. Betty M. Flint: The Security of Infants. Everett Ostrovsky: L&apos;Influence Masculine et l&apos;Enfant d&apos;Age Préscolaire. Robert G. Andry: Delinquency and Parental Pathology.</style></abstract><urls></urls><electronic-resource-num><style face="normal" font="default" size="100%">10.1111/j.1469-7610.1961.tb02019.x</style></electronic-resource-num><remote-database-name><style face="normal" font="default" size="100%">acamh.onlinelibrary.wiley.com (Atypon)</style></remote-database-name><access-date><style face="normal" font="default" size="100%">2022-01-13 22:11:33</style></access-date></record><record><database name="Journals results.enl" path="D:\Umbrella review\Database search results\journals\Journals results.enl">Journals results.enl</database><source-app name="EndNote" version="20.1">EndNote</source-app><rec-number>3504</rec-number><foreign-keys><key app="EN" db-id="205vaaf2brra08exwr6xfzpmfxdvwfr2fep2">3504</key></foreign-keys><ref-type name="Journal Article">17</ref-type><contributors></contributors><titles><title><style face="normal" font="default" size="100%">Book reviews</style></title><secondary-title><style face="normal" font="default" size="100%">Journal of Child Psychology and Psychiatry</style></secondary-title></titles><periodical><full-title><style face="normal" font="default" size="100%">Journal of Child Psychology and Psychiatry</style></full-title></periodical><pages><style face="normal" font="default" size="100%">286-292</style></pages><volume><style face="normal" font="default" size="100%">2</style></volume><number><style face="normal" font="default" size="100%">4</style></number><dates><year><style face="normal" font="default" size="100%">1961</style></year><pub-dates><date><style face="normal" font="default" size="100%">October 1, 1961</style></date></pub-dates></dates><isbn><style face="normal" font="default" size="100%">0021-9630</style></isbn><abstract><style face="normal" font="default" size="100%">Book reviewed in this article: C. J. C. Earl and H. C. Gunzburg: Subnormal Personalities. K. Soddy: Clinical Child Psychiatry. J. Tizard and Jacqueline C. Grad: The Mentally Handicapped and Their Families. Cross-cultural Studies in Mental Health. Edited by K. Soddy. Lectures on Experimental Psychiatry. Edited by Henry W. Brosin. James Farndale: The Day Hospital Movement in Great Britain. T. C. Kahn and M. B. Giffen: Psychological Techniques in Diagnosis and Evaluation.</style></abstract><urls></urls><electronic-resource-num><style face="normal" font="default" size="100%">10.1111/j.1469-7610.1961.tb02033.x</style></electronic-resource-num><remote-database-name><style face="normal" font="default" size="100%">acamh.onlinelibrary.wiley.com (Atypon)</style></remote-database-name><access-date><style face="normal" font="default" size="100%">2022-01-13 22:13:14</style></access-date></record><record><database name="Journals results.enl" path="D:\Umbrella review\Database search results\journals\Journals results.enl">Journals results.enl</database><source-app name="EndNote" version="20.1">EndNote</source-app><rec-number>3515</rec-number><foreign-keys><key app="EN" db-id="205vaaf2brra08exwr6xfzpmfxdvwfr2fep2">3515</key></foreign-keys><ref-type name="Journal Article">17</ref-type><contributors></contributors><titles><title><style face="normal" font="default" size="100%">Book reviews</style></title><secondary-title><style face="normal" font="default" size="100%">Journal of Child Psychology and Psychiatry</style></secondary-title></titles><periodical><full-title><style face="normal" font="default" size="100%">Journal of Child Psychology and Psychiatry</style></full-title></periodical><pages><style face="normal" font="default" size="100%">224-229</style></pages><volume><style face="normal" font="default" size="100%">2</style></volume><number><style face="normal" font="default" size="100%">3</style></number><dates><year><style face="normal" font="default" size="100%">1961</style></year><pub-dates><date><style face="normal" font="default" size="100%">July 1, 1961</style></date></pub-dates></dates><isbn><style face="normal" font="default" size="100%">0021-9630</style></isbn><abstract><style face="normal" font="default" size="100%">Book reviewed in this article: H. David and J. C. Brengelmann (Editors): Perspectives in Personality Research. Hans Mautner: Mental Retardation: its care, treatment and physiological base. P. M. PICKARD: I Gould a Tale Unfold. Violence, Horror and Sensationalism in Stories for Children. Howard Jones: Reluctant Rebels: Re?education and Group Process in a Residential Community. Ivy Bennett: Delinquent and Neurotic Children?a comparative study.</style></abstract><urls></urls><electronic-resource-num><style face="normal" font="default" size="100%">10.1111/j.1469-7610.1961.tb02026.x</style></electronic-resource-num><remote-database-name><style face="normal" font="default" size="100%">acamh.onlinelibrary.wiley.com (Atypon)</style></remote-database-name><access-date><style face="normal" font="default" size="100%">2022-01-13 22:13:23</style></access-date></record><record><database name="Journals results.enl" path="D:\Umbrella review\Database search results\journals\Journals results.enl">Journals results.enl</database><source-app name="EndNote" version="20.1">EndNote</source-app><rec-number>3512</rec-number><foreign-keys><key app="EN" db-id="205vaaf2brra08exwr6xfzpmfxdvwfr2fep2">3512</key></foreign-keys><ref-type name="Journal Article">17</ref-type><contributors></contributors><titles><title><style face="normal" font="default" size="100%">Book reviews</style></title><secondary-title><style face="normal" font="default" size="100%">Journal of Child Psychology and Psychiatry</style></secondary-title></titles><periodical><full-title><style face="normal" font="default" size="100%">Journal of Child Psychology and Psychiatry</style></full-title></periodical><pages><style face="normal" font="default" size="100%">115-122</style></pages><volume><style face="normal" font="default" size="100%">3</style></volume><number><style face="normal" font="default" size="100%">2</style></number><dates><year><style face="normal" font="default" size="100%">1962</style></year><pub-dates><date><style face="normal" font="default" size="100%">April 1, 1962</style></date></pub-dates></dates><isbn><style face="normal" font="default" size="100%">0021-9630</style></isbn><abstract><style face="normal" font="default" size="100%">Book reviewed in this article: A. R. Luria: The Role of Speech in the Regulation of Normal and Abnormal Behaviour. Cecile Beizmann: Le Rorschach chez l&apos;enfant de 3 a 10 ans. Discussions on Child Development, Vol. 4, Tanner, J. M. and Inhelder, B. (editors). Denis Leigh: Historical Development of British Psychiatry, Volume I?18th and 19th Centuries. Child Development: An International Method of Study. Edited by Frank Falkner (Vol. 5 of series: Modern Problems in Pediatrics) Sir Russell Brain: Speech Disorders. Aphasia, Apraxia and Agnosia. Rene Zazzo: Les Jumeaux, le Couple et la Personne. Toniie I. L&apos;Individuation Somatique, 12 N. F.; Tome II. L&apos;Individuation Psychologique, 20 N. F.</style></abstract><urls></urls><electronic-resource-num><style face="normal" font="default" size="100%">10.1111/j.1469-7610.1962.tb02046.x</style></electronic-resource-num><remote-database-name><style face="normal" font="default" size="100%">acamh.onlinelibrary.wiley.com (Atypon)</style></remote-database-name><access-date><style face="normal" font="default" size="100%">2022-01-13 22:13:21</style></access-date></record><record><database name="Journals results.enl" path="D:\Umbrella review\Database search results\journals\Journals results.enl">Journals results.enl</database><source-app name="EndNote" version="20.1">EndNote</source-app><rec-number>3506</rec-number><foreign-keys><key app="EN" db-id="205vaaf2brra08exwr6xfzpmfxdvwfr2fep2">3506</key></foreign-keys><ref-type name="Journal Article">17</ref-type><contributors></contributors><titles><title><style face="normal" font="default" size="100%">Book reviews</style></title><secondary-title><style face="normal" font="default" size="100%">Journal of Child Psychology and Psychiatry</style></secondary-title></titles><periodical><full-title><style face="normal" font="default" size="100%">Journal of Child Psychology and Psychiatry</style></full-title></periodical><pages><style face="normal" font="default" size="100%">133-135</style></pages><volume><style face="normal" font="default" size="100%">4</style></volume><number><style face="normal" font="default" size="100%">2</style></number><dates><year><style face="normal" font="default" size="100%">1963</style></year><pub-dates><date><style face="normal" font="default" size="100%">April 1, 1963</style></date></pub-dates></dates><isbn><style face="normal" font="default" size="100%">0021-9630</style></isbn><abstract><style face="normal" font="default" size="100%">Book reviewed in this article: Lessons from Animal Behaviour for the Clinician. Little Club Clinics in Developmental Medicine No. 7. Essays by S. A. Barnett, W. R. Thompson, S. Levine, R. A. Hinde, H. F. and M. K. Harlow and J. Bowlby. Edited by S. A. Barnett. R. S. Illingworth: An Introduction to Development Assessment in the First Year. Little Club Clinics in Developmental Medicine. London. Child Psychiatry and the General Practitioner: Diagnosis and Treatment of Emotional Diseases of Childhood. Edited by Adam J. Krakowski and Dante A. Santora. Cerebellum, Posture and Cerebral Palsy. Little Club Clinics in Developmental Medicine No. 8. Edited by Geoffrey Walsh.</style></abstract><urls></urls><electronic-resource-num><style face="normal" font="default" size="100%">10.1111/j.1469-7610.1963.tb02064.x</style></electronic-resource-num><remote-database-name><style face="normal" font="default" size="100%">acamh.onlinelibrary.wiley.com (Atypon)</style></remote-database-name><access-date><style face="normal" font="default" size="100%">2022-01-13 22:13:17</style></access-date></record><record><database name="Journals results.enl" path="D:\Umbrella review\Database search results\journals\Journals results.enl">Journals results.enl</database><source-app name="EndNote" version="20.1">EndNote</source-app><rec-number>3510</rec-number><foreign-keys><key app="EN" db-id="205vaaf2brra08exwr6xfzpmfxdvwfr2fep2">3510</key></foreign-keys><ref-type name="Journal Article">17</ref-type><contributors></contributors><titles><title><style face="normal" font="default" size="100%">Book reviews</style></title><secondary-title><style face="normal" font="default" size="100%">Journal of Child Psychology and Psychiatry</style></secondary-title></titles><periodical><full-title><style face="normal" font="default" size="100%">Journal of Child Psychology and Psychiatry</style></full-title></periodical><pages><style face="normal" font="default" size="100%">229-237</style></pages><volume><style face="normal" font="default" size="100%">4</style></volume><number><style face="normal" font="default" size="100%">3-4</style></number><dates><year><style face="normal" font="default" size="100%">1963</style></year><pub-dates><date><style face="normal" font="default" size="100%">July 1, 1963</style></date></pub-dates></dates><isbn><style face="normal" font="default" size="100%">0021-9630</style></isbn><abstract><style face="normal" font="default" size="100%">Book reviewed in this article: Lee J. Cronbach: Essentials of Psychological Testing. Phillipe Aries: Centuries of Childhood. Deprivation of Maternal Care: a Reassessment of its Effects. The Waking Brain. H. W. Magoun, Charles C. Thomas, 2nd Ed. Études Neuro-Psychologiques de L&apos;Enfant: Test D&apos;Initiation de Gestes. Technique d&apos;Exploration du Schéme Corporel et des Praxies chez l&apos;Enfant de 3 à 6 Ans. Edited by J. Bergès and L. Lèzine. Preface by J. de Ajuriaguerra. Infant Care in an Urban Community. John and Elizabeth Newson. Frank Riessman: The Culturally Deprived Child. Readings on the Exceptional Child. Edited by E. Philip Trapp and Philip Himmelstein. G. R. Hawkes and D. Pease: Behaviour and Development from 5 to 12. Minimal Cerebral Dysfunction. Little Club Clinics in Developmental Medicine, No. 10. Signs, Signals and Symbols. Edited by Stella E. Mason. Survey of Preclinical Psychiatric Teaching. Charles M. Poser: International Dictionary of Drugs used in Neurology and Psychiatry. R. H. Blum and Jonathan Ezekiel: Clinical Records for Mental Health Services.</style></abstract><urls></urls><electronic-resource-num><style face="normal" font="default" size="100%">10.1111/j.1469-7610.1963.tb02124.x</style></electronic-resource-num><remote-database-name><style face="normal" font="default" size="100%">acamh.onlinelibrary.wiley.com (Atypon)</style></remote-database-name><access-date><style face="normal" font="default" size="100%">2022-01-13 22:13:20</style></access-date></record><record><database name="Journals results.enl" path="D:\Umbrella review\Database search results\journals\Journals results.enl">Journals results.enl</database><source-app name="EndNote" version="20.1">EndNote</source-app><rec-number>3467</rec-number><foreign-keys><key app="EN" db-id="205vaaf2brra08exwr6xfzpmfxdvwfr2fep2">3467</key></foreign-keys><ref-type name="Journal Article">17</ref-type><contributors></contributors><titles><title><style face="normal" font="default" size="100%">Book reviews</style></title><secondary-title><style face="normal" font="default" size="100%">Journal of Child Psychology and Psychiatry</style></secondary-title></titles><periodical><full-title><style face="normal" font="default" size="100%">Journal of Child Psychology and Psychiatry</style></full-title></periodical><pages><style face="normal" font="default" size="100%">157-165</style></pages><volume><style face="normal" font="default" size="100%">5</style></volume><number><style face="normal" font="default" size="100%">2</style></number><dates><year><style face="normal" font="default" size="100%">1964</style></year><pub-dates><date><style face="normal" font="default" size="100%">April 1, 1964</style></date></pub-dates></dates><isbn><style face="normal" font="default" size="100%">0021-9630</style></isbn><abstract><style face="normal" font="default" size="100%">Book reviewed in this article: Medical Uses of Hypnosis Group for the Advancement of Psychiatry. Symposium No. 8 J. Ehrenwald: Neurosis in the Family and Patterns of Psychological Defense: A Study of Psychiatric Epidemiology. E. P. Torrance: Education and the Creative Potential. Theodora Alcock. The Rorschach in Practice. L. Moor: Monographies de Psychologie Médicale Appliquée à la Neuropsychiatrie Infantile. Robert Gray Patton and Lytt I. Gardner: Growth Failure in Maternal Deprivation. Nigel Walker: Adolescent Maladjustment: The Eleventh Charles Russell Memorial Lecture. P. H. Mussen: The Psychological Development of the Child. Emma N. Plank: Working with children in hospitals. The Asthmatic child: psychomatic approach to problems and treatment. Eighteen authors, (Ed.) Henry I. Schneer. Maria Egg: When a child is different. S. Hegeler: Choosing toys for children. Ethel S. Beer: Working mothers and the day nursery.</style></abstract><urls></urls><electronic-resource-num><style face="normal" font="default" size="100%">10.1111/j.1469-7610.1964.tb02137.x</style></electronic-resource-num><remote-database-name><style face="normal" font="default" size="100%">acamh.onlinelibrary.wiley.com (Atypon)</style></remote-database-name><access-date><style face="normal" font="default" size="100%">2022-01-13 22:09:37</style></access-date></record><record><database name="Journals results.enl" path="D:\Umbrella review\Database search results\journals\Journals results.enl">Journals results.enl</database><source-app name="EndNote" version="20.1">EndNote</source-app><rec-number>3497</rec-number><foreign-keys><key app="EN" db-id="205vaaf2brra08exwr6xfzpmfxdvwfr2fep2">3497</key></foreign-keys><ref-type name="Journal Article">17</ref-type><contributors></contributors><titles><title><style face="normal" font="default" size="100%">Book reviews</style></title><secondary-title><style face="normal" font="default" size="100%">Journal of Child Psychology and Psychiatry</style></secondary-title></titles><periodical><full-title><style face="normal" font="default" size="100%">Journal of Child Psychology and Psychiatry</style></full-title></periodical><pages><style face="normal" font="default" size="100%">267-282</style></pages><volume><style face="normal" font="default" size="100%">5</style></volume><number><style face="normal" font="default" size="100%">3-4</style></number><dates><year><style face="normal" font="default" size="100%">1964</style></year><pub-dates><date><style face="normal" font="default" size="100%">July 1, 1964</style></date></pub-dates></dates><isbn><style face="normal" font="default" size="100%">0021-9630</style></isbn><abstract><style face="normal" font="default" size="100%">Book reviewed in this article: J. H. Flavell: The Developmental Psychology of Jean Piaget. P. H. Mussen, J. J. Conger and J. Kagan: Child Development and Personality. 2nd edition N. O&apos;Connor and B. Hermelin: Speech and Thought in Severe Subnormality. Macdonald Critchley: Developmental Dyslexia. The growth and development of the prematurely born infant. C. M. Drillien Life Stress and Mental Health. Thomas S. Langer and Stanley T. Michael John G. Howells: Family Psychiatry. Hale Shirley: Pediatric psychiatry. Joan King (Ed.): New Thinking for Changing Needs. Karl S. Bernhardt: Discipline and Child Guidance. D. Stafford-Clark: Psychiatry for Students. (With a chapter on child psychiatry by G. VAUGHAN.) Sandor Lorand and Henry Schneer (Eds.): Adolescents: Psychoanalytic Approach to Problems and Therapy. R. G. Barker and P. V. Gump: Big School, Small School, High School size and Student Behavior. H. S. Gaskill (Ed.): Counterpoint: Libidinal Object and Subject. Viola W. Bernard: Adoption. S. S. Gellis and B. M. Kagan: Current Paediatric Therapy. Pavlovian conditioning and American psychiatry. GAP Symposium No. 9 Lydia F. Hylton: The Residential Treatment Center. Children, Programs, and Costs Dale B. Harris: Children&apos;s Drawings as Measures of Intellectual Maturity. W. Q. Wills: Homer Lane, a Biography. D. R. Green: Educational Psychology. Foundations of Modern Psychology Series. Speech and Language Delay. A Home Training Program. R. Ray Battin and C. Olaf Haug The Communication of Emotional Meaning. Davitz, J. R. (Ed.).</style></abstract><urls></urls><electronic-resource-num><style face="normal" font="default" size="100%">10.1111/j.1469-7610.1964.tb02147.x</style></electronic-resource-num><remote-database-name><style face="normal" font="default" size="100%">acamh.onlinelibrary.wiley.com (Atypon)</style></remote-database-name><access-date><style face="normal" font="default" size="100%">2022-01-13 22:11:45</style></access-date></record><record><database name="Journals results.enl" path="D:\Umbrella review\Database search results\journals\Journals results.enl">Journals results.enl</database><source-app name="EndNote" version="20.1">EndNote</source-app><rec-number>3513</rec-number><foreign-keys><key app="EN" db-id="205vaaf2brra08exwr6xfzpmfxdvwfr2fep2">3513</key></foreign-keys><ref-type name="Journal Article">17</ref-type><contributors></contributors><titles><title><style face="normal" font="default" size="100%">Book reviews</style></title><secondary-title><style face="normal" font="default" size="100%">Journal of Child Psychology and Psychiatry</style></secondary-title></titles><periodical><full-title><style face="normal" font="default" size="100%">Journal of Child Psychology and Psychiatry</style></full-title></periodical><pages><style face="normal" font="default" size="100%">75-84</style></pages><volume><style face="normal" font="default" size="100%">5</style></volume><number><style face="normal" font="default" size="100%">1</style></number><dates><year><style face="normal" font="default" size="100%">1964</style></year><pub-dates><date><style face="normal" font="default" size="100%">January 1, 1964</style></date></pub-dates></dates><isbn><style face="normal" font="default" size="100%">0021-9630</style></isbn><abstract><style face="normal" font="default" size="100%">Studies in Individual Differences. Edited by James J. Jemkins and Donald G. Paterson. Traité de psychologic expérimentale. Edited by Paul Fraisse and Jean Piaget. Part VI, La Perception, by J. Piaget, P. Fraisse, E. Vurpillot and F. Francès. Language Thought and Personality in Infancy and Childhood. Editor M. M. Lewis. M. Donaldson: A Study of Children&apos;s Thinking. Problems on neurology and psychiatry. Edited by I. F. Sluchevskii. Transactions of the Leningrad Scientific Society of Neurologists and Psychiatrists. Mary Alice White and Myrin W. Harris. The School Psychologist. N. D. Sundberg and L. E. Tyler: Clinical Psychology: An Introduction to Research and Practice. The Canford Families. Edited by P. Halmos. The Sociological Review?monograph No. 6 Determinants of Infant Behaviour. (Proceedings of a Tavistock Study Group on mother-infant interaction held in the house of the CIBA Foundation London, September 1959.) Edited by B. M. Foss Carl H. Delacato: The Diagnosis and Treatment of Speech and Reading Problems. Bibliography of Child Psychiatry. Berlin, I. N.</style></abstract><urls></urls><electronic-resource-num><style face="normal" font="default" size="100%">10.1111/j.1469-7610.1964.tb02131.x</style></electronic-resource-num><remote-database-name><style face="normal" font="default" size="100%">acamh.onlinelibrary.wiley.com (Atypon)</style></remote-database-name><access-date><style face="normal" font="default" size="100%">2022-01-13 22:13:22</style></access-date></record><record><database name="Journals results.enl" path="D:\Umbrella review\Database search results\journals\Journals results.enl">Journals results.enl</database><source-app name="EndNote" version="20.1">EndNote</source-app><rec-number>3501</rec-number><foreign-keys><key app="EN" db-id="205vaaf2brra08exwr6xfzpmfxdvwfr2fep2">3501</key></foreign-keys><ref-type name="Journal Article">17</ref-type><contributors></contributors><titles><title><style face="normal" font="default" size="100%">Book reviews</style></title><secondary-title><style face="normal" font="default" size="100%">Journal of Child Psychology and Psychiatry</style></secondary-title></titles><periodical><full-title><style face="normal" font="default" size="100%">Journal of Child Psychology and Psychiatry</style></full-title></periodical><pages><style face="normal" font="default" size="100%">257-268</style></pages><volume><style face="normal" font="default" size="100%">6</style></volume><number><style face="normal" font="default" size="100%">3-4</style></number><dates><year><style face="normal" font="default" size="100%">1965</style></year><pub-dates><date><style face="normal" font="default" size="100%">July 1, 1965</style></date></pub-dates></dates><isbn><style face="normal" font="default" size="100%">0021-9630</style></isbn><abstract><style face="normal" font="default" size="100%">Book reviewed in this article: Contemporary Schools of Psychology (9th edition). R. S. Woodworth and Mary R. Sheehan. Ventures in Criminology?Selected Recent Papers. Sheldon and Eleanor Glueck. Adolescents Out of Step. Their Treatment in a Psychiatric Hospital. Peter J. S. Beckett. Jahrbuch für Jugendpsychiatrie und Ihre Grenzgebiete. Vol. IV. H. Stutte (Ed.). Case Studies in Behaviour Modification. Edited and Introduced by Leonard P. Ullmann and Leonard Krasner. Experiments in Behaviour Therapy. H. J. Eysenck (Ed.). The Mentally Retarded Child. A Psychological Approach. H. A. Robinson and Nancy M. Robinson. Stuttering Therapy for Children. H. Luper and R. Mulder. In Pursuit of Self-Esteem: Case Studies of Eight Elementary School Children. P. S. Sears and V. S. Sherman. Concept Growth and the Education of the Child. J. G. Wallace. How and why do we learn? W. R. Niblett (Ed.). Conflict in the Classroom. N. J. Long, W. C. Morse, Ruth G. Newman. Deprivation and Education. M. L. Kellmer Pringle. School Psychology. Roger Reger. Child Development. 4th Edition. Elizabeth Hurlock. Child Health. Its Origins and Promotion. F. W. Clements and B. P. McCloskey (Eds.). Wisdom with Children. I. N. Kugelmass</style></abstract><urls></urls><electronic-resource-num><style face="normal" font="default" size="100%">10.1111/j.1469-7610.1965.tb02165.x</style></electronic-resource-num><remote-database-name><style face="normal" font="default" size="100%">acamh.onlinelibrary.wiley.com (Atypon)</style></remote-database-name><access-date><style face="normal" font="default" size="100%">2022-01-13 22:13:10</style></access-date></record><record><database name="Journals results.enl" path="D:\Umbrella review\Database search results\journals\Journals results.enl">Journals results.enl</database><source-app name="EndNote" version="20.1">EndNote</source-app><rec-number>3516</rec-number><foreign-keys><key app="EN" db-id="205vaaf2brra08exwr6xfzpmfxdvwfr2fep2">3516</key></foreign-keys><ref-type name="Journal Article">17</ref-type><contributors></contributors><titles><title><style face="normal" font="default" size="100%">Book reviews</style></title><secondary-title><style face="normal" font="default" size="100%">Journal of Child Psychology and Psychiatry</style></secondary-title></titles><periodical><full-title><style face="normal" font="default" size="100%">Journal of Child Psychology and Psychiatry</style></full-title></periodical><pages><style face="normal" font="default" size="100%">131-138</style></pages><volume><style face="normal" font="default" size="100%">6</style></volume><number><style face="normal" font="default" size="100%">2</style></number><dates><year><style face="normal" font="default" size="100%">1965</style></year><pub-dates><date><style face="normal" font="default" size="100%">April 1, 1965</style></date></pub-dates></dates><isbn><style face="normal" font="default" size="100%">0021-9630</style></isbn><abstract><style face="normal" font="default" size="100%">Books reviewed in this article: The Family and Individual Development. D. W. Winnicott Infantile Autism: The Syndrome and its Implications for a Neural Theory of Behaviour. Bernard Rimland Behavioral Characteristics of Children Known to Psychiatric Out-Patient Clinics. Edgar F. Borgatta and David Fanshel Frustration and Conffict. Aubrey J. Yates The Child who Does Not Talk. Edited by C. Renfrew and K. Murphy The Syndrome of Stuttering: Clinics in Developmental Medicine No. 17. Gavin Andrews and Mary Harris with Roger Garside and David Kay Social Work with Families. Edited by Eileen Younghusband Mother and Blind Child. S. Imamura The Psychology of Learning. R. Garry The Disorganized Personality. George W. Kisker The Mentally Retarded Child, Identification, Acceptance and Curriculum. R. D. Willey and K. B. Waite</style></abstract><urls></urls><electronic-resource-num><style face="normal" font="default" size="100%">10.1111/j.1469-7610.1965.tb02234.x</style></electronic-resource-num><remote-database-name><style face="normal" font="default" size="100%">acamh.onlinelibrary.wiley.com (Atypon)</style></remote-database-name><access-date><style face="normal" font="default" size="100%">2022-01-13 22:13:24</style></access-date></record><record><database name="Journals results.enl" path="D:\Umbrella review\Database search results\journals\Journals results.enl">Journals results.enl</database><source-app name="EndNote" version="20.1">EndNote</source-app><rec-number>3325</rec-number><foreign-keys><key app="EN" db-id="205vaaf2brra08exwr6xfzpmfxdvwfr2fep2">3325</key></foreign-keys><ref-type name="Journal Article">17</ref-type><contributors></contributors><titles><title><style face="normal" font="default" size="100%">Book reviews</style></title><secondary-title><style face="normal" font="default" size="100%">Journal of Child Psychology and Psychiatry</style></secondary-title></titles><periodical><full-title><style face="normal" font="default" size="100%">Journal of Child Psychology and Psychiatry</style></full-title></periodical><pages><style face="normal" font="default" size="100%">297-312</style></pages><volume><style face="normal" font="default" size="100%">7</style></volume><number><style face="normal" font="default" size="100%">3-4</style></number><dates><year><style face="normal" font="default" size="100%">1966</style></year><pub-dates><date><style face="normal" font="default" size="100%">December 1, 1966</style></date></pub-dates></dates><isbn><style face="normal" font="default" size="100%">0021-9630</style></isbn><abstract><style face="normal" font="default" size="100%">Books reviewed in this article: Identification and Child Rearing. R. R. Sears, L. Rau and R. Alpert Children in Collectives?Child-rearing Aims and Practices in the Kibbutz. Peter B. Neubauer (Ed.) Determinants of infant behaviour III?Proceedings of the Third Tavistock Study Group on Mother-Infant Interaction. Edited by B. M. Foss Brief Separations. C. M. Heinicke and ilse J. Westhiemer Children of Sick Parents?an Environmental and Psychiatric Study. Maudsley Monographs No. 16. Michael Rutter Casebook on Family Diagnosis and Treatment. Gestational Age, Size and Maturity. M. Dawkins and W. G. MacGregor (Eds.) Brain Damage and Behaviour. A Clinical-Experimental study. J. L. Schulman, J. G. Kaspar and F. M. Throne Guidance in Adolescence. W. D. Wall Maladjusted Boys. Otto L. Shaw The Social Context of the Youth Problem. Brian Wilson Drug Addiction in Youth. Edited by E. Harms Research in Behaviour Modification. Edited by L. Krasner and L. P. Ullmann Experiment and Tradition in Primary Schools. D. E. M. Gardner Introduction to the Gifted. Gertrude H. Hildreth Mental Deficiency: The Changing Outlook. Second Edition. Edited by Ann M. Clarke and A. D. B. Clarke Psychopédagogie de premier age. Iréne Lézine Evaluation of Psychological Measures used in the Health Examination Survey of Children ages 6?11. Clio Medica?Acta Academiae Intemationalis Historiae Medicinaea. Bases for Effective Reading. Miles A. Tinker Normality and the Pathology of Childhood. Assessments of Development. Anna Freud</style></abstract><urls></urls><electronic-resource-num><style face="normal" font="default" size="100%">10.1111/j.1469-7610.1966.tb02254.x</style></electronic-resource-num><remote-database-name><style face="normal" font="default" size="100%">acamh.onlinelibrary.wiley.com (Atypon)</style></remote-database-name><access-date><style face="normal" font="default" size="100%">2022-01-13 22:03:03</style></access-date></record><record><database name="Journals results.enl" path="D:\Umbrella review\Database search results\journals\Journals results.enl">Journals results.enl</database><source-app name="EndNote" version="20.1">EndNote</source-app><rec-number>3465</rec-number><foreign-keys><key app="EN" db-id="205vaaf2brra08exwr6xfzpmfxdvwfr2fep2">3465</key></foreign-keys><ref-type name="Journal Article">17</ref-type><contributors></contributors><titles><title><style face="normal" font="default" size="100%">Book reviews</style></title><secondary-title><style face="normal" font="default" size="100%">Journal of Child Psychology and Psychiatry</style></secondary-title></titles><periodical><full-title><style face="normal" font="default" size="100%">Journal of Child Psychology and Psychiatry</style></full-title></periodical><pages><style face="normal" font="default" size="100%">79-90</style></pages><volume><style face="normal" font="default" size="100%">7</style></volume><number><style face="normal" font="default" size="100%">1</style></number><dates><year><style face="normal" font="default" size="100%">1966</style></year><pub-dates><date><style face="normal" font="default" size="100%">June 1, 1966</style></date></pub-dates></dates><isbn><style face="normal" font="default" size="100%">0021-9630</style></isbn><abstract><style face="normal" font="default" size="100%">Books reviewed in this article: The Child: William Kessen The Evolution and Growth of Human Behaviour: Norman L. Munn Child Development II: Universal Stage of Infancy. S. W. Bijou and D. M. Baer Underachievement: M. Kornrich (Editor) Criminology in Transition: Essays in Honour of Hermann Mannheim. Edited by T. Grygier, Howard Jones, J. C. Spencer Ten Studies into Psychopathic Personality. Michael Graft Development and Disorders of Speech in Childhood: Isaac W. Karlin, David B. Karlin and Louise Gurren, 1965 Ictal and Subictal Neurosis. Diagnosis and Treatment. A. D. Jonas. C. C. Thomas Conditioning Techniques in Clinical Practice and Research. (Edited by Gyril M. Franks.) Conjoint Family Therapy. A Guide to Theory and Technique. Virginia Satir Psychological Test Modifications. Compiled and Edited by Milton Kornrich Human Growth and the Development of Personality. J. H. Kahn The Role of the Teacher in the Infant and Nursery School. Dorothy E. M. Gardner and Joan E. Cass A High Skdiool Work-Study Program For Mentally Subnormal Students. Oliver P. Kolstoe and Roger M. Frey Conversations with Carl Jung and Reactions from Ernest Jones: Richard I. Evans</style></abstract><urls></urls><electronic-resource-num><style face="normal" font="default" size="100%">10.1111/j.1469-7610.1966.tb02242.x</style></electronic-resource-num><remote-database-name><style face="normal" font="default" size="100%">acamh.onlinelibrary.wiley.com (Atypon)</style></remote-database-name><access-date><style face="normal" font="default" size="100%">2022-01-13 22:09:36</style></access-date></record><record><database name="Journals results.enl" path="D:\Umbrella review\Database search results\journals\Journals results.enl">Journals results.enl</database><source-app name="EndNote" version="20.1">EndNote</source-app><rec-number>3520</rec-number><foreign-keys><key app="EN" db-id="205vaaf2brra08exwr6xfzpmfxdvwfr2fep2">3520</key></foreign-keys><ref-type name="Journal Article">17</ref-type><contributors></contributors><titles><title><style face="normal" font="default" size="100%">Book reviews</style></title><secondary-title><style face="normal" font="default" size="100%">Journal of Child Psychology and Psychiatry</style></secondary-title></titles><periodical><full-title><style face="normal" font="default" size="100%">Journal of Child Psychology and Psychiatry</style></full-title></periodical><pages><style face="normal" font="default" size="100%">159-165</style></pages><volume><style face="normal" font="default" size="100%">7</style></volume><number><style face="normal" font="default" size="100%">2</style></number><dates><year><style face="normal" font="default" size="100%">1966</style></year><pub-dates><date><style face="normal" font="default" size="100%">October 1, 1966</style></date></pub-dates></dates><isbn><style face="normal" font="default" size="100%">0021-9630</style></isbn><abstract><style face="normal" font="default" size="100%">Book reviewed in this article: Three Theories of Child Development. H. W. Maier. Group Therapy in Childhood Psychosis. R. W. Speers. Speech Disorders: Multisensory Techniques for Remedial Education in Disorders of Speech, Language and the Psychoneural Motor System. Susanne de Parrel (Translated by D. M. Keane). Children with Communication Problems. A. White Franklin (Ed.). Mental Testing in Clinical Practice. Moira Williams. Anorexia Nervosa. J. E. Meyer and H. Feldmann. (Eds.) (Symposium in Göttingen, April 1965). La Personnalitéà Travers le Test de l&apos;Arbre. Numéro Special Annuel (1964) du Bulletin de Psychologie Some Approaches to Teaching Autistic Children. P. T. B. Weston (Ed.).</style></abstract><urls></urls><electronic-resource-num><style face="normal" font="default" size="100%">10.1111/j.1469-7610.1966.tb02173.x</style></electronic-resource-num><remote-database-name><style face="normal" font="default" size="100%">acamh.onlinelibrary.wiley.com (Atypon)</style></remote-database-name><access-date><style face="normal" font="default" size="100%">2022-01-13 22:14:36</style></access-date></record><record><database name="Journals results.enl" path="D:\Umbrella review\Database search results\journals\Journals results.enl">Journals results.enl</database><source-app name="EndNote" version="20.1">EndNote</source-app><rec-number>3208</rec-number><foreign-keys><key app="EN" db-id="205vaaf2brra08exwr6xfzpmfxdvwfr2fep2">3208</key></foreign-keys><ref-type name="Journal Article">17</ref-type><contributors></contributors><titles><title><style face="normal" font="default" size="100%">Book reviews</style></title><secondary-title><style face="normal" font="default" size="100%">Journal of Child Psychology and Psychiatry</style></secondary-title></titles><periodical><full-title><style face="normal" font="default" size="100%">Journal of Child Psychology and Psychiatry</style></full-title></periodical><pages><style face="normal" font="default" size="100%">67-80</style></pages><volume><style face="normal" font="default" size="100%">8</style></volume><number><style face="normal" font="default" size="100%">1</style></number><dates><year><style face="normal" font="default" size="100%">1967</style></year><pub-dates><date><style face="normal" font="default" size="100%">May 1, 1967</style></date></pub-dates></dates><isbn><style face="normal" font="default" size="100%">0021-9630</style></isbn><abstract><style face="normal" font="default" size="100%">Book reviewed in this article: The Adolescent Experience. Elizabeth Douvan and Joseph Adelson. Contrary Imaginations: A Psychological Study of the Young Student. Liam Hudson. The Psychiatric Disorders of Childhood. C. R. Shaw. Studies of Troublesome CSiildren. D. H. Stott Psychiatry, Education and the Young Adult. Dana L. Farnsworth. Residential Work with Children. Richard Balbernie. Asthma: Attitude and Miliea. Aaron Lask. A New Approach to Nocturnal Enuresis. C. R. A. Martin. Roleplaying in Psychotherapy. (A manual) R. J. Corsini and S. Cardone. Porteus Maze Test: Fifty Years Application. S. D. Porteus. Bilingualism and Primary Education: a Study of Irish Experience. J. Macnamara. Motivated Learning. M. E. Hebron. The Psychology of Childhood and Adolescence. C. I. Sandström. Ability Structure and Subgroups in Mental Retardation. Johs Clausen. A Psychological Study of Cerebral Palsied Children. H. H. Neilsen. Neurological Organization and Reading. Garl H. Delacato. The Birth of Language: The Case History of a Non-Verbal Child. Shulamith Kastein and Barbara Trace. Mothers of Retarded Children. Walter H. Ehlers.</style></abstract><urls></urls><electronic-resource-num><style face="normal" font="default" size="100%">10.1111/j.1469-7610.1967.tb02182.x</style></electronic-resource-num><remote-database-name><style face="normal" font="default" size="100%">acamh.onlinelibrary.wiley.com (Atypon)</style></remote-database-name><access-date><style face="normal" font="default" size="100%">2022-01-13 21:57:55</style></access-date></record><record><database name="Journals results.enl" path="D:\Umbrella review\Database search results\journals\Journals results.enl">Journals results.enl</database><source-app name="EndNote" version="20.1">EndNote</source-app><rec-number>3444</rec-number><foreign-keys><key app="EN" db-id="205vaaf2brra08exwr6xfzpmfxdvwfr2fep2">3444</key></foreign-keys><ref-type name="Journal Article">17</ref-type><contributors></contributors><titles><title><style face="normal" font="default" size="100%">Book reviews</style></title><secondary-title><style face="normal" font="default" size="100%">Journal of Child Psychology and Psychiatry</style></secondary-title></titles><periodical><full-title><style face="normal" font="default" size="100%">Journal of Child Psychology and Psychiatry</style></full-title></periodical><pages><style face="normal" font="default" size="100%">265-290</style></pages><volume><style face="normal" font="default" size="100%">8</style></volume><number><style face="normal" font="default" size="100%">3-4</style></number><dates><year><style face="normal" font="default" size="100%">1967</style></year><pub-dates><date><style face="normal" font="default" size="100%">December 1, 1967</style></date></pub-dates></dates><isbn><style face="normal" font="default" size="100%">0021-9630</style></isbn><abstract><style face="normal" font="default" size="100%">Book reviewed in this article: Learning Theory and Social Work. Derek Jehu. Questionnaire Design and Attitude Measurement. A. N. Oppenheim. Kenneth Soddy and Robert H. Ahrenfeldt (Eds.). Mental Health in a Changing World. Vol. I; Mental Health and Contemporary Thought. Vol. II; Mental Health in the Services of the Community. Vol. III Studying the Child in School. I. R. Gordon. Four Years On. Stan Gooch and M. L. Kellmer Pringle. The Development of Personality. T. A. Ratcliffe. Children of Time and Space, of Action and Impulse. Rudolf Ekstein. Biological Factors in Temporal Lobe Epilepsy. Christopher Ounsted, Janet Lindsay and RonaldNorman. Occupational Information for the Mentally Retarded: Selected Readings. Edited by Lotar V. Stahlecker. Perspectives in Mental Retardation. Edited by Thomas E. Jordan. Psycholinguistic Papers: The Proceedings of the 1966 Edinburgh Conference. J. Lyons and R. J. Wales (Eds.). When a Child is Different. Dr. Maria Egg. Factors Associated with Impairment of the Early Development of Prematures. M. D. S. Braine, C. B. Heimer, H. Wortis and A. M. Freedman. Adoption Policy and Practice. Iris Goodacre. Public Education for Disturbed Children in New York City: Application and Theory. P. H. Berkowitz and E. P. Rothman (Eds.). The Classification of Behaviour Disorders. Edited by Leonard D. Eron. Psychopathological Disorders in Childhood: Theoretical considerations and a proposed classification. The Concept of Human Development. Basic Concepts in Psychology Sieries, E. B. McNeil. Room to Grow; A Study of Parent-Child Relationships. Carroll Davis. Adaptation and Adaptability. Melvin E. Allerhand, Ruth E. Weber and Marie Haug. How to Prevent your Child from becoming a Neurotic Adult. Albert Ellis, Janet L. Wolfe and Sandra Moseley. Psychological Evaluation in Psychotherapy. Leonard Blank. Emotionally Handicapped Children and the Elementary School. Eli. Z. Ruben, Clyde B. Simpson and Marcus C. Bitwe. Treating the Troubled Family. Nathan W. Ackerman. Adopted Children?how they grow up. A study of their adjustment as adults. A. M. McWhinnie. The Empty Fortress. Infantile Autism and the Birth of the Self. Bruno Bettelheim. The Subculture of Violence. Marvin E. Wolfgang and Franco Ferracuti. Adoption?Facts and Fallacies. Studies in Cliild Development. M. L. Kellmer Pringle. Mild Mental Retardation: A Growing Challenge to the Physician. Report No. 66. A Symposium: Mental Retardation. G. A. Jervis. Social Work and Social Values, Edited by Eileen Younghusband. George Allen and Unwin, London 1967, pp. 200. 35s. Family Advice Services. Studies in Child Development. A. Leissner. The Hawkspur Experiment. W. David Wills. The Nature of Human Intelligence. J. P. Guilford. The Therapeutic Effect of Environment on Emotionally Disturbed and Mentally Sub normal Children. Kenneth Bayes. Theories of Child Development. Alfred L. Baldwin. Adolescent Development. Elizabeth B. Hurlock.</style></abstract><urls></urls><electronic-resource-num><style face="normal" font="default" size="100%">10.1111/j.1469-7610.1967.tb02202.x</style></electronic-resource-num><remote-database-name><style face="normal" font="default" size="100%">acamh.onlinelibrary.wiley.com (Atypon)</style></remote-database-name><access-date><style face="normal" font="default" size="100%">2022-01-13 22:08:32</style></access-date></record><record><database name="Journals results.enl" path="D:\Umbrella review\Database search results\journals\Journals results.enl">Journals results.enl</database><source-app name="EndNote" version="20.1">EndNote</source-app><rec-number>3493</rec-number><foreign-keys><key app="EN" db-id="205vaaf2brra08exwr6xfzpmfxdvwfr2fep2">3493</key></foreign-keys><ref-type name="Journal Article">17</ref-type><contributors></contributors><titles><title><style face="normal" font="default" size="100%">Book reviews</style></title><secondary-title><style face="normal" font="default" size="100%">Journal of Child Psychology and Psychiatry</style></secondary-title></titles><periodical><full-title><style face="normal" font="default" size="100%">Journal of Child Psychology and Psychiatry</style></full-title></periodical><pages><style face="normal" font="default" size="100%">143-151</style></pages><volume><style face="normal" font="default" size="100%">8</style></volume><number><style face="normal" font="default" size="100%">2</style></number><dates><year><style face="normal" font="default" size="100%">1967</style></year><pub-dates><date><style face="normal" font="default" size="100%">November 1, 1967</style></date></pub-dates></dates><isbn><style face="normal" font="default" size="100%">0021-9630</style></isbn><abstract><style face="normal" font="default" size="100%">Book reviewed in this article: Parents, Children and Adoption: A Handbook for Adoption Workers. Jane Rowe. Handbook of Mental Retardation Syndromes. Charles H. Carter. The Biosocial Basis of Mental Retardation. Sonia F. Osler and Robert E. Cooke (Ed.). Social Learning and its Measurement. M. L. Kellmer Prinole. Early Childhood Disturbances, The Infantile Neurosis, and the Adulthood Disturbances. Humberto Nagera. Speech Therapy and the Bobath approach to Cerebral Palsy. M. C. Crickmay. Psychotherapy and Child Development. Jean Biggar. Cultural Factors in Delinquency. Edited by T. C. N. Gibbens and R. H. Ahrenfeldt. Deviant Children Grown Up. Lee N. Robins. 11, 000 Seven-year-olds. M. L. Kellmer Pringle, N. R. Butler and R. Davis. Standards and Progress in Reading. Joyce M. Morris.</style></abstract><urls></urls><electronic-resource-num><style face="normal" font="default" size="100%">10.1111/j.1469-7610.1967.tb02190.x</style></electronic-resource-num><remote-database-name><style face="normal" font="default" size="100%">acamh.onlinelibrary.wiley.com (Atypon)</style></remote-database-name><access-date><style face="normal" font="default" size="100%">2022-01-13 22:11:41</style></access-date></record><record><database name="Journals results.enl" path="D:\Umbrella review\Database search results\journals\Journals results.enl">Journals results.enl</database><source-app name="EndNote" version="20.1">EndNote</source-app><rec-number>3433</rec-number><foreign-keys><key app="EN" db-id="205vaaf2brra08exwr6xfzpmfxdvwfr2fep2">3433</key></foreign-keys><ref-type name="Journal Article">17</ref-type><contributors></contributors><titles><title><style face="normal" font="default" size="100%">Book reviews</style></title><secondary-title><style face="normal" font="default" size="100%">Journal of Child Psychology and Psychiatry</style></secondary-title></titles><periodical><full-title><style face="normal" font="default" size="100%">Journal of Child Psychology and Psychiatry</style></full-title></periodical><pages><style face="normal" font="default" size="100%">253-267</style></pages><volume><style face="normal" font="default" size="100%">9</style></volume><number><style face="normal" font="default" size="100%">3-4</style></number><dates><year><style face="normal" font="default" size="100%">1968</style></year><pub-dates><date><style face="normal" font="default" size="100%">December 1, 1968</style></date></pub-dates></dates><isbn><style face="normal" font="default" size="100%">0021-9630</style></isbn><abstract><style face="normal" font="default" size="100%">Book reviewed in this article: Headaches in Children. Compiled and edited by P. Friedmann and E. Harms. The Psychology of Learning and Instruction. J. P. De Cecco. Brain Damage and Mental Retardation?A Psychological Evaluation. Edited by J. L. Khanna. Atlas for Somatotyping Children. G. Petersen. Guidance and Counseling in the Elementary School, Readings in Theory and Practice. Don C. Dinkmeyer (Ed.). The Psychological Basis of Education (Revised Edition). E. A. Peel. Developmental Language Disability. Margaret B. Rawson. Children in Care. R. J. N. Tod (Ed.). The Child and the Institution?A Study of Deprivation and Recovery. Betty M. Flint. Some Psychological Aspects of the Ghoreatiform Syndrome. W. E. Noteboom. Children Growing Up. (3rd Edition.) John Gabriel. Recent Developments in Affective Disorders. A Symposium. Edited by Alec Coppen and Alexander Walk. The Discrimination Process and Development. B. J. Fellows. Studies in Environment Therapy. Vol. 1. Arthur T. Barron (Ed.). Group Counselling and Psychotherapy with Adolescents. B. W. Macl. ennan and N. Felsenfeld. Child-Adolescent Psychology. Paul A. Clarke. Neurosis in the Ordinary Family?A Psychiatric Survey. Anthony Ryle. School Counseling and Counselor Education in the United States. Hugh Lytton. Organisation of Services for the Mentally Retarded. World Health Organisation Technical Report Series No. 392. Disturbed Children (Papers on Residential Work, Vol. 2). R. J. N. Tod (Ed.).</style></abstract><urls></urls><electronic-resource-num><style face="normal" font="default" size="100%">10.1111/j.1469-7610.1968.tb02227.x</style></electronic-resource-num><remote-database-name><style face="normal" font="default" size="100%">acamh.onlinelibrary.wiley.com (Atypon)</style></remote-database-name><access-date><style face="normal" font="default" size="100%">2022-01-13 22:07:50</style></access-date></record><record><database name="Journals results.enl" path="D:\Umbrella review\Database search results\journals\Journals results.enl">Journals results.enl</database><source-app name="EndNote" version="20.1">EndNote</source-app><rec-number>3472</rec-number><foreign-keys><key app="EN" db-id="205vaaf2brra08exwr6xfzpmfxdvwfr2fep2">3472</key></foreign-keys><ref-type name="Journal Article">17</ref-type><contributors></contributors><titles><title><style face="normal" font="default" size="100%">Book reviews</style></title><secondary-title><style face="normal" font="default" size="100%">Journal of Child Psychology and Psychiatry</style></secondary-title></titles><periodical><full-title><style face="normal" font="default" size="100%">Journal of Child Psychology and Psychiatry</style></full-title></periodical><pages><style face="normal" font="default" size="100%">133-143</style></pages><volume><style face="normal" font="default" size="100%">9</style></volume><number><style face="normal" font="default" size="100%">2</style></number><dates><year><style face="normal" font="default" size="100%">1968</style></year><pub-dates><date><style face="normal" font="default" size="100%">November 1, 1968</style></date></pub-dates></dates><isbn><style face="normal" font="default" size="100%">0021-9630</style></isbn><abstract><style face="normal" font="default" size="100%">Book reviewed in this article: Vulnerable Children. Three Studies of Children in Conflict. Lindy Burton. The Hampstead Psychoanalytic Index. A study of the psychoanalytic case material of a two-year-old child. John Bolland and Joseph Sandler. Programmed Sex Information. Babies and Families, You begin Life, You grow Up. A. Kind and J. Leedham. The Family Relations Indicator. J. G. Howells and J. R. Lickorish. Teachers and Their Pupils&apos; Home Background. E. J. Goodacre. Middle Class Juvenile Delinquency. Edited by Edmund W. Vaz. Education for Community Psychiatry. Report No. 64. The Community&apos;s Children. Edited by Jessie Parfit. Play and the Sick Child. Eva Noble. Contribution a 1?étude du développement de l&apos;enfant: aspects médico-sociaux et psycho-logiques. E.-A. Sand. Structure génétique de Pidée de Dieu (chez les catholiques français). Jean-Pierre Deconchy. Early Experience and Behaviour: The Psychobiology of Development. Edited by G. Newton and S. Levine Advances in Child Development and Behaviour, Vol. 3. L. P. Lipsitt and C. C. Spiker.</style></abstract><urls></urls><electronic-resource-num><style face="normal" font="default" size="100%">10.1111/j.1469-7610.1968.tb02218.x</style></electronic-resource-num><remote-database-name><style face="normal" font="default" size="100%">acamh.onlinelibrary.wiley.com (Atypon)</style></remote-database-name><access-date><style face="normal" font="default" size="100%">2022-01-13 22:09:41</style></access-date></record><record><database name="Journals results.enl" path="D:\Umbrella review\Database search results\journals\Journals results.enl">Journals results.enl</database><source-app name="EndNote" version="20.1">EndNote</source-app><rec-number>3437</rec-number><foreign-keys><key app="EN" db-id="205vaaf2brra08exwr6xfzpmfxdvwfr2fep2">3437</key></foreign-keys><ref-type name="Journal Article">17</ref-type><contributors></contributors><titles><title><style face="normal" font="default" size="100%">Book reviews</style></title><secondary-title><style face="normal" font="default" size="100%">Journal of Child Psychology and Psychiatry</style></secondary-title></titles><periodical><full-title><style face="normal" font="default" size="100%">Journal of Child Psychology and Psychiatry</style></full-title></periodical><pages><style face="normal" font="default" size="100%">279-284</style></pages><volume><style face="normal" font="default" size="100%">10</style></volume><number><style face="normal" font="default" size="100%">4</style></number><dates><year><style face="normal" font="default" size="100%">1969</style></year><pub-dates><date><style face="normal" font="default" size="100%">December 1, 1969</style></date></pub-dates></dates><isbn><style face="normal" font="default" size="100%">0021-9630</style></isbn><abstract><style face="normal" font="default" size="100%">Book reviewed in this article: Psychological Problems in Mental Deficiency. 4th Ed. S. B. Sarason and J. Doris. Child Development and Personality. 3rd Ed. P. H. Mussen, J. J. Conger and J. Kagan. The Firstborn. Experiences of Eight American Families. Milton J. E. Senn and Claire Hartford. The Tasks of Childhood. Philippe Muller (translated by Anita Mason). The Development of Sex Differences. E. E. Maccoby (Ed.). Adolescence. Cyril Smith. This Stranger, My Son. A Mother&apos;s Story. Louise Wilson.</style></abstract><urls></urls><electronic-resource-num><style face="normal" font="default" size="100%">10.1111/j.1469-7610.1969.tb02089.x</style></electronic-resource-num><remote-database-name><style face="normal" font="default" size="100%">acamh.onlinelibrary.wiley.com (Atypon)</style></remote-database-name><access-date><style face="normal" font="default" size="100%">2022-01-13 22:07:56</style></access-date></record><record><database name="Journals results.enl" path="D:\Umbrella review\Database search results\journals\Journals results.enl">Journals results.enl</database><source-app name="EndNote" version="20.1">EndNote</source-app><rec-number>3518</rec-number><foreign-keys><key app="EN" db-id="205vaaf2brra08exwr6xfzpmfxdvwfr2fep2">3518</key></foreign-keys><ref-type name="Journal Article">17</ref-type><contributors></contributors><titles><title><style face="normal" font="default" size="100%">Book reviews</style></title><secondary-title><style face="normal" font="default" size="100%">Journal of Child Psychology and Psychiatry</style></secondary-title></titles><periodical><full-title><style face="normal" font="default" size="100%">Journal of Child Psychology and Psychiatry</style></full-title></periodical><pages><style face="normal" font="default" size="100%">73-77</style></pages><volume><style face="normal" font="default" size="100%">10</style></volume><number><style face="normal" font="default" size="100%">1</style></number><dates><year><style face="normal" font="default" size="100%">1969</style></year><pub-dates><date><style face="normal" font="default" size="100%">September 1, 1969</style></date></pub-dates></dates><isbn><style face="normal" font="default" size="100%">0021-9630</style></isbn><abstract><style face="normal" font="default" size="100%">Book reviewed in this article: Studies in Psychiatry. Michael Shepherd and D. L. Davies (Eds.) Mental Retardation. Edited by Alfred A. Baumeister Individuality in Pain and Suffering. Asenathpetrie Unwillingly to School. 2nd Edn. J. H. Kahn and J. P. Nursten The Sociology of Mental Disorders. Edited by S. Kirson Weinberg The Effects of Sociodramatic Play on Disadvantaged Pre-School Children. Sara Smilansky</style></abstract><urls></urls><electronic-resource-num><style face="normal" font="default" size="100%">10.1111/j.1469-7610.1969.tb02070.x</style></electronic-resource-num><remote-database-name><style face="normal" font="default" size="100%">acamh.onlinelibrary.wiley.com (Atypon)</style></remote-database-name><access-date><style face="normal" font="default" size="100%">2022-01-13 22:14:34</style></access-date></record><record><database name="Journals results.enl" path="D:\Umbrella review\Database search results\journals\Journals results.enl">Journals results.enl</database><source-app name="EndNote" version="20.1">EndNote</source-app><rec-number>3505</rec-number><foreign-keys><key app="EN" db-id="205vaaf2brra08exwr6xfzpmfxdvwfr2fep2">3505</key></foreign-keys><ref-type name="Journal Article">17</ref-type><contributors></contributors><titles><title><style face="normal" font="default" size="100%">Book reviews</style></title><secondary-title><style face="normal" font="default" size="100%">Journal of Child Psychology and Psychiatry</style></secondary-title></titles><periodical><full-title><style face="normal" font="default" size="100%">Journal of Child Psychology and Psychiatry</style></full-title></periodical><pages><style face="normal" font="default" size="100%">313-320</style></pages><volume><style face="normal" font="default" size="100%">12</style></volume><number><style face="normal" font="default" size="100%">4</style></number><dates><year><style face="normal" font="default" size="100%">1971</style></year><pub-dates><date><style face="normal" font="default" size="100%">October 1, 1971</style></date></pub-dates></dates><isbn><style face="normal" font="default" size="100%">0021-9630</style></isbn><abstract><style face="normal" font="default" size="100%">Book reviewed in this article: The Theory and Practice of Mental Health Consultation. G. Caplan. The Mentally Retarded Child and His Family. A Multidisciplinary Handbook, Ed. R. Koch and. J. C. Dobson. The Neurological Examination of the Child with Minor Nervous Dysfunction. Clinics in Developmental Medicine No. 38. Bert C. L. Touwen and Heinz F. R. Prechte. Assessement of Children. (Report of a Study Group set up by the Chief Social Work Adviser, Social Work Adviser, Services Group.) Chairman: Beti Jones. Children as Individuals. An Analytical Psychologist&apos;s Study of Child Development. Michael Fordham. Techniques for Behaviour Change: Applications of Adlerian Theory. 1st Edition. Ed. A. G. Nikelly.</style></abstract><urls></urls><electronic-resource-num><style face="normal" font="default" size="100%">10.1111/j.1469-7610.1971.tb01091.x</style></electronic-resource-num><remote-database-name><style face="normal" font="default" size="100%">acamh.onlinelibrary.wiley.com (Atypon)</style></remote-database-name><access-date><style face="normal" font="default" size="100%">2022-01-13 22:13:16</style></access-date></record><record><database name="Journals results.enl" path="D:\Umbrella review\Database search results\journals\Journals results.enl">Journals results.enl</database><source-app name="EndNote" version="20.1">EndNote</source-app><rec-number>3421</rec-number><foreign-keys><key app="EN" db-id="205vaaf2brra08exwr6xfzpmfxdvwfr2fep2">3421</key></foreign-keys><ref-type name="Journal Article">17</ref-type><contributors></contributors><titles><title><style face="normal" font="default" size="100%">Book reviews</style></title><secondary-title><style face="normal" font="default" size="100%">Journal of Child Psychology and Psychiatry</style></secondary-title></titles><periodical><full-title><style face="normal" font="default" size="100%">Journal of Child Psychology and Psychiatry</style></full-title></periodical><pages><style face="normal" font="default" size="100%">197-200</style></pages><volume><style face="normal" font="default" size="100%">18</style></volume><number><style face="normal" font="default" size="100%">2</style></number><dates><year><style face="normal" font="default" size="100%">1977</style></year><pub-dates><date><style face="normal" font="default" size="100%">April 1, 1977</style></date></pub-dates></dates><isbn><style face="normal" font="default" size="100%">0021-9630</style></isbn><abstract><style face="normal" font="default" size="100%">Books reviewed in this article: Infant and Child in the Culture of Today. 2nd Edn. A. GESELL, F. L. ILO and L. B. AMES. Pre-School Learning in the Community. Strategies for Change. G. A. Poulton and T. James Community Treatment and Social Control. Paul Lerman. Good Housekeeping You and Your Adolescent. James Hemming. Reporting Child Abuse and Neglect: Guidelines for Legislation. Alan Sussman and Stephen J. Cohen. Infant and Environment. L. Yarrow, Judith Rubenstein and F. Pederson.</style></abstract><urls></urls><electronic-resource-num><style face="normal" font="default" size="100%">10.1111/j.1469-7610.1977.tb00431.x</style></electronic-resource-num><remote-database-name><style face="normal" font="default" size="100%">acamh.onlinelibrary.wiley.com (Atypon)</style></remote-database-name><access-date><style face="normal" font="default" size="100%">2022-01-13 22:07:36</style></access-date></record><record><database name="Journals results.enl" path="D:\Umbrella review\Database search results\journals\Journals results.enl">Journals results.enl</database><source-app name="EndNote" version="20.1">EndNote</source-app><rec-number>3422</rec-number><foreign-keys><key app="EN" db-id="205vaaf2brra08exwr6xfzpmfxdvwfr2fep2">3422</key></foreign-keys><ref-type name="Journal Article">17</ref-type><contributors></contributors><titles><title><style face="normal" font="default" size="100%">Book reviews</style></title><secondary-title><style face="normal" font="default" size="100%">Journal of Child Psychology and Psychiatry</style></secondary-title></titles><periodical><full-title><style face="normal" font="default" size="100%">Journal of Child Psychology and Psychiatry</style></full-title></periodical><pages><style face="normal" font="default" size="100%">87-99</style></pages><volume><style face="normal" font="default" size="100%">18</style></volume><number><style face="normal" font="default" size="100%">1</style></number><dates><year><style face="normal" font="default" size="100%">1977</style></year><pub-dates><date><style face="normal" font="default" size="100%">January 1, 1977</style></date></pub-dates></dates><isbn><style face="normal" font="default" size="100%">0021-9630</style></isbn><abstract><style face="normal" font="default" size="100%">Books reviewed in this article: Psychiatric Illness in Adolescence?Its Psychopathology and Prognosis. M. T. Haslam. Mental Retardation and Developmental Disabilities. An Annual Review edited by Joseph Wortis. Abnormalities in Parents of Schizophrenics. S. Hirsch and J. Leff. And Say What He is: The Life of a Special Child. J. B. Murray and Emily Murray. Support, Innovation, and Autonomy. Tavistock Clinic Golden Jubilee Papers. Edited by Robert Gosling. The Gifted Child. C. Burt. Psychological Aspects of a First Pregnancy and Early Postnatal Adaptation. Edited by Pauline M. Shereshefsky and Leon J. Yarrow. The Birth of a First Child. Towards an Understanding of Femininity. Dana Breen. Early Child Care in Sweden. R. Berfenstam and I. William-Olsson. Early Child Care in the U.S.A. H. B. Robinson, N. M. Robinson, M. Wolins, U. Bronfenbrenner and J. S. Richmond. Early Child Care in Switzerland. K. K. Buscher, P. Gross and V. Ritter. Aberrant Development in Infancy: Human and Animal Studies. Edited by Norman R. Ellis. Friendship and Peer Relations. Edited by Michael Lewis and Leonard Rosenblum. Your Child&apos;s First Five Years. M. Bax and J. Bernal. Help for the Epileptic Child. A Handbook for Parents, Nurses and Teachers. Jorge C. Lagos. Psychology and Education: A Science for Instruction. J. R. Bergan and J, A. Dunn. Paraprofessional Work with Troubled Children. James E. Gardner. The Cognitive Unconscious: A Piagetian Approach to Psychotherapy. Melvin Weiner. Minimal Brain Dysfunction. Mortimer D. Gross and William C. Wilson. Handbook of Mental Retardation Syndromes. (3rd Edn.). Charles H. Garter. The T.A.T., C.A.T. and S.A.T, in Clinical use. (3rd Edn.). Leopold Bellak. The Rorschach: A Comprehensive System. John E. Exner, Jr.</style></abstract><urls></urls><electronic-resource-num><style face="normal" font="default" size="100%">10.1111/j.1469-7610.1977.tb00421.x</style></electronic-resource-num><remote-database-name><style face="normal" font="default" size="100%">acamh.onlinelibrary.wiley.com (Atypon)</style></remote-database-name><access-date><style face="normal" font="default" size="100%">2022-01-13 22:07:37</style></access-date></record><record><database name="Journals results.enl" path="D:\Umbrella review\Database search results\journals\Journals results.enl">Journals results.enl</database><source-app name="EndNote" version="20.1">EndNote</source-app><rec-number>3458</rec-number><foreign-keys><key app="EN" db-id="205vaaf2brra08exwr6xfzpmfxdvwfr2fep2">3458</key></foreign-keys><ref-type name="Journal Article">17</ref-type><contributors></contributors><titles><title><style face="normal" font="default" size="100%">Book reviews</style></title><secondary-title><style face="normal" font="default" size="100%">Journal of Child Psychology and Psychiatry</style></secondary-title></titles><periodical><full-title><style face="normal" font="default" size="100%">Journal of Child Psychology and Psychiatry</style></full-title></periodical><pages><style face="normal" font="default" size="100%">311-318</style></pages><volume><style face="normal" font="default" size="100%">26</style></volume><number><style face="normal" font="default" size="100%">2</style></number><dates><year><style face="normal" font="default" size="100%">1985</style></year><pub-dates><date><style face="normal" font="default" size="100%">March 1, 1985</style></date></pub-dates></dates><isbn><style face="normal" font="default" size="100%">0021-9630</style></isbn><abstract><style face="normal" font="default" size="100%">Book reviews in this article. Affective Disorders in Childhood and Adolescence: an Update. Edited by Dennis P. Cantwell and Gabriel Carlson Encouraging Language Development. Phyllis Hastings and Bessie Hayes Living with Children 5?10?a Parent&apos;s Guide. Open University/Health Education Council The Psychosocial Aspects of Pediatrics. D. Prugh Psychology of the Human Newborn. Edited by Peter Stratton Multicultural Childhood. Edited by Christopher Bagley and Gajendra K. Verma. Gower Training Staff in Behavioural Methods. T. Foxen and J. McBrien Managing Stress and Anxiety. James Archer Pediatric Consultation Liaison Psychiatry. Edited by C. E. Hollingsworth Social Work and Child Sexual Abuse. Edited by J. R. Conte and D. A. Shore Helping Young Children with Behaviour Difficulties. M. Chazan, A. F. Laing, J. Jones, G. C. Harper and J. Bolton Handbook of Clinical Child Psychology. Edited by C. Eugene Walker and Michael C. Roberts Peer Relationships and Social Skills in Childhood. K. H. Rubin and H. S. Ross Handbook of Child Psychology (4th Edn). Edited by Paul H. Mussen History, Theory and Methods. Edited by W. Kessen Infancy and Developmental Psychobiology. Edited by M. M. Haith and J. J. Campos Cognitive Development. Edited by J. H. Flavell and E. M. Markman Socialization, Personality and Social Development. Edited by E. M. Hetherington Behaviour Problems in Handicapped Children: the Beech Tree House Approach. Malcolm Jones</style></abstract><urls></urls><electronic-resource-num><style face="normal" font="default" size="100%">10.1111/j.1469-7610.1985.tb02269.x</style></electronic-resource-num><remote-database-name><style face="normal" font="default" size="100%">acamh.onlinelibrary.wiley.com (Atypon)</style></remote-database-name><access-date><style face="normal" font="default" size="100%">2022-01-13 22:09:32</style></access-date></record><record><database name="Journals results.enl" path="D:\Umbrella review\Database search results\journals\Journals results.enl">Journals results.enl</database><source-app name="EndNote" version="20.1">EndNote</source-app><rec-number>3432</rec-number><foreign-keys><key app="EN" db-id="205vaaf2brra08exwr6xfzpmfxdvwfr2fep2">3432</key></foreign-keys><ref-type name="Journal Article">17</ref-type><contributors></contributors><titles><title><style face="normal" font="default" size="100%">Book Reviews</style></title><secondary-title><style face="normal" font="default" size="100%">Journal of Child Psychology and Psychiatry</style></secondary-title></titles><periodical><full-title><style face="normal" font="default" size="100%">Journal of Child Psychology and Psychiatry</style></full-title></periodical><pages><style face="normal" font="default" size="100%">865-869</style></pages><volume><style face="normal" font="default" size="100%">32</style></volume><number><style face="normal" font="default" size="100%">5</style></number><dates><year><style face="normal" font="default" size="100%">1991</style></year><pub-dates><date><style face="normal" font="default" size="100%">July 1, 1991</style></date></pub-dates></dates><isbn><style face="normal" font="default" size="100%">0021-9630</style></isbn><abstract><style face="normal" font="default" size="100%">Book reviewed in this articles: Life Experiences, Development and Childhood Psychopathology. By Ian M. Goodyer. Short-term Psychiatric Hospitalization of Adolescents. By Aman U. Khan. Overcoming Difficult Behaviour: A Guide and Source Book for Helping People with Severe Mental Handicaps. By John L. Presland. Neurobiological Correlates of Autism. By Suzanne Steffenburg. Reading and Its Development: Component Skills Approaches. Edited by T. H. Carr and B. A. Levy. The Psychology of Adoption. Edited by David Brodzinsky and Marshall Schechter. Reading and Its Development: Component Skills Approaches. Edited by T. H. Carr and B. A. Levy. Effective Technology Integration for Disabled Children: The Family Perspective. By Malka Margalit.</style></abstract><urls></urls><electronic-resource-num><style face="normal" font="default" size="100%">10.1111/j.1469-7610.1991.tb01909.x</style></electronic-resource-num><remote-database-name><style face="normal" font="default" size="100%">acamh.onlinelibrary.wiley.com (Atypon)</style></remote-database-name><access-date><style face="normal" font="default" size="100%">2022-01-13 22:07:49</style></access-date></record><record><database name="Journals results.enl" path="D:\Umbrella review\Database search results\journals\Journals results.enl">Journals results.enl</database><source-app name="EndNote" version="20.1">EndNote</source-app><rec-number>3409</rec-number><foreign-keys><key app="EN" db-id="205vaaf2brra08exwr6xfzpmfxdvwfr2fep2">3409</key></foreign-keys><ref-type name="Journal Article">17</ref-type><contributors></contributors><titles><title><style face="normal" font="default" size="100%">Book Reviews</style></title><secondary-title><style face="normal" font="default" size="100%">Journal of Child Psychology and Psychiatry</style></secondary-title></titles><periodical><full-title><style face="normal" font="default" size="100%">Journal of Child Psychology and Psychiatry</style></full-title></periodical><pages><style face="normal" font="default" size="100%">1483-1488</style></pages><volume><style face="normal" font="default" size="100%">34</style></volume><number><style face="normal" font="default" size="100%">8</style></number><dates><year><style face="normal" font="default" size="100%">1993</style></year><pub-dates><date><style face="normal" font="default" size="100%">November 1, 1993</style></date></pub-dates></dates><isbn><style face="normal" font="default" size="100%">0021-9630</style></isbn><abstract><style face="normal" font="default" size="100%">Book reviewed in this article: Problems and Methods in Longitudinal Research: Stability and Change. Edited by D Magnusson, L. R Bergman, G. Rudinger and B. Torestad. Racism in Children&apos;s Lives: a Study of Mainly-White Primary Schools. By B. Troyna and R Hatcher Counselling Parents of Children with Chronic Illness or Disability. By Hilton Davis Advances in Infancy Research?Vol. 7. Edited by C Rovee-Collier and L. P Lipsitt Neurological Disorders in Children and Adolescents. Edited by Enid Peschel, Richard Peschel, Carol Howe and James Howe Out of Darkness: Exploring Satanism and Ritual Abuse. Edited by D. S. Sakheim and S. E. Devine Head Injury in Children and Adolescents. By V Begah Children&apos;s Welfare and the Law: The Limits of Legal Intervention. By M King &amp; J Trowell</style></abstract><urls></urls><electronic-resource-num><style face="normal" font="default" size="100%">10.1111/j.1469-7610.1993.tb02106.x</style></electronic-resource-num><remote-database-name><style face="normal" font="default" size="100%">acamh.onlinelibrary.wiley.com (Atypon)</style></remote-database-name><access-date><style face="normal" font="default" size="100%">2022-01-13 22:06:49</style></access-date></record><record><database name="Journals results.enl" path="D:\Umbrella review\Database search results\journals\Journals results.enl">Journals results.enl</database><source-app name="EndNote" version="20.1">EndNote</source-app><rec-number>3192</rec-number><foreign-keys><key app="EN" db-id="205vaaf2brra08exwr6xfzpmfxdvwfr2fep2">3192</key></foreign-keys><ref-type name="Journal Article">17</ref-type><contributors></contributors><titles><title><style face="normal" font="default" size="100%">Book Reviews</style></title><secondary-title><style face="normal" font="default" size="100%">Journal of Child Psychology and Psychiatry</style></secondary-title></titles><periodical><full-title><style face="normal" font="default" size="100%">Journal of Child Psychology and Psychiatry</style></full-title></periodical><pages><style face="normal" font="default" size="100%">985-989</style></pages><volume><style face="normal" font="default" size="100%">35</style></volume><number><style face="normal" font="default" size="100%">5</style></number><dates><year><style face="normal" font="default" size="100%">1994</style></year><pub-dates><date><style face="normal" font="default" size="100%">July 1, 1994</style></date></pub-dates></dates><isbn><style face="normal" font="default" size="100%">0021-9630</style></isbn><abstract><style face="normal" font="default" size="100%">Book Reviw in this Article: Fair Start for Children: Lessons Learned from Seven Demonstration Projects. Edited by M. Lamer, R. Halpern &amp; O. Harkavy. Growing up with a Chronic Disease: The Impact on Children and their Families. By Christine Eiser. Black, White or Mixed Race? Race and Racism in the Lives of Young People of Mixed Parentage. By Barbara Tizard and Ann Phoenix. Pretending at Home: Early Development in a Sociocultural Context. By W. L. Haight &amp; P. Miller. Children and Disasters. Edited by C. F. Saylor. Young Children&apos;s Close Relationships: Beyond Attachment. By J. Dunn. Adolescent Sexual Behaviour and Childbearing. By L. S. Zabin &amp; S. C. Hayward.</style></abstract><urls></urls><electronic-resource-num><style face="normal" font="default" size="100%">10.1111/j.1469-7610.1994.tb02309.x</style></electronic-resource-num><remote-database-name><style face="normal" font="default" size="100%">acamh.onlinelibrary.wiley.com (Atypon)</style></remote-database-name><access-date><style face="normal" font="default" size="100%">2022-01-13 21:57:01</style></access-date></record><record><database name="Journals results.enl" path="D:\Umbrella review\Database search results\journals\Journals results.enl">Journals results.enl</database><source-app name="EndNote" version="20.1">EndNote</source-app><rec-number>3391</rec-number><foreign-keys><key app="EN" db-id="205vaaf2brra08exwr6xfzpmfxdvwfr2fep2">3391</key></foreign-keys><ref-type name="Journal Article">17</ref-type><contributors></contributors><titles><title><style face="normal" font="default" size="100%">Book Reviews</style></title><secondary-title><style face="normal" font="default" size="100%">Journal of Child Psychology and Psychiatry</style></secondary-title></titles><periodical><full-title><style face="normal" font="default" size="100%">Journal of Child Psychology and Psychiatry</style></full-title></periodical><pages><style face="normal" font="default" size="100%">279-284</style></pages><volume><style face="normal" font="default" size="100%">39</style></volume><number><style face="normal" font="default" size="100%">2</style></number><keywords><keyword><style face="normal" font="default" size="100%">methodology</style></keyword><keyword><style face="normal" font="default" size="100%">preschool children</style></keyword><keyword><style face="normal" font="default" size="100%">school children</style></keyword><keyword><style face="normal" font="default" size="100%">Fears</style></keyword><keyword><style face="normal" font="default" size="100%">modification.</style></keyword><keyword><style face="normal" font="default" size="100%">parent report</style></keyword></keywords><dates><year><style face="normal" font="default" size="100%">1998</style></year><pub-dates><date><style face="normal" font="default" size="100%">February 1, 1998</style></date></pub-dates></dates><isbn><style face="normal" font="default" size="100%">0021-9630</style></isbn><abstract><style face="normal" font="default" size="100%">Books reviewed in this article: H. A. Ruff &amp; M. K. Rothbart Attention in Early Development: Themes and Variations. B. L. Bottoms &amp; G. S. Goodman International Perspectives on Child Abuse and Children&apos;s Testimony. J. M. Wiener Textbook of Child and Adolescent Psychiatry (2nd Edition). E. Gil Treating Abused Adolescents. J. Harris-Hendriks &amp; M. Black Child and Adolescent Psychiatry. A New Century. C. Hulme &amp; M. Snowling Dyslexia: Biology, Cognition and Intervention. K. Rigby Bullying in Schools: And What To Do About It. N. Wall Rooted Sorrows: Psychoanalytic Perspectives on Child Protection, Assessment, Therapy and Treatment. M. Rivera More Alike Than Different: Treating Severely Dissociative Trauma Survivors. S. Shulman &amp; I. Seiffge-Krenke Fathers and Adolescents: Developmental and Clinical Perspectives. D. Black, M. Newman, J. Harris-Hendriks, &amp; G. MezyPsychological Trauma: A Developmental Approach. S. Powell &amp; R. Jordan Autism and Learning: A Guide to Good Practice. P. Mitchell Acquiring a Conception of Mind: A Review of Psychological Research and Theory.</style></abstract><urls></urls><electronic-resource-num><style face="normal" font="default" size="100%">10.1111/1469-7610.00322</style></electronic-resource-num><remote-database-name><style face="normal" font="default" size="100%">acamh.onlinelibrary.wiley.com (Atypon)</style></remote-database-name><access-date><style face="normal" font="default" size="100%">2022-01-13 22:05:56</style></access-date></record><record><database name="Journals results.enl" path="D:\Umbrella review\Database search results\journals\Journals results.enl">Journals results.enl</database><source-app name="EndNote" version="20.1">EndNote</source-app><rec-number>3336</rec-number><foreign-keys><key app="EN" db-id="205vaaf2brra08exwr6xfzpmfxdvwfr2fep2">3336</key></foreign-keys><ref-type name="Journal Article">17</ref-type><contributors></contributors><titles><title><style face="normal" font="default" size="100%">Book Reviews</style></title><secondary-title><style face="normal" font="default" size="100%">Journal of Child Psychology and Psychiatry</style></secondary-title></titles><periodical><full-title><style face="normal" font="default" size="100%">Journal of Child Psychology and Psychiatry</style></full-title></periodical><pages><style face="normal" font="default" size="100%">1077-1084</style></pages><volume><style face="normal" font="default" size="100%">41</style></volume><number><style face="normal" font="default" size="100%">8</style></number><keywords><keyword><style face="normal" font="default" size="100%">social cognition</style></keyword><keyword><style face="normal" font="default" size="100%">theory of mind</style></keyword><keyword><style face="normal" font="default" size="100%">deafness</style></keyword><keyword><style face="normal" font="default" size="100%">Sign language/DSL</style></keyword></keywords><dates><year><style face="normal" font="default" size="100%">2000</style></year><pub-dates><date><style face="normal" font="default" size="100%">November 1, 2000</style></date></pub-dates></dates><isbn><style face="normal" font="default" size="100%">0021-9630</style></isbn><abstract><style face="normal" font="default" size="100%">Books Reviewed: M. Bennett Developmental Psychology: Achievements and Prospects. L. Balter &amp; C. S. Tamis-LeMonda. Child Psychology. A Handbook of Contemporary Issues. Ann Clarke and Alan Clarke. Jessica Kingsley Early Experience and the Life Path. B. Lask &amp; R. Bryant-Waugh. Anorexia Nervosa and Related Eating Disorders in Childhood and Adolescence (2nd ed.). Susan Harter. The Construction of the Self. J. Solomon &amp; C. George. Attachment Disorganization. L. H. Willey. Pretending To Be Normal. Living with Asperger&apos;s Syndrome. D. M. Fergusson &amp; P. E. Mullen. Childhood Sexual Abuse: An Evidence Based Perspective. M. Weiss, L. Trokenberg Hechtman, &amp; G. Weiss. ADHD in Adulthood. A Guide to Current Theory, Diagnosis, and Treatment. T. M. Levy. Handbook of Attachment Interventions. Carol S. Dweck. Self-theories: Their Role in Motivation, Personality and Development. P. Howlin, S. Baron-Cohen, &amp; J. Hadwin. Wiley Teaching Children with Autism to Mind Read: A Practical Guide. M. Barrett. The Development of Language. D. Cicchetti, &amp; S. L. Toth. Developmental Approaches to Prevention and Intervention: Rochester Symposium on Developmental Psychology, P. T. Slee &amp; K. Rigby. Children&apos;s Peer Relations. David Messer &amp; Stuart Miller. Exploring Developmental Psychology: From Infancy to Adolescence.</style></abstract><urls></urls><electronic-resource-num><style face="normal" font="default" size="100%">10.1111/1469-7610.00697</style></electronic-resource-num><remote-database-name><style face="normal" font="default" size="100%">acamh.onlinelibrary.wiley.com (Atypon)</style></remote-database-name><access-date><style face="normal" font="default" size="100%">2022-01-13 22:03:11</style></access-date></record><record><database name="Journals results.enl" path="D:\Umbrella review\Database search results\journals\Journals results.enl">Journals results.enl</database><source-app name="EndNote" version="20.1">EndNote</source-app><rec-number>3412</rec-number><foreign-keys><key app="EN" db-id="205vaaf2brra08exwr6xfzpmfxdvwfr2fep2">3412</key></foreign-keys><ref-type name="Journal Article">17</ref-type><contributors></contributors><titles><title><style face="normal" font="default" size="100%">Book Reviews</style></title><secondary-title><style face="normal" font="default" size="100%">Journal of Child Psychology and Psychiatry</style></secondary-title></titles><periodical><full-title><style face="normal" font="default" size="100%">Journal of Child Psychology and Psychiatry</style></full-title></periodical><pages><style face="normal" font="default" size="100%">133-136</style></pages><volume><style face="normal" font="default" size="100%">41</style></volume><number><style face="normal" font="default" size="100%">1</style></number><keywords><keyword><style face="normal" font="default" size="100%">assessment</style></keyword><keyword><style face="normal" font="default" size="100%">cognition</style></keyword><keyword><style face="normal" font="default" size="100%">Intelligence</style></keyword></keywords><dates><year><style face="normal" font="default" size="100%">2000</style></year><pub-dates><date><style face="normal" font="default" size="100%">January 1, 2000</style></date></pub-dates></dates><isbn><style face="normal" font="default" size="100%">0021-9630</style></isbn><abstract><style face="normal" font="default" size="100%">Books Reviewed: K. Geldard and D. Geldard, Counselling Adolescents. S. Sharp and H. Cowie, Counselling and Supporting Children in Distress. C. Barter, Protecting Children from Racism and Racial Abuse: A Research Review. R. Ekins and R. Freeman, Selected Writings: Anna Freud. D. Black, J. Harris Hendriks, and S. Wolkind Child Psychology and the Law (3rd ed.). P. Trickett and C. Schellenbach, Violence against Children in the Family and the Community. M. Larochelle, N. Bednarz, and J. Garrison, Constructivism and Education.</style></abstract><urls></urls><electronic-resource-num><style face="normal" font="default" size="100%">10.1111/1469-7610.00553</style></electronic-resource-num><remote-database-name><style face="normal" font="default" size="100%">acamh.onlinelibrary.wiley.com (Atypon)</style></remote-database-name><access-date><style face="normal" font="default" size="100%">2022-01-13 22:06:52</style></access-date></record><record><database name="Journals results.enl" path="D:\Umbrella review\Database search results\journals\Journals results.enl">Journals results.enl</database><source-app name="EndNote" version="20.1">EndNote</source-app><rec-number>3418</rec-number><foreign-keys><key app="EN" db-id="205vaaf2brra08exwr6xfzpmfxdvwfr2fep2">3418</key></foreign-keys><ref-type name="Journal Article">17</ref-type><contributors></contributors><titles><title><style face="normal" font="default" size="100%">Book Reviews</style></title><secondary-title><style face="normal" font="default" size="100%">Journal of Child Psychology and Psychiatry</style></secondary-title></titles><periodical><full-title><style face="normal" font="default" size="100%">Journal of Child Psychology and Psychiatry</style></full-title></periodical><pages><style face="normal" font="default" size="100%">399-404</style></pages><volume><style face="normal" font="default" size="100%">41</style></volume><number><style face="normal" font="default" size="100%">3</style></number><keywords><keyword><style face="normal" font="default" size="100%">emotion regulation</style></keyword><keyword><style face="normal" font="default" size="100%">emotion</style></keyword><keyword><style face="normal" font="default" size="100%">Deaf children</style></keyword><keyword><style face="normal" font="default" size="100%">display rules</style></keyword></keywords><dates><year><style face="normal" font="default" size="100%">2000</style></year><pub-dates><date><style face="normal" font="default" size="100%">March 1, 2000</style></date></pub-dates></dates><isbn><style face="normal" font="default" size="100%">0021-9630</style></isbn><abstract><style face="normal" font="default" size="100%">Books reviewed: Jonathan Rée. I See a Voice P. K. Smith, Y. Morita, J. Junger-Tas, D. Olweus, R. Catalano, and P. Slee. The Nature of School Bullying: A Cross-national Perspective K. Whitmore, H. Hart, &amp; G. Willems. A Neurodevelopmental Approach to Specific Learning Disorders P. D. McGorry &amp; H. J. Jackson. The Recognition and Management of Early Psychosis: A Preventive Approach L. M. Koran. Obsessive-Compulsive and Related Disorders in Adults: A Comprehensive Clinical Guide G. Van Bueren. Childhood Abused. Protecting Children against Torture, Cruel, Inhuman and Degrading Treatment and Punishment M. Taylor. Imaginary Companions and the Children Who Create Them E. M. Hetherington. Coping with Divorce, Single Parenting and Remarriage: A Risk and Resiliency Perspective G. G. Barnes. Family Therapy in Changing Times Paul Gordon. Face to Face: Therapy as Ethics P. Hauser &amp; J. Rovet. Thyroid Diseases of Infancy and Childhood. Effects on Behaviour and Intellectual Development M. R. Rosenzweig, A. L. Leiman, &amp; S. M. Breedlove. Sinauer. Biological Psychology. An Introduction to Behavioral, Cognitive, and Clinical Neuroscience (2nd ed.)</style></abstract><urls></urls><electronic-resource-num><style face="normal" font="default" size="100%">10.1111/1469-7610.00624</style></electronic-resource-num><remote-database-name><style face="normal" font="default" size="100%">acamh.onlinelibrary.wiley.com (Atypon)</style></remote-database-name><access-date><style face="normal" font="default" size="100%">2022-01-13 22:07:33</style></access-date></record><record><database name="Journals results.enl" path="D:\Umbrella review\Database search results\journals\Journals results.enl">Journals results.enl</database><source-app name="EndNote" version="20.1">EndNote</source-app><rec-number>3442</rec-number><foreign-keys><key app="EN" db-id="205vaaf2brra08exwr6xfzpmfxdvwfr2fep2">3442</key></foreign-keys><ref-type name="Journal Article">17</ref-type><contributors></contributors><titles><title><style face="normal" font="default" size="100%">Book Reviews</style></title><secondary-title><style face="normal" font="default" size="100%">Journal of Child Psychology and Psychiatry</style></secondary-title></titles><periodical><full-title><style face="normal" font="default" size="100%">Journal of Child Psychology and Psychiatry</style></full-title></periodical><pages><style face="normal" font="default" size="100%">533-534</style></pages><volume><style face="normal" font="default" size="100%">41</style></volume><number><style face="normal" font="default" size="100%">4</style></number><keywords><keyword><style face="normal" font="default" size="100%">ADHD</style></keyword><keyword><style face="normal" font="default" size="100%">CPT</style></keyword><keyword><style face="normal" font="default" size="100%">visual behaviour</style></keyword></keywords><dates><year><style face="normal" font="default" size="100%">2000</style></year><pub-dates><date><style face="normal" font="default" size="100%">May 1, 2000</style></date></pub-dates></dates><isbn><style face="normal" font="default" size="100%">0021-9630</style></isbn><abstract><style face="normal" font="default" size="100%">Books Reviewed in this article: M. Woodhead, D. Faulkner, and K. Littleton Making Sense of Social Development. C. Edward Coffey and Roger A. Brumback Textbook of Pediatric Neuropsychiatry. Domenico Di Ceglie and David Freedman A Stranger in My Own Body: Atypical Gender Identity Development and Mental Health. P. Graham, J. Turk, and F. C. Verhulst Child Psychiatry: A Developmental Approach (3rd ed.)</style></abstract><urls></urls><electronic-resource-num><style face="normal" font="default" size="100%">10.1111/1469-7610.00638</style></electronic-resource-num><remote-database-name><style face="normal" font="default" size="100%">acamh.onlinelibrary.wiley.com (Atypon)</style></remote-database-name><access-date><style face="normal" font="default" size="100%">2022-01-13 22:08:31</style></access-date></record><record><database name="Journals results.enl" path="D:\Umbrella review\Database search results\journals\Journals results.enl">Journals results.enl</database><source-app name="EndNote" version="20.1">EndNote</source-app><rec-number>3489</rec-number><foreign-keys><key app="EN" db-id="205vaaf2brra08exwr6xfzpmfxdvwfr2fep2">3489</key></foreign-keys><ref-type name="Journal Article">17</ref-type><contributors></contributors><titles><title><style face="normal" font="default" size="100%">Book Reviews</style></title><secondary-title><style face="normal" font="default" size="100%">Journal of Child Psychology and Psychiatry</style></secondary-title></titles><periodical><full-title><style face="normal" font="default" size="100%">Journal of Child Psychology and Psychiatry</style></full-title></periodical><pages><style face="normal" font="default" size="100%">949-952</style></pages><volume><style face="normal" font="default" size="100%">41</style></volume><number><style face="normal" font="default" size="100%">7</style></number><keywords><keyword><style face="normal" font="default" size="100%">prevention</style></keyword><keyword><style face="normal" font="default" size="100%">parenting</style></keyword><keyword><style face="normal" font="default" size="100%">child</style></keyword><keyword><style face="normal" font="default" size="100%">media</style></keyword><keyword><style face="normal" font="default" size="100%">outcome</style></keyword><keyword><style face="normal" font="default" size="100%">Behaviour problems</style></keyword></keywords><dates><year><style face="normal" font="default" size="100%">2000</style></year><pub-dates><date><style face="normal" font="default" size="100%">October 1, 2000</style></date></pub-dates></dates><isbn><style face="normal" font="default" size="100%">0021-9630</style></isbn><abstract><style face="normal" font="default" size="100%">Books Reviewed: S. H. Broman and J. M. Fletcher, The Changing Nervous System: Neurobehavioral Consequences of Early Brain Disorders. M. Siegal and C. C. Peterson, Children&apos;s Understanding of Biology and Health. Nick Bouras, Psychiatric and Behavioral Disorders in People with Developmental Disabilities and Mental Retardation. Howard I. Kushner, A Cursing Brain? The Histories of Tourette Syndrome. David Foulkes, Children&apos;s Dreaming and the Development of Consciousness. E. Fivaz-Depeursinge and A. Corboz-Warnery, The Primary Triangle: A Developmental Systems View of Mothers, Fathers, and Infants. L. L. Greenhill and B. B. Osman, Ritalin. Theory and Practice (2nd ed.).</style></abstract><urls></urls><electronic-resource-num><style face="normal" font="default" size="100%">10.1111/1469-7610.00682</style></electronic-resource-num><remote-database-name><style face="normal" font="default" size="100%">acamh.onlinelibrary.wiley.com (Atypon)</style></remote-database-name><access-date><style face="normal" font="default" size="100%">2022-01-13 22:11:36</style></access-date></record><record><database name="Journals results.enl" path="D:\Umbrella review\Database search results\journals\Journals results.enl">Journals results.enl</database><source-app name="EndNote" version="20.1">EndNote</source-app><rec-number>3361</rec-number><foreign-keys><key app="EN" db-id="205vaaf2brra08exwr6xfzpmfxdvwfr2fep2">3361</key></foreign-keys><ref-type name="Journal Article">17</ref-type><contributors></contributors><titles><title><style face="normal" font="default" size="100%">Book Reviews</style></title><secondary-title><style face="normal" font="default" size="100%">Journal of Child Psychology and Psychiatry</style></secondary-title></titles><periodical><full-title><style face="normal" font="default" size="100%">Journal of Child Psychology and Psychiatry</style></full-title></periodical><pages><style face="normal" font="default" size="100%">1103-1105</style></pages><volume><style face="normal" font="default" size="100%">42</style></volume><number><style face="normal" font="default" size="100%">8</style></number><keywords><keyword><style face="normal" font="default" size="100%">memory</style></keyword><keyword><style face="normal" font="default" size="100%">learning</style></keyword><keyword><style face="normal" font="default" size="100%">information processing</style></keyword><keyword><style face="normal" font="default" size="100%">abstract reasoning</style></keyword><keyword><style face="normal" font="default" size="100%">Autistic Disorder</style></keyword><keyword><style face="normal" font="default" size="100%">concept formation</style></keyword></keywords><dates><year><style face="normal" font="default" size="100%">2001</style></year><pub-dates><date><style face="normal" font="default" size="100%">November 1, 2001</style></date></pub-dates></dates><isbn><style face="normal" font="default" size="100%">0021-9630</style></isbn><abstract><style face="normal" font="default" size="100%">Books reviewed in this article: H. Rose and S. Rose (eds.), Alas, Poor Darwin: Arguments against Evolutionary Psychology T. Grisso and R. Schwartz (eds.), Youth on Trial. A Development Perspective on Juvenile Justice D. Muir and A. Slater (eds.), Infant Development: The Essential Readings P. Mittler (ed.), Working towards Inclusive Education: Social Contexts A. D. Pellegrini and P. Blatchford, The Child at School: Interactions with Peers and Teachers A. E. Kazdin (ed.), Psychotherapy for Children and Adolescents: Directions for Research and Practice</style></abstract><urls></urls><electronic-resource-num><style face="normal" font="default" size="100%">10.1111/1469-7610.00809</style></electronic-resource-num><remote-database-name><style face="normal" font="default" size="100%">acamh.onlinelibrary.wiley.com (Atypon)</style></remote-database-name><access-date><style face="normal" font="default" size="100%">2022-01-13 22:04:49</style></access-date></record><record><database name="Journals results.enl" path="D:\Umbrella review\Database search results\journals\Journals results.enl">Journals results.enl</database><source-app name="EndNote" version="20.1">EndNote</source-app><rec-number>3517</rec-number><foreign-keys><key app="EN" db-id="205vaaf2brra08exwr6xfzpmfxdvwfr2fep2">3517</key></foreign-keys><ref-type name="Journal Article">17</ref-type><contributors></contributors><titles><title><style face="normal" font="default" size="100%">Book Reviews</style></title><secondary-title><style face="normal" font="default" size="100%">Journal of Child Psychology and Psychiatry</style></secondary-title></titles><periodical><full-title><style face="normal" font="default" size="100%">Journal of Child Psychology and Psychiatry</style></full-title></periodical><pages><style face="normal" font="default" size="100%">557-558</style></pages><volume><style face="normal" font="default" size="100%">42</style></volume><number><style face="normal" font="default" size="100%">4</style></number><keywords><keyword><style face="normal" font="default" size="100%">executive function</style></keyword><keyword><style face="normal" font="default" size="100%">Assessment</style></keyword><keyword><style face="normal" font="default" size="100%">psychometrics</style></keyword></keywords><dates><year><style face="normal" font="default" size="100%">2001</style></year><pub-dates><date><style face="normal" font="default" size="100%">May 1, 2001</style></date></pub-dates></dates><isbn><style face="normal" font="default" size="100%">0021-9630</style></isbn><abstract><style face="normal" font="default" size="100%">Books reviewed in this article: M. Radke-Yarrow,Children of Depressed Mothers: From Early Childhood to Maturity A. Klin, F. Volkmar, &amp; S. Sparrow (eds.), Asperger Syndrome J. Triseliotis, M. Borland, &amp; M. Hill, Delivering Foster Care</style></abstract><urls></urls><electronic-resource-num><style face="normal" font="default" size="100%">10.1111/1469-7610.00750</style></electronic-resource-num><remote-database-name><style face="normal" font="default" size="100%">acamh.onlinelibrary.wiley.com (Atypon)</style></remote-database-name><access-date><style face="normal" font="default" size="100%">2022-01-13 22:13:25</style></access-date></record><record><database name="Journals results.enl" path="D:\Umbrella review\Database search results\journals\Journals results.enl">Journals results.enl</database><source-app name="EndNote" version="20.1">EndNote</source-app><rec-number>3526</rec-number><foreign-keys><key app="EN" db-id="205vaaf2brra08exwr6xfzpmfxdvwfr2fep2">3526</key></foreign-keys><ref-type name="Journal Article">17</ref-type><contributors></contributors><titles><title><style face="normal" font="default" size="100%">Issue Information</style></title><secondary-title><style face="normal" font="default" size="100%">Journal of Child Psychology and Psychiatry</style></secondary-title></titles><periodical><full-title><style face="normal" font="default" size="100%">Journal of Child Psychology and Psychiatry</style></full-title></periodical><pages><style face="normal" font="default" size="100%">i-iv</style></pages><volume><style face="normal" font="default" size="100%">59</style></volume><number><style face="normal" font="default" size="100%">4</style></number><dates><year><style face="normal" font="default" size="100%">2018</style></year><pub-dates><date><style face="normal" font="default" size="100%">April 1, 2018</style></date></pub-dates></dates><isbn><style face="normal" font="default" size="100%">0021-9630</style></isbn><urls><pdf-urls><url>internal-pdf://2002/2018 - Issue Information.pdf</url></pdf-urls></urls><electronic-resource-num><style face="normal" font="default" size="100%">10.1111/jcpp.12907</style></electronic-resource-num><remote-database-name><style face="normal" font="default" size="100%">acamh.onlinelibrary.wiley.com (Atypon)</style></remote-database-name><access-date><style face="normal" font="default" size="100%">2022-01-13 22:14:42</style></access-date></record><record><database name="Journals results.enl" path="D:\Umbrella review\Database search results\journals\Journals results.enl">Journals results.enl</database><source-app name="EndNote" version="20.1">EndNote</source-app><rec-number>3522</rec-number><foreign-keys><key app="EN" db-id="205vaaf2brra08exwr6xfzpmfxdvwfr2fep2">3522</key></foreign-keys><ref-type name="Journal Article">17</ref-type><contributors></contributors><titles><title><style face="normal" font="default" size="100%">Issue Information</style></title><secondary-title><style face="normal" font="default" size="100%">Journal of Child Psychology and Psychiatry</style></secondary-title></titles><periodical><full-title><style face="normal" font="default" size="100%">Journal of Child Psychology and Psychiatry</style></full-title></periodical><pages><style face="normal" font="default" size="100%">i-iv</style></pages><volume><style face="normal" font="default" size="100%">60</style></volume><number><style face="normal" font="default" size="100%">4</style></number><dates><year><style face="normal" font="default" size="100%">2019</style></year><pub-dates><date><style face="normal" font="default" size="100%">April 1, 2019</style></date></pub-dates></dates><isbn><style face="normal" font="default" size="100%">0021-9630</style></isbn><urls><pdf-urls><url>internal-pdf://1999/2019 - Issue Information.pdf</url></pdf-urls></urls><electronic-resource-num><style face="normal" font="default" size="100%">10.1111/jcpp.13059</style></electronic-resource-num><remote-database-name><style face="normal" font="default" size="100%">acamh.onlinelibrary.wiley.com (Atypon)</style></remote-database-name><access-date><style face="normal" font="default" size="100%">2022-01-13 22:14:37</style></access-date></record><record><database name="Journals results.enl" path="D:\Umbrella review\Database search results\journals\Journals results.enl">Journals results.enl</database><source-app name="EndNote" version="20.1">EndNote</source-app><rec-number>3521</rec-number><foreign-keys><key app="EN" db-id="205vaaf2brra08exwr6xfzpmfxdvwfr2fep2">3521</key></foreign-keys><ref-type name="Journal Article">17</ref-type><contributors></contributors><titles><title><style face="normal" font="default" size="100%">Issue Information</style></title><secondary-title><style face="normal" font="default" size="100%">Journal of Child Psychology and Psychiatry</style></secondary-title></titles><periodical><full-title><style face="normal" font="default" size="100%">Journal of Child Psychology and Psychiatry</style></full-title></periodical><pages><style face="normal" font="default" size="100%">i-iv</style></pages><volume><style face="normal" font="default" size="100%">61</style></volume><number><style face="normal" font="default" size="100%">3</style></number><dates><year><style face="normal" font="default" size="100%">2020</style></year><pub-dates><date><style face="normal" font="default" size="100%">March 1, 2020</style></date></pub-dates></dates><isbn><style face="normal" font="default" size="100%">0021-9630</style></isbn><urls><pdf-urls><url>internal-pdf://1998/2020 - Issue Information.pdf</url></pdf-urls></urls><electronic-resource-num><style face="normal" font="default" size="100%">10.1111/jcpp.13220</style></electronic-resource-num><remote-database-name><style face="normal" font="default" size="100%">acamh.onlinelibrary.wiley.com (Atypon)</style></remote-database-name><access-date><style face="normal" font="default" size="100%">2022-01-13 22:14:37</style></access-date></record><record><database name="Journals results.enl" path="D:\Umbrella review\Database search results\journals\Journals results.enl">Journals results.enl</database><source-app name="EndNote" version="20.1">EndNote</source-app><rec-number>3077</rec-number><foreign-keys><key app="EN" db-id="205vaaf2brra08exwr6xfzpmfxdvwfr2fep2">3077</key></foreign-keys><ref-type name="Journal Article">17</ref-type><contributors></contributors><titles><title><style face="normal" font="default" size="100%">Issue Information</style></title><secondary-title><style face="normal" font="default" size="100%">Journal of Child Psychology and Psychiatry</style></secondary-title></titles><periodical><full-title><style face="normal" font="default" size="100%">Journal of Child Psychology and Psychiatry</style></full-title></periodical><pages><style face="normal" font="default" size="100%">i-iv</style></pages><volume><style face="normal" font="default" size="100%">62</style></volume><number><style face="normal" font="default" size="100%">2</style></number><dates><year><style face="normal" font="default" size="100%">2021</style></year><pub-dates><date><style face="normal" font="default" size="100%">February 1, 2021</style></date></pub-dates></dates><isbn><style face="normal" font="default" size="100%">0021-9630</style></isbn><urls><pdf-urls><url>internal-pdf://1361/2021 - Issue Information.pdf</url></pdf-urls></urls><electronic-resource-num><style face="normal" font="default" size="100%">10.1111/jcpp.13377</style></electronic-resource-num><remote-database-name><style face="normal" font="default" size="100%">acamh.onlinelibrary.wiley.com (Atypon)</style></remote-database-name><access-date><style face="normal" font="default" size="100%">2022-01-13 13:50:19</style></access-date></record><record><database name="Journals results.enl" path="D:\Umbrella review\Database search results\journals\Journals results.enl">Journals results.enl</database><source-app name="EndNote" version="20.1">EndNote</source-app><rec-number>3494</rec-number><foreign-keys><key app="EN" db-id="205vaaf2brra08exwr6xfzpmfxdvwfr2fep2">3494</key></foreign-keys><ref-type name="Journal Article">17</ref-type><contributors></contributors><titles><title><style face="normal" font="default" size="100%">Issue Information</style></title><secondary-title><style face="normal" font="default" size="100%">Journal of Child Psychology and Psychiatry</style></secondary-title></titles><periodical><full-title><style face="normal" font="default" size="100%">Journal of Child Psychology and Psychiatry</style></full-title></periodical><pages><style face="normal" font="default" size="100%">i-iv</style></pages><volume><style face="normal" font="default" size="100%">62</style></volume><number><style face="normal" font="default" size="100%">5</style></number><dates><year><style face="normal" font="default" size="100%">2021</style></year><pub-dates><date><style face="normal" font="default" size="100%">May 1, 2021</style></date></pub-dates></dates><isbn><style face="normal" font="default" size="100%">0021-9630</style></isbn><urls><pdf-urls><url>internal-pdf://1954/2021 - Issue Information.pdf</url></pdf-urls></urls><electronic-resource-num><style face="normal" font="default" size="100%">10.1111/jcpp.13431</style></electronic-resource-num><remote-database-name><style face="normal" font="default" size="100%">acamh.onlinelibrary.wiley.com (Atypon)</style></remote-database-name><access-date><style face="normal" font="default" size="100%">2022-01-13 22:11:41</style></access-date></record><record><database name="Journals results.enl" path="D:\Umbrella review\Database search results\journals\Journals results.enl">Journals results.enl</database><source-app name="EndNote" version="20.1">EndNote</source-app><rec-number>2634</rec-number><foreign-keys><key app="EN" db-id="205vaaf2brra08exwr6xfzpmfxdvwfr2fep2">2634</key></foreign-keys><ref-type name="Journal Article">17</ref-type><contributors><authors><author><style face="normal" font="default" size="100%">Aalsma, Matthew C.</style></author><author><style face="normal" font="default" size="100%">Dir, Ally</style></author></authors></contributors><titles><title><style face="normal" font="default" size="100%">The Importance of Longitudinal Treatment Engagement for Youths in the Juvenile Justice System</style></title><secondary-title><style face="normal" font="default" size="100%">JAMA Pediatrics</style></secondary-title></titles><periodical><full-title><style face="normal" font="default" size="100%">JAMA Pediatrics</style></full-title></periodical><pages><style face="normal" font="default" size="100%">e205820</style></pages><volume><style face="normal" font="default" size="100%">175</style></volume><number><style face="normal" font="default" size="100%">7</style></number><dates><year><style face="normal" font="default" size="100%">2021</style></year><pub-dates><date><style face="normal" font="default" size="100%">2021-07-06</style></date></pub-dates></dates><isbn><style face="normal" font="default" size="100%">2168-6203</style></isbn><urls></urls><electronic-resource-num><style face="normal" font="default" size="100%">10.1001/jamapediatrics.2020.5820</style></electronic-resource-num><remote-database-name><style face="normal" font="default" size="100%">DOI.org (Crossref)</style></remote-database-name><language><style face="normal" font="default" size="100%">en</style></language><access-date><style face="normal" font="default" size="100%">2022-01-14 16:16:00</style></access-date></record><record><database name="Journals results.enl" path="D:\Umbrella review\Database search results\journals\Journals results.enl">Journals results.enl</database><source-app name="EndNote" version="20.1">EndNote</source-app><rec-number>2982</rec-number><foreign-keys><key app="EN" db-id="205vaaf2brra08exwr6xfzpmfxdvwfr2fep2">2982</key></foreign-keys><ref-type name="Journal Article">17</ref-type><contributors><authors><author><style face="normal" font="default" size="100%">Abikoff, Howard B.</style></author><author><style face="normal" font="default" size="100%">Thompson, Margaret</style></author><author><style face="normal" font="default" size="100%">Laver-Bradbury, Cathy</style></author><author><style face="normal" font="default" size="100%">Long, Nicholas</style></author><author><style face="normal" font="default" size="100%">Forehand, Rex L.</style></author><author><style face="normal" font="default" size="100%">Miller Brotman, Laurie</style></author><author><style face="normal" font="default" size="100%">Klein, Rachel G.</style></author><author><style face="normal" font="default" size="100%">Reiss, Philip</style></author><author><style face="normal" font="default" size="100%">Huo, Lan</style></author><author><style face="normal" font="default" size="100%">Sonuga-Barke, Edmund</style></author></authors></contributors><titles><title><style face="normal" font="default" size="100%">Parent training for preschool ADHD: a randomized controlled trial of specialized and generic programs</style></title><secondary-title><style face="normal" font="default" size="100%">Journal of Child Psychology and Psychiatry</style></secondary-title><short-title><style face="normal" font="default" size="100%">Parent training for preschool ADHD</style></short-title></titles><periodical><full-title><style face="normal" font="default" size="100%">Journal of Child Psychology and Psychiatry</style></full-title></periodical><pages><style face="normal" font="default" size="100%">618-631</style></pages><volume><style face="normal" font="default" size="100%">56</style></volume><number><style face="normal" font="default" size="100%">6</style></number><keywords><keyword><style face="normal" font="default" size="100%">preschool</style></keyword><keyword><style face="normal" font="default" size="100%">generalization</style></keyword><keyword><style face="normal" font="default" size="100%">parent training</style></keyword><keyword><style face="normal" font="default" size="100%">Attention-deficit/hyperactivity disorder</style></keyword></keywords><dates><year><style face="normal" font="default" size="100%">2015</style></year><pub-dates><date><style face="normal" font="default" size="100%">June 1, 2015</style></date></pub-dates></dates><isbn><style face="normal" font="default" size="100%">0021-9630</style></isbn><abstract><style face="normal" font="default" size="100%">Background The ?New Forest Parenting Package? (NFPP), an 8-week home-based intervention for parents of preschoolers with attention-deficit/hyperactivity disorder (ADHD), fosters constructive parenting to target ADHD-related dysfunctions in attention and impulse control. Although NFPP has improved parent and laboratory measures of ADHD in community samples of children with ADHD-like problems, its efficacy in a clinical sample, and relative to an active treatment comparator, is unknown. The aims are to evaluate the short- and long-term efficacy and generalization effects of NFPP compared to an established clinic-based parenting intervention for treating noncompliant behavior [?Helping the Noncompliant Child? (HNC)] in young children with ADHD. Methods A randomized controlled trial with three parallel arms was the design for this study. A total of 164 3?4-year-olds, 73.8% male, meeting DSM-IV ADHD diagnostic criteria were randomized to NFPP (N = 67), HNC (N = 63), or wait-list control (WL, N = 34). All participants were assessed at post-treatment. NFPP and HNC participants were assessed at follow-up in the next school year. Primary outcomes were ADHD ratings by teachers blind to and uninvolved in treatment, and by parents. Secondary ADHD outcomes included clinician assessments, and laboratory measures of on-task behavior and delay of gratification. Other outcomes included parent and teacher ratings of oppositional behavior, and parenting measures. (Trial name: Home-Based Parent Training in ADHD Preschoolers; Registry: ClinicalTrials.gov Identifier: NCT01320098; URL: http://www/clinicaltrials.gov/ct2/show/NCT01320098). Results In both treatment groups, children&apos;s ADHD and ODD behaviors, as well as aspects of parenting, were rated improved by parents at the end of treatment compared to controls. Most of these gains in the children&apos;s behavior and in some parenting practices were sustained at follow-up. However, these parent-reported improvements were not corroborated by teacher ratings or objective observations. NFPP was not significantly better, and on a few outcomes significantly less effective, than HNC. Conclusions The results do not support the claim that NFPP addresses putative dysfunctions underlying ADHD, bringing about generalized change in ADHD, and its underpinning self-regulatory processes. The findings support documented difficulties in achieving generalization across nontargeted settings, and the importance of using blinded measures to provide meaningful assessments of treatment effects.</style></abstract><urls><pdf-urls><url>internal-pdf://1222/Abikoff et al. - 2015 - Parent training for preschool ADHD a randomized c.pdf</url></pdf-urls></urls><electronic-resource-num><style face="normal" font="default" size="100%">10.1111/jcpp.12346</style></electronic-resource-num><remote-database-name><style face="normal" font="default" size="100%">acamh.onlinelibrary.wiley.com (Atypon)</style></remote-database-name><access-date><style face="normal" font="default" size="100%">2022-01-13 13:40:00</style></access-date></record><record><database name="Journals results.enl" path="D:\Umbrella review\Database search results\journals\Journals results.enl">Journals results.enl</database><source-app name="EndNote" version="20.1">EndNote</source-app><rec-number>3385</rec-number><foreign-keys><key app="EN" db-id="205vaaf2brra08exwr6xfzpmfxdvwfr2fep2">3385</key></foreign-keys><ref-type name="Journal Article">17</ref-type><contributors><authors><author><style face="normal" font="default" size="100%">Abramovitch, Amitai</style></author><author><style face="normal" font="default" size="100%">Abramowitz, Jonathan S.</style></author><author><style face="normal" font="default" size="100%">Mittelman, Andrew</style></author><author><style face="normal" font="default" size="100%">Stark, Abigail</style></author><author><style face="normal" font="default" size="100%">Ramsey, Kesley</style></author><author><style face="normal" font="default" size="100%">Geller, Daniel A.</style></author></authors></contributors><titles><title><style face="normal" font="default" size="100%">Research Review: Neuropsychological test performance in pediatric obsessive–compulsive disorder – a meta-analysis</style></title><secondary-title><style face="normal" font="default" size="100%">Journal of Child Psychology and Psychiatry</style></secondary-title><short-title><style face="normal" font="default" size="100%">Research Review</style></short-title></titles><periodical><full-title><style face="normal" font="default" size="100%">Journal of Child Psychology and Psychiatry</style></full-title></periodical><pages><style face="normal" font="default" size="100%">837-847</style></pages><volume><style face="normal" font="default" size="100%">56</style></volume><number><style face="normal" font="default" size="100%">8</style></number><keywords><keyword><style face="normal" font="default" size="100%">executive function</style></keyword><keyword><style face="normal" font="default" size="100%">meta-analysis</style></keyword><keyword><style face="normal" font="default" size="100%">neuropsychology</style></keyword><keyword><style face="normal" font="default" size="100%">cognitive functions</style></keyword><keyword><style face="normal" font="default" size="100%">developmental</style></keyword><keyword><style face="normal" font="default" size="100%">Obsessive–compulsive disorder</style></keyword><keyword><style face="normal" font="default" size="100%">pediatric</style></keyword></keywords><dates><year><style face="normal" font="default" size="100%">2015</style></year><pub-dates><date><style face="normal" font="default" size="100%">August 1, 2015</style></date></pub-dates></dates><isbn><style face="normal" font="default" size="100%">0021-9630</style></isbn><abstract><style face="normal" font="default" size="100%">Background Research into the neuropsychology of pediatric obsessive?compulsive disorder (OCD) reveals inconsistent results, limiting the ability to draw conclusions about possible neurocognitive deficits in youth with OCD. The aim of this study was to conduct a meta-analysis of the available literature. Methods We identified 36 studies, of which 11 studies met inclusion criteria. Results were categorized into nine functional subdomains: planning, response inhibition/interference control, set shifting/cognitive flexibility, verbal memory, nonverbal memory, processing speed, working memory, visuospatial functions, and attention. For each domain, weighted pooled Hedges&apos; g effect size was calculated using random model analyses. Results Small effect sizes were found across all subdomains, none of which were found to be statistically significant. Discussion Results indicate that youth with OCD do not exhibit noteworthy neuropsychological deficits. This is in line with recent suggestions that OCD may not be characterized by clinically meaningful neuropsychological impairments. However, the small number of available controlled studies highlights the urgent need for more neuropsychological research in this population, as well as for further exploration of the neurodevelopmental hypothesis in pediatric OCD. Finally, the relatively low persistence rates of OCD into adulthood should be taken under consideration, especially in the context of the putative neuropsychological performance differences between adult and pediatric OCD populations.</style></abstract><urls></urls><electronic-resource-num><style face="normal" font="default" size="100%">10.1111/jcpp.12414</style></electronic-resource-num><remote-database-name><style face="normal" font="default" size="100%">acamh.onlinelibrary.wiley.com (Atypon)</style></remote-database-name><access-date><style face="normal" font="default" size="100%">2022-01-13 22:05:49</style></access-date></record><record><database name="Journals results.enl" path="D:\Umbrella review\Database search results\journals\Journals results.enl">Journals results.enl</database><source-app name="EndNote" version="20.1">EndNote</source-app><rec-number>3446</rec-number><foreign-keys><key app="EN" db-id="205vaaf2brra08exwr6xfzpmfxdvwfr2fep2">3446</key></foreign-keys><ref-type name="Journal Article">17</ref-type><contributors><authors><author><style face="normal" font="default" size="100%">Adams, Catherine</style></author></authors></contributors><titles><title><style face="normal" font="default" size="100%">Practitioner Review: The assessment of language pragmatics</style></title><secondary-title><style face="normal" font="default" size="100%">Journal of Child Psychology and Psychiatry</style></secondary-title><short-title><style face="normal" font="default" size="100%">Practitioner Review</style></short-title></titles><periodical><full-title><style face="normal" font="default" size="100%">Journal of Child Psychology and Psychiatry</style></full-title></periodical><pages><style face="normal" font="default" size="100%">973-987</style></pages><volume><style face="normal" font="default" size="100%">43</style></volume><number><style face="normal" font="default" size="100%">8</style></number><keywords><keyword><style face="normal" font="default" size="100%">assessment</style></keyword><keyword><style face="normal" font="default" size="100%">narrative</style></keyword><keyword><style face="normal" font="default" size="100%">communication disorder</style></keyword><keyword><style face="normal" font="default" size="100%">conversation</style></keyword><keyword><style face="normal" font="default" size="100%">Pragmatics</style></keyword></keywords><dates><year><style face="normal" font="default" size="100%">2002</style></year><pub-dates><date><style face="normal" font="default" size="100%">November 1, 2002</style></date></pub-dates></dates><isbn><style face="normal" font="default" size="100%">0021-9630</style></isbn><abstract><style face="normal" font="default" size="100%">Background: The assessment of pragmatics expressed in spoken language is a central issue in the evaluation of children with communication impairments and related disorders. A developmental approach to assessment has remained problematic due to the complex interaction of social, linguistic, cognitive and cultural influences on pragmatics. Method: A selective review and critique of current formal and informal testing methods and pragmatic analytic procedures. Results: Formal testing of pragmatics has limited potential to reveal the typical pragmatic abnormalities in interaction but has a significant role to play in the assessment of comprehension of pragmatic intent. Clinical assessment of pragmatics with the pre-school child should focus on elicitation of communicative intent via naturalistic methods as part of an overall assessment of social communication skills. Assessments for older children should include a comprehensive investigation of speech acts, conversational and narrative abilities, the understanding of implicature and intent as well as the child&apos;s ability to employ contextual cues to understanding. Practical recommendations are made regarding the choice of a core set of pragmatic assessments and elicitation techniques. The practitioner&apos;s attention is drawn to the lack of the usual safeguards of reliability and validity that have persisted in some language pragmatics assessments. Conclusions: A core set of pragmatic assessment tools can be identified from the proliferation of instruments in current use. Further research is required to establish clearer norms and ranges in the development of pragmatic ability, particularly with respect to the understanding of inference, topic management and coherence.</style></abstract><urls></urls><electronic-resource-num><style face="normal" font="default" size="100%">10.1111/1469-7610.00226</style></electronic-resource-num><remote-database-name><style face="normal" font="default" size="100%">acamh.onlinelibrary.wiley.com (Atypon)</style></remote-database-name><access-date><style face="normal" font="default" size="100%">2022-01-13 22:08:33</style></access-date></record><record><database name="Journals results.enl" path="D:\Umbrella review\Database search results\journals\Journals results.enl">Journals results.enl</database><source-app name="EndNote" version="20.1">EndNote</source-app><rec-number>3726</rec-number><foreign-keys><key app="EN" db-id="205vaaf2brra08exwr6xfzpmfxdvwfr2fep2">3726</key></foreign-keys><ref-type name="Journal Article">17</ref-type><contributors><authors><author><style face="normal" font="default" size="100%">Adams, Denise</style></author><author><style face="normal" font="default" size="100%">Cheng, Florence</style></author><author><style face="normal" font="default" size="100%">Jou, Hsing</style></author><author><style face="normal" font="default" size="100%">Aung, Steven</style></author><author><style face="normal" font="default" size="100%">Yasui, Yutaka</style></author><author><style face="normal" font="default" size="100%">Vohra, Sunita</style></author></authors></contributors><titles><title><style face="normal" font="default" size="100%">The Safety of Pediatric Acupuncture: A Systematic Review</style></title><secondary-title><style face="normal" font="default" size="100%">Pediatrics</style></secondary-title><short-title><style face="normal" font="default" size="100%">The Safety of Pediatric Acupuncture</style></short-title></titles><periodical><full-title><style face="normal" font="default" size="100%">Pediatrics</style></full-title></periodical><pages><style face="normal" font="default" size="100%">e1575-e1587</style></pages><volume><style face="normal" font="default" size="100%">128</style></volume><number><style face="normal" font="default" size="100%">6</style></number><dates><year><style face="normal" font="default" size="100%">2011</style></year><pub-dates><date><style face="normal" font="default" size="100%">December 1, 2011</style></date></pub-dates></dates><isbn><style face="normal" font="default" size="100%">0031-4005</style></isbn><abstract><style face="normal" font="default" size="100%">Acupuncture is increasingly used in children; however, the safety of pediatric acupuncture has yet to be reported from systematic review.To identify adverse events (AEs) associated with needle acupuncture in children.Eighteen databases were searched, from inception to September 2010, irrespective of language. Inclusion criteria were that the study (1) was original peer-reviewed research, (2) included children from birth to 17 years, inclusively, (3) involved needle acupuncture, and (4) included assessment of AEs in a child. Safety data were extracted from all included studies.Of 9537 references identified, 450 were assessed for inclusion. Twenty-eight reports were included, and searches of reference lists identified 9 additional reports (total: 37). A total of 279 AEs were identified, 146 from randomized controlled trials, 95 from cohort studies, and 38 from case reports/series. Of the AEs, 25 were serious (12 cases of thumb deformity, 5 infections, and 1 case each of cardiac rupture, pneumothorax, nerve impairment, subarachnoid hemorrhage, intestinal obstruction, hemoptysis, reversible coma, and overnight hospitalization), 1 was moderate (infection), and 253 were mild. The mild AEs included pain, bruising, bleeding, and worsening of symptoms. We calculated a mild AE incidence per patient of 168 in 1422 patients (11.8% [95% confidence interval: 10.1–13.5]).Of the AEs associated with pediatric needle acupuncture, a majority of them were mild in severity. Many of the serious AEs might have been caused by substandard practice. Our results support those from adult studies, which have found that acupuncture is safe when performed by appropriately trained practitioners.</style></abstract><urls></urls><electronic-resource-num><style face="normal" font="default" size="100%">10.1542/peds.2011-1091</style></electronic-resource-num><remote-database-name><style face="normal" font="default" size="100%">Silverchair</style></remote-database-name><access-date><style face="normal" font="default" size="100%">2022-01-11 18:55:42</style></access-date></record><record><database name="Journals results.enl" path="D:\Umbrella review\Database search results\journals\Journals results.enl">Journals results.enl</database><source-app name="EndNote" version="20.1">EndNote</source-app><rec-number>3107</rec-number><foreign-keys><key app="EN" db-id="205vaaf2brra08exwr6xfzpmfxdvwfr2fep2">3107</key></foreign-keys><ref-type name="Journal Article">17</ref-type><contributors><authors><author><style face="normal" font="default" size="100%">Addington, Anjené M.</style></author><author><style face="normal" font="default" size="100%">Rapoport, Judith L.</style></author></authors></contributors><titles><title><style face="normal" font="default" size="100%">Annual Research Review: Impact of advances in genetics in understanding developmental psychopathology</style></title><secondary-title><style face="normal" font="default" size="100%">Journal of Child Psychology and Psychiatry</style></secondary-title><short-title><style face="normal" font="default" size="100%">Annual Research Review</style></short-title></titles><periodical><full-title><style face="normal" font="default" size="100%">Journal of Child Psychology and Psychiatry</style></full-title></periodical><pages><style face="normal" font="default" size="100%">510-518</style></pages><volume><style face="normal" font="default" size="100%">53</style></volume><number><style face="normal" font="default" size="100%">5</style></number><keywords><keyword><style face="normal" font="default" size="100%">prevention</style></keyword><keyword><style face="normal" font="default" size="100%">genetics</style></keyword><keyword><style face="normal" font="default" size="100%">copy number variants</style></keyword><keyword><style face="normal" font="default" size="100%">Developmental psychopathology</style></keyword><keyword><style face="normal" font="default" size="100%">nosology</style></keyword><keyword><style face="normal" font="default" size="100%">pre-natal diagnosis</style></keyword></keywords><dates><year><style face="normal" font="default" size="100%">2012</style></year><pub-dates><date><style face="normal" font="default" size="100%">May 1, 2012</style></date></pub-dates></dates><isbn><style face="normal" font="default" size="100%">0021-9630</style></isbn><abstract><style face="normal" font="default" size="100%">It was hoped that diagnostic guidelines for, and treatment of, child psychiatric disorders in DSM-5 would be informed by the wealth of clinical genetic research related to neurodevelopmental disorders. In spite of remarkable advances in genetic technology, this has not been the case. Candidate gene, genome-wide association, and rare copy number variant (CNV) studies have been carried out for attention-deficit/hyperactivity disorder (ADHD), Autism, Tourette?s Syndrome, and schizophrenia, with intriguing results, but environmental factors, incomplete penetrance, pleiotropy, and genetic heterogeneity, underlying any given phenotype have limited clinical translation. One promising approach may be the use of developmental brain imaging measures as more relevant phenotypes. This is particularly important, as subtle abnormalities in timing and expression of gene pathways underlying brain development may well link these disorders and be the ultimate target of treatments.</style></abstract><urls></urls><electronic-resource-num><style face="normal" font="default" size="100%">10.1111/j.1469-7610.2011.02478.x</style></electronic-resource-num><remote-database-name><style face="normal" font="default" size="100%">acamh.onlinelibrary.wiley.com (Atypon)</style></remote-database-name><access-date><style face="normal" font="default" size="100%">2022-01-13 13:53:37</style></access-date></record><record><database name="Journals results.enl" path="D:\Umbrella review\Database search results\journals\Journals results.enl">Journals results.enl</database><source-app name="EndNote" version="20.1">EndNote</source-app><rec-number>3315</rec-number><foreign-keys><key app="EN" db-id="205vaaf2brra08exwr6xfzpmfxdvwfr2fep2">3315</key></foreign-keys><ref-type name="Journal Article">17</ref-type><contributors><authors><author><style face="normal" font="default" size="100%">Ager, Alastair</style></author></authors></contributors><titles><title><style face="normal" font="default" size="100%">Annual Research Review: Resilience and child well-being – public policy implications</style></title><secondary-title><style face="normal" font="default" size="100%">Journal of Child Psychology and Psychiatry</style></secondary-title><short-title><style face="normal" font="default" size="100%">Annual Research Review</style></short-title></titles><periodical><full-title><style face="normal" font="default" size="100%">Journal of Child Psychology and Psychiatry</style></full-title></periodical><pages><style face="normal" font="default" size="100%">488-500</style></pages><volume><style face="normal" font="default" size="100%">54</style></volume><number><style face="normal" font="default" size="100%">4</style></number><keywords><keyword><style face="normal" font="default" size="100%">policy</style></keyword><keyword><style face="normal" font="default" size="100%">Resilience</style></keyword><keyword><style face="normal" font="default" size="100%">recommendations</style></keyword><keyword><style face="normal" font="default" size="100%">(complex adaptive) systems</style></keyword><keyword><style face="normal" font="default" size="100%">knowledge transfer</style></keyword></keywords><dates><year><style face="normal" font="default" size="100%">2013</style></year><pub-dates><date><style face="normal" font="default" size="100%">April 1, 2013</style></date></pub-dates></dates><isbn><style face="normal" font="default" size="100%">0021-9630</style></isbn><abstract><style face="normal" font="default" size="100%">Background:  There has been an 8-fold increase in use of the term resilience within scientific and scholar literature over the last twenty years. The arena of public policy has also seen increasing use made of the concept, both with respect to child well-being and development and wider issues. Method:  A focal sample of literature comprising 108 papers addressing public policy implications of work on child resilience was identified by a structured bibliographic search. Results:  This literature suggests that current work: is characterized by a breadth of sectoral engagement across the fields of education, social work, and health; demonstrates diversity with regard to the systemic levels ? individual (biological and psychological), communal (including systems of faith and cultural identity), institutional and societal ? with which it engages; but is based more upon conceptual rather than empirical analysis. Major themes of policy recommendation target strengthened family dynamics, increased capacity for counseling and mental health services, supportive school environments, development of community programs, promotion of socioeconomic improvement and adoption of a more comprehensive conception of resilience. Evaluations of resiliency-informed policy initiatives are limited in number, with greatest rigor in design associated with more discrete programmatic interventions. Conclusion:  A number of strategies to strengthen research-policy linkages are identified. These include greater commitment to operationalize indicators of resilience at all levels of analysis; more coherent engagement with the policy making process through explicit knowledge translation initiatives; and developing complex adaptive systems models amenable to exploring policy scenarios.</style></abstract><urls></urls><electronic-resource-num><style face="normal" font="default" size="100%">10.1111/jcpp.12030</style></electronic-resource-num><remote-database-name><style face="normal" font="default" size="100%">acamh.onlinelibrary.wiley.com (Atypon)</style></remote-database-name><access-date><style face="normal" font="default" size="100%">2022-01-13 22:02:17</style></access-date></record><record><database name="Journals results.enl" path="D:\Umbrella review\Database search results\journals\Journals results.enl">Journals results.enl</database><source-app name="EndNote" version="20.1">EndNote</source-app><rec-number>2960</rec-number><foreign-keys><key app="EN" db-id="205vaaf2brra08exwr6xfzpmfxdvwfr2fep2">2960</key></foreign-keys><ref-type name="Journal Article">17</ref-type><contributors><authors><author><style face="normal" font="default" size="100%">Ahmadzadeh, Yasmin I.</style></author><author><style face="normal" font="default" size="100%">Eley, Thalia C.</style></author><author><style face="normal" font="default" size="100%">Leve, Leslie D.</style></author><author><style face="normal" font="default" size="100%">Shaw, Daniel S.</style></author><author><style face="normal" font="default" size="100%">Natsuaki, Misaki N.</style></author><author><style face="normal" font="default" size="100%">Reiss, David</style></author><author><style face="normal" font="default" size="100%">Neiderhiser, Jenae M.</style></author><author><style face="normal" font="default" size="100%">McAdams, Tom A.</style></author></authors></contributors><titles><title><style face="normal" font="default" size="100%">Anxiety in the family: a genetically informed analysis of transactional associations between mother, father and child anxiety symptoms</style></title><secondary-title><style face="normal" font="default" size="100%">Journal of Child Psychology and Psychiatry</style></secondary-title><short-title><style face="normal" font="default" size="100%">Anxiety in the family</style></short-title></titles><periodical><full-title><style face="normal" font="default" size="100%">Journal of Child Psychology and Psychiatry</style></full-title></periodical><pages><style face="normal" font="default" size="100%">1269-1277</style></pages><volume><style face="normal" font="default" size="100%">60</style></volume><number><style face="normal" font="default" size="100%">12</style></number><keywords><keyword><style face="normal" font="default" size="100%">genetics</style></keyword><keyword><style face="normal" font="default" size="100%">longitudinal</style></keyword><keyword><style face="normal" font="default" size="100%">Anxiety</style></keyword><keyword><style face="normal" font="default" size="100%">structural equation modelling</style></keyword><keyword><style face="normal" font="default" size="100%">parent–child relationships</style></keyword></keywords><dates><year><style face="normal" font="default" size="100%">2019</style></year><pub-dates><date><style face="normal" font="default" size="100%">December 1, 2019</style></date></pub-dates></dates><isbn><style face="normal" font="default" size="100%">0021-9630</style></isbn><abstract><style face="normal" font="default" size="100%">Background Anxiety in parents is associated with anxiety in offspring, although little is known about the mechanisms underpinning these intergenerational associations. We conducted the first genetically sensitive study to simultaneously examine the effects of mother, father and child anxiety symptoms on each other over time. Method Adoptive parent and child symptoms were measured at child ages 6, 7 and 8 years from 305 families involved in the Early Growth and Development Study, using a prospective adoption design. Children were adopted at birth to nonrelatives, and composite data on internalising problems within birth families were used as a proxy measure of offspring inherited risk for anxiety. Structural equation models were fitted to the data to examine prospective associations between adoptive mother, father and child symptoms, whilst accounting for individuals? symptom stability over time. Results Child anxiety symptoms at age 7 predicted adoptive mothers? anxiety symptoms at age 8. No mother-to-child or child-to-father effects were observed. These results were consistent in sensitivity analyses using only paternal offspring reports and using a second measure of child anxiety symptoms. Fathers? anxiety symptoms at child age 6 prospectively predicted child symptoms, but only when paternal offspring reports were included in the model. Composite data on birth family internalising problems were not associated with child anxiety symptoms. Conclusions Results show environmentally mediated associations between parent and child anxiety symptoms. Results support developmental theories suggesting that child anxiety symptoms can exert influence on caregivers, and mothers and fathers may play unique roles during the development of child symptoms. Further research is needed on the role of genetic transmission associated with anxiety symptoms in biologically related families. In the meantime, researchers and clinicians should strive to include fathers in assessments and consider the effects of child symptoms on caregivers.</style></abstract><urls><pdf-urls><url>internal-pdf://1189/Ahmadzadeh et al. - 2019 - Anxiety in the family a genetically informed anal.pdf</url></pdf-urls></urls><electronic-resource-num><style face="normal" font="default" size="100%">10.1111/jcpp.13068</style></electronic-resource-num><remote-database-name><style face="normal" font="default" size="100%">acamh.onlinelibrary.wiley.com (Atypon)</style></remote-database-name><access-date><style face="normal" font="default" size="100%">2022-01-13 13:36:56</style></access-date></record><record><database name="Journals results.enl" path="D:\Umbrella review\Database search results\journals\Journals results.enl">Journals results.enl</database><source-app name="EndNote" version="20.1">EndNote</source-app><rec-number>3608</rec-number><foreign-keys><key app="EN" db-id="205vaaf2brra08exwr6xfzpmfxdvwfr2fep2">3608</key></foreign-keys><ref-type name="Journal Article">17</ref-type><contributors><authors><author><style face="normal" font="default" size="100%">Ahrari, Malema</style></author><author><style face="normal" font="default" size="100%">Ali, Samina</style></author><author><style face="normal" font="default" size="100%">Hartling, Lisa</style></author><author><style face="normal" font="default" size="100%">Dong, Kathryn</style></author><author><style face="normal" font="default" size="100%">Drendel, Amy L.</style></author><author><style face="normal" font="default" size="100%">Klassen, Terry P.</style></author><author><style face="normal" font="default" size="100%">Schreiner, Kurt</style></author><author><style face="normal" font="default" size="100%">Dyson, Michele P.</style></author></authors></contributors><titles><title><style face="normal" font="default" size="100%">Nonmedical Opioid Use After Short-term Therapeutic Exposure in Children: A Systematic Review</style></title><secondary-title><style face="normal" font="default" size="100%">Pediatrics</style></secondary-title><short-title><style face="normal" font="default" size="100%">Nonmedical Opioid Use After Short-term Therapeutic Exposure in Children</style></short-title></titles><periodical><full-title><style face="normal" font="default" size="100%">Pediatrics</style></full-title></periodical><pages><style face="normal" font="default" size="100%">e2021051927</style></pages><volume><style face="normal" font="default" size="100%">148</style></volume><number><style face="normal" font="default" size="100%">6</style></number><dates><year><style face="normal" font="default" size="100%">2021</style></year><pub-dates><date><style face="normal" font="default" size="100%">December 1, 2021</style></date></pub-dates></dates><isbn><style face="normal" font="default" size="100%">0031-4005</style></isbn><abstract><style face="normal" font="default" size="100%">Opioid-related harms continue to rise for children and youth. Analgesic prescribing decisions are challenging because the risk for future nonmedical opioid use or disorder is unclear.To synthesize research examining the association between short-term therapeutic opioid exposure and future nonmedical opioid use or opioid use disorder and associated risk factors.We searched 11 electronic databases.Two reviewers screened studies. Studies were included if: they were published in English or French, participants had short-term (≤14 days) or an unknown duration of therapeutic exposure to opioids before 18 years, and reported opioid use disorder or misuse.Data were extracted, and methodologic quality was assessed by 2 reviewers. Data were summarized narratively.We included 21 observational studies (49 944 602 participants). One study demonstrated that short-term therapeutic exposure may be associated with opioid abuse; 4 showed an association between medical and nonmedical opioid use without specifying duration of exposure. Other studies reported on prevalence or incidence of nonmedical use after medical exposure to opioids. Risk factors were contradictory and remain unclear.Most studies did not specify duration of exposure and were of low methodologic quality, and participants might not have been opioid naïve.Some studies suggest an association between lifetime therapeutic opioid use and nonmedical opioid use. Given the lack of clear evidence regarding short-term therapeutic exposure, health care providers should carefully evaluate pain management options and educate patients and caregivers about safe, judicious, and appropriate use of opioids and potential signs of misuse.</style></abstract><urls><pdf-urls><url>internal-pdf://345/Ahrari et al. - 2021 - Nonmedical Opioid Use After Short-term Therapeutic.pdf</url></pdf-urls></urls><electronic-resource-num><style face="normal" font="default" size="100%">10.1542/peds.2021-051927</style></electronic-resource-num><remote-database-name><style face="normal" font="default" size="100%">Silverchair</style></remote-database-name><access-date><style face="normal" font="default" size="100%">2022-01-11 18:40:59</style></access-date></record><record><database name="Journals results.enl" path="D:\Umbrella review\Database search results\journals\Journals results.enl">Journals results.enl</database><source-app name="EndNote" version="20.1">EndNote</source-app><rec-number>3583</rec-number><foreign-keys><key app="EN" db-id="205vaaf2brra08exwr6xfzpmfxdvwfr2fep2">3583</key></foreign-keys><ref-type name="Journal Article">17</ref-type><contributors><authors><author><style face="normal" font="default" size="100%">Akers, Aletha Y.</style></author><author><style face="normal" font="default" size="100%">Holland, Cynthia L.</style></author><author><style face="normal" font="default" size="100%">Bost, James</style></author></authors></contributors><titles><title><style face="normal" font="default" size="100%">Interventions to Improve Parental Communication About Sex: A Systematic Review</style></title><secondary-title><style face="normal" font="default" size="100%">Pediatrics</style></secondary-title><short-title><style face="normal" font="default" size="100%">Interventions to Improve Parental Communication About Sex</style></short-title></titles><periodical><full-title><style face="normal" font="default" size="100%">Pediatrics</style></full-title></periodical><pages><style face="normal" font="default" size="100%">494-510</style></pages><volume><style face="normal" font="default" size="100%">127</style></volume><number><style face="normal" font="default" size="100%">3</style></number><dates><year><style face="normal" font="default" size="100%">2011</style></year><pub-dates><date><style face="normal" font="default" size="100%">March 1, 2011</style></date></pub-dates></dates><isbn><style face="normal" font="default" size="100%">0031-4005</style></isbn><abstract><style face="normal" font="default" size="100%">The relative effectiveness of interventions to improve parental communication with adolescents about sex is not known.To compare the effectiveness and methodologic quality of interventions for improving parental communication with adolescents about sex.We searched 6 databases: OVID/Medline, PsychInfo, ERIC, Cochrane Review, Communication and Mass Media, and the Cumulative Index to Nursing and Allied Health Literature. We included studies published between 1980 and July 2010 in peer-reviewed English-language journals that targeted US parents of adolescents aged 11 to 18 years, used an experimental or quasi-experimental design, included a control group, and had a pretest/posttest design. We abstracted data on multiple communication outcomes defined by the integrative conceptual model (communication frequency, content, skills, intentions, self-efficacy, perceived environmental barriers/facilitators, perceived social norms, attitudes, outcome expectations, knowledge, and beliefs). Methodologic quality was assessed using the 11-item methodologic quality score.Twelve studies met inclusion criteria. Compared with controls, parents who participated in these interventions experienced improvements in multiple communication domains including the frequency, quality, intentions, comfort, and self-efficacy for communicating. We noted no effects on parental attitudes toward communicating or the outcomes they expected to occur as a result of communicating. Four studies were of high quality, 7 were of medium quality, and 1 was of lower quality.Our review was limited by the lack of standardized measures for assessing parental communication. Still, interventions for improving parent-adolescent sex communication are well designed and have some targeted effects. Wider dissemination could augment efforts by schools, clinicians, and health educators.</style></abstract><urls><pdf-urls><url>internal-pdf://280/Akers et al. - 2011 - Interventions to Improve Parental Communication Ab.pdf</url></pdf-urls></urls><electronic-resource-num><style face="normal" font="default" size="100%">10.1542/peds.2010-2194</style></electronic-resource-num><remote-database-name><style face="normal" font="default" size="100%">Silverchair</style></remote-database-name><access-date><style face="normal" font="default" size="100%">2022-01-11 18:29:31</style></access-date></record><record><database name="Journals results.enl" path="D:\Umbrella review\Database search results\journals\Journals results.enl">Journals results.enl</database><source-app name="EndNote" version="20.1">EndNote</source-app><rec-number>3607</rec-number><foreign-keys><key app="EN" db-id="205vaaf2brra08exwr6xfzpmfxdvwfr2fep2">3607</key></foreign-keys><ref-type name="Journal Article">17</ref-type><contributors><authors><author><style face="normal" font="default" size="100%">Alexander, Duane F.</style></author></authors></contributors><titles><title><style face="normal" font="default" size="100%">Why Should There Be an NICHD?</style></title><secondary-title><style face="normal" font="default" size="100%">Pediatrics</style></secondary-title></titles><periodical><full-title><style face="normal" font="default" size="100%">Pediatrics</style></full-title></periodical><pages><style face="normal" font="default" size="100%">325-333</style></pages><volume><style face="normal" font="default" size="100%">127</style></volume><number><style face="normal" font="default" size="100%">2</style></number><dates><year><style face="normal" font="default" size="100%">2011</style></year><pub-dates><date><style face="normal" font="default" size="100%">February 1, 2011</style></date></pub-dates></dates><isbn><style face="normal" font="default" size="100%">0031-4005</style></isbn><abstract><style face="normal" font="default" size="100%">In its nearly 5 decades of existence, the Eunice Kennedy Shriver National Institute of Child Health and Human Development has expended $23 billion in conducting and supporting research and translating discoveries to practice. The resulting dramatic impact on peoples&apos; lives and improved health for children and families, chronicled herein, are a testament to the benefits of having this institute at the National Institutes of Health.</style></abstract><urls><pdf-urls><url>internal-pdf://323/Alexander - 2011 - Why Should There Be an NICHD.pdf</url></pdf-urls></urls><electronic-resource-num><style face="normal" font="default" size="100%">10.1542/peds.2010-2029</style></electronic-resource-num><remote-database-name><style face="normal" font="default" size="100%">Silverchair</style></remote-database-name><access-date><style face="normal" font="default" size="100%">2022-01-11 18:38:01</style></access-date></record><record><database name="Journals results.enl" path="D:\Umbrella review\Database search results\journals\Journals results.enl">Journals results.enl</database><source-app name="EndNote" version="20.1">EndNote</source-app><rec-number>3733</rec-number><foreign-keys><key app="EN" db-id="205vaaf2brra08exwr6xfzpmfxdvwfr2fep2">3733</key></foreign-keys><ref-type name="Journal Article">17</ref-type><contributors><authors><author><style face="normal" font="default" size="100%">Alexander, Duane F.</style></author></authors></contributors><titles><title><style face="normal" font="default" size="100%">Why Should There Be an NICHD?</style></title><secondary-title><style face="normal" font="default" size="100%">Pediatrics</style></secondary-title></titles><periodical><full-title><style face="normal" font="default" size="100%">Pediatrics</style></full-title></periodical><pages><style face="normal" font="default" size="100%">325-333</style></pages><volume><style face="normal" font="default" size="100%">127</style></volume><number><style face="normal" font="default" size="100%">2</style></number><dates><year><style face="normal" font="default" size="100%">2011</style></year><pub-dates><date><style face="normal" font="default" size="100%">February 1, 2011</style></date></pub-dates></dates><isbn><style face="normal" font="default" size="100%">0031-4005</style></isbn><abstract><style face="normal" font="default" size="100%">In its nearly 5 decades of existence, the Eunice Kennedy Shriver National Institute of Child Health and Human Development has expended $23 billion in conducting and supporting research and translating discoveries to practice. The resulting dramatic impact on peoples&apos; lives and improved health for children and families, chronicled herein, are a testament to the benefits of having this institute at the National Institutes of Health.</style></abstract><urls></urls><electronic-resource-num><style face="normal" font="default" size="100%">10.1542/peds.2010-2029</style></electronic-resource-num><remote-database-name><style face="normal" font="default" size="100%">Silverchair</style></remote-database-name><access-date><style face="normal" font="default" size="100%">2022-01-11 18:57:41</style></access-date></record><record><database name="Journals results.enl" path="D:\Umbrella review\Database search results\journals\Journals results.enl">Journals results.enl</database><source-app name="EndNote" version="20.1">EndNote</source-app><rec-number>3291</rec-number><foreign-keys><key app="EN" db-id="205vaaf2brra08exwr6xfzpmfxdvwfr2fep2">3291</key></foreign-keys><ref-type name="Journal Article">17</ref-type><contributors><authors><author><style face="normal" font="default" size="100%">Alexandra Burt, S.</style></author></authors></contributors><titles><title><style face="normal" font="default" size="100%">Research Review: The shared environment as a key source of variability in child and adolescent psychopathology</style></title><secondary-title><style face="normal" font="default" size="100%">Journal of Child Psychology and Psychiatry</style></secondary-title><short-title><style face="normal" font="default" size="100%">Research Review</style></short-title></titles><periodical><full-title><style face="normal" font="default" size="100%">Journal of Child Psychology and Psychiatry</style></full-title></periodical><pages><style face="normal" font="default" size="100%">304-312</style></pages><volume><style face="normal" font="default" size="100%">55</style></volume><number><style face="normal" font="default" size="100%">4</style></number><keywords><keyword><style face="normal" font="default" size="100%">genetics</style></keyword><keyword><style face="normal" font="default" size="100%">externalizing</style></keyword><keyword><style face="normal" font="default" size="100%">internalizing</style></keyword><keyword><style face="normal" font="default" size="100%">genetically informed studies</style></keyword><keyword><style face="normal" font="default" size="100%">Shared environment</style></keyword></keywords><dates><year><style face="normal" font="default" size="100%">2014</style></year><pub-dates><date><style face="normal" font="default" size="100%">April 1, 2014</style></date></pub-dates></dates><isbn><style face="normal" font="default" size="100%">0021-9630</style></isbn><abstract><style face="normal" font="default" size="100%">Background Behavioral genetic research has historically concluded that the more important environmental influences were nonshared or result in differences between siblings, whereas environmental influences that create similarities between siblings (referred to as shared environmental influences) were indistinguishable from zero. Recent theoretical and meta-analytic work {Burt. Psychological Bulletin [135 (2009) 608]} has challenged this conclusion as it relates to child and adolescent psychopathology, however, arguing that the shared environment is a moderate, persistent, and identifiable source of individual differences in such outcomes prior to adulthood. Methods The current review seeks to bolster research on the shared environment by highlighting both the logistic advantages inherent in studies of the shared environment, as well as the use of nontraditional but still genetically informed research designs to study shared environmental influences. Results Although often moderate in magnitude prior to adulthood and free of unsystematic measurement error, shared environmental influences are nevertheless likely to have been underestimated in prior research. Moreover, the shared environment is likely to include proximal effects of the family, as well as the effects of more distal environmental contexts such as neighborhood and school. These risk and protective factors could influence the child either as main effects or as moderators of genetic influence (i.e. gene-environment interactions). Finally, because the absence of genetic relatedness in an otherwise nonindependent dataset also qualifies as ?genetically informed?, studies of the shared environment are amenable to the use of novel and non-traditional designs (with appropriate controls for selection). Conclusions The shared environment makes important contributions to most forms of child and adolescent psychopathology. Empirical examinations of the shared environment would thus be of real and critical value for understanding the development and persistence of common mental health issues prior to adulthood.</style></abstract><urls></urls><electronic-resource-num><style face="normal" font="default" size="100%">10.1111/jcpp.12173</style></electronic-resource-num><remote-database-name><style face="normal" font="default" size="100%">acamh.onlinelibrary.wiley.com (Atypon)</style></remote-database-name><access-date><style face="normal" font="default" size="100%">2022-01-13 22:01:24</style></access-date></record><record><database name="Journals results.enl" path="D:\Umbrella review\Database search results\journals\Journals results.enl">Journals results.enl</database><source-app name="EndNote" version="20.1">EndNote</source-app><rec-number>3669</rec-number><foreign-keys><key app="EN" db-id="205vaaf2brra08exwr6xfzpmfxdvwfr2fep2">3669</key></foreign-keys><ref-type name="Journal Article">17</ref-type><contributors><authors><author><style face="normal" font="default" size="100%">Allen, Michele L.</style></author><author><style face="normal" font="default" size="100%">Garcia-Huidobro, Diego</style></author><author><style face="normal" font="default" size="100%">Porta, Carolyn</style></author><author><style face="normal" font="default" size="100%">Curran, Dorothy</style></author><author><style face="normal" font="default" size="100%">Patel, Roma</style></author><author><style face="normal" font="default" size="100%">Miller, Jonathan</style></author><author><style face="normal" font="default" size="100%">Borowsky, Iris</style></author></authors></contributors><titles><title><style face="normal" font="default" size="100%">Effective Parenting Interventions to Reduce Youth Substance Use: A Systematic Review</style></title><secondary-title><style face="normal" font="default" size="100%">Pediatrics</style></secondary-title><short-title><style face="normal" font="default" size="100%">Effective Parenting Interventions to Reduce Youth Substance Use</style></short-title></titles><periodical><full-title><style face="normal" font="default" size="100%">Pediatrics</style></full-title></periodical><pages><style face="normal" font="default" size="100%">e20154425</style></pages><volume><style face="normal" font="default" size="100%">138</style></volume><number><style face="normal" font="default" size="100%">2</style></number><dates><year><style face="normal" font="default" size="100%">2016</style></year><pub-dates><date><style face="normal" font="default" size="100%">August 1, 2016</style></date></pub-dates></dates><isbn><style face="normal" font="default" size="100%">0031-4005</style></isbn><abstract><style face="normal" font="default" size="100%">Parenting interventions may prevent adolescent substance use; however, questions remain regarding the effectiveness of interventions across substances and delivery qualities contributing to successful intervention outcomes.To describe the effectiveness of parent-focused interventions in reducing or preventing adolescent tobacco, alcohol, and illicit substance use and to identify optimal intervention targeted participants, dosage, settings, and delivery methods.PubMed, PsycINFO, ERIC, and CINAHL.Randomized controlled trials reporting adolescent substance use outcomes, focusing on imparting parenting knowledge, skills, practices, or behaviors.Trained researchers extracted data from each article using a standardized, prepiloted form. Because of study heterogeneity, a qualitative technique known as harvest plots was used to summarize findings.A total of 42 studies represented by 66 articles met inclusion criteria. Results indicate that parenting interventions are effective at preventing and decreasing adolescent tobacco, alcohol, and illicit substance use over the short and long term. The majority of effective interventions required ≤12 contact hours and were implemented through in-person sessions including parents and youth. Evidence for computer-based delivery was strong only for alcohol use prevention. Few interventions were delivered outside of school or home settings.Overall risk of bias is high.This review suggests that relatively low-intensity group parenting interventions are effective at reducing or preventing adolescent substance use and that protection may persist for multiple years. There is a need for additional evidence in clinical and other community settings using an expanded set of delivery methods.</style></abstract><urls><pdf-urls><url>internal-pdf://448/Allen et al. - 2016 - Effective Parenting Interventions to Reduce Youth .pdf</url></pdf-urls></urls><electronic-resource-num><style face="normal" font="default" size="100%">10.1542/peds.2015-4425</style></electronic-resource-num><remote-database-name><style face="normal" font="default" size="100%">Silverchair</style></remote-database-name><access-date><style face="normal" font="default" size="100%">2022-01-11 18:48:59</style></access-date></record><record><database name="Journals results.enl" path="D:\Umbrella review\Database search results\journals\Journals results.enl">Journals results.enl</database><source-app name="EndNote" version="20.1">EndNote</source-app><rec-number>3657</rec-number><foreign-keys><key app="EN" db-id="205vaaf2brra08exwr6xfzpmfxdvwfr2fep2">3657</key></foreign-keys><ref-type name="Journal Article">17</ref-type><contributors><authors><author><style face="normal" font="default" size="100%">Álvarez-Bueno, Celia</style></author><author><style face="normal" font="default" size="100%">Pesce, Caterina</style></author><author><style face="normal" font="default" size="100%">Cavero-Redondo, Iván</style></author><author><style face="normal" font="default" size="100%">Sánchez-López, Mairena</style></author><author><style face="normal" font="default" size="100%">Garrido-Miguel, Miriam</style></author><author><style face="normal" font="default" size="100%">Martínez-Vizcaíno, Vicente</style></author></authors></contributors><titles><title><style face="normal" font="default" size="100%">Academic Achievement and Physical Activity: A Meta-analysis</style></title><secondary-title><style face="normal" font="default" size="100%">Pediatrics</style></secondary-title><short-title><style face="normal" font="default" size="100%">Academic Achievement and Physical Activity</style></short-title></titles><periodical><full-title><style face="normal" font="default" size="100%">Pediatrics</style></full-title></periodical><pages><style face="normal" font="default" size="100%">e20171498</style></pages><volume><style face="normal" font="default" size="100%">140</style></volume><number><style face="normal" font="default" size="100%">6</style></number><dates><year><style face="normal" font="default" size="100%">2017</style></year><pub-dates><date><style face="normal" font="default" size="100%">December 1, 2017</style></date></pub-dates></dates><isbn><style face="normal" font="default" size="100%">0031-4005</style></isbn><abstract><style face="normal" font="default" size="100%">The effect of physical activity (PA) on different areas of academic achievement and classroom behaviors and how different characteristics of PA interventions could modify the effect remain unclear.The objective was twofold: (1) to assess the effect of PA interventions on academic achievement and classroom behaviors in childhood and (2) to determine the characteristics of individuals and PA programs that enhance academic performance.We identified studies from the database inception to October 16, 2016.We selected intervention studies aimed at examining the effect of exercise on academic achievement and classroom behaviors at developmental age.Random-effects models were used to calculate pooled effect size for all primary outcomes (language- and mathematics-related skills, reading, composite score, and time in on-task behavior). Positive values represent a direct relationship between PA programs and academic achievement scores or on-task behaviors.A total of 26 studies (10 205 children, aged from 4 to 13) were included. Pooled effect size (95% confidence interval) estimates were as follows: (1) 0.16 (−0.06 to 0.37) for language-related skills; (2) 0.21 (0.09 to 0.33) for mathematics-related skills; (3) 0.13 (0.02 to 0.24) for reading; (4) 0.26 (0.07 to 0.45) for composite scores; and (5) 0.77 (0.22 to 1.32) for time in on-task behaviors.Limitations included the variety of tools used to measure academic achievement and the limited number of studies that reported the effect of after-school PA interventions.PA, especially physical education, improves classroom behaviors and benefits several aspects of academic achievement, especially mathematics-related skills, reading, and composite scores in youth.</style></abstract><urls></urls><electronic-resource-num><style face="normal" font="default" size="100%">10.1542/peds.2017-1498</style></electronic-resource-num><remote-database-name><style face="normal" font="default" size="100%">Silverchair</style></remote-database-name><access-date><style face="normal" font="default" size="100%">2022-01-11 18:46:31</style></access-date></record><record><database name="Journals results.enl" path="D:\Umbrella review\Database search results\journals\Journals results.enl">Journals results.enl</database><source-app name="EndNote" version="20.1">EndNote</source-app><rec-number>3735</rec-number><foreign-keys><key app="EN" db-id="205vaaf2brra08exwr6xfzpmfxdvwfr2fep2">3735</key></foreign-keys><ref-type name="Journal Article">17</ref-type><contributors><authors><author><style face="normal" font="default" size="100%">Anand, Kanwaljeet J. S.</style></author><author><style face="normal" font="default" size="100%">Willson, Douglas F.</style></author><author><style face="normal" font="default" size="100%">Berger, John</style></author><author><style face="normal" font="default" size="100%">Harrison, Rick</style></author><author><style face="normal" font="default" size="100%">Meert, Kathleen L.</style></author><author><style face="normal" font="default" size="100%">Zimmerman, Jerry</style></author><author><style face="normal" font="default" size="100%">Carcillo, Joseph</style></author><author><style face="normal" font="default" size="100%">Newth, Christopher J. L.</style></author><author><style face="normal" font="default" size="100%">Prodhan, Parthak</style></author><author><style face="normal" font="default" size="100%">Dean, J. Michael</style></author><author><style face="normal" font="default" size="100%">Nicholson, Carol</style></author><author><style face="normal" font="default" size="100%">for the Eunice Kennedy Shriver National Institute of Child Health and Human Development Collaborative Pediatric Critical Care Research Network</style></author></authors></contributors><titles><title><style face="normal" font="default" size="100%">Tolerance and Withdrawal From Prolonged Opioid Use in Critically Ill Children</style></title><secondary-title><style face="normal" font="default" size="100%">Pediatrics</style></secondary-title></titles><periodical><full-title><style face="normal" font="default" size="100%">Pediatrics</style></full-title></periodical><pages><style face="normal" font="default" size="100%">e1208-e1225</style></pages><volume><style face="normal" font="default" size="100%">125</style></volume><number><style face="normal" font="default" size="100%">5</style></number><dates><year><style face="normal" font="default" size="100%">2010</style></year><pub-dates><date><style face="normal" font="default" size="100%">May 1, 2010</style></date></pub-dates></dates><isbn><style face="normal" font="default" size="100%">0031-4005</style></isbn><abstract><style face="normal" font="default" size="100%">After prolonged opioid exposure, children develop opioid-induced hyperalgesia, tolerance, and withdrawal. Strategies for prevention and management should be based on the mechanisms of opioid tolerance and withdrawal.Relevant manuscripts published in the English language were searched in Medline by using search terms “opioid,” “opiate,” “sedation,” “analgesia,” “child,” “infant-newborn,” “tolerance,” “dependency,” “withdrawal,” “analgesic,” “receptor,” and “individual opioid drugs.” Clinical and preclinical studies were reviewed for data synthesis.Mechanisms of opioid-induced hyperalgesia and tolerance suggest important drug- and patient-related risk factors that lead to tolerance and withdrawal. Opioid tolerance occurs earlier in the younger age groups, develops commonly during critical illness, and results more frequently from prolonged intravenous infusions of short-acting opioids. Treatment options include slowly tapering opioid doses, switching to longer-acting opioids, or specifically treating the symptoms of opioid withdrawal. Novel therapies may also include blocking the mechanisms of opioid tolerance, which would enhance the safety and effectiveness of opioid analgesia.Opioid tolerance and withdrawal occur frequently in critically ill children. Novel insights into opioid receptor physiology and cellular biochemical changes will inform scientific approaches for the use of opioid analgesia and the prevention of opioid tolerance and withdrawal.</style></abstract><urls></urls><electronic-resource-num><style face="normal" font="default" size="100%">10.1542/peds.2009-0489</style></electronic-resource-num><remote-database-name><style face="normal" font="default" size="100%">Silverchair</style></remote-database-name><access-date><style face="normal" font="default" size="100%">2022-01-11 18:57:44</style></access-date></record><record><database name="Journals results.enl" path="D:\Umbrella review\Database search results\journals\Journals results.enl">Journals results.enl</database><source-app name="EndNote" version="20.1">EndNote</source-app><rec-number>2923</rec-number><foreign-keys><key app="EN" db-id="205vaaf2brra08exwr6xfzpmfxdvwfr2fep2">2923</key></foreign-keys><ref-type name="Journal Article">17</ref-type><contributors><authors><author><style face="normal" font="default" size="100%">Anderl, Christine</style></author><author><style face="normal" font="default" size="100%">de Wit, Anouk E.</style></author><author><style face="normal" font="default" size="100%">Giltay, Erik J.</style></author><author><style face="normal" font="default" size="100%">Oldehinkel, Albertine J.</style></author><author><style face="normal" font="default" size="100%">Chen, Frances S.</style></author></authors></contributors><titles><title><style face="normal" font="default" size="100%">Association between adolescent oral contraceptive use and future major depressive disorder: a prospective cohort study</style></title><secondary-title><style face="normal" font="default" size="100%">Journal of Child Psychology and Psychiatry</style></secondary-title><short-title><style face="normal" font="default" size="100%">Association between adolescent oral contraceptive use and future major depressive disorder</style></short-title></titles><periodical><full-title><style face="normal" font="default" size="100%">Journal of Child Psychology and Psychiatry</style></full-title></periodical><volume><style face="normal" font="default" size="100%">n/a</style></volume><number><style face="normal" font="default" size="100%">n/a</style></number><keywords><keyword><style face="normal" font="default" size="100%">adolescence</style></keyword><keyword><style face="normal" font="default" size="100%">risk factors</style></keyword><keyword><style face="normal" font="default" size="100%">major depressive disorder</style></keyword><keyword><style face="normal" font="default" size="100%">Oral contraceptive use</style></keyword></keywords><dates><year><style face="normal" font="default" size="100%">2021</style></year><pub-dates><date><style face="normal" font="default" size="100%">July 12, 2021</style></date></pub-dates></dates><isbn><style face="normal" font="default" size="100%">0021-9630</style></isbn><abstract><style face="normal" font="default" size="100%">Background Because of the widespread use of oral contraceptives (OCs) and the devastating effects of depression both on an individual and a societal level, it is crucial to understand the nature of the previously reported relationship between OC use and depression risk. Insight into the impact of analytical choices on the association is important when interpreting available evidence. Hence, we examined the association between adolescent OC use and subsequent depression risk in early adulthood analyzing all theoretically justifiable models. Methods Data from the prospective cohort study TRacking Adolescents? Individual Lives Survey, among women aged 13?25 years were used. Adolescent OC use (ages 16?19 years) was used as a predictor and major depressive disorder (MDD) in early adulthood (ages 20?25 years), as assessed by the Diagnostic and Statistical Manual of Mental Disorders-IV oriented Lifetime Depression Assessment Self-Report and the Composite International Diagnostic Interview, was used as an outcome. A total of 818 analytical models were analyzed using Specification Curve Analysis in 534 adolescent OC users and 191 nonusers. Results Overall, there was an association of adolescent OC use and an episode of MDD in early adulthood [median odds ratio (OR)median = 1.41; ORmin = 1.08; ORmax = 2.18, p &lt; .001], which was driven by the group of young women with no history of MDD (ORmedian = 1.72; ORmin = 1.21; ORmax = 2.18, p &lt; .001). Conclusions In summary, adolescent OC use was associated with a small but robust increased risk for experiencing an episode of MDD, especially among women with no history of MDD in adolescence. Understanding the potential side effects of OCs will help women and their doctors to make informed choices when deciding among possible methods of birth control.</style></abstract><urls><pdf-urls><url>internal-pdf://1132/Anderl et al. - 2021 - Association between adolescent oral contraceptive .pdf</url></pdf-urls></urls><electronic-resource-num><style face="normal" font="default" size="100%">10.1111/jcpp.13476</style></electronic-resource-num><remote-database-name><style face="normal" font="default" size="100%">acamh.onlinelibrary.wiley.com (Atypon)</style></remote-database-name><access-date><style face="normal" font="default" size="100%">2022-01-13 13:33:21</style></access-date></record><record><database name="Journals results.enl" path="D:\Umbrella review\Database search results\journals\Journals results.enl">Journals results.enl</database><source-app name="EndNote" version="20.1">EndNote</source-app><rec-number>2889</rec-number><foreign-keys><key app="EN" db-id="205vaaf2brra08exwr6xfzpmfxdvwfr2fep2">2889</key></foreign-keys><ref-type name="Journal Article">17</ref-type><contributors><authors><author><style face="normal" font="default" size="100%">Anderl, Christine</style></author><author><style face="normal" font="default" size="100%">Li, Gu</style></author><author><style face="normal" font="default" size="100%">Chen, Frances S.</style></author></authors></contributors><titles><title><style face="normal" font="default" size="100%">Oral contraceptive use in adolescence predicts lasting vulnerability to depression in adulthood</style></title><secondary-title><style face="normal" font="default" size="100%">Journal of Child Psychology and Psychiatry</style></secondary-title></titles><periodical><full-title><style face="normal" font="default" size="100%">Journal of Child Psychology and Psychiatry</style></full-title></periodical><pages><style face="normal" font="default" size="100%">148-156</style></pages><volume><style face="normal" font="default" size="100%">61</style></volume><number><style face="normal" font="default" size="100%">2</style></number><keywords><keyword><style face="normal" font="default" size="100%">adolescence</style></keyword><keyword><style face="normal" font="default" size="100%">depression</style></keyword><keyword><style face="normal" font="default" size="100%">NHANES</style></keyword><keyword><style face="normal" font="default" size="100%">Oral contraceptive use</style></keyword><keyword><style face="normal" font="default" size="100%">sensitive period</style></keyword></keywords><dates><year><style face="normal" font="default" size="100%">2020</style></year><pub-dates><date><style face="normal" font="default" size="100%">February 1, 2020</style></date></pub-dates></dates><isbn><style face="normal" font="default" size="100%">0021-9630</style></isbn><abstract><style face="normal" font="default" size="100%">Background Previous evidence suggests that use of oral contraceptives (OCs), especially during adolescence, may increase women&apos;s vulnerability to depression in the short term. Here, we investigate whether women who had first used OC in adolescence show an increased prevalence of depression in the long term. Methods We examined 1,236 women in the United States National Health and Nutrition Examination Survey for whom information on depression and age at first OC use was publicly available. We compared women who reported first use of OCs in adolescence to women who had never used OCs and women who had first used OCs in adulthood on 1-year prevalence of major depressive disorder (MDD) assessed by trained interviewers. Results Compared with women who had used OCs during adolescence, women who had never used OCs were less likely to meet the criteria for MDD within the past year in adulthood [odds ratio (OR) = 0.31, 95% CI = 0.16?0.60], and so were women who only started using OCs in adulthood (OR = 0.54, 95% CI = 0.30?0.95). Third factors that have previously been proposed to explain the relationship between OC use and depression risk such as age at sexual debut, and, importantly, current OC use, did not account for the results in propensity score analyses. Conclusions We show a long-term association between adolescent OC use and depression risk in adulthood regardless of current OC use. Our findings suggest that adolescence may be a sensitive period during which OC use could increase women&apos;s risk for depression, years after first exposure.</style></abstract><urls><pdf-urls><url>internal-pdf://1093/Anderl et al. - 2020 - Oral contraceptive use in adolescence predicts las.pdf</url></pdf-urls></urls><electronic-resource-num><style face="normal" font="default" size="100%">10.1111/jcpp.13115</style></electronic-resource-num><remote-database-name><style face="normal" font="default" size="100%">acamh.onlinelibrary.wiley.com (Atypon)</style></remote-database-name><access-date><style face="normal" font="default" size="100%">2022-01-13 13:30:42</style></access-date></record><record><database name="Journals results.enl" path="D:\Umbrella review\Database search results\journals\Journals results.enl">Journals results.enl</database><source-app name="EndNote" version="20.1">EndNote</source-app><rec-number>3152</rec-number><foreign-keys><key app="EN" db-id="205vaaf2brra08exwr6xfzpmfxdvwfr2fep2">3152</key></foreign-keys><ref-type name="Journal Article">17</ref-type><contributors><authors><author><style face="normal" font="default" size="100%">Anderson, Joanna K.</style></author><author><style face="normal" font="default" size="100%">Newlove-Delgado, Tamsin</style></author><author><style face="normal" font="default" size="100%">Ford, Tamsin J.</style></author></authors></contributors><titles><title><style face="normal" font="default" size="100%">Annual Research Review: A systematic review of mental health services for emerging adults – moulding a precipice into a smooth passage</style></title><secondary-title><style face="normal" font="default" size="100%">Journal of Child Psychology and Psychiatry</style></secondary-title><short-title><style face="normal" font="default" size="100%">Annual Research Review</style></short-title></titles><periodical><full-title><style face="normal" font="default" size="100%">Journal of Child Psychology and Psychiatry</style></full-title></periodical><volume><style face="normal" font="default" size="100%">n/a</style></volume><number><style face="normal" font="default" size="100%">n/a</style></number><keywords><keyword><style face="normal" font="default" size="100%">neurodevelopmental disorders</style></keyword><keyword><style face="normal" font="default" size="100%">Mental health</style></keyword><keyword><style face="normal" font="default" size="100%">ADHD</style></keyword><keyword><style face="normal" font="default" size="100%">autism spectrum disorders</style></keyword><keyword><style face="normal" font="default" size="100%">service development</style></keyword><keyword><style face="normal" font="default" size="100%">care transition</style></keyword></keywords><dates><year><style face="normal" font="default" size="100%">2021</style></year><pub-dates><date><style face="normal" font="default" size="100%">December 23, 2021</style></date></pub-dates></dates><isbn><style face="normal" font="default" size="100%">0021-9630</style></isbn><abstract><style face="normal" font="default" size="100%">Background The transition between child and adult services should aim to support young people into the next stage of their life in a way that optimises their function. Yet financial, organisational and procedural barriers to continuity of care often hamper smooth transition between child and adult services. Aim and method We reviewed studies of transition from child to adult mental health services, focusing on: (a) rates of referrals and referral acceptance; (b) barriers and facilitators of successful transition; (c) continuity of care during and post-transition and (d) service users? experience of transition. Studies were identified through systematic searches of electronic databases: PsycINFO, Medline, Embase and Child Development and Adolescent Studies. Findings Forty-seven papers describing 43 unique studies met inclusion criteria. Service provision is influenced by previous history and funding processes, and the presence or absence of strong primary care, specialist centres of excellence and coordination between specialist and primary care. Provision varies between and within countries, particularly whether services are restricted to ?core? mental health or broader needs. Unsupportive organisational culture, fragmentation of resources, skills and knowledge base undermine the collaborative working essential to optimise transition. Stigma and young people?s concerns about peers? evaluation often prompt disengagement and discontinuation of care during transition, leading to worsening of symptoms and later, to service re-entry. Qualitative studies reveal that young people and families find the transition process frustrating and difficult, mainly because of lack of advanced planning and inadequate preparation. Conclusions Despite increasing research interest over the last decade, transition remains ?poorly planned, executed and experienced?. Closer collaboration between child and adult services is needed to improve the quality of provision for this vulnerable group at this sensitive period of development.</style></abstract><urls></urls><electronic-resource-num><style face="normal" font="default" size="100%">10.1111/jcpp.13561</style></electronic-resource-num><remote-database-name><style face="normal" font="default" size="100%">acamh.onlinelibrary.wiley.com (Atypon)</style></remote-database-name><access-date><style face="normal" font="default" size="100%">2022-01-13 21:53:34</style></access-date></record><record><database name="Journals results.enl" path="D:\Umbrella review\Database search results\journals\Journals results.enl">Journals results.enl</database><source-app name="EndNote" version="20.1">EndNote</source-app><rec-number>2912</rec-number><foreign-keys><key app="EN" db-id="205vaaf2brra08exwr6xfzpmfxdvwfr2fep2">2912</key></foreign-keys><ref-type name="Journal Article">17</ref-type><contributors><authors><author><style face="normal" font="default" size="100%">Anderson, Rob</style></author><author><style face="normal" font="default" size="100%">Ukoumunne, Obioha C.</style></author><author><style face="normal" font="default" size="100%">Sayal, Kapil</style></author><author><style face="normal" font="default" size="100%">Phillips, Rhiannon</style></author><author><style face="normal" font="default" size="100%">Taylor, John A.</style></author><author><style face="normal" font="default" size="100%">Spears, Melissa</style></author><author><style face="normal" font="default" size="100%">Araya, Ricardo</style></author><author><style face="normal" font="default" size="100%">Lewis, Glyn</style></author><author><style face="normal" font="default" size="100%">Millings, Abigail</style></author><author><style face="normal" font="default" size="100%">Montgomery, Alan A.</style></author><author><style face="normal" font="default" size="100%">Stallard, Paul</style></author></authors></contributors><titles><title><style face="normal" font="default" size="100%">Cost-effectiveness of classroom-based cognitive behaviour therapy in reducing symptoms of depression in adolescents: a trial-based analysis</style></title><secondary-title><style face="normal" font="default" size="100%">Journal of Child Psychology and Psychiatry</style></secondary-title><short-title><style face="normal" font="default" size="100%">Cost-effectiveness of classroom-based cognitive behaviour therapy in reducing symptoms of depression in adolescents</style></short-title></titles><periodical><full-title><style face="normal" font="default" size="100%">Journal of Child Psychology and Psychiatry</style></full-title></periodical><pages><style face="normal" font="default" size="100%">1390-1397</style></pages><volume><style face="normal" font="default" size="100%">55</style></volume><number><style face="normal" font="default" size="100%">12</style></number><keywords><keyword><style face="normal" font="default" size="100%">adolescents</style></keyword><keyword><style face="normal" font="default" size="100%">schools</style></keyword><keyword><style face="normal" font="default" size="100%">CBT</style></keyword><keyword><style face="normal" font="default" size="100%">cognitive behavioural therapy</style></keyword><keyword><style face="normal" font="default" size="100%">cost-effectiveness</style></keyword><keyword><style face="normal" font="default" size="100%">Depression prevention</style></keyword></keywords><dates><year><style face="normal" font="default" size="100%">2014</style></year><pub-dates><date><style face="normal" font="default" size="100%">December 1, 2014</style></date></pub-dates></dates><isbn><style face="normal" font="default" size="100%">0021-9630</style></isbn><abstract><style face="normal" font="default" size="100%">Background A substantial minority of adolescents suffer from depression and it is associated with increased risk of suicide, social and educational impairment, and mental health problems in adulthood. A recently conducted randomized controlled trial in England evaluated the effectiveness of a manualized universally delivered age-appropriate CBT programme in school classrooms. The cost-effectiveness of the programme for preventing low mood and depression for all participants from a health and social care sector perspective needs to be determined. Methods A trial-based cost-effectiveness analysis based on a cluster-randomized controlled trial (trial registration ? ISRCTN 19083628) comparing classroom-based CBT with usual school provision of Personal Social and Health Education. Per-student cost of intervention was estimated from programme records. The study was undertaken in eight mixed-sex UK secondary schools, and included 3,357 school children aged 12 to 16 years (in the two trial arms evaluated in the cost-effectiveness analysis). The main outcome measures were individual self-reported data on care costs, Quality-Adjusted Life-Years (QALYs, based on the EQ-5D health-related quality-of-life instrument) and symptoms of depression (Short Mood and Feelings Questionnaire) at baseline, 6 and 12 months. Results Although there was lower quality-adjusted life-years over 12 months (?.05 QALYs per person, 95% confidence interval ?.09 to ?.005, p = .03) with CBT, this is a ?clinically? negligible difference, which was not found in the complete case analyses. There was little evidence of any between-arm differences in SMFQ scores (0.19, 95% CI ?0.57 to 0.95, p = .62), or costs (£142, 95% CI ?£132 to £415, p = .31) per person for CBT versus usual school provision. Conclusions Our analysis suggests that the universal provision of classroom-based CBT is unlikely to be either more effective or less costly than usual school provision.</style></abstract><urls><pdf-urls><url>internal-pdf://1128/Anderson et al. - 2014 - Cost-effectiveness of classroom-based cognitive be.pdf</url></pdf-urls></urls><electronic-resource-num><style face="normal" font="default" size="100%">10.1111/jcpp.12248</style></electronic-resource-num><remote-database-name><style face="normal" font="default" size="100%">acamh.onlinelibrary.wiley.com (Atypon)</style></remote-database-name><access-date><style face="normal" font="default" size="100%">2022-01-13 13:33:11</style></access-date></record><record><database name="Journals results.enl" path="D:\Umbrella review\Database search results\journals\Journals results.enl">Journals results.enl</database><source-app name="EndNote" version="20.1">EndNote</source-app><rec-number>3777</rec-number><foreign-keys><key app="EN" db-id="205vaaf2brra08exwr6xfzpmfxdvwfr2fep2">3777</key></foreign-keys><ref-type name="Journal Article">17</ref-type><contributors><authors><author><style face="normal" font="default" size="100%">Andrade, Brendan F.</style></author><author><style face="normal" font="default" size="100%">Courtney, Darren</style></author><author><style face="normal" font="default" size="100%">Duda, Stephanie</style></author><author><style face="normal" font="default" size="100%">Aitken, Madison</style></author><author><style face="normal" font="default" size="100%">Craig, Stephanie G.</style></author><author><style face="normal" font="default" size="100%">Szatmari, Peter</style></author><author><style face="normal" font="default" size="100%">Henderson, Joanna</style></author><author><style face="normal" font="default" size="100%">Bennett, Kathryn</style></author></authors></contributors><titles><title><style face="normal" font="default" size="100%">A Systematic Review and Evaluation of Clinical Practice Guidelines for Children and Youth with Disruptive Behavior: Rigor of Development and Recommendations for Use</style></title><secondary-title><style face="normal" font="default" size="100%">Clinical Child and Family Psychology Review</style></secondary-title><short-title><style face="normal" font="default" size="100%">A Systematic Review and Evaluation of Clinical Practice Guidelines for Children and Youth with Disruptive Behavior</style></short-title></titles><periodical><full-title><style face="normal" font="default" size="100%">Clinical Child and Family Psychology Review</style></full-title></periodical><pages><style face="normal" font="default" size="100%">527-548</style></pages><volume><style face="normal" font="default" size="100%">22</style></volume><number><style face="normal" font="default" size="100%">4</style></number><dates><year><style face="normal" font="default" size="100%">2019</style></year><pub-dates><date><style face="normal" font="default" size="100%">2019-12-01</style></date></pub-dates></dates><isbn><style face="normal" font="default" size="100%">1573-2827</style></isbn><abstract><style face="normal" font="default" size="100%">Clinical practice guidelines (CPG) provide a framework for evidence-based practice; however, few studies have assessed the methodological quality of CPGs relevant to child and youth mental health. This study was a systematic review of CPGs for the assessment, prevention and treatment of disruptive behavior, including attention-deficit hyperactivity disorder (ADHD), oppositional defiant disorder (ODD), conduct disorder (CD) and aggression in children and youth. Systematic review identified 29 CPGs meeting inclusion criteria that were appraised using the Appraisal of Guidelines for Research and Evaluation II (AGREE II) validated tool. Twenty-two guidelines addressed ADHD, 2 CD, 1 ODD, 2 for Behavior Disorders collectively and 2 for Aggression. Among the 29 guidelines, two that were developed for ADHD (NICE 2013a; Spanish Ministry of Health, 2010) and one practice guideline developed for CD (NICE 2013b) met high quality criteria; one guideline for behavior disorders (Gorman et al. 2015), two for ADHD (AAP 2011a, b; SIGN 2009a, b, c, d, e), and two for aggression (Knapp et al. 2012; Scotto Rosato et al. 2012a, b) met minimum quality criteria. Findings from this review provide important information for clinicians and organizations who want to utilize guidelines to implement best-practice clinical services for children and youth with disruptive behavior.</style></abstract><urls><pdf-urls><url>internal-pdf://2465/Andrade et al. - 2019 - A Systematic Review and Evaluation of Clinical Pra.pdf</url></pdf-urls></urls><electronic-resource-num><style face="normal" font="default" size="100%">10.1007/s10567-019-00292-2</style></electronic-resource-num><remote-database-name><style face="normal" font="default" size="100%">Springer Link</style></remote-database-name><language><style face="normal" font="default" size="100%">en</style></language><access-date><style face="normal" font="default" size="100%">2022-01-14 20:53:05</style></access-date></record><record><database name="Journals results.enl" path="D:\Umbrella review\Database search results\journals\Journals results.enl">Journals results.enl</database><source-app name="EndNote" version="20.1">EndNote</source-app><rec-number>3047</rec-number><foreign-keys><key app="EN" db-id="205vaaf2brra08exwr6xfzpmfxdvwfr2fep2">3047</key></foreign-keys><ref-type name="Journal Article">17</ref-type><contributors><authors><author><style face="normal" font="default" size="100%">Angold, Adrian</style></author><author><style face="normal" font="default" size="100%">Weissman, Myrna M.</style></author><author><style face="normal" font="default" size="100%">John, Karen</style></author><author><style face="normal" font="default" size="100%">Merikancas, Kathleen R.</style></author><author><style face="normal" font="default" size="100%">Prusoff, Brigitte A.</style></author><author><style face="normal" font="default" size="100%">Wickramaratne, Priya</style></author><author><style face="normal" font="default" size="100%">Gammon, G. Davis</style></author><author><style face="normal" font="default" size="100%">Warner, Virgina</style></author></authors></contributors><titles><title><style face="normal" font="default" size="100%">Parent and child reports of depressive symptoms in children at low and high risk of depression</style></title><secondary-title><style face="normal" font="default" size="100%">Journal of Child Psychology and Psychiatry</style></secondary-title></titles><periodical><full-title><style face="normal" font="default" size="100%">Journal of Child Psychology and Psychiatry</style></full-title></periodical><pages><style face="normal" font="default" size="100%">901-915</style></pages><volume><style face="normal" font="default" size="100%">28</style></volume><number><style face="normal" font="default" size="100%">6</style></number><keywords><keyword><style face="normal" font="default" size="100%">Parent-child agreement</style></keyword><keyword><style face="normal" font="default" size="100%">childhood depression</style></keyword><keyword><style face="normal" font="default" size="100%">high and low risk</style></keyword><keyword><style face="normal" font="default" size="100%">symptoms</style></keyword></keywords><dates><year><style face="normal" font="default" size="100%">1987</style></year><pub-dates><date><style face="normal" font="default" size="100%">November 1, 1987</style></date></pub-dates></dates><isbn><style face="normal" font="default" size="100%">0021-9630</style></isbn><abstract><style face="normal" font="default" size="100%">Abstract The K-SADS-K psychiatric interview was administered to children and parents from families containing proband parent&apos;s who had previously been depressed or who were normal Agreement between parents and their children about depressive symptoms in the symptoms in the children was significant but low Boy&apos;s reports agreed more highly with their parents reports about them than did girls&apos; reports Overall, the children reported more depressive symptoms than their parents reports about them and the overall pattern suggests that parents are relatively insensitive to their children&apos;s depressive symptomatology. but their reports show high specificity The implications of research findings for research and clinical work are discussed.</style></abstract><urls></urls><electronic-resource-num><style face="normal" font="default" size="100%">10.1111/j.1469-7610.1987.tb00678.x</style></electronic-resource-num><remote-database-name><style face="normal" font="default" size="100%">acamh.onlinelibrary.wiley.com (Atypon)</style></remote-database-name><access-date><style face="normal" font="default" size="100%">2022-01-13 13:48:10</style></access-date></record><record><database name="Journals results.enl" path="D:\Umbrella review\Database search results\journals\Journals results.enl">Journals results.enl</database><source-app name="EndNote" version="20.1">EndNote</source-app><rec-number>3222</rec-number><foreign-keys><key app="EN" db-id="205vaaf2brra08exwr6xfzpmfxdvwfr2fep2">3222</key></foreign-keys><ref-type name="Journal Article">17</ref-type><contributors><authors><author><style face="normal" font="default" size="100%">Anna-Kaisa, Vartiainen</style></author><author><style face="normal" font="default" size="100%">Virpi, Kuvaja-Köllner</style></author><author><style face="normal" font="default" size="100%">Mervi, Rantsi</style></author><author><style face="normal" font="default" size="100%">Elisa, Rissanen</style></author><author><style face="normal" font="default" size="100%">Terhi, Luntamo</style></author><author><style face="normal" font="default" size="100%">Marjo, Kurki</style></author><author><style face="normal" font="default" size="100%">André, Sourander</style></author><author><style face="normal" font="default" size="100%">Eila, Kankaanpää</style></author></authors></contributors><titles><title><style face="normal" font="default" size="100%">Review: Economic evidence of preventive interventions for anxiety disorders in children and adolescents – a systematic review</style></title><secondary-title><style face="normal" font="default" size="100%">Child and Adolescent Mental Health</style></secondary-title><short-title><style face="normal" font="default" size="100%">Review</style></short-title></titles><periodical><full-title><style face="normal" font="default" size="100%">Child and Adolescent Mental Health</style></full-title></periodical><volume><style face="normal" font="default" size="100%">n/a</style></volume><number><style face="normal" font="default" size="100%">n/a</style></number><keywords><keyword><style face="normal" font="default" size="100%">prevention</style></keyword><keyword><style face="normal" font="default" size="100%">systematic review</style></keyword><keyword><style face="normal" font="default" size="100%">cost-effectiveness</style></keyword><keyword><style face="normal" font="default" size="100%">anxiety disorders</style></keyword><keyword><style face="normal" font="default" size="100%">Economic evaluation</style></keyword></keywords><dates><year><style face="normal" font="default" size="100%">2021</style></year><pub-dates><date><style face="normal" font="default" size="100%">September 1, 2021</style></date></pub-dates></dates><isbn><style face="normal" font="default" size="100%">1475-357X</style></isbn><abstract><style face="normal" font="default" size="100%">Background Anxiety disorders are common in children and youth. Also, in prevention, be it universal, selective or indicated, economic evaluation supports decision-making in the allocation of scarce resources. This review identified and summarised the existing evidence of economic evaluations for the prevention of anxiety disorders in children and adolescents. Methods A systematic search was conducted on the EBSCO, Scopus, Web of Science, ProQuest, Cochrane and PubMed databases. We included studies that focused on children and adolescents under 18 years of age, aimed to prevent anxiety disorders and presented an incremental analysis of costs and effectiveness. A registered checklist was used that assessed the quality of the included articles. Results The search yielded 1697 articles. Five articles were included in this review. Three were RCT-based, and two were model-based studies. Out of five included interventions, one was a universal school-based intervention, two selective interventions and two indicated interventions. Universal school-based prevention of anxiety was not cost-effective compared with usual teaching. Selective parent training and indicative child- and parent-focused CBT prevention were likely cost-effective compared with usual care or doing nothing. Conclusion Parent education and cognitive behaviour therapy interventions can be cautiously interpreted as being a cost-effective way of preventing anxiety in children and adolescents. However, the evidence is weakly related to cost-effectiveness as there are only a few studies, with relatively small sample sizes and short follow-ups.</style></abstract><urls></urls><electronic-resource-num><style face="normal" font="default" size="100%">10.1111/camh.12505</style></electronic-resource-num><remote-database-name><style face="normal" font="default" size="100%">acamh.onlinelibrary.wiley.com (Atypon)</style></remote-database-name><access-date><style face="normal" font="default" size="100%">2022-01-13 21:58:37</style></access-date></record><record><database name="Journals results.enl" path="D:\Umbrella review\Database search results\journals\Journals results.enl">Journals results.enl</database><source-app name="EndNote" version="20.1">EndNote</source-app><rec-number>3438</rec-number><foreign-keys><key app="EN" db-id="205vaaf2brra08exwr6xfzpmfxdvwfr2fep2">3438</key></foreign-keys><ref-type name="Journal Article">17</ref-type><contributors><authors><author><style face="normal" font="default" size="100%">Aoki, Yuta</style></author><author><style face="normal" font="default" size="100%">Cortese, Samuele</style></author><author><style face="normal" font="default" size="100%">Castellanos, Francisco Xavier</style></author></authors></contributors><titles><title><style face="normal" font="default" size="100%">Research Review: Diffusion tensor imaging studies of attention-deficit/hyperactivity disorder: meta-analyses and reflections on head motion</style></title><secondary-title><style face="normal" font="default" size="100%">Journal of Child Psychology and Psychiatry</style></secondary-title><short-title><style face="normal" font="default" size="100%">Research Review</style></short-title></titles><periodical><full-title><style face="normal" font="default" size="100%">Journal of Child Psychology and Psychiatry</style></full-title></periodical><pages><style face="normal" font="default" size="100%">193-202</style></pages><volume><style face="normal" font="default" size="100%">59</style></volume><number><style face="normal" font="default" size="100%">3</style></number><keywords><keyword><style face="normal" font="default" size="100%">meta-analysis</style></keyword><keyword><style face="normal" font="default" size="100%">attention-deficit/hyperactivity disorder</style></keyword><keyword><style face="normal" font="default" size="100%">diffusion tensor imaging</style></keyword><keyword><style face="normal" font="default" size="100%">ADD</style></keyword><keyword><style face="normal" font="default" size="100%">head motion</style></keyword></keywords><dates><year><style face="normal" font="default" size="100%">2018</style></year><pub-dates><date><style face="normal" font="default" size="100%">March 1, 2018</style></date></pub-dates></dates><isbn><style face="normal" font="default" size="100%">0021-9630</style></isbn><abstract><style face="normal" font="default" size="100%">Background Diffusion tensor imaging studies have shown atypical fractional anisotropy (FA) in individuals with attention-deficit/hyperactivity disorder (ADHD), albeit with conflicting results. We performed meta-analyses of whole-brain voxel-based analyses (WBVBA) and tract-based spatial statistics (TBSS) studies in ADHD, along with a qualitative review of TBSS studies addressing the issue of head motion, which may bias results. Methods We conducted a systematic literature search (last search on April 1st, 2016) to identify studies comparing FA values between individuals with ADHD and typically developing (TD) participants. Signed differential mapping was used to compute effect sizes and integrate WBVBA and TBSS studies, respectively. TBSS datasets reporting no between-group motion differences were identified. Results We identified 14 WBVBA (ADHDn = 314, TDn = 278) and 13 TBSS datasets (ADHDn = 557, TDn = 568). WBVBA meta-analysis showed both significantly lower and higher FA values in individuals with ADHD; TBSS meta-analysis showed significantly lower FA in ADHD compared with TD in four clusters: two in the corpus callosum (isthmus and posterior midbody), one in right inferior fronto-occipital fasciculus, and one in left inferior longitudinal fasciculus. However, four of six datasets confirming no group-differences in motion showed no significant between-group FA differences. Conclusions A growing diffusion tensor imaging (DTI) literature (total N = 1,717) and a plethora of apparent findings suggest atypical interhemispheric connection in ADHD. However, FA results in ADHD should be considered with caution, since many studies did not examine potential group differences in head motion, and most of the studies reporting no difference in motion showed no significant results. Future studies should address head motion as a priority and assure that groups do not differ in head motion.</style></abstract><urls></urls><electronic-resource-num><style face="normal" font="default" size="100%">10.1111/jcpp.12778</style></electronic-resource-num><remote-database-name><style face="normal" font="default" size="100%">acamh.onlinelibrary.wiley.com (Atypon)</style></remote-database-name><access-date><style face="normal" font="default" size="100%">2022-01-13 22:08:27</style></access-date></record><record><database name="Journals results.enl" path="D:\Umbrella review\Database search results\journals\Journals results.enl">Journals results.enl</database><source-app name="EndNote" version="20.1">EndNote</source-app><rec-number>2873</rec-number><foreign-keys><key app="EN" db-id="205vaaf2brra08exwr6xfzpmfxdvwfr2fep2">2873</key></foreign-keys><ref-type name="Journal Article">17</ref-type><contributors><authors><author><style face="normal" font="default" size="100%">Arakelyan, Stella</style></author><author><style face="normal" font="default" size="100%">Ager, Alastair</style></author></authors></contributors><titles><title><style face="normal" font="default" size="100%">Annual Research Review: A multilevel bioecological analysis of factors influencing the mental health and psychosocial well-being of refugee children</style></title><secondary-title><style face="normal" font="default" size="100%">Journal of Child Psychology and Psychiatry</style></secondary-title><short-title><style face="normal" font="default" size="100%">Annual Research Review</style></short-title></titles><periodical><full-title><style face="normal" font="default" size="100%">Journal of Child Psychology and Psychiatry</style></full-title></periodical><pages><style face="normal" font="default" size="100%">484-509</style></pages><volume><style face="normal" font="default" size="100%">62</style></volume><number><style face="normal" font="default" size="100%">5</style></number><keywords><keyword><style face="normal" font="default" size="100%">mental health</style></keyword><keyword><style face="normal" font="default" size="100%">children</style></keyword><keyword><style face="normal" font="default" size="100%">protective factors</style></keyword><keyword><style face="normal" font="default" size="100%">psychosocial support</style></keyword><keyword><style face="normal" font="default" size="100%">Refugee</style></keyword><keyword><style face="normal" font="default" size="100%">stressors</style></keyword></keywords><dates><year><style face="normal" font="default" size="100%">2021</style></year><pub-dates><date><style face="normal" font="default" size="100%">May 1, 2021</style></date></pub-dates></dates><isbn><style face="normal" font="default" size="100%">0021-9630</style></isbn><abstract><style face="normal" font="default" size="100%">Background This paper revisits the themes of an influential 1993 review regarding the factors shaping the mental health and psychosocial well-being of refugees to take stock of developments in the evidence base and conceptualisation of issues for refugee children over the last 25 years. Methods The study deployed a systematic search strategy. This initially identified 784 papers, which was reduced to 65 studies following application of inclusion and exclusion criteria. We used a later iteration of Bronfenbrenner?s bioecological model of human development ? the PPCT model ? to consolidate evidence. Results We identify a range of risk and protective factors operating at individual, familial, community and institutional and policy levels that influence outcomes for refugee children. The dynamics shaping the interaction of these influences are linked to the life course principles of socio-historical time and developmental age, proximal processes and child agency. Conclusions Actions at individual, familial, community, school, institutional and policy levels all have potential traction on mental health and psychosocial well-being of refugee children. However, evidence suggests that greatest impact will be secured by multilevel interventions addressing synergies between ecological systems, approaches engaging proximal processes (including parenting programmes) and interventions facilitating the agency of the developing refugee child.</style></abstract><urls><pdf-urls><url>internal-pdf://1062/Arakelyan and Ager - 2021 - Annual Research Review A multilevel bioecological.pdf</url></pdf-urls></urls><electronic-resource-num><style face="normal" font="default" size="100%">10.1111/jcpp.13355</style></electronic-resource-num><remote-database-name><style face="normal" font="default" size="100%">acamh.onlinelibrary.wiley.com (Atypon)</style></remote-database-name><access-date><style face="normal" font="default" size="100%">2022-01-13 13:28:19</style></access-date></record><record><database name="Journals results.enl" path="D:\Umbrella review\Database search results\journals\Journals results.enl">Journals results.enl</database><source-app name="EndNote" version="20.1">EndNote</source-app><rec-number>3237</rec-number><foreign-keys><key app="EN" db-id="205vaaf2brra08exwr6xfzpmfxdvwfr2fep2">3237</key></foreign-keys><ref-type name="Journal Article">17</ref-type><contributors><authors><author><style face="normal" font="default" size="100%">Arakelyan, Stella</style></author><author><style face="normal" font="default" size="100%">Ager, Alastair</style></author></authors></contributors><titles><title><style face="normal" font="default" size="100%">Annual Research Review: A multilevel bioecological analysis of factors influencing the mental health and psychosocial well-being of refugee children</style></title><secondary-title><style face="normal" font="default" size="100%">Journal of Child Psychology and Psychiatry</style></secondary-title><short-title><style face="normal" font="default" size="100%">Annual Research Review</style></short-title></titles><periodical><full-title><style face="normal" font="default" size="100%">Journal of Child Psychology and Psychiatry</style></full-title></periodical><pages><style face="normal" font="default" size="100%">484-509</style></pages><volume><style face="normal" font="default" size="100%">62</style></volume><number><style face="normal" font="default" size="100%">5</style></number><keywords><keyword><style face="normal" font="default" size="100%">mental health</style></keyword><keyword><style face="normal" font="default" size="100%">children</style></keyword><keyword><style face="normal" font="default" size="100%">protective factors</style></keyword><keyword><style face="normal" font="default" size="100%">psychosocial support</style></keyword><keyword><style face="normal" font="default" size="100%">Refugee</style></keyword><keyword><style face="normal" font="default" size="100%">stressors</style></keyword></keywords><dates><year><style face="normal" font="default" size="100%">2021</style></year><pub-dates><date><style face="normal" font="default" size="100%">May 1, 2021</style></date></pub-dates></dates><isbn><style face="normal" font="default" size="100%">0021-9630</style></isbn><abstract><style face="normal" font="default" size="100%">Background This paper revisits the themes of an influential 1993 review regarding the factors shaping the mental health and psychosocial well-being of refugees to take stock of developments in the evidence base and conceptualisation of issues for refugee children over the last 25 years. Methods The study deployed a systematic search strategy. This initially identified 784 papers, which was reduced to 65 studies following application of inclusion and exclusion criteria. We used a later iteration of Bronfenbrenner?s bioecological model of human development ? the PPCT model ? to consolidate evidence. Results We identify a range of risk and protective factors operating at individual, familial, community and institutional and policy levels that influence outcomes for refugee children. The dynamics shaping the interaction of these influences are linked to the life course principles of socio-historical time and developmental age, proximal processes and child agency. Conclusions Actions at individual, familial, community, school, institutional and policy levels all have potential traction on mental health and psychosocial well-being of refugee children. However, evidence suggests that greatest impact will be secured by multilevel interventions addressing synergies between ecological systems, approaches engaging proximal processes (including parenting programmes) and interventions facilitating the agency of the developing refugee child.</style></abstract><urls><pdf-urls><url>internal-pdf://1586/Arakelyan and Ager - 2021 - Annual Research Review A multilevel bioecological.pdf</url></pdf-urls></urls><electronic-resource-num><style face="normal" font="default" size="100%">10.1111/jcpp.13355</style></electronic-resource-num><remote-database-name><style face="normal" font="default" size="100%">acamh.onlinelibrary.wiley.com (Atypon)</style></remote-database-name><access-date><style face="normal" font="default" size="100%">2022-01-13 21:58:56</style></access-date></record><record><database name="Journals results.enl" path="D:\Umbrella review\Database search results\journals\Journals results.enl">Journals results.enl</database><source-app name="EndNote" version="20.1">EndNote</source-app><rec-number>3681</rec-number><foreign-keys><key app="EN" db-id="205vaaf2brra08exwr6xfzpmfxdvwfr2fep2">3681</key></foreign-keys><ref-type name="Journal Article">17</ref-type><contributors><authors><author><style face="normal" font="default" size="100%">Armstrong, Sarah</style></author><author><style face="normal" font="default" size="100%">Lazorick, Suzanne</style></author><author><style face="normal" font="default" size="100%">Hampl, Sarah</style></author><author><style face="normal" font="default" size="100%">Skelton, Joseph A.</style></author><author><style face="normal" font="default" size="100%">Wood, Charles</style></author><author><style face="normal" font="default" size="100%">Collier, David</style></author><author><style face="normal" font="default" size="100%">Perrin, Eliana M.</style></author></authors></contributors><titles><title><style face="normal" font="default" size="100%">Physical Examination Findings Among Children and Adolescents With Obesity: An Evidence-Based Review</style></title><secondary-title><style face="normal" font="default" size="100%">Pediatrics</style></secondary-title><short-title><style face="normal" font="default" size="100%">Physical Examination Findings Among Children and Adolescents With Obesity</style></short-title></titles><periodical><full-title><style face="normal" font="default" size="100%">Pediatrics</style></full-title></periodical><pages><style face="normal" font="default" size="100%">e20151766</style></pages><volume><style face="normal" font="default" size="100%">137</style></volume><number><style face="normal" font="default" size="100%">2</style></number><dates><year><style face="normal" font="default" size="100%">2016</style></year><pub-dates><date><style face="normal" font="default" size="100%">February 1, 2016</style></date></pub-dates></dates><isbn><style face="normal" font="default" size="100%">0031-4005</style></isbn><abstract><style face="normal" font="default" size="100%">Overweight and obesity affects 1 in 3 US children and adolescents. Clinical recommendations have largely focused on screening guidelines and counseling strategies. However, the physical examination of the child or adolescent with obesity can provide the clinician with additional information to guide management decisions. This expert-based review focuses on physical examination findings specific to children and adolescents with obesity. For each physical examination element, the authors define the finding and its prevalence among pediatric patients with obesity, discuss the importance and relevance of the finding, describe known techniques to assess severity, and review evidence regarding the need for additional evaluation. The recommendations presented represent a comprehensive review of current evidence as well as expert opinion. The goal of this review is to highlight the importance of conducting a targeted physical examination during pediatric weight management visits.</style></abstract><urls></urls><electronic-resource-num><style face="normal" font="default" size="100%">10.1542/peds.2015-1766</style></electronic-resource-num><remote-database-name><style face="normal" font="default" size="100%">Silverchair</style></remote-database-name><access-date><style face="normal" font="default" size="100%">2022-01-11 18:49:25</style></access-date></record><record><database name="Journals results.enl" path="D:\Umbrella review\Database search results\journals\Journals results.enl">Journals results.enl</database><source-app name="EndNote" version="20.1">EndNote</source-app><rec-number>3589</rec-number><foreign-keys><key app="EN" db-id="205vaaf2brra08exwr6xfzpmfxdvwfr2fep2">3589</key></foreign-keys><ref-type name="Journal Article">17</ref-type><contributors><authors><author><style face="normal" font="default" size="100%">Arora, Gitanjli</style></author><author><style face="normal" font="default" size="100%">Esmaili, Emily</style></author><author><style face="normal" font="default" size="100%">Pitt, Michael B.</style></author><author><style face="normal" font="default" size="100%">Green, Andrea</style></author><author><style face="normal" font="default" size="100%">Umphrey, Lisa</style></author><author><style face="normal" font="default" size="100%">Butteris, Sabrina M.</style></author><author><style face="normal" font="default" size="100%">St Clair, Nicole E.</style></author><author><style face="normal" font="default" size="100%">Batra, Maneesh</style></author><author><style face="normal" font="default" size="100%">O’Callahan, Cliff</style></author><author><style face="normal" font="default" size="100%">on behalf of the Global Health Task Force of the American Board of Pediatrics</style></author></authors></contributors><titles><title><style face="normal" font="default" size="100%">Pediatricians and Global Health: Opportunities and Considerations for Meaningful Engagement</style></title><secondary-title><style face="normal" font="default" size="100%">Pediatrics</style></secondary-title><short-title><style face="normal" font="default" size="100%">Pediatricians and Global Health</style></short-title></titles><periodical><full-title><style face="normal" font="default" size="100%">Pediatrics</style></full-title></periodical><pages><style face="normal" font="default" size="100%">e20172964</style></pages><volume><style face="normal" font="default" size="100%">142</style></volume><number><style face="normal" font="default" size="100%">2</style></number><dates><year><style face="normal" font="default" size="100%">2018</style></year><pub-dates><date><style face="normal" font="default" size="100%">August 1, 2018</style></date></pub-dates></dates><isbn><style face="normal" font="default" size="100%">0031-4005</style></isbn><abstract><style face="normal" font="default" size="100%">Pediatric practitioners whose expertise is primarily focused on the care of children within health settings in the United States are increasingly engaged in global child health (GCH). The wide spectrum of this involvement may include incorporating short-term or longer-term GCH commitments in clinical care, teaching and training, mentoring, collaborative research, health policy, and advocacy into a pediatric career. We provide an overview of routes of engagement, identify resources, and describe important considerations for and challenges to better equipping US pediatric practitioners to participate in meaningful GCH experiences. This article is part of a series on GCH describing critical issues relevant to caring for children from an international perspective.</style></abstract><urls><pdf-urls><url>internal-pdf://312/Arora et al. - 2018 - Pediatricians and Global Health Opportunities and.pdf</url></pdf-urls></urls><electronic-resource-num><style face="normal" font="default" size="100%">10.1542/peds.2017-2964</style></electronic-resource-num><remote-database-name><style face="normal" font="default" size="100%">Silverchair</style></remote-database-name><access-date><style face="normal" font="default" size="100%">2022-01-11 18:34:09</style></access-date></record><record><database name="Journals results.enl" path="D:\Umbrella review\Database search results\journals\Journals results.enl">Journals results.enl</database><source-app name="EndNote" version="20.1">EndNote</source-app><rec-number>3775</rec-number><foreign-keys><key app="EN" db-id="205vaaf2brra08exwr6xfzpmfxdvwfr2fep2">3775</key></foreign-keys><ref-type name="Journal Article">17</ref-type><contributors><authors><author><style face="normal" font="default" size="100%">Arora, Prerna G.</style></author><author><style face="normal" font="default" size="100%">Connors, Elizabeth H.</style></author><author><style face="normal" font="default" size="100%">George, Melissa W.</style></author><author><style face="normal" font="default" size="100%">Lyon, Aaron R.</style></author><author><style face="normal" font="default" size="100%">Wolk, Courtney B.</style></author><author><style face="normal" font="default" size="100%">Weist, Mark D.</style></author></authors></contributors><titles><title><style face="normal" font="default" size="100%">Advancing Evidence-Based Assessment in School Mental Health: Key Priorities for an Applied Research Agenda</style></title><secondary-title><style face="normal" font="default" size="100%">Clinical Child and Family Psychology Review</style></secondary-title><short-title><style face="normal" font="default" size="100%">Advancing Evidence-Based Assessment in School Mental Health</style></short-title></titles><periodical><full-title><style face="normal" font="default" size="100%">Clinical Child and Family Psychology Review</style></full-title></periodical><pages><style face="normal" font="default" size="100%">271-284</style></pages><volume><style face="normal" font="default" size="100%">19</style></volume><number><style face="normal" font="default" size="100%">4</style></number><dates><year><style face="normal" font="default" size="100%">2016</style></year><pub-dates><date><style face="normal" font="default" size="100%">2016-12-01</style></date></pub-dates></dates><isbn><style face="normal" font="default" size="100%">1573-2827</style></isbn><abstract><style face="normal" font="default" size="100%">Evidence-based assessment (EBA) is a critically important aspect of delivering high-quality, school-based mental health care for youth. However, research in this area is limited and additional applied research on how best to support the implementation of EBA in school mental health (SMH) is needed. Accordingly, this manuscript seeks to facilitate the advancement of research on EBA in SMH by reviewing relevant literature on EBA implementation in schools and providing recommendations for key research priorities. Given the limited number of published studies available, findings from child and adolescent mental health and implementation science research are also included to inform a robust and comprehensive research agenda on this topic. Based on this literature review, five priorities for research on EBA in SMH are outlined: (1) effective identification of assessment targets, (2) appropriate selection of assessment measures, (3) investigation of organizational readiness for EBA, (4) study of implementation support for EBA, and (5) promotion of EBA data integration and use. Each priority area includes recommended directions for future research. A comprehensive and robust research agenda is warranted to build the science and practice of implementing EBA in SMH. Specific directions for this agenda are offered.</style></abstract><urls><pdf-urls><url>internal-pdf://2463/Arora et al. - 2016 - Advancing Evidence-Based Assessment in School Ment.pdf</url></pdf-urls></urls><electronic-resource-num><style face="normal" font="default" size="100%">10.1007/s10567-016-0217-y</style></electronic-resource-num><remote-database-name><style face="normal" font="default" size="100%">Springer Link</style></remote-database-name><language><style face="normal" font="default" size="100%">en</style></language><access-date><style face="normal" font="default" size="100%">2022-01-14 20:53:05</style></access-date></record><record><database name="Journals results.enl" path="D:\Umbrella review\Database search results\journals\Journals results.enl">Journals results.enl</database><source-app name="EndNote" version="20.1">EndNote</source-app><rec-number>3157</rec-number><foreign-keys><key app="EN" db-id="205vaaf2brra08exwr6xfzpmfxdvwfr2fep2">3157</key></foreign-keys><ref-type name="Journal Article">17</ref-type><contributors><authors><author><style face="normal" font="default" size="100%">Arseneault, Louise</style></author></authors></contributors><titles><title><style face="normal" font="default" size="100%">Annual Research Review: The persistent and pervasive impact of being bullied in childhood and adolescence: implications for policy and practice</style></title><secondary-title><style face="normal" font="default" size="100%">Journal of Child Psychology and Psychiatry</style></secondary-title><short-title><style face="normal" font="default" size="100%">Annual Research Review</style></short-title></titles><periodical><full-title><style face="normal" font="default" size="100%">Journal of Child Psychology and Psychiatry</style></full-title></periodical><pages><style face="normal" font="default" size="100%">405-421</style></pages><volume><style face="normal" font="default" size="100%">59</style></volume><number><style face="normal" font="default" size="100%">4</style></number><keywords><keyword><style face="normal" font="default" size="100%">development</style></keyword><keyword><style face="normal" font="default" size="100%">mental health</style></keyword><keyword><style face="normal" font="default" size="100%">children</style></keyword><keyword><style face="normal" font="default" size="100%">adolescents</style></keyword><keyword><style face="normal" font="default" size="100%">life course</style></keyword><keyword><style face="normal" font="default" size="100%">physical health</style></keyword><keyword><style face="normal" font="default" size="100%">Bullying victimisation</style></keyword><keyword><style face="normal" font="default" size="100%">socioeconomic outcomes</style></keyword></keywords><dates><year><style face="normal" font="default" size="100%">2018</style></year><pub-dates><date><style face="normal" font="default" size="100%">April 1, 2018</style></date></pub-dates></dates><isbn><style face="normal" font="default" size="100%">0021-9630</style></isbn><abstract><style face="normal" font="default" size="100%">Background We have known for some time that being bullied was associated with children&apos;s and adolescents? adjustment difficulties and well-being. In recent years, we have come to recognise that the impact of childhood bullying victimisation on the development of mental health problems is more complex. This paper aims to review the evidence for an independent contribution of childhood bullying victimisation to the development of poor outcomes throughout the life span, including mental, physical and socioeconomic outcomes, and discuss the implications for policy and practice. Findings Existing research indicates that (a) being bullied in childhood is associated with distress and symptoms of mental health problems. This large body of evidence supports actions aimed at reducing the occurrence of bullying behaviours; (b) the consequences of childhood bullying victimisation can persist up to midlife and, in addition to mental health, can impact physical and socioeconomic outcomes. These new findings indicate that interventions should also focus on supporting victims of bullying and helping them build resilience; (c) research has identified some factors that predispose children to be targeted by bullying behaviours. These studies suggest that public health interventions could aim at preventing children from becoming the target of bullying behaviours from an early age. Conclusions It is a truism to emphasise that further work is needed to understand why and how young people&apos;s aspirations are often cut short by this all too common adverse social experience. In parallel, we must develop effective strategies to tackle this form of abuse and its consequences for the victims. Addressing bullying in childhood could not only reduce children&apos;s and adolescents? mental health symptoms but also prevent psychiatric and socioeconomic difficulties up to adulthood and reduce considerable costs for society.</style></abstract><urls><pdf-urls><url>internal-pdf://1465/Arseneault - 2018 - Annual Research Review The persistent and pervasi.pdf</url></pdf-urls></urls><electronic-resource-num><style face="normal" font="default" size="100%">10.1111/jcpp.12841</style></electronic-resource-num><remote-database-name><style face="normal" font="default" size="100%">acamh.onlinelibrary.wiley.com (Atypon)</style></remote-database-name><access-date><style face="normal" font="default" size="100%">2022-01-13 21:53:39</style></access-date></record><record><database name="Journals results.enl" path="D:\Umbrella review\Database search results\journals\Journals results.enl">Journals results.enl</database><source-app name="EndNote" version="20.1">EndNote</source-app><rec-number>3218</rec-number><foreign-keys><key app="EN" db-id="205vaaf2brra08exwr6xfzpmfxdvwfr2fep2">3218</key></foreign-keys><ref-type name="Journal Article">17</ref-type><contributors><authors><author><style face="normal" font="default" size="100%">Asarnow, Joan Rosenbaum</style></author><author><style face="normal" font="default" size="100%">Mehlum, Lars</style></author></authors></contributors><titles><title><style face="normal" font="default" size="100%">Practitioner Review: Treatment for suicidal and self-harming adolescents – advances in suicide prevention care</style></title><secondary-title><style face="normal" font="default" size="100%">Journal of Child Psychology and Psychiatry</style></secondary-title><short-title><style face="normal" font="default" size="100%">Practitioner Review</style></short-title></titles><periodical><full-title><style face="normal" font="default" size="100%">Journal of Child Psychology and Psychiatry</style></full-title></periodical><pages><style face="normal" font="default" size="100%">1046-1054</style></pages><volume><style face="normal" font="default" size="100%">60</style></volume><number><style face="normal" font="default" size="100%">10</style></number><keywords><keyword><style face="normal" font="default" size="100%">prevention</style></keyword><keyword><style face="normal" font="default" size="100%">screening</style></keyword><keyword><style face="normal" font="default" size="100%">adolescence</style></keyword><keyword><style face="normal" font="default" size="100%">self-harm</style></keyword><keyword><style face="normal" font="default" size="100%">Suicide</style></keyword></keywords><dates><year><style face="normal" font="default" size="100%">2019</style></year><pub-dates><date><style face="normal" font="default" size="100%">October 1, 2019</style></date></pub-dates></dates><isbn><style face="normal" font="default" size="100%">0021-9630</style></isbn><abstract><style face="normal" font="default" size="100%">Background Suicide is a leading cause of death globally in youths, and suicidal behavior and self-harm are major clinical concerns. This article updates the previous practitioner review (2012) with the aims of integrating new research evidence, including that reported in this Special Issue. Methods The article reviews scientific evidence related to steps in the care pathway for identifying and treating youths with elevated suicide/self-harm risk, specifically: (a) screening and risk assessment; (b) treatment; and (c) community-level suicide prevention strategies. Results Review of current evidence indicates that major advances have been achieved in knowledge regarding clinical and preventive practices for reducing suicide and self-harm risk in adolescents. The evidence supports the value of brief screeners for identifying youths with elevated suicide/self-harm risk and the efficacy of some treatments for suicidal and self-harm behavior. Dialectical behavior therapy currently meets Level 1 criteria (2 independent trials supporting efficacy) as the first well-established treatment for self-harm, and other approaches have shown efficacy in single randomized controlled trials. The effectiveness of some community-based suicide prevention strategies for reducing suicide mortality and suicide attempt rates has been demonstrated. Conclusions Current evidence can guide practitioners in delivering effective care for youth suicide/self-harm risk. Treatments and preventive interventions that address the psychosocial environment and enhance the ability of trusted adults to protect and support youths, while also addressing the psychological needs of youths appear to yield the greatest benefits. Although additional research is needed, our current challenge is to do our best to effectively utilize new knowledge to improve care and outcomes in our communities.</style></abstract><urls><pdf-urls><url>internal-pdf://1578/Asarnow and Mehlum - 2019 - Practitioner Review Treatment for suicidal and se.pdf</url></pdf-urls></urls><electronic-resource-num><style face="normal" font="default" size="100%">10.1111/jcpp.13130</style></electronic-resource-num><remote-database-name><style face="normal" font="default" size="100%">acamh.onlinelibrary.wiley.com (Atypon)</style></remote-database-name><access-date><style face="normal" font="default" size="100%">2022-01-13 21:58:35</style></access-date></record><record><database name="Journals results.enl" path="D:\Umbrella review\Database search results\journals\Journals results.enl">Journals results.enl</database><source-app name="EndNote" version="20.1">EndNote</source-app><rec-number>3188</rec-number><foreign-keys><key app="EN" db-id="205vaaf2brra08exwr6xfzpmfxdvwfr2fep2">3188</key></foreign-keys><ref-type name="Journal Article">17</ref-type><contributors><authors><author><style face="normal" font="default" size="100%">Asherson, Philip</style></author><author><style face="normal" font="default" size="100%">Agnew-Blais, Jessica</style></author></authors></contributors><titles><title><style face="normal" font="default" size="100%">Annual Research Review: Does late-onset attention-deficit/hyperactivity disorder exist?</style></title><secondary-title><style face="normal" font="default" size="100%">Journal of Child Psychology and Psychiatry</style></secondary-title><short-title><style face="normal" font="default" size="100%">Annual Research Review</style></short-title></titles><periodical><full-title><style face="normal" font="default" size="100%">Journal of Child Psychology and Psychiatry</style></full-title></periodical><pages><style face="normal" font="default" size="100%">333-352</style></pages><volume><style face="normal" font="default" size="100%">60</style></volume><number><style face="normal" font="default" size="100%">4</style></number><keywords><keyword><style face="normal" font="default" size="100%">longitudinal studies</style></keyword><keyword><style face="normal" font="default" size="100%">developmental psychopathology</style></keyword><keyword><style face="normal" font="default" size="100%">ADHD</style></keyword><keyword><style face="normal" font="default" size="100%">developmental epidemiology</style></keyword></keywords><dates><year><style face="normal" font="default" size="100%">2019</style></year><pub-dates><date><style face="normal" font="default" size="100%">April 1, 2019</style></date></pub-dates></dates><isbn><style face="normal" font="default" size="100%">0021-9630</style></isbn><abstract><style face="normal" font="default" size="100%">Attention-deficit/hyperactivity disorder (ADHD) is conceptualized as an early onset childhood neurodevelopmental disorder. Prevalence in adults is around two-thirds that in childhood, yet longitudinal outcome studies of children with ADHD found a minority continue to meet full criteria in adulthood. This suggests that not all adult cases meet ADHD criteria as children, a conclusion supported by earlier studies relying on retrospective recall in adolescent and adult samples. More recently prospective follow-up of population and control samples suggest that adolescent and young adult ADHD is not always a continuation of childhood ADHD. Here, we review the literature on age of onset, to explore whether late-onset ADHD exists, and if so, examine the evidence for whether this should be considered the same or a different disorder as childhood onset ADHD. We conclude that current evidence supports the view that a significant proportion of young adults meeting criteria for ADHD would not have met full diagnostic criteria for ADHD as children. However, many in the late-onset group show some ADHD symptoms in childhood, or an externalizing disorder such as oppositional defiant disorder. Furthermore, the current studies suggest that most (but not all) cases of late-onset ADHD develop the disorder between the ages of 12?16 and can therefore be considered adolescent or early adult onset ADHD. There is a relative lack of data spanning young to older adulthood to address the question of adult-onset. Currently, there is insufficient data to clarify the extent to which early and late onset ADHD reflect a different balance of genetic and environmental risks or share the same underlying neural mechanisms. Clinicians should be aware that significantly impairing forms of ADHD can emerge beyond the age of 12 years, although perhaps rarely in the context of a complete absence of precursors. The current evidence on treatment responses is limited.</style></abstract><urls><pdf-urls><url>internal-pdf://1522/Asherson and Agnew-Blais - 2019 - Annual Research Review Does late-onset attention-.pdf</url></pdf-urls></urls><electronic-resource-num><style face="normal" font="default" size="100%">10.1111/jcpp.13020</style></electronic-resource-num><remote-database-name><style face="normal" font="default" size="100%">acamh.onlinelibrary.wiley.com (Atypon)</style></remote-database-name><access-date><style face="normal" font="default" size="100%">2022-01-13 21:56:58</style></access-date></record><record><database name="Journals results.enl" path="D:\Umbrella review\Database search results\journals\Journals results.enl">Journals results.enl</database><source-app name="EndNote" version="20.1">EndNote</source-app><rec-number>3746</rec-number><foreign-keys><key app="EN" db-id="205vaaf2brra08exwr6xfzpmfxdvwfr2fep2">3746</key></foreign-keys><ref-type name="Journal Article">17</ref-type><contributors><authors><author><style face="normal" font="default" size="100%">Ashra, Hajra</style></author><author><style face="normal" font="default" size="100%">Barnes, Christopher</style></author><author><style face="normal" font="default" size="100%">Stupple, Edward</style></author><author><style face="normal" font="default" size="100%">Maratos, Frances A.</style></author></authors></contributors><titles><title><style face="normal" font="default" size="100%">A Systematic Review of Self-Report Measures of Negative Self-Referential Emotions Developed for Non-Clinical Child and Adolescent Samples</style></title><secondary-title><style face="normal" font="default" size="100%">Clinical Child and Family Psychology Review</style></secondary-title></titles><periodical><full-title><style face="normal" font="default" size="100%">Clinical Child and Family Psychology Review</style></full-title></periodical><pages><style face="normal" font="default" size="100%">224-243</style></pages><volume><style face="normal" font="default" size="100%">24</style></volume><number><style face="normal" font="default" size="100%">2</style></number><dates><year><style face="normal" font="default" size="100%">2021</style></year><pub-dates><date><style face="normal" font="default" size="100%">2021-06-01</style></date></pub-dates></dates><isbn><style face="normal" font="default" size="100%">1573-2827</style></isbn><abstract><style face="normal" font="default" size="100%">The crisis in child and adolescent mental health and wellbeing has prompted the development of school and community-based interventions to tackle negative emotions towards the self. Providing an evidence-base for such interventions is therefore a priority for policy makers and practitioners. This paper presents the first systematic review of self-referential and self-report measures of negative emotions for use with non-clinical child/adolescent populations, and evaluation of their psychometric properties. A systematic search of electronic databases and grey literature was conducted. Peer reviewed articles that introduced a new measure or included psychometric evaluation of a negative self-referential emotion for children and/or adolescents were identified. Study characteristics were extracted, and psychometric properties rated using internationally recognised quality criteria. Initially, 98 measures designed for evaluating children and adolescents’ negative self-referential emotions were found. Measures were primarily excluded if they were intended for clinical diagnosis or did not focus on self-referential emotions. The remaining eight measures (Brief Shame and Guilt Questionnaire; Self-Consciousness Scale-Children; Shame and Guilt Scale for Adolescents; Test of Self-Conscious Affect- Adolescents; The Child-Adolescent Perfectionism Scale [CAPS]; Child and Adolescent Dysfunctional Attitudes Scale Revised; Children Automatic Thoughts Scale [CATS]; Negative Affect Self-Statement Questionnaire) were organised into domains consisting of self-conscious emotions, self-oriented perfectionism and negative self-cognitions. Psychometric quality ratings identified the CAPS (Flett et al. in J Psychoeduc Assess 34:634–652, 2016) and the CATS (Schniering and Rapee in Behav Res Ther 40:1091–1109, 2002) as having the strongest psychometric qualities. However, all reviewed measures lacked full evaluation of essential psychometric properties. Our review revealed a paucity of self-referential emotional measures suitable for assessing adverse negative self-referential emotions in general child and adolescent populations. Measures suitable for use in non-clinical samples were identified, but these require further evaluation and/or new scale developments are needed. The psychometric findings and methodological issues identified will guide researchers and practitioners to make evidence-based decisions in order to select optimal measures.</style></abstract><urls><pdf-urls><url>internal-pdf://2408/Ashra et al. - 2021 - A Systematic Review of Self-Report Measures of Neg.pdf</url></pdf-urls></urls><electronic-resource-num><style face="normal" font="default" size="100%">10.1007/s10567-020-00339-9</style></electronic-resource-num><remote-database-name><style face="normal" font="default" size="100%">Springer Link</style></remote-database-name><language><style face="normal" font="default" size="100%">en</style></language><access-date><style face="normal" font="default" size="100%">2022-01-14 20:51:41</style></access-date></record><record><database name="Journals results.enl" path="D:\Umbrella review\Database search results\journals\Journals results.enl">Journals results.enl</database><source-app name="EndNote" version="20.1">EndNote</source-app><rec-number>3085</rec-number><foreign-keys><key app="EN" db-id="205vaaf2brra08exwr6xfzpmfxdvwfr2fep2">3085</key></foreign-keys><ref-type name="Journal Article">17</ref-type><contributors><authors><author><style face="normal" font="default" size="100%">Askeland, Ragna Bugge</style></author><author><style face="normal" font="default" size="100%">Hannigan, Laurie J.</style></author><author><style face="normal" font="default" size="100%">Ask, Helga</style></author><author><style face="normal" font="default" size="100%">Ayorech, Ziada</style></author><author><style face="normal" font="default" size="100%">Tesli, Martin</style></author><author><style face="normal" font="default" size="100%">Corfield, Elizabeth</style></author><author><style face="normal" font="default" size="100%">Magnus, Per</style></author><author><style face="normal" font="default" size="100%">Njølstad, Pål Rasmus</style></author><author><style face="normal" font="default" size="100%">Andreassen, Ole A.</style></author><author><style face="normal" font="default" size="100%">Davey Smith, George</style></author><author><style face="normal" font="default" size="100%">Reichborn-Kjennerud, Ted</style></author><author><style face="normal" font="default" size="100%">Havdahl, Alexandra</style></author></authors></contributors><titles><title><style face="normal" font="default" size="100%">Early manifestations of genetic risk for neurodevelopmental disorders</style></title><secondary-title><style face="normal" font="default" size="100%">Journal of Child Psychology and Psychiatry</style></secondary-title></titles><periodical><full-title><style face="normal" font="default" size="100%">Journal of Child Psychology and Psychiatry</style></full-title></periodical><volume><style face="normal" font="default" size="100%">n/a</style></volume><number><style face="normal" font="default" size="100%">n/a</style></number><keywords><keyword><style face="normal" font="default" size="100%">neurodevelopmental disorders</style></keyword><keyword><style face="normal" font="default" size="100%">autism</style></keyword><keyword><style face="normal" font="default" size="100%">social communication</style></keyword><keyword><style face="normal" font="default" size="100%">ADHD</style></keyword><keyword><style face="normal" font="default" size="100%">hyperactivity</style></keyword><keyword><style face="normal" font="default" size="100%">inattention</style></keyword><keyword><style face="normal" font="default" size="100%">schizophrenia</style></keyword><keyword><style face="normal" font="default" size="100%">MoBa</style></keyword><keyword><style face="normal" font="default" size="100%">language and motor difficulties</style></keyword><keyword><style face="normal" font="default" size="100%">Polygenic risk score</style></keyword><keyword><style face="normal" font="default" size="100%">repetitive behavior</style></keyword></keywords><dates><year><style face="normal" font="default" size="100%">2021</style></year><pub-dates><date><style face="normal" font="default" size="100%">October 4, 2021</style></date></pub-dates></dates><isbn><style face="normal" font="default" size="100%">0021-9630</style></isbn><abstract><style face="normal" font="default" size="100%">Background Attention deficit/hyperactivity disorder (ADHD), autism spectrum disorder (autism) and schizophrenia are highly heritable neurodevelopmental disorders, affecting the lives of many individuals. It is important to increase our understanding of how the polygenic risk for neurodevelopmental disorders manifests during childhood in boys and girls. Methods Polygenic risk scores (PRS) for ADHD, autism and schizophrenia were calculated in a subsample of 15 205 children from the Norwegian Mother, Father and Child Cohort Study (MoBa). Mother-reported traits of repetitive behavior, social communication, language and motor difficulties, hyperactivity and inattention were measured in children at 6 and 18 months, 3, 5 and 8 years. Linear regression models in a multigroup framework were used to investigate associations between the three PRS and dimensional trait measures in MoBa, using sex as a grouping variable. Results Before the age of 2, the ADHD PRS was robustly associated with hyperactivity and inattention, with increasing strength up to 8 years, and with language difficulties at age 5 and 8. The autism PRS was robustly associated with language difficulties at 18 months, motor difficulties at 36 months, and hyperactivity and inattention at 8 years. We did not identify robust associations for the schizophrenia PRS. In general, the PRS associations were similar in boys and girls. The association between ADHD PRS and hyperactivity at 18 months was, however, stronger in boys. Conclusions Polygenic risk for autism and ADHD in the general population manifests early in childhood and broadly across behavioral measures of neurodevelopmental traits.</style></abstract><urls><pdf-urls><url>internal-pdf://1385/Askeland et al. - 2021 - Early manifestations of genetic risk for neurodeve.pdf</url></pdf-urls></urls><electronic-resource-num><style face="normal" font="default" size="100%">10.1111/jcpp.13528</style></electronic-resource-num><remote-database-name><style face="normal" font="default" size="100%">acamh.onlinelibrary.wiley.com (Atypon)</style></remote-database-name><access-date><style face="normal" font="default" size="100%">2022-01-13 13:51:50</style></access-date></record><record><database name="Journals results.enl" path="D:\Umbrella review\Database search results\journals\Journals results.enl">Journals results.enl</database><source-app name="EndNote" version="20.1">EndNote</source-app><rec-number>3397</rec-number><foreign-keys><key app="EN" db-id="205vaaf2brra08exwr6xfzpmfxdvwfr2fep2">3397</key></foreign-keys><ref-type name="Journal Article">17</ref-type><contributors><authors><author><style face="normal" font="default" size="100%">Aspland, Helen</style></author><author><style face="normal" font="default" size="100%">Gardner, Frances</style></author></authors></contributors><titles><title><style face="normal" font="default" size="100%">Observational Measures of Parent-Child Interaction: An Introductory Review</style></title><secondary-title><style face="normal" font="default" size="100%">Child and Adolescent Mental Health</style></secondary-title><short-title><style face="normal" font="default" size="100%">Observational Measures of Parent-Child Interaction</style></short-title></titles><periodical><full-title><style face="normal" font="default" size="100%">Child and Adolescent Mental Health</style></full-title></periodical><pages><style face="normal" font="default" size="100%">136-143</style></pages><volume><style face="normal" font="default" size="100%">8</style></volume><number><style face="normal" font="default" size="100%">3</style></number><dates><year><style face="normal" font="default" size="100%">2003</style></year><pub-dates><date><style face="normal" font="default" size="100%">September 1, 2003</style></date></pub-dates></dates><isbn><style face="normal" font="default" size="100%">1475-357X</style></isbn><urls></urls><electronic-resource-num><style face="normal" font="default" size="100%">10.1111/1475-3588.00061</style></electronic-resource-num><remote-database-name><style face="normal" font="default" size="100%">acamh.onlinelibrary.wiley.com (Atypon)</style></remote-database-name><access-date><style face="normal" font="default" size="100%">2022-01-13 22:06:01</style></access-date></record><record><database name="Journals results.enl" path="D:\Umbrella review\Database search results\journals\Journals results.enl">Journals results.enl</database><source-app name="EndNote" version="20.1">EndNote</source-app><rec-number>3214</rec-number><foreign-keys><key app="EN" db-id="205vaaf2brra08exwr6xfzpmfxdvwfr2fep2">3214</key></foreign-keys><ref-type name="Journal Article">17</ref-type><contributors><authors><author><style face="normal" font="default" size="100%">Astle, Duncan E.</style></author><author><style face="normal" font="default" size="100%">Holmes, Joni</style></author><author><style face="normal" font="default" size="100%">Kievit, Rogier</style></author><author><style face="normal" font="default" size="100%">Gathercole, Susan E.</style></author></authors></contributors><titles><title><style face="normal" font="default" size="100%">Annual Research Review: The transdiagnostic revolution in neurodevelopmental disorders</style></title><secondary-title><style face="normal" font="default" size="100%">Journal of Child Psychology and Psychiatry</style></secondary-title><short-title><style face="normal" font="default" size="100%">Annual Research Review</style></short-title></titles><periodical><full-title><style face="normal" font="default" size="100%">Journal of Child Psychology and Psychiatry</style></full-title></periodical><volume><style face="normal" font="default" size="100%">n/a</style></volume><number><style face="normal" font="default" size="100%">n/a</style></number><keywords><keyword><style face="normal" font="default" size="100%">working memory</style></keyword><keyword><style face="normal" font="default" size="100%">ADHD</style></keyword><keyword><style face="normal" font="default" size="100%">Autism</style></keyword><keyword><style face="normal" font="default" size="100%">Developmental Language Disorder</style></keyword><keyword><style face="normal" font="default" size="100%">learning difficulties</style></keyword><keyword><style face="normal" font="default" size="100%">Neurodevelopmental disorders</style></keyword></keywords><dates><year><style face="normal" font="default" size="100%">2021</style></year><pub-dates><date><style face="normal" font="default" size="100%">July 23, 2021</style></date></pub-dates></dates><isbn><style face="normal" font="default" size="100%">0021-9630</style></isbn><abstract><style face="normal" font="default" size="100%">Practitioners frequently use diagnostic criteria to identify children with neurodevelopmental disorders and to guide intervention decisions. These criteria also provide the organising framework for much of the research focussing on these disorders. Study design, recruitment, analysis and theory are largely built on the assumption that diagnostic criteria reflect an underlying reality. However, there is growing concern that this assumption may not be a valid and that an alternative transdiagnostic approach may better serve our understanding of this large heterogeneous population of young people. This review draws on important developments over the past decade that have set the stage for much-needed breakthroughs in understanding neurodevelopmental disorders. We evaluate contemporary approaches to study design and recruitment, review the use of data-driven methods to characterise cognition, behaviour and neurobiology, and consider what alternative transdiagnostic models could mean for children and families. This review concludes that an overreliance on ill-fitting diagnostic criteria is impeding progress towards identifying the barriers that children encounter, understanding underpinning mechanisms and finding the best route to supporting them.</style></abstract><urls><pdf-urls><url>internal-pdf://1556/Astle et al. - 2021 - Annual Research Review The transdiagnostic revolu.pdf</url></pdf-urls></urls><electronic-resource-num><style face="normal" font="default" size="100%">10.1111/jcpp.13481</style></electronic-resource-num><remote-database-name><style face="normal" font="default" size="100%">acamh.onlinelibrary.wiley.com (Atypon)</style></remote-database-name><access-date><style face="normal" font="default" size="100%">2022-01-13 21:57:59</style></access-date></record><record><database name="Journals results.enl" path="D:\Umbrella review\Database search results\journals\Journals results.enl">Journals results.enl</database><source-app name="EndNote" version="20.1">EndNote</source-app><rec-number>3543</rec-number><foreign-keys><key app="EN" db-id="205vaaf2brra08exwr6xfzpmfxdvwfr2fep2">3543</key></foreign-keys><ref-type name="Journal Article">17</ref-type><contributors><authors><author><style face="normal" font="default" size="100%">Astle, Duncan E.</style></author><author><style face="normal" font="default" size="100%">Holmes, Joni</style></author><author><style face="normal" font="default" size="100%">Kievit, Rogier</style></author><author><style face="normal" font="default" size="100%">Gathercole, Susan E.</style></author></authors></contributors><titles><title><style face="normal" font="default" size="100%">Annual Research Review: The transdiagnostic revolution in neurodevelopmental disorders</style></title><secondary-title><style face="normal" font="default" size="100%">Journal of Child Psychology and Psychiatry</style></secondary-title><short-title><style face="normal" font="default" size="100%">Annual Research Review</style></short-title></titles><periodical><full-title><style face="normal" font="default" size="100%">Journal of Child Psychology and Psychiatry</style></full-title></periodical><volume><style face="normal" font="default" size="100%">n/a</style></volume><number><style face="normal" font="default" size="100%">n/a</style></number><keywords><keyword><style face="normal" font="default" size="100%">working memory</style></keyword><keyword><style face="normal" font="default" size="100%">ADHD</style></keyword><keyword><style face="normal" font="default" size="100%">Autism</style></keyword><keyword><style face="normal" font="default" size="100%">Developmental Language Disorder</style></keyword><keyword><style face="normal" font="default" size="100%">learning difficulties</style></keyword><keyword><style face="normal" font="default" size="100%">Neurodevelopmental disorders</style></keyword></keywords><dates><year><style face="normal" font="default" size="100%">2021</style></year><pub-dates><date><style face="normal" font="default" size="100%">July 23, 2021</style></date></pub-dates></dates><isbn><style face="normal" font="default" size="100%">0021-9630</style></isbn><abstract><style face="normal" font="default" size="100%">Practitioners frequently use diagnostic criteria to identify children with neurodevelopmental disorders and to guide intervention decisions. These criteria also provide the organising framework for much of the research focussing on these disorders. Study design, recruitment, analysis and theory are largely built on the assumption that diagnostic criteria reflect an underlying reality. However, there is growing concern that this assumption may not be a valid and that an alternative transdiagnostic approach may better serve our understanding of this large heterogeneous population of young people. This review draws on important developments over the past decade that have set the stage for much-needed breakthroughs in understanding neurodevelopmental disorders. We evaluate contemporary approaches to study design and recruitment, review the use of data-driven methods to characterise cognition, behaviour and neurobiology, and consider what alternative transdiagnostic models could mean for children and families. This review concludes that an overreliance on ill-fitting diagnostic criteria is impeding progress towards identifying the barriers that children encounter, understanding underpinning mechanisms and finding the best route to supporting them.</style></abstract><urls><pdf-urls><url>internal-pdf://2027/Astle et al. - 2021 - Annual Research Review The transdiagnostic revolu.pdf</url></pdf-urls></urls><electronic-resource-num><style face="normal" font="default" size="100%">10.1111/jcpp.13481</style></electronic-resource-num><remote-database-name><style face="normal" font="default" size="100%">acamh.onlinelibrary.wiley.com (Atypon)</style></remote-database-name><access-date><style face="normal" font="default" size="100%">2022-01-13 23:22:01</style></access-date></record><record><database name="Journals results.enl" path="D:\Umbrella review\Database search results\journals\Journals results.enl">Journals results.enl</database><source-app name="EndNote" version="20.1">EndNote</source-app><rec-number>3415</rec-number><foreign-keys><key app="EN" db-id="205vaaf2brra08exwr6xfzpmfxdvwfr2fep2">3415</key></foreign-keys><ref-type name="Journal Article">17</ref-type><contributors><authors><author><style face="normal" font="default" size="100%">Atkin, Tobias</style></author><author><style face="normal" font="default" size="100%">Nuñez, Nicolas</style></author><author><style face="normal" font="default" size="100%">Gobbi, Gabriella</style></author></authors></contributors><titles><title><style face="normal" font="default" size="100%">Practitioner Review: The effects of atypical antipsychotics and mood stabilisers in the treatment of depressive symptoms in paediatric bipolar disorder</style></title><secondary-title><style face="normal" font="default" size="100%">Journal of Child Psychology and Psychiatry</style></secondary-title><short-title><style face="normal" font="default" size="100%">Practitioner Review</style></short-title></titles><periodical><full-title><style face="normal" font="default" size="100%">Journal of Child Psychology and Psychiatry</style></full-title></periodical><pages><style face="normal" font="default" size="100%">865-879</style></pages><volume><style face="normal" font="default" size="100%">58</style></volume><number><style face="normal" font="default" size="100%">8</style></number><keywords><keyword><style face="normal" font="default" size="100%">depression</style></keyword><keyword><style face="normal" font="default" size="100%">aripiprazole</style></keyword><keyword><style face="normal" font="default" size="100%">depressive symptoms</style></keyword><keyword><style face="normal" font="default" size="100%">lithium</style></keyword><keyword><style face="normal" font="default" size="100%">mixed state</style></keyword><keyword><style face="normal" font="default" size="100%">paediatric bipolar disorder</style></keyword><keyword><style face="normal" font="default" size="100%">Psychopharmacology</style></keyword><keyword><style face="normal" font="default" size="100%">quetiapine</style></keyword><keyword><style face="normal" font="default" size="100%">valproate</style></keyword></keywords><dates><year><style face="normal" font="default" size="100%">2017</style></year><pub-dates><date><style face="normal" font="default" size="100%">August 1, 2017</style></date></pub-dates></dates><isbn><style face="normal" font="default" size="100%">0021-9630</style></isbn><abstract><style face="normal" font="default" size="100%">Background The management of depressive and mixed symptoms in children and adolescents with bipolar disorder (BD) remains a matter of debate. The goal of this review is, thus, to systematically examine the impact of atypical antipsychotics (AAPs) and mood stabilisers in the treatment of bipolar depression and/or mixed states. Methods A literature search was conducted for studies assessing the efficacy of pharmacological treatments for bipolar disorder type I, type II and not otherwise specified with a recent depressive, mixed or manic episode (with depressive symptoms) following DSM-IV criteria in children and adolescents as either acute or maintenance treatment. The databases searched were PubMed/Medline, Google Scholar and Tripdatabase, as well as ClinicalTrials.gov. The search was limited to clinical trials, systematic reviews, meta-analyses and open-label trials published in the English language between the years 2000 and 2015. Sixty clinical studies were found assessing the efficacy of mood stabilisers and AAPs in paediatric BD. Fifteen studies were not included in the primary analysis because they did not assess depressive symptomology/include scores on rating scales of depressive symptoms (Online Supplementary Material). Results There is sufficient evidence for a Grade A recommendation of the use of olanzapine plus fluoxetine at reducing depressive symptoms in bipolar depression and of quetiapine at high doses for depressive symptoms occurring during mixed episodes. Importantly, even though monotherapy with aripiprazole, risperidone, valproate and lithium was effective at controlling mania, these drugs were not effective at reducing depressive symptoms (level A evidence for nonrecommendation). Conclusions These results mostly overlap with the approved treatments for bipolar depression in adults.</style></abstract><urls></urls><electronic-resource-num><style face="normal" font="default" size="100%">10.1111/jcpp.12735</style></electronic-resource-num><remote-database-name><style face="normal" font="default" size="100%">acamh.onlinelibrary.wiley.com (Atypon)</style></remote-database-name><access-date><style face="normal" font="default" size="100%">2022-01-13 22:06:54</style></access-date></record><record><database name="Journals results.enl" path="D:\Umbrella review\Database search results\journals\Journals results.enl">Journals results.enl</database><source-app name="EndNote" version="20.1">EndNote</source-app><rec-number>3203</rec-number><foreign-keys><key app="EN" db-id="205vaaf2brra08exwr6xfzpmfxdvwfr2fep2">3203</key></foreign-keys><ref-type name="Journal Article">17</ref-type><contributors><authors><author><style face="normal" font="default" size="100%">Axelsdóttir, Brynhildur</style></author><author><style face="normal" font="default" size="100%">Biedilæ, Sølvi</style></author><author><style face="normal" font="default" size="100%">Sagatun, Åse</style></author><author><style face="normal" font="default" size="100%">Nordheim, Lena V.</style></author><author><style face="normal" font="default" size="100%">Larun, Lillebeth</style></author></authors></contributors><titles><title><style face="normal" font="default" size="100%">Review: Exercise for depression in children and adolescents – a systematic review and meta-analysis</style></title><secondary-title><style face="normal" font="default" size="100%">Child and Adolescent Mental Health</style></secondary-title><short-title><style face="normal" font="default" size="100%">Review</style></short-title></titles><periodical><full-title><style face="normal" font="default" size="100%">Child and Adolescent Mental Health</style></full-title></periodical><pages><style face="normal" font="default" size="100%">347-356</style></pages><volume><style face="normal" font="default" size="100%">26</style></volume><number><style face="normal" font="default" size="100%">4</style></number><keywords><keyword><style face="normal" font="default" size="100%">adolescent</style></keyword><keyword><style face="normal" font="default" size="100%">meta-analysis</style></keyword><keyword><style face="normal" font="default" size="100%">child</style></keyword><keyword><style face="normal" font="default" size="100%">exercise</style></keyword><keyword><style face="normal" font="default" size="100%">systematic review</style></keyword><keyword><style face="normal" font="default" size="100%">Depressive disorder</style></keyword></keywords><dates><year><style face="normal" font="default" size="100%">2021</style></year><pub-dates><date><style face="normal" font="default" size="100%">November 1, 2021</style></date></pub-dates></dates><isbn><style face="normal" font="default" size="100%">1475-357X</style></isbn><abstract><style face="normal" font="default" size="100%">Background The objective of this systematic review was to examine the treatment effects of exercise on children and adolescents with depression compared to either other nonexercise treatments or no treatment. A study protocol was registered in PROSPERO (CRD42018101982). Method Cochrane Central Register of Controlled Trials (CENTRAL), Medline (Ovid), Embase (Ovid), PsycINFO (Ovid), AMED (Ovid), SPORTDiscus, PEDro, CINAHL (EBSCO), ERIC (EBSCO), Web of Science, and databases for grey literature and dissertations were searched from their inception through 30 August 2020 for randomized controlled trials. Varieties of search terms for depression, children and adolescents, exercise, and study design were applied. No limits were placed on publication year, language or publication type. Registers for ongoing trials were also searched. Two authors independently screened references, extracted data and assessed risk of bias in the included trials. The effect sizes for depression postintervention were pooled in a meta-analysis, and the certainty of the evidence was assessed using GRADE (Grading of Recommendations Assessments, Development, and Evaluation). Results 13,307 references were screened. Four trials were included (n = 159). Participants were between 12 and 18 years old, and predominantly female. A meta-analysis with a random-effects model was performed, and a moderate effect in favour of exercise on postintervention depression severity was identified (SMD = ?0.59, 95% CI = ?1.08 to ?0.10, p = .02). However, the overall certainty of the evidence for this outcome was low. One trial found a nonsignificant decrease in depression severity at six-month follow-up (n = 42, SMD = ?0.59, 95% CI = ?1.22 to 0.04, p = 0.07), and the overall certainty of the evidence for this outcome was very low. One trial found no statistically significant differences between the exercise and control groups on quality of life. Other outcomes, including adverse events, psychological well-being and social functioning, were not evaluated. Conclusion Low certainty evidence suggests that exercise interventions may be associated with a decrease in adolescent depression severity. However, our confidence in the effect estimate is limited, and the true effect may be substantially different. Thus, large, high-quality trials including follow-up periods are needed.</style></abstract><urls></urls><electronic-resource-num><style face="normal" font="default" size="100%">10.1111/camh.12438</style></electronic-resource-num><remote-database-name><style face="normal" font="default" size="100%">acamh.onlinelibrary.wiley.com (Atypon)</style></remote-database-name><access-date><style face="normal" font="default" size="100%">2022-01-13 21:57:51</style></access-date></record><record><database name="Journals results.enl" path="D:\Umbrella review\Database search results\journals\Journals results.enl">Journals results.enl</database><source-app name="EndNote" version="20.1">EndNote</source-app><rec-number>3769</rec-number><foreign-keys><key app="EN" db-id="205vaaf2brra08exwr6xfzpmfxdvwfr2fep2">3769</key></foreign-keys><ref-type name="Journal Article">17</ref-type><contributors><authors><author><style face="normal" font="default" size="100%">Azar, Sandra T.</style></author><author><style face="normal" font="default" size="100%">Lauretti, Allison F.</style></author><author><style face="normal" font="default" size="100%">Loding, Bruce V.</style></author></authors></contributors><titles><title><style face="normal" font="default" size="100%">The Evaluation of Parental Fitness in Termination of Parental Rights Cases: A Functional-Contextual Perspective</style></title><secondary-title><style face="normal" font="default" size="100%">Clinical Child and Family Psychology Review</style></secondary-title><short-title><style face="normal" font="default" size="100%">The Evaluation of Parental Fitness in Termination of Parental Rights Cases</style></short-title></titles><periodical><full-title><style face="normal" font="default" size="100%">Clinical Child and Family Psychology Review</style></full-title></periodical><pages><style face="normal" font="default" size="100%">77-100</style></pages><volume><style face="normal" font="default" size="100%">1</style></volume><number><style face="normal" font="default" size="100%">2</style></number><dates><year><style face="normal" font="default" size="100%">1998</style></year><pub-dates><date><style face="normal" font="default" size="100%">1998-06-01</style></date></pub-dates></dates><isbn><style face="normal" font="default" size="100%">1573-2827</style></isbn><abstract><style face="normal" font="default" size="100%">This article highlights issues involved in carrying out evaluations for termination of parental rights cases and suggests caution for mental health professionals doing such evaluations. It argues that current models of parenting that come from the child development and child maltreatment fields are too narrow in their focus to act as a foundation for such evaluations and are often based on research with select groups in our society making them open to bias. Similarly, it is argued that traditional assessment measures are limited in their utility for responding to the kinds of relational and basic care questions asked in such evaluations. A functional-contextual model is offered as an alternative with examples of potentially useful measurement strategies. With such a frame as a starting point, the field might progress to providing more useful information to courts. Future research directions to improve this practice arena are discussed.</style></abstract><urls><pdf-urls><url>internal-pdf://2457/Azar et al. - 1998 - The Evaluation of Parental Fitness in Termination .pdf</url></pdf-urls></urls><electronic-resource-num><style face="normal" font="default" size="100%">10.1023/A:1021883611965</style></electronic-resource-num><remote-database-name><style face="normal" font="default" size="100%">Springer Link</style></remote-database-name><language><style face="normal" font="default" size="100%">en</style></language><access-date><style face="normal" font="default" size="100%">2022-01-14 20:53:05</style></access-date></record><record><database name="Journals results.enl" path="D:\Umbrella review\Database search results\journals\Journals results.enl">Journals results.enl</database><source-app name="EndNote" version="20.1">EndNote</source-app><rec-number>3749</rec-number><foreign-keys><key app="EN" db-id="205vaaf2brra08exwr6xfzpmfxdvwfr2fep2">3749</key></foreign-keys><ref-type name="Journal Article">17</ref-type><contributors><authors><author><style face="normal" font="default" size="100%">Azeredo, Andreia</style></author><author><style face="normal" font="default" size="100%">Moreira, Diana</style></author><author><style face="normal" font="default" size="100%">Figueiredo, Patrícia</style></author><author><style face="normal" font="default" size="100%">Barbosa, Fernando</style></author></authors></contributors><titles><title><style face="normal" font="default" size="100%">Delinquent Behavior: Systematic Review of Genetic and Environmental Risk Factors</style></title><secondary-title><style face="normal" font="default" size="100%">Clinical Child and Family Psychology Review</style></secondary-title><short-title><style face="normal" font="default" size="100%">Delinquent Behavior</style></short-title></titles><periodical><full-title><style face="normal" font="default" size="100%">Clinical Child and Family Psychology Review</style></full-title></periodical><pages><style face="normal" font="default" size="100%">502-526</style></pages><volume><style face="normal" font="default" size="100%">22</style></volume><number><style face="normal" font="default" size="100%">4</style></number><dates><year><style face="normal" font="default" size="100%">2019</style></year><pub-dates><date><style face="normal" font="default" size="100%">2019-12-01</style></date></pub-dates></dates><isbn><style face="normal" font="default" size="100%">1573-2827</style></isbn><abstract><style face="normal" font="default" size="100%">Delinquency refers to a juveniles’ behavior pattern characterized by repeated offending, and is regarded mainly in its social, but also criminal aspects. Delinquent and non-delinquent individuals may be a product of the same society or even the same family. Young individuals who are unable to find affection and protection within the family may become more susceptible to delinquency as a form of empowerment. More than socioeconomic conditions, the lack of interaction between parents and children, the existence of psychopathological problems in either parent, and academic problems, together with a biological vulnerability, may be deciding factors for the involvement of young individuals in delinquent behavior. This review aims to analyze the influence of environmental and genetic factors in the development of delinquent behavior. Studies related to the influence of the environment and genes on the development of delinquent behavior were obtained from multiple databases, through rigorous exclusion and inclusion criteria. Of the 152 documents retrieved, 87 were retained for further analysis, and 36 final studies were considered eligible for inclusion. In addition to these, ten studies were added trough manual search, with the final sample thus comprising 46 articles, published between 1983 and 2016. Objectives, methodological aspects (samples and instruments), and main conclusions were extracted from each study. Overall, the interaction between genetic and environmental factors appears to best explain the variation of delinquent behavior. Environmental risk factors may have differential effects on the behavior of individuals, particularly according to their genetic propensity for delinquency.</style></abstract><urls><pdf-urls><url>internal-pdf://2411/Azeredo et al. - 2019 - Delinquent Behavior Systematic Review of Genetic .pdf</url></pdf-urls></urls><electronic-resource-num><style face="normal" font="default" size="100%">10.1007/s10567-019-00298-w</style></electronic-resource-num><remote-database-name><style face="normal" font="default" size="100%">Springer Link</style></remote-database-name><language><style face="normal" font="default" size="100%">en</style></language><access-date><style face="normal" font="default" size="100%">2022-01-14 20:51:41</style></access-date></record><record><database name="Journals results.enl" path="D:\Umbrella review\Database search results\journals\Journals results.enl">Journals results.enl</database><source-app name="EndNote" version="20.1">EndNote</source-app><rec-number>3337</rec-number><foreign-keys><key app="EN" db-id="205vaaf2brra08exwr6xfzpmfxdvwfr2fep2">3337</key></foreign-keys><ref-type name="Journal Article">17</ref-type><contributors><authors><author><style face="normal" font="default" size="100%">Bailey, Sue</style></author></authors></contributors><titles><title><style face="normal" font="default" size="100%">Book Review</style></title><secondary-title><style face="normal" font="default" size="100%">Journal of Child Psychology and Psychiatry</style></secondary-title></titles><periodical><full-title><style face="normal" font="default" size="100%">Journal of Child Psychology and Psychiatry</style></full-title></periodical><pages><style face="normal" font="default" size="100%">804-804</style></pages><volume><style face="normal" font="default" size="100%">46</style></volume><number><style face="normal" font="default" size="100%">7</style></number><dates><year><style face="normal" font="default" size="100%">2005</style></year><pub-dates><date><style face="normal" font="default" size="100%">July 1, 2005</style></date></pub-dates></dates><isbn><style face="normal" font="default" size="100%">0021-9630</style></isbn><urls></urls><electronic-resource-num><style face="normal" font="default" size="100%">10.1111/j.1469-7610.2005.0400t.x</style></electronic-resource-num><remote-database-name><style face="normal" font="default" size="100%">acamh.onlinelibrary.wiley.com (Atypon)</style></remote-database-name><access-date><style face="normal" font="default" size="100%">2022-01-13 22:03:12</style></access-date></record><record><database name="Journals results.enl" path="D:\Umbrella review\Database search results\journals\Journals results.enl">Journals results.enl</database><source-app name="EndNote" version="20.1">EndNote</source-app><rec-number>3373</rec-number><foreign-keys><key app="EN" db-id="205vaaf2brra08exwr6xfzpmfxdvwfr2fep2">3373</key></foreign-keys><ref-type name="Journal Article">17</ref-type><contributors><authors><author><style face="normal" font="default" size="100%">Bakermans-Kranenburg, Marian J.</style></author><author><style face="normal" font="default" size="100%">Van IJzendoorn, Marinus H.</style></author></authors></contributors><titles><title><style face="normal" font="default" size="100%">Research Review: Genetic vulnerability or differential susceptibility in child development: the case of attachment</style></title><secondary-title><style face="normal" font="default" size="100%">Journal of Child Psychology and Psychiatry</style></secondary-title><short-title><style face="normal" font="default" size="100%">Research Review</style></short-title></titles><periodical><full-title><style face="normal" font="default" size="100%">Journal of Child Psychology and Psychiatry</style></full-title></periodical><pages><style face="normal" font="default" size="100%">1160-1173</style></pages><volume><style face="normal" font="default" size="100%">48</style></volume><number><style face="normal" font="default" size="100%">12</style></number><keywords><keyword><style face="normal" font="default" size="100%">genetics</style></keyword><keyword><style face="normal" font="default" size="100%">gene–environment interaction</style></keyword><keyword><style face="normal" font="default" size="100%">behavior problems</style></keyword><keyword><style face="normal" font="default" size="100%">Attachment</style></keyword><keyword><style face="normal" font="default" size="100%">differential susceptibility</style></keyword><keyword><style face="normal" font="default" size="100%">disorganized attachment</style></keyword><keyword><style face="normal" font="default" size="100%">dopamine</style></keyword></keywords><dates><year><style face="normal" font="default" size="100%">2007</style></year><pub-dates><date><style face="normal" font="default" size="100%">December 1, 2007</style></date></pub-dates></dates><isbn><style face="normal" font="default" size="100%">0021-9630</style></isbn><abstract><style face="normal" font="default" size="100%">Gene?environment interactions interpreted in terms of differential susceptibility may play a large part in the explanation of individual differences in human development. Reviewing studies on the behavioral and molecular genetics of attachment, we present evidence for interactions between genetic and environmental factors explaining individual differences in attachment security and disorganization. In particular, the DRD4 7-repeat polymorphism seems associated with an increased risk for disorganized attachment, but only when combined with environmental risk. Gene?environment (G???E) interactions may be interpreted as genetic vulnerability or differential susceptibility. We found support for the differential susceptibility hypothesis predicting not only more negative outcomes for susceptible children in unfavorable environments, but also positive outcomes for susceptible children in favorable environments.</style></abstract><urls></urls><electronic-resource-num><style face="normal" font="default" size="100%">10.1111/j.1469-7610.2007.01801.x</style></electronic-resource-num><remote-database-name><style face="normal" font="default" size="100%">acamh.onlinelibrary.wiley.com (Atypon)</style></remote-database-name><access-date><style face="normal" font="default" size="100%">2022-01-13 22:04:59</style></access-date></record><record><database name="Journals results.enl" path="D:\Umbrella review\Database search results\journals\Journals results.enl">Journals results.enl</database><source-app name="EndNote" version="20.1">EndNote</source-app><rec-number>3204</rec-number><foreign-keys><key app="EN" db-id="205vaaf2brra08exwr6xfzpmfxdvwfr2fep2">3204</key></foreign-keys><ref-type name="Journal Article">17</ref-type><contributors><authors><author><style face="normal" font="default" size="100%">Bakker, M.j.</style></author><author><style face="normal" font="default" size="100%">Greven, C.u.</style></author><author><style face="normal" font="default" size="100%">Buitelaar, J.k.</style></author><author><style face="normal" font="default" size="100%">Glennon, J.c.</style></author></authors></contributors><titles><title><style face="normal" font="default" size="100%">Practitioner Review: Psychological treatments for children and adolescents with conduct disorder problems – a systematic review and meta-analysis</style></title><secondary-title><style face="normal" font="default" size="100%">Journal of Child Psychology and Psychiatry</style></secondary-title><short-title><style face="normal" font="default" size="100%">Practitioner Review</style></short-title></titles><periodical><full-title><style face="normal" font="default" size="100%">Journal of Child Psychology and Psychiatry</style></full-title></periodical><pages><style face="normal" font="default" size="100%">4-18</style></pages><volume><style face="normal" font="default" size="100%">58</style></volume><number><style face="normal" font="default" size="100%">1</style></number><keywords><keyword><style face="normal" font="default" size="100%">treatment</style></keyword><keyword><style face="normal" font="default" size="100%">meta-analysis</style></keyword><keyword><style face="normal" font="default" size="100%">conduct disorder</style></keyword><keyword><style face="normal" font="default" size="100%">aggression</style></keyword><keyword><style face="normal" font="default" size="100%">Psychological</style></keyword></keywords><dates><year><style face="normal" font="default" size="100%">2017</style></year><pub-dates><date><style face="normal" font="default" size="100%">January 1, 2017</style></date></pub-dates></dates><isbn><style face="normal" font="default" size="100%">0021-9630</style></isbn><abstract><style face="normal" font="default" size="100%">Background This meta-analysis evaluates the efficacy of nonpharmacological treatments for conduct disorder (CD) problems in children and adolescents, based on child, parent and teacher report. Methods PubMed, PsycINFO and EMBASE were searched for peer-reviewed articles published between January 1970 and March 2015. Main inclusion criteria were nonpharmacological treatment, participants younger than 18 years, clinical CD problems/diagnosis, randomized controlled trials and inclusion of at least one CD problem-related outcome. Treatment efficacy is expressed in effect sizes (ESs) calculated for each rater (parent, teacher, self and blinded observer). Results Of 1,549 articles retrieved, 17 (published between June 2004 and January 2014) describing 19 interventions met the inclusion criteria. All studies used psychological treatments; only three studies included a blinded observer to rate CD problems. Most studies were of very poor to fair quality. ESs were significant but small for parent-reported outcomes (0.36, 95% CI = 0.27?0.47), teacher-reported outcomes (0.26, 95% CI = 0.12?0.49) and blinded observer outcomes (0.26, 95% CI = 0.06?0.47), and they were nonsignificant for self-reported outcomes (?0.01, 95% CI = ?0.25 to 0.23). Comorbidity, gender, age, number of sessions, duration, intervention type, setting, medication use or dropout percentage did not influence the effect of treatment. Conclusions Psychological treatments have a small effect in reducing parent-, teacher- and observer-rated CD problems in children and adolescents with clinical CD problems/diagnosis. There is not enough evidence to support one specific psychological treatment over another. Future studies should investigate the influence of participant characteristics (e.g. age of CD onset), use more homogeneous outcome measures and allow better evaluation of study quality. Many reports failed to provide detailed information to allow optimization of psychological treatment strategies.</style></abstract><urls></urls><electronic-resource-num><style face="normal" font="default" size="100%">10.1111/jcpp.12590</style></electronic-resource-num><remote-database-name><style face="normal" font="default" size="100%">acamh.onlinelibrary.wiley.com (Atypon)</style></remote-database-name><access-date><style face="normal" font="default" size="100%">2022-01-13 21:57:51</style></access-date></record><record><database name="Journals results.enl" path="D:\Umbrella review\Database search results\journals\Journals results.enl">Journals results.enl</database><source-app name="EndNote" version="20.1">EndNote</source-app><rec-number>3310</rec-number><foreign-keys><key app="EN" db-id="205vaaf2brra08exwr6xfzpmfxdvwfr2fep2">3310</key></foreign-keys><ref-type name="Journal Article">17</ref-type><contributors><authors><author><style face="normal" font="default" size="100%">Balaguru, Vasumathi</style></author><author><style face="normal" font="default" size="100%">Sharma, Juhi</style></author><author><style face="normal" font="default" size="100%">Waheed, Waquas</style></author></authors></contributors><titles><title><style face="normal" font="default" size="100%">Understanding the effectiveness of school-based interventions to prevent suicide: a realist review</style></title><secondary-title><style face="normal" font="default" size="100%">Child and Adolescent Mental Health</style></secondary-title><short-title><style face="normal" font="default" size="100%">Understanding the effectiveness of school-based interventions to prevent suicide</style></short-title></titles><periodical><full-title><style face="normal" font="default" size="100%">Child and Adolescent Mental Health</style></full-title></periodical><pages><style face="normal" font="default" size="100%">131-139</style></pages><volume><style face="normal" font="default" size="100%">18</style></volume><number><style face="normal" font="default" size="100%">3</style></number><keywords><keyword><style face="normal" font="default" size="100%">prevention</style></keyword><keyword><style face="normal" font="default" size="100%">suicide</style></keyword><keyword><style face="normal" font="default" size="100%">school</style></keyword><keyword><style face="normal" font="default" size="100%">self-injury</style></keyword><keyword><style face="normal" font="default" size="100%">Intervention</style></keyword></keywords><dates><year><style face="normal" font="default" size="100%">2013</style></year><pub-dates><date><style face="normal" font="default" size="100%">September 1, 2013</style></date></pub-dates></dates><isbn><style face="normal" font="default" size="100%">1475-357X</style></isbn><abstract><style face="normal" font="default" size="100%">Background Schools appear an obvious place to deliver suicide prevention interventions for children and adolescents. The complexity of suicide interventions lead to a paucity of good quality evidence. An alternate approach of information gathering is needed to identify and collate evidence from existing interventions. Scope We completed a realist review of school-based suicide interventions. This is a novel method of understanding complex interventions that uses an iterative approach. In this review, we attempt to clarify and lay out what type of suicide intervention programme might be useful in schools, based on the local needs and context. Conclusion It is possible to develop and implement an evidence-based suicide intervention in schools by understanding the different processes that can contribute to success or failure of these interventions in a real-world setting.</style></abstract><urls><pdf-urls><url>internal-pdf://1706/Balaguru et al. - 2013 - Understanding the effectiveness of school-based in.pdf</url></pdf-urls></urls><electronic-resource-num><style face="normal" font="default" size="100%">10.1111/j.1475-3588.2012.00668.x</style></electronic-resource-num><remote-database-name><style face="normal" font="default" size="100%">acamh.onlinelibrary.wiley.com (Atypon)</style></remote-database-name><access-date><style face="normal" font="default" size="100%">2022-01-13 22:02:14</style></access-date></record><record><database name="Journals results.enl" path="D:\Umbrella review\Database search results\journals\Journals results.enl">Journals results.enl</database><source-app name="EndNote" version="20.1">EndNote</source-app><rec-number>3857</rec-number><foreign-keys><key app="EN" db-id="205vaaf2brra08exwr6xfzpmfxdvwfr2fep2">3857</key></foreign-keys><ref-type name="Journal Article">17</ref-type><contributors><authors><author><style face="normal" font="default" size="100%">Balfour-Lynn, I. M.</style></author></authors></contributors><titles><title><style face="normal" font="default" size="100%">Environmental risks of Pseudomonas aeruginosa&amp;#x2013;What to advise patients and parents</style></title><secondary-title><style face="normal" font="default" size="100%">Journal of Cystic Fibrosis</style></secondary-title></titles><periodical><full-title><style face="normal" font="default" size="100%">Journal of Cystic Fibrosis</style></full-title></periodical><pages><style face="normal" font="default" size="100%">17-24</style></pages><volume><style face="normal" font="default" size="100%">20</style></volume><number><style face="normal" font="default" size="100%">1</style></number><dates><year><style face="normal" font="default" size="100%">2021</style></year></dates><publisher><style face="normal" font="default" size="100%">Elsevier</style></publisher><isbn><style face="normal" font="default" size="100%">1569-1993</style></isbn><abstract><style face="normal" font="default" size="100%">?This review focuses on advice to clinicians and families of children with CF on how best to avoid acquiring Pseudomonas aeruginosa from the environment.?Advice is given on what must be definitely avoided e.g. hot tubs, swimming in stagnant ponds.?Advice is also given on what to take precautions with but allow e.g. playing in the garden, swimming.?Finally, advice on what must not be avoided e.g. going to the dentist, drinking water.</style></abstract><urls><related-urls><url><style face="normal" font="default" size="100%">https://doi.org/10.1016/j.jcf.2020.12.005</style></url></related-urls></urls><electronic-resource-num><style face="normal" font="default" size="100%">10.1016/j.jcf.2020.12.005</style></electronic-resource-num><access-date><style face="normal" font="default" size="100%">2022/01/11</style></access-date></record><record><database name="Journals results.enl" path="D:\Umbrella review\Database search results\journals\Journals results.enl">Journals results.enl</database><source-app name="EndNote" version="20.1">EndNote</source-app><rec-number>3754</rec-number><foreign-keys><key app="EN" db-id="205vaaf2brra08exwr6xfzpmfxdvwfr2fep2">3754</key></foreign-keys><ref-type name="Journal Article">17</ref-type><contributors><authors><author><style face="normal" font="default" size="100%">Ballash, Natalie</style></author><author><style face="normal" font="default" size="100%">Leyfer, Ovsanna</style></author><author><style face="normal" font="default" size="100%">Buckley, Amy F.</style></author><author><style face="normal" font="default" size="100%">Woodruff-Borden, Janet</style></author></authors></contributors><titles><title><style face="normal" font="default" size="100%">Parental Control in the Etiology of Anxiety</style></title><secondary-title><style face="normal" font="default" size="100%">Clinical Child and Family Psychology Review</style></secondary-title></titles><periodical><full-title><style face="normal" font="default" size="100%">Clinical Child and Family Psychology Review</style></full-title></periodical><pages><style face="normal" font="default" size="100%">113-133</style></pages><volume><style face="normal" font="default" size="100%">9</style></volume><number><style face="normal" font="default" size="100%">2</style></number><dates><year><style face="normal" font="default" size="100%">2006</style></year><pub-dates><date><style face="normal" font="default" size="100%">2006-06-01</style></date></pub-dates></dates><isbn><style face="normal" font="default" size="100%">1573-2827</style></isbn><abstract><style face="normal" font="default" size="100%">Anxiety disorders are among the most prevalent forms of adult and childhood psychiatric disorders, and they are highly familial. However, the mechanisms of transmission remain unclear. One familial characteristic that may promote the development of anxiety is the construct of parental control. This paper provides a conceptual overview of the construct of control in the parenting and anxiety literatures, reviews existing literature on control in anxious families, and reviews current conceptual models of and developmental approaches to anxiety. Based on the current empirical literature, an elaborated model that takes child developmental level into consideration is proposed in order to provide a better understanding of the role of parental control in the development of anxiety.</style></abstract><urls><pdf-urls><url>internal-pdf://2416/Ballash et al. - 2006 - Parental Control in the Etiology of Anxiety.pdf</url></pdf-urls></urls><electronic-resource-num><style face="normal" font="default" size="100%">10.1007/s10567-006-0007-z</style></electronic-resource-num><remote-database-name><style face="normal" font="default" size="100%">Springer Link</style></remote-database-name><language><style face="normal" font="default" size="100%">en</style></language><access-date><style face="normal" font="default" size="100%">2022-01-14 20:51:41</style></access-date></record><record><database name="Journals results.enl" path="D:\Umbrella review\Database search results\journals\Journals results.enl">Journals results.enl</database><source-app name="EndNote" version="20.1">EndNote</source-app><rec-number>3783</rec-number><foreign-keys><key app="EN" db-id="205vaaf2brra08exwr6xfzpmfxdvwfr2fep2">3783</key></foreign-keys><ref-type name="Journal Article">17</ref-type><contributors><authors><author><style face="normal" font="default" size="100%">Ballash, Natalie</style></author><author><style face="normal" font="default" size="100%">Leyfer, Ovsanna</style></author><author><style face="normal" font="default" size="100%">Buckley, Amy F.</style></author><author><style face="normal" font="default" size="100%">Woodruff-Borden, Janet</style></author></authors></contributors><titles><title><style face="normal" font="default" size="100%">Parental Control in the Etiology of Anxiety</style></title><secondary-title><style face="normal" font="default" size="100%">Clinical Child and Family Psychology Review</style></secondary-title></titles><periodical><full-title><style face="normal" font="default" size="100%">Clinical Child and Family Psychology Review</style></full-title></periodical><pages><style face="normal" font="default" size="100%">113-133</style></pages><volume><style face="normal" font="default" size="100%">9</style></volume><number><style face="normal" font="default" size="100%">2</style></number><dates><year><style face="normal" font="default" size="100%">2006</style></year><pub-dates><date><style face="normal" font="default" size="100%">2006-06-01</style></date></pub-dates></dates><isbn><style face="normal" font="default" size="100%">1573-2827</style></isbn><abstract><style face="normal" font="default" size="100%">Anxiety disorders are among the most prevalent forms of adult and childhood psychiatric disorders, and they are highly familial. However, the mechanisms of transmission remain unclear. One familial characteristic that may promote the development of anxiety is the construct of parental control. This paper provides a conceptual overview of the construct of control in the parenting and anxiety literatures, reviews existing literature on control in anxious families, and reviews current conceptual models of and developmental approaches to anxiety. Based on the current empirical literature, an elaborated model that takes child developmental level into consideration is proposed in order to provide a better understanding of the role of parental control in the development of anxiety.</style></abstract><urls><pdf-urls><url>internal-pdf://2491/Ballash et al. - 2006 - Parental Control in the Etiology of Anxiety.pdf</url></pdf-urls></urls><electronic-resource-num><style face="normal" font="default" size="100%">10.1007/s10567-006-0007-z</style></electronic-resource-num><remote-database-name><style face="normal" font="default" size="100%">Springer Link</style></remote-database-name><language><style face="normal" font="default" size="100%">en</style></language><access-date><style face="normal" font="default" size="100%">2022-01-14 20:53:27</style></access-date></record><record><database name="Journals results.enl" path="D:\Umbrella review\Database search results\journals\Journals results.enl">Journals results.enl</database><source-app name="EndNote" version="20.1">EndNote</source-app><rec-number>3490</rec-number><foreign-keys><key app="EN" db-id="205vaaf2brra08exwr6xfzpmfxdvwfr2fep2">3490</key></foreign-keys><ref-type name="Journal Article">17</ref-type><contributors><authors><author><style face="normal" font="default" size="100%">Bar-Haim, Yair</style></author></authors></contributors><titles><title><style face="normal" font="default" size="100%">Research Review: attention bias modification (ABM): a novel treatment for anxiety disorders</style></title><secondary-title><style face="normal" font="default" size="100%">Journal of Child Psychology and Psychiatry</style></secondary-title><short-title><style face="normal" font="default" size="100%">Research Review</style></short-title></titles><periodical><full-title><style face="normal" font="default" size="100%">Journal of Child Psychology and Psychiatry</style></full-title></periodical><pages><style face="normal" font="default" size="100%">859-870</style></pages><volume><style face="normal" font="default" size="100%">51</style></volume><number><style face="normal" font="default" size="100%">8</style></number><dates><year><style face="normal" font="default" size="100%">2010</style></year><pub-dates><date><style face="normal" font="default" size="100%">August 1, 2010</style></date></pub-dates></dates><isbn><style face="normal" font="default" size="100%">0021-9630</style></isbn><abstract><style face="normal" font="default" size="100%">Attention bias modification (ABM) is a newly emerging therapy for anxiety disorders that is rooted in current cognitive models of anxiety and in established experimental data on threat-related attentional biases in anxiety. This review describes the evidence indicating that ABM has the potential to become an enhancing tool for current psychological and pharmacological treatments for anxiety or even a novel standalone treatment. The review also outlines the gaps in need of bridging before ABM techniques could be routinely applied and incorporated into standard treatment protocols.</style></abstract><urls></urls><electronic-resource-num><style face="normal" font="default" size="100%">10.1111/j.1469-7610.2010.02251.x</style></electronic-resource-num><remote-database-name><style face="normal" font="default" size="100%">acamh.onlinelibrary.wiley.com (Atypon)</style></remote-database-name><access-date><style face="normal" font="default" size="100%">2022-01-13 22:11:36</style></access-date></record><record><database name="Journals results.enl" path="D:\Umbrella review\Database search results\journals\Journals results.enl">Journals results.enl</database><source-app name="EndNote" version="20.1">EndNote</source-app><rec-number>2738</rec-number><foreign-keys><key app="EN" db-id="205vaaf2brra08exwr6xfzpmfxdvwfr2fep2">2738</key></foreign-keys><ref-type name="Journal Article">17</ref-type><contributors><authors><author><style face="normal" font="default" size="100%">Barbaro, Ryan P.</style></author><author><style face="normal" font="default" size="100%">Brodie, Daniel</style></author><author><style face="normal" font="default" size="100%">MacLaren, Graeme</style></author></authors></contributors><titles><title><style face="normal" font="default" size="100%">Bridging the Gap Between Intensivists and Primary Care Clinicians in Extracorporeal Membrane Oxygenation for Respiratory Failure in Children: A Review</style></title><secondary-title><style face="normal" font="default" size="100%">JAMA Pediatrics</style></secondary-title><short-title><style face="normal" font="default" size="100%">Bridging the Gap Between Intensivists and Primary Care Clinicians in Extracorporeal Membrane Oxygenation for Respiratory Failure in Children</style></short-title></titles><periodical><full-title><style face="normal" font="default" size="100%">JAMA Pediatrics</style></full-title></periodical><pages><style face="normal" font="default" size="100%">510</style></pages><volume><style face="normal" font="default" size="100%">175</style></volume><number><style face="normal" font="default" size="100%">5</style></number><dates><year><style face="normal" font="default" size="100%">2021</style></year><pub-dates><date><style face="normal" font="default" size="100%">2021-05-01</style></date></pub-dates></dates><isbn><style face="normal" font="default" size="100%">2168-6203</style></isbn><urls></urls><electronic-resource-num><style face="normal" font="default" size="100%">10.1001/jamapediatrics.2020.5921</style></electronic-resource-num><remote-database-name><style face="normal" font="default" size="100%">DOI.org (Crossref)</style></remote-database-name><language><style face="normal" font="default" size="100%">en</style></language><access-date><style face="normal" font="default" size="100%">2022-01-14 17:01:16</style></access-date></record><record><database name="Journals results.enl" path="D:\Umbrella review\Database search results\journals\Journals results.enl">Journals results.enl</database><source-app name="EndNote" version="20.1">EndNote</source-app><rec-number>3138</rec-number><foreign-keys><key app="EN" db-id="205vaaf2brra08exwr6xfzpmfxdvwfr2fep2">3138</key></foreign-keys><ref-type name="Journal Article">17</ref-type><contributors><authors><author><style face="normal" font="default" size="100%">Barber, Brian K.</style></author></authors></contributors><titles><title><style face="normal" font="default" size="100%">Annual Research Review: The experience of youth with political conflict – challenging notions of resilience and encouraging research refinement</style></title><secondary-title><style face="normal" font="default" size="100%">Journal of Child Psychology and Psychiatry</style></secondary-title><short-title><style face="normal" font="default" size="100%">Annual Research Review</style></short-title></titles><periodical><full-title><style face="normal" font="default" size="100%">Journal of Child Psychology and Psychiatry</style></full-title></periodical><pages><style face="normal" font="default" size="100%">461-473</style></pages><volume><style face="normal" font="default" size="100%">54</style></volume><number><style face="normal" font="default" size="100%">4</style></number><keywords><keyword><style face="normal" font="default" size="100%">resilience</style></keyword><keyword><style face="normal" font="default" size="100%">political conflict</style></keyword><keyword><style face="normal" font="default" size="100%">war</style></keyword><keyword><style face="normal" font="default" size="100%">competence</style></keyword><keyword><style face="normal" font="default" size="100%">Youth</style></keyword></keywords><dates><year><style face="normal" font="default" size="100%">2013</style></year><pub-dates><date><style face="normal" font="default" size="100%">April 1, 2013</style></date></pub-dates></dates><isbn><style face="normal" font="default" size="100%">0021-9630</style></isbn><abstract><style face="normal" font="default" size="100%">Aims and method Drawing on empirical studies and literature reviews, this paper aims to clarify and qualify the relevance of resilience to youth experiencing political conflict. It focuses on the discordance between expectations of widespread dysfunction among conflict-affected youth and a body of empirical evidence that does not confirm these expectations. Findings The expectation for widespread dysfunction appears exaggerated, relying as it does on low correlations and on presumptions of universal response to adversity. Such a position ignores cultural differences in understanding and responding to adversity, and in the specific case of political conflict, it does not account for the critical role of ideologies and meaning systems that underlie the political conflict and shape a young people&apos;s interpretation of the conflict, and their exposure, participation, and processing of experiences. With respect to empirical evidence, the findings must be viewed as tentative given the primitive nature of research designs: namely, concentration on violence exposure as the primary risk factor, at the expense of recognizing war&apos;s impact on the broader ecology of youth&apos;s lives, including disruptions to key economic, social, and political resources; priority given to psychopathology in the assessment of youth functioning, rather than holistic assessments that would include social and institutional functioning and fit with cultural and normative expectations and transitions; and heavy reliance on cross-sectional, rather than longitudinal, studies. Conclusions Researchers and practitioners interested in employing resilience as a guiding construct will face such questions: Is resilience predicated on evidence of competent functioning across the breadth of risks associated with political conflict, across most or all domains of functioning, and/or across time? In reality, youth resilience amidst political conflict is likely a complex package of better and poorer functioning that varies over time and in direct relationship to social, economic, and political opportunities. Addressing this complexity will complicate the definition of resilience, but it confronts the ambiguities and limitations of work in cross-cultural contexts.</style></abstract><urls></urls><electronic-resource-num><style face="normal" font="default" size="100%">10.1111/jcpp.12056</style></electronic-resource-num><remote-database-name><style face="normal" font="default" size="100%">acamh.onlinelibrary.wiley.com (Atypon)</style></remote-database-name><access-date><style face="normal" font="default" size="100%">2022-01-13 21:53:23</style></access-date></record><record><database name="Journals results.enl" path="D:\Umbrella review\Database search results\journals\Journals results.enl">Journals results.enl</database><source-app name="EndNote" version="20.1">EndNote</source-app><rec-number>3219</rec-number><foreign-keys><key app="EN" db-id="205vaaf2brra08exwr6xfzpmfxdvwfr2fep2">3219</key></foreign-keys><ref-type name="Journal Article">17</ref-type><contributors><authors><author><style face="normal" font="default" size="100%">Barker, Edward D.</style></author><author><style face="normal" font="default" size="100%">Walton, Esther</style></author><author><style face="normal" font="default" size="100%">Cecil, Charlotte A.M.</style></author></authors></contributors><titles><title><style face="normal" font="default" size="100%">Annual Research Review: DNA methylation as a mediator in the association between risk exposure and child and adolescent psychopathology</style></title><secondary-title><style face="normal" font="default" size="100%">Journal of Child Psychology and Psychiatry</style></secondary-title><short-title><style face="normal" font="default" size="100%">Annual Research Review</style></short-title></titles><periodical><full-title><style face="normal" font="default" size="100%">Journal of Child Psychology and Psychiatry</style></full-title></periodical><pages><style face="normal" font="default" size="100%">303-322</style></pages><volume><style face="normal" font="default" size="100%">59</style></volume><number><style face="normal" font="default" size="100%">4</style></number><keywords><keyword><style face="normal" font="default" size="100%">adolescence</style></keyword><keyword><style face="normal" font="default" size="100%">childhood</style></keyword><keyword><style face="normal" font="default" size="100%">developmental psychopathology</style></keyword><keyword><style face="normal" font="default" size="100%">externalising problems</style></keyword><keyword><style face="normal" font="default" size="100%">internalising problems</style></keyword><keyword><style face="normal" font="default" size="100%">DNA methylation</style></keyword><keyword><style face="normal" font="default" size="100%">epigenetics</style></keyword><keyword><style face="normal" font="default" size="100%">environmental risk</style></keyword></keywords><dates><year><style face="normal" font="default" size="100%">2018</style></year><pub-dates><date><style face="normal" font="default" size="100%">April 1, 2018</style></date></pub-dates></dates><isbn><style face="normal" font="default" size="100%">0021-9630</style></isbn><abstract><style face="normal" font="default" size="100%">Background DNA methylation (DNAm) is a potential mechanism for propagating the effects of environmental exposures on child and adolescent mental health. In recent years, this field has experienced steady growth. Methods We provide a strategic review of the current child and adolescent literature to evaluate evidence for a mediating role of DNAm in the link between environmental risks and psychopathological outcomes, with a focus on internalising and externalising difficulties. Results Based on the studies presented, we conclude that there is preliminary evidence to support that (a) environmental factors, such as diet, neurotoxic exposures and stress, influence offspring DNAm, and that (b) variability in DNAm, in turn, is associated with child and adolescent psychopathology. Overall, very few studies have examined DNAm in relation to both exposures and outcomes, and almost all analyses have been correlational in nature. Conclusions DNAm holds potential as a biomarker indexing both environmental risk exposure and vulnerability for child psychopathology. However, the extent to which it may represent a causal mediator is not clear. In future, collection of prospective risk exposure, DNAm and outcomes ? as well as functional characterisation of epigenetic findings ? will assist in determining the role of DNAm in the link between risk exposure and psychopathology.</style></abstract><urls><pdf-urls><url>internal-pdf://1579/Barker et al. - 2018 - Annual Research Review DNA methylation as a media.pdf</url></pdf-urls></urls><electronic-resource-num><style face="normal" font="default" size="100%">10.1111/jcpp.12782</style></electronic-resource-num><remote-database-name><style face="normal" font="default" size="100%">acamh.onlinelibrary.wiley.com (Atypon)</style></remote-database-name><access-date><style face="normal" font="default" size="100%">2022-01-13 21:58:35</style></access-date></record><record><database name="Journals results.enl" path="D:\Umbrella review\Database search results\journals\Journals results.enl">Journals results.enl</database><source-app name="EndNote" version="20.1">EndNote</source-app><rec-number>3053</rec-number><foreign-keys><key app="EN" db-id="205vaaf2brra08exwr6xfzpmfxdvwfr2fep2">3053</key></foreign-keys><ref-type name="Journal Article">17</ref-type><contributors><authors><author><style face="normal" font="default" size="100%">Barkley, Russell A.</style></author><author><style face="normal" font="default" size="100%">Shelton, Terri L.</style></author><author><style face="normal" font="default" size="100%">Crosswait, Cheryl</style></author><author><style face="normal" font="default" size="100%">Moorehouse, Maureen</style></author><author><style face="normal" font="default" size="100%">Fletcher, Kenneth</style></author><author><style face="normal" font="default" size="100%">Barrett, Susan</style></author><author><style face="normal" font="default" size="100%">Jenkins, Lucy</style></author><author><style face="normal" font="default" size="100%">Metevia, Lori</style></author></authors></contributors><titles><title><style face="normal" font="default" size="100%">Multi-method Psycho-educational Intervention for Preschool Children with Disruptive Behavior: Preliminary Results at Post-treatment</style></title><secondary-title><style face="normal" font="default" size="100%">Journal of Child Psychology and Psychiatry</style></secondary-title><short-title><style face="normal" font="default" size="100%">Multi-method Psycho-educational Intervention for Preschool Children with Disruptive Behavior</style></short-title></titles><periodical><full-title><style face="normal" font="default" size="100%">Journal of Child Psychology and Psychiatry</style></full-title></periodical><pages><style face="normal" font="default" size="100%">319-332</style></pages><volume><style face="normal" font="default" size="100%">41</style></volume><number><style face="normal" font="default" size="100%">3</style></number><keywords><keyword><style face="normal" font="default" size="100%">parent training</style></keyword><keyword><style face="normal" font="default" size="100%">aggression</style></keyword><keyword><style face="normal" font="default" size="100%">ADD/ADHD</style></keyword><keyword><style face="normal" font="default" size="100%">classroom behavior therapy</style></keyword><keyword><style face="normal" font="default" size="100%">disruptive behavior</style></keyword><keyword><style face="normal" font="default" size="100%">social skills training</style></keyword></keywords><dates><year><style face="normal" font="default" size="100%">2000</style></year><pub-dates><date><style face="normal" font="default" size="100%">March 1, 2000</style></date></pub-dates></dates><isbn><style face="normal" font="default" size="100%">0021-9630</style></isbn><abstract><style face="normal" font="default" size="100%">Annual screenings of preschool children at kindergarten registration identified 158 children having high levels of aggressive, hyperactive, impulsive, and inattentive behavior. These ?disruptive? children were randomly assigned to four treatment conditions lasting the kindergarten school year: no treatment, parent training only, full-day treatment classroom only, and the combination of parent training with the classroom treatment. Results showed that parent training produced no significant treatment effects, probably owing largely to poor attendance. The classroom treatment produced improvement in multiple domains: parent ratings of adaptive behavior, teacher ratings of attention, aggression, self-control, and social skills, as well as direct observations of externalizing behavior in the classroom. Neither treatment improved academic achievement skills or parent ratings of home behavior problems, nor were effects evident on any lab measures of attention, impulse control, or mother-child interactions. It is concluded that when parent training is offered at school registration to parents of disruptive children identified through a brief school registration screening, it may not be a useful approach to treating the home and community behavioral problems of such children. The kindergarten classroom intervention was far more effective in reducing the perceived behavioral problems and impaired social skills of these children. Even so, most treatment effects were specific to the school environment and did not affect achievement skills. These findings must be viewed as tentative until follow-up evaluations can be done to determine the long-term outcomes of these interventions.</style></abstract><urls></urls><electronic-resource-num><style face="normal" font="default" size="100%">10.1111/1469-7610.00616</style></electronic-resource-num><remote-database-name><style face="normal" font="default" size="100%">acamh.onlinelibrary.wiley.com (Atypon)</style></remote-database-name><access-date><style face="normal" font="default" size="100%">2022-01-13 13:48:15</style></access-date></record><record><database name="Journals results.enl" path="D:\Umbrella review\Database search results\journals\Journals results.enl">Journals results.enl</database><source-app name="EndNote" version="20.1">EndNote</source-app><rec-number>3375</rec-number><foreign-keys><key app="EN" db-id="205vaaf2brra08exwr6xfzpmfxdvwfr2fep2">3375</key></foreign-keys><ref-type name="Journal Article">17</ref-type><contributors><authors><author><style face="normal" font="default" size="100%">Barlow, Jane</style></author><author><style face="normal" font="default" size="100%">McMillan, Anita Schrader</style></author><author><style face="normal" font="default" size="100%">Kirkpatrick, Sue</style></author><author><style face="normal" font="default" size="100%">Ghate, Deborah</style></author><author><style face="normal" font="default" size="100%">Barnes, Jacqueline</style></author><author><style face="normal" font="default" size="100%">Smith, Marjorie</style></author></authors></contributors><titles><title><style face="normal" font="default" size="100%">Health-Led Interventions in the Early Years to Enhance Infant and Maternal Mental Health: A Review of Reviews</style></title><secondary-title><style face="normal" font="default" size="100%">Child and Adolescent Mental Health</style></secondary-title><short-title><style face="normal" font="default" size="100%">Health-Led Interventions in the Early Years to Enhance Infant and Maternal Mental Health</style></short-title></titles><periodical><full-title><style face="normal" font="default" size="100%">Child and Adolescent Mental Health</style></full-title></periodical><pages><style face="normal" font="default" size="100%">178-185</style></pages><volume><style face="normal" font="default" size="100%">15</style></volume><number><style face="normal" font="default" size="100%">4</style></number><keywords><keyword><style face="normal" font="default" size="100%">prevention</style></keyword><keyword><style face="normal" font="default" size="100%">parenting</style></keyword><keyword><style face="normal" font="default" size="100%">Healthy Child Programme</style></keyword><keyword><style face="normal" font="default" size="100%">0–3 years</style></keyword><keyword><style face="normal" font="default" size="100%">promotion</style></keyword></keywords><dates><year><style face="normal" font="default" size="100%">2010</style></year><pub-dates><date><style face="normal" font="default" size="100%">November 1, 2010</style></date></pub-dates></dates><isbn><style face="normal" font="default" size="100%">1475-357X</style></isbn><abstract><style face="normal" font="default" size="100%">Background:? Increasing recognition of the importance of maternal mental health and early parenting in optimising the later mental health of the child has given rise to new ways of working during the perinatal period. Aims:? The objective of this review is to identify effective health-led interventions to support parents, parenting and the parent-infant relationship during the perinatal period,1 and beyond. Method:? A systematic search of key electronic databases was undertaken to identify secondary and primary sources of data addressing the research question. Twenty-four reviews addressed the effectiveness of interventions delivered during the postnatal period in promoting closeness and sensitive parenting, infant sensory and perceptual capabilities, and positive parenting, and in addressing infant regulatory problems, maternal mental health problems, and parent-infant relationship problems. Conclusions:? A number of methods of working are recommended as part of a model of progressive-universalism beginning ante-natally and continuing through the first two post-natal years, and beyond. The implications for universal, targeted and specialist healthcare services are explored, alongside the role and contribution of CAMHS practitioners.</style></abstract><urls></urls><electronic-resource-num><style face="normal" font="default" size="100%">10.1111/j.1475-3588.2010.00570.x</style></electronic-resource-num><remote-database-name><style face="normal" font="default" size="100%">acamh.onlinelibrary.wiley.com (Atypon)</style></remote-database-name><access-date><style face="normal" font="default" size="100%">2022-01-13 22:05:01</style></access-date></record><record><database name="Journals results.enl" path="D:\Umbrella review\Database search results\journals\Journals results.enl">Journals results.enl</database><source-app name="EndNote" version="20.1">EndNote</source-app><rec-number>3298</rec-number><foreign-keys><key app="EN" db-id="205vaaf2brra08exwr6xfzpmfxdvwfr2fep2">3298</key></foreign-keys><ref-type name="Journal Article">17</ref-type><contributors><authors><author><style face="normal" font="default" size="100%">Barlow, Jane</style></author><author><style face="normal" font="default" size="100%">Schrader-McMillan, Anita</style></author><author><style face="normal" font="default" size="100%">Axford, Nick</style></author><author><style face="normal" font="default" size="100%">Wrigley, Zoe</style></author><author><style face="normal" font="default" size="100%">Sonthalia, Shreya</style></author><author><style face="normal" font="default" size="100%">Wilkinson, Tom</style></author><author><style face="normal" font="default" size="100%">Rawsthorn, Michaela</style></author><author><style face="normal" font="default" size="100%">Toft, Alex</style></author><author><style face="normal" font="default" size="100%">Coad, Jane</style></author></authors></contributors><titles><title><style face="normal" font="default" size="100%">Review: Attachment and attachment-related outcomes in preschool children – a review of recent evidence</style></title><secondary-title><style face="normal" font="default" size="100%">Child and Adolescent Mental Health</style></secondary-title><short-title><style face="normal" font="default" size="100%">Review</style></short-title></titles><periodical><full-title><style face="normal" font="default" size="100%">Child and Adolescent Mental Health</style></full-title></periodical><pages><style face="normal" font="default" size="100%">11-20</style></pages><volume><style face="normal" font="default" size="100%">21</style></volume><number><style face="normal" font="default" size="100%">1</style></number><keywords><keyword><style face="normal" font="default" size="100%">intervention</style></keyword><keyword><style face="normal" font="default" size="100%">attachment</style></keyword><keyword><style face="normal" font="default" size="100%">0–5 years</style></keyword><keyword><style face="normal" font="default" size="100%">early years</style></keyword><keyword><style face="normal" font="default" size="100%">Healthy Child Programme</style></keyword><keyword><style face="normal" font="default" size="100%">parental sensitivity</style></keyword></keywords><dates><year><style face="normal" font="default" size="100%">2016</style></year><pub-dates><date><style face="normal" font="default" size="100%">February 1, 2016</style></date></pub-dates></dates><isbn><style face="normal" font="default" size="100%">1475-357X</style></isbn><abstract><style face="normal" font="default" size="100%">Background Secure attachment is associated with optimal outcomes across all domains in childhood, and both insecure and disorganised attachment are associated with a range of later psychopathologies. Insecure and disorganised attachment are common, particularly in disadvantaged populations, pointing to the need to identify effective methods of addressing such problems. Aims This paper presents the findings of a review of secondary and primary studies evaluating the effectiveness of interventions aimed at improving attachment and attachment-related outcomes on a universal, targeted or indicated basis, which was undertaken as part of an update of the evidence base for a UK-based national programme targeting children aged 0?5 years (Healthy Child Programme). Method A systematic search of key electronic databases was undertaken to identify secondary and primary sources of data that addressed the research question and that had been published between 2008 and 2014; search sources included Cochrane Collaboration, NICE, EPPI Centre, Campbell Collaboration and PubMed, PsychInfo, CINAHL databases. Findings Six systematic reviews and 11 randomised controlled trials were identified that had evaluated the effectiveness of universal, selective or indicated interventions aimed at improving attachment and attachment-related outcomes in children aged 0?5 years. Potentially effective methods of improving infant attachment include parent?infant psychotherapy, video feedback and mentalisation-based programmes. Methods that appear to be effective in improving attachment-related outcomes include home visiting and parenting programmes. Conclusions A number of methods of working to promote attachment and attachment-related outcomes in preschool children are now being recommended as part of the Healthy Child Programme. The implications in terms of the role and contribution of practitioners working in child and adolescent mental health service are discussed.</style></abstract><urls><pdf-urls><url>internal-pdf://1697/Barlow et al. - 2016 - Review Attachment and attachment-related outcomes.pdf</url></pdf-urls></urls><electronic-resource-num><style face="normal" font="default" size="100%">10.1111/camh.12138</style></electronic-resource-num><remote-database-name><style face="normal" font="default" size="100%">acamh.onlinelibrary.wiley.com (Atypon)</style></remote-database-name><access-date><style face="normal" font="default" size="100%">2022-01-13 22:02:03</style></access-date></record><record><database name="Journals results.enl" path="D:\Umbrella review\Database search results\journals\Journals results.enl">Journals results.enl</database><source-app name="EndNote" version="20.1">EndNote</source-app><rec-number>2641</rec-number><foreign-keys><key app="EN" db-id="205vaaf2brra08exwr6xfzpmfxdvwfr2fep2">2641</key></foreign-keys><ref-type name="Journal Article">17</ref-type><contributors><authors><author><style face="normal" font="default" size="100%">Barnes, William</style></author></authors></contributors><titles><title><style face="normal" font="default" size="100%">Identification of HIV-Infected 12- to 24-Year-Old Men and Women in 15 US Cities Through Venue-Based Testing</style></title><secondary-title><style face="normal" font="default" size="100%">Archives of Pediatrics &amp; Adolescent Medicine</style></secondary-title></titles><periodical><full-title><style face="normal" font="default" size="100%">Archives of Pediatrics &amp; Adolescent Medicine</style></full-title></periodical><pages><style face="normal" font="default" size="100%">273</style></pages><volume><style face="normal" font="default" size="100%">164</style></volume><number><style face="normal" font="default" size="100%">3</style></number><dates><year><style face="normal" font="default" size="100%">2010</style></year><pub-dates><date><style face="normal" font="default" size="100%">2010-03-01</style></date></pub-dates></dates><isbn><style face="normal" font="default" size="100%">1072-4710</style></isbn><urls><pdf-urls><url>internal-pdf://2053/Barnes - 2010 - Identification of HIV-Infected 12- to 24-Year-Old .pdf</url></pdf-urls></urls><electronic-resource-num><style face="normal" font="default" size="100%">10.1001/archpediatrics.2009.278</style></electronic-resource-num><remote-database-name><style face="normal" font="default" size="100%">DOI.org (Crossref)</style></remote-database-name><language><style face="normal" font="default" size="100%">en</style></language><access-date><style face="normal" font="default" size="100%">2022-01-14 16:16:00</style></access-date></record><record><database name="Journals results.enl" path="D:\Umbrella review\Database search results\journals\Journals results.enl">Journals results.enl</database><source-app name="EndNote" version="20.1">EndNote</source-app><rec-number>3448</rec-number><foreign-keys><key app="EN" db-id="205vaaf2brra08exwr6xfzpmfxdvwfr2fep2">3448</key></foreign-keys><ref-type name="Journal Article">17</ref-type><contributors><authors><author><style face="normal" font="default" size="100%">Barnett, B.</style></author><author><style face="normal" font="default" size="100%">Schaafsma, M. F.</style></author><author><style face="normal" font="default" size="100%">Guzman, A.-M.</style></author><author><style face="normal" font="default" size="100%">Parker, G. B.</style></author></authors></contributors><titles><title><style face="normal" font="default" size="100%">Maternal Anxiety: a 5-Year Review of an Intervention Study</style></title><secondary-title><style face="normal" font="default" size="100%">Journal of Child Psychology and Psychiatry</style></secondary-title><short-title><style face="normal" font="default" size="100%">Maternal Anxiety</style></short-title></titles><periodical><full-title><style face="normal" font="default" size="100%">Journal of Child Psychology and Psychiatry</style></full-title></periodical><pages><style face="normal" font="default" size="100%">423-438</style></pages><volume><style face="normal" font="default" size="100%">32</style></volume><number><style face="normal" font="default" size="100%">3</style></number><keywords><keyword><style face="normal" font="default" size="100%">intervention</style></keyword><keyword><style face="normal" font="default" size="100%">infant attachment</style></keyword><keyword><style face="normal" font="default" size="100%">infant temperament</style></keyword><keyword><style face="normal" font="default" size="100%">Mothers&apos; anxiety</style></keyword></keywords><dates><year><style face="normal" font="default" size="100%">1991</style></year><pub-dates><date><style face="normal" font="default" size="100%">March 1, 1991</style></date></pub-dates></dates><isbn><style face="normal" font="default" size="100%">0021-9630</style></isbn><abstract><style face="normal" font="default" size="100%">Abstract Primiparous women were divided into groups according to their post-partum trait anxiety scores. Professional or non-professional support for the first 12 months was offered to two subgroups of high trait anxiety subjects. At the 5-year follow-up the high-anxiety mothers (n= 57) manifested more psychological and social pathology than moderate- and low-anxiety mothers (n= 43), and their children also showed signs of poorer adaptation. There was evidence of improved outcome for mothers in the professional intervention group, but not for their children. Child psychopathology was predicted best by maternal psychosocial variables, and to a lesser extent by child temperament variables. The relation of infant attachment and temperament measures to subsequent psychopathology is discussed.</style></abstract><urls></urls><electronic-resource-num><style face="normal" font="default" size="100%">10.1111/j.1469-7610.1991.tb00321.x</style></electronic-resource-num><remote-database-name><style face="normal" font="default" size="100%">acamh.onlinelibrary.wiley.com (Atypon)</style></remote-database-name><access-date><style face="normal" font="default" size="100%">2022-01-13 22:08:35</style></access-date></record><record><database name="Journals results.enl" path="D:\Umbrella review\Database search results\journals\Journals results.enl">Journals results.enl</database><source-app name="EndNote" version="20.1">EndNote</source-app><rec-number>2949</rec-number><foreign-keys><key app="EN" db-id="205vaaf2brra08exwr6xfzpmfxdvwfr2fep2">2949</key></foreign-keys><ref-type name="Journal Article">17</ref-type><contributors><authors><author><style face="normal" font="default" size="100%">Barona, Manuela</style></author><author><style face="normal" font="default" size="100%">Taborelli, Emma</style></author><author><style face="normal" font="default" size="100%">Corfield, Freya</style></author><author><style face="normal" font="default" size="100%">Pawlby, Susan</style></author><author><style face="normal" font="default" size="100%">Easter, Abigail</style></author><author><style face="normal" font="default" size="100%">Schmidt, Ulrike</style></author><author><style face="normal" font="default" size="100%">Treasure, Janet</style></author><author><style face="normal" font="default" size="100%">Micali, Nadia</style></author></authors></contributors><titles><title><style face="normal" font="default" size="100%">Neurobehavioural and cognitive development in infants born to mothers with eating disorders</style></title><secondary-title><style face="normal" font="default" size="100%">Journal of Child Psychology and Psychiatry</style></secondary-title></titles><periodical><full-title><style face="normal" font="default" size="100%">Journal of Child Psychology and Psychiatry</style></full-title></periodical><pages><style face="normal" font="default" size="100%">931-938</style></pages><volume><style face="normal" font="default" size="100%">58</style></volume><number><style face="normal" font="default" size="100%">8</style></number><keywords><keyword><style face="normal" font="default" size="100%">child development</style></keyword><keyword><style face="normal" font="default" size="100%">Bayley Scales of Infant and Toddler Development</style></keyword><keyword><style face="normal" font="default" size="100%">Brazelton Neonatal Behavioural Assessment Scale</style></keyword><keyword><style face="normal" font="default" size="100%">eating disorders</style></keyword></keywords><dates><year><style face="normal" font="default" size="100%">2017</style></year><pub-dates><date><style face="normal" font="default" size="100%">August 1, 2017</style></date></pub-dates></dates><isbn><style face="normal" font="default" size="100%">0021-9630</style></isbn><abstract><style face="normal" font="default" size="100%">Introduction Although recent research has focused on the effects of maternal eating disorders (EDs) on children, little is known about the effect of maternal EDs on neurobiological outcomes in newborns and infants. This study is the first to investigate neurobehavioural regulation and cognitive development in newborns and infants of mothers with EDs. Methods Women with an active and past ED and healthy controls were recruited to a prospective longitudinal study during their first trimester or second trimester of pregnancy. Newborns and infants of mothers with ED were compared with newborns and infants of healthy controls on (a) neurobehavioural dysregulation using the Brazelton Neonatal Behavioural Assessment Scale at 8 days postpartum (active ED, n = 15; past ED, n = 20; healthy controls, n = 28); and (b) cognitive development using the Bayley Scales of Infant and Toddler Development at 1-year postpartum (active ED, n = 18; past ED, n = 19; healthy controls, n = 28). In order to maintain the largest possible sample at each time point, sample size varied across time points. Results Newborns of mothers with an active ED had worse autonomic stability when compared with newborns of healthy controls [B = ?0.34 (?1.81, ?0.26)]. Infants of mothers with a past ED had poorer language [B = ?0.33 (?13.6, ?1.9)] and motor development [B = ?0.32 (?18.4, ?1.3)] compared with healthy controls. Conclusions Children of mothers with ED display neurobehavioural dysregulation early after birth and poorer language and motor development at 1 year. These characteristics suggest evidence of early neurobiological markers in children at risk. Differential outcomes in children of women with active versus past ED suggest that active symptomatology during pregnancy might have an effect on physiological reactivity while cognitive characteristics might be more stable markers of risk for ED.</style></abstract><urls><pdf-urls><url>internal-pdf://1185/Barona et al. - 2017 - Neurobehavioural and cognitive development in infa.pdf</url></pdf-urls></urls><electronic-resource-num><style face="normal" font="default" size="100%">10.1111/jcpp.12736</style></electronic-resource-num><remote-database-name><style face="normal" font="default" size="100%">acamh.onlinelibrary.wiley.com (Atypon)</style></remote-database-name><access-date><style face="normal" font="default" size="100%">2022-01-13 13:36:45</style></access-date></record><record><database name="Journals results.enl" path="D:\Umbrella review\Database search results\journals\Journals results.enl">Journals results.enl</database><source-app name="EndNote" version="20.1">EndNote</source-app><rec-number>3243</rec-number><foreign-keys><key app="EN" db-id="205vaaf2brra08exwr6xfzpmfxdvwfr2fep2">3243</key></foreign-keys><ref-type name="Journal Article">17</ref-type><contributors><authors><author><style face="normal" font="default" size="100%">Baroni, Argelinda</style></author><author><style face="normal" font="default" size="100%">Lunsford, Jessica R.</style></author><author><style face="normal" font="default" size="100%">Luckenbaugh, David A.</style></author><author><style face="normal" font="default" size="100%">Towbin, Kenneth E.</style></author><author><style face="normal" font="default" size="100%">Leibenluft, Ellen</style></author></authors></contributors><titles><title><style face="normal" font="default" size="100%">Practitioner Review: The assessment of bipolar disorder in children and adolescents</style></title><secondary-title><style face="normal" font="default" size="100%">Journal of Child Psychology and Psychiatry</style></secondary-title><short-title><style face="normal" font="default" size="100%">Practitioner Review</style></short-title></titles><periodical><full-title><style face="normal" font="default" size="100%">Journal of Child Psychology and Psychiatry</style></full-title></periodical><pages><style face="normal" font="default" size="100%">203-215</style></pages><volume><style face="normal" font="default" size="100%">50</style></volume><number><style face="normal" font="default" size="100%">3</style></number><keywords><keyword><style face="normal" font="default" size="100%">assessment</style></keyword><keyword><style face="normal" font="default" size="100%">diagnosis</style></keyword><keyword><style face="normal" font="default" size="100%">Bipolar disorder</style></keyword><keyword><style face="normal" font="default" size="100%">mania</style></keyword><keyword><style face="normal" font="default" size="100%">severe mood dysregulation</style></keyword></keywords><dates><year><style face="normal" font="default" size="100%">2009</style></year><pub-dates><date><style face="normal" font="default" size="100%">March 1, 2009</style></date></pub-dates></dates><isbn><style face="normal" font="default" size="100%">0021-9630</style></isbn><abstract><style face="normal" font="default" size="100%">Background:? An increasing number of youth are being diagnosed with, and treated for, bipolar disorder (BD). Controversy exists about whether youth with non-episodic irritability and symptoms of attention deficit hyperactivity disorder (ADHD) should be considered to have a developmental presentation of mania. Method:? A selective review of the literature related to this question, along with recommendations to guide clinical assessment. Results:? Data indicate differences between youth with episodic mania and those with non-episodic irritability in longitudinal diagnostic associations, family history, and pathophysiology. In youth with episodic mania, elation and irritability are both common during manic episodes. Conclusions:? In diagnosing mania in youth, clinicians should focus on the presence of episodes that consist of a distinct change in mood accompanied by concurrent changes in cognition and behavior. BD should not be diagnosed in the absence of such episodes. In youth with ADHD, symptoms such as distractibility and agitation should be counted as manic symptoms only if they are markedly increased over the youth?s baseline symptoms at the same time that there is a distinct change in mood and the occurrence of other associated symptoms of mania. Although different techniques for diagnosing comorbid illnesses have not been compared systematically, it appears most rational to diagnose co-occurring illnesses such as ADHD only if the symptoms of the co-occurring illness are present when the youth is euthymic.</style></abstract><urls><pdf-urls><url>internal-pdf://1609/Baroni et al. - 2009 - Practitioner Review The assessment of bipolar dis.pdf</url></pdf-urls></urls><electronic-resource-num><style face="normal" font="default" size="100%">10.1111/j.1469-7610.2008.01953.x</style></electronic-resource-num><remote-database-name><style face="normal" font="default" size="100%">acamh.onlinelibrary.wiley.com (Atypon)</style></remote-database-name><access-date><style face="normal" font="default" size="100%">2022-01-13 21:59:37</style></access-date></record><record><database name="Journals results.enl" path="D:\Umbrella review\Database search results\journals\Journals results.enl">Journals results.enl</database><source-app name="EndNote" version="20.1">EndNote</source-app><rec-number>2694</rec-number><foreign-keys><key app="EN" db-id="205vaaf2brra08exwr6xfzpmfxdvwfr2fep2">2694</key></foreign-keys><ref-type name="Journal Article">17</ref-type><contributors><authors><author><style face="normal" font="default" size="100%">Barr, Ronald D.</style></author><author><style face="normal" font="default" size="100%">Ferrari, Andrea</style></author><author><style face="normal" font="default" size="100%">Ries, Lynn</style></author><author><style face="normal" font="default" size="100%">Whelan, Jeremy</style></author><author><style face="normal" font="default" size="100%">Bleyer, W. Archie</style></author></authors></contributors><titles><title><style face="normal" font="default" size="100%">Cancer in Adolescents and Young Adults: A Narrative Review of the Current Status and a View of the Future</style></title><secondary-title><style face="normal" font="default" size="100%">JAMA Pediatrics</style></secondary-title><short-title><style face="normal" font="default" size="100%">Cancer in Adolescents and Young Adults</style></short-title></titles><periodical><full-title><style face="normal" font="default" size="100%">JAMA Pediatrics</style></full-title></periodical><pages><style face="normal" font="default" size="100%">495</style></pages><volume><style face="normal" font="default" size="100%">170</style></volume><number><style face="normal" font="default" size="100%">5</style></number><dates><year><style face="normal" font="default" size="100%">2016</style></year><pub-dates><date><style face="normal" font="default" size="100%">2016-05-01</style></date></pub-dates></dates><isbn><style face="normal" font="default" size="100%">2168-6203</style></isbn><urls></urls><electronic-resource-num><style face="normal" font="default" size="100%">10.1001/jamapediatrics.2015.4689</style></electronic-resource-num><remote-database-name><style face="normal" font="default" size="100%">DOI.org (Crossref)</style></remote-database-name><language><style face="normal" font="default" size="100%">en</style></language><access-date><style face="normal" font="default" size="100%">2022-01-14 16:30:21</style></access-date></record><record><database name="Journals results.enl" path="D:\Umbrella review\Database search results\journals\Journals results.enl">Journals results.enl</database><source-app name="EndNote" version="20.1">EndNote</source-app><rec-number>2719</rec-number><foreign-keys><key app="EN" db-id="205vaaf2brra08exwr6xfzpmfxdvwfr2fep2">2719</key></foreign-keys><ref-type name="Journal Article">17</ref-type><contributors><authors><author><style face="normal" font="default" size="100%">Barr, Ronald D.</style></author><author><style face="normal" font="default" size="100%">Ferrari, Andrea</style></author><author><style face="normal" font="default" size="100%">Ries, Lynn</style></author><author><style face="normal" font="default" size="100%">Whelan, Jeremy</style></author><author><style face="normal" font="default" size="100%">Bleyer, W. Archie</style></author></authors></contributors><titles><title><style face="normal" font="default" size="100%">Cancer in Adolescents and Young Adults: A Narrative Review of the Current Status and a View of the Future</style></title><secondary-title><style face="normal" font="default" size="100%">JAMA Pediatrics</style></secondary-title><short-title><style face="normal" font="default" size="100%">Cancer in Adolescents and Young Adults</style></short-title></titles><periodical><full-title><style face="normal" font="default" size="100%">JAMA Pediatrics</style></full-title></periodical><pages><style face="normal" font="default" size="100%">495</style></pages><volume><style face="normal" font="default" size="100%">170</style></volume><number><style face="normal" font="default" size="100%">5</style></number><dates><year><style face="normal" font="default" size="100%">2016</style></year><pub-dates><date><style face="normal" font="default" size="100%">2016-05-01</style></date></pub-dates></dates><isbn><style face="normal" font="default" size="100%">2168-6203</style></isbn><urls></urls><electronic-resource-num><style face="normal" font="default" size="100%">10.1001/jamapediatrics.2015.4689</style></electronic-resource-num><remote-database-name><style face="normal" font="default" size="100%">DOI.org (Crossref)</style></remote-database-name><language><style face="normal" font="default" size="100%">en</style></language><access-date><style face="normal" font="default" size="100%">2022-01-14 16:35:09</style></access-date></record><record><database name="Journals results.enl" path="D:\Umbrella review\Database search results\journals\Journals results.enl">Journals results.enl</database><source-app name="EndNote" version="20.1">EndNote</source-app><rec-number>2770</rec-number><foreign-keys><key app="EN" db-id="205vaaf2brra08exwr6xfzpmfxdvwfr2fep2">2770</key></foreign-keys><ref-type name="Journal Article">17</ref-type><contributors><authors><author><style face="normal" font="default" size="100%">Barr, Ronald D.</style></author><author><style face="normal" font="default" size="100%">Ferrari, Andrea</style></author><author><style face="normal" font="default" size="100%">Ries, Lynn</style></author><author><style face="normal" font="default" size="100%">Whelan, Jeremy</style></author><author><style face="normal" font="default" size="100%">Bleyer, W. Archie</style></author></authors></contributors><titles><title><style face="normal" font="default" size="100%">Cancer in Adolescents and Young Adults: A Narrative Review of the Current Status and a View of the Future</style></title><secondary-title><style face="normal" font="default" size="100%">JAMA Pediatrics</style></secondary-title><short-title><style face="normal" font="default" size="100%">Cancer in Adolescents and Young Adults</style></short-title></titles><periodical><full-title><style face="normal" font="default" size="100%">JAMA Pediatrics</style></full-title></periodical><pages><style face="normal" font="default" size="100%">495</style></pages><volume><style face="normal" font="default" size="100%">170</style></volume><number><style face="normal" font="default" size="100%">5</style></number><dates><year><style face="normal" font="default" size="100%">2016</style></year><pub-dates><date><style face="normal" font="default" size="100%">2016-05-01</style></date></pub-dates></dates><isbn><style face="normal" font="default" size="100%">2168-6203</style></isbn><urls></urls><electronic-resource-num><style face="normal" font="default" size="100%">10.1001/jamapediatrics.2015.4689</style></electronic-resource-num><remote-database-name><style face="normal" font="default" size="100%">DOI.org (Crossref)</style></remote-database-name><language><style face="normal" font="default" size="100%">en</style></language><access-date><style face="normal" font="default" size="100%">2022-01-14 17:11:17</style></access-date></record><record><database name="Journals results.enl" path="D:\Umbrella review\Database search results\journals\Journals results.enl">Journals results.enl</database><source-app name="EndNote" version="20.1">EndNote</source-app><rec-number>2633</rec-number><foreign-keys><key app="EN" db-id="205vaaf2brra08exwr6xfzpmfxdvwfr2fep2">2633</key></foreign-keys><ref-type name="Journal Article">17</ref-type><contributors><authors><author><style face="normal" font="default" size="100%">Barrera, Ellis</style></author><author><style face="normal" font="default" size="100%">Millington, Kate</style></author><author><style face="normal" font="default" size="100%">Kremen, Jessica</style></author></authors></contributors><titles><title><style face="normal" font="default" size="100%">The Medical Implications of Banning Transgender Youth From Sport Participation</style></title><secondary-title><style face="normal" font="default" size="100%">JAMA Pediatrics</style></secondary-title></titles><periodical><full-title><style face="normal" font="default" size="100%">JAMA Pediatrics</style></full-title></periodical><dates><year><style face="normal" font="default" size="100%">2021</style></year><pub-dates><date><style face="normal" font="default" size="100%">2021-12-06</style></date></pub-dates></dates><isbn><style face="normal" font="default" size="100%">2168-6203</style></isbn><urls></urls><electronic-resource-num><style face="normal" font="default" size="100%">10.1001/jamapediatrics.2021.4597</style></electronic-resource-num><remote-database-name><style face="normal" font="default" size="100%">DOI.org (Crossref)</style></remote-database-name><language><style face="normal" font="default" size="100%">en</style></language><access-date><style face="normal" font="default" size="100%">2022-01-14 16:16:00</style></access-date></record><record><database name="Journals results.enl" path="D:\Umbrella review\Database search results\journals\Journals results.enl">Journals results.enl</database><source-app name="EndNote" version="20.1">EndNote</source-app><rec-number>3453</rec-number><foreign-keys><key app="EN" db-id="205vaaf2brra08exwr6xfzpmfxdvwfr2fep2">3453</key></foreign-keys><ref-type name="Journal Article">17</ref-type><contributors><authors><author><style face="normal" font="default" size="100%">Barrett, Jennifer</style></author><author><style face="normal" font="default" size="100%">Fleming, Alison S.</style></author></authors></contributors><titles><title><style face="normal" font="default" size="100%">Annual Research Review: All mothers are not created equal: neural and psychobiological perspectives on mothering and the importance of individual differences</style></title><secondary-title><style face="normal" font="default" size="100%">Journal of Child Psychology and Psychiatry</style></secondary-title><short-title><style face="normal" font="default" size="100%">Annual Research Review</style></short-title></titles><periodical><full-title><style face="normal" font="default" size="100%">Journal of Child Psychology and Psychiatry</style></full-title></periodical><pages><style face="normal" font="default" size="100%">368-397</style></pages><volume><style face="normal" font="default" size="100%">52</style></volume><number><style face="normal" font="default" size="100%">4</style></number><keywords><keyword><style face="normal" font="default" size="100%">parenting</style></keyword><keyword><style face="normal" font="default" size="100%">maternal depression</style></keyword><keyword><style face="normal" font="default" size="100%">brain imaging</style></keyword><keyword><style face="normal" font="default" size="100%">Adversity</style></keyword><keyword><style face="normal" font="default" size="100%">mothers</style></keyword></keywords><dates><year><style face="normal" font="default" size="100%">2011</style></year><pub-dates><date><style face="normal" font="default" size="100%">April 1, 2011</style></date></pub-dates></dates><isbn><style face="normal" font="default" size="100%">0021-9630</style></isbn><abstract><style face="normal" font="default" size="100%">Quality of mothering relies on the integrity of multiple physiological and behavioral systems and on two maternal factors, one proximal and one distal, that have a great impact on how a mother mothers: postpartum depression and early experiences. To mother appropriately requires the action of systems that regulate sensation, perception, affect, reward, executive function, motor output and learning. When a mother is at risk to engage in less than optimal mothering, such as when she is depressed or has experienced adversity in childhood, the function of many or all of maternal and related systems may be affected. In this paper, we will review what is currently known about the biological basis of mothering, with attention to literature on hormones but with a particular focus on recent advances in the fields of functional neuroimaging. Instead of discussing strictly ?maternal? brain imaging studies, we instead use a systems approach to survey important findings relevant to brain systems integral to and/or strongly related to the mothering experience: (a) social behavior; (b) reward and affect; (c) executive function; and (d) maternal behavior. We find that there are many commonalities in terms of the brain regions identified across these systems and, as we would expect, all are sensitive to the influence of, or function differently in the context of, depression and adverse early experience. It is likely that the similarity and cross-talk between maternal, affect and stress systems, observed behaviorally, hormonally and in the context of brain function, allows for mood disturbance and early adverse experiences to have a significant impact on the quality of mothering and the motivation to mother.</style></abstract><urls></urls><electronic-resource-num><style face="normal" font="default" size="100%">10.1111/j.1469-7610.2010.02306.x</style></electronic-resource-num><remote-database-name><style face="normal" font="default" size="100%">acamh.onlinelibrary.wiley.com (Atypon)</style></remote-database-name><access-date><style face="normal" font="default" size="100%">2022-01-13 22:08:39</style></access-date></record><record><database name="Journals results.enl" path="D:\Umbrella review\Database search results\journals\Journals results.enl">Journals results.enl</database><source-app name="EndNote" version="20.1">EndNote</source-app><rec-number>2713</rec-number><foreign-keys><key app="EN" db-id="205vaaf2brra08exwr6xfzpmfxdvwfr2fep2">2713</key></foreign-keys><ref-type name="Journal Article">17</ref-type><contributors><authors><author><style face="normal" font="default" size="100%">Bass, Joel L.</style></author><author><style face="normal" font="default" size="100%">Gartley, Tina</style></author><author><style face="normal" font="default" size="100%">Kleinman, Ronald</style></author></authors></contributors><titles><title><style face="normal" font="default" size="100%">World Health Organization Baby-Friendly Hospital Initiative Guideline and 2018 Implementation Guidance</style></title><secondary-title><style face="normal" font="default" size="100%">JAMA Pediatrics</style></secondary-title></titles><periodical><full-title><style face="normal" font="default" size="100%">JAMA Pediatrics</style></full-title></periodical><pages><style face="normal" font="default" size="100%">93</style></pages><volume><style face="normal" font="default" size="100%">173</style></volume><number><style face="normal" font="default" size="100%">1</style></number><dates><year><style face="normal" font="default" size="100%">2019</style></year><pub-dates><date><style face="normal" font="default" size="100%">2019-01-01</style></date></pub-dates></dates><isbn><style face="normal" font="default" size="100%">2168-6203</style></isbn><urls></urls><electronic-resource-num><style face="normal" font="default" size="100%">10.1001/jamapediatrics.2018.3808</style></electronic-resource-num><remote-database-name><style face="normal" font="default" size="100%">DOI.org (Crossref)</style></remote-database-name><language><style face="normal" font="default" size="100%">en</style></language><access-date><style face="normal" font="default" size="100%">2022-01-14 16:35:09</style></access-date></record><record><database name="Journals results.enl" path="D:\Umbrella review\Database search results\journals\Journals results.enl">Journals results.enl</database><source-app name="EndNote" version="20.1">EndNote</source-app><rec-number>2763</rec-number><foreign-keys><key app="EN" db-id="205vaaf2brra08exwr6xfzpmfxdvwfr2fep2">2763</key></foreign-keys><ref-type name="Journal Article">17</ref-type><contributors><authors><author><style face="normal" font="default" size="100%">Bass, Joel L.</style></author><author><style face="normal" font="default" size="100%">Gartley, Tina</style></author><author><style face="normal" font="default" size="100%">Kleinman, Ronald</style></author></authors></contributors><titles><title><style face="normal" font="default" size="100%">World Health Organization Baby-Friendly Hospital Initiative Guideline and 2018 Implementation Guidance</style></title><secondary-title><style face="normal" font="default" size="100%">JAMA Pediatrics</style></secondary-title></titles><periodical><full-title><style face="normal" font="default" size="100%">JAMA Pediatrics</style></full-title></periodical><pages><style face="normal" font="default" size="100%">93</style></pages><volume><style face="normal" font="default" size="100%">173</style></volume><number><style face="normal" font="default" size="100%">1</style></number><dates><year><style face="normal" font="default" size="100%">2019</style></year><pub-dates><date><style face="normal" font="default" size="100%">2019-01-01</style></date></pub-dates></dates><isbn><style face="normal" font="default" size="100%">2168-6203</style></isbn><urls></urls><electronic-resource-num><style face="normal" font="default" size="100%">10.1001/jamapediatrics.2018.3808</style></electronic-resource-num><remote-database-name><style face="normal" font="default" size="100%">DOI.org (Crossref)</style></remote-database-name><language><style face="normal" font="default" size="100%">en</style></language><access-date><style face="normal" font="default" size="100%">2022-01-14 17:10:18</style></access-date></record><record><database name="Journals results.enl" path="D:\Umbrella review\Database search results\journals\Journals results.enl">Journals results.enl</database><source-app name="EndNote" version="20.1">EndNote</source-app><rec-number>2916</rec-number><foreign-keys><key app="EN" db-id="205vaaf2brra08exwr6xfzpmfxdvwfr2fep2">2916</key></foreign-keys><ref-type name="Journal Article">17</ref-type><contributors><authors><author><style face="normal" font="default" size="100%">Batalle, Dafnis</style></author><author><style face="normal" font="default" size="100%">Edwards, A. David</style></author><author><style face="normal" font="default" size="100%">O&apos;Muircheartaigh, Jonathan</style></author></authors></contributors><titles><title><style face="normal" font="default" size="100%">Annual Research Review: Not just a small adult brain: understanding later neurodevelopment through imaging the neonatal brain</style></title><secondary-title><style face="normal" font="default" size="100%">Journal of Child Psychology and Psychiatry</style></secondary-title><short-title><style face="normal" font="default" size="100%">Annual Research Review</style></short-title></titles><periodical><full-title><style face="normal" font="default" size="100%">Journal of Child Psychology and Psychiatry</style></full-title></periodical><pages><style face="normal" font="default" size="100%">350-371</style></pages><volume><style face="normal" font="default" size="100%">59</style></volume><number><style face="normal" font="default" size="100%">4</style></number><keywords><keyword><style face="normal" font="default" size="100%">neurodevelopmental disorders</style></keyword><keyword><style face="normal" font="default" size="100%">neuroimaging</style></keyword><keyword><style face="normal" font="default" size="100%">biomarkers</style></keyword><keyword><style face="normal" font="default" size="100%">perinatal</style></keyword><keyword><style face="normal" font="default" size="100%">Prematurity</style></keyword></keywords><dates><year><style face="normal" font="default" size="100%">2018</style></year><pub-dates><date><style face="normal" font="default" size="100%">April 1, 2018</style></date></pub-dates></dates><isbn><style face="normal" font="default" size="100%">0021-9630</style></isbn><abstract><style face="normal" font="default" size="100%">Background There has been a recent proliferation in neuroimaging research focusing on brain development in the prenatal, neonatal and very early childhood brain. Early brain injury and preterm birth are associated with increased risk of neurodevelopmental disorders, indicating the importance of this early period for later outcome. Scope and methodology Although using a wide range of different methodologies and investigating diverse samples, the common aim of many of these studies has been to both track normative development and investigate deviations in this development to predict behavioural, cognitive and neurological function in childhood. Here we review structural and functional neuroimaging studies investigating the developing brain. We focus on practical and technical complexities of studying this early age range and discuss how neuroimaging techniques have been successfully applied to investigate later neurodevelopmental outcome. Conclusions Neuroimaging markers of later outcome still have surprisingly low predictive power and their specificity to individual neurodevelopmental disorders is still under question. However, the field is still young, and substantial challenges to both acquiring and modeling neonatal data are being met.</style></abstract><urls><pdf-urls><url>internal-pdf://1131/Batalle et al. - 2018 - Annual Research Review Not just a small adult bra.pdf</url></pdf-urls></urls><electronic-resource-num><style face="normal" font="default" size="100%">10.1111/jcpp.12838</style></electronic-resource-num><remote-database-name><style face="normal" font="default" size="100%">acamh.onlinelibrary.wiley.com (Atypon)</style></remote-database-name><access-date><style face="normal" font="default" size="100%">2022-01-13 13:33:15</style></access-date></record><record><database name="Journals results.enl" path="D:\Umbrella review\Database search results\journals\Journals results.enl">Journals results.enl</database><source-app name="EndNote" version="20.1">EndNote</source-app><rec-number>3420</rec-number><foreign-keys><key app="EN" db-id="205vaaf2brra08exwr6xfzpmfxdvwfr2fep2">3420</key></foreign-keys><ref-type name="Journal Article">17</ref-type><contributors><authors><author><style face="normal" font="default" size="100%">Batalle, Dafnis</style></author><author><style face="normal" font="default" size="100%">Edwards, A. David</style></author><author><style face="normal" font="default" size="100%">O&apos;Muircheartaigh, Jonathan</style></author></authors></contributors><titles><title><style face="normal" font="default" size="100%">Annual Research Review: Not just a small adult brain: understanding later neurodevelopment through imaging the neonatal brain</style></title><secondary-title><style face="normal" font="default" size="100%">Journal of Child Psychology and Psychiatry</style></secondary-title><short-title><style face="normal" font="default" size="100%">Annual Research Review</style></short-title></titles><periodical><full-title><style face="normal" font="default" size="100%">Journal of Child Psychology and Psychiatry</style></full-title></periodical><pages><style face="normal" font="default" size="100%">350-371</style></pages><volume><style face="normal" font="default" size="100%">59</style></volume><number><style face="normal" font="default" size="100%">4</style></number><keywords><keyword><style face="normal" font="default" size="100%">neurodevelopmental disorders</style></keyword><keyword><style face="normal" font="default" size="100%">neuroimaging</style></keyword><keyword><style face="normal" font="default" size="100%">biomarkers</style></keyword><keyword><style face="normal" font="default" size="100%">perinatal</style></keyword><keyword><style face="normal" font="default" size="100%">Prematurity</style></keyword></keywords><dates><year><style face="normal" font="default" size="100%">2018</style></year><pub-dates><date><style face="normal" font="default" size="100%">April 1, 2018</style></date></pub-dates></dates><isbn><style face="normal" font="default" size="100%">0021-9630</style></isbn><abstract><style face="normal" font="default" size="100%">Background There has been a recent proliferation in neuroimaging research focusing on brain development in the prenatal, neonatal and very early childhood brain. Early brain injury and preterm birth are associated with increased risk of neurodevelopmental disorders, indicating the importance of this early period for later outcome. Scope and methodology Although using a wide range of different methodologies and investigating diverse samples, the common aim of many of these studies has been to both track normative development and investigate deviations in this development to predict behavioural, cognitive and neurological function in childhood. Here we review structural and functional neuroimaging studies investigating the developing brain. We focus on practical and technical complexities of studying this early age range and discuss how neuroimaging techniques have been successfully applied to investigate later neurodevelopmental outcome. Conclusions Neuroimaging markers of later outcome still have surprisingly low predictive power and their specificity to individual neurodevelopmental disorders is still under question. However, the field is still young, and substantial challenges to both acquiring and modeling neonatal data are being met.</style></abstract><urls><pdf-urls><url>internal-pdf://1869/Batalle et al. - 2018 - Annual Research Review Not just a small adult bra.pdf</url></pdf-urls></urls><electronic-resource-num><style face="normal" font="default" size="100%">10.1111/jcpp.12838</style></electronic-resource-num><remote-database-name><style face="normal" font="default" size="100%">acamh.onlinelibrary.wiley.com (Atypon)</style></remote-database-name><access-date><style face="normal" font="default" size="100%">2022-01-13 22:07:35</style></access-date></record><record><database name="Journals results.enl" path="D:\Umbrella review\Database search results\journals\Journals results.enl">Journals results.enl</database><source-app name="EndNote" version="20.1">EndNote</source-app><rec-number>2986</rec-number><foreign-keys><key app="EN" db-id="205vaaf2brra08exwr6xfzpmfxdvwfr2fep2">2986</key></foreign-keys><ref-type name="Journal Article">17</ref-type><contributors><authors><author><style face="normal" font="default" size="100%">Battaglia, Marco</style></author><author><style face="normal" font="default" size="100%">Touchette, Évelyne</style></author><author><style face="normal" font="default" size="100%">Garon-Carrier, Gabrielle</style></author><author><style face="normal" font="default" size="100%">Dionne, Ginette</style></author><author><style face="normal" font="default" size="100%">Côté, Sylvana M.</style></author><author><style face="normal" font="default" size="100%">Vitaro, Frank</style></author><author><style face="normal" font="default" size="100%">Tremblay, Richard E.</style></author><author><style face="normal" font="default" size="100%">Boivin, Michel</style></author></authors></contributors><titles><title><style face="normal" font="default" size="100%">Distinct trajectories of separation anxiety in the preschool years: persistence at school entry and early-life associated factors</style></title><secondary-title><style face="normal" font="default" size="100%">Journal of Child Psychology and Psychiatry</style></secondary-title><short-title><style face="normal" font="default" size="100%">Distinct trajectories of separation anxiety in the preschool years</style></short-title></titles><periodical><full-title><style face="normal" font="default" size="100%">Journal of Child Psychology and Psychiatry</style></full-title></periodical><pages><style face="normal" font="default" size="100%">39-46</style></pages><volume><style face="normal" font="default" size="100%">57</style></volume><number><style face="normal" font="default" size="100%">1</style></number><keywords><keyword><style face="normal" font="default" size="100%">development</style></keyword><keyword><style face="normal" font="default" size="100%">trajectories</style></keyword><keyword><style face="normal" font="default" size="100%">risk factors</style></keyword><keyword><style face="normal" font="default" size="100%">internalising disorders</style></keyword><keyword><style face="normal" font="default" size="100%">Separation anxiety</style></keyword></keywords><dates><year><style face="normal" font="default" size="100%">2016</style></year><pub-dates><date><style face="normal" font="default" size="100%">January 1, 2016</style></date></pub-dates></dates><isbn><style face="normal" font="default" size="100%">0021-9630</style></isbn><abstract><style face="normal" font="default" size="100%">Background Little is known about how children differ in the onset and evolution of separation anxiety (SA) symptoms during the preschool years, and how SA develops into separation anxiety disorder. In a large, representative population-based sample, we investigated the developmental trajectories of SA symptoms from infancy to school entry, their early associated risk factors, and their associations with teachers&apos; ratings of SA in kindergarten. Methods Longitudinal assessment of SA trajectories and risk factors in a cohort of 1,933 families between the ages of 1.5 and 6 years. Results Analyses revealed a best-fitting, 4-trajectory solution, including a prevailing, unaffected Low-Persistent group (60.2%), and three smaller groups of distinct developmental course: a High-Increasing (6.9%), a High-Decreasing (10.8%), and a Low-Increasing group (22.1%). The High-Increasing group remained high throughout the preschool years and was the only trajectory to predict teacher-assessed SA at age 6 years. Except for the High-Increasing, all trajectories showed substantial reduction in symptoms by age 6 years. The High-Increasing and High-Decreasing groups shared several early risk factors, but the former was uniquely associated with higher maternal depression, maternal smoking during pregnancy, and parental unemployment. Conclusions Most children with high SA profile at age 1.5 years are expected to progressively recover by age 4?5. High SA at age 1.5 that persists over time deserves special attention, and may predict separation anxiety disorder. A host of child perinatal, parental and family-contextual risk factors were associated with the onset and developmental course of SA across the preschool years.</style></abstract><urls><pdf-urls><url>internal-pdf://1244/Battaglia et al. - 2016 - Distinct trajectories of separation anxiety in the.pdf</url></pdf-urls></urls><electronic-resource-num><style face="normal" font="default" size="100%">10.1111/jcpp.12424</style></electronic-resource-num><remote-database-name><style face="normal" font="default" size="100%">acamh.onlinelibrary.wiley.com (Atypon)</style></remote-database-name><access-date><style face="normal" font="default" size="100%">2022-01-13 13:41:49</style></access-date></record><record><database name="Journals results.enl" path="D:\Umbrella review\Database search results\journals\Journals results.enl">Journals results.enl</database><source-app name="EndNote" version="20.1">EndNote</source-app><rec-number>2996</rec-number><foreign-keys><key app="EN" db-id="205vaaf2brra08exwr6xfzpmfxdvwfr2fep2">2996</key></foreign-keys><ref-type name="Journal Article">17</ref-type><contributors><authors><author><style face="normal" font="default" size="100%">Bayer, Jordana K.</style></author><author><style face="normal" font="default" size="100%">Hiscock, Harriet</style></author><author><style face="normal" font="default" size="100%">Ukoumunne, Obioha C.</style></author><author><style face="normal" font="default" size="100%">Price, Anna</style></author><author><style face="normal" font="default" size="100%">Wake, Melissa</style></author></authors></contributors><titles><title><style face="normal" font="default" size="100%">Early childhood aetiology of mental health problems: a longitudinal population-based study</style></title><secondary-title><style face="normal" font="default" size="100%">Journal of Child Psychology and Psychiatry</style></secondary-title><short-title><style face="normal" font="default" size="100%">Early childhood aetiology of mental health problems</style></short-title></titles><periodical><full-title><style face="normal" font="default" size="100%">Journal of Child Psychology and Psychiatry</style></full-title></periodical><pages><style face="normal" font="default" size="100%">1166-1174</style></pages><volume><style face="normal" font="default" size="100%">49</style></volume><number><style face="normal" font="default" size="100%">11</style></number><keywords><keyword><style face="normal" font="default" size="100%">mental health</style></keyword><keyword><style face="normal" font="default" size="100%">preschool</style></keyword><keyword><style face="normal" font="default" size="100%">parenting</style></keyword><keyword><style face="normal" font="default" size="100%">Child</style></keyword><keyword><style face="normal" font="default" size="100%">behaviour problems</style></keyword><keyword><style face="normal" font="default" size="100%">aetiology</style></keyword><keyword><style face="normal" font="default" size="100%">externalising problems</style></keyword><keyword><style face="normal" font="default" size="100%">internalising problems</style></keyword></keywords><dates><year><style face="normal" font="default" size="100%">2008</style></year><pub-dates><date><style face="normal" font="default" size="100%">November 1, 2008</style></date></pub-dates></dates><isbn><style face="normal" font="default" size="100%">0021-9630</style></isbn><abstract><style face="normal" font="default" size="100%">Background:? Mental health problems comprise an international public health issue affecting up to 20% of children and show considerable stability. We aimed to identify child, parenting, and family predictors from infancy in the development of externalising and internalising behaviour problems by age 3?years. Methods:? Design Longitudinal, population-based survey completed by primary caregivers when children were 7, 12, 18, 24 and 36?months old. Participants 733 children sequentially recruited at 6?7?months from routine well-child appointments (August?September 2004) across six socio-economically and culturally diverse government areas in Victoria, Australia; 589 (80%) retained at 3?years. Measures 7?months: sociodemographic characteristics, maternal mental health (Depression Anxiety Stress Scale (DASS)), substance misuse, home violence, social isolation, infant temperament; 12?months: partner relationship, parenting (Parent Behavior Checklist (PBC)); 18, 24 and 36?months: child behaviour (Child Behavior Checklist 1½?5 (CBCL)), PBC, DASS. Results:? Sixty-nine percent of all families attending well-child clinics took part. The consistent and cumulative predictors of externalising behaviours were parent stress and harsh discipline. Predictors of internalising behaviours included small family size, parent distress, and parenting. Twenty-five percent of variation in early externalising behaviour and 17% of variation in early internalising behaviour was explained. Conclusions:? Effective and cost-efficient population approaches to preventing mental health problems early in childhood are urgently needed. Programmes must support parents in reducing personal stress as well as negative parenting practices.</style></abstract><urls></urls><electronic-resource-num><style face="normal" font="default" size="100%">10.1111/j.1469-7610.2008.01943.x</style></electronic-resource-num><remote-database-name><style face="normal" font="default" size="100%">acamh.onlinelibrary.wiley.com (Atypon)</style></remote-database-name><access-date><style face="normal" font="default" size="100%">2022-01-13 13:41:58</style></access-date></record><record><database name="Journals results.enl" path="D:\Umbrella review\Database search results\journals\Journals results.enl">Journals results.enl</database><source-app name="EndNote" version="20.1">EndNote</source-app><rec-number>3807</rec-number><foreign-keys><key app="EN" db-id="205vaaf2brra08exwr6xfzpmfxdvwfr2fep2">3807</key></foreign-keys><ref-type name="Journal Article">17</ref-type><contributors><authors><author><style face="normal" font="default" size="100%">Beardslee, William R.</style></author><author><style face="normal" font="default" size="100%">Klosinski, Lee E.</style></author><author><style face="normal" font="default" size="100%">Saltzman, William</style></author><author><style face="normal" font="default" size="100%">Mogil, Catherine</style></author><author><style face="normal" font="default" size="100%">Pangelinan, Susan</style></author><author><style face="normal" font="default" size="100%">McKnight, Carl P.</style></author><author><style face="normal" font="default" size="100%">Lester, Patricia</style></author></authors></contributors><titles><title><style face="normal" font="default" size="100%">Dissemination of Family-Centered Prevention for Military and Veteran Families: Adaptations and Adoption within Community and Military Systems of Care</style></title><secondary-title><style face="normal" font="default" size="100%">Clinical Child and Family Psychology Review</style></secondary-title><short-title><style face="normal" font="default" size="100%">Dissemination of Family-Centered Prevention for Military and Veteran Families</style></short-title></titles><periodical><full-title><style face="normal" font="default" size="100%">Clinical Child and Family Psychology Review</style></full-title></periodical><pages><style face="normal" font="default" size="100%">394-409</style></pages><volume><style face="normal" font="default" size="100%">16</style></volume><number><style face="normal" font="default" size="100%">4</style></number><dates><year><style face="normal" font="default" size="100%">2013</style></year><pub-dates><date><style face="normal" font="default" size="100%">2013-12-01</style></date></pub-dates></dates><isbn><style face="normal" font="default" size="100%">1573-2827</style></isbn><abstract><style face="normal" font="default" size="100%">In response to the needs of military families confronting the challenges of prolonged war, we developed Families OverComing Under Stress (FOCUS), a multi-session intervention for families facing multiple deployments and combat stress injuries adapted from existing evidence-based family prevention interventions (Lester et al. in Mil Med 176(1): 19–25, 2011). In an implementation of this intervention contracted by the US Navy Bureau of Medicine and Surgery (BUMED), FOCUS teams were deployed to military bases in the United States and the Pacific Rim to deliver a suite of family-centered preventive services based on the FOCUS model (Beardslee et al. in Prev Sci 12(4): 339–348, 2011). Given the number of families affected by wartime service and the changing circumstances they faced in active duty and veteran settings, it rapidly became evident that adaptations of this approach for families in other contexts were needed. We identified the core elements of FOCUS that are essential across all adaptations: (1) Family Psychological Health Check-in; (2) family-specific psychoeducation; (3) family narrative timeline; and (4) family-level resilience skills (e.g., problem solving). In this report, we describe the iterative process of adapting the intervention for different groups of families: wounded, ill, and injured warriors, families with young children, couples, and parents. We also describe the process of adopting this intervention for use in different ecological contexts to serve National Guard, Reserve and veterans, and utilization of technology-enhanced platforms to reach geographically dispersed families. We highlight the lessons learned when faced with the need to rapidly deploy interventions, adapt them to the changing, growing needs of families under real-world circumstances, and conduct rigorous evaluation procedures when long-term, randomized trial designs are not feasible to meet an emergent public health need.</style></abstract><urls><pdf-urls><url>internal-pdf://2533/Beardslee et al. - 2013 - Dissemination of Family-Centered Prevention for Mi.pdf</url></pdf-urls></urls><electronic-resource-num><style face="normal" font="default" size="100%">10.1007/s10567-013-0154-y</style></electronic-resource-num><remote-database-name><style face="normal" font="default" size="100%">Springer Link</style></remote-database-name><language><style face="normal" font="default" size="100%">en</style></language><access-date><style face="normal" font="default" size="100%">2022-01-14 20:54:09</style></access-date></record><record><database name="Journals results.enl" path="D:\Umbrella review\Database search results\journals\Journals results.enl">Journals results.enl</database><source-app name="EndNote" version="20.1">EndNote</source-app><rec-number>3193</rec-number><foreign-keys><key app="EN" db-id="205vaaf2brra08exwr6xfzpmfxdvwfr2fep2">3193</key></foreign-keys><ref-type name="Journal Article">17</ref-type><contributors><authors><author><style face="normal" font="default" size="100%">Bearman, Sarah Kate</style></author><author><
[truncated: 4,470,535 more chars]
