# Supplementary material for: An umbrella review of reviews on challenges to meaningful adolescent involvement in health research
Source: Health Expect. 2024 Jan 27;27(1):e13980. doi: 10.1111/hex.13980 (PMC10821743; doi:10.1111/hex.13980)
Supplement: Supplementary file 1 — Supporting information. [file HEX-27-e13980-s001.zip › Search record and results/Other sources/10 Journals/7- Pediatrics/Journal of Paediatrics - Total results.xml]

<?xml version="1.0" encoding="UTF-8"?>
<xml><records><record><database name="MyLibrary">MyLibrary</database><source-app name="Zotero">Zotero</source-app><ref-type name="Journal Article">17</ref-type><contributors><authors><author>Tremblay, Melissa</author><author>Baydala, Lola</author><author>Khan, Maria</author><author>Currie, Cheryl</author><author>Morley, Kirstyn</author><author>Burkholder, Caitlin</author><author>Davidson, Riley</author><author>Stillar, Amanda</author></authors></contributors><titles><title>Primary Substance Use Prevention Programs for Children and Youth: A Systematic Review</title><secondary-title>Pediatrics</secondary-title><short-title>Primary Substance Use Prevention Programs for Children and Youth</short-title></titles><periodical><full-title>Pediatrics</full-title><abbr-1>Pediatrics</abbr-1></periodical><pages>e20192747</pages><volume>146</volume><number>3</number><issue>3</issue><dates><year>2020</year><pub-dates><date>September 1, 2020</date></pub-dates></dates><isbn>0031-4005</isbn><electronic-resource-num>10.1542/peds.2019-2747</electronic-resource-num><abstract>10.1542/6158618545001Video AbstractPEDS-VA_2019-27476158618545001An updated synthesis of research on substance abuse prevention programs can promote enhanced uptake of programs with proven effectiveness, particularly when paired with information relevant to practitioners and policy makers.To assess the strength of the scientific evidence for psychoactive substance abuse prevention programs for school-aged children and youth.A systematic review was conducted of studies published up until March 31, 2020.Articles on substance abuse prevention programs for school-aged children and youth were independently screened and included if they met eligibility criteria: (1) the program was designed for a general population of children and youth (ie, not designed for particular target groups), (2) the program was delivered to a general population, (3) the program only targeted children and youth, and (4) the study included a control group.Two reviewers independently evaluated study quality and extracted outcome data.Ninety studies met eligibility criteria, representing 16 programs. Programs evaluated with the largest combined sample sizes were Drug Abuse Resistance Education, Project Adolescent Learning Experiences Resistance Training, Life Skills Training (LST), the Adolescent Alcohol Prevention Trial, and Project Choice.Given the heterogeneity of outcomes measured in the included studies, it was not possible to conduct a statistical meta-analysis of program effectiveness.The most research has been conducted on the LST program. However, as with other programs included in this review, studies of LST effectiveness varied in quality. With this review, we provide an updated summary of evidence for primary prevention program effectiveness.</abstract><remote-database-name>Silverchair</remote-database-name><urls><web-urls><url>https://doi.org/10.1542/peds.2019-2747</url></web-urls><pdf-urls><url>internal-pdf://248/Tremblay et al. - 2020 - Primary Substance Use Prevention Programs for Chil.pdf</url></pdf-urls></urls><access-date>2022-01-11 18:23:24</access-date></record><record><database name="MyLibrary">MyLibrary</database><source-app name="Zotero">Zotero</source-app><ref-type name="Journal Article">17</ref-type><contributors><authors><author>Holt, Melissa K.</author><author>Vivolo-Kantor, Alana M.</author><author>Polanin, Joshua R.</author><author>Holland, Kristin M.</author><author>DeGue, Sarah</author><author>Matjasko, Jennifer L.</author><author>Wolfe, Misty</author><author>Reid, Gerald</author></authors></contributors><titles><title>Bullying and Suicidal Ideation and Behaviors: A Meta-Analysis</title><secondary-title>Pediatrics</secondary-title><short-title>Bullying and Suicidal Ideation and Behaviors</short-title></titles><periodical><full-title>Pediatrics</full-title><abbr-1>Pediatrics</abbr-1></periodical><pages>e496-e509</pages><volume>135</volume><number>2</number><issue>2</issue><dates><year>2015</year><pub-dates><date>February 1, 2015</date></pub-dates></dates><isbn>0031-4005</isbn><electronic-resource-num>10.1542/peds.2014-1864</electronic-resource-num><abstract>Over the last decade there has been increased attention to the association between bullying involvement (as a victim, perpetrator, or bully-victim) and suicidal ideation/behaviors. We conducted a meta-analysis to estimate the association between bullying involvement and suicidal ideation and behaviors.We searched multiple online databases and reviewed reference sections of articles derived from searches to identify cross-sectional studies published through July 2013. Using search terms associated with bullying, suicide, and youth, 47 studies (38.3% from the United States, 61.7% in non-US samples) met inclusion criteria. Seven observers independently coded studies and met in pairs to reach consensus.Six different meta-analyses were conducted by using 3 predictors (bullying victimization, bullying perpetration, and bully/victim status) and 2 outcomes (suicidal ideation and suicidal behaviors). A total of 280 effect sizes were extracted and multilevel, random effects meta-analyses were performed. Results indicated that each of the predictors were associated with risk for suicidal ideation and behavior (range, 2.12 [95% confidence interval (CI), 1.67–2.69] to 4.02 [95% CI, 2.39–6.76]). Significant heterogeneity remained across each analysis. The bullying perpetration and suicidal behavior effect sizes were moderated by the study’s country of origin; the bully/victim status and suicidal ideation results were moderated by bullying assessment method.Findings demonstrated that involvement in bullying in any capacity is associated with suicidal ideation and behavior. Future research should address mental health implications of bullying involvement to prevent suicidal ideation/behavior.</abstract><remote-database-name>Silverchair</remote-database-name><urls><web-urls><url>https://doi.org/10.1542/peds.2014-1864</url></web-urls></urls><access-date>2022-01-11 18:23:27</access-date></record><record><database name="MyLibrary">MyLibrary</database><source-app name="Zotero">Zotero</source-app><ref-type name="Journal Article">17</ref-type><contributors><authors><author>Maslow, Gary R.</author><author>Chung, Richard J.</author></authors></contributors><titles><title>Systematic Review of Positive Youth Development Programs for Adolescents With Chronic Illness</title><secondary-title>Pediatrics</secondary-title></titles><periodical><full-title>Pediatrics</full-title><abbr-1>Pediatrics</abbr-1></periodical><pages>e1605-e1618</pages><volume>131</volume><number>5</number><issue>5</issue><dates><year>2013</year><pub-dates><date>May 1, 2013</date></pub-dates></dates><isbn>0031-4005</isbn><electronic-resource-num>10.1542/peds.2012-1615</electronic-resource-num><abstract>The Positive Youth Development (PYD) framework has been successfully used to support at-risk youth. However, its effectiveness in fostering positive outcomes for adolescents with chronic illness has not been established. We performed a systematic review of PYD-consistent programs for adolescents with chronic illness.Data sources included PubMed, CINAHL, and PsychINFO. Guided by an analytic framework, we searched for studies of PYD-consistent programs serving adolescents and young adults aged 13 through 24 with chronic illness. References were screened iteratively with increasing depth until a focused cohort was obtained and reviewed in full. The authors separately reviewed the studies using structured analysis forms. Relevant study details were abstracted during the review process.Fifteen studies describing 14 programs were included in the analysis. Three comprehensive programs included all 3 core components of a PYD program, including opportunities for youth leadership, skill building, and sustained connections between youth and adults. Four programs were primarily mentoring programs, and 7 others focused on youth leadership. Programs served youth with a variety of chronic illnesses. The quality and type of evaluation varied considerably, with most reporting psychosocial outcomes but only a few including medical outcomes.The PYD-consistent programs identified in this review can serve as models for the development of youth development programs for adolescents with chronic illness. Additional study is needed to evaluate such programs rigorously with respect to both psychosocial and health-related outcomes. PYD-consistent programs have the potential to reach youth with chronic illness and promote positive adult outcomes broadly.</abstract><remote-database-name>Silverchair</remote-database-name><urls><web-urls><url>https://doi.org/10.1542/peds.2012-1615</url></web-urls></urls><access-date>2022-01-11 18:23:28</access-date></record><record><database name="MyLibrary">MyLibrary</database><source-app name="Zotero">Zotero</source-app><ref-type name="Journal Article">17</ref-type><contributors><authors><author>Levy, Sharon</author></authors></contributors><titles><title>Youth and the Opioid Epidemic</title><secondary-title>Pediatrics</secondary-title></titles><periodical><full-title>Pediatrics</full-title><abbr-1>Pediatrics</abbr-1></periodical><pages>e20182752</pages><volume>143</volume><number>2</number><issue>2</issue><dates><year>2019</year><pub-dates><date>February 1, 2019</date></pub-dates></dates><isbn>0031-4005</isbn><electronic-resource-num>10.1542/peds.2018-2752</electronic-resource-num><abstract>The current epidemic of opioid addiction has arguably been the most recalcitrant in the nation’s history and the first to involve substantial numbers of adolescents. The country has embarked on a public health response, including increasing access to addiction treatment. However, the treatment infrastructure, which was initially created in the 1970s, is ill equipped for meeting the needs of adolescents and young adults, who are often cared for in pediatric primary care. In this article, I review the development of the current treatment system, examine shortfalls in regard to youth-specific needs, and propose suggestions for addressing the current crisis while simultaneously preparing to address future epidemics of addiction by enabling pediatricians to better manage substance use disorders in primary care.</abstract><remote-database-name>Silverchair</remote-database-name><urls><web-urls><url>https://doi.org/10.1542/peds.2018-2752</url></web-urls><pdf-urls><url>internal-pdf://255/Levy - 2019 - Youth and the Opioid Epidemic.pdf</url></pdf-urls><text-urls><url>internal-pdf://256/Youth-and-the-Opioid-Epidemic.html</url></text-urls></urls><access-date>2022-01-11 18:27:44</access-date></record><record><database name="MyLibrary">MyLibrary</database><source-app name="Zotero">Zotero</source-app><ref-type name="Journal Article">17</ref-type><contributors><authors><author>Joseph, Pathma D.</author><author>Caldwell, Patrina H.Y.</author><author>Tong, Allison</author><author>Hanson, Camilla S.</author><author>Craig, Jonathan C.</author></authors></contributors><titles><title>Stakeholder Views of Clinical Trials in Low- and Middle-Income Countries: A Systematic Review</title><secondary-title>Pediatrics</secondary-title><short-title>Stakeholder Views of Clinical Trials in Low- and Middle-Income Countries</short-title></titles><periodical><full-title>Pediatrics</full-title><abbr-1>Pediatrics</abbr-1></periodical><pages>e20152800</pages><volume>137</volume><number>2</number><issue>2</issue><dates><year>2016</year><pub-dates><date>February 1, 2016</date></pub-dates></dates><isbn>0031-4005</isbn><electronic-resource-num>10.1542/peds.2015-2800</electronic-resource-num><abstract>Clinical trials are necessary to improve the health care of children, but only one-quarter are conducted in the low- to middle-income countries (LMICs) in which 98% of the global burden of disease resides.To describe stakeholder beliefs and experiences of conducting trials in children in LMICs.Electronic databases were searched to August 2014. Qualitative studies of stakeholder perspectives on conducting clinical trials among children in LMICs.Findingswere analyzed by using thematic synthesis.Thirty-nine studies involving 3110 participants (children [n = 290], parents or caregivers [n = 1609], community representatives [n = 621], clinical or research team members [n = 376], regulators [n = 18], or sponsors [n = 15]) across 22 countries were included. Five themes were identified: centrality of community engagement (mobilizing community, representatives’ pivotal role, managing expectations, and retaining involvement); cognizance of vulnerability and poverty (therapeutic opportunity and medical mistrust); contending with power differentials (exploitation, stigmatization, and disempowerment); translating research to local context (cultural beliefs, impoverishment constraints, and ethical pluralism); and advocating fair distribution of benefits (health care, sponsor obligation, and collateral community benefits). Studies not published in English were excluded.Conducting trials in children in LMICs is complex due to social disadvantage, economic scarcity, idiosyncratic cultural beliefs, and historical disempowerment, all of which contribute to inequity, mistrust, and fears of exploitation. Effective community engagement in recruiting, building research capacities, and designing trials that are pragmatic, ethical, and relevant to the health care needs of children in LMICs may help to improve the equity and health outcomes of this vulnerable population.</abstract><remote-database-name>Silverchair</remote-database-name><urls><web-urls><url>https://doi.org/10.1542/peds.2015-2800</url></web-urls><pdf-urls><url>internal-pdf://257/Joseph et al. - 2016 - Stakeholder Views of Clinical Trials in Low- and M.pdf</url></pdf-urls></urls><access-date>2022-01-11 18:27:47</access-date></record><record><database name="MyLibrary">MyLibrary</database><source-app name="Zotero">Zotero</source-app><ref-type name="Journal Article">17</ref-type><contributors><authors><author>Holt, Melissa K.</author><author>Vivolo-Kantor, Alana M.</author><author>Polanin, Joshua R.</author><author>Holland, Kristin M.</author><author>DeGue, Sarah</author><author>Matjasko, Jennifer L.</author><author>Wolfe, Misty</author><author>Reid, Gerald</author></authors></contributors><titles><title>Bullying and Suicidal Ideation and Behaviors: A Meta-Analysis</title><secondary-title>Pediatrics</secondary-title><short-title>Bullying and Suicidal Ideation and Behaviors</short-title></titles><periodical><full-title>Pediatrics</full-title><abbr-1>Pediatrics</abbr-1></periodical><pages>e496-e509</pages><volume>135</volume><number>2</number><issue>2</issue><dates><year>2015</year><pub-dates><date>February 1, 2015</date></pub-dates></dates><isbn>0031-4005</isbn><electronic-resource-num>10.1542/peds.2014-1864</electronic-resource-num><abstract>Over the last decade there has been increased attention to the association between bullying involvement (as a victim, perpetrator, or bully-victim) and suicidal ideation/behaviors. We conducted a meta-analysis to estimate the association between bullying involvement and suicidal ideation and behaviors.We searched multiple online databases and reviewed reference sections of articles derived from searches to identify cross-sectional studies published through July 2013. Using search terms associated with bullying, suicide, and youth, 47 studies (38.3% from the United States, 61.7% in non-US samples) met inclusion criteria. Seven observers independently coded studies and met in pairs to reach consensus.Six different meta-analyses were conducted by using 3 predictors (bullying victimization, bullying perpetration, and bully/victim status) and 2 outcomes (suicidal ideation and suicidal behaviors). A total of 280 effect sizes were extracted and multilevel, random effects meta-analyses were performed. Results indicated that each of the predictors were associated with risk for suicidal ideation and behavior (range, 2.12 [95% confidence interval (CI), 1.67–2.69] to 4.02 [95% CI, 2.39–6.76]). Significant heterogeneity remained across each analysis. The bullying perpetration and suicidal behavior effect sizes were moderated by the study’s country of origin; the bully/victim status and suicidal ideation results were moderated by bullying assessment method.Findings demonstrated that involvement in bullying in any capacity is associated with suicidal ideation and behavior. Future research should address mental health implications of bullying involvement to prevent suicidal ideation/behavior.</abstract><remote-database-name>Silverchair</remote-database-name><urls><web-urls><url>https://doi.org/10.1542/peds.2014-1864</url></web-urls></urls><access-date>2022-01-11 18:27:49</access-date></record><record><database name="MyLibrary">MyLibrary</database><source-app name="Zotero">Zotero</source-app><ref-type name="Journal Article">17</ref-type><contributors><authors><author>Guilamo-Ramos, Vincent</author><author>Bouris, Alida</author><author>Lee, Jane</author><author>McCarthy, Katharine</author><author>Michael, Shannon L.</author><author>Pitt-Barnes, Seraphine</author><author>Dittus, Patricia</author></authors></contributors><titles><title>Paternal Influences on Adolescent Sexual Risk Behaviors: A Structured Literature Review</title><secondary-title>Pediatrics</secondary-title><short-title>Paternal Influences on Adolescent Sexual Risk Behaviors</short-title></titles><periodical><full-title>Pediatrics</full-title><abbr-1>Pediatrics</abbr-1></periodical><pages>e1313-e1325</pages><volume>130</volume><number>5</number><issue>5</issue><dates><year>2012</year><pub-dates><date>November 1, 2012</date></pub-dates></dates><isbn>0031-4005</isbn><electronic-resource-num>10.1542/peds.2011-2066</electronic-resource-num><abstract>To date, most parent-based research has neglected the role of fathers in shaping adolescent sexual behavior and has focused on mothers. The objective of this study was to conduct a structured review to assess the role of paternal influence on adolescent sexual behavior and to assess the methodological quality of the paternal influence literature related to adolescent sexual behavior.We searched electronic databases: PubMed, PsychINFO, Social Services Abstracts, Family Studies Abstracts, Sociological Abstracts, and the Cumulative Index to Nursing and Allied Health Literature. Studies published between 1980 and 2011 that targeted adolescents 11 to 18 years and focused on paternal parenting processes were included. Methodological quality was assessed by using an 11-item scoring system.Thirteen articles were identified and reviewed. Findings suggest paternal factors are independently associated with adolescent sexual behavior relative to maternal factors. The most commonly studied paternal influence was emotional qualities of the father-adolescent relationship. Paternal communication about sex was most consistently associated with adolescent sexual behavior, whereas paternal attitudes about sex was least associated. Methodological limitations include a tendency to rely on cross-sectional design, nonprobability sampling methods, and focus on sexual debut versus broader sexual behavior.Existing research preliminarily suggests fathers influence the sexual behavior of their adolescent children; however, more rigorous research examining diverse facets of paternal influence on adolescent sexual behavior is needed. We provide recommendations for primary care providers and public health practitioners to better incorporate fathers into interventions designed to reduce adolescent sexual risk behavior.</abstract><remote-database-name>Silverchair</remote-database-name><urls><web-urls><url>https://doi.org/10.1542/peds.2011-2066</url></web-urls></urls><access-date>2022-01-11 18:27:51</access-date></record><record><database name="MyLibrary">MyLibrary</database><source-app name="Zotero">Zotero</source-app><ref-type name="Journal Article">17</ref-type><contributors><authors><author>Schwartz, Richard H.</author></authors></contributors><titles><title>Adolescent Heroin Use: A Review</title><secondary-title>Pediatrics</secondary-title><short-title>Adolescent Heroin Use</short-title></titles><periodical><full-title>Pediatrics</full-title><abbr-1>Pediatrics</abbr-1></periodical><pages>1461-1466</pages><volume>102</volume><number>6</number><issue>6</issue><dates><year>1998</year><pub-dates><date>December 1, 1998</date></pub-dates></dates><isbn>0031-4005</isbn><electronic-resource-num>10.1542/peds.102.6.1461</electronic-resource-num><abstract>Use of heroin by American teenagers is beginning to show disturbing increases in national and statewide surveys. According to data from the 1997 National Institute on Drug Abuse monograph Monitoring The Future, heroin use by American high school 12th graders was 100% higher than it was from 1990 to 1996 (0.90–1.8%). In 1997, there was a further increase to 2.1%. Additional support for an increase in heroin use in the United States comes from analysis of recent survey data from California, Texas, and Maryland. Heroin imported from Colombia and from Mexico is now cheaper and of high potency, permitting novices to start with nasal administration of the drug. Most American adolescents now initiate heroin use by snorting it; however, frequent use of heroin by any route rapidly leads to tolerance and intense drug craving. Psychological dependence to heroin, and to the often exciting yet chaotic lifestyle of a heroin addict, is very difficult to overcome. Acute heroin withdrawal syndrome is usually not severe and most addicts in withdrawal can be managed in an outpatient setting. Naloxone must be used with great restraint and in smaller than usual doses in known heroin addicts. Successful long-term management often includes acute detoxification followed by long-term residential drug treatment. Managed care payment issues have impeded placement in appropriate treatment programs. Additional long-term management issues include regular attendance at 12-step meetings (Alcoholics Anonymous or Narcotics Anonymous), biweekly urine tests for drugs of abuse, attention to issues of dual diagnosis (group or family therapy), and reapproachment with family, school, and straight friends.</abstract><remote-database-name>Silverchair</remote-database-name><urls><web-urls><url>https://doi.org/10.1542/peds.102.6.1461</url></web-urls></urls><access-date>2022-01-11 18:27:54</access-date></record><record><database name="MyLibrary">MyLibrary</database><source-app name="Zotero">Zotero</source-app><ref-type name="Journal Article">17</ref-type><contributors><authors><author>Strasburger, Victor C.</author><author>Donnerstein, Edward</author></authors></contributors><titles><title>Children, Adolescents, and the Media: Issues and Solutions</title><secondary-title>Pediatrics</secondary-title><short-title>Children, Adolescents, and the Media</short-title></titles><periodical><full-title>Pediatrics</full-title><abbr-1>Pediatrics</abbr-1></periodical><pages>129-139</pages><volume>103</volume><number>1</number><issue>1</issue><dates><year>1999</year><pub-dates><date>January 1, 1999</date></pub-dates></dates><isbn>0031-4005</isbn><electronic-resource-num>10.1542/peds.103.1.129</electronic-resource-num><abstract>I believe television is going to be the test of the modern world, and that in this new opportunity to see beyond the range of our vision we shall discover either a new and unbearable disturbance of the general peace or a saving radiance in the sky. We shall stand or fall by television. —Author E. B. White1Television and other media represent one of the most important and underrecognized influences on children and adolescents' health and behavior in the 1990s. Their impact should be eliciting serious concern, not just from parents and educators but from physicians, public health advocates, and politicians as well (Fig 1). Although objections to various programming and advertising practices can exist on common sense, philosophical, aesthetic, humanistic, or public health grounds without strict scientific data,2 increasing numbers of studies document that a serious problem exists.</abstract><remote-database-name>Silverchair</remote-database-name><urls><web-urls><url>https://doi.org/10.1542/peds.103.1.129</url></web-urls></urls><access-date>2022-01-11 18:27:56</access-date></record><record><database name="MyLibrary">MyLibrary</database><source-app name="Zotero">Zotero</source-app><ref-type name="Journal Article">17</ref-type><contributors><authors><author>L’Engle, Kelly L.</author><author>Mangone, Emily R.</author><author>Parcesepe, Angela M.</author><author>Agarwal, Smisha</author><author>Ippoliti, Nicole B.</author></authors></contributors><titles><title>Mobile Phone Interventions for Adolescent Sexual and Reproductive Health: A Systematic Review</title><secondary-title>Pediatrics</secondary-title><short-title>Mobile Phone Interventions for Adolescent Sexual and Reproductive Health</short-title></titles><periodical><full-title>Pediatrics</full-title><abbr-1>Pediatrics</abbr-1></periodical><pages>e20160884</pages><volume>138</volume><number>3</number><issue>3</issue><dates><year>2016</year><pub-dates><date>September 1, 2016</date></pub-dates></dates><isbn>0031-4005</isbn><electronic-resource-num>10.1542/peds.2016-0884</electronic-resource-num><abstract>Interventions for adolescent sexual and reproductive health (ASRH) are increasingly using mobile phones but may not effectively report evidence.To assess strategies, findings, and quality of evidence on using mobile phones to improve ASRH by using the mHealth Evidence Reporting and Assessment (mERA) checklist recently published by the World Health Organization mHealth Technical Evidence Review Group.Systematic searches of 8 databases for peer-reviewed studies published January 2000 through August 2014.Eligible studies targeted adolescents ages 10 to 24 and provided results from mobile phone interventions designed to improve ASRH.Studies were evaluated according to the mERA checklist, covering essential mHealth criteria and methodological reporting criteria.Thirty-five articles met inclusion criteria. Studies reported on 28 programs operating at multiple levels of the health care system in 7 countries. Most programs (82%) used text messages. An average of 41% of essential mHealth criteria were met (range 14%–79%). An average of 82% of methodological reporting criteria were met (range 52%–100%). Evidence suggests that inclusion of text messaging in health promotion campaigns, sexually transmitted infection screening and follow-up, and medication adherence may lead to improved ASRH.Only 3 articles reported evidence from lower- or middle-income countries, so it is difficult to draw conclusions for these settings.Evidence on mobile phone interventions for ASRH published in peer-reviewed journals reflects a high degree of quality in methods and reporting. In contrast, current reporting on essential mHealth criteria is insufficient for understanding, replicating, and scaling up mHealth interventions.</abstract><remote-database-name>Silverchair</remote-database-name><urls><web-urls><url>https://doi.org/10.1542/peds.2016-0884</url></web-urls><pdf-urls><url>internal-pdf://259/L’Engle et al. - 2016 - Mobile Phone Interventions for Adolescent Sexual a.pdf</url></pdf-urls><text-urls><url>internal-pdf://260/Mobile-Phone-Interventions-for-Adolescent-Sexual.html</url></text-urls></urls><access-date>2022-01-11 18:28:23</access-date></record><record><database name="MyLibrary">MyLibrary</database><source-app name="Zotero">Zotero</source-app><ref-type name="Journal Article">17</ref-type><contributors><authors><author>Strasburger, Victor C.</author><author>Zimmerman, Harry</author><author>Temple, Jeff R.</author><author>Madigan, Sheri</author></authors></contributors><titles><title>Teenagers, Sexting, and the Law</title><secondary-title>Pediatrics</secondary-title></titles><periodical><full-title>Pediatrics</full-title><abbr-1>Pediatrics</abbr-1></periodical><pages>e20183183</pages><volume>143</volume><number>5</number><issue>5</issue><dates><year>2019</year><pub-dates><date>May 1, 2019</date></pub-dates></dates><isbn>0031-4005</isbn><electronic-resource-num>10.1542/peds.2018-3183</electronic-resource-num><abstract>The phenomenon of teen sexting emerged as a result of the proliferation of digital technology. More than 40 studies have established that teen sexting occurs relatively frequently and is a rising trend, commensurate with the ubiquity of smartphone ownership in teens. Studies have shown that sexting is associated with incidences of increased sexual behavior. US state laws on sexting vary widely, from decriminalization to misdemeanor charges or prosecution for child pornography with harsh sentences. Teen behavior and digital invention have outpaced the development of new laws, and this has the potential to have dire legal ramifications for teens. Separating consensual sexting from nonconsensual sexting and actual child pornography is a critical next step for law enforcement agencies and policy makers to catch up to technology. In this article, we argue that consensual teen-to-teen sexting does not warrant law enforcement involvement but rather is a health and education issue that is better addressed at home, in schools, and in primary care.</abstract><remote-database-name>Silverchair</remote-database-name><urls><web-urls><url>https://doi.org/10.1542/peds.2018-3183</url></web-urls><pdf-urls><url>internal-pdf://268/Strasburger et al. - 2019 - Teenagers, Sexting, and the Law.pdf</url></pdf-urls><text-urls><url>internal-pdf://269/Teenagers-Sexting-and-the-Law.html</url></text-urls></urls><access-date>2022-01-11 18:29:16</access-date></record><record><database name="MyLibrary">MyLibrary</database><source-app name="Zotero">Zotero</source-app><ref-type name="Journal Article">17</ref-type><contributors><authors><author>Vallabhan, Monique K.</author><author>Jimenez, Elizabeth Y.</author><author>Nash, Jacob L.</author><author>Gonzales-Pacheco, Diana</author><author>Coakley, Kathryn E.</author><author>Noe, Shelly R.</author><author>DeBlieck, Conni J.</author><author>Summers, Linda C.</author><author>Feldstein-Ewing, Sarah W.</author><author>Kong, Alberta S.</author></authors></contributors><titles><title>Motivational Interviewing to Treat Adolescents With Obesity: A Meta-analysis</title><secondary-title>Pediatrics</secondary-title><short-title>Motivational Interviewing to Treat Adolescents With Obesity</short-title></titles><periodical><full-title>Pediatrics</full-title><abbr-1>Pediatrics</abbr-1></periodical><pages>e20180733</pages><volume>142</volume><number>5</number><issue>5</issue><dates><year>2018</year><pub-dates><date>November 1, 2018</date></pub-dates></dates><isbn>0031-4005</isbn><electronic-resource-num>10.1542/peds.2018-0733</electronic-resource-num><abstract>Successful treatment approaches are needed for obesity in adolescents. Motivational interviewing (MI), a counseling approach designed to enhance behavior change, shows promise in promoting healthy lifestyle changes.Conduct a systematic review of MI for treating overweight and obesity in adolescents and meta-analysis of its effects on anthropometric and cardiometabolic outcomes.We searched Medline, Embase, Cumulative Index to Nursing and Allied Health Literature, PsychINFO, Web of Science, Cochrane Library, and Google Scholar from January 1997 to April 2018.Four authors reviewed titles, abstracts, and full-text articles.Two authors abstracted data and assessed risk of bias and quality of evidence.Seventeen studies met inclusion criteria; 11 were included in the meta-analysis. There were nonsignificant effects on reducing BMI (mean difference [MD] −0.27; 95% confidence interval −0.98 to 0.44) and BMI percentile (MD −1.07; confidence interval −3.63 to 1.48) and no discernable effects on BMI z score, waist circumference, glucose, triglycerides, cholesterol, or fasting insulin. Optimal information size necessary for detecting statistically significant MDs was not met for any outcome. Qualitative synthesis suggests MI may improve health-related behaviors, especially when added to complementary interventions.Small sample sizes, overall moderate risk of bias, and short follow-up periods.MI alone does not seem effective for treating overweight and obesity in adolescents, but sample size and study dose, delivery, and duration issues complicate interpretation of the results. Larger, longer duration studies may be needed to properly assess MI for weight management in adolescents.</abstract><remote-database-name>Silverchair</remote-database-name><urls><web-urls><url>https://doi.org/10.1542/peds.2018-0733</url></web-urls><pdf-urls><url>internal-pdf://270/Vallabhan et al. - 2018 - Motivational Interviewing to Treat Adolescents Wit.pdf</url></pdf-urls><text-urls><url>internal-pdf://271/Motivational-Interviewing-to-Treat-Adolescents.html</url></text-urls></urls><access-date>2022-01-11 18:29:19</access-date></record><record><database name="MyLibrary">MyLibrary</database><source-app name="Zotero">Zotero</source-app><ref-type name="Journal Article">17</ref-type><contributors><authors><author>Yuma-Guerrero, Paula J.</author><author>Lawson, Karla A.</author><author>Velasquez, Mary M.</author><author>von Sternberg, Kirk</author><author>Maxson, Todd</author><author>Garcia, Nilda</author></authors></contributors><titles><title>Screening, Brief Intervention, and Referral for Alcohol Use in Adolescents: A Systematic Review</title><secondary-title>Pediatrics</secondary-title><short-title>Screening, Brief Intervention, and Referral for Alcohol Use in Adolescents</short-title></titles><periodical><full-title>Pediatrics</full-title><abbr-1>Pediatrics</abbr-1></periodical><pages>115-122</pages><volume>130</volume><number>1</number><issue>1</issue><dates><year>2012</year><pub-dates><date>July 1, 2012</date></pub-dates></dates><isbn>0031-4005</isbn><electronic-resource-num>10.1542/peds.2011-1589</electronic-resource-num><abstract>Alcohol use by adolescents is widespread and is connected to a number of negative health and social outcomes. Adolescents receiving emergent care for injuries are often linked with risky use of alcohol. The trauma system has widely adopted the use of screening, brief intervention, and referral to treatment (SBIRT) for preventing alcohol-related injury recidivism and other negative outcomes. The purpose of this article is to review the evidence around SBIRT with adolescent patients in acute care settings.This article reviews 7 randomized controlled trials evaluating risky drinking interventions among adolescent patients in acute care settings. All studies took place in the emergency departments of level I trauma centers.Four of the 7 studies reviewed demonstrated a significant intervention effect; however, no one intervention reduced both alcohol consumption and alcohol-related consequences. Two of these 4 studies only included patients ages 18 and older. Subgroup analyses with adolescents engaged in risky alcohol-related behaviors, conducted in 2 of the studies, showed significant intervention effects. Five studies showed positive consumption and/or consequences for all study participants regardless of condition, suggesting that an emergent injury and/or the screening process may have a protective effect.Based on existing evidence, it is not clear whether SBIRT is an effective approach to risky alcohol use among adolescent patients in acute care. Additional research is needed around interventions and implementation.</abstract><remote-database-name>Silverchair</remote-database-name><urls><web-urls><url>https://doi.org/10.1542/peds.2011-1589</url></web-urls><pdf-urls><url>internal-pdf://272/Yuma-Guerrero et al. - 2012 - Screening, Brief Intervention, and Referral for Al.pdf</url></pdf-urls><text-urls><url>internal-pdf://273/Screening-Brief-Intervention-and-Referral-for.html</url></text-urls></urls><access-date>2022-01-11 18:29:22</access-date></record><record><database name="MyLibrary">MyLibrary</database><source-app name="Zotero">Zotero</source-app><ref-type name="Journal Article">17</ref-type><contributors><authors><author>Kaess, Michael</author><author>Brunner, Romuald</author><author>Chanen, Andrew</author></authors></contributors><titles><title>Borderline Personality Disorder in Adolescence</title><secondary-title>Pediatrics</secondary-title></titles><periodical><full-title>Pediatrics</full-title><abbr-1>Pediatrics</abbr-1></periodical><pages>782-793</pages><volume>134</volume><number>4</number><issue>4</issue><dates><year>2014</year><pub-dates><date>October 1, 2014</date></pub-dates></dates><isbn>0031-4005</isbn><electronic-resource-num>10.1542/peds.2013-3677</electronic-resource-num><abstract>Borderline personality disorder (BPD) is a common and severe mental disorder that is associated with severe functional impairment and a high suicide rate. BPD is usually associated with other psychiatric and personality disorders, high burden on families and carers, continuing resource utilization, and high treatment costs. BPD has been a controversial diagnosis in adolescents, but this is no longer justified. Recent evidence demonstrates that BPD is as reliable and valid among adolescents as it is in adults and that adolescents with BPD can benefit from early intervention. Consequently, adolescent BPD is now recognized in psychiatric classification systems and in national treatment guidelines. This review aims to inform practitioners in the field of adolescent health about the nature of BPD in adolescence and the benefits of early detection and intervention. BPD diagnosis and treatment should be considered part of routine practice in adolescent mental health to improve these individuals’ well-being and long-term prognosis.</abstract><remote-database-name>Silverchair</remote-database-name><urls><web-urls><url>https://doi.org/10.1542/peds.2013-3677</url></web-urls><pdf-urls><url>internal-pdf://274/Kaess et al. - 2014 - Borderline Personality Disorder in Adolescence.pdf</url></pdf-urls><text-urls><url>internal-pdf://275/Borderline-Personality-Disorder-in-Adolescence.html</url></text-urls></urls><access-date>2022-01-11 18:29:23</access-date></record><record><database name="MyLibrary">MyLibrary</database><source-app name="Zotero">Zotero</source-app><ref-type name="Journal Article">17</ref-type><contributors><authors><author>Smith, Anna Jo</author><author>Skow, Áine</author><author>Bodurtha, Joann</author><author>Kinra, Sanjay</author></authors></contributors><titles><title>Health Information Technology in Screening and Treatment of Child Obesity: A Systematic Review</title><secondary-title>Pediatrics</secondary-title><short-title>Health Information Technology in Screening and Treatment of Child Obesity</short-title></titles><periodical><full-title>Pediatrics</full-title><abbr-1>Pediatrics</abbr-1></periodical><pages>e894-e902</pages><volume>131</volume><number>3</number><issue>3</issue><dates><year>2013</year><pub-dates><date>March 1, 2013</date></pub-dates></dates><isbn>0031-4005</isbn><electronic-resource-num>10.1542/peds.2012-2011</electronic-resource-num><abstract>Childhood obesity is a major problem in the United States, yet screening and treatment are often inaccessible or ineffective. Health information technology (IT) may improve the quality, efficiency, and reach of chronic disease management. The objective of this study was to review the effect of health IT (electronic health records [EHRs], telemedicine, text message or telephone support) on patient outcomes and care processes in pediatric obesity management.Medline, Embase, and the Cochrane Registry of Controlled Trials were searched from January 2006 to April 2012. Controlled trials, before-and-after studies, and cross-sectional studies were included if they used IT to deliver obesity screening or treatment to children aged 2 to 18 and reported impact on patient outcomes (BMI, dietary or physical activity behavior change) or care processes (BMI screening, comorbidity testing, diet, or physical activity counseling). Two independent reviewers extracted data and assessed trial quality.Thirteen studies met inclusion criteria. EHR use was associated with increased BMI screening rates in 5 of 8 studies. Telemedicine counseling was associated with changes in BMI percentile similar to that of in-person counseling and improved treatment access in 2 studies. Text message or telephone support was associated with weight loss maintenance in 1 of 3 studies.To date, health IT interventions have improved access to obesity treatment and rates of screening. However, the impact on weight loss and other health outcomes remains understudied and inconsistent. More interactive and time-intensive interventions may enhance health IT's clinical effectiveness in chronic disease management.</abstract><remote-database-name>Silverchair</remote-database-name><urls><web-urls><url>https://doi.org/10.1542/peds.2012-2011</url></web-urls><pdf-urls><url>internal-pdf://276/Smith et al. - 2013 - Health Information Technology in Screening and Tre.pdf</url></pdf-urls><text-urls><url>internal-pdf://277/Health-Information-Technology-in-Screening-and.html</url></text-urls></urls><access-date>2022-01-11 18:29:27</access-date></record><record><database name="MyLibrary">MyLibrary</database><source-app name="Zotero">Zotero</source-app><ref-type name="Journal Article">17</ref-type><contributors><authors><author>Guilamo-Ramos, Vincent</author><author>Bouris, Alida</author><author>Lee, Jane</author><author>McCarthy, Katharine</author><author>Michael, Shannon L.</author><author>Pitt-Barnes, Seraphine</author><author>Dittus, Patricia</author></authors></contributors><titles><title>Paternal Influences on Adolescent Sexual Risk Behaviors: A Structured Literature Review</title><secondary-title>Pediatrics</secondary-title><short-title>Paternal Influences on Adolescent Sexual Risk Behaviors</short-title></titles><periodical><full-title>Pediatrics</full-title><abbr-1>Pediatrics</abbr-1></periodical><pages>e1313-e1325</pages><volume>130</volume><number>5</number><issue>5</issue><dates><year>2012</year><pub-dates><date>November 1, 2012</date></pub-dates></dates><isbn>0031-4005</isbn><electronic-resource-num>10.1542/peds.2011-2066</electronic-resource-num><abstract>To date, most parent-based research has neglected the role of fathers in shaping adolescent sexual behavior and has focused on mothers. The objective of this study was to conduct a structured review to assess the role of paternal influence on adolescent sexual behavior and to assess the methodological quality of the paternal influence literature related to adolescent sexual behavior.We searched electronic databases: PubMed, PsychINFO, Social Services Abstracts, Family Studies Abstracts, Sociological Abstracts, and the Cumulative Index to Nursing and Allied Health Literature. Studies published between 1980 and 2011 that targeted adolescents 11 to 18 years and focused on paternal parenting processes were included. Methodological quality was assessed by using an 11-item scoring system.Thirteen articles were identified and reviewed. Findings suggest paternal factors are independently associated with adolescent sexual behavior relative to maternal factors. The most commonly studied paternal influence was emotional qualities of the father-adolescent relationship. Paternal communication about sex was most consistently associated with adolescent sexual behavior, whereas paternal attitudes about sex was least associated. Methodological limitations include a tendency to rely on cross-sectional design, nonprobability sampling methods, and focus on sexual debut versus broader sexual behavior.Existing research preliminarily suggests fathers influence the sexual behavior of their adolescent children; however, more rigorous research examining diverse facets of paternal influence on adolescent sexual behavior is needed. We provide recommendations for primary care providers and public health practitioners to better incorporate fathers into interventions designed to reduce adolescent sexual risk behavior.</abstract><remote-database-name>Silverchair</remote-database-name><urls><web-urls><url>https://doi.org/10.1542/peds.2011-2066</url></web-urls><pdf-urls><url>internal-pdf://278/Guilamo-Ramos et al. - 2012 - Paternal Influences on Adolescent Sexual Risk Beha.pdf</url></pdf-urls><text-urls><url>internal-pdf://279/Paternal-Influences-on-Adolescent-Sexual-Risk.html</url></text-urls></urls><access-date>2022-01-11 18:29:30</access-date></record><record><database name="MyLibrary">MyLibrary</database><source-app name="Zotero">Zotero</source-app><ref-type name="Journal Article">17</ref-type><contributors><authors><author>Akers, Aletha Y.</author><author>Holland, Cynthia L.</author><author>Bost, James</author></authors></contributors><titles><title>Interventions to Improve Parental Communication About Sex: A Systematic Review</title><secondary-title>Pediatrics</secondary-title><short-title>Interventions to Improve Parental Communication About Sex</short-title></titles><periodical><full-title>Pediatrics</full-title><abbr-1>Pediatrics</abbr-1></periodical><pages>494-510</pages><volume>127</volume><number>3</number><issue>3</issue><dates><year>2011</year><pub-dates><date>March 1, 2011</date></pub-dates></dates><isbn>0031-4005</isbn><electronic-resource-num>10.1542/peds.2010-2194</electronic-resource-num><abstract>The relative effectiveness of interventions to improve parental communication with adolescents about sex is not known.To compare the effectiveness and methodologic quality of interventions for improving parental communication with adolescents about sex.We searched 6 databases: OVID/Medline, PsychInfo, ERIC, Cochrane Review, Communication and Mass Media, and the Cumulative Index to Nursing and Allied Health Literature. We included studies published between 1980 and July 2010 in peer-reviewed English-language journals that targeted US parents of adolescents aged 11 to 18 years, used an experimental or quasi-experimental design, included a control group, and had a pretest/posttest design. We abstracted data on multiple communication outcomes defined by the integrative conceptual model (communication frequency, content, skills, intentions, self-efficacy, perceived environmental barriers/facilitators, perceived social norms, attitudes, outcome expectations, knowledge, and beliefs). Methodologic quality was assessed using the 11-item methodologic quality score.Twelve studies met inclusion criteria. Compared with controls, parents who participated in these interventions experienced improvements in multiple communication domains including the frequency, quality, intentions, comfort, and self-efficacy for communicating. We noted no effects on parental attitudes toward communicating or the outcomes they expected to occur as a result of communicating. Four studies were of high quality, 7 were of medium quality, and 1 was of lower quality.Our review was limited by the lack of standardized measures for assessing parental communication. Still, interventions for improving parent-adolescent sex communication are well designed and have some targeted effects. Wider dissemination could augment efforts by schools, clinicians, and health educators.</abstract><remote-database-name>Silverchair</remote-database-name><urls><web-urls><url>https://doi.org/10.1542/peds.2010-2194</url></web-urls><pdf-urls><url>internal-pdf://280/Akers et al. - 2011 - Interventions to Improve Parental Communication Ab.pdf</url></pdf-urls><text-urls><url>internal-pdf://281/Interventions-to-Improve-Parental-Communication.html</url></text-urls></urls><access-date>2022-01-11 18:29:31</access-date></record><record><database name="MyLibrary">MyLibrary</database><source-app name="Zotero">Zotero</source-app><ref-type name="Journal Article">17</ref-type><contributors><authors><author>Hasan, Fyeza</author><author>Widger, Kimberley</author><author>Sung, Lillian</author><author>Wheaton, Laura</author></authors></contributors><titles><title>End-of-Life Childhood Cancer Research: A Systematic Review</title><secondary-title>Pediatrics</secondary-title><short-title>End-of-Life Childhood Cancer Research</short-title></titles><periodical><full-title>Pediatrics</full-title><abbr-1>Pediatrics</abbr-1></periodical><pages>e2020003780</pages><volume>147</volume><number>3</number><issue>3</issue><dates><year>2021</year><pub-dates><date>March 1, 2021</date></pub-dates></dates><isbn>0031-4005</isbn><electronic-resource-num>10.1542/peds.2020-003780</electronic-resource-num><abstract>Children with incurable cancer may participate in research studies at the end of life (EOL). These studies create knowledge that can improve the care of future patients.To describe stakeholder perspectives regarding research studies involving children with cancer at the EOL by conduct of a systematic review.We used the following data sources: Ovid Medline, Embase, the Cumulative Index to Nursing and Allied Health Literature, PsycINFO, Web of Science, and ProQuest (inception until August 2020).We selected 24 articles published in English that examined perceptions or experiences of research participation for children with cancer at the EOL from the perspectives of children, parents, and health professionals (HPs).Two authors independently extracted data, assessed study quality, and performed thematic analysis and synthesis.Eight themes were identified: (1) seeking control; (2) faith, hope, and uncertainty; (3) being a good parent; (4) helping others; (5) barriers and facilitators; (6) information and understanding; (7) the role of HPs in consent and beyond; and (8) involvement of the child in decision-making.Study designs were heterogeneous. Only one study discussed palliative care research.Some families participate in EOL research seeking to gain control and sustain hope, despite uncertainty. Other families choose against research, prioritizing quality of life. Parents may perceive research participation as the role of a “good parent” and hope to help others. HPs have positive views of EOL research but fear that parents lack understanding of the purpose of studies and the likelihood of benefit. We identified barriers to research participation and informed consent.</abstract><remote-database-name>Silverchair</remote-database-name><urls><web-urls><url>https://doi.org/10.1542/peds.2020-003780</url></web-urls><pdf-urls><url>internal-pdf://302/Hasan et al. - 2021 - End-of-Life Childhood Cancer Research A Systemati.pdf</url></pdf-urls><text-urls><url>internal-pdf://303/End-of-Life-Childhood-Cancer-Research-A-Systematic.html</url></text-urls></urls><access-date>2022-01-11 18:33:56</access-date></record><record><database name="MyLibrary">MyLibrary</database><source-app name="Zotero">Zotero</source-app><ref-type name="Journal Article">17</ref-type><contributors><authors><author>Graf, Gloria Huei-Jong</author><author>Chihuri, Stanford</author><author>Blow, Melanie</author><author>Li, Guohua</author></authors></contributors><titles><title>Adverse Childhood Experiences and Justice System Contact: A Systematic Review</title><secondary-title>Pediatrics</secondary-title><short-title>Adverse Childhood Experiences and Justice System Contact</short-title></titles><periodical><full-title>Pediatrics</full-title><abbr-1>Pediatrics</abbr-1></periodical><pages>e2020021030</pages><volume>147</volume><number>1</number><issue>1</issue><dates><year>2021</year><pub-dates><date>January 1, 2021</date></pub-dates></dates><isbn>0031-4005</isbn><electronic-resource-num>10.1542/peds.2020-021030</electronic-resource-num><abstract>10.1542/6204172920001Video AbstractPEDS-VA_2020-0210306204172920001Given the wide-ranging health impacts of justice system involvement, we examined evidence for the association between adverse childhood experiences (ACEs) and justice system contact in the United States.To synthesize epidemiological evidence for the association between ACEs and justice system contact.We searched 5 databases for studies conducted through January 2020. The search term used for each database was as follows: (“aces” OR “childhood adversities”) AND (“delinquency” OR “crime” OR “juvenile” OR criminal* OR offend*).We included all observational studies assessing the association between ACEs and justice system contact conducted in the United States.Data extracted from each eligible study included information about the study design, study population, sample size, exposure and outcome measures, and key findings. Study quality was assessed by using the Newcastle-Ottawa Scale for nonrandomized trials.In total, 10 of 11 studies reviewed were conducted in juvenile population groups. Elevated ACE scores were associated with increased risk of juvenile justice system contact. Estimates of the adjusted odds ratio of justice system contact per 1-point increase in ACE score ranged from 0.91 to 1.68. Results were consistent across multiple types of justice system contact and across geographic regions.Most studies reviewed were conducted in juvenile justice-involved populations with follow-up limited to adolescence or early adulthood.ACEs are positively associated with juvenile justice system contact in a dose-response fashion. ACE prevention programs may help reduce juvenile justice system contacts and improve child and adolescent health.</abstract><remote-database-name>Silverchair</remote-database-name><urls><web-urls><url>https://doi.org/10.1542/peds.2020-021030</url></web-urls><pdf-urls><url>internal-pdf://304/Graf et al. - 2021 - Adverse Childhood Experiences and Justice System C.pdf</url></pdf-urls><text-urls><url>internal-pdf://305/Adverse-Childhood-Experiences-and-Justice-System.html</url></text-urls></urls><access-date>2022-01-11 18:34:01</access-date></record><record><database name="MyLibrary">MyLibrary</database><source-app name="Zotero">Zotero</source-app><ref-type name="Journal Article">17</ref-type><contributors><authors><author>Levy, Ben B.</author><author>Song, Jessica Z.</author><author>Luong, Dorothy</author><author>Perrier, Laure</author><author>Bayley, Mark T.</author><author>Andrew, Gail</author><author>Arbour-Nicitopoulos, Kelly</author><author>Chan, Brian</author><author>Curran, Cynthia J.</author><author>Dimitropoulos, Gina</author><author>Hartman, Laura</author><author>Huang, Lennox</author><author>Kastner, Monika</author><author>Kingsnorth, Shauna</author><author>McCormick, Anna</author><author>Nelson, Michelle</author><author>Nicholas, David</author><author>Penner, Melanie</author><author>Thompson, Laura</author><author>Toulany, Alene</author><author>Woo, Amanda</author><author>Zee, Joanne</author><author>Munce, Sarah E.P.</author></authors></contributors><titles><title>Transitional Care Interventions for Youth With Disabilities: A Systematic Review</title><secondary-title>Pediatrics</secondary-title><short-title>Transitional Care Interventions for Youth With Disabilities</short-title></titles><periodical><full-title>Pediatrics</full-title><abbr-1>Pediatrics</abbr-1></periodical><pages>e20200187</pages><volume>146</volume><number>5</number><issue>5</issue><dates><year>2020</year><pub-dates><date>November 1, 2020</date></pub-dates></dates><isbn>0031-4005</isbn><electronic-resource-num>10.1542/peds.2020-0187</electronic-resource-num><abstract>Transition from the pediatric to the adult health care system is a complex process that should include medical, psychosocial, educational, recreational, and vocational considerations.In this systematic review, we aim to synthesize the evidence on transitional care interventions (TCIs) to improve the quality of life (QoL) for adolescents and young adults with childhood-onset disabilities, including neurodevelopmental disorders.Four electronic databases (Medline, Embase, PsycINFO, and Cumulative Index to Nursing and Allied Health Literature) were searched.In the included studies, researchers examined TCIs for adolescents and young adults (12–24 years of age) with childhood-onset disabilities. Studies were experimental, quasi-experimental, and observational studies published in the last 26 years.Two reviewers independently completed study screening, data extraction, and risk-of-bias assessment.Fifty-two studies were included. Five studies reported on QoL, but statistically significant improvements were noted in only 1 of these studies. Significant improvements were also found in secondary outcomes including disability-related knowledge and transitional readiness. TCIs targeted patients, families and/or caregivers, and health care providers and exhibited great heterogeneity in their characteristics and components.Inconsistent reporting on interventions between studies hindered synthesis of the relationships between specific intervention characteristics and outcomes.Although there is limited evidence on the impact of TCIs on the QoL for youth with childhood-onset disabilities, there is indication that they can be effective in improving patient and provider outcomes. The initiation of transition-focused care at an early age may contribute to improved long-term health outcomes in this population.</abstract><remote-database-name>Silverchair</remote-database-name><urls><web-urls><url>https://doi.org/10.1542/peds.2020-0187</url></web-urls><pdf-urls><url>internal-pdf://306/Levy et al. - 2020 - Transitional Care Interventions for Youth With Dis.pdf</url></pdf-urls><text-urls><url>internal-pdf://307/Transitional-Care-Interventions-for-Youth-With.html</url></text-urls></urls><access-date>2022-01-11 18:34:02</access-date></record><record><database name="MyLibrary">MyLibrary</database><source-app name="Zotero">Zotero</source-app><ref-type name="Journal Article">17</ref-type><contributors><authors><author>Sokol, Rebeccah</author><author>Austin, Anna</author><author>Chandler, Caroline</author><author>Byrum, Elizabeth</author><author>Bousquette, Jessica</author><author>Lancaster, Christiana</author><author>Doss, Ginna</author><author>Dotson, Andrea</author><author>Urbaeva, Venera</author><author>Singichetti, Bhavna</author><author>Brevard, Kanisha</author><author>Wright, Sarah Towner</author><author>Lanier, Paul</author><author>Shanahan, Meghan</author></authors></contributors><titles><title>Screening Children for Social Determinants of Health: A Systematic Review</title><secondary-title>Pediatrics</secondary-title><short-title>Screening Children for Social Determinants of Health</short-title></titles><periodical><full-title>Pediatrics</full-title><abbr-1>Pediatrics</abbr-1></periodical><pages>e20191622</pages><volume>144</volume><number>4</number><issue>4</issue><dates><year>2019</year><pub-dates><date>October 1, 2019</date></pub-dates></dates><isbn>0031-4005</isbn><electronic-resource-num>10.1542/peds.2019-1622</electronic-resource-num><abstract>Screening children for social determinants of health (SDOHs) has gained attention in recent years, but there is a deficit in understanding the present state of the science.To systematically review SDOH screening tools used with children, examine their psychometric properties, and evaluate how they detect early indicators of risk and inform care.Comprehensive electronic search of PubMed, Cumulative Index to Nursing and Allied Health Literature, Embase, Cochrane Central Register of Controlled Trials, and Web of Science Core Collection.Studies in which a tool that screened children for multiple SDOHs (defined according to Healthy People 2020) was developed, tested, and/or employed.Extraction domains included study characteristics, screening tool characteristics, SDOHs screened, and follow-up procedures.The search returned 6274 studies. We retained 17 studies encompassing 11 screeners. Study samples were diverse with respect to biological sex and race and/or ethnicity. Screening was primarily conducted in clinical settings with a parent or caregiver being the primary informant for all screeners. Psychometric properties were assessed for only 3 screeners. The most common SDOH domains screened included the family context and economic stability. Authors of the majority of studies described referrals and/or interventions that followed screening to address identified SDOHs.Following the Healthy People 2020 SDOH definition may have excluded articles that other definitions would have captured.The extent to which SDOH screening accurately assessed a child’s SDOHs was largely unevaluated. Authors of future research should also evaluate if referrals and interventions after the screening effectively address SDOHs and improve child well-being.</abstract><remote-database-name>Silverchair</remote-database-name><urls><web-urls><url>https://doi.org/10.1542/peds.2019-1622</url></web-urls><pdf-urls><url>internal-pdf://308/Sokol et al. - 2019 - Screening Children for Social Determinants of Heal.pdf</url></pdf-urls><text-urls><url>internal-pdf://309/Screening-Children-for-Social-Determinants-of.html</url></text-urls></urls><access-date>2022-01-11 18:34:04</access-date></record><record><database name="MyLibrary">MyLibrary</database><source-app name="Zotero">Zotero</source-app><ref-type name="Journal Article">17</ref-type><contributors><authors><author>Walley, Susan C.</author><author>Wilson, Karen M.</author><author>Winickoff, Jonathan P.</author><author>Groner, Judith</author></authors></contributors><titles><title>A Public Health Crisis: Electronic Cigarettes, Vape, and JUUL</title><secondary-title>Pediatrics</secondary-title><short-title>A Public Health Crisis</short-title></titles><periodical><full-title>Pediatrics</full-title><abbr-1>Pediatrics</abbr-1></periodical><pages>e20182741</pages><volume>143</volume><number>6</number><issue>6</issue><dates><year>2019</year><pub-dates><date>June 1, 2019</date></pub-dates></dates><isbn>0031-4005</isbn><electronic-resource-num>10.1542/peds.2018-2741</electronic-resource-num><abstract>Electronic cigarettes (e-cigarettes) and vape devices have rapidly become the most common tobacco products used by youth, driven in large part by marketing and advertising by e-cigarette companies. There is substantial evidence that adolescent e-cigarette use leads to use of combustible tobacco products. E-cigarette companies commonly advertise that e-cigarettes contain nicotine, flavoring chemicals, and humectants (propylene glycol and/or vegetable glycerin), but toxicants, ultrafine particles, and carcinogens have also been found in e-cigarette solutions and emissions, many of which are known to cause adverse health effects. Most major e-cigarette brands are owned by big tobacco companies that use similar marketing and advertising strategies to attract youth users as they did with traditional tobacco products. In this review, we provide an overview of e-cigarettes and vape devices with an emphasis on the impact for the pediatric population. We describe the vast array of e-cigarette devices and solutions, concern for nicotine addiction, and the scientific background on the known health harms. There are accompanying visual depictions to assist in identifying these products, including newer e-cigarette products and JUUL. Because current federal regulations are insufficient to protect youth from e-cigarette use, exposure, and nicotine addiction, there are recommendations for pediatricians and pediatric health care providers to counsel and advocate for a tobacco-free lifestyle for patients and families.</abstract><remote-database-name>Silverchair</remote-database-name><urls><web-urls><url>https://doi.org/10.1542/peds.2018-2741</url></web-urls><pdf-urls><url>internal-pdf://310/Walley et al. - 2019 - A Public Health Crisis Electronic Cigarettes, Vap.pdf</url></pdf-urls><text-urls><url>internal-pdf://311/A-Public-Health-Crisis-Electronic-Cigarettes-Vape.html</url></text-urls></urls><access-date>2022-01-11 18:34:07</access-date></record><record><database name="MyLibrary">MyLibrary</database><source-app name="Zotero">Zotero</source-app><ref-type name="Journal Article">17</ref-type><contributors><authors><author>Arora, Gitanjli</author><author>Esmaili, Emily</author><author>Pitt, Michael B.</author><author>Green, Andrea</author><author>Umphrey, Lisa</author><author>Butteris, Sabrina M.</author><author>St Clair, Nicole E.</author><author>Batra, Maneesh</author><author>O’Callahan, Cliff</author><author>on behalf of the Global Health Task Force of the American Board of Pediatrics</author></authors></contributors><titles><title>Pediatricians and Global Health: Opportunities and Considerations for Meaningful Engagement</title><secondary-title>Pediatrics</secondary-title><short-title>Pediatricians and Global Health</short-title></titles><periodical><full-title>Pediatrics</full-title><abbr-1>Pediatrics</abbr-1></periodical><pages>e20172964</pages><volume>142</volume><number>2</number><issue>2</issue><dates><year>2018</year><pub-dates><date>August 1, 2018</date></pub-dates></dates><isbn>0031-4005</isbn><electronic-resource-num>10.1542/peds.2017-2964</electronic-resource-num><abstract>Pediatric practitioners whose expertise is primarily focused on the care of children within health settings in the United States are increasingly engaged in global child health (GCH). The wide spectrum of this involvement may include incorporating short-term or longer-term GCH commitments in clinical care, teaching and training, mentoring, collaborative research, health policy, and advocacy into a pediatric career. We provide an overview of routes of engagement, identify resources, and describe important considerations for and challenges to better equipping US pediatric practitioners to participate in meaningful GCH experiences. This article is part of a series on GCH describing critical issues relevant to caring for children from an international perspective.</abstract><remote-database-name>Silverchair</remote-database-name><urls><web-urls><url>https://doi.org/10.1542/peds.2017-2964</url></web-urls><pdf-urls><url>internal-pdf://312/Arora et al. - 2018 - Pediatricians and Global Health Opportunities and.pdf</url></pdf-urls></urls><access-date>2022-01-11 18:34:09</access-date></record><record><database name="MyLibrary">MyLibrary</database><source-app name="Zotero">Zotero</source-app><ref-type name="Journal Article">17</ref-type><contributors><authors><author>Lee, Joyce Y.</author><author>Knauer, Heather A.</author><author>Lee, Shawna J.</author><author>MacEachern, Mark P.</author><author>Garfield, Craig F.</author></authors></contributors><titles><title>Father-Inclusive Perinatal Parent Education Programs: A Systematic Review</title><secondary-title>Pediatrics</secondary-title><short-title>Father-Inclusive Perinatal Parent Education Programs</short-title></titles><periodical><full-title>Pediatrics</full-title><abbr-1>Pediatrics</abbr-1></periodical><pages>e20180437</pages><volume>142</volume><number>1</number><issue>1</issue><dates><year>2018</year><pub-dates><date>July 1, 2018</date></pub-dates></dates><isbn>0031-4005</isbn><electronic-resource-num>10.1542/peds.2018-0437</electronic-resource-num><abstract>Fathers contribute to their children’s health starting at the beginning of life. Few parent education programs include fathers. Among those that do, there is little effort to report program effects on father outcomes.In this systematic review, we examined father-inclusive perinatal parent education programs in the United States as they relate to a range of father outcomes.The databases searched were PubMed, Cumulative Index to Nursing and Allied Health Literature, Embase, Ovid Medline, Cochrane Central Register of Controlled Trials, and PsycINFO.Studies were included if they included an evaluation of a parent education program and a report of father outcomes measured within 1 year of the child’s birth and were conducted within the United States.Of 1353 total articles, 21 met study criteria.The overall state of the father-inclusive perinatal parent education program literature was poor, with few interventions available to fathers. Available programs were associated with increased father involvement, coparenting relationship, partner relationship quality, father’s mental health, and father’s supportive behaviors. Program effects on father-infant interaction, parenting knowledge, and attitudes and parenting self-efficacy were inconclusive. Three programs emerged as best evidence-based interventions.Risk of bias was high for many studies. Outcome variability, small sample size, and publication bias contributed to the weak evidence base.There is a need for more evidence-based interventions to support fathers. Clinicians play a key role in engaging fathers in early parent education programs and health care settings. PROSPERO registration number: CRD42017050099.</abstract><remote-database-name>Silverchair</remote-database-name><urls><web-urls><url>https://doi.org/10.1542/peds.2018-0437</url></web-urls></urls><access-date>2022-01-11 18:34:10</access-date></record><record><database name="MyLibrary">MyLibrary</database><source-app name="Zotero">Zotero</source-app><ref-type name="Journal Article">17</ref-type><contributors><authors><author>Villar, Jose</author><author>Giuliani, Francesca</author><author>Barros, Fernando</author><author>Roggero, Paola</author><author>Coronado Zarco, Irma Alejandra</author><author>Rego, Maria Albertina S.</author><author>Ochieng, Roseline</author><author>Gianni, Maria Lorella</author><author>Rao, Suman</author><author>Lambert, Ann</author><author>Ryumina, Irina</author><author>Britto, Carl</author><author>Chawla, Deepak</author><author>Cheikh Ismail, Leila</author><author>Ali, Syed Rehan</author><author>Hirst, Jane</author><author>Teji, Jagjit Singh</author><author>Abawi, Karim</author><author>Asibey, Jacqueline</author><author>Agyeman-Duah, Josephine</author><author>McCormick, Kenny</author><author>Bertino, Enrico</author><author>Papageorghiou, Aris T.</author><author>Figueras-Aloy, Josep</author><author>Bhutta, Zulfiqar</author><author>Kennedy, Stephen</author></authors></contributors><titles><title>Monitoring the Postnatal Growth of Preterm Infants: A Paradigm Change</title><secondary-title>Pediatrics</secondary-title><short-title>Monitoring the Postnatal Growth of Preterm Infants</short-title></titles><periodical><full-title>Pediatrics</full-title><abbr-1>Pediatrics</abbr-1></periodical><pages>e20172467</pages><volume>141</volume><number>2</number><issue>2</issue><dates><year>2018</year><pub-dates><date>February 1, 2018</date></pub-dates></dates><isbn>0031-4005</isbn><electronic-resource-num>10.1542/peds.2017-2467</electronic-resource-num><abstract>There is no consensus regarding how the growth of preterm infants should be monitored or what constitutes their ideal pattern of growth, especially after term-corrected age. The concept that the growth of preterm infants should match that of healthy fetuses is not substantiated by data and, in practice, is seldom attained, particularly for very preterm infants. Hence, by hospital discharge, many preterm infants are classified as postnatal growth–restricted. In a recent systematic review, 61 longitudinal reference charts were identified, most with considerable limitations in the quality of gestational age estimation, anthropometric measures, feeding regimens, and how morbidities were described. We suggest that the correct comparator for assessing the growth of preterm infants, especially those who are moderately or late preterm, is a cohort of preterm newborns (not fetuses or term infants) with an uncomplicated intrauterine life and low neonatal and infant morbidity. Such growth monitoring should be comprehensive, as recommended for term infants, and should include assessments of postnatal length, head circumference, weight/length ratio, and, if possible, fat and fat-free mass. Preterm postnatal growth standards meeting these criteria are now available and may be used to assess preterm infants until 64 weeks’ postmenstrual age (6 months’ corrected age), the time at which they overlap, without the need for any adjustment, with the World Health Organization Child Growth Standards for term newborns. Despite remaining nutritional gaps, 90% of preterm newborns (ie, moderate to late preterm infants) can be monitored by using the International Fetal and Newborn Growth Consortium for the 21st Century Preterm Postnatal Growth Standards from birth until life at home.</abstract><remote-database-name>Silverchair</remote-database-name><urls><web-urls><url>https://doi.org/10.1542/peds.2017-2467</url></web-urls></urls><access-date>2022-01-11 18:34:12</access-date></record><record><database name="MyLibrary">MyLibrary</database><source-app name="Zotero">Zotero</source-app><ref-type name="Journal Article">17</ref-type><contributors><authors><author>Steenhoff, Andrew P.</author><author>Crouse, Heather L.</author><author>Lukolyo, Heather</author><author>Larson, Charles P.</author><author>Howard, Cynthia</author><author>Mazhani, Loeto</author><author>Pak-Gorstein, Suzinne</author><author>Niescierenko, Michelle L.</author><author>Musoke, Philippa</author><author>Marshall, Roseda</author><author>Soto, Miguel A.</author><author>Butteris, Sabrina M.</author><author>Batra, Maneesh</author><author>on behalf of the GH Task Force of the American Board of Pediatrics</author></authors></contributors><titles><title>Partnerships for Global Child Health</title><secondary-title>Pediatrics</secondary-title></titles><periodical><full-title>Pediatrics</full-title><abbr-1>Pediatrics</abbr-1></periodical><pages>e20163823</pages><volume>140</volume><number>4</number><issue>4</issue><dates><year>2017</year><pub-dates><date>October 1, 2017</date></pub-dates></dates><isbn>0031-4005</isbn><electronic-resource-num>10.1542/peds.2016-3823</electronic-resource-num><abstract>Child mortality remains a global health challenge and has resulted in demand for expanding the global child health (GCH) workforce over the last 3 decades. Institutional partnerships are the cornerstone of sustainable education, research, clinical service, and advocacy for GCH. When successful, partnerships can become self-sustaining and support development of much-needed training programs in resource-constrained settings. Conversely, poorly conceptualized, constructed, or maintained partnerships may inadvertently contribute to the deterioration of health systems. In this comprehensive, literature-based, expert consensus review we present a definition of partnerships for GCH, review their genesis, evolution, and scope, describe participating organizations, and highlight benefits and challenges associated with GCH partnerships. Additionally, we suggest a framework for applying sound ethical and public health principles for GCH that includes 7 guiding principles and 4 core practices along with a structure for evaluating GCH partnerships. Finally, we highlight current knowledge gaps to stimulate further work in these areas. With awareness of the potential benefits and challenges of GCH partnerships, as well as shared dedication to guiding principles and core practices, GCH partnerships hold vast potential to positively impact child health.</abstract><remote-database-name>Silverchair</remote-database-name><urls><web-urls><url>https://doi.org/10.1542/peds.2016-3823</url></web-urls></urls><access-date>2022-01-11 18:34:15</access-date></record><record><database name="MyLibrary">MyLibrary</database><source-app name="Zotero">Zotero</source-app><ref-type name="Journal Article">17</ref-type><contributors><authors><author>Doupnik, Stephanie K.</author><author>Hill, Douglas</author><author>Palakshappa, Deepak</author><author>Worsley, Diana</author><author>Bae, Hanah</author><author>Shaik, Aleesha</author><author>Qiu, Maylene (Kefeng)</author><author>Marsac, Meghan</author><author>Feudtner, Chris</author></authors></contributors><titles><title>Parent Coping Support Interventions During Acute Pediatric Hospitalizations: A Meta-Analysis</title><secondary-title>Pediatrics</secondary-title><short-title>Parent Coping Support Interventions During Acute Pediatric Hospitalizations</short-title></titles><periodical><full-title>Pediatrics</full-title><abbr-1>Pediatrics</abbr-1></periodical><pages>e20164171</pages><volume>140</volume><number>3</number><issue>3</issue><dates><year>2017</year><pub-dates><date>September 1, 2017</date></pub-dates></dates><isbn>0031-4005</isbn><electronic-resource-num>10.1542/peds.2016-4171</electronic-resource-num><abstract>Parents may experience psychological distress when a child is acutely hospitalized, which can negatively affect child outcomes. Interventions designed to support parents’ coping have the potential to mitigate this distress. To describe interventions designed to provide coping support to parents of hospitalized children and conduct a meta-analysis of coping support intervention outcomes (parent anxiety, depression, and stress).We searched Pubmed, Embase, PsycINFO, Psychiatry Online, and Cumulative Index to Nursing and Allied Health Literature from 1985 to 2016 for English-language articles including the concepts “pediatric,” “hospitalization,” “parents,” and “coping support intervention.” Two authors reviewed titles and abstracts to identify studies meeting inclusion criteria and reviewed full text if a determination was not possible using the title and abstract. References of studies meeting inclusion criteria were reviewed to identify additional articles for inclusion. Two authors abstracted data and assessed risk of bias by using a structured instrument.Initial searches yielded 3450 abstracts for possible inclusion. Thirty-two studies met criteria for inclusion in the systematic review and 12 studies met criteria for inclusion in the meta-analysis. The most commonly measured outcomes were parent depression, anxiety, and stress symptoms. In meta-analysis, combined intervention effects significantly reduced parent anxiety and stress but not depression. Heterogeneity among included studies was high.Most included studies were conducted at single centers with small sample sizes.Coping support interventions can alleviate parents’ psychological distress during children’s hospitalization. More evidence is needed to determine if such interventions benefit children.</abstract><remote-database-name>Silverchair</remote-database-name><urls><web-urls><url>https://doi.org/10.1542/peds.2016-4171</url></web-urls></urls><access-date>2022-01-11 18:34:17</access-date></record><record><database name="MyLibrary">MyLibrary</database><source-app name="Zotero">Zotero</source-app><ref-type name="Journal Article">17</ref-type><contributors><authors><author>Walling, Emily B.</author><author>Benzoni, Nicole</author><author>Dornfeld, Jarrod</author><author>Bhandari, Rusha</author><author>Sisk, Bryan A.</author><author>Garbutt, Jane</author><author>Colditz, Graham</author></authors></contributors><titles><title>Interventions to Improve HPV Vaccine Uptake: A Systematic Review</title><secondary-title>Pediatrics</secondary-title><short-title>Interventions to Improve HPV Vaccine Uptake</short-title></titles><periodical><full-title>Pediatrics</full-title><abbr-1>Pediatrics</abbr-1></periodical><pages>e20153863</pages><volume>138</volume><number>1</number><issue>1</issue><dates><year>2016</year><pub-dates><date>July 1, 2016</date></pub-dates></dates><isbn>0031-4005</isbn><electronic-resource-num>10.1542/peds.2015-3863</electronic-resource-num><abstract>The human papillomavirus (HPV) vaccine is a safe, effective cancer prevention method that is underutilized in the United States. Despite increased understanding of barriers to vaccination, rates remain low. Globally, developed and developing nations have achieved high rates of vaccination.Identification of effective strategies is necessary to optimize uptake of the HPV vaccine. We systematically reviewed the literature for national and international interventions that have successfully increased HPV vaccine uptake.We used a standardized protocol to search for articles published between January 1, 2006, and April 30, 2015, in 3 electronic databases: PubMed, Scopus, and Embase.We identified interventions designed to increase HPV vaccine uptake among adolescents and young adults aged 11 to 26 years. All study designs were acceptable. Only articles that included postintervention vaccination rates were included.Two authors independently reviewed each article for data extraction and quality assessment. Interventions were classified according to the Community Preventive Service Task Force guide.Results were reported according to the RE-AIM (Reach, Effectiveness, Adoption, Implementation, Maintenance) framework. Fifty-one articles met eligibility criteria: 2 informational interventions, 18 behavioral interventions, and 31 environmental interventions. Factors associated with HPV vaccine uptake were increased vaccine availability, decreased financial barriers, and interventions targeting both providers and patients.Lack of consistent RE-AIM metric reporting, limiting our ability to assess intervention validity and quality.Population-based vaccination strategies that increased vaccine availability reached the greatest number of adolescents and were most successful in achieving high rates of vaccination.</abstract><remote-database-name>Silverchair</remote-database-name><urls><web-urls><url>https://doi.org/10.1542/peds.2015-3863</url></web-urls></urls><access-date>2022-01-11 18:34:21</access-date></record><record><database name="MyLibrary">MyLibrary</database><source-app name="Zotero">Zotero</source-app><ref-type name="Journal Article">17</ref-type><contributors><authors><author>Spagnolo, Paolo</author><author>Bush, Andrew</author></authors></contributors><titles><title>Interstitial Lung Disease in Children Younger Than 2 Years</title><secondary-title>Pediatrics</secondary-title></titles><periodical><full-title>Pediatrics</full-title><abbr-1>Pediatrics</abbr-1></periodical><pages>e20152725</pages><volume>137</volume><number>6</number><issue>6</issue><dates><year>2016</year><pub-dates><date>June 1, 2016</date></pub-dates></dates><isbn>0031-4005</isbn><electronic-resource-num>10.1542/peds.2015-2725</electronic-resource-num><abstract>Childhood interstitial lung disease (chILD) represents a highly heterogeneous group of rare disorders associated with substantial morbidity and mortality. Although our understanding of chILD remains limited, important advances have recently been made, the most important being probably the appreciation that disorders that present in early life are distinct from those occurring in older children and adults, albeit with some overlap. chILD manifests with diffuse pulmonary infiltrates and nonspecific respiratory signs and symptoms, making exclusion of common conditions presenting in a similar fashion an essential preliminary step. Subsequently, a systematic approach to diagnosis includes a careful history and physical examination, computed tomography of the chest, and some or all of bronchoscopy with bronchoalveolar lavage, genetic testing, and if diagnostic uncertainty persists, lung biopsy. This review focuses on chILD presenting in infants younger than 2 years of age and discusses recent advances in the classification, diagnostic approach, and management of chILD in this age range. We describe novel genetic entities, along with initiatives that aim at collecting clinical data and biologic samples from carefully characterized patients in a prospective and standardized fashion. Early referral to expert centers and timely diagnosis may have important implications for patient management and prognosis, but effective therapies are often lacking. Following massive efforts, international collaborations among the key stakeholders are finally starting to be in place. These have allowed the setting up and conducting of the first randomized controlled trial of therapeutic interventions in patients with chILD.</abstract><remote-database-name>Silverchair</remote-database-name><urls><web-urls><url>https://doi.org/10.1542/peds.2015-2725</url></web-urls></urls><access-date>2022-01-11 18:34:22</access-date></record><record><database name="MyLibrary">MyLibrary</database><source-app name="Zotero">Zotero</source-app><ref-type name="Journal Article">17</ref-type><contributors><authors><author>Cheng, Tina L.</author><author>Johnson, Sara B.</author><author>Goodman, Elizabeth</author></authors></contributors><titles><title>Breaking the Intergenerational Cycle of Disadvantage: The Three Generation Approach</title><secondary-title>Pediatrics</secondary-title><short-title>Breaking the Intergenerational Cycle of Disadvantage</short-title></titles><periodical><full-title>Pediatrics</full-title><abbr-1>Pediatrics</abbr-1></periodical><pages>e20152467</pages><volume>137</volume><number>6</number><issue>6</issue><dates><year>2016</year><pub-dates><date>June 1, 2016</date></pub-dates></dates><isbn>0031-4005</isbn><electronic-resource-num>10.1542/peds.2015-2467</electronic-resource-num><abstract>Health disparities in the United States related to socioeconomic status are persistent and pervasive. This review highlights how social disadvantage, particularly low socioeconomic status and the health burden it brings, is passed from 1 generation to the next. First, we review current frameworks for understanding the intergenerational transmission of health disparities and provide 4 illustrative examples relevant to child health, development, and well-being. Second, the leading strategy to break the cycle of poverty in young families in the United States, the 2-generation approach, is reviewed. Finally, we propose a new 3-generation approach that must combine with the 2-generation approach to interrupt the intergenerational cycle of disadvantage and eliminate health disparities.</abstract><remote-database-name>Silverchair</remote-database-name><urls><web-urls><url>https://doi.org/10.1542/peds.2015-2467</url></web-urls></urls><access-date>2022-01-11 18:34:25</access-date></record><record><database name="MyLibrary">MyLibrary</database><source-app name="Zotero">Zotero</source-app><ref-type name="Journal Article">17</ref-type><contributors><authors><author>Jones, Sandra C.</author></authors></contributors><titles><title>Alcohol-Branded Merchandise Ownership and Drinking</title><secondary-title>Pediatrics</secondary-title></titles><periodical><full-title>Pediatrics</full-title><abbr-1>Pediatrics</abbr-1></periodical><pages>e20153970</pages><volume>137</volume><number>5</number><issue>5</issue><dates><year>2016</year><pub-dates><date>May 1, 2016</date></pub-dates></dates><isbn>0031-4005</isbn><electronic-resource-num>10.1542/peds.2015-3970</electronic-resource-num><abstract>Alcohol-branded merchandise (ABM) has a longer shelf-life than other forms of alcohol marketing and the potential to become integrated into children’s self-identities. This review sought to explore the current literature on children’s exposure to, and the impact of, ABM.PsycInfo, Proquest, Science Direct, and ABI-Inform databases were searched from the earliest available date to May 2015. Additional studies were identified by a manual review of the reference lists of retrieved articles and contacting the corresponding author of each included study.Articles that reported on child or adolescent ownership of ABM and/or the relationship between ABM ownership and drinking were included. Data on key measures were tabulated; where data of interest were not reported, requests for further information were sent to the articles’ authors.Nine cross-sectional and 4 longitudinal studies were identified. ABM ownership ranged from 11% to 59% and was higher among older children and males. Seven cross-sectional studies reported associations between ABM ownership and drinking-related behaviors. All 4 longitudinal studies reported a significant relationship between ownership at baseline and drinking initiation at follow-up.The small number of available studies, with different measures of ABM ownership and of associations/effects.The few studies exploring ABM ownership are consistent in showing high rates of ownership and associations between ownership and current and future drinking. There is a need for further research into specific aspects of ABM ownership. However, there is also a need for policy interventions to reduce children’s access to and ownership of ABM.</abstract><remote-database-name>Silverchair</remote-database-name><urls><web-urls><url>https://doi.org/10.1542/peds.2015-3970</url></web-urls></urls><access-date>2022-01-11 18:34:27</access-date></record><record><database name="MyLibrary">MyLibrary</database><source-app name="Zotero">Zotero</source-app><ref-type name="Journal Article">17</ref-type><contributors><authors><author>Gillio-Meina, Carolina</author><author>Zielke, H. Ronald</author><author>Fraser, Douglas D.</author></authors></contributors><titles><title>Translational Research in Pediatrics IV: Solid Tissue Collection and Processing</title><secondary-title>Pediatrics</secondary-title><short-title>Translational Research in Pediatrics IV</short-title></titles><periodical><full-title>Pediatrics</full-title><abbr-1>Pediatrics</abbr-1></periodical><pages>e20150490</pages><volume>137</volume><number>1</number><issue>1</issue><dates><year>2016</year><pub-dates><date>January 1, 2016</date></pub-dates></dates><isbn>0031-4005</isbn><electronic-resource-num>10.1542/peds.2015-0490</electronic-resource-num><abstract>Solid tissues are critical for child-health research. Specimens are commonly obtained at the time of biopsy/surgery or postmortem. Research tissues can also be obtained at the time of organ retrieval for donation or from tissue that would otherwise have been discarded. Navigating the ethics of solid tissue collection from children is challenging, and optimal handling practices are imperative to maximize tissue quality. Fresh biopsy/surgical specimens can be affected by a variety of factors, including age, gender, BMI, relative humidity, freeze/thaw steps, and tissue fixation solutions. Postmortem tissues are also vulnerable to agonal factors, body storage temperature, and postmortem intervals. Nonoptimal tissue handling practices result in nucleotide degradation, decreased protein stability, artificial posttranslational protein modifications, and altered lipid concentrations. Tissue pH and tryptophan levels are 2 methods to judge the quality of solid tissue collected for research purposes; however, the RNA integrity number, together with analyses of housekeeping genes, is the new standard. A comprehensive clinical data set accompanying all tissue samples is imperative. In this review, we examined: the ethical standards relating to solid tissue procurement from children; potential sources of solid tissues; optimal practices for solid tissue processing, handling, and storage; and reliable markers of solid tissue quality.</abstract><remote-database-name>Silverchair</remote-database-name><urls><web-urls><url>https://doi.org/10.1542/peds.2015-0490</url></web-urls></urls><access-date>2022-01-11 18:34:32</access-date></record><record><database name="MyLibrary">MyLibrary</database><source-app name="Zotero">Zotero</source-app><ref-type name="Journal Article">17</ref-type><contributors><authors><author>Mutapi, Francisca</author></authors></contributors><titles><title>Changing Policy and Practice in the Control of Pediatric Schistosomiasis</title><secondary-title>Pediatrics</secondary-title></titles><periodical><full-title>Pediatrics</full-title><abbr-1>Pediatrics</abbr-1></periodical><pages>536-544</pages><volume>135</volume><number>3</number><issue>3</issue><dates><year>2015</year><pub-dates><date>March 1, 2015</date></pub-dates></dates><isbn>0031-4005</isbn><electronic-resource-num>10.1542/peds.2014-3189</electronic-resource-num><abstract>Schistosomiasis is a chronic disease that affects ∼200 million people. The extended health impact of the disease has been estimated to exceed that of malaria or tuberculosis and to be nearer to that of HIV/AIDS. Within endemic areas, children carry the heaviest burden of infection. Infection/disease is controlled by the treatment of infected subjects with the anthelminthic drug praziquantel. Global initiatives from Partners of Parasite Control, including the World Health Organization (WHO), advocate regular school-based deworming strategies to reduce the development of severe morbidity, promote school–child health and development, and improve the cognitive potential of children. Until recently, preschool-aged children were excluded from schistosome treatment, creating a health inequity in affected populations. In 2010, the WHO updated their recommendations for the treatment of schistosomiasis in preschool-aged children (ie, children aged ≤5 years). This change was the culmination of several decades of research on schistosome epidemiology, immunology, and pathology in this age group. The recent development of a pediatric formulation of praziquantel (soon to enter clinical trials) should advance control efforts in preschool-aged children, with the goal of including these children in preventative chemotherapy (as currently occurs for soil-transmitted helminths). This review discusses the research work supporting the WHO revision of recommendations for treating preschool-aged children, as well as current barriers and knowledge gaps in pediatric schistosomiasis control.</abstract><remote-database-name>Silverchair</remote-database-name><urls><web-urls><url>https://doi.org/10.1542/peds.2014-3189</url></web-urls></urls><access-date>2022-01-11 18:34:34</access-date></record><record><database name="MyLibrary">MyLibrary</database><source-app name="Zotero">Zotero</source-app><ref-type name="Journal Article">17</ref-type><contributors><authors><author>Levine, Terri A.</author><author>Grunau, Ruth E.</author><author>McAuliffe, Fionnuala M.</author><author>Pinnamaneni, RagaMallika</author><author>Foran, Adrienne</author><author>Alderdice, Fiona A.</author></authors></contributors><titles><title>Early Childhood Neurodevelopment After Intrauterine Growth Restriction: A Systematic Review</title><secondary-title>Pediatrics</secondary-title><short-title>Early Childhood Neurodevelopment After Intrauterine Growth Restriction</short-title></titles><periodical><full-title>Pediatrics</full-title><abbr-1>Pediatrics</abbr-1></periodical><pages>126-141</pages><volume>135</volume><number>1</number><issue>1</issue><dates><year>2015</year><pub-dates><date>January 1, 2015</date></pub-dates></dates><isbn>0031-4005</isbn><electronic-resource-num>10.1542/peds.2014-1143</electronic-resource-num><abstract>Children who experienced intrauterine growth restriction (IUGR) may be at increased risk for adverse developmental outcomes in early childhood. The objective of this study was to carry out a systematic review of neurodevelopmental outcomes from 6 months to 3 years after IUGR.PubMed, Embase, PsycINFO, Maternity and Infant Care, and CINAHL databases were searched by using the search terms intrauterine, fetal, growth restriction, child development, neurodevelopment, early childhood, cognitive, motor, speech, language. Studies were eligible for inclusion if participants met specified criteria for growth restriction, follow-up was conducted within 6 months to 3 years, methods were adequately described, non-IUGR comparison groups were included, and full English text of the article was available. A specifically designed data extraction form was used. The methodological quality of included studies was assessed using well-documented quality-appraisal guidelines.Of 731 studies reviewed, 16 were included. Poorer neurodevelopmental outcomes after IUGR were described in 11. Ten found motor, 8 cognitive, and 7 language delays. Other delays included social development, attention, and adaptive behavior. Only 8 included abnormal Doppler parameters in their definitions of IUGR.Evidence suggests that children are at risk for poorer neurodevelopmental outcomes following IUGR from 6 months to 3 years of age. The heterogeneity of primary outcomes, assessment measures, adjustment for confounding variables, and definitions of IUGR limits synthesis and interpretation. Sample sizes in most studies were small, and some examined preterm IUGR children without including term IUGR or AGA comparison groups, limiting the value of extant studies.</abstract><remote-database-name>Silverchair</remote-database-name><urls><web-urls><url>https://doi.org/10.1542/peds.2014-1143</url></web-urls></urls><access-date>2022-01-11 18:34:35</access-date></record><record><database name="MyLibrary">MyLibrary</database><source-app name="Zotero">Zotero</source-app><ref-type name="Journal Article">17</ref-type><contributors><authors><author>Ivanovska, Verica</author><author>Rademaker, Carin M.A.</author><author>van Dijk, Liset</author><author>Mantel-Teeuwisse, Aukje K.</author></authors></contributors><titles><title>Pediatric Drug Formulations: A Review of Challenges and Progress</title><secondary-title>Pediatrics</secondary-title><short-title>Pediatric Drug Formulations</short-title></titles><periodical><full-title>Pediatrics</full-title><abbr-1>Pediatrics</abbr-1></periodical><pages>361-372</pages><volume>134</volume><number>2</number><issue>2</issue><dates><year>2014</year><pub-dates><date>August 1, 2014</date></pub-dates></dates><isbn>0031-4005</isbn><electronic-resource-num>10.1542/peds.2013-3225</electronic-resource-num><abstract>Children differ from adults in many aspects of pharmacotherapy, including capabilities for drug administration, medicine-related toxicity, and taste preferences. It is essential that pediatric medicines are formulated to best suit a child’s age, size, physiologic condition, and treatment requirements. To ensure adequate treatment of all children, different routes of administration, dosage forms, and strengths may be required. Many existing formulations are not suitable for children, which often leads to off-label and unlicensed use of adult medicines. New regulations, additional funding opportunities, and innovative collaborative research initiatives have resulted in some recent progress in the development of pediatric formulations. These advances include a paradigm shift toward oral solid formulations and a focus on novel preparations, including flexible, dispersible, and multiparticulate oral solid dosage forms. Such developments have enabled greater dose flexibility, easier administration, and better acceptance of drug formulations in children. However, new pediatric formulations address only a small part of all therapeutic needs in children; moreover, they are not always available. Five key issues need to be addressed to stimulate the further development of better medicines for children: (1) the continued prioritization of unmet formulation needs, particularly drug delivery in neonates and treatment gaps in pediatric cancers and childhood diseases in developing countries; (2) a better use of existing data to facilitate pediatric formulation development; (3) innovative technologies in adults that can be used to develop new pediatric formulations; (4) clinical feedback and practice-based evidence on the impact of novel formulations; and (5) improved access to new pediatric formulations.</abstract><remote-database-name>Silverchair</remote-database-name><urls><web-urls><url>https://doi.org/10.1542/peds.2013-3225</url></web-urls></urls><access-date>2022-01-11 18:34:37</access-date></record><record><database name="MyLibrary">MyLibrary</database><source-app name="Zotero">Zotero</source-app><ref-type name="Journal Article">17</ref-type><contributors><authors><author>Glascoe, Frances Page</author><author>Trimm, Franklin</author></authors></contributors><titles><title>Brief Approaches to Developmental-Behavioral Promotion in Primary Care: Updates on Methods and Technology</title><secondary-title>Pediatrics</secondary-title><short-title>Brief Approaches to Developmental-Behavioral Promotion in Primary Care</short-title></titles><periodical><full-title>Pediatrics</full-title><abbr-1>Pediatrics</abbr-1></periodical><pages>884-897</pages><volume>133</volume><number>5</number><issue>5</issue><dates><year>2014</year><pub-dates><date>May 1, 2014</date></pub-dates></dates><isbn>0031-4005</isbn><electronic-resource-num>10.1542/peds.2013-1859</electronic-resource-num><abstract>Well-child visits are a critical opportunity to promote learning and development, encourage positive parenting practices, help children acquire behavioral self-control, enhance the development and well-being of children and their families, identify problems not amenable to brief in-office counseling, and refer for services when needed. This article outlines the communication skills, instructional methods, and resource options that enable clinicians to best assist families. Also covered is how to monitor progress and outcomes. A total of 239 articles and 52 Web sites on parent/patient education were reviewed for this study. Providers require a veritable armamentarium of instructional methods. Skills in nonverbal and verbal communication are needed to elicit the parent/patient agenda, winnow topics to a manageable subset, and create the “teachable moment.” Verbal suggestions, with or without standardized spoken instructions, are useful for conveying simple messages. However, for complex issues, such as discipline, it is necessary to use a combination of verbal advice, written information, and “teach-back,” aided by role-playing/modeling or multimedia approaches. Selecting the approaches most likely to be effective depends on the topic and family characteristics (eg, parental literacy and language skills, family psychosocial risk and resilience factors, children’s developmental-behavioral status). When providers collaborate well (with parents, patients, and other service providers) and select appropriate educational methods, families are better able to act on advice, leading to improvements in children’s well-being, health, and developmental-behavioral outcomes. Provided are descriptions of methods, links to parenting resources such as cell phone applications, Web sites (in multiple languages), interactive technology, and parent training courses.</abstract><remote-database-name>Silverchair</remote-database-name><urls><web-urls><url>https://doi.org/10.1542/peds.2013-1859</url></web-urls></urls><access-date>2022-01-11 18:34:41</access-date></record><record><database name="MyLibrary">MyLibrary</database><source-app name="Zotero">Zotero</source-app><ref-type name="Journal Article">17</ref-type><contributors><authors><author>Lange, Shannon</author><author>Shield, Kevin</author><author>Rehm, Jürgen</author><author>Popova, Svetlana</author></authors></contributors><titles><title>Prevalence of Fetal Alcohol Spectrum Disorders in Child Care Settings: A Meta-analysis</title><secondary-title>Pediatrics</secondary-title><short-title>Prevalence of Fetal Alcohol Spectrum Disorders in Child Care Settings</short-title></titles><periodical><full-title>Pediatrics</full-title><abbr-1>Pediatrics</abbr-1></periodical><pages>e980-e995</pages><volume>132</volume><number>4</number><issue>4</issue><dates><year>2013</year><pub-dates><date>October 1, 2013</date></pub-dates></dates><isbn>0031-4005</isbn><electronic-resource-num>10.1542/peds.2013-0066</electronic-resource-num><abstract>Children often enter a child-care system (eg, orphanage, foster care, child welfare system) because of unfavorable circumstances (eg, maternal alcohol and/or drug problems, child abuse/neglect). Such circumstances increase the odds of prenatal alcohol exposure, and thus this population can be regarded as high risk for fetal alcohol spectrum disorders (FASD). The primary objective was to estimate a pooled prevalence for fetal alcohol syndrome (FAS) and FASD in various child-care systems based on data from existing studies that used an active case ascertainment method.A systematic literature review, using multiple electronic bibliographic databases, and meta-analysis of internationally published and unpublished studies that reported the prevalence of FAS and/or FASD in all types of child-care systems were conducted. The pooled prevalence estimates and 95% confidence intervals (CIs) were calculated by using the Mantel-Haenszel method, assuming a random effects model. Sensitivity analyses were performed for studies that used either passive surveillance or mixed methods.On the basis of studies that used active case ascertainment, the overall pooled prevalence of FAS and FASD among children and youth in the care of a child-care system was calculated to be 6.0% (60 per 1000; 95% CI: 38 to 85 per 1000) and 16.9% (169 per 1000; 95% CI: 109 to 238 per 1000), respectively.The results confirm that children and youth housed in or under the guardianship of the wide range of child-care systems constitute a population that is high-risk for FASD. It is imperative that screening be implemented in these at-risk populations.</abstract><remote-database-name>Silverchair</remote-database-name><urls><web-urls><url>https://doi.org/10.1542/peds.2013-0066</url></web-urls></urls><access-date>2022-01-11 18:34:42</access-date></record><record><database name="MyLibrary">MyLibrary</database><source-app name="Zotero">Zotero</source-app><ref-type name="Journal Article">17</ref-type><contributors><authors><author>Johnson, Sara B.</author><author>Riley, Anne W.</author><author>Granger, Douglas A.</author><author>Riis, Jenna</author></authors></contributors><titles><title>The Science of Early Life Toxic Stress for Pediatric Practice and Advocacy</title><secondary-title>Pediatrics</secondary-title></titles><periodical><full-title>Pediatrics</full-title><abbr-1>Pediatrics</abbr-1></periodical><pages>319-327</pages><volume>131</volume><number>2</number><issue>2</issue><dates><year>2013</year><pub-dates><date>February 1, 2013</date></pub-dates></dates><isbn>0031-4005</isbn><electronic-resource-num>10.1542/peds.2012-0469</electronic-resource-num><abstract>Young children who experience toxic stress are at high risk for a number of health outcomes in adulthood, including cardiovascular disease, cancers, asthma, and depression. The American Academy of Pediatrics has recently called on pediatricians, informed by research from molecular biology, genomics, immunology, and neuroscience, to become leaders in science-based strategies to build strong foundations for children’s life-long health. In this report, we provide an overview of the science of toxic stress. We summarize the development of the neuroendocrine-immune network, how its function is altered by early life adversity, and how these alterations then increase vulnerability to disease. The fact that early environments shape and calibrate the functioning of biological systems very early in life is both a cautionary tale about overlooking critical periods in development and reason for optimism about the promise of intervention. Even in the most extreme cases of adversity, well-timed changes to children’s environments can improve outcomes. Pediatricians are in a unique position to contribute to the public discourse on health and social welfare by explaining how factors that seem distal to child health may be the key to some of the most intractable public health problems of our generation. We consider the challenges and opportunities for preventing toxic stress in the context of contemporary pediatric practice.</abstract><remote-database-name>Silverchair</remote-database-name><urls><web-urls><url>https://doi.org/10.1542/peds.2012-0469</url></web-urls><pdf-urls><url>internal-pdf://317/Johnson et al. - 2013 - The Science of Early Life Toxic Stress for Pediatr.pdf</url></pdf-urls><text-urls><url>internal-pdf://318/The-Science-of-Early-Life-Toxic-Stress-for.html</url></text-urls></urls><access-date>2022-01-11 18:37:53</access-date></record><record><database name="MyLibrary">MyLibrary</database><source-app name="Zotero">Zotero</source-app><ref-type name="Journal Article">17</ref-type><contributors><authors><author>Burke, Hannah</author><author>Leonardi-Bee, Jo</author><author>Hashim, Ahmed</author><author>Pine-Abata, Hembadoon</author><author>Chen, Yilu</author><author>Cook, Derek G.</author><author>Britton, John R.</author><author>McKeever, Tricia M.</author></authors></contributors><titles><title>Prenatal and Passive Smoke Exposure and Incidence of Asthma and Wheeze: Systematic Review and Meta-analysis</title><secondary-title>Pediatrics</secondary-title><short-title>Prenatal and Passive Smoke Exposure and Incidence of Asthma and Wheeze</short-title></titles><periodical><full-title>Pediatrics</full-title><abbr-1>Pediatrics</abbr-1></periodical><pages>735-744</pages><volume>129</volume><number>4</number><issue>4</issue><dates><year>2012</year><pub-dates><date>April 1, 2012</date></pub-dates></dates><isbn>0031-4005</isbn><electronic-resource-num>10.1542/peds.2011-2196</electronic-resource-num><abstract>Exposure to passive smoke is a common and avoidable risk factor for wheeze and asthma in children. Substantial growth in the prospective cohort study evidence base provides an opportunity to generate new and more detailed estimates of the magnitude of the effect. A systematic review and meta-analysis was conducted to provide estimates of the prospective effect of smoking by parents or household members on the risk of wheeze and asthma at different stages of childhood.We systematically searched Medline, Embase, and conference abstracts to identify cohort studies of the incidence of asthma or wheeze in relation to exposure to prenatal or postnatal maternal, paternal, or household smoking in subjects aged up to 18 years old. Pooled odds ratios (ORs) with 95% confidence intervals (CIs) were estimated by using random effects model.We identified 79 prospective studies. Exposure to pre- or postnatal passive smoke exposure was associated with a 30% to 70% increased risk of incident wheezing (strongest effect from postnatal maternal smoking on wheeze in children aged ≤2 years, OR = 1.70, 95% CI = 1.24–2.35, 4 studies) and a 21% to 85% increase in incident asthma (strongest effect from prenatal maternal smoking on asthma in children aged ≤2 years, OR = 1.85, 95% CI = 1.35–2.53, 5 studies).Building upon previous findings, exposure to passive smoking increases the incidence of wheeze and asthma in children and young people by at least 20%. Preventing parental smoking is crucially important to the prevention of asthma.</abstract><remote-database-name>Silverchair</remote-database-name><urls><web-urls><url>https://doi.org/10.1542/peds.2011-2196</url></web-urls><pdf-urls><url>internal-pdf://319/Burke et al. - 2012 - Prenatal and Passive Smoke Exposure and Incidence .pdf</url></pdf-urls><text-urls><url>internal-pdf://320/Prenatal-and-Passive-Smoke-Exposure-and-Incidence.html</url></text-urls></urls><access-date>2022-01-11 18:37:55</access-date></record><record><database name="MyLibrary">MyLibrary</database><source-app name="Zotero">Zotero</source-app><ref-type name="Journal Article">17</ref-type><contributors><authors><author>Leonardi-Bee, Jo</author><author>Britton, John</author><author>Venn, Andrea</author></authors></contributors><titles><title>Secondhand Smoke and Adverse Fetal Outcomes in Nonsmoking Pregnant Women: A Meta-analysis</title><secondary-title>Pediatrics</secondary-title><short-title>Secondhand Smoke and Adverse Fetal Outcomes in Nonsmoking Pregnant Women</short-title></titles><periodical><full-title>Pediatrics</full-title><abbr-1>Pediatrics</abbr-1></periodical><pages>734-741</pages><volume>127</volume><number>4</number><issue>4</issue><dates><year>2011</year><pub-dates><date>April 1, 2011</date></pub-dates></dates><isbn>0031-4005</isbn><electronic-resource-num>10.1542/peds.2010-3041</electronic-resource-num><abstract>To determine the risk of adverse fetal outcomes of secondhand smoke exposure in nonsmoking pregnant women.This was a systematic review and meta-analysis in accordance with Meta-analysis of Observational Studies in Epidemiology (MOOSE) guidelines. We searched Medline and Embase (to March 2009) and reference lists for eligible studies; no language restrictions were imposed. Pooled odds ratios (ORs) with 95% confidence intervals (CIs) were estimated by using random-effect models. Our search was for epidemiologic studies of maternal exposure to secondhand smoke during pregnancy in nonsmoking pregnant women. The main outcome measures were spontaneous abortion, perinatal and neonatal death, stillbirth, and congenital malformations.We identified 19 studies that assessed the effects of secondhand smoke exposure in nonsmoking pregnant women. We found no evidence of a statistically significant effect of secondhand smoke exposure on the risk of spontaneous abortion (OR: 1.17 [95% CI: 0.88–1.54]; 6 studies). However, secondhand smoke exposure significantly increased the risk of stillbirth (OR: 1.23 [95% CI: 1.09–1.38]; 4 studies) and congenital malformation (OR: 1.13 [95% CI: 1.01–1.26]; 7 studies), although none of the associations with specific congenital abnormalities were individually significant. Secondhand smoke exposure had no significant effect on perinatal or neonatal death.Pregnant women who are exposed to secondhand smoke are estimated to be 23% more likely to experience stillbirth and 13% more likely give birth to a child with a congenital malformation. Because the timing and mechanism of this effect is not clear, it is important to prevent secondhand smoke exposure in women before and during pregnancy.</abstract><remote-database-name>Silverchair</remote-database-name><urls><web-urls><url>https://doi.org/10.1542/peds.2010-3041</url></web-urls><pdf-urls><url>internal-pdf://321/Leonardi-Bee et al. - 2011 - Secondhand Smoke and Adverse Fetal Outcomes in Non.pdf</url></pdf-urls><text-urls><url>internal-pdf://322/Secondhand-Smoke-and-Adverse-Fetal-Outcomes-in.html</url></text-urls></urls><access-date>2022-01-11 18:37:58</access-date></record><record><database name="MyLibrary">MyLibrary</database><source-app name="Zotero">Zotero</source-app><ref-type name="Journal Article">17</ref-type><contributors><authors><author>Alexander, Duane F.</author></authors></contributors><titles><title>Why Should There Be an NICHD?</title><secondary-title>Pediatrics</secondary-title></titles><periodical><full-title>Pediatrics</full-title><abbr-1>Pediatrics</abbr-1></periodical><pages>325-333</pages><volume>127</volume><number>2</number><issue>2</issue><dates><year>2011</year><pub-dates><date>February 1, 2011</date></pub-dates></dates><isbn>0031-4005</isbn><electronic-resource-num>10.1542/peds.2010-2029</electronic-resource-num><abstract>In its nearly 5 decades of existence, the Eunice Kennedy Shriver National Institute of Child Health and Human Development has expended $23 billion in conducting and supporting research and translating discoveries to practice. The resulting dramatic impact on peoples' lives and improved health for children and families, chronicled herein, are a testament to the benefits of having this institute at the National Institutes of Health.</abstract><remote-database-name>Silverchair</remote-database-name><urls><web-urls><url>https://doi.org/10.1542/peds.2010-2029</url></web-urls><pdf-urls><url>internal-pdf://323/Alexander - 2011 - Why Should There Be an NICHD.pdf</url></pdf-urls><text-urls><url>internal-pdf://324/Why-Should-There-Be-an-NICHD.html</url></text-urls></urls><access-date>2022-01-11 18:38:01</access-date></record><record><database name="MyLibrary">MyLibrary</database><source-app name="Zotero">Zotero</source-app><ref-type name="Journal Article">17</ref-type><contributors><authors><author>Ahrari, Malema</author><author>Ali, Samina</author><author>Hartling, Lisa</author><author>Dong, Kathryn</author><author>Drendel, Amy L.</author><author>Klassen, Terry P.</author><author>Schreiner, Kurt</author><author>Dyson, Michele P.</author></authors></contributors><titles><title>Nonmedical Opioid Use After Short-term Therapeutic Exposure in Children: A Systematic Review</title><secondary-title>Pediatrics</secondary-title><short-title>Nonmedical Opioid Use After Short-term Therapeutic Exposure in Children</short-title></titles><periodical><full-title>Pediatrics</full-title><abbr-1>Pediatrics</abbr-1></periodical><pages>e2021051927</pages><volume>148</volume><number>6</number><issue>6</issue><dates><year>2021</year><pub-dates><date>December 1, 2021</date></pub-dates></dates><isbn>0031-4005</isbn><electronic-resource-num>10.1542/peds.2021-051927</electronic-resource-num><abstract>Opioid-related harms continue to rise for children and youth. Analgesic prescribing decisions are challenging because the risk for future nonmedical opioid use or disorder is unclear.To synthesize research examining the association between short-term therapeutic opioid exposure and future nonmedical opioid use or opioid use disorder and associated risk factors.We searched 11 electronic databases.Two reviewers screened studies. Studies were included if: they were published in English or French, participants had short-term (≤14 days) or an unknown duration of therapeutic exposure to opioids before 18 years, and reported opioid use disorder or misuse.Data were extracted, and methodologic quality was assessed by 2 reviewers. Data were summarized narratively.We included 21 observational studies (49 944 602 participants). One study demonstrated that short-term therapeutic exposure may be associated with opioid abuse; 4 showed an association between medical and nonmedical opioid use without specifying duration of exposure. Other studies reported on prevalence or incidence of nonmedical use after medical exposure to opioids. Risk factors were contradictory and remain unclear.Most studies did not specify duration of exposure and were of low methodologic quality, and participants might not have been opioid naïve.Some studies suggest an association between lifetime therapeutic opioid use and nonmedical opioid use. Given the lack of clear evidence regarding short-term therapeutic exposure, health care providers should carefully evaluate pain management options and educate patients and caregivers about safe, judicious, and appropriate use of opioids and potential signs of misuse.</abstract><remote-database-name>Silverchair</remote-database-name><urls><web-urls><url>https://doi.org/10.1542/peds.2021-051927</url></web-urls><pdf-urls><url>internal-pdf://345/Ahrari et al. - 2021 - Nonmedical Opioid Use After Short-term Therapeutic.pdf</url></pdf-urls><text-urls><url>internal-pdf://346/Nonmedical-Opioid-Use-After-Short-term-Therapeutic.html</url></text-urls></urls><access-date>2022-01-11 18:40:59</access-date></record><record><database name="MyLibrary">MyLibrary</database><source-app name="Zotero">Zotero</source-app><ref-type name="Journal Article">17</ref-type><contributors><authors><author>Fyfe-Johnson, Amber L.</author><author>Hazlehurst, Marnie F.</author><author>Perrins, Sara P.</author><author>Bratman, Gregory N.</author><author>Thomas, Rick</author><author>Garrett, Kimberly A.</author><author>Hafferty, Kiana R.</author><author>Cullaz, Tess M.</author><author>Marcuse, Edgar K.</author><author>Tandon, Pooja S.</author></authors></contributors><titles><title>Nature and Children’s Health: A Systematic Review</title><secondary-title>Pediatrics</secondary-title><short-title>Nature and Children’s Health</short-title></titles><periodical><full-title>Pediatrics</full-title><abbr-1>Pediatrics</abbr-1></periodical><pages>e2020049155</pages><volume>148</volume><number>4</number><issue>4</issue><dates><year>2021</year><pub-dates><date>October 1, 2021</date></pub-dates></dates><isbn>0031-4005</isbn><electronic-resource-num>10.1542/peds.2020-049155</electronic-resource-num><abstract>Daily outdoor play is encouraged by the American Academy of Pediatrics. Existing evidence is unclear on the independent effect of nature exposures on child health.We systematically evaluated evidence regarding the relationship between nature contact and children’s health.The database search was conducted by using PubMed, Cumulative Index to Nursing and Allied Health Literature, PsychInfo, ERIC, Scopus, and Web of Science in February 2021.We followed the Preferred Reporting Items for Systematic Reviews and Meta-Analyses guidelines. In all searches, the first element included nature terms; the second included child health outcome terms.Of the 10 940 studies identified, 296 were included. Study quality and risk of bias were assessed.The strongest evidence for type of nature exposure was residential green space studies (n = 147, 50%). The strongest evidence for the beneficial health effects of nature was for physical activity (n = 108, 32%) and cognitive, behavioral, or mental health (n = 85, 25%). Physical activity was objectively measured in 55% of studies, and 41% of the cognitive, behavioral, or mental health studies were experimental in design.Types of nature exposures and health outcomes and behaviors were heterogenous. Risk of selection bias was moderate to high for all studies. Most studies were cross-sectional (n = 204, 69%), limiting our ability to assess causality.Current literature supports a positive relationship between nature contact and children’s health, especially for physical activity and mental health, both public health priorities. The evidence supports pediatricians in advocating for equitable nature contact for children in places where they live, play, and learn.</abstract><remote-database-name>Silverchair</remote-database-name><urls><web-urls><url>https://doi.org/10.1542/peds.2020-049155</url></web-urls><pdf-urls><url>internal-pdf://347/Fyfe-Johnson et al. - 2021 - Nature and Children’s Health A Systematic Review.pdf</url></pdf-urls><text-urls><url>internal-pdf://348/Nature-and-Children-s-Health-A-Systematic-Review.html</url></text-urls></urls><access-date>2022-01-11 18:41:04</access-date></record><record><database name="MyLibrary">MyLibrary</database><source-app name="Zotero">Zotero</source-app><ref-type name="Journal Article">17</ref-type><contributors><authors><author>Cooke, Jessica E.</author><author>Racine, Nicole</author><author>Pador, Paolo</author><author>Madigan, Sheri</author></authors></contributors><titles><title>Maternal Adverse Childhood Experiences and Child Behavior Problems: A Systematic Review</title><secondary-title>Pediatrics</secondary-title><short-title>Maternal Adverse Childhood Experiences and Child Behavior Problems</short-title></titles><periodical><full-title>Pediatrics</full-title><abbr-1>Pediatrics</abbr-1></periodical><pages>e2020044131</pages><volume>148</volume><number>3</number><issue>3</issue><dates><year>2021</year><pub-dates><date>September 1, 2021</date></pub-dates></dates><isbn>0031-4005</isbn><electronic-resource-num>10.1542/peds.2020-044131</electronic-resource-num><abstract>A growing body of research has examined the role of maternal adverse childhood experiences (ACEs) on child behavior problems.To summarize the literature examining the association between maternal ACEs and child behavior problems via a systematic review.Electronic searches were conducted in Medline, PsycINFO, and Embase (1998–June 2020). Reference lists were reviewed. In total, 3048 records were screened.Studies were included if an association between maternal ACEs and child externalizing (eg, aggression) and/or internalizing (eg, anxiety) problems was reported. In total, 139 full-text articles were reviewed for inclusion.Data from 16 studies met full inclusion criteria. Studies were synthesized by child externalizing and internalizing outcomes.Maternal ACEs were significantly associated with child externalizing problems across all studies (number of studies synthesized per outcome [k] = 11). Significant associations were also found for inattention, hyperactivity, and impulsivity (k = 4), and aggression (k = 2). For internalizing problems (k = 11), significant associations were identified across 8 studies and nonsignificant associations were reported for 3 studies. Maternal ACEs were consistently associated with child anxiety and depression (k = 5). However, inconsistent findings were reported for somatization (k = 2).Results are limited to mother-child dyads and questionnaire measures of behavior problems in primarily North American countries.Mothers’ ACEs demonstrated largely consistent associations with children’s behavior problems. Future research is needed to determine if specific types of maternal ACEs (eg, household dysfunction) are more strongly associated with child behavior problems.</abstract><remote-database-name>Silverchair</remote-database-name><urls><web-urls><url>https://doi.org/10.1542/peds.2020-044131</url></web-urls><pdf-urls><url>internal-pdf://349/Cooke et al. - 2021 - Maternal Adverse Childhood Experiences and Child B.pdf</url></pdf-urls><text-urls><url>internal-pdf://350/Maternal-Adverse-Childhood-Experiences-and-Child.html</url></text-urls></urls><access-date>2022-01-11 18:41:05</access-date></record><record><database name="MyLibrary">MyLibrary</database><source-app name="Zotero">Zotero</source-app><ref-type name="Journal Article">17</ref-type><contributors><authors><author>Sokolovic, Nina</author><author>Rodrigues, Michelle</author><author>Tricco, Andrea C.</author><author>Dobrina, Roksana</author><author>Jenkins, Jennifer M.</author></authors></contributors><titles><title>Teaching Parents to Be Responsive: A Network Meta-analysis</title><secondary-title>Pediatrics</secondary-title><short-title>Teaching Parents to Be Responsive</short-title></titles><periodical><full-title>Pediatrics</full-title><abbr-1>Pediatrics</abbr-1></periodical><pages>e2020033563</pages><volume>148</volume><number>2</number><issue>2</issue><dates><year>2021</year><pub-dates><date>August 1, 2021</date></pub-dates></dates><isbn>0031-4005</isbn><electronic-resource-num>10.1542/peds.2020-033563</electronic-resource-num><abstract>10.1542/6243119418001Video AbstractPEDS-VA_2020-0335636243119418001Children who receive more responsive care during their early childhood tend to exhibit stronger cognitive development, mental well-being, and physical health across their life course.Determine how to design effective responsivity training programs for caregivers.We searched seven electronic databases through October 2020.Randomized trials (k = 120) of programs training parents of children ages 0 to 6 to be more responsive.Two reviewers independently extracted data. Data were pooled by using random-effects pairwise and network meta-analyses.Programs had, on average, a medium effect (d = 0.56; 95% confidence interval [CI]: 0.47 to 0.65). The most effective programs included didactic teaching and opportunities for parents to observe models, practice skills, and receive feedback (d = 1.07; 95% CI: 0.37 to 1.77), or all these instructional methods in addition to reflection (d = 0.86; 95% CI: 0.64 to 1.09). Programs that had participants observe examples of responsivity (d = 0.70; 95% CI: 0.57 to 0.83), used researchers as facilitators (d = 0.89; 95% CI: 0.66 to 1.12), assigned homework (d = 0.85; 95% CI: 0.66 to 1.02), and had a narrow scope (d = 0.72; 95% CI: 0.57 to 0.87) were more effective than those that did not.Most samples included only mothers from Western countries and lacked follow-up data.Having parents observe examples of responsive caregiving and complete home-practice in short, focused programs may be an effective, scalable approach to enhancing responsivity in the general population and reducing inequalities in child development.</abstract><remote-database-name>Silverchair</remote-database-name><urls><web-urls><url>https://doi.org/10.1542/peds.2020-033563</url></web-urls><pdf-urls><url>internal-pdf://351/Sokolovic et al. - 2021 - Teaching Parents to Be Responsive A Network Meta-.pdf</url></pdf-urls><text-urls><url>internal-pdf://352/Teaching-Parents-to-Be-Responsive-A-Network-Meta.html</url></text-urls></urls><access-date>2022-01-11 18:41:07</access-date></record><record><database name="MyLibrary">MyLibrary</database><source-app name="Zotero">Zotero</source-app><ref-type name="Journal Article">17</ref-type><contributors><authors><author>Hartley, Julie</author><author>Bluebond-Langner, Myra</author><author>Candy, Bridget</author><author>Downie, Jonathan</author><author>Henderson, Ellen M</author></authors></contributors><titles><title>The Physical Health of Caregivers of Children With Life-Limiting Conditions: A Systematic Review</title><secondary-title>Pediatrics</secondary-title><short-title>The Physical Health of Caregivers of Children With Life-Limiting Conditions</short-title></titles><periodical><full-title>Pediatrics</full-title><abbr-1>Pediatrics</abbr-1></periodical><pages>e2020014423</pages><volume>148</volume><number>2</number><issue>2</issue><dates><year>2021</year><pub-dates><date>August 1, 2021</date></pub-dates></dates><isbn>0031-4005</isbn><electronic-resource-num>10.1542/peds.2020-014423</electronic-resource-num><abstract>Parental caregiving for a child with a life-limiting condition (LLC) is complex physical and mental work. The impact of this caregiving on parents’ physical health is unknown.(1) To review existing evidence on the physical health of parents caring for a child with a LLC and (2) to determine how physical health of parents is measured.Medline, Embase, PsycINFO, and Cumulative Index of Nursing and Allied Health Literature were searched.Peer-reviewed articles were included if they reported primary data on the physical health of a caregiver of a child with a LLC. Studies were excluded if they described only the caregiver’s mental health or if the caregivers were bereaved at the time of data collection.Of 69 335 unique citations, 81 studies were included in the review.Caregiver health was negatively impacted in 84% of studies. Pain and sleep disturbance were the most common problems. Ways of measuring the physical health of caregiver varied widely. We found an absence of in-depth explorations of the social and economic contexts, which could potentially mitigate the impact of caregiving. Furthermore, we find health interventions tailored to this group remain largely unexplored.Studies were heterogenous in methodology, making comparisons of results across studies difficult.These findings support the need for improving access to interventions aimed at improving physical health in this population. The rate of health-seeking behaviors, preventive health care access and screening for health conditions is understudied and represent important directions for further research.</abstract><remote-database-name>Silverchair</remote-database-name><urls><web-urls><url>https://doi.org/10.1542/peds.2020-014423</url></web-urls><pdf-urls><url>internal-pdf://353/Hartley et al. - 2021 - The Physical Health of Caregivers of Children With.pdf</url></pdf-urls><text-urls><url>internal-pdf://354/The-Physical-Health-of-Caregivers-of-Children-With.html</url></text-urls></urls><access-date>2022-01-11 18:41:10</access-date></record><record><database name="MyLibrary">MyLibrary</database><source-app name="Zotero">Zotero</source-app><ref-type name="Journal Article">17</ref-type><contributors><authors><author>McNeil, Michael J.</author><author>Baker, Justin N.</author><author>Snyder, Ian</author><author>Rosenberg, Abby R.</author><author>Kaye, Erica C.</author></authors></contributors><titles><title>Grief and Bereavement in Fathers After the Death of a Child: A Systematic Review</title><secondary-title>Pediatrics</secondary-title><short-title>Grief and Bereavement in Fathers After the Death of a Child</short-title></titles><periodical><full-title>Pediatrics</full-title><abbr-1>Pediatrics</abbr-1></periodical><pages>e2020040386</pages><volume>147</volume><number>4</number><issue>4</issue><dates><year>2021</year><pub-dates><date>April 1, 2021</date></pub-dates></dates><isbn>0031-4005</isbn><electronic-resource-num>10.1542/peds.2020-040386</electronic-resource-num><abstract>10.1542/6227394361001Video AbstractPEDS-VA_2020-0403866227394361001The death of a child is devastating, and complicated grief adversely impacts parental physical and psychosocial well-being. Most research currently is centered on bereaved mothers, and the experiences of fathers remains underexplored.We systematically reviewed the literature to characterize the grief and bereavement experiences of fathers after the death of a child.We searched Medline, PsycInfo, Embase, and Cumulative Index to Nursing and Allied Health Literature using the Preferred Reporting Items for Systematic Reviews and Meta-Analyses guidelines.Inclusion criteria encompassed English language articles published between 2007 and 2019 that evaluated the grief and bereavement experiences of fathers after the death of their child. We excluded studies describing paternal bereavement after the death of a child aged older than 21 years, stillbirth, miscarriage, or studies that did not specify age of death.Extracted domains included study design, demographics, findings, and quality assessment.We screened 1848 deduplicated titles and abstracts and 139 full articles, yielding 21 articles for inclusion in this analysis. Fathers often avoided discussing their grief with others, returned to work earlier, and used goal-oriented tasks as coping strategies. Intense grief reactions and posttraumatic psychological sequelae diminished over time in mothers yet persisted in fathers.Included studies were primarily descriptive in nature, without ability to ascertain causality. Limited paternal data exists in the literature compared with maternal data.Despite evolving gender roles, many fathers navigate loss through stoicism, self-isolation, and hard work. For some fathers, these coping mechanisms may be inadequate for navigating grief.</abstract><remote-database-name>Silverchair</remote-database-name><urls><web-urls><url>https://doi.org/10.1542/peds.2020-040386</url></web-urls><pdf-urls><url>internal-pdf://355/McNeil et al. - 2021 - Grief and Bereavement in Fathers After the Death o.pdf</url></pdf-urls><text-urls><url>internal-pdf://356/Grief-and-Bereavement-in-Fathers-After-the-Death.html</url></text-urls></urls><access-date>2022-01-11 18:41:12</access-date></record><record><database name="MyLibrary">MyLibrary</database><source-app name="Zotero">Zotero</source-app><ref-type name="Journal Article">17</ref-type><contributors><authors><author>Hasan, Fyeza</author><author>Widger, Kimberley</author><author>Sung, Lillian</author><author>Wheaton, Laura</author></authors></contributors><titles><title>End-of-Life Childhood Cancer Research: A Systematic Review</title><secondary-title>Pediatrics</secondary-title><short-title>End-of-Life Childhood Cancer Research</short-title></titles><periodical><full-title>Pediatrics</full-title><abbr-1>Pediatrics</abbr-1></periodical><pages>e2020003780</pages><volume>147</volume><number>3</number><issue>3</issue><dates><year>2021</year><pub-dates><date>March 1, 2021</date></pub-dates></dates><isbn>0031-4005</isbn><electronic-resource-num>10.1542/peds.2020-003780</electronic-resource-num><abstract>Children with incurable cancer may participate in research studies at the end of life (EOL). These studies create knowledge that can improve the care of future patients.To describe stakeholder perspectives regarding research studies involving children with cancer at the EOL by conduct of a systematic review.We used the following data sources: Ovid Medline, Embase, the Cumulative Index to Nursing and Allied Health Literature, PsycINFO, Web of Science, and ProQuest (inception until August 2020).We selected 24 articles published in English that examined perceptions or experiences of research participation for children with cancer at the EOL from the perspectives of children, parents, and health professionals (HPs).Two authors independently extracted data, assessed study quality, and performed thematic analysis and synthesis.Eight themes were identified: (1) seeking control; (2) faith, hope, and uncertainty; (3) being a good parent; (4) helping others; (5) barriers and facilitators; (6) information and understanding; (7) the role of HPs in consent and beyond; and (8) involvement of the child in decision-making.Study designs were heterogeneous. Only one study discussed palliative care research.Some families participate in EOL research seeking to gain control and sustain hope, despite uncertainty. Other families choose against research, prioritizing quality of life. Parents may perceive research participation as the role of a “good parent” and hope to help others. HPs have positive views of EOL research but fear that parents lack understanding of the purpose of studies and the likelihood of benefit. We identified barriers to research participation and informed consent.</abstract><remote-database-name>Silverchair</remote-database-name><urls><web-urls><url>https://doi.org/10.1542/peds.2020-003780</url></web-urls><pdf-urls><url>internal-pdf://357/Hasan et al. - 2021 - End-of-Life Childhood Cancer Research A Systemati.pdf</url></pdf-urls><text-urls><url>internal-pdf://358/End-of-Life-Childhood-Cancer-Research-A-Systematic.html</url></text-urls></urls><access-date>2022-01-11 18:41:12</access-date></record><record><database name="MyLibrary">MyLibrary</database><source-app name="Zotero">Zotero</source-app><ref-type name="Journal Article">17</ref-type><contributors><authors><author>Schacter, Hannah L.</author></authors></contributors><titles><title>Effects of Peer Victimization on Child and Adolescent Physical Health</title><secondary-title>Pediatrics</secondary-title></titles><periodical><full-title>Pediatrics</full-title><abbr-1>Pediatrics</abbr-1></periodical><pages>e2020003434</pages><volume>147</volume><number>1</number><issue>1</issue><dates><year>2021</year><pub-dates><date>January 1, 2021</date></pub-dates></dates><isbn>0031-4005</isbn><electronic-resource-num>10.1542/peds.2020-003434</electronic-resource-num><abstract>Peer victimization is recognized as a pressing public health issue, affecting ∼1 in 5 youth. Although extensive research demonstrates the negative effects of peer victimization on youth mental health, considerably less is known about if and how peer victimization adversely impacts physical health. Focusing on studies published in the past 5 years, this state-of-the-art review synthesizes recent research examining the relationship between peer victimization and physical health outcomes among children and adolescents. In addition to reviewing evidence for associations between peer victimization and global subjective health indices (eg, somatic symptoms), I highlight several biological sequelae of victimization (eg, cortisol dysregulation, inflammation) that may increase long-term risk for illness and disease. I conclude by considering strengths and limitations of existing work and suggesting several key directions for future research. I also discuss implications for practitioners and the role primary care providers can play in promoting health among peer victimized youth.</abstract><remote-database-name>Silverchair</remote-database-name><urls><web-urls><url>https://doi.org/10.1542/peds.2020-003434</url></web-urls><pdf-urls><url>internal-pdf://359/Schacter - 2021 - Effects of Peer Victimization on Child and Adolesc.pdf</url></pdf-urls><text-urls><url>internal-pdf://380/Effects-of-Peer-Victimization-on-Child-and.html</url></text-urls></urls><access-date>2022-01-11 18:41:15</access-date></record><record><database name="MyLibrary">MyLibrary</database><source-app name="Zotero">Zotero</source-app><ref-type name="Journal Article">17</ref-type><contributors><authors><author>Graf, Gloria Huei-Jong</author><author>Chihuri, Stanford</author><author>Blow, Melanie</author><author>Li, Guohua</author></authors></contributors><titles><title>Adverse Childhood Experiences and Justice System Contact: A Systematic Review</title><secondary-title>Pediatrics</secondary-title><short-title>Adverse Childhood Experiences and Justice System Contact</short-title></titles><periodical><full-title>Pediatrics</full-title><abbr-1>Pediatrics</abbr-1></periodical><pages>e2020021030</pages><volume>147</volume><number>1</number><issue>1</issue><dates><year>2021</year><pub-dates><date>January 1, 2021</date></pub-dates></dates><isbn>0031-4005</isbn><electronic-resource-num>10.1542/peds.2020-021030</electronic-resource-num><abstract>10.1542/6204172920001Video AbstractPEDS-VA_2020-0210306204172920001Given the wide-ranging health impacts of justice system involvement, we examined evidence for the association between adverse childhood experiences (ACEs) and justice system contact in the United States.To synthesize epidemiological evidence for the association between ACEs and justice system contact.We searched 5 databases for studies conducted through January 2020. The search term used for each database was as follows: (“aces” OR “childhood adversities”) AND (“delinquency” OR “crime” OR “juvenile” OR criminal* OR offend*).We included all observational studies assessing the association between ACEs and justice system contact conducted in the United States.Data extracted from each eligible study included information about the study design, study population, sample size, exposure and outcome measures, and key findings. Study quality was assessed by using the Newcastle-Ottawa Scale for nonrandomized trials.In total, 10 of 11 studies reviewed were conducted in juvenile population groups. Elevated ACE scores were associated with increased risk of juvenile justice system contact. Estimates of the adjusted odds ratio of justice system contact per 1-point increase in ACE score ranged from 0.91 to 1.68. Results were consistent across multiple types of justice system contact and across geographic regions.Most studies reviewed were conducted in juvenile justice-involved populations with follow-up limited to adolescence or early adulthood.ACEs are positively associated with juvenile justice system contact in a dose-response fashion. ACE prevention programs may help reduce juvenile justice system contacts and improve child and adolescent health.</abstract><remote-database-name>Silverchair</remote-database-name><urls><web-urls><url>https://doi.org/10.1542/peds.2020-021030</url></web-urls><pdf-urls><url>internal-pdf://381/Graf et al. - 2021 - Adverse Childhood Experiences and Justice System C.pdf</url></pdf-urls><text-urls><url>internal-pdf://384/Adverse-Childhood-Experiences-and-Justice-System.html</url></text-urls></urls><access-date>2022-01-11 18:41:17</access-date></record><record><database name="MyLibrary">MyLibrary</database><source-app name="Zotero">Zotero</source-app><ref-type name="Journal Article">17</ref-type><contributors><authors><author>Levy, Ben B.</author><author>Song, Jessica Z.</author><author>Luong, Dorothy</author><author>Perrier, Laure</author><author>Bayley, Mark T.</author><author>Andrew, Gail</author><author>Arbour-Nicitopoulos, Kelly</author><author>Chan, Brian</author><author>Curran, Cynthia J.</author><author>Dimitropoulos, Gina</author><author>Hartman, Laura</author><author>Huang, Lennox</author><author>Kastner, Monika</author><author>Kingsnorth, Shauna</author><author>McCormick, Anna</author><author>Nelson, Michelle</author><author>Nicholas, David</author><author>Penner, Melanie</author><author>Thompson, Laura</author><author>Toulany, Alene</author><author>Woo, Amanda</author><author>Zee, Joanne</author><author>Munce, Sarah E.P.</author></authors></contributors><titles><title>Transitional Care Interventions for Youth With Disabilities: A Systematic Review</title><secondary-title>Pediatrics</secondary-title><short-title>Transitional Care Interventions for Youth With Disabilities</short-title></titles><periodical><full-title>Pediatrics</full-title><abbr-1>Pediatrics</abbr-1></periodical><pages>e20200187</pages><volume>146</volume><number>5</number><issue>5</issue><dates><year>2020</year><pub-dates><date>November 1, 2020</date></pub-dates></dates><isbn>0031-4005</isbn><electronic-resource-num>10.1542/peds.2020-0187</electronic-resource-num><abstract>Transition from the pediatric to the adult health care system is a complex process that should include medical, psychosocial, educational, recreational, and vocational considerations.In this systematic review, we aim to synthesize the evidence on transitional care interventions (TCIs) to improve the quality of life (QoL) for adolescents and young adults with childhood-onset disabilities, including neurodevelopmental disorders.Four electronic databases (Medline, Embase, PsycINFO, and Cumulative Index to Nursing and Allied Health Literature) were searched.In the included studies, researchers examined TCIs for adolescents and young adults (12–24 years of age) with childhood-onset disabilities. Studies were experimental, quasi-experimental, and observational studies published in the last 26 years.Two reviewers independently completed study screening, data extraction, and risk-of-bias assessment.Fifty-two studies were included. Five studies reported on QoL, but statistically significant improvements were noted in only 1 of these studies. Significant improvements were also found in secondary outcomes including disability-related knowledge and transitional readiness. TCIs targeted patients, families and/or caregivers, and health care providers and exhibited great heterogeneity in their characteristics and components.Inconsistent reporting on interventions between studies hindered synthesis of the relationships between specific intervention characteristics and outcomes.Although there is limited evidence on the impact of TCIs on the QoL for youth with childhood-onset disabilities, there is indication that they can be effective in improving patient and provider outcomes. The initiation of transition-focused care at an early age may contribute to improved long-term health outcomes in this population.</abstract><remote-database-name>Silverchair</remote-database-name><urls><web-urls><url>https://doi.org/10.1542/peds.2020-0187</url></web-urls><pdf-urls><url>internal-pdf://385/Levy et al. - 2020 - Transitional Care Interventions for Youth With Dis.pdf</url></pdf-urls><text-urls><url>internal-pdf://407/Transitional-Care-Interventions-for-Youth-With.html</url></text-urls></urls><access-date>2022-01-11 18:41:19</access-date></record><record><database name="MyLibrary">MyLibrary</database><source-app name="Zotero">Zotero</source-app><ref-type name="Journal Article">17</ref-type><contributors><authors><author>Suire, Kameron B.</author><author>Kavookjian, Jan</author><author>Wadsworth, Danielle D.</author></authors></contributors><titles><title>Motivational Interviewing for Overweight Children: A Systematic Review</title><secondary-title>Pediatrics</secondary-title><short-title>Motivational Interviewing for Overweight Children</short-title></titles><periodical><full-title>Pediatrics</full-title><abbr-1>Pediatrics</abbr-1></periodical><pages>e20200193</pages><volume>146</volume><number>5</number><issue>5</issue><dates><year>2020</year><pub-dates><date>November 1, 2020</date></pub-dates></dates><isbn>0031-4005</isbn><electronic-resource-num>10.1542/peds.2020-0193</electronic-resource-num><abstract>Motivational interviewing (MI) is a communication method to help facilitate adherence to health behaviors through a series of person-centered strategies. MI’s evidence base supports its use as a potential intervention strategy at the parental decision-maker level to impact young children’s lifestyle behaviors to address childhood obesity; however, clarity is needed on the literature.The purpose of this systematic review is to synthesize the literature examining the use of MI at the parental level to impact young children’s weight status.A modified Cochrane method of systematic search and review was conducted in several databases (eg, PsycINFO, Academic Search Premier, Medline, Cumulative Index to Nursing and Allied Health Literature, Health Source: Nursing/Academic Edition, and SPORTDiscus).Criteria for retention included randomized controlled trials and studies using varied settings, methods, interventionists, target behaviors, and outcomes.Extraction domains included study characteristics and risk of bias.Of the 352 references initially identified, 7 studies were included in the review. In most studies, authors reported significant anthropometric changes as well as significant changes in nonanthropometric outcomes related to weight management compared to usual care.The heterogeneity of the included studies and lack of comparison with attention control groups may cloud generalizations. Studies not written in English were excluded, possibly biasing the results.MI, compared to usual care, revealed positive effects for parent influence on young child anthropometric measures when applied. Future research should be focused on sample diversity, using attention control groups, using exercise physiologists for MI delivery, and reporting sex-specific results.</abstract><remote-database-name>Silverchair</remote-database-name><urls><web-urls><url>https://doi.org/10.1542/peds.2020-0193</url></web-urls><pdf-urls><url>internal-pdf://410/Suire et al. - 2020 - Motivational Interviewing for Overweight Children.pdf</url></pdf-urls><text-urls><url>internal-pdf://413/Motivational-Interviewing-for-Overweight-Children.html</url></text-urls></urls><access-date>2022-01-11 18:41:20</access-date></record><record><database name="MyLibrary">MyLibrary</database><source-app name="Zotero">Zotero</source-app><ref-type name="Journal Article">17</ref-type><contributors><authors><author>Jordan, Brian K.</author><author>McEvoy, Cindy T.</author></authors></contributors><titles><title>Trajectories of Lung Function in Infants and Children: Setting a Course for Lifelong Lung Health</title><secondary-title>Pediatrics</secondary-title><short-title>Trajectories of Lung Function in Infants and Children</short-title></titles><periodical><full-title>Pediatrics</full-title><abbr-1>Pediatrics</abbr-1></periodical><pages>e20200417</pages><volume>146</volume><number>4</number><issue>4</issue><dates><year>2020</year><pub-dates><date>October 1, 2020</date></pub-dates></dates><isbn>0031-4005</isbn><electronic-resource-num>10.1542/peds.2020-0417</electronic-resource-num><abstract>For healthy individuals, it is increasingly accepted that lung function follows along an individual percentile established early in life and that the level of maximal function reached as a young adult can affect the subsequent development of lung disease that occurs with the normal aging process. This emphasizes the need to maximize early lung function. The trajectories of lung function are at least partially established by perinatal factors, including prematurity and in utero exposures (tobacco exposure, nutrition, inflammation, etc), although they can also be affected by a variety of additional factors and exposures throughout the life span. Whether lung function trajectories can be impacted or reset if established under suboptimal conditions is an unanswered question, offering new avenues for research. In this review, we will summarize important articles outlining lung function trajectories and linking pediatric lung function tests to adult lung function tests decades later. We will focus on perinatal factors and outline progress and opportunities for further investigation into the potential ability to reset trajectories to impact long-term lung health.</abstract><remote-database-name>Silverchair</remote-database-name><urls><web-urls><url>https://doi.org/10.1542/peds.2020-0417</url></web-urls><pdf-urls><url>internal-pdf://416/Jordan and McEvoy - 2020 - Trajectories of Lung Function in Infants and Child.pdf</url></pdf-urls><text-urls><url>internal-pdf://439/Trajectories-of-Lung-Function-in-Infants-and.html</url></text-urls></urls><access-date>2022-01-11 18:41:23</access-date></record><record><database name="MyLibrary">MyLibrary</database><source-app name="Zotero">Zotero</source-app><ref-type name="Journal Article">17</ref-type><contributors><authors><author>McEnany, Fiona B.</author><author>Ojugbele, Olutosin</author><author>Doherty, Julie R.</author><author>McLaren, Jennifer L.</author><author>Leyenaar, JoAnna K.</author></authors></contributors><titles><title>Pediatric Mental Health Boarding</title><secondary-title>Pediatrics</secondary-title></titles><periodical><full-title>Pediatrics</full-title><abbr-1>Pediatrics</abbr-1></periodical><pages>e20201174</pages><volume>146</volume><number>4</number><issue>4</issue><dates><year>2020</year><pub-dates><date>October 1, 2020</date></pub-dates></dates><isbn>0031-4005</isbn><electronic-resource-num>10.1542/peds.2020-1174</electronic-resource-num><abstract>10.1542/6176777108001Video AbstractPEDS-VA_2020-11746176777108001The growing prevalence of pediatric mental and behavioral health disorders, coupled with scarce psychiatric resources, has resulted in a substantial increase in the number of youth waiting in emergency departments (EDs) and medical units for inpatient psychiatric care.To characterize the prevalence of pediatric mental health boarding and identify associated patient and hospital factors.Medline and PsycINFO.All studies describing frequencies, durations, processes, outcomes, and/or risk factors associated with pediatric mental health boarding in youth ≤21 years of age.Publications meeting inclusion criteria were charted by 2 authors and critically appraised for quality.Eleven studies met inclusion criteria; 10 were retrospective cohort studies and 9 were conducted at single centers. All of the single-center studies were conducted at children’s hospitals or pediatric EDs in urban or suburban settings. Study sample sizes ranged from 27 to 44 328. Among youth requiring inpatient psychiatric care, 23% to 58% experienced boarding and 26% to 49% boarded on inpatient medical units. Average boarding durations ranged from 5 to 41 hours in EDs and 2 to 3 days in inpatient units. Risk factors included younger age, suicidal or homicidal ideation, and presentation to a hospital during nonsummer months. Care processes and outcomes were infrequently described. When reported, provision of psychosocial services varied widely.Boarding definitions were heterogeneous, study sample sizes were small, and rural regions and general hospitals were underrepresented.Pediatric mental health boarding is prevalent and understudied. Additional research representing diverse hospital types and geographic regions is needed to inform clinical interventions and health care policy.</abstract><remote-database-name>Silverchair</remote-database-name><urls><web-urls><url>https://doi.org/10.1542/peds.2020-1174</url></web-urls><pdf-urls><url>internal-pdf://442/McEnany et al. - 2020 - Pediatric Mental Health Boarding.pdf</url></pdf-urls><text-urls><url>internal-pdf://449/Pediatric-Mental-Health-Boarding.html</url></text-urls></urls><access-date>2022-01-11 18:41:26</access-date></record><record><database name="MyLibrary">MyLibrary</database><source-app name="Zotero">Zotero</source-app><ref-type name="Journal Article">17</ref-type><contributors><authors><author>Tremblay, Melissa</author><author>Baydala, Lola</author><author>Khan, Maria</author><author>Currie, Cheryl</author><author>Morley, Kirstyn</author><author>Burkholder, Caitlin</author><author>Davidson, Riley</author><author>Stillar, Amanda</author></authors></contributors><titles><title>Primary Substance Use Prevention Programs for Children and Youth: A Systematic Review</title><secondary-title>Pediatrics</secondary-title><short-title>Primary Substance Use Prevention Programs for Children and Youth</short-title></titles><periodical><full-title>Pediatrics</full-title><abbr-1>Pediatrics</abbr-1></periodical><pages>e20192747</pages><volume>146</volume><number>3</number><issue>3</issue><dates><year>2020</year><pub-dates><date>September 1, 2020</date></pub-dates></dates><isbn>0031-4005</isbn><electronic-resource-num>10.1542/peds.2019-2747</electronic-resource-num><abstract>10.1542/6158618545001Video AbstractPEDS-VA_2019-27476158618545001An updated synthesis of research on substance abuse prevention programs can promote enhanced uptake of programs with proven effectiveness, particularly when paired with information relevant to practitioners and policy makers.To assess the strength of the scientific evidence for psychoactive substance abuse prevention programs for school-aged children and youth.A systematic review was conducted of studies published up until March 31, 2020.Articles on substance abuse prevention programs for school-aged children and youth were independently screened and included if they met eligibility criteria: (1) the program was designed for a general population of children and youth (ie, not designed for particular target groups), (2) the program was delivered to a general population, (3) the program only targeted children and youth, and (4) the study included a control group.Two reviewers independently evaluated study quality and extracted outcome data.Ninety studies met eligibility criteria, representing 16 programs. Programs evaluated with the largest combined sample sizes were Drug Abuse Resistance Education, Project Adolescent Learning Experiences Resistance Training, Life Skills Training (LST), the Adolescent Alcohol Prevention Trial, and Project Choice.Given the heterogeneity of outcomes measured in the included studies, it was not possible to conduct a statistical meta-analysis of program effectiveness.The most research has been conducted on the LST program. However, as with other programs included in this review, studies of LST effectiveness varied in quality. With this review, we provide an updated summary of evidence for primary prevention program effectiveness.</abstract><remote-database-name>Silverchair</remote-database-name><urls><web-urls><url>https://doi.org/10.1542/peds.2019-2747</url></web-urls><pdf-urls><url>internal-pdf://452/Tremblay et al. - 2020 - Primary Substance Use Prevention Programs for Chil.pdf</url></pdf-urls><text-urls><url>internal-pdf://456/Primary-Substance-Use-Prevention-Programs-for.html</url></text-urls></urls><access-date>2022-01-11 18:41:27</access-date></record><record><database name="MyLibrary">MyLibrary</database><source-app name="Zotero">Zotero</source-app><ref-type name="Journal Article">17</ref-type><contributors><authors><author>Dharmapuri, Sadhana</author><author>Miller, Kathleen</author><author>Klein, Jonathan D.</author></authors></contributors><titles><title>Marijuana and the Pediatric Population</title><secondary-title>Pediatrics</secondary-title></titles><periodical><full-title>Pediatrics</full-title><abbr-1>Pediatrics</abbr-1></periodical><pages>e20192629</pages><volume>146</volume><number>2</number><issue>2</issue><dates><year>2020</year><pub-dates><date>August 1, 2020</date></pub-dates></dates><isbn>0031-4005</isbn><electronic-resource-num>10.1542/peds.2019-2629</electronic-resource-num><abstract>Cannabinoids, the psychoactive compounds in marijuana, are one of the most commonly used substances in the United States. In this review, we summarize the impact of marijuana on child and adolescent health and discuss the implications of marijuana use for pediatric practice. We review the changing epidemiology of cannabis use and provide an update on medical use, routes of administration, synthetic marijuana and other novel products, the effect of cannabis on the developing brain, other health and social consequences of use, and issues related to marijuana legalization.</abstract><remote-database-name>Silverchair</remote-database-name><urls><web-urls><url>https://doi.org/10.1542/peds.2019-2629</url></web-urls><pdf-urls><url>internal-pdf://459/Dharmapuri et al. - 2020 - Marijuana and the Pediatric Population.pdf</url></pdf-urls><text-urls><url>internal-pdf://481/Marijuana-and-the-Pediatric-Population.html</url></text-urls></urls><access-date>2022-01-11 18:41:30</access-date></record><record><database name="MyLibrary">MyLibrary</database><source-app name="Zotero">Zotero</source-app><ref-type name="Journal Article">17</ref-type><contributors><authors><author>Telles, Fernando</author><author>McNamara, Nicholas</author><author>Nanayakkara, Shane</author><author>Doyle, Mathew P.</author><author>Williams, Michael</author><author>Yaeger, Lauren</author><author>Marwick, Thomas H.</author><author>Leeson, Paul</author><author>Levy, Philip T.</author><author>Lewandowski, Adam J.</author></authors></contributors><titles><title>Changes in the Preterm Heart From Birth to Young Adulthood: A Meta-analysis</title><secondary-title>Pediatrics</secondary-title><short-title>Changes in the Preterm Heart From Birth to Young Adulthood</short-title></titles><periodical><full-title>Pediatrics</full-title><abbr-1>Pediatrics</abbr-1></periodical><pages>e20200146</pages><volume>146</volume><number>2</number><issue>2</issue><dates><year>2020</year><pub-dates><date>August 1, 2020</date></pub-dates></dates><isbn>0031-4005</isbn><electronic-resource-num>10.1542/peds.2020-0146</electronic-resource-num><abstract>10.1542/6158598857001Video AbstractPEDS-VA_2020-01466158598857001Preterm birth is associated with incident heart failure in children and young adults.To determine the effect size of preterm birth on cardiac remodeling from birth to young adulthood.Data sources include Medline, Embase, Scopus, Cochrane databases, and clinical trial registries (inception to March 25, 2020).Studies in which cardiac phenotype was compared between preterm individuals born at &amp;lt;37 weeks’ gestation and age-matched term controls were included.Random-effects models were used to calculate weighted mean differences with corresponding 95% confidence intervals.Thirty-two observational studies were included (preterm = 1471; term = 1665). All measures of left ventricular (LV) and right ventricular (RV) systolic function were lower in preterm neonates, including LV ejection fraction (P = .01). Preterm LV ejection fraction was similar from infancy, although LV stroke volume index was lower in young adulthood. Preterm LV peak early diastolic tissue velocity was lower throughout development, although preterm diastolic function worsened with higher estimated filling pressures from infancy. RV longitudinal strain was lower in preterm-born individuals of all ages, proportional to the degree of prematurity (R2 = 0.64; P = .002). Preterm-born individuals had persistently smaller LV internal dimensions, lower indexed LV end-diastolic volume in young adulthood, and an increase in indexed LV mass, compared with controls, of 0.71 g/m2 per year from childhood (P = .007).The influence of preterm-related complications on cardiac phenotype could not be fully explored.Preterm-born individuals have morphologic and functional cardiac impairments across developmental stages. These changes may make the preterm heart more vulnerable to secondary insults, potentially underlying their increased risk of early heart failure.</abstract><remote-database-name>Silverchair</remote-database-name><urls><web-urls><url>https://doi.org/10.1542/peds.2020-0146</url></web-urls><pdf-urls><url>internal-pdf://485/Telles et al. - 2020 - Changes in the Preterm Heart From Birth to Young A.pdf</url></pdf-urls><text-urls><url>internal-pdf://512/Changes-in-the-Preterm-Heart-From-Birth-to-Young.html</url></text-urls></urls><access-date>2022-01-11 18:41:34</access-date></record><record><database name="MyLibrary">MyLibrary</database><source-app name="Zotero">Zotero</source-app><ref-type name="Journal Article">17</ref-type><contributors><authors><author>Sanfilippo, Joseph</author><author>Ness, Molly</author><author>Petscher, Yaacov</author><author>Rappaport, Leonard</author><author>Zuckerman, Barry</author><author>Gaab, Nadine</author></authors></contributors><titles><title>Reintroducing Dyslexia: Early Identification and Implications for Pediatric Practice</title><secondary-title>Pediatrics</secondary-title><short-title>Reintroducing Dyslexia</short-title></titles><periodical><full-title>Pediatrics</full-title><abbr-1>Pediatrics</abbr-1></periodical><pages>e20193046</pages><volume>146</volume><number>1</number><issue>1</issue><dates><year>2020</year><pub-dates><date>July 1, 2020</date></pub-dates></dates><isbn>0031-4005</isbn><electronic-resource-num>10.1542/peds.2019-3046</electronic-resource-num><abstract>Dyslexia is a common learning disorder that renders children susceptible to poor health outcomes and many elements of socioeconomic difficulty. It is commonly undiagnosed until a child has repeatedly failed to learn to read in elementary school; this late diagnosis not only places the child at an academic disadvantage but also can be a precursor to psychiatric comorbidities such as anxiety and depression. Genetic and neuroimaging research have revealed that dyslexia is heritable and that it is undergirded by brain differences that are present even before reading instruction begins. Cognitive-behavioral research has revealed that there are early literacy skill deficits that represent red flags for dyslexia risk and can be measured at a preschool age. Altogether, this evidence points to dyslexia as a disorder that can be flagged by a pediatrician before school entry, during a period of heightened brain plasticity when interventions are more likely to be effective. In this review, we discuss the clinical implications of the most recent advances in dyslexia research, which converge to indicate that early identification and screening are crucial to the prevention or mitigation of adverse secondary consequences of dyslexia. We further highlight evidence-based and practical strategies for the implementation of early risk identification in pediatric practice so that physicians can be empowered in their ability to treat, educate, and advocate for their patients and families with dyslexia.</abstract><remote-database-name>Silverchair</remote-database-name><urls><web-urls><url>https://doi.org/10.1542/peds.2019-3046</url></web-urls><pdf-urls><url>internal-pdf://518/Sanfilippo et al. - 2020 - Reintroducing Dyslexia Early Identification and I.pdf</url></pdf-urls><text-urls><url>internal-pdf://532/Reintroducing-Dyslexia-Early-Identification-and.html</url></text-urls></urls><access-date>2022-01-11 18:41:36</access-date></record><record><database name="MyLibrary">MyLibrary</database><source-app name="Zotero">Zotero</source-app><ref-type name="Journal Article">17</ref-type><contributors><authors><author>Smith, Justin D.</author><author>Cruden, Gracelyn H.</author><author>Rojas, Lourdes M.</author><author>Van Ryzin, Mark</author><author>Fu, Emily</author><author>Davis, Matthew M.</author><author>Landsverk, John</author><author>Brown, C. Hendricks</author></authors></contributors><titles><title>Parenting Interventions in Pediatric Primary Care: A Systematic Review</title><secondary-title>Pediatrics</secondary-title><short-title>Parenting Interventions in Pediatric Primary Care</short-title></titles><periodical><full-title>Pediatrics</full-title><abbr-1>Pediatrics</abbr-1></periodical><pages>e20193548</pages><volume>146</volume><number>1</number><issue>1</issue><dates><year>2020</year><pub-dates><date>July 1, 2020</date></pub-dates></dates><isbn>0031-4005</isbn><electronic-resource-num>10.1542/peds.2019-3548</electronic-resource-num><abstract>More than 4 decades of research indicate that parenting interventions are effective at preventing and treating mental, emotional, and behavioral disorders in children and adolescents. Pediatric primary care is a viable setting for delivery of these interventions.Previous meta-analyses have shown that behavioral interventions in primary care can improve clinical outcomes, but few reviews have been focused specifically on the implementation of parenting interventions in primary care. We aimed to fill this gap.We reviewed 6532 unique peer-reviewed articles published in PubMed, the Cumulative Index to Nursing and Allied Health Literature, and PsycInfo.Articles were included if at least part of the intervention was delivered in or through primary care; parenting was targeted; and child-specific mental, emotional, and behavioral health outcomes were reported.Articles were reviewed in Covidence by 2 trained coders, with a third coder arbitrating discrepancies.In our review of 40 studies, most studies were coded as a primary. Few researchers collected implementation outcomes, particularly those at the service delivery system level.Including only published articles could have resulted in underrepresentation of implementation-related data.Parenting interventions delivered and implemented with fidelity in pediatric primary care could result in positive and equitable impacts on mental, emotional, and behavioral health outcomes for both parents and their children. Future research on the implementation strategies that can support adoption and sustained delivery of parenting interventions in primary care is needed if the field is to achieve population-level impact.</abstract><remote-database-name>Silverchair</remote-database-name><urls><web-urls><url>https://doi.org/10.1542/peds.2019-3548</url></web-urls><pdf-urls><url>internal-pdf://539/Smith et al. - 2020 - Parenting Interventions in Pediatric Primary Care.pdf</url></pdf-urls><text-urls><url>internal-pdf://545/Parenting-Interventions-in-Pediatric-Primary-Care.html</url></text-urls></urls><access-date>2022-01-11 18:41:37</access-date></record><record><database name="MyLibrary">MyLibrary</database><source-app name="Zotero">Zotero</source-app><ref-type name="Journal Article">17</ref-type><contributors><authors><author>Weaver, Meaghann S.</author><author>October, Tessie</author><author>Feudtner, Chris</author><author>Hinds, Pamela S.</author></authors></contributors><titles><title>“Good-Parent Beliefs”: Research, Concept, and Clinical Practice</title><secondary-title>Pediatrics</secondary-title><short-title>“Good-Parent Beliefs”</short-title></titles><periodical><full-title>Pediatrics</full-title><abbr-1>Pediatrics</abbr-1></periodical><pages>e20194018</pages><volume>145</volume><number>6</number><issue>6</issue><dates><year>2020</year><pub-dates><date>June 1, 2020</date></pub-dates></dates><isbn>0031-4005</isbn><electronic-resource-num>10.1542/peds.2019-4018</electronic-resource-num><abstract>Parents of ill children have willingly identified their personal beliefs about what they should do or focus on to fulfill their own internal definition of being a good parent for their child. This observation has led to the development of the good-parent beliefs concept over the past decade. A growing qualitative, quantitative, and mixed-methods research base has explored the ways that good-parent beliefs guide family decision-making and influence family relationships. Parents have expressed comfort in speaking about their good-parent beliefs. Whether parents achieve their unique good-parent beliefs definition affects their sense of whether they did a good job in their role of parenting their ill child. In this state-of-the-art article, we offer an overview of the good-parent beliefs concept over the past decade, addressing what is currently known and gaps in what we know, and explore how clinicians may incorporate discussions about the good-parent beliefs into clinical practice.</abstract><remote-database-name>Silverchair</remote-database-name><urls><web-urls><url>https://doi.org/10.1542/peds.2019-4018</url></web-urls><pdf-urls><url>internal-pdf://550/Weaver et al. - 2020 - “Good-Parent Beliefs” Research, Concept, and Clin.pdf</url></pdf-urls></urls><access-date>2022-01-11 18:41:40</access-date></record><record><database name="MyLibrary">MyLibrary</database><source-app name="Zotero">Zotero</source-app><ref-type name="Journal Article">17</ref-type><contributors><authors><author>Gates, Michelle</author><author>Hartling, Lisa</author><author>Shulhan-Kilroy, Jocelyn</author><author>MacGregor, Tara</author><author>Guitard, Samantha</author><author>Wingert, Aireen</author><author>Featherstone, Robin</author><author>Vandermeer, Ben</author><author>Poonai, Naveen</author><author>Kircher, Janeva</author><author>Perry, Shirley</author><author>Graham, Timothy A.D.</author><author>Scott, Shannon D.</author><author>Ali, Samina</author></authors></contributors><titles><title>Digital Technology Distraction for Acute Pain in Children: A Meta-analysis</title><secondary-title>Pediatrics</secondary-title><short-title>Digital Technology Distraction for Acute Pain in Children</short-title></titles><periodical><full-title>Pediatrics</full-title><abbr-1>Pediatrics</abbr-1></periodical><pages>e20191139</pages><volume>145</volume><number>2</number><issue>2</issue><dates><year>2020</year><pub-dates><date>February 1, 2020</date></pub-dates></dates><isbn>0031-4005</isbn><electronic-resource-num>10.1542/peds.2019-1139</electronic-resource-num><abstract>10.1542/6138649155001Video AbstractPEDS-VA_2019-11396138649155001Digital distraction is being integrated into pediatric pain care, but its efficacy is currently unknown.To determine the effect of digital technology distraction on pain and distress in children experiencing acutely painful conditions or procedures.Medline, Embase, Cochrane Library, Cumulative Index to Nursing and Allied Health Literature, PsycINFO, Institute of Electrical and Electronics Engineers Xplore, Ei Compendex, Web of Science, and gray literature sources.Quantitative studies of digital technology distraction for acutely painful conditions or procedures in children.Performed by 1 reviewer with verification. Outcomes were child pain and distress.There were 106 studies (n = 7820) that reported on digital technology distractors (eg, virtual reality and video games) used during common procedures (eg, venipuncture, dental, and burn treatments). No studies reported on painful conditions. For painful procedures, digital distraction resulted in a modest but clinically important reduction in self-reported pain (standardized mean difference [SMD] −0.48; 95% confidence interval [CI] −0.66 to −0.29; 46 randomized controlled trials [RCTs]; n = 3200), observer-reported pain (SMD −0.68; 95% CI −0.91 to −0.45; 17 RCTs; n = 1199), behavioral pain (SMD −0.57; 95% CI −0.94 to −0.19; 19 RCTs; n = 1173), self-reported distress (SMD −0.49; 95% CI −0.70 to −0.27; 19 RCTs; n = 1818), observer-reported distress (SMD −0.47; 95% CI −0.77 to −0.17; 10 RCTs; n = 826), and behavioral distress (SMD −0.35; 95% CI −0.59 to −0.12; 17 RCTs; n = 1264) compared with usual care.Few studies directly compared different distractors or provided subgroup data to inform applicability.Digital distraction provides modest pain and distress reduction for children undergoing painful procedures; its superiority over nondigital distractors is not established. Context, preferences, and availability should inform the choice of distractor.</abstract><remote-database-name>Silverchair</remote-database-name><urls><web-urls><url>https://doi.org/10.1542/peds.2019-1139</url></web-urls></urls><access-date>2022-01-11 18:41:42</access-date></record><record><database name="MyLibrary">MyLibrary</database><source-app name="Zotero">Zotero</source-app><ref-type name="Journal Article">17</ref-type><contributors><authors><author>Wolfe, Ingrid</author><author>Satherley, Rose-Marie</author><author>Scotney, Elizabeth</author><author>Newham, James</author><author>Lingam, Raghu</author></authors></contributors><titles><title>Integrated Care Models and Child Health: A Meta-analysis</title><secondary-title>Pediatrics</secondary-title><short-title>Integrated Care Models and Child Health</short-title></titles><periodical><full-title>Pediatrics</full-title><abbr-1>Pediatrics</abbr-1></periodical><pages>e20183747</pages><volume>145</volume><number>1</number><issue>1</issue><dates><year>2020</year><pub-dates><date>January 1, 2020</date></pub-dates></dates><isbn>0031-4005</isbn><electronic-resource-num>10.1542/peds.2018-3747</electronic-resource-num><abstract>Integrated care models may improve health care for children and young people (CYP) with ongoing conditions.To assess the effects of integrated care on child health, health service use, health care quality, school absenteeism, and costs for CYP with ongoing conditions.Medline, Embase, PsycINFO, Cumulative Index to Nursing and Allied Health Literature, and the Cochrane Library databases (1996–2018).Inclusion criteria consisted of (1) randomized controlled trials, (2) evaluating an integrated care intervention, (3) for CYP (0–18 years) with an ongoing health condition, and (4) including at least 1 health-related outcome.Descriptive data were synthesized. Data for quality of life (QoL) and emergency department (ED) visits allowed meta-analyses to explore the effects of integrated care compared to usual care.Twenty-three trials were identified, describing 18 interventions. Compared with usual care, integrated care reported greater cost savings (3/4 studies). Meta-analyses found that integrated care improved QoL over usual care (standard mean difference = 0.24; 95% confidence interval = 0.03–0.44; P = .02), but no significant difference was found between groups for ED visits (odds ratio = 0.88; 95% confidence interval = 0.57–1.37; P = .57).Included studies had variable quality of intervention, trial design, and reporting. Randomized controlled trials only were included, but valuable data from other study designs may exist.Integrated care for CYP with ongoing conditions may deliver improved QoL and cost savings. The effects of integrated care on outcomes including ED visits is unclear.</abstract><remote-database-name>Silverchair</remote-database-name><urls><web-urls><url>https://doi.org/10.1542/peds.2018-3747</url></web-urls><pdf-urls><url>internal-pdf://382/Wolfe et al. - 2020 - Integrated Care Models and Child Health A Meta-an.pdf</url></pdf-urls><text-urls><url>internal-pdf://383/Integrated-Care-Models-and-Child-Health-A-Meta.html</url></text-urls></urls><access-date>2022-01-11 18:44:57</access-date></record><record><database name="MyLibrary">MyLibrary</database><source-app name="Zotero">Zotero</source-app><ref-type name="Journal Article">17</ref-type><contributors><authors><author>Fraguas, David</author><author>Díaz-Caneja, Covadonga M.</author><author>Pina-Camacho, Laura</author><author>Moreno, Carmen</author><author>Durán-Cutilla, Manuel</author><author>Ayora, Miriam</author><author>González-Vioque, Emiliano</author><author>de Matteis, Mario</author><author>Hendren, Robert L.</author><author>Arango, Celso</author><author>Parellada, Mara</author></authors></contributors><titles><title>Dietary Interventions for Autism Spectrum Disorder: A Meta-analysis</title><secondary-title>Pediatrics</secondary-title><short-title>Dietary Interventions for Autism Spectrum Disorder</short-title></titles><periodical><full-title>Pediatrics</full-title><abbr-1>Pediatrics</abbr-1></periodical><pages>e20183218</pages><volume>144</volume><number>5</number><issue>5</issue><dates><year>2019</year><pub-dates><date>November 1, 2019</date></pub-dates></dates><isbn>0031-4005</isbn><electronic-resource-num>10.1542/peds.2018-3218</electronic-resource-num><abstract>10.1542/6075795769001Video AbstractPEDS-VA_2018-32186075795769001Dietary interventions such as restrictive diets or supplements are common treatments for young people with autism spectrum disorder (ASD). Evidence for the efficacy of these interventions is still controversial.To assess the efficacy of specific dietary interventions on symptoms, functions, and clinical domains in subjects with ASD by using a meta-analytic approach.Ovid Medline, PsycINFO, Embase databases.We selected placebo-controlled, double-blind, randomized clinical trials assessing the efficacy of dietary interventions in ASD published from database inception through September 2017.Outcome variables were subsumed under 4 clinical domains and 17 symptoms and/or functions groups. Hedges’ adjusted g values were used as estimates of the effect size of each dietary intervention relative to placebo.In this meta-analysis, we examined 27 double-blind, randomized clinical trials, including 1028 patients with ASD: 542 in the intervention arms and 486 in the placebo arms. Participant-weighted average age was 7.1 years. Participant-weighted average intervention duration was 10.6 weeks. Dietary supplementation (including omega-3, vitamin supplementation, and/or other supplementation), omega-3 supplementation, and vitamin supplementation were more efficacious than the placebo at improving several symptoms, functions, and clinical domains. Effect sizes were small (mean Hedges’ g for significant analyses was 0.31), with low statistical heterogeneity and low risk of publication bias.Methodologic heterogeneity among the studies in terms of the intervention, clinical measures and outcomes, and sample characteristics.This meta-analysis does not support nonspecific dietary interventions as treatment of ASD but suggests a potential role for some specific dietary interventions in the management of some symptoms, functions, and clinical domains in patients with ASD.</abstract><remote-database-name>Silverchair</remote-database-name><urls><web-urls><url>https://doi.org/10.1542/peds.2018-3218</url></web-urls><pdf-urls><url>internal-pdf://386/Fraguas et al. - 2019 - Dietary Interventions for Autism Spectrum Disorder.pdf</url></pdf-urls><text-urls><url>internal-pdf://408/Dietary-Interventions-for-Autism-Spectrum-Disorder.html</url></text-urls></urls><access-date>2022-01-11 18:45:00</access-date></record><record><database name="MyLibrary">MyLibrary</database><source-app name="Zotero">Zotero</source-app><ref-type name="Journal Article">17</ref-type><contributors><authors><author>Sokol, Rebeccah</author><author>Austin, Anna</author><author>Chandler, Caroline</author><author>Byrum, Elizabeth</author><author>Bousquette, Jessica</author><author>Lancaster, Christiana</author><author>Doss, Ginna</author><author>Dotson, Andrea</author><author>Urbaeva, Venera</author><author>Singichetti, Bhavna</author><author>Brevard, Kanisha</author><author>Wright, Sarah Towner</author><author>Lanier, Paul</author><author>Shanahan, Meghan</author></authors></contributors><titles><title>Screening Children for Social Determinants of Health: A Systematic Review</title><secondary-title>Pediatrics</secondary-title><short-title>Screening Children for Social Determinants of Health</short-title></titles><periodical><full-title>Pediatrics</full-title><abbr-1>Pediatrics</abbr-1></periodical><pages>e20191622</pages><volume>144</volume><number>4</number><issue>4</issue><dates><year>2019</year><pub-dates><date>October 1, 2019</date></pub-dates></dates><isbn>0031-4005</isbn><electronic-resource-num>10.1542/peds.2019-1622</electronic-resource-num><abstract>Screening children for social determinants of health (SDOHs) has gained attention in recent years, but there is a deficit in understanding the present state of the science.To systematically review SDOH screening tools used with children, examine their psychometric properties, and evaluate how they detect early indicators of risk and inform care.Comprehensive electronic search of PubMed, Cumulative Index to Nursing and Allied Health Literature, Embase, Cochrane Central Register of Controlled Trials, and Web of Science Core Collection.Studies in which a tool that screened children for multiple SDOHs (defined according to Healthy People 2020) was developed, tested, and/or employed.Extraction domains included study characteristics, screening tool characteristics, SDOHs screened, and follow-up procedures.The search returned 6274 studies. We retained 17 studies encompassing 11 screeners. Study samples were diverse with respect to biological sex and race and/or ethnicity. Screening was primarily conducted in clinical settings with a parent or caregiver being the primary informant for all screeners. Psychometric properties were assessed for only 3 screeners. The most common SDOH domains screened included the family context and economic stability. Authors of the majority of studies described referrals and/or interventions that followed screening to address identified SDOHs.Following the Healthy People 2020 SDOH definition may have excluded articles that other definitions would have captured.The extent to which SDOH screening accurately assessed a child’s SDOHs was largely unevaluated. Authors of future research should also evaluate if referrals and interventions after the screening effectively address SDOHs and improve child well-being.</abstract><remote-database-name>Silverchair</remote-database-name><urls><web-urls><url>https://doi.org/10.1542/peds.2019-1622</url></web-urls><pdf-urls><url>internal-pdf://411/Sokol et al. - 2019 - Screening Children for Social Determinants of Heal.pdf</url></pdf-urls><text-urls><url>internal-pdf://414/Screening-Children-for-Social-Determinants-of.html</url></text-urls></urls><access-date>2022-01-11 18:45:02</access-date></record><record><database name="MyLibrary">MyLibrary</database><source-app name="Zotero">Zotero</source-app><ref-type name="Journal Article">17</ref-type><contributors><authors><author>Madigan, Sheri</author><author>Prime, Heather</author><author>Graham, Susan A.</author><author>Rodrigues, Michelle</author><author>Anderson, Nina</author><author>Khoury, Jennifer</author><author>Jenkins, Jennifer M.</author></authors></contributors><titles><title>Parenting Behavior and Child Language: A Meta-analysis</title><secondary-title>Pediatrics</secondary-title><short-title>Parenting Behavior and Child Language</short-title></titles><periodical><full-title>Pediatrics</full-title><abbr-1>Pediatrics</abbr-1></periodical><pages>e20183556</pages><volume>144</volume><number>4</number><issue>4</issue><dates><year>2019</year><pub-dates><date>October 1, 2019</date></pub-dates></dates><isbn>0031-4005</isbn><electronic-resource-num>10.1542/peds.2018-3556</electronic-resource-num><abstract>Early language development supports cognitive, academic, and behavioral success. Identifying modifiable predictors of child language may inform policies and practices aiming to promote language development.To synthesize results of observational studies examining parenting behavior and early childhood language in typically developing samples.Searches were conducted in Medline, Embase, PsycINFO, Web of Science, and Dissertation Abstracts (1967 to 2017).Studies had 1 of 2 observational measures of parenting behavior (i.e., sensitive responsiveness or warmth) and a measure of child language.Data from 37 studies were extracted by independent coders. Estimates were examined by using random-effects meta-analysis.Two meta-analyses were conducted, which examined (1) the association between sensitive-responsive parenting and child language (k = 36; r = 0.27; 95% confidence interval: 0.21 to 0.33); and (2) the association between parental warmth and child language (k = 13; r = 0.16; 95% confidence interval: 0.09 to 21). The pooled effect size for the association between sensitive responsiveness and child language was statistically higher than that of warmth and child language. The association between sensitive responsiveness and child language was moderated by family socioeconomic status (SES): effect sizes were stronger in low and diverse SES groups compared with middle to upper SES groups. Effect sizes were also stronger in longitudinal versus cross-sectional studies.Results are limited to typically developing samples and mother-child dyads. Findings cannot speak to causal processes.Findings support theories describing how sensitive parenting may facilitate language and learning.</abstract><remote-database-name>Silverchair</remote-database-name><urls><web-urls><url>https://doi.org/10.1542/peds.2018-3556</url></web-urls><pdf-urls><url>internal-pdf://417/Madigan et al. - 2019 - Parenting Behavior and Child Language A Meta-anal.pdf</url></pdf-urls><text-urls><url>internal-pdf://440/Parenting-Behavior-and-Child-Language-A-Meta.html</url></text-urls></urls><access-date>2022-01-11 18:45:05</access-date></record><record><database name="MyLibrary">MyLibrary</database><source-app name="Zotero">Zotero</source-app><ref-type name="Journal Article">17</ref-type><contributors><authors><author>Conradt, Elisabeth</author><author>Flannery, Tess</author><author>Aschner, Judy L.</author><author>Annett, Robert D.</author><author>Croen, Lisa A.</author><author>Duarte, Cristiane S.</author><author>Friedman, Alexander M.</author><author>Guille, Constance</author><author>Hedderson, Monique M.</author><author>Hofheimer, Julie A.</author><author>Jones, Miranda R.</author><author>Ladd-Acosta, Christine</author><author>McGrath, Monica</author><author>Moreland, Angela</author><author>Neiderhiser, Jenae M.</author><author>Nguyen, Ruby H.N.</author><author>Posner, Jonathan</author><author>Ross, Judith L.</author><author>Savitz, David A.</author><author>Ondersma, Steven J.</author><author>Lester, Barry M.</author></authors></contributors><titles><title>Prenatal Opioid Exposure: Neurodevelopmental Consequences and Future Research Priorities</title><secondary-title>Pediatrics</secondary-title><short-title>Prenatal Opioid Exposure</short-title></titles><periodical><full-title>Pediatrics</full-title><abbr-1>Pediatrics</abbr-1></periodical><pages>e20190128</pages><volume>144</volume><number>3</number><issue>3</issue><dates><year>2019</year><pub-dates><date>September 1, 2019</date></pub-dates></dates><isbn>0031-4005</isbn><electronic-resource-num>10.1542/peds.2019-0128</electronic-resource-num><abstract>Neonatal opioid withdrawal syndrome (NOWS) has risen in prevalence from 1.2 per 1000 births in 2000 to 5.8 per 1000 births in 2012. Symptoms in neonates may include high-pitched cry, tremors, feeding difficulty, hypertonia, watery stools, and breathing problems. However, little is known about the neurodevelopmental consequences of prenatal opioid exposure in infancy, early childhood, and middle childhood. Even less is known about the cognitive, behavioral, and academic outcomes of children who develop NOWS. We review the state of the literature on the neurodevelopmental consequences of prenatal opioid exposure with a particular focus on studies in which NOWS outcomes were examined. Aiming to reduce the incidence of prenatal opioid exposure in the near future, we highlight the need for large studies with prospectively recruited participants and longitudinal designs, taking into account confounding factors such as socioeconomic status, institutional variations in care, and maternal use of other substances, to independently assess the full impact of NOWS. As a more immediate solution, we provide an agenda for future research that leverages the National Institutes of Health Environmental Influences on Child Health Outcomes program to address many of the serious methodologic gaps in the literature, and we answer key questions regarding the short- and long-term neurodevelopmental health of children with prenatal opioid exposure.</abstract><remote-database-name>Silverchair</remote-database-name><urls><web-urls><url>https://doi.org/10.1542/peds.2019-0128</url></web-urls><pdf-urls><url>internal-pdf://444/Conradt et al. - 2019 - Prenatal Opioid Exposure Neurodevelopmental Conse.pdf</url></pdf-urls><text-urls><url>internal-pdf://447/Prenatal-Opioid-Exposure-Neurodevelopmental.html</url></text-urls></urls><access-date>2022-01-11 18:45:06</access-date></record><record><database name="MyLibrary">MyLibrary</database><source-app name="Zotero">Zotero</source-app><ref-type name="Journal Article">17</ref-type><contributors><authors><author>Coulter, Robert W. S.</author><author>Egan, James E.</author><author>Kinsky, Suzanne</author><author>Friedman, M. Reuel</author><author>Eckstrand, Kristen L.</author><author>Frankeberger, Jessica</author><author>Folb, Barbara L.</author><author>Mair, Christina</author><author>Markovic, Nina</author><author>Silvestre, Anthony</author><author>Stall, Ron</author><author>Miller, Elizabeth</author></authors></contributors><titles><title>Mental Health, Drug, and Violence Interventions for Sexual/Gender Minorities: A Systematic Review</title><secondary-title>Pediatrics</secondary-title><short-title>Mental Health, Drug, and Violence Interventions for Sexual/Gender Minorities</short-title></titles><periodical><full-title>Pediatrics</full-title><abbr-1>Pediatrics</abbr-1></periodical><pages>e20183367</pages><volume>144</volume><number>3</number><issue>3</issue><dates><year>2019</year><pub-dates><date>September 1, 2019</date></pub-dates></dates><isbn>0031-4005</isbn><electronic-resource-num>10.1542/peds.2018-3367</electronic-resource-num><abstract>Compared with cisgender (nontransgender), heterosexual youth, sexual and gender minority youth (SGMY) experience great inequities in substance use, mental health problems, and violence victimization, thereby making them a priority population for interventions.To systematically review interventions and their effectiveness in preventing or reducing substance use, mental health problems, and violence victimization among SGMY.PubMed, PsycINFO, and Education Resources Information Center.Selected studies were published from January 2000 to 2019, included randomized and nonrandomized designs with pretest and posttest data, and assessed substance use, mental health problems, or violence victimization outcomes among SGMY.Data extracted were intervention descriptions, sample details, measurements, results, and methodologic rigor.With this review, we identified 9 interventions for mental health, 2 for substance use, and 1 for violence victimization. One SGMY-inclusive intervention examined coordinated mental health services. Five sexual minority–specific interventions included multiple state-level policy interventions, a therapist-administered family-based intervention, a computer-based intervention, and an online intervention. Three gender minority–specific interventions included transition-related gender-affirming care interventions. All interventions improved mental health outcomes, 2 reduced substance use, and 1 reduced bullying victimization. One study had strong methodologic quality, but the remaining studies’ results must be interpreted cautiously because of suboptimal methodologic quality.There exists a small collection of diverse interventions for reducing substance use, mental health problems, and violence victimization among SGMY.The dearth of interventions identified in this review is likely insufficient to mitigate the substantial inequities in substance use, mental health problems, and violence among SGMY.</abstract><remote-database-name>Silverchair</remote-database-name><urls><web-urls><url>https://doi.org/10.1542/peds.2018-3367</url></web-urls><pdf-urls><url>internal-pdf://450/Coulter et al. - 2019 - Mental Health, Drug, and Violence Interventions fo.pdf</url></pdf-urls><text-urls><url>internal-pdf://453/Mental-Health-Drug-and-Violence-Interventions-for.html</url></text-urls></urls><access-date>2022-01-11 18:45:11</access-date></record><record><database name="MyLibrary">MyLibrary</database><source-app name="Zotero">Zotero</source-app><ref-type name="Journal Article">17</ref-type><contributors><authors><author>Gallagher, Emily R.</author><author>Collett, Brent R.</author></authors></contributors><titles><title>Neurodevelopmental and Academic Outcomes in Children With Orofacial Clefts: A Systematic Review</title><secondary-title>Pediatrics</secondary-title><short-title>Neurodevelopmental and Academic Outcomes in Children With Orofacial Clefts</short-title></titles><periodical><full-title>Pediatrics</full-title><abbr-1>Pediatrics</abbr-1></periodical><pages>e20184027</pages><volume>144</volume><number>1</number><issue>1</issue><dates><year>2019</year><pub-dates><date>July 1, 2019</date></pub-dates></dates><isbn>0031-4005</isbn><electronic-resource-num>10.1542/peds.2018-4027</electronic-resource-num><abstract>10.1542/6138653310001Video AbstractPEDS-VA_2018-40276138653310001Children with orofacial clefts (OFCs) are reported to have worse neurodevelopmental outcomes than unaffected peers, although study methodologies and findings are highly variable and trends in outcomes by age remain unexplored.To examine the strength of the evidence and explore trends in neurodevelopment by age.A systematic review was conducted of studies published from January 1, 1980, through November 3, 2017.Studies were independently screened by the authors and included in the review if they met predetermined eligibility criteria: (1) children and/or youth (&amp;lt;25 years) with OFCs were studied, and (2) neurodevelopmental or academic outcomes were included.The authors independently evaluated study quality and extracted outcome data.Thirty-one studies involving 10 143 patients with OFCs and 2 017 360 controls met eligibility criteria. Although the quality of the studies varied, patients with OFCs consistently performed worse than their peers on neurodevelopmental and academic measures. In infancy, differences were observed on multiple developmental outcomes (eg, cognition, motor skills, and language), and in later childhood and adolescence, differences were manifest on several indicators of academic achievement (eg, use of special education services, grades, and scores on standardized measures).Heterogeneity in study designs, methods, and outcomes prevented statistical pooling and modeling for meta-analysis.Children with OFCs exhibit neurodevelopmental and academic deficits compared with their unaffected peers. Although the nature of these deficits changes with development, differences are observed from infancy through adolescence. Clinicians should monitor neurodevelopment in children with OFCs and support them appropriately.</abstract><remote-database-name>Silverchair</remote-database-name><urls><web-urls><url>https://doi.org/10.1542/peds.2018-4027</url></web-urls><pdf-urls><url>internal-pdf://457/Gallagher and Collett - 2019 - Neurodevelopmental and Academic Outcomes in Childr.pdf</url></pdf-urls><text-urls><url>internal-pdf://483/Neurodevelopmental-and-Academic-Outcomes-in.html</url></text-urls></urls><access-date>2022-01-11 18:45:12</access-date></record><record><database name="MyLibrary">MyLibrary</database><source-app name="Zotero">Zotero</source-app><ref-type name="Journal Article">17</ref-type><contributors><authors><author>Walley, Susan C.</author><author>Wilson, Karen M.</author><author>Winickoff, Jonathan P.</author><author>Groner, Judith</author></authors></contributors><titles><title>A Public Health Crisis: Electronic Cigarettes, Vape, and JUUL</title><secondary-title>Pediatrics</secondary-title><short-title>A Public Health Crisis</short-title></titles><periodical><full-title>Pediatrics</full-title><abbr-1>Pediatrics</abbr-1></periodical><pages>e20182741</pages><volume>143</volume><number>6</number><issue>6</issue><dates><year>2019</year><pub-dates><date>June 1, 2019</date></pub-dates></dates><isbn>0031-4005</isbn><electronic-resource-num>10.1542/peds.2018-2741</electronic-resource-num><abstract>Electronic cigarettes (e-cigarettes) and vape devices have rapidly become the most common tobacco products used by youth, driven in large part by marketing and advertising by e-cigarette companies. There is substantial evidence that adolescent e-cigarette use leads to use of combustible tobacco products. E-cigarette companies commonly advertise that e-cigarettes contain nicotine, flavoring chemicals, and humectants (propylene glycol and/or vegetable glycerin), but toxicants, ultrafine particles, and carcinogens have also been found in e-cigarette solutions and emissions, many of which are known to cause adverse health effects. Most major e-cigarette brands are owned by big tobacco companies that use similar marketing and advertising strategies to attract youth users as they did with traditional tobacco products. In this review, we provide an overview of e-cigarettes and vape devices with an emphasis on the impact for the pediatric population. We describe the vast array of e-cigarette devices and solutions, concern for nicotine addiction, and the scientific background on the known health harms. There are accompanying visual depictions to assist in identifying these products, including newer e-cigarette products and JUUL. Because current federal regulations are insufficient to protect youth from e-cigarette use, exposure, and nicotine addiction, there are recommendations for pediatricians and pediatric health care providers to counsel and advocate for a tobacco-free lifestyle for patients and families.</abstract><remote-database-name>Silverchair</remote-database-name><urls><web-urls><url>https://doi.org/10.1542/peds.2018-2741</url></web-urls><pdf-urls><url>internal-pdf://487/Walley et al. - 2019 - A Public Health Crisis Electronic Cigarettes, Vap.pdf</url></pdf-urls><text-urls><url>internal-pdf://510/A-Public-Health-Crisis-Electronic-Cigarettes-Vape.html</url></text-urls></urls><access-date>2022-01-11 18:45:14</access-date></record><record><database name="MyLibrary">MyLibrary</database><source-app name="Zotero">Zotero</source-app><ref-type name="Journal Article">17</ref-type><contributors><authors><author>Levy, Sharon</author></authors></contributors><titles><title>Youth and the Opioid Epidemic</title><secondary-title>Pediatrics</secondary-title></titles><periodical><full-title>Pediatrics</full-title><abbr-1>Pediatrics</abbr-1></periodical><pages>e20182752</pages><volume>143</volume><number>2</number><issue>2</issue><dates><year>2019</year><pub-dates><date>February 1, 2019</date></pub-dates></dates><isbn>0031-4005</isbn><electronic-resource-num>10.1542/peds.2018-2752</electronic-resource-num><abstract>The current epidemic of opioid addiction has arguably been the most recalcitrant in the nation’s history and the first to involve substantial numbers of adolescents. The country has embarked on a public health response, including increasing access to addiction treatment. However, the treatment infrastructure, which was initially created in the 1970s, is ill equipped for meeting the needs of adolescents and young adults, who are often cared for in pediatric primary care. In this article, I review the development of the current treatment system, examine shortfalls in regard to youth-specific needs, and propose suggestions for addressing the current crisis while simultaneously preparing to address future epidemics of addiction by enabling pediatricians to better manage substance use disorders in primary care.</abstract><remote-database-name>Silverchair</remote-database-name><urls><web-urls><url>https://doi.org/10.1542/peds.2018-2752</url></web-urls><pdf-urls><url>internal-pdf://516/Levy - 2019 - Youth and the Opioid Epidemic.pdf</url></pdf-urls></urls><access-date>2022-01-11 18:45:19</access-date></record><record><database name="MyLibrary">MyLibrary</database><source-app name="Zotero">Zotero</source-app><ref-type name="Journal Article">17</ref-type><contributors><authors><author>Strasburger, Victor C.</author><author>Zimmerman, Harry</author><author>Temple, Jeff R.</author><author>Madigan, Sheri</author></authors></contributors><titles><title>Teenagers, Sexting, and the Law</title><secondary-title>Pediatrics</secondary-title></titles><periodical><full-title>Pediatrics</full-title><abbr-1>Pediatrics</abbr-1></periodical><pages>e20183183</pages><volume>143</volume><number>5</number><issue>5</issue><dates><year>2019</year><pub-dates><date>May 1, 2019</date></pub-dates></dates><isbn>0031-4005</isbn><electronic-resource-num>10.1542/peds.2018-3183</electronic-resource-num><abstract>The phenomenon of teen sexting emerged as a result of the proliferation of digital technology. More than 40 studies have established that teen sexting occurs relatively frequently and is a rising trend, commensurate with the ubiquity of smartphone ownership in teens. Studies have shown that sexting is associated with incidences of increased sexual behavior. US state laws on sexting vary widely, from decriminalization to misdemeanor charges or prosecution for child pornography with harsh sentences. Teen behavior and digital invention have outpaced the development of new laws, and this has the potential to have dire legal ramifications for teens. Separating consensual sexting from nonconsensual sexting and actual child pornography is a critical next step for law enforcement agencies and policy makers to catch up to technology. In this article, we argue that consensual teen-to-teen sexting does not warrant law enforcement involvement but rather is a health and education issue that is better addressed at home, in schools, and in primary care.</abstract><remote-database-name>Silverchair</remote-database-name><urls><web-urls><url>https://doi.org/10.1542/peds.2018-3183</url></web-urls><pdf-urls><url>internal-pdf://536/Strasburger et al. - 2019 - Teenagers, Sexting, and the Law.pdf</url></pdf-urls><text-urls><url>internal-pdf://543/Teenagers-Sexting-and-the-Law.html</url></text-urls></urls><access-date>2022-01-11 18:45:19</access-date></record><record><database name="MyLibrary">MyLibrary</database><source-app name="Zotero">Zotero</source-app><ref-type name="Journal Article">17</ref-type><contributors><authors><author>Friedel, Marie</author><author>Aujoulat, Isabelle</author><author>Dubois, Anne-Catherine</author><author>Degryse, Jean-Marie</author></authors></contributors><titles><title>Instruments to Measure Outcomes in Pediatric Palliative Care: A Systematic Review</title><secondary-title>Pediatrics</secondary-title><short-title>Instruments to Measure Outcomes in Pediatric Palliative Care</short-title></titles><periodical><full-title>Pediatrics</full-title><abbr-1>Pediatrics</abbr-1></periodical><pages>e20182379</pages><volume>143</volume><number>1</number><issue>1</issue><dates><year>2019</year><pub-dates><date>January 1, 2019</date></pub-dates></dates><isbn>0031-4005</isbn><electronic-resource-num>10.1542/peds.2018-2379</electronic-resource-num><abstract>Pediatric palliative care (PPC) is intended to promote children’s quality of life by using a family-centered approach. However, the measurement of this multidimensional outcome remains challenging.To review the instruments used to assess the impact of PPC interventions.Five databases (Embase, Scopus, The Cochrane Library, PsychInfo, Medline) were searched.Inclusion criteria were as follows: definition of PPC used; patients aged 0 to 18 years; diseases listed in the directory of life-limiting diseases; results based on empirical data; and combined descriptions of a PPC intervention, its outcomes, and a measurement instrument.Full-text articles were assessed and data were extracted by 2 independent researchers, and each discrepancy was resolved through consensus. The quality of the studies was assessed by using the Standard Quality Assessment Criteria for Evaluating Primary Research Papers From a Variety of Fields checklist.Nineteen of 2150 articles met the eligibility criteria. Researchers in 15 used quantitative methods, and 9 were of moderate quality. Multidimensional outcomes included health-related quality of life, spiritual well-being, satisfaction with care and/or communication, perceived social support, and family involvement in treatment or place-of-care preferences. PPC interventions ranged from home-based to hospital and respite care. Only 15 instruments (of 23 reported) revealed some psychometric properties, and only 5 included patient-reported (child) outcome measures.We had no access to the developmental process of the instruments used to present the underlying concepts that were underpinning the constructs.Data on the psychometric properties of instruments used to assess the impact of PPC interventions were scarce. Children are not systematically involved in reporting outcomes.</abstract><remote-database-name>Silverchair</remote-database-name><urls><web-urls><url>https://doi.org/10.1542/peds.2018-2379</url></web-urls></urls><access-date>2022-01-11 18:45:21</access-date></record><record><database name="MyLibrary">MyLibrary</database><source-app name="Zotero">Zotero</source-app><ref-type name="Journal Article">17</ref-type><contributors><authors><author>Kimberly, Laura L.</author><author>Folkers, Kelly McBride</author><author>Friesen, Phoebe</author><author>Sultan, Darren</author><author>Quinn, Gwendolyn P.</author><author>Bateman-House, Alison</author><author>Parent, Brendan</author><author>Konnoth, Craig</author><author>Janssen, Aron</author><author>Shah, Lesha D.</author><author>Bluebond-Langner, Rachel</author><author>Salas-Humara, Caroline</author></authors></contributors><titles><title>Ethical Issues in Gender-Affirming Care for Youth</title><secondary-title>Pediatrics</secondary-title></titles><periodical><full-title>Pediatrics</full-title><abbr-1>Pediatrics</abbr-1></periodical><pages>e20181537</pages><volume>142</volume><number>6</number><issue>6</issue><dates><year>2018</year><pub-dates><date>December 1, 2018</date></pub-dates></dates><isbn>0031-4005</isbn><electronic-resource-num>10.1542/peds.2018-1537</electronic-resource-num><abstract>Transgender and gender-nonconforming (TGNC) youth who suffer from gender dysphoria are at a substantially elevated risk of numerous adverse physical and psychosocial outcomes compared with their cisgender peers. Innovative treatment options used to support and affirm an individual’s preferred gender identity can help resolve gender dysphoria and avoid many negative sequelae of nontreatment. Yet, despite advances in these relatively novel treatment options, which appear to be highly effective in addressing gender dysphoria and mitigating associated adverse outcomes, ethical challenges abound in ensuring that young patients receive appropriate, safe, affordable treatment and that access to this treatment is fair and equitable. Ethical considerations in gender-affirming care for TGNC youth span concerns about meeting the obligations to maximize treatment benefit to patients (beneficence), minimizing harm (nonmaleficence), supporting autonomy for pediatric patients during a time of rapid development, and addressing justice, including equitable access to care for TGNC youth. Moreover, although available data describing the use of gender-affirming treatment options are encouraging, and the risks of not treating TGNC youth with gender dysphoria are evident, little is known about the long-term effects of both hormonal and surgical interventions in this population. To support ethical decision-making about treatment options, we encourage the development of a comprehensive registry in the United States to track long-term patient outcomes. In the meantime, providers who work with TGNC youth and their families should endeavor to offer ethically sound, patient-centered, gender-affirming care based on the best currently available evidence.</abstract><remote-database-name>Silverchair</remote-database-name><urls><web-urls><url>https://doi.org/10.1542/peds.2018-1537</url></web-urls></urls><access-date>2022-01-11 18:45:23</access-date></record><record><database name="MyLibrary">MyLibrary</database><source-app name="Zotero">Zotero</source-app><ref-type name="Journal Article">17</ref-type><contributors><authors><author>Peterson, Jaime W.</author><author>Loeb, Susanna</author><author>Chamberlain, Lisa J.</author></authors></contributors><titles><title>The Intersection of Health and Education to Address School Readiness of All Children</title><secondary-title>Pediatrics</secondary-title></titles><periodical><full-title>Pediatrics</full-title><abbr-1>Pediatrics</abbr-1></periodical><pages>e20181126</pages><volume>142</volume><number>5</number><issue>5</issue><dates><year>2018</year><pub-dates><date>November 1, 2018</date></pub-dates></dates><isbn>0031-4005</isbn><electronic-resource-num>10.1542/peds.2018-1126</electronic-resource-num><abstract>Children who enter kindergarten healthy and ready to learn are more likely to succeed academically. Children at the highest risk for not being ready for school live in poverty and/or with chronic health conditions. High-quality early childhood education (ECE) programs can be used to help kids be ready for school; however, the United States lacks a comprehensive ECE system, with only half of 3- and 4-year-olds being enrolled in preschool, lagging behind 28 high-income countries. As addressing social determinants of health gains prominence in pediatric training and practice, there is increasing interest in addressing ECE disparities. Unfortunately, evidence is lacking for clinically based, early educational interventions. New interventions are being developed asynchronously in pediatrics and education, often without knowledge of the evidence base in the other’s literature. In this State-of-the-Art Review, we synthesize the relevant work from the field of education (searchable through the Education Resources Information Center, also known as the “PubMed” of education), combining it with relevant literature in PubMed, to align the fields of pediatrics and education to promote this timely transdisciplinary work. First, we review the education literature to understand the current US achievement gap. Next, we provide an update on the impact of child health on school readiness and explore emerging solutions in education and pediatrics. Finally, we discuss next steps for future transdisciplinary work between the fields of education and pediatrics to improve the health and school readiness of young children.</abstract><remote-database-name>Silverchair</remote-database-name><urls><web-urls><url>https://doi.org/10.1542/peds.2018-1126</url></web-urls></urls><access-date>2022-01-11 18:45:25</access-date></record><record><database name="MyLibrary">MyLibrary</database><source-app name="Zotero">Zotero</source-app><ref-type name="Journal Article">17</ref-type><contributors><authors><author>Curtis, Philip R.</author><author>Frey, Jennifer R.</author><author>Watson, Cristina D.</author><author>Hampton, Lauren H.</author><author>Roberts, Megan Y.</author></authors></contributors><titles><title>Language Disorders and Problem Behaviors: A Meta-analysis</title><secondary-title>Pediatrics</secondary-title><short-title>Language Disorders and Problem Behaviors</short-title></titles><periodical><full-title>Pediatrics</full-title><abbr-1>Pediatrics</abbr-1></periodical><pages>e20173551</pages><volume>142</volume><number>2</number><issue>2</issue><dates><year>2018</year><pub-dates><date>August 1, 2018</date></pub-dates></dates><isbn>0031-4005</isbn><electronic-resource-num>10.1542/peds.2017-3551</electronic-resource-num><abstract>A large number of studies have shown a relationship between language disorders and problem behaviors; however, methodological differences have made it difficult to draw conclusions from this literature.To determine the overall impact of language disorders on problem behaviors in children and adolescents between the ages of birth and 18 years and to investigate the role of informant type, age, and type of problem behavior on this relationship.We searched PubMed, EBSCO, and ProQuest.Studies were included when a group of children with language disorders was compared with a group of typically developing children by using at least 1 measure of problem behavior.Effect sizes were derived from all included measures of problem behaviors from each study.We included 47 articles (63 153 participants). Meta-analysis of these studies revealed a difference in ratings of problem behaviors between children with language disorders and typically developing children of moderate size (g = 0.43; 95% confidence interval 0.34 to 0.53; P &amp;lt; .001). Age was entered as a moderator variable, and results showed that the difference in problem behavior ratings increases with child age (increase in g for each additional year in age = 0.06; 95% confidence interval 0.02 to 0.11; P = .004).There was considerable heterogeneity in the measures of problem behaviors used across studies.Children with language disorders display greater rates of problem behaviors compared with their typically developing peers, and this difference is more pronounced in older children.</abstract><remote-database-name>Silverchair</remote-database-name><urls><web-urls><url>https://doi.org/10.1542/peds.2017-3551</url></web-urls></urls><access-date>2022-01-11 18:45:28</access-date></record><record><database name="MyLibrary">MyLibrary</database><source-app name="Zotero">Zotero</source-app><ref-type name="Journal Article">17</ref-type><contributors><authors><author>Deavin, Antoinette</author><author>Greasley, Pete</author><author>Dixon, Clare</author></authors></contributors><titles><title>Children’s Perspectives on Living With a Sibling With a Chronic Illness</title><secondary-title>Pediatrics</secondary-title></titles><periodical><full-title>Pediatrics</full-title><abbr-1>Pediatrics</abbr-1></periodical><pages>e20174151</pages><volume>142</volume><number>2</number><issue>2</issue><dates><year>2018</year><pub-dates><date>August 1, 2018</date></pub-dates></dates><isbn>0031-4005</isbn><electronic-resource-num>10.1542/peds.2017-4151</electronic-resource-num><abstract>Clinical guidance emphasizes the importance of considering the whole family when caring for a child with a pediatric chronic illness (PCI). However, there is a lack of research specific to sibling experience. Parental accounts are used in studies to examine family experiences; consequently, the direct voices of siblings are neglected.The meta-synthesis was used to explore the experiences of siblings of children with PCIs to understand their perspectives; in particular, we observed what they feel had influenced their emotional well-being, to target interventions.We searched PsychInfo, Cumulative Index to Nursing and Allied Health Literature, PubMed, and Academic Search Complete databases from inception to April 2016.We selected qualitative articles used to examine children’s perspectives of living with a sibling with a PCI. Twelve articles were reviewed.We observed participants’ characteristics, qualitative methodology, analysis, and themes.The thematic synthesis identified 2 overarching themes providing new insights. The first theme, “changing relationships,” had 2 subthemes: “changing family relationships” and “changing relationship to self.” The second theme, “managing changes,” had 3 subthemes: “coping and acceptance,” “support from friends, peers, and support groups,” and “negative reactions from others.”Studies were often descriptive with little explicit qualitative analysis.The findings are used to outline how changes in family relationships often result in reduced communication and a suppression of healthy siblings’ needs. Siblings develop strategies to help them cope with and accept their circumstances, including finding new prosocial ways of meeting their needs in the form of skills and roles they develop.</abstract><remote-database-name>Silverchair</remote-database-name><urls><web-urls><url>https://doi.org/10.1542/peds.2017-4151</url></web-urls></urls><access-date>2022-01-11 18:45:30</access-date></record><record><database name="MyLibrary">MyLibrary</database><source-app name="Zotero">Zotero</source-app><ref-type name="Journal Article">17</ref-type><contributors><authors><author>Gladding, Sophia P.</author><author>McGann, Patrick T.</author><author>Summer, Andrea</author><author>Russ, Christiana M.</author><author>Uwemedimo, Omolara T.</author><author>Matamoros Aguilar, Martha</author><author>Chakraborty, Rana</author><author>Moore, Molly</author><author>Lieh-Lai, Mary</author><author>Opoka, Robert</author><author>Howard, Cynthia</author><author>John, Chandy C.</author><author>on behalf of the Global Health Task Force of the American Board of Pediatrics</author></authors></contributors><titles><title>The Collaborative Role of North American Departments of Pediatrics in Global Child Health</title><secondary-title>Pediatrics</secondary-title></titles><periodical><full-title>Pediatrics</full-title><abbr-1>Pediatrics</abbr-1></periodical><pages>e20172966</pages><volume>142</volume><number>1</number><issue>1</issue><dates><year>2018</year><pub-dates><date>July 1, 2018</date></pub-dates></dates><isbn>0031-4005</isbn><electronic-resource-num>10.1542/peds.2017-2966</electronic-resource-num><abstract>Appeals for health equity call for departments of pediatrics to improve the health of all children including those from underserved communities in North America and around the world. Consequently, North American (NA) departments of pediatrics have a role in global child health (GCH) which focuses on providing health care to underserved children worldwide. In this review, we describe how NA departments of pediatrics can collaboratively engage in GCH education, clinical practice, research, and advocacy and summarize best practices, challenges, and next steps for engaging in GCH in each of these areas. For GCH in low- and middle-income countries (LMICs), best practices start with the establishment of ethical, equitable, and collaborative partnerships with LMIC communities, organizations, and institutions engaged in GCH who are responsible for the vast majority of work done in GCH. Other best practices include adequate preparation of trainees and clinicians for GCH experiences; alignment with local clinical and research priorities; contributions to local professional development and ongoing monitoring and evaluation. Challenges for departments include generating funding for GCH activities; recruitment and retention of GCH-focused faculty members; and challenges meeting best practices, particularly adequate preparation of trainees and clinicians and ensuring mutual benefit and reciprocity in NA–LMIC collaborations. We provide examples of how departments have overcome these challenges and suggest next steps for development of the role of NA departments of pediatrics in GCH. Collaborative implementation of best practices in GCH by LMIC–NA partnerships can contribute to reductions of child mortality and morbidity globally.</abstract><remote-database-name>Silverchair</remote-database-name><urls><web-urls><url>https://doi.org/10.1542/peds.2017-2966</url></web-urls></urls><access-date>2022-01-11 18:45:34</access-date></record><record><database name="MyLibrary">MyLibrary</database><source-app name="Zotero">Zotero</source-app><ref-type name="Journal Article">17</ref-type><contributors><authors><author>Grove, Katherine</author><author>Lewis, Andrew J.</author><author>Galbally, Megan</author></authors></contributors><titles><title>Prenatal Antidepressant Exposure and Child Motor Development: A Meta-analysis</title><secondary-title>Pediatrics</secondary-title><short-title>Prenatal Antidepressant Exposure and Child Motor Development</short-title></titles><periodical><full-title>Pediatrics</full-title><abbr-1>Pediatrics</abbr-1></periodical><pages>e20180356</pages><volume>142</volume><number>1</number><issue>1</issue><dates><year>2018</year><pub-dates><date>July 1, 2018</date></pub-dates></dates><isbn>0031-4005</isbn><electronic-resource-num>10.1542/peds.2018-0356</electronic-resource-num><abstract>There is increasing use of antidepressants in pregnancy and hence children exposed in utero. Contradictory studies exist in the literature in which researchers report on the potential impact of antenatal antidepressant exposure on subsequent child motor development.Our objective in this systematic review and meta-analysis was to determine whether antenatal antidepressant exposure increases the risk of impaired motor development in children.We searched PsychINFO, Embase, Medline, PubMed, and Scopus up to July 24, 2017.English-language cohort and case control studies in which researchers report primary data from a motor assessment of infants or children after any antidepressant exposure in pregnancy were included.Of the 329 studies identified, there were 160 articles screened, 24 were included in the systematic review, and 18 met inclusion criteria for the meta-analysis.The total pooled results were based on random effects models and revealed a significant association between exposure to antidepressants during pregnancy and overall occurrence of poorer motor outcomes in children (effect size = 0.22; 95% confidence interval = 0.07 to 0.37) with a moderate degree of heterogeneity (I2 = 56.6%).There was variation in the measurement both of exposure and motor development across the identified study, and few followed up to later childhood or beyond.A small increased risk of poorer motor development may exist for children who are exposed to antidepressant medications during pregnancy. However, the marked methodological variation among studies and the limited control for possible confounds warrants cautious interpretation of these findings.</abstract><remote-database-name>Silverchair</remote-database-name><urls><web-urls><url>https://doi.org/10.1542/peds.2018-0356</url></web-urls></urls><access-date>2022-01-11 18:45:35</access-date></record><record><database name="MyLibrary">MyLibrary</database><source-app name="Zotero">Zotero</source-app><ref-type name="Journal Article">17</ref-type><contributors><authors><author>Lee, Joyce Y.</author><author>Knauer, Heather A.</author><author>Lee, Shawna J.</author><author>MacEachern, Mark P.</author><author>Garfield, Craig F.</author></authors></contributors><titles><title>Father-Inclusive Perinatal Parent Education Programs: A Systematic Review</title><secondary-title>Pediatrics</secondary-title><short-title>Father-Inclusive Perinatal Parent Education Programs</short-title></titles><periodical><full-title>Pediatrics</full-title><abbr-1>Pediatrics</abbr-1></periodical><pages>e20180437</pages><volume>142</volume><number>1</number><issue>1</issue><dates><year>2018</year><pub-dates><date>July 1, 2018</date></pub-dates></dates><isbn>0031-4005</isbn><electronic-resource-num>10.1542/peds.2018-0437</electronic-resource-num><abstract>Fathers contribute to their children’s health starting at the beginning of life. Few parent education programs include fathers. Among those that do, there is little effort to report program effects on father outcomes.In this systematic review, we examined father-inclusive perinatal parent education programs in the United States as they relate to a range of father outcomes.The databases searched were PubMed, Cumulative Index to Nursing and Allied Health Literature, Embase, Ovid Medline, Cochrane Central Register of Controlled Trials, and PsycINFO.Studies were included if they included an evaluation of a parent education program and a report of father outcomes measured within 1 year of the child’s birth and were conducted within the United States.Of 1353 total articles, 21 met study criteria.The overall state of the father-inclusive perinatal parent education program literature was poor, with few interventions available to fathers. Available programs were associated with increased father involvement, coparenting relationship, partner relationship quality, father’s mental health, and father’s supportive behaviors. Program effects on father-infant interaction, parenting knowledge, and attitudes and parenting self-efficacy were inconclusive. Three programs emerged as best evidence-based interventions.Risk of bias was high for many studies. Outcome variability, small sample size, and publication bias contributed to the weak evidence base.There is a need for more evidence-based interventions to support fathers. Clinicians play a key role in engaging fathers in early parent education programs and health care settings. PROSPERO registration number: CRD42017050099.</abstract><remote-database-name>Silverchair</remote-database-name><urls><web-urls><url>https://doi.org/10.1542/peds.2018-0437</url></web-urls></urls><access-date>2022-01-11 18:45:39</access-date></record><record><database name="MyLibrary">MyLibrary</database><source-app name="Zotero">Zotero</source-app><ref-type name="Journal Article">17</ref-type><contributors><authors><author>Slopen, Natalie</author><author>Fenelon, Andrew</author><author>Newman, Sandra</author><author>Boudreaux, Michel</author></authors></contributors><titles><title>Housing Assistance and Child Health: A Systematic Review</title><secondary-title>Pediatrics</secondary-title><short-title>Housing Assistance and Child Health</short-title></titles><periodical><full-title>Pediatrics</full-title><abbr-1>Pediatrics</abbr-1></periodical><pages>e20172742</pages><volume>141</volume><number>6</number><issue>6</issue><dates><year>2018</year><pub-dates><date>June 1, 2018</date></pub-dates></dates><isbn>0031-4005</isbn><electronic-resource-num>10.1542/peds.2017-2742</electronic-resource-num><abstract>Given a large and consistent literature revealing a link between housing and health, publicly supported housing assistance programs might play an important role in promoting the health of disadvantaged children.To summarize and evaluate research in which authors examine housing assistance and child health.PubMed, Web of Science, PsycInfo, and PAIS (1990–2017).Eligible studies were required to contain assessments of public housing, multifamily housing, or vouchers in relation to a health outcome in children (ages 0–21); we excluded neighborhood mobility interventions.Study design, sample size, age, location, health outcomes, measurement, program comparisons, analytic approach, covariates, and results.We identified 14 studies, including 4 quasi-experimental studies, in which authors examined a range of health outcomes. Across studies, the relationship between housing assistance and child health remains unclear, with ∼40% of examined outcomes revealing no association between housing assistance and health. A sizable proportion of observed relationships within the quasi-experimental and association studies were in favor of housing assistance (50.0% and 37.5%, respectively), and negative outcomes were less common and only present among association studies.Potential publication bias, majority of studies were cross-sectional, and substantial variation in outcomes, measurement quality, and methods to address confounding.The results underscore a need for rigorous studies in which authors evaluate specific housing assistance programs in relation to child outcomes to establish what types of housing assistance, if any, serve as an effective strategy to reduce disparities and advance equity across the lifespan.</abstract><remote-database-name>Silverchair</remote-database-name><urls><web-urls><url>https://doi.org/10.1542/peds.2017-2742</url></web-urls></urls><access-date>2022-01-11 18:45:40</access-date></record><record><database name="MyLibrary">MyLibrary</database><source-app name="Zotero">Zotero</source-app><ref-type name="Journal Article">17</ref-type><contributors><authors><author>Oris, Charlotte</author><author>Pereira, Bruno</author><author>Durif, Julie</author><author>Simon-Pimmel, Jeanne</author><author>Castellani, Christoph</author><author>Manzano, Sergio</author><author>Sapin, Vincent</author><author>Bouvier, Damien</author></authors></contributors><titles><title>The Biomarker S100B and Mild Traumatic Brain Injury: A Meta-analysis</title><secondary-title>Pediatrics</secondary-title><short-title>The Biomarker S100B and Mild Traumatic Brain Injury</short-title></titles><periodical><full-title>Pediatrics</full-title><abbr-1>Pediatrics</abbr-1></periodical><pages>e20180037</pages><volume>141</volume><number>6</number><issue>6</issue><dates><year>2018</year><pub-dates><date>June 1, 2018</date></pub-dates></dates><isbn>0031-4005</isbn><electronic-resource-num>10.1542/peds.2018-0037</electronic-resource-num><abstract>The usefulness of S100B has been noted as a biomarker in the management of mild traumatic brain injury (mTBI) in adults. However, S100B efficacy as a biomarker in children has previously been relatively unclear.A meta-analysis is conducted to assess the prognostic value of S100B in predicting intracerebral lesions in children after mTBI.Medline, Embase, the Cochrane Central Register of Controlled Trials (CENTRAL), Web of Science, Scopus, and Google Scholar.Studies including children suffering mTBI who underwent S100B measurement and computed tomography (CT) scans were included.Of 1030 articles screened, 8 studies met the inclusion criteria.The overall pooled sensitivity and specificity were 100% (95% confidence interval [CI]: 98%–100%) and 34% (95% CI: 30%–38%), respectively. A second analysis was based on the collection of 373 individual data points from 4 studies. Sensitivity and specificity results, obtained from reference ranges in children with a sampling time &amp;lt;3 hours posttrauma, were 97% (95% CI: 84.2%–99.9%) and 37.5% (95% CI: 28.8%–46.8%), respectively. Only 1 child had a low S100B level and a positive CT scan result without clinically important traumatic brain injury.Only patients undergoing both a CT scan and S100B testing were selected for evaluation.S100B serum analysis as a part of the clinical routine could significantly reduce the number of CT scans performed on children with mTBI. Sampling should take place within 3 hours of trauma. Cutoff levels should be based on pediatric reference ranges.</abstract><remote-database-name>Silverchair</remote-database-name><urls><web-urls><url>https://doi.org/10.1542/peds.2018-0037</url></web-urls></urls><access-date>2022-01-11 18:45:44</access-date></record><record><database name="MyLibrary">MyLibrary</database><source-app name="Zotero">Zotero</source-app><ref-type name="Journal Article">17</ref-type><contributors><authors><author>Goode, Adam P.</author><author>Coeytaux, Remy R.</author><author>Maslow, Gary R.</author><author>Davis, Naomi</author><author>Hill, Sherika</author><author>Namdari, Behrouz</author><author>LaPointe, Nancy M. Allen</author><author>Befus, Deanna</author><author>Lallinger, Kathryn R.</author><author>Bowen, Samantha E.</author><author>Kosinski, Andrzej</author><author>McBroom, Amanda J.</author><author>Sanders, Gillian D.</author><author>Kemper, Alex R.</author></authors></contributors><titles><title>Nonpharmacologic Treatments for Attention-Deficit/Hyperactivity Disorder: A Systematic Review</title><secondary-title>Pediatrics</secondary-title><short-title>Nonpharmacologic Treatments for Attention-Deficit/Hyperactivity Disorder</short-title></titles><periodical><full-title>Pediatrics</full-title><abbr-1>Pediatrics</abbr-1></periodical><pages>e20180094</pages><volume>141</volume><number>6</number><issue>6</issue><dates><year>2018</year><pub-dates><date>June 1, 2018</date></pub-dates></dates><isbn>0031-4005</isbn><electronic-resource-num>10.1542/peds.2018-0094</electronic-resource-num><abstract>Nonpharmacologic treatments for attention-deficit/hyperactivity disorder (ADHD) encompass a range of care approaches from structured behavioral interventions to complementary medicines.To assess the comparative effectiveness of nonpharmacologic treatments for ADHD among individuals 17 years of age and younger.PubMed, Embase, PsycINFO, and Cochrane Database of Systematic Reviews for relevant English-language studies published from January 1, 2009 through November 7, 2016.We included studies that compared any ADHD nonpharmacologic treatment strategy with placebo, pharmacologic, or another nonpharmacologic treatment.Study design, patient characteristics, intervention approaches, follow-up times, and outcomes were abstracted. For comparisons with at least 3 similar studies, random-effects meta-analysis was used to generate pooled estimates.We identified 54 studies of nonpharmacologic treatments, including neurofeedback, cognitive training, cognitive behavioral therapy, child or parent training, dietary omega fatty acid supplementation, and herbal and/or dietary approaches. No new guidance was identified regarding the comparative effectiveness of nonpharmacologic treatments. Pooled results for omega fatty acids found no significant effects for parent rating of ADHD total symptoms (n = 411; standardized mean difference −0.32; 95% confidence interval −0.80 to 0.15; I2 = 52.4%; P = .10) or teacher-rated total ADHD symptoms (n = 287; standardized mean difference −0.08; 95% confidence interval −0.47 to 0.32; I2 = 0.0%; P = .56).Studies often did not reflect the primary care setting and had short follow-up periods, small sample sizes, variations in outcomes, and inconsistent reporting of comparative statistical analyses.Despite wide use, there are significant gaps in knowledge regarding the effectiveness of ADHD nonpharmacologic treatments.</abstract><remote-database-name>Silverchair</remote-database-name><urls><web-urls><url>https://doi.org/10.1542/peds.2018-0094</url></web-urls><pdf-urls><url>internal-pdf://409/Goode et al. - 2018 - Nonpharmacologic Treatments for Attention-Deficit.pdf</url></pdf-urls><text-urls><url>internal-pdf://412/Nonpharmacologic-Treatments-for-Attention-Deficit.html</url></text-urls></urls><access-date>2022-01-11 18:46:10</access-date></record><record><database name="MyLibrary">MyLibrary</database><source-app name="Zotero">Zotero</source-app><ref-type name="Journal Article">17</ref-type><contributors><authors><author>Brown, Courtney M.</author><author>Raglin Bignall, Whitney J.</author><author>Ammerman, Robert T.</author></authors></contributors><titles><title>Preventive Behavioral Health Programs in Primary Care: A Systematic Review</title><secondary-title>Pediatrics</secondary-title><short-title>Preventive Behavioral Health Programs in Primary Care</short-title></titles><periodical><full-title>Pediatrics</full-title><abbr-1>Pediatrics</abbr-1></periodical><pages>e20170611</pages><volume>141</volume><number>5</number><issue>5</issue><dates><year>2018</year><pub-dates><date>May 1, 2018</date></pub-dates></dates><isbn>0031-4005</isbn><electronic-resource-num>10.1542/peds.2017-0611</electronic-resource-num><abstract>Early childhood is a critical period for socioemotional development. Primary care is a promising setting for behavioral health programs.To identify gaps in the literature on effectiveness and readiness for scale-up of behavioral health programs in primary care.PubMed, PsycINFO, Cumulative Index to Nursing and Allied Health Literature, Embase, Evidence-Based Medicine Reviews, and Scopus databases were searched for articles published in English in the past 15 years. Search terms included terms to describe intervention content, setting, target population, and names of specific programs known to fit inclusion criteria.Inclusion criteria were: (1) enrolled children 0 to 5 years old, (2) primary care setting, (3) measured parenting or child behavior outcomes, and (4) clinical trial, quasi-experimental trial, pilot study, or pre-post design.Data were abstracted from 44 studies. The rigor of individual studies and evidence base as a whole were compared with the Society of Prevention Research’s standards for efficacy, effectiveness, and scale-up research.Gaps in the literature include: study findings do not always support hypotheses about interventions’ mechanisms, trust in primary care as a mediator has not been sufficiently studied, it is unclear to which target populations study findings can be applied, parent participation remains an important challenge, and the long-term impact requires further evaluation.Potential limitations include publication bias, selective reporting within studies, and an incomplete search.Targeting gaps in the literature could enhance understanding of the efficacy, effectiveness, and readiness for scale-up of these programs.</abstract><remote-database-name>Silverchair</remote-database-name><urls><web-urls><url>https://doi.org/10.1542/peds.2017-0611</url></web-urls><pdf-urls><url>internal-pdf://415/Brown et al. - 2018 - Preventive Behavioral Health Programs in Primary C.pdf</url></pdf-urls><text-urls><url>internal-pdf://438/Preventive-Behavioral-Health-Programs-in-Primary.html</url></text-urls></urls><access-date>2022-01-11 18:46:13</access-date></record><record><database name="MyLibrary">MyLibrary</database><source-app name="Zotero">Zotero</source-app><ref-type name="Journal Article">17</ref-type><contributors><authors><author>Norton, Allison Eaddy</author><author>Konvinse, Katherine</author><author>Phillips, Elizabeth J.</author><author>Broyles, Ana Dioun</author></authors></contributors><titles><title>Antibiotic Allergy in Pediatrics</title><secondary-title>Pediatrics</secondary-title></titles><periodical><full-title>Pediatrics</full-title><abbr-1>Pediatrics</abbr-1></periodical><pages>e20172497</pages><volume>141</volume><number>5</number><issue>5</issue><dates><year>2018</year><pub-dates><date>May 1, 2018</date></pub-dates></dates><isbn>0031-4005</isbn><electronic-resource-num>10.1542/peds.2017-2497</electronic-resource-num><abstract>The overlabeling of pediatric antibiotic allergy represents a huge burden in society. Given that up to 10% of the US population is labeled as penicillin allergic, it can be estimated that at least 5 million children in this country are labeled with penicillin allergy. We now understand that most of the cutaneous symptoms that are interpreted as drug allergy are likely viral induced or due to a drug–virus interaction, and they usually do not represent a long-lasting, drug-specific, adaptive immune response to the antibiotic that a child received. Because most antibiotic allergy labels acquired in childhood are carried into adulthood, the overlabeling of antibiotic allergy is a liability that leads to unnecessary long-term health care risks, costs, and antibiotic resistance. Fortunately, awareness of this growing burden is increasing and leading to more emphasis on antibiotic allergy delabeling strategies in the adult population. There is growing literature that is used to support the safe and efficacious use of tools such as skin testing and drug challenge to evaluate and manage children with antibiotic allergy labels. In addition, there is an increasing understanding of antibiotic reactivity within classes and side-chain reactions. In summary, a better overall understanding of the current tools available for the diagnosis and management of adverse drug reactions is likely to change how pediatric primary care providers evaluate and treat patients with such diagnoses and prevent the unnecessary avoidance of antibiotics, particularly penicillins.</abstract><remote-database-name>Silverchair</remote-database-name><urls><web-urls><url>https://doi.org/10.1542/peds.2017-2497</url></web-urls><pdf-urls><url>internal-pdf://443/Norton et al. - 2018 - Antibiotic Allergy in Pediatrics.pdf</url></pdf-urls><text-urls><url>internal-pdf://446/Antibiotic-Allergy-in-Pediatrics.html</url></text-urls></urls><access-date>2022-01-11 18:46:17</access-date></record><record><database name="MyLibrary">MyLibrary</database><source-app name="Zotero">Zotero</source-app><ref-type name="Journal Article">17</ref-type><contributors><authors><author>Schmidt, Julia</author><author>Hayward, Kathryn S.</author><author>Brown, Katlyn E.</author><author>Zwicker, Jill G.</author><author>Ponsford, Jennie</author><author>van Donkelaar, Paul</author><author>Babul, Shelina</author><author>Boyd, Lara A.</author></authors></contributors><titles><title>Imaging in Pediatric Concussion: A Systematic Review</title><secondary-title>Pediatrics</secondary-title><short-title>Imaging in Pediatric Concussion</short-title></titles><periodical><full-title>Pediatrics</full-title><abbr-1>Pediatrics</abbr-1></periodical><pages>e20173406</pages><volume>141</volume><number>5</number><issue>5</issue><dates><year>2018</year><pub-dates><date>May 1, 2018</date></pub-dates></dates><isbn>0031-4005</isbn><electronic-resource-num>10.1542/peds.2017-3406</electronic-resource-num><abstract>Pediatric mild traumatic brain injury (mTBI) is a common and poorly understood injury. Neuroimaging indexes brain injury and outcome after pediatric mTBI, but remains largely unexplored.To investigate the differences in neuroimaging findings in children/youth with mTBI. Measures of behavior, symptoms, time since injury, and age at injury were also considered.A systematic review was conducted up to July 6, 2016.Studies were independently screened by 2 authors and included if they met predetermined eligibility criteria: (1) children/youth (5–18 years of age), (2) diagnosis of mTBI, and (3) use of neuroimaging.Two authors independently appraised study quality and extracted demographic and outcome data.Twenty-two studies met the eligibility criteria, involving 448 participants with mTBI (mean age = 12.7 years ± 2.8). Time postinjury ranged from 1 day to 5 years. Seven different neuroimaging methods were investigated in included studies. The most frequently used method, diffusion tensor imaging (41%), had heterogeneous findings with respect to the specific regions and tracts that showed group differences. However, group differences were observed in many regions containing the corticospinal tract, portions of the corpus callosum, or frontal white-matter regions; fractional anisotropy was increased in 88% of the studies.This review included a heterogeneous sample with regard to participant ages, time since injury, symptoms, and imaging methods which prevented statistical pooling/modelling.These data highlight essential priorities for future research (eg, common data elements) that are foundational to progress the understanding of pediatric concussion.</abstract><remote-database-name>Silverchair</remote-database-name><urls><web-urls><url>https://doi.org/10.1542/peds.2017-3406</url></web-urls><pdf-urls><url>internal-pdf://451/Schmidt et al. - 2018 - Imaging in Pediatric Concussion A Systematic Revi.pdf</url></pdf-urls><text-urls><url>internal-pdf://454/Imaging-in-Pediatric-Concussion-A-Systematic.html</url></text-urls></urls><access-date>2022-01-11 18:46:18</access-date></record><record><database name="MyLibrary">MyLibrary</database><source-app name="Zotero">Zotero</source-app><ref-type name="Journal Article">17</ref-type><contributors><authors><author>Xie, Qian-Wen</author><author>Chan, Celia H.Y.</author><author>Ji, Qingying</author><author>Chan, Cecilia L.W.</author></authors></contributors><titles><title>Psychosocial Effects of Parent-Child Book Reading Interventions: A Meta-analysis</title><secondary-title>Pediatrics</secondary-title><short-title>Psychosocial Effects of Parent-Child Book Reading Interventions</short-title></titles><periodical><full-title>Pediatrics</full-title><abbr-1>Pediatrics</abbr-1></periodical><pages>e20172675</pages><volume>141</volume><number>4</number><issue>4</issue><dates><year>2018</year><pub-dates><date>April 1, 2018</date></pub-dates></dates><isbn>0031-4005</isbn><electronic-resource-num>10.1542/peds.2017-2675</electronic-resource-num><abstract>Parent-child book reading (PCBR) is effective at improving young children’s language, literacy, brain, and cognitive development. The psychosocial effects of PCBR interventions are unclear.To systematically review and synthesize the effects of PCBR interventions on psychosocial functioning of children and parents.We searched ERIC, PsycINFO, Medline, Embase, PubMed, Applied Social Sciences Index and Abstracts, Social Services Abstracts, Sociological Abstracts, Family and Society Studies Worldwide, and Social Work Abstracts. We hand searched references of previous literature reviews.Randomized controlled trials.By using a standardized coding scheme, data were extracted regarding sample, intervention, and study characteristics.We included 19 interventions (3264 families). PCBR interventions improved the psychosocial functioning of children and parents compared with controls (standardized mean difference: 0.185; 95% confidence interval: 0.077 to 0.293). The assumption of homogeneity was rejected (Q = 40.010; P &amp;lt; .01). Two moderator variables contributed to between-group variance: method of data collection (observation less than interview; Qb = 7.497; P &amp;lt; .01) and rater (reported by others less than self-reported; Qb = 21.368; P &amp;lt; .01). There was no significant difference between effects of PCBR interventions on psychosocial outcomes of parents or children (Qb = 0.376; P = .540).The ratio of moderating variables to the included studies limited interpretation of the findings.PCBR interventions are positively and significantly beneficial to the psychosocial functioning of both children and parents.</abstract><remote-database-name>Silverchair</remote-database-name><urls><web-urls><url>https://doi.org/10.1542/peds.2017-2675</url></web-urls><pdf-urls><url>internal-pdf://460/Xie et al. - 2018 - Psychosocial Effects of Parent-Child Book Reading .pdf</url></pdf-urls><text-urls><url>internal-pdf://482/Psychosocial-Effects-of-Parent-Child-Book-Reading.html</url></text-urls></urls><access-date>2022-01-11 18:46:20</access-date></record><record><database name="MyLibrary">MyLibrary</database><source-app name="Zotero">Zotero</source-app><ref-type name="Journal Article">17</ref-type><contributors><authors><author>Jeong, Joshua</author><author>Pitchik, Helen O.</author><author>Yousafzai, Aisha K.</author></authors></contributors><titles><title>Stimulation Interventions and Parenting in Low- and Middle-Income Countries: A Meta-analysis</title><secondary-title>Pediatrics</secondary-title><short-title>Stimulation Interventions and Parenting in Low- and Middle-Income Countries</short-title></titles><periodical><full-title>Pediatrics</full-title><abbr-1>Pediatrics</abbr-1></periodical><pages>e20173510</pages><volume>141</volume><number>4</number><issue>4</issue><dates><year>2018</year><pub-dates><date>April 1, 2018</date></pub-dates></dates><isbn>0031-4005</isbn><electronic-resource-num>10.1542/peds.2017-3510</electronic-resource-num><abstract>Early childhood stimulation interventions positively impact early child development (ECD) outcomes in low- and middle-income countries. However, trials have less comprehensively evaluated the effects of such parenting programs on caregivers’ skills and capacities.We conducted a systematic review and meta-analysis to assess the effectiveness of stimulation interventions on improving parenting outcomes.Six electronic bibliographic databases.Inclusion criteria included randomized controlled trials of stimulation interventions designed to improve ECD outcomes during the first 2 years of life that measured any maternal or parenting-related outcome after the start of the intervention.Two independent reviewers extracted data by using a structured form.Fifteen studies representing 13 unique randomized controlled trials met the inclusion criteria. Pooled standardized mean differences (SMDs) based on random-effects models revealed medium-to-large benefits of stimulation interventions for improving the home caregiving environment (n = 10; SMD = 0.57; 95% confidence interval [CI], 0.37 to 0.77), mother-child interactions (n = 3; SMD = 0.44; 95% CI, 0.14 to 0.74), and maternal knowledge of ECD (n = 6; SMD = 0.91; 95% CI, 0.51 to 1.31). No significant difference was seen for maternal depressive symptoms (n = 9; SMD = −0.10; 95% CI, −0.23 to −0.03).Limitations include heterogeneity across interventions, lack of standardized measures, and different time points of assessments across studies.Early childhood stimulation interventions improve several distinct aspects of maternal parenting. Improvements in parenting capacities may serve as key mechanisms by which these programs benefit ECD outcomes.</abstract><remote-database-name>Silverchair</remote-database-name><urls><web-urls><url>https://doi.org/10.1542/peds.2017-3510</url></web-urls><pdf-urls><url>internal-pdf://486/Jeong et al. - 2018 - Stimulation Interventions and Parenting in Low- an.pdf</url></pdf-urls><text-urls><url>internal-pdf://509/Stimulation-Interventions-and-Parenting-in-Low-and.html</url></text-urls></urls><access-date>2022-01-11 18:46:22</access-date></record><record><database name="MyLibrary">MyLibrary</database><source-app name="Zotero">Zotero</source-app><ref-type name="Journal Article">17</ref-type><contributors><authors><author>Chew, Denise</author><author>Anderson, Jemma</author><author>Williams, Katrina</author><author>May, Tamara</author><author>Pang, Kenneth</author></authors></contributors><titles><title>Hormonal Treatment in Young People With Gender Dysphoria: A Systematic Review</title><secondary-title>Pediatrics</secondary-title><short-title>Hormonal Treatment in Young People With Gender Dysphoria</short-title></titles><periodical><full-title>Pediatrics</full-title><abbr-1>Pediatrics</abbr-1></periodical><pages>e20173742</pages><volume>141</volume><number>4</number><issue>4</issue><dates><year>2018</year><pub-dates><date>April 1, 2018</date></pub-dates></dates><isbn>0031-4005</isbn><electronic-resource-num>10.1542/peds.2017-3742</electronic-resource-num><abstract>Hormonal interventions are being increasingly used to treat young people with gender dysphoria, but their effects in this population have not been systematically reviewed before.To review evidence for the physical, psychosocial, and cognitive effects of gonadotropin-releasing hormone analogs (GnRHa), gender-affirming hormones, antiandrogens, and progestins on transgender adolescents.We searched Medline, Embase, and PubMed databases from January 1, 1946, to June 10, 2017.We selected primary studies in which researchers examined the hormonal treatment of transgender adolescents and assessed their psychosocial, cognitive, and/or physical effects.Two authors independently screened studies for inclusion and extracted data from eligible articles using a standardized recording form.Thirteen studies met our inclusion criteria, in which researchers examined GnRHas (n = 9), estrogen (n = 3), testosterone (n = 5), antiandrogen (cyproterone acetate) (n = 1), and progestin (lynestrenol) (n = 1). Most treatments successfully achieved their intended physical effects, with GnRHas and cyproterone acetate suppressing sex hormones and estrogen or testosterone causing feminization or masculinization of secondary sex characteristics. GnRHa treatment was associated with improvement across multiple measures of psychological functioning but not gender dysphoria itself, whereas the psychosocial effects of gender-affirming hormones in transgender youth have not yet been adequately assessed.There are few studies in this field and they have all been observational.Low-quality evidence suggests that hormonal treatments for transgender adolescents can achieve their intended physical effects, but evidence regarding their psychosocial and cognitive impact are generally lacking. Future research to address these knowledge gaps and improve understanding of the long-term effects of these treatments is required.</abstract><remote-database-name>Silverchair</remote-database-name><urls><web-urls><url>https://doi.org/10.1542/peds.2017-3742</url></web-urls><pdf-urls><url>internal-pdf://515/Chew et al. - 2018 - Hormonal Treatment in Young People With Gender Dys.pdf</url></pdf-urls></urls><access-date>2022-01-11 18:46:25</access-date></record><record><database name="MyLibrary">MyLibrary</database><source-app name="Zotero">Zotero</source-app><ref-type name="Journal Article">17</ref-type><contributors><authors><author>Villar, Jose</author><author>Giuliani, Francesca</author><author>Barros, Fernando</author><author>Roggero, Paola</author><author>Coronado Zarco, Irma Alejandra</author><author>Rego, Maria Albertina S.</author><author>Ochieng, Roseline</author><author>Gianni, Maria Lorella</author><author>Rao, Suman</author><author>Lambert, Ann</author><author>Ryumina, Irina</author><author>Britto, Carl</author><author>Chawla, Deepak</author><author>Cheikh Ismail, Leila</author><author>Ali, Syed Rehan</author><author>Hirst, Jane</author><author>Teji, Jagjit Singh</author><author>Abawi, Karim</author><author>Asibey, Jacqueline</author><author>Agyeman-Duah, Josephine</author><author>McCormick, Kenny</author><author>Bertino, Enrico</author><author>Papageorghiou, Aris T.</author><author>Figueras-Aloy, Josep</author><author>Bhutta, Zulfiqar</author><author>Kennedy, Stephen</author></authors></contributors><titles><title>Monitoring the Postnatal Growth of Preterm Infants: A Paradigm Change</title><secondary-title>Pediatrics</secondary-title><short-title>Monitoring the Postnatal Growth of Preterm Infants</short-title></titles><periodical><full-title>Pediatrics</full-title><abbr-1>Pediatrics</abbr-1></periodical><pages>e20172467</pages><volume>141</volume><number>2</number><issue>2</issue><dates><year>2018</year><pub-dates><date>February 1, 2018</date></pub-dates></dates><isbn>0031-4005</isbn><electronic-resource-num>10.1542/peds.2017-2467</electronic-resource-num><abstract>There is no consensus regarding how the growth of preterm infants should be monitored or what constitutes their ideal pattern of growth, especially after term-corrected age. The concept that the growth of preterm infants should match that of healthy fetuses is not substantiated by data and, in practice, is seldom attained, particularly for very preterm infants. Hence, by hospital discharge, many preterm infants are classified as postnatal growth–restricted. In a recent systematic review, 61 longitudinal reference charts were identified, most with considerable limitations in the quality of gestational age estimation, anthropometric measures, feeding regimens, and how morbidities were described. We suggest that the correct comparator for assessing the growth of preterm infants, especially those who are moderately or late preterm, is a cohort of preterm newborns (not fetuses or term infants) with an uncomplicated intrauterine life and low neonatal and infant morbidity. Such growth monitoring should be comprehensive, as recommended for term infants, and should include assessments of postnatal length, head circumference, weight/length ratio, and, if possible, fat and fat-free mass. Preterm postnatal growth standards meeting these criteria are now available and may be used to assess preterm infants until 64 weeks’ postmenstrual age (6 months’ corrected age), the time at which they overlap, without the need for any adjustment, with the World Health Organization Child Growth Standards for term newborns. Despite remaining nutritional gaps, 90% of preterm newborns (ie, moderate to late preterm infants) can be monitored by using the International Fetal and Newborn Growth Consortium for the 21st Century Preterm Postnatal Growth Standards from birth until life at home.</abstract><remote-database-name>Silverchair</remote-database-name><urls><web-urls><url>https://doi.org/10.1542/peds.2017-2467</url></web-urls><pdf-urls><url>internal-pdf://535/Villar et al. - 2018 - Monitoring the Postnatal Growth of Preterm Infants.pdf</url></pdf-urls><text-urls><url>internal-pdf://541/Monitoring-the-Postnatal-Growth-of-Preterm-Infants.html</url></text-urls></urls><access-date>2022-01-11 18:46:27</access-date></record><record><database name="MyLibrary">MyLibrary</database><source-app name="Zotero">Zotero</source-app><ref-type name="Journal Article">17</ref-type><contributors><authors><author>Peacock-Chambers, Elizabeth</author><author>Ivy, Kathryn</author><author>Bair-Merritt, Megan</author></authors></contributors><titles><title>Primary Care Interventions for Early Childhood Development: A Systematic Review</title><secondary-title>Pediatrics</secondary-title><short-title>Primary Care Interventions for Early Childhood Development</short-title></titles><periodical><full-title>Pediatrics</full-title><abbr-1>Pediatrics</abbr-1></periodical><pages>e20171661</pages><volume>140</volume><number>6</number><issue>6</issue><dates><year>2017</year><pub-dates><date>December 1, 2017</date></pub-dates></dates><isbn>0031-4005</isbn><electronic-resource-num>10.1542/peds.2017-1661</electronic-resource-num><abstract>The pediatric primary care setting offers a platform to promote positive parenting behaviors and the optimal development of young children. Many new interventions have been developed and tested in this setting over the past 2 decades.To summarize the recent published evidence regarding the impact of primary care–based interventions on parenting behaviors and child development outcomes; to provide recommendations for incorporation of effective interventions into pediatric clinics.A literature search of PubMed and PsycINFO was conducted from January 1, 1999, to February 14, 2017.Publications in which primary care–based interventions and reported outcomes regarding the child’s development or parenting behaviors associated with the promotion of optimal child development are described.Forty-eight studies in which 24 interventions were described were included. Levels of evidence and specific outcome measures are reported.Included interventions were categorized as general developmental support, general behavioral development, or topic-specific interventions. Two interventions resulted in reductions in developmental delay, 4 improved cognitive development scores, and 6 resulted in improved behavioral intensity or reduction in behavioral problems. Interventions used a variety of theory-based behavior change strategies such as modeling, group discussion, role play, homework assignment, coaching, and video-recorded interactions. Three interventions report the cost of the intervention.Community or home-based interventions were excluded.Although several interventions resulted in improved child development outcomes for children aged 0 to 3 years, comparison across studies and interventions is limited by use of different outcome measures, time of evaluation, and variability of results.</abstract><remote-database-name>Silverchair</remote-database-name><urls><web-urls><url>https://doi.org/10.1542/peds.2017-1661</url></web-urls><pdf-urls><url>internal-pdf://548/Peacock-Chambers et al. - 2017 - Primary Care Interventions for Early Childhood Dev.pdf</url></pdf-urls></urls><access-date>2022-01-11 18:46:30</access-date></record><record><database name="MyLibrary">MyLibrary</database><source-app name="Zotero">Zotero</source-app><ref-type name="Journal Article">17</ref-type><contributors><authors><author>Álvarez-Bueno, Celia</author><author>Pesce, Caterina</author><author>Cavero-Redondo, Iván</author><author>Sánchez-López, Mairena</author><author>Garrido-Miguel, Miriam</author><author>Martínez-Vizcaíno, Vicente</author></authors></contributors><titles><title>Academic Achievement and Physical Activity: A Meta-analysis</title><secondary-title>Pediatrics</secondary-title><short-title>Academic Achievement and Physical Activity</short-title></titles><periodical><full-title>Pediatrics</full-title><abbr-1>Pediatrics</abbr-1></periodical><pages>e20171498</pages><volume>140</volume><number>6</number><issue>6</issue><dates><year>2017</year><pub-dates><date>December 1, 2017</date></pub-dates></dates><isbn>0031-4005</isbn><electronic-resource-num>10.1542/peds.2017-1498</electronic-resource-num><abstract>The effect of physical activity (PA) on different areas of academic achievement and classroom behaviors and how different characteristics of PA interventions could modify the effect remain unclear.The objective was twofold: (1) to assess the effect of PA interventions on academic achievement and classroom behaviors in childhood and (2) to determine the characteristics of individuals and PA programs that enhance academic performance.We identified studies from the database inception to October 16, 2016.We selected intervention studies aimed at examining the effect of exercise on academic achievement and classroom behaviors at developmental age.Random-effects models were used to calculate pooled effect size for all primary outcomes (language- and mathematics-related skills, reading, composite score, and time in on-task behavior). Positive values represent a direct relationship between PA programs and academic achievement scores or on-task behaviors.A total of 26 studies (10 205 children, aged from 4 to 13) were included. Pooled effect size (95% confidence interval) estimates were as follows: (1) 0.16 (−0.06 to 0.37) for language-related skills; (2) 0.21 (0.09 to 0.33) for mathematics-related skills; (3) 0.13 (0.02 to 0.24) for reading; (4) 0.26 (0.07 to 0.45) for composite scores; and (5) 0.77 (0.22 to 1.32) for time in on-task behaviors.Limitations included the variety of tools used to measure academic achievement and the limited number of studies that reported the effect of after-school PA interventions.PA, especially physical education, improves classroom behaviors and benefits several aspects of academic achievement, especially mathematics-related skills, reading, and composite scores in youth.</abstract><remote-database-name>Silverchair</remote-database-name><urls><web-urls><url>https://doi.org/10.1542/peds.2017-1498</url></web-urls></urls><access-date>2022-01-11 18:46:31</access-date></record><record><database name="MyLibrary">MyLibrary</database><source-app name="Zotero">Zotero</source-app><ref-type name="Journal Article">17</ref-type><contributors><authors><author>Caruso Brown, Amy E.</author><author>Slutzky, Amy R.</author></authors></contributors><titles><title>Refusal of Treatment of Childhood Cancer: A Systematic Review</title><secondary-title>Pediatrics</secondary-title><short-title>Refusal of Treatment of Childhood Cancer</short-title></titles><periodical><full-title>Pediatrics</full-title><abbr-1>Pediatrics</abbr-1></periodical><pages>e20171951</pages><volume>140</volume><number>6</number><issue>6</issue><dates><year>2017</year><pub-dates><date>December 1, 2017</date></pub-dates></dates><isbn>0031-4005</isbn><electronic-resource-num>10.1542/peds.2017-1951</electronic-resource-num><abstract>Refusal of treatment for childhood cancer engenders much discussion. No systematic study of this phenomenon exists in countries where access to treatment is readily available.To identify and describe all published cases of treatment refusal for childhood cancer in the contemporary era.We searched PubMed, Cumulative Index to Nursing and Allied Health Literature, Scopus, LexisNexis Academic, personal database, and secondary bibliographies.Eligible studies included at least 1 child &amp;lt;18 years of age and addressed refusal of medically recommended interventions intended to cure cancer.Cases were analyzed with respect to key features, including demographics, rationale for refusal, legal action, and medical outcome; data were combined for multiple publications discussing the same case.Of 4342 unique publications identified, 579 were eligible after screening; 96 scholarly articles and 19 judicial opinions addressed 73 unique cases of treatment refusal. Most cases occurred in the United States. Rationales for refusal were broadly grouped into 4 categories. Fifty-one cases (70%) involved legal action at the time of refusal. Legal action did not reliably predict survival.Publication bias and missing data, especially for cases without legal action, were limitations.We identified important gaps in the literature, including the significant variation in approaches and lack of consensus regarding the prognostic threshold necessary for compelling treatment and the absence of voices of children and adolescents who have received treatment over their families’ objections. More research reporting effective strategies for working with families who refuse is needed.</abstract><remote-database-name>Silverchair</remote-database-name><urls><web-urls><url>https://doi.org/10.1542/peds.2017-1951</url></web-urls></urls><access-date>2022-01-11 18:46:34</access-date></record><record><database name="MyLibrary">MyLibrary</database><source-app name="Zotero">Zotero</source-app><ref-type name="Journal Article">17</ref-type><contributors><authors><author>Steenhoff, Andrew P.</author><author>Crouse, Heather L.</author><author>Lukolyo, Heather</author><author>Larson, Charles P.</author><author>Howard, Cynthia</author><author>Mazhani, Loeto</author><author>Pak-Gorstein, Suzinne</author><author>Niescierenko, Michelle L.</author><author>Musoke, Philippa</author><author>Marshall, Roseda</author><author>Soto, Miguel A.</author><author>Butteris, Sabrina M.</author><author>Batra, Maneesh</author><author>on behalf of the GH Task Force of the American Board of Pediatrics</author></authors></contributors><titles><title>Partnerships for Global Child Health</title><secondary-title>Pediatrics</secondary-title></titles><periodical><full-title>Pediatrics</full-title><abbr-1>Pediatrics</abbr-1></periodical><pages>e20163823</pages><volume>140</volume><number>4</number><issue>4</issue><dates><year>2017</year><pub-dates><date>October 1, 2017</date></pub-dates></dates><isbn>0031-4005</isbn><electronic-resource-num>10.1542/peds.2016-3823</electronic-resource-num><abstract>Child mortality remains a global health challenge and has resulted in demand for expanding the global child health (GCH) workforce over the last 3 decades. Institutional partnerships are the cornerstone of sustainable education, research, clinical service, and advocacy for GCH. When successful, partnerships can become self-sustaining and support development of much-needed training programs in resource-constrained settings. Conversely, poorly conceptualized, constructed, or maintained partnerships may inadvertently contribute to the deterioration of health systems. In this comprehensive, literature-based, expert consensus review we present a definition of partnerships for GCH, review their genesis, evolution, and scope, describe participating organizations, and highlight benefits and challenges associated with GCH partnerships. Additionally, we suggest a framework for applying sound ethical and public health principles for GCH that includes 7 guiding principles and 4 core practices along with a structure for evaluating GCH partnerships. Finally, we highlight current knowledge gaps to stimulate further work in these areas. With awareness of the potential benefits and challenges of GCH partnerships, as well as shared dedication to guiding principles and core practices, GCH partnerships hold vast potential to positively impact child health.</abstract><remote-database-name>Silverchair</remote-database-name><urls><web-urls><url>https://doi.org/10.1542/peds.2016-3823</url></web-urls></urls><access-date>2022-01-11 18:46:36</access-date></record><record><database name="MyLibrary">MyLibrary</database><source-app name="Zotero">Zotero</source-app><ref-type name="Journal Article">17</ref-type><contributors><authors><author>Thomas, Rae</author><author>Abell, Bridget</author><author>Webb, Haley J.</author><author>Avdagic, Elbina</author><author>Zimmer-Gembeck, Melanie J.</author></authors></contributors><titles><title>Parent-Child Interaction Therapy: A Meta-analysis</title><secondary-title>Pediatrics</secondary-title><short-title>Parent-Child Interaction Therapy</short-title></titles><periodical><full-title>Pediatrics</full-title><abbr-1>Pediatrics</abbr-1></periodical><pages>e20170352</pages><volume>140</volume><number>3</number><issue>3</issue><dates><year>2017</year><pub-dates><date>September 1, 2017</date></pub-dates></dates><isbn>0031-4005</isbn><electronic-resource-num>10.1542/peds.2017-0352</electronic-resource-num><abstract>Parent-child interaction therapy (PCIT) is effective at reducing children’s externalizing behavior. However, modifications are often made to PCIT, and it is not known whether these impact effectiveness.To systematically review and meta-analyze the effects of PCIT on child externalizing behaviors, considering modifications, study design, and bias.We searched PubMed, PsycINFO, Education Resources Information Center, Sociological Abstracts, and A+ Education.We selected randomized controlled or quasi-experimental trials.We analyzed child externalizing and internalizing behaviors, parent stress, parent-child interactions, PCIT format, and study design and/or characteristics.We included 23 studies (1144 participants). PCIT was superior to control for reducing child externalizing (standardized mean difference [SMD]: −0.87, 95% confidence interval [CI]:−1.17 to −0.58). PCIT studies that required skill mastery had significantly greater reductions in externalizing behavior than those that did not (Mastery: SMD: −1.09, 95% CI: −1.44 to −0.73; Nonmastery: SMD: −0.51,95% CI: −0.85 to −0.17, P = .02). Compared with controls, PCIT significantly reduced parent-related stress (mean difference [MD]: −6.98, 95% CI: −11.69 to −2.27) and child-related stress (MD: −9.87, 95% CI: −13.64 to −6.09). Children in PCIT were observed to be more compliant to parent requests (SMD: 0.89, 95% CI: 0.50 to 1.28) compared with controls. PCIT effectiveness did not differ depending on session length, location (academic versus community settings), or child problems (disruptive behaviors only compared with disruptive behavior and other problems).Results for parent-child observations were inconsistently reported, reducing the ability to pool important data.PCIT has robust positive outcomes across multiple parent-reported and observed parent-child interaction measures, and modifications may not be required even when implemented in diverse populations.</abstract><remote-database-name>Silverchair</remote-database-name><urls><web-urls><url>https://doi.org/10.1542/peds.2017-0352</url></web-urls></urls><access-date>2022-01-11 18:46:40</access-date></record><record><database name="MyLibrary">MyLibrary</database><source-app name="Zotero">Zotero</source-app><ref-type name="Journal Article">17</ref-type><contributors><authors><author>Doupnik, Stephanie K.</author><author>Hill, Douglas</author><author>Palakshappa, Deepak</author><author>Worsley, Diana</author><author>Bae, Hanah</author><author>Shaik, Aleesha</author><author>Qiu, Maylene (Kefeng)</author><author>Marsac, Meghan</author><author>Feudtner, Chris</author></authors></contributors><titles><title>Parent Coping Support Interventions During Acute Pediatric Hospitalizations: A Meta-Analysis</title><secondary-title>Pediatrics</secondary-title><short-title>Parent Coping Support Interventions During Acute Pediatric Hospitalizations</short-title></titles><periodical><full-title>Pediatrics</full-title><abbr-1>Pediatrics</abbr-1></periodical><pages>e20164171</pages><volume>140</volume><number>3</number><issue>3</issue><dates><year>2017</year><pub-dates><date>September 1, 2017</date></pub-dates></dates><isbn>0031-4005</isbn><electronic-resource-num>10.1542/peds.2016-4171</electronic-resource-num><abstract>Parents may experience psychological distress when a child is acutely hospitalized, which can negatively affect child outcomes. Interventions designed to support parents’ coping have the potential to mitigate this distress. To describe interventions designed to provide coping support to parents of hospitalized children and conduct a meta-analysis of coping support intervention outcomes (parent anxiety, depression, and stress).We searched Pubmed, Embase, PsycINFO, Psychiatry Online, and Cumulative Index to Nursing and Allied Health Literature from 1985 to 2016 for English-language articles including the concepts “pediatric,” “hospitalization,” “parents,” and “coping support intervention.” Two authors reviewed titles and abstracts to identify studies meeting inclusion criteria and reviewed full text if a determination was not possible using the title and abstract. References of studies meeting inclusion criteria were reviewed to identify additional articles for inclusion. Two authors abstracted data and assessed risk of bias by using a structured instrument.Initial searches yielded 3450 abstracts for possible inclusion. Thirty-two studies met criteria for inclusion in the systematic review and 12 studies met criteria for inclusion in the meta-analysis. The most commonly measured outcomes were parent depression, anxiety, and stress symptoms. In meta-analysis, combined intervention effects significantly reduced parent anxiety and stress but not depression. Heterogeneity among included studies was high.Most included studies were conducted at single centers with small sample sizes.Coping support interventions can alleviate parents’ psychological distress during children’s hospitalization. More evidence is needed to determine if such interventions benefit children.</abstract><remote-database-name>Silverchair</remote-database-name><urls><web-urls><url>https://doi.org/10.1542/peds.2016-4171</url></web-urls></urls><access-date>2022-01-11 18:46:41</access-date></record><record><database name="MyLibrary">MyLibrary</database><source-app name="Zotero">Zotero</source-app><ref-type name="Journal Article">17</ref-type><contributors><authors><author>Vaivada, Tyler</author><author>Gaffey, Michelle F.</author><author>Bhutta, Zulfiqar A.</author></authors></contributors><titles><title>Promoting Early Child Development With Interventions in Health and Nutrition: A Systematic Review</title><secondary-title>Pediatrics</secondary-title><short-title>Promoting Early Child Development With Interventions in Health and Nutrition</short-title></titles><periodical><full-title>Pediatrics</full-title><abbr-1>Pediatrics</abbr-1></periodical><pages>e20164308</pages><volume>140</volume><number>2</number><issue>2</issue><dates><year>2017</year><pub-dates><date>August 1, 2017</date></pub-dates></dates><isbn>0031-4005</isbn><electronic-resource-num>10.1542/peds.2016-4308</electronic-resource-num><abstract>Although effective health and nutrition interventions for reducing child mortality and morbidity exist, direct evidence of effects on cognitive, motor, and psychosocial development is lacking.To review existing evidence for health and nutrition interventions affecting direct measures of (and pathways to) early child development.Reviews and recent overviews of interventions across the continuum of care and component studies.We selected systematic reviews detailing the effectiveness of health or nutrition interventions that have plausible links to child development and/or contain direct measures of cognitive, motor, and psychosocial development.A team of reviewers independently extracted data and assessed their quality.Sixty systematic reviews contained the outcomes of interest. Various interventions reduced morbidity and improved child growth, but few had direct measures of child development. Of particular benefit were food and micronutrient supplementation for mothers to reduce the risk of small for gestational age and iodine deficiency, strategies to reduce iron deficiency anemia in infancy, and early neonatal care (appropriate resuscitation, delayed cord clamping, and Kangaroo Mother Care). Neuroprotective interventions for imminent preterm birth showed the largest effect sizes (antenatal corticosteroids for developmental delay: risk ratio 0.49, 95% confidence interval 0.24 to 1.00; magnesium sulfate for gross motor dysfunction: risk ratio 0.61, 95% confidence interval 0.44 to 0.85).Given the focus on high-quality studies captured in leading systematic reviews, only effects reported within studies included in systematic reviews were captured.These findings should guide the prioritization and scale-up of interventions within critical periods of early infancy and childhood, and encourage research into their implementation at scale.</abstract><remote-database-name>Silverchair</remote-database-name><urls><web-urls><url>https://doi.org/10.1542/peds.2016-4308</url></web-urls></urls><access-date>2022-01-11 18:46:43</access-date></record><record><database name="MyLibrary">MyLibrary</database><source-app name="Zotero">Zotero</source-app><ref-type name="Journal Article">17</ref-type><contributors><authors><author>Pyhälä, Riikka</author><author>Wolford, Elina</author><author>Kautiainen, Hannu</author><author>Andersson, Sture</author><author>Bartmann, Peter</author><author>Baumann, Nicole</author><author>Brubakk, Ann-Mari</author><author>Evensen, Kari Anne I.</author><author>Hovi, Petteri</author><author>Kajantie, Eero</author><author>Lahti, Marius</author><author>Van Lieshout, Ryan J.</author><author>Saigal, Saroj</author><author>Schmidt, Louis A.</author><author>Indredavik, Marit S.</author><author>Wolke, Dieter</author><author>Räikkönen, Katri</author></authors></contributors><titles><title>Self-Reported Mental Health Problems Among Adults Born Preterm: A Meta-analysis</title><secondary-title>Pediatrics</secondary-title><short-title>Self-Reported Mental Health Problems Among Adults Born Preterm</short-title></titles><periodical><full-title>Pediatrics</full-title><abbr-1>Pediatrics</abbr-1></periodical><pages>e20162690</pages><volume>139</volume><number>4</number><issue>4</issue><dates><year>2017</year><pub-dates><date>April 1, 2017</date></pub-dates></dates><isbn>0031-4005</isbn><electronic-resource-num>10.1542/peds.2016-2690</electronic-resource-num><abstract>Preterm birth increases the risk for mental disorders in adulthood, yet findings on self-reported or subclinical mental health problems are mixed.To study self-reported mental health problems among adults born preterm at very low birth weight (VLBW; ≤1500 g) compared with term controls in an individual participant data meta-analysis.Adults Born Preterm International Collaboration.Studies that compared self-reported mental health problems using the Achenbach Young Adult Self Report or Adult Self Report between adults born preterm at VLBW (n = 747) and at term (n = 1512).We obtained individual participant data from 6 study cohorts and compared preterm and control groups by mixed random coefficient linear and Tobit regression.Adults born preterm reported more internalizing (pooled β = .06; 95% confidence interval .01 to .11) and avoidant personality problems (.11; .05 to .17), and less externalizing (–.10; –.15 to –.06), rule breaking (–.10; –.15 to –.05), intrusive behavior (–.14; –.19 to –.09), and antisocial personality problems (–.09; –.14 to –.04) than controls. Group differences did not systematically vary by sex, intrauterine growth pattern, neurosensory impairments, or study cohort.Exclusively self-reported data are not confirmed by alternative data sources.Self-reports of adults born preterm at VLBW reveal a heightened risk for internalizing problems and socially avoidant personality traits together with a lowered risk for externalizing problem types. Our findings support the view that preterm birth constitutes an early vulnerability factor with long-term consequences on the individual into adulthood.</abstract><remote-database-name>Silverchair</remote-database-name><urls><web-urls><url>https://doi.org/10.1542/peds.2016-2690</url></web-urls></urls><access-date>2022-01-11 18:46:44</access-date></record><record><database name="MyLibrary">MyLibrary</database><source-app name="Zotero">Zotero</source-app><ref-type name="Journal Article">17</ref-type><contributors><authors><author>Ebrahim, Shanil</author><author>Vercammen, Kelsey</author><author>Sivanand, Arunima</author><author>Guyatt, Gordon H.</author><author>Carrasco-Labra, Alonso</author><author>Fernandes, Ricardo M.</author><author>Crawford, Mark W.</author><author>Nesrallah, Gihad</author><author>Johnston, Bradley C.</author></authors></contributors><titles><title>Minimally Important Differences in Patient or Proxy-Reported Outcome Studies Relevant to Children: A Systematic Review</title><secondary-title>Pediatrics</secondary-title><short-title>Minimally Important Differences in Patient or Proxy-Reported Outcome Studies Relevant to Children</short-title></titles><periodical><full-title>Pediatrics</full-title><abbr-1>Pediatrics</abbr-1></periodical><pages>e20160833</pages><volume>139</volume><number>3</number><issue>3</issue><dates><year>2017</year><pub-dates><date>March 1, 2017</date></pub-dates></dates><isbn>0031-4005</isbn><electronic-resource-num>10.1542/peds.2016-0833</electronic-resource-num><abstract>No study has characterized and appraised all anchor-based minimally important differences (MIDs) associated with patient-reported outcome (PRO) instruments in pediatric studies.To complete a comprehensive systematic survey and appraisal of published anchor-based MIDs associated with PRO instruments used in children.Medline, Embase, and PsycINFO (1989 to February 11, 2015).Studies reporting empirical ascertainment of anchor-based MIDs among PROs used in pediatric care.All pertinent data items related to the characteristics of PRO instruments, anchors, and MIDs.Of 4179 unique citations, 30 studies (including 32 cohorts) proved eligible and reported on 28 unique PROs (8 generic, 13 disease-specific, 5 symptoms-specific, 2 function-specific), with 9 (32%) classified as patient-reported, 11 (39%) proxy-reported, and 8 (29%) both patient- and proxy-reported. Of the 30 studies, we rated 14 (44%) as providing highly credible estimates of the MID. Most cohorts (n = 20, 62%) recorded patients’ direct response to the target PRO and the use of an independent standard of comparison (n = 25, 78%). Most, however, failed to effectively report measurement properties of the anchor (n = 24, 75%).We have not yet addressed the measurement properties of instrument to measure credibility; our search was restricted to 3 electronic sources, and we used a single data abstractor.Our study found 28 PROs that have been developed for children, with fewer than half providing credible estimates. Clinicians, clinical trialists, systematic reviewers, and guideline developers seeking to effectively summarize and interpret results of studies addressing PROs in child health are likely to find our comprehensive compendium of MIDs of use, both in providing best estimates of MIDs and identifying credible estimates.</abstract><remote-database-name>Silverchair</remote-database-name><urls><web-urls><url>https://doi.org/10.1542/peds.2016-0833</url></web-urls></urls><access-date>2022-01-11 18:46:48</access-date></record><record><database name="MyLibrary">MyLibrary</database><source-app name="Zotero">Zotero</source-app><ref-type name="Journal Article">17</ref-type><contributors><authors><author>Morgan, Philip J.</author><author>Young, Myles D.</author><author>Lloyd, Adam B.</author><author>Wang, Monica L.</author><author>Eather, Narelle</author><author>Miller, Andrew</author><author>Murtagh, Elaine M.</author><author>Barnes, Alyce T.</author><author>Pagoto, Sherry L.</author></authors></contributors><titles><title>Involvement of Fathers in Pediatric Obesity Treatment and Prevention Trials: A Systematic Review</title><secondary-title>Pediatrics</secondary-title><short-title>Involvement of Fathers in Pediatric Obesity Treatment and Prevention Trials</short-title></titles><periodical><full-title>Pediatrics</full-title><abbr-1>Pediatrics</abbr-1></periodical><pages>e20162635</pages><volume>139</volume><number>2</number><issue>2</issue><dates><year>2017</year><pub-dates><date>February 1, 2017</date></pub-dates></dates><isbn>0031-4005</isbn><electronic-resource-num>10.1542/peds.2016-2635</electronic-resource-num><abstract>Despite their important influence on child health, it is assumed that fathers are less likely than mothers to participate in pediatric obesity treatment and prevention research.This review investigated the involvement of fathers in obesity treatment and prevention programs targeting children and adolescents (0–18 years).A systematic review of English, peer-reviewed articles across 7 databases. Retrieved records included at least 1 search term from 2 groups: “participants” (eg, child*, parent*) and “outcomes": (eg, obes*, diet*).Randomized controlled trials (RCTs) assessing behavioral interventions to prevent or treat obesity in pediatric samples were eligible. Parents must have “actively participated” in the study.Two authors independently extracted data using a predefined template.The search retrieved 213 eligible RCTs. Of the RCTs that limited participation to 1 parent only (n = 80), fathers represented only 6% of parents. In RCTs in which participation was open to both parents (n = 133), 92% did not report objective data on father involvement. No study characteristics moderated the level of father involvement, with fathers underrepresented across all study types. Only 4 studies (2%) suggested that a lack of fathers was a possible limitation. Two studies (1%) reported explicit attempts to increase father involvement.The review was limited to RCTs published in English peer-reviewed journals over a 10-year period.Existing pediatric obesity treatment or prevention programs with parent involvement have not engaged fathers. Innovative strategies are needed to make participation more accessible and engaging for fathers.</abstract><remote-database-name>Silverchair</remote-database-name><urls><web-urls><url>https://doi.org/10.1542/peds.2016-2635</url></web-urls></urls><access-date>2022-01-11 18:46:52</access-date></record><record><database name="MyLibrary">MyLibrary</database><source-app name="Zotero">Zotero</source-app><ref-type name="Journal Article">17</ref-type><contributors><authors><author>Liossi, Christina</author><author>Howard, Richard F.</author></authors></contributors><titles><title>Pediatric Chronic Pain: Biopsychosocial Assessment and Formulation</title><secondary-title>Pediatrics</secondary-title><short-title>Pediatric Chronic Pain</short-title></titles><periodical><full-title>Pediatrics</full-title><abbr-1>Pediatrics</abbr-1></periodical><pages>e20160331</pages><volume>138</volume><number>5</number><issue>5</issue><dates><year>2016</year><pub-dates><date>November 1, 2016</date></pub-dates></dates><isbn>0031-4005</isbn><electronic-resource-num>10.1542/peds.2016-0331</electronic-resource-num><abstract>Chronic pain in children is an increasingly recognized clinical problem with alarmingly high prevalence rates found in some populations. Although it is not understood why some children experience high levels of pain, the subjective experience of chronic pain (including its site, intensity, quality, unpleasantness, and associated suffering) has long been believed to result from interactions between multiple contributors, including nociceptive, affective, sociocultural, behavioral, and cognitive. Regardless of whether the antecedent of chronic pain is known or unknown, similar patterns of symptoms, behaviors, and disability are often seen. Historically, however, there has been an unhelpful tendency to dichotomize chronic pain as either physical or functional in origin. However, recent studies strongly support a biopsychosocial basis to all pain, revealing its sensory emotional nature by showing that large distributed neural networks are accessed during nociceptive processing. The development and maintenance of chronic pain involve long-term changes in multiple integrated peripheral, spinal, and brain regions interacting in a complex way to shape the individual’s experience. Hence, chronic pain from any cause cannot be viewed as a purely physical or psychological phenomenon, nor should it be expected that a unimodal approach to treatment will succeed. It follows that when assessing children and young people with chronic pain, information on a wide range of developmentally relevant dimensions, conveniently classified as biological, psychological, and sociocultural, should be gathered to formulate the potential causes, contributors, and effects of pain to devise an appropriate multimodal management plan.</abstract><remote-database-name>Silverchair</remote-database-name><urls><web-urls><url>https://doi.org/10.1542/peds.2016-0331</url></web-urls></urls><access-date>2022-01-11 18:46:55</access-date></record><record><database name="MyLibrary">MyLibrary</database><source-app name="Zotero">Zotero</source-app><ref-type name="Journal Article">17</ref-type><contributors><authors><author>Embree, Tania E.</author><author>Romanow, Nicole T. R.</author><author>Djerboua, Maya S.</author><author>Morgunov, Natalie J.</author><author>Bourdeaux, Jacqueline J.</author><author>Hagel, Brent E.</author></authors></contributors><titles><title>Risk Factors for Bicycling Injuries in Children and Adolescents: A Systematic Review</title><secondary-title>Pediatrics</secondary-title><short-title>Risk Factors for Bicycling Injuries in Children and Adolescents</short-title></titles><periodical><full-title>Pediatrics</full-title><abbr-1>Pediatrics</abbr-1></periodical><pages>e20160282</pages><volume>138</volume><number>5</number><issue>5</issue><dates><year>2016</year><pub-dates><date>November 1, 2016</date></pub-dates></dates><isbn>0031-4005</isbn><electronic-resource-num>10.1542/peds.2016-0282</electronic-resource-num><abstract>Child and adolescent bicycling is beneficial, but injuries occur and can be severe and costly.To systematically review the individual and environmental factors associated with bicycling injury risk in children and adolescents.Fourteen electronic databases were searched.Two authors independently assessed potentially relevant articles for eligibility. The inclusion criteria were as follows: bicyclists younger than 20 years old; examined individual and environmental characteristics of bicycling crashes; compared injured and uninjured bicyclists or bicyclists with different types or severity of injury; study designs with a predetermined comparison group; and published in English from January 1990 to May 2015. The exclusion criteria were outcomes related to helmet use, helmet legislation, or mountain biking, and comparisons of census-based injury rates.Data on study design, setting, population, injury definitions, injury risk factors, and results were extracted. Risk of bias was assessed by using the Newcastle-Ottawa Scales.Fourteen articles were included. Lower socioeconomic status, riding on the road, riding in rural compared with urban areas, and riding on the sidewalk were associated with bicycling injury. Bicycling safety education did not protect children against future injury. Injuries related to a motor vehicle collision were more severe than other bicycling injuries.Study heterogeneity prevented meta-analyses. Study quality was affected by inadequate definitions of study groups and self-reported data.Lower socioeconomic status and riding location were associated with bicycling injury and severity increased with motor vehicle collisions. The bicycling environment is a promising avenue for prevention.</abstract><remote-database-name>Silverchair</remote-database-name><urls><web-urls><url>https://doi.org/10.1542/peds.2016-0282</url></web-urls></urls><access-date>2022-01-11 18:46:56</access-date></record><record><database name="MyLibrary">MyLibrary</database><source-app name="Zotero">Zotero</source-app><ref-type name="Journal Article">17</ref-type><contributors><authors><author>Lubans, David</author><author>Richards, Justin</author><author>Hillman, Charles</author><author>Faulkner, Guy</author><author>Beauchamp, Mark</author><author>Nilsson, Michael</author><author>Kelly, Paul</author><author>Smith, Jordan</author><author>Raine, Lauren</author><author>Biddle, Stuart</author></authors></contributors><titles><title>Physical Activity for Cognitive and Mental Health in Youth: A Systematic Review of Mechanisms</title><secondary-title>Pediatrics</secondary-title><short-title>Physical Activity for Cognitive and Mental Health in Youth</short-title></titles><periodical><full-title>Pediatrics</full-title><abbr-1>Pediatrics</abbr-1></periodical><pages>e20161642</pages><volume>138</volume><number>3</number><issue>3</issue><dates><year>2016</year><pub-dates><date>September 1, 2016</date></pub-dates></dates><isbn>0031-4005</isbn><electronic-resource-num>10.1542/peds.2016-1642</electronic-resource-num><abstract>Physical activity can improve cognitive and mental health, but the underlying mechanisms have not been established.To present a conceptual model explaining the mechanisms for the effect of physical activity on cognitive and mental health in young people and to conduct a systematic review of the evidence.Six electronic databases (PubMed, PsycINFO, SCOPUS, Ovid Medline, SportDiscus, and Embase) were used.School-, home-, or community-based physical activity intervention or laboratory-based exercise interventions were assessed. Studies were eligible if they reported statistical analyses of changes in the following: (1) cognition or mental health; and (2) neurobiological, psychosocial, and behavioral mechanisms.Data relating to methods, assessment period, participant characteristics, intervention type, setting, and facilitator/delivery were extracted.Twenty-five articles reporting results from 22 studies were included. Mechanisms studied were neurobiological (6 studies), psychosocial (18 studies), and behavioral (2 studies). Significant changes in at least 1 potential neurobiological mechanism were reported in 5 studies, and significant effects for at least 1 cognitive outcome were also found in 5 studies. One of 2 studies reported a significant effect for self-regulation, but neither study reported a significant impact on mental health.Small number of studies and high levels of study heterogeneity.The strongest evidence was found for improvements in physical self-perceptions, which accompanied enhanced self-esteem in the majority of studies measuring these outcomes. Few studies examined neurobiological and behavioral mechanisms, and we were unable to draw conclusions regarding their role in enhancing cognitive and mental health.</abstract><remote-database-name>Silverchair</remote-database-name><urls><web-urls><url>https://doi.org/10.1542/peds.2016-1642</url></web-urls><pdf-urls><url>internal-pdf://441/Lubans et al. - 2016 - Physical Activity for Cognitive and Mental Health .pdf</url></pdf-urls><text-urls><url>internal-pdf://445/Physical-Activity-for-Cognitive-and-Mental-Health.html</url></text-urls></urls><access-date>2022-01-11 18:48:55</access-date></record><record><database name="MyLibrary">MyLibrary</database><source-app name="Zotero">Zotero</source-app><ref-type name="Journal Article">17</ref-type><contributors><authors><author>Allen, Michele L.</author><author>Garcia-Huidobro, Diego</author><author>Porta, Carolyn</author><author>Curran, Dorothy</author><author>Patel, Roma</author><author>Miller, Jonathan</author><author>Borowsky, Iris</author></authors></contributors><titles><title>Effective Parenting Interventions to Reduce Youth Substance Use: A Systematic Review</title><secondary-title>Pediatrics</secondary-title><short-title>Effective Parenting Interventions to Reduce Youth Substance Use</short-title></titles><periodical><full-title>Pediatrics</full-title><abbr-1>Pediatrics</abbr-1></periodical><pages>e20154425</pages><volume>138</volume><number>2</number><issue>2</issue><dates><year>2016</year><pub-dates><date>August 1, 2016</date></pub-dates></dates><isbn>0031-4005</isbn><electronic-resource-num>10.1542/peds.2015-4425</electronic-resource-num><abstract>Parenting interventions may prevent adolescent substance use; however, questions remain regarding the effectiveness of interventions across substances and delivery qualities contributing to successful intervention outcomes.To describe the effectiveness of parent-focused interventions in reducing or preventing adolescent tobacco, alcohol, and illicit substance use and to identify optimal intervention targeted participants, dosage, settings, and delivery methods.PubMed, PsycINFO, ERIC, and CINAHL.Randomized controlled trials reporting adolescent substance use outcomes, focusing on imparting parenting knowledge, skills, practices, or behaviors.Trained researchers extracted data from each article using a standardized, prepiloted form. Because of study heterogeneity, a qualitative technique known as harvest plots was used to summarize findings.A total of 42 studies represented by 66 articles met inclusion criteria. Results indicate that parenting interventions are effective at preventing and decreasing adolescent tobacco, alcohol, and illicit substance use over the short and long term. The majority of effective interventions required ≤12 contact hours and were implemented through in-person sessions including parents and youth. Evidence for computer-based delivery was strong only for alcohol use prevention. Few interventions were delivered outside of school or home settings.Overall risk of bias is high.This review suggests that relatively low-intensity group parenting interventions are effective at reducing or preventing adolescent substance use and that protection may persist for multiple years. There is a need for additional evidence in clinical and other community settings using an expanded set of delivery methods.</abstract><remote-database-name>Silverchair</remote-database-name><urls><web-urls><url>https://doi.org/10.1542/peds.2015-4425</url></web-urls><pdf-urls><url>internal-pdf://448/Allen et al. - 2016 - Effective Parenting Interventions to Reduce Youth .pdf</url></pdf-urls><text-urls><url>internal-pdf://455/Effective-Parenting-Interventions-to-Reduce-Youth.html</url></text-urls></urls><access-date>2022-01-11 18:48:59</access-date></record><record><database name="MyLibrary">MyLibrary</database><source-app name="Zotero">Zotero</source-app><ref-type name="Journal Article">17</ref-type><contributors><authors><author>Rachas, Antoine</author><author>Lefeuvre, Delphine</author><author>Meyer, Laurence</author><author>Faye, Albert</author><author>Mahlaoui, Nizar</author><author>de La Rochebrochard, Elise</author><author>Warszawski, Josiane</author><author>Durieux, Pierre</author></authors></contributors><titles><title>Evaluating Continuity During Transfer to Adult Care: A Systematic Review</title><secondary-title>Pediatrics</secondary-title><short-title>Evaluating Continuity During Transfer to Adult Care</short-title></titles><periodical><full-title>Pediatrics</full-title><abbr-1>Pediatrics</abbr-1></periodical><pages>e20160256</pages><volume>138</volume><number>1</number><issue>1</issue><dates><year>2016</year><pub-dates><date>July 1, 2016</date></pub-dates></dates><isbn>0031-4005</isbn><electronic-resource-num>10.1542/peds.2016-0256</electronic-resource-num><abstract>Appropriate outcomes are required to evaluate transition programs’ ability to maintain care continuity during the transfer to adult care of youths with a chronic condition.To identify the outcomes used to measure care continuity during transfer, and to analyze current evidence regarding the efficacy of transition programs.PubMed (1948–2014), Web of Science (1945–2014), Embase (1947–2014), and the reference lists of the studies identified.Screening on titles and abstracts; full-text assessment by 2 reviewers independently.By 2 reviewers independently, by using a Cochrane form adapted to observational studies, including bias assessment.Among the 23 studies retrieved, all but 5 were monocentric, 16 were cohorts (15 retrospective), 6 cross-sectional studies, and 1 randomized trial. The principal disease studied was diabetes (n = 11). We identified 24 indicators relating to 2 main aspects of continuity of care: engagement and retention in adult care. As designed, most studies probably overestimated engagement. A lack of adjustment for confounding factors was the main limitation of the few studies evaluating the efficacy of transition programs.The assessment of bias was challenging, due to the heterogeneity and observational nature of the studies.This review highlights the paucity of knowledge about the efficacy of transition programs for ensuring care continuity during the transfer from pediatric to adult care. The outcomes identified are relevant and not specific to a disease. However, the prospective follow-up of patients initially recruited in pediatric care should be encouraged to limit an overestimation of care continuity.</abstract><remote-database-name>Silverchair</remote-database-name><urls><web-urls><url>https://doi.org/10.1542/peds.2016-0256</url></web-urls><pdf-urls><url>internal-pdf://458/Rachas et al. - 2016 - Evaluating Continuity During Transfer to Adult Car.pdf</url></pdf-urls></urls><access-date>2022-01-11 18:49:00</access-date></record><record><database name="MyLibrary">MyLibrary</database><source-app name="Zotero">Zotero</source-app><ref-type name="Journal Article">17</ref-type><contributors><authors><author>Walling, Emily B.</author><author>Benzoni, Nicole</author><author>Dornfeld, Jarrod</author><author>Bhandari, Rusha</author><author>Sisk, Bryan A.</author><author>Garbutt, Jane</author><author>Colditz, Graham</author></authors></contributors><titles><title>Interventions to Improve HPV Vaccine Uptake: A Systematic Review</title><secondary-title>Pediatrics</secondary-title><short-title>Interventions to Improve HPV Vaccine Uptake</short-title></titles><periodical><full-title>Pediatrics</full-title><abbr-1>Pediatrics</abbr-1></periodical><pages>e20153863</pages><volume>138</volume><number>1</number><issue>1</issue><dates><year>2016</year><pub-dates><date>July 1, 2016</date></pub-dates></dates><isbn>0031-4005</isbn><electronic-resource-num>10.1542/peds.2015-3863</electronic-resource-num><abstract>The human papillomavirus (HPV) vaccine is a safe, effective cancer prevention method that is underutilized in the United States. Despite increased understanding of barriers to vaccination, rates remain low. Globally, developed and developing nations have achieved high rates of vaccination.Identification of effective strategies is necessary to optimize uptake of the HPV vaccine. We systematically reviewed the literature for national and international interventions that have successfully increased HPV vaccine uptake.We used a standardized protocol to search for articles published between January 1, 2006, and April 30, 2015, in 3 electronic databases: PubMed, Scopus, and Embase.We identified interventions designed to increase HPV vaccine uptake among adolescents and young adults aged 11 to 26 years. All study designs were acceptable. Only articles that included postintervention vaccination rates were included.Two authors independently reviewed each article for data extraction and quality assessment. Interventions were classified according to the Community Preventive Service Task Force guide.Results were reported according to the RE-AIM (Reach, Effectiveness, Adoption, Implementation, Maintenance) framework. Fifty-one articles met eligibility criteria: 2 informational interventions, 18 behavioral interventions, and 31 environmental interventions. Factors associated with HPV vaccine uptake were increased vaccine availability, decreased financial barriers, and interventions targeting both providers and patients.Lack of consistent RE-AIM metric reporting, limiting our ability to assess intervention validity and quality.Population-based vaccination strategies that increased vaccine availability reached the greatest number of adolescents and were most successful in achieving high rates of vaccination.</abstract><remote-database-name>Silverchair</remote-database-name><urls><web-urls><url>https://doi.org/10.1542/peds.2015-3863</url></web-urls><pdf-urls><url>internal-pdf://484/Walling et al. - 2016 - Interventions to Improve HPV Vaccine Uptake A Sys.pdf</url></pdf-urls></urls><access-date>2022-01-11 18:49:02</access-date></record><record><database name="MyLibrary">MyLibrary</database><source-app name="Zotero">Zotero</source-app><ref-type name="Journal Article">17</ref-type><contributors><authors><author>Spagnolo, Paolo</author><author>Bush, Andrew</author></authors></contributors><titles><title>Interstitial Lung Disease in Children Younger Than 2 Years</title><secondary-title>Pediatrics</secondary-title></titles><periodical><full-title>Pediatrics</full-title><abbr-1>Pediatrics</abbr-1></periodical><pages>e20152725</pages><volume>137</volume><number>6</number><issue>6</issue><dates><year>2016</year><pub-dates><date>June 1, 2016</date></pub-dates></dates><isbn>0031-4005</isbn><electronic-resource-num>10.1542/peds.2015-2725</electronic-resource-num><abstract>Childhood interstitial lung disease (chILD) represents a highly heterogeneous group of rare disorders associated with substantial morbidity and mortality. Although our understanding of chILD remains limited, important advances have recently been made, the most important being probably the appreciation that disorders that present in early life are distinct from those occurring in older children and adults, albeit with some overlap. chILD manifests with diffuse pulmonary infiltrates and nonspecific respiratory signs and symptoms, making exclusion of common conditions presenting in a similar fashion an essential preliminary step. Subsequently, a systematic approach to diagnosis includes a careful history and physical examination, computed tomography of the chest, and some or all of bronchoscopy with bronchoalveolar lavage, genetic testing, and if diagnostic uncertainty persists, lung biopsy. This review focuses on chILD presenting in infants younger than 2 years of age and discusses recent advances in the classification, diagnostic approach, and management of chILD in this age range. We describe novel genetic entities, along with initiatives that aim at collecting clinical data and biologic samples from carefully characterized patients in a prospective and standardized fashion. Early referral to expert centers and timely diagnosis may have important implications for patient management and prognosis, but effective therapies are often lacking. Following massive efforts, international collaborations among the key stakeholders are finally starting to be in place. These have allowed the setting up and conducting of the first randomized controlled trial of therapeutic interventions in patients with chILD.</abstract><remote-database-name>Silverchair</remote-database-name><urls><web-urls><url>https://doi.org/10.1542/peds.2015-2725</url></web-urls><pdf-urls><url>internal-pdf://513/Spagnolo and Bush - 2016 - Interstitial Lung Disease in Children Younger Than.pdf</url></pdf-urls><text-urls><url>internal-pdf://531/Interstitial-Lung-Disease-in-Children-Younger-Than.html</url></text-urls></urls><access-date>2022-01-11 18:49:04</access-date></record><record><database name="MyLibrary">MyLibrary</database><source-app name="Zotero">Zotero</source-app><ref-type name="Journal Article">17</ref-type><contributors><authors><author>Cheng, Tina L.</author><author>Johnson, Sara B.</author><author>Goodman, Elizabeth</author></authors></contributors><titles><title>Breaking the Intergenerational Cycle of Disadvantage: The Three Generation Approach</title><secondary-title>Pediatrics</secondary-title><short-title>Breaking the Intergenerational Cycle of Disadvantage</short-title></titles><periodical><full-title>Pediatrics</full-title><abbr-1>Pediatrics</abbr-1></periodical><pages>e20152467</pages><volume>137</volume><number>6</number><issue>6</issue><dates><year>2016</year><pub-dates><date>June 1, 2016</date></pub-dates></dates><isbn>0031-4005</isbn><electronic-resource-num>10.1542/peds.2015-2467</electronic-resource-num><abstract>Health disparities in the United States related to socioeconomic status are persistent and pervasive. This review highlights how social disadvantage, particularly low socioeconomic status and the health burden it brings, is passed from 1 generation to the next. First, we review current frameworks for understanding the intergenerational transmission of health disparities and provide 4 illustrative examples relevant to child health, development, and well-being. Second, the leading strategy to break the cycle of poverty in young families in the United States, the 2-generation approach, is reviewed. Finally, we propose a new 3-generation approach that must combine with the 2-generation approach to interrupt the intergenerational cycle of disadvantage and eliminate health disparities.</abstract><remote-database-name>Silverchair</remote-database-name><urls><web-urls><url>https://doi.org/10.1542/peds.2015-2467</url></web-urls><pdf-urls><url>internal-pdf://538/Cheng et al. - 2016 - Breaking the Intergenerational Cycle of Disadvanta.pdf</url></pdf-urls><text-urls><url>internal-pdf://544/Breaking-the-Intergenerational-Cycle-of.html</url></text-urls></urls><access-date>2022-01-11 18:49:06</access-date></record><record><database name="MyLibrary">MyLibrary</database><source-app name="Zotero">Zotero</source-app><ref-type name="Journal Article">17</ref-type><contributors><authors><author>Graham, Hamish R.</author><author>Minhas, Ripudaman S.</author><author>Paxton, Georgia</author></authors></contributors><titles><title>Learning Problems in Children of Refugee Background: A Systematic Review</title><secondary-title>Pediatrics</secondary-title><short-title>Learning Problems in Children of Refugee Background</short-title></titles><periodical><full-title>Pediatrics</full-title><abbr-1>Pediatrics</abbr-1></periodical><pages>e20153994</pages><volume>137</volume><number>6</number><issue>6</issue><dates><year>2016</year><pub-dates><date>June 1, 2016</date></pub-dates></dates><isbn>0031-4005</isbn><electronic-resource-num>10.1542/peds.2015-3994</electronic-resource-num><abstract>Learning problems are common, affecting up to 1 in 10 children. Refugee children may have cumulative risk for educational disadvantage, but there is limited information on learning in this population.To review the evidence on educational outcomes and learning problems in refugee children and to describe their major risk and resource factors.Medline, Embase, PubMed, Cumulative Index to Nursing and Allied Health Literature, PsycINFO, and Education Resources Information Center.English-language articles addressing the prevalence and determinants of learning problems in refugee children.Data were extracted and analyzed according to Arksey and O’Malley’s descriptive analytical method for scoping studies.Thirty-four studies were included. Refugee youth had similar secondary school outcomes to their native-born peers; there were no data on preschool or primary school outcomes. There were limited prevalence data on learning problems, with single studies informing most estimates and no studies examining specific language disorders or autism spectrum disorders. Major risk factors for learning problems included parental misunderstandings about educational styles and expectations, teacher stereotyping and low expectations, bullying and racial discrimination, premigration and postmigration trauma, and forced detention. Major resource factors for success included high academic and life ambition, “gift-and-sacrifice” motivational narratives, parental involvement in education, family cohesion and supportive home environment, accurate educational assessment and grade placement, teacher understanding of linguistic and cultural heritage, culturally appropriate school transition, supportive peer relationships, and successful acculturation.Studies are not generalizable to other cohorts.This review provides a summary of published prevalence estimates for learning problems in resettled refugee children, highlights key risk and resource factors, and identifies gaps in research.</abstract><remote-database-name>Silverchair</remote-database-name><urls><web-urls><url>https://doi.org/10.1542/peds.2015-3994</url></web-urls><pdf-urls><url>internal-pdf://549/Graham et al. - 2016 - Learning Problems in Children of Refugee Backgroun.pdf</url></pdf-urls></urls><access-date>2022-01-11 18:49:09</access-date></record><record><database name="MyLibrary">MyLibrary</database><source-app name="Zotero">Zotero</source-app><ref-type name="Journal Article">17</ref-type><contributors><authors><author>Jones, Sandra C.</author></authors></contributors><titles><title>Alcohol-Branded Merchandise Ownership and Drinking</title><secondary-title>Pediatrics</secondary-title></titles><periodical><full-title>Pediatrics</full-title><abbr-1>Pediatrics</abbr-1></periodical><pages>e20153970</pages><volume>137</volume><number>5</number><issue>5</issue><dates><year>2016</year><pub-dates><date>May 1, 2016</date></pub-dates></dates><isbn>0031-4005</isbn><electronic-resource-num>10.1542/peds.2015-3970</electronic-resource-num><abstract>Alcohol-branded merchandise (ABM) has a longer shelf-life than other forms of alcohol marketing and the potential to become integrated into children’s self-identities. This review sought to explore the current literature on children’s exposure to, and the impact of, ABM.PsycInfo, Proquest, Science Direct, and ABI-Inform databases were searched from the earliest available date to May 2015. Additional studies were identified by a manual review of the reference lists of retrieved articles and contacting the corresponding author of each included study.Articles that reported on child or adolescent ownership of ABM and/or the relationship between ABM ownership and drinking were included. Data on key measures were tabulated; where data of interest were not reported, requests for further information were sent to the articles’ authors.Nine cross-sectional and 4 longitudinal studies were identified. ABM ownership ranged from 11% to 59% and was higher among older children and males. Seven cross-sectional studies reported associations between ABM ownership and drinking-related behaviors. All 4 longitudinal studies reported a significant relationship between ownership at baseline and drinking initiation at follow-up.The small number of available studies, with different measures of ABM ownership and of associations/effects.The few studies exploring ABM ownership are consistent in showing high rates of ownership and associations between ownership and current and future drinking. There is a need for further research into specific aspects of ABM ownership. However, there is also a need for policy interventions to reduce children’s access to and ownership of ABM.</abstract><remote-database-name>Silverchair</remote-database-name><urls><web-urls><url>https://doi.org/10.1542/peds.2015-3970</url></web-urls></urls><access-date>2022-01-11 18:49:11</access-date></record><record><database name="MyLibrary">MyLibrary</database><source-app name="Zotero">Zotero</source-app><ref-type name="Journal Article">17</ref-type><contributors><authors><author>Shah, Reshma</author><author>Kennedy, Sarah</author><author>Clark, Maureen D.</author><author>Bauer, Sarah C.</author><author>Schwartz, Alan</author></authors></contributors><titles><title>Primary Care–Based Interventions to Promote Positive Parenting Behaviors: A Meta-analysis</title><secondary-title>Pediatrics</secondary-title><short-title>Primary Care–Based Interventions to Promote Positive Parenting Behaviors</short-title></titles><periodical><full-title>Pediatrics</full-title><abbr-1>Pediatrics</abbr-1></periodical><pages>e20153393</pages><volume>137</volume><number>5</number><issue>5</issue><dates><year>2016</year><pub-dates><date>May 1, 2016</date></pub-dates></dates><isbn>0031-4005</isbn><electronic-resource-num>10.1542/peds.2015-3393</electronic-resource-num><abstract>Utilization of primary care settings offers a promising approach to enhance parenting practices that are critical for promoting early childhood development. Determining the impact of existing primary care interventions on key parenting behaviors will aid providers and policy makers as they seek strategies to improve early child outcomes.To evaluate the efficacy of primary care–based interventions on parenting practices that promote early child development among children younger than 36 months.PubMed, Excerpta Medica dataBASE, PsycINFO, and Cumulative Index to Nursing and Allied Health Literature databases were searched electronically.English-language articles that were quasi-randomized or randomized controlled trials, included parents of children &amp;lt;36 months of age, and reported outcomes related to parenting behaviors that promote early child development.Two reviewers independently extracted data regarding participants, interventions, and outcomes. Quantitative meta-analyses were conducted with random effects for study and fitted with restricted maximum likelihood methods.The review included 13 studies reporting parenting outcomes in 2 categories: participation in cognitively stimulating activities and positive parent-child interactions. We found a statistically significant positive effect of primary care–delivered interventions and parent-child interactions (summary standardized mean difference 0.29, 95% confidence interval [CI] 0.06–0.52, P &amp;lt; .0001) and participation in cognitively stimulating activities (summary standardized mean difference 0.34, 95% CI 0.03–0.54; summary odds ratio 0.13, 95% CI 0.01–0.25, P &amp;lt; .0001).Limitations included heterogeneity in measures used, outcomes, and timing of assessments.Primary care–based interventions modestly affect positive parenting behaviors important for early childhood development. Randomized controlled trials with comparable outcome measures using standardized assessments are needed to assess further beneficial impacts.</abstract><remote-database-name>Silverchair</remote-database-name><urls><web-urls><url>https://doi.org/10.1542/peds.2015-3393</url></web-urls></urls><access-date>2022-01-11 18:49:14</access-date></record><record><database name="MyLibrary">MyLibrary</database><source-app name="Zotero">Zotero</source-app><ref-type name="Journal Article">17</ref-type><contributors><authors><author>Johnson, Sara B.</author><author>Riis, Jenna L.</author><author>Noble, Kimberly G.</author></authors></contributors><titles><title>State of the Art Review: Poverty and the Developing Brain</title><secondary-title>Pediatrics</secondary-title><short-title>State of the Art Review</short-title></titles><periodical><full-title>Pediatrics</full-title><abbr-1>Pediatrics</abbr-1></periodical><pages>e20153075</pages><volume>137</volume><number>4</number><issue>4</issue><dates><year>2016</year><pub-dates><date>April 1, 2016</date></pub-dates></dates><isbn>0031-4005</isbn><electronic-resource-num>10.1542/peds.2015-3075</electronic-resource-num><abstract>In the United States, &amp;gt;40% of children are either poor or near-poor. As a group, children in poverty are more likely to experience worse health and more developmental delay, lower achievement, and more behavioral and emotional problems than their more advantaged peers; however, there is broad variability in outcomes among children exposed to similar conditions. Building on a robust literature from animal models showing that environmental deprivation or enrichment shapes the brain, there has been increasing interest in understanding how the experience of poverty may shape the brain in humans. In this review, we summarize research on the relationship between socioeconomic status and brain development, focusing on studies published in the last 5 years. Drawing on a conceptual framework informed by animal models, we highlight neural plasticity, epigenetics, material deprivation (eg, cognitive stimulation, nutrient deficiencies), stress (eg, negative parenting behaviors), and environmental toxins as factors that may shape the developing brain. We then summarize the existing evidence for the relationship between child poverty and brain structure and function, focusing on brain areas that support memory, emotion regulation, and higher-order cognitive functioning (ie, hippocampus, amygdala, prefrontal cortex) and regions that support language and literacy (ie, cortical areas of the left hemisphere). We then consider some limitations of the current literature and discuss the implications of neuroscience concepts and methods for interventions in the pediatric medical home.</abstract><remote-database-name>Silverchair</remote-database-name><urls><web-urls><url>https://doi.org/10.1542/peds.2015-3075</url></web-urls></urls><access-date>2022-01-11 18:49:15</access-date></record><record><database name="MyLibrary">MyLibrary</database><source-app name="Zotero">Zotero</source-app><ref-type name="Journal Article">17</ref-type><contributors><authors><author>Goossens, Eva</author><author>Bovijn, Lore</author><author>Gewillig, Marc</author><author>Budts, Werner</author><author>Moons, Philip</author></authors></contributors><titles><title>Predictors of Care Gaps in Adolescents With Complex Chronic Condition Transitioning to Adulthood</title><secondary-title>Pediatrics</secondary-title></titles><periodical><full-title>Pediatrics</full-title><abbr-1>Pediatrics</abbr-1></periodical><pages>e20152413</pages><volume>137</volume><number>4</number><issue>4</issue><dates><year>2016</year><pub-dates><date>April 1, 2016</date></pub-dates></dates><isbn>0031-4005</isbn><electronic-resource-num>10.1542/peds.2015-2413</electronic-resource-num><abstract>Breaks in the delivery of health care (ie, [health]care gaps) occur in a large proportion of young people transitioning to adulthood. Developing interventions that prevent adolescents from dropping out of the medical system, as they leave pediatric care, requires an understanding of determinants of care gaps. To ascertain determinants of care gaps in young people with chronic conditions as they transition to adulthood by performing a systematic literature search.MEDLINE, CINAHL, and Embase were queried for pertinent peer-reviewed publications.Primary quantitative or mixed methods studies that aimed to identify determinants of care gaps in young people (aged 10–25 years) diagnosed with complex chronic conditions and written in English, French, or Dutch were selected. Ten publications satisfied these criteria. For each publication, determinants of care gaps and quantitative results were extracted. Determinants were categorized into 4 groups using thematic analysis. Quantitative results were standardized, and raw data were converted into odds ratios. Overall, 11 risk factors and 9 protective factors for care gaps were identified. All factors were related to patient characteristics. Demographics, disease-related characteristics, health care services use, and patient health behaviors and beliefs were significant determinants of care gaps in adolescents with chronic conditions. Large variability in study methods, statistical techniques, and study populations resulted in inconsistent study findings. This systematic review identified patient-related determinants of care gaps. Unfortunately, the internal and external validity of the study findings are limited, warranting future prospective, multilevel studies that address remaining knowledge gaps.</abstract><remote-database-name>Silverchair</remote-database-name><urls><web-urls><url>https://doi.org/10.1542/peds.2015-2413</url></web-urls></urls><access-date>2022-01-11 18:49:17</access-date></record><record><database name="MyLibrary">MyLibrary</database><source-app name="Zotero">Zotero</source-app><ref-type name="Journal Article">17</ref-type><contributors><authors><author>Tsang, Tracey W.</author><author>Lucas, Barbara R.</author><author>Carmichael Olson, Heather</author><author>Pinto, Rafael Z.</author><author>Elliott, Elizabeth J.</author></authors></contributors><titles><title>Prenatal Alcohol Exposure, FASD, and Child Behavior: A Meta-analysis</title><secondary-title>Pediatrics</secondary-title><short-title>Prenatal Alcohol Exposure, FASD, and Child Behavior</short-title></titles><periodical><full-title>Pediatrics</full-title><abbr-1>Pediatrics</abbr-1></periodical><pages>e20152542</pages><volume>137</volume><number>3</number><issue>3</issue><dates><year>2016</year><pub-dates><date>March 1, 2016</date></pub-dates></dates><isbn>0031-4005</isbn><electronic-resource-num>10.1542/peds.2015-2542</electronic-resource-num><abstract>Fetal alcohol spectrum disorders (FASD) and prenatal alcohol exposure (PAE) are associated with behavioral difficulties, although there are no published systematic reviews that summarize and critique the literature.To describe the behavioral characteristics of children with PAE and/or FASD, assessed using the Achenbach System of Empirically Based Assessments (ASEBA) for school-aged children with parent, teacher, and youth (self-report) forms.Electronic literature databases, reference lists, hand-searches.peer-reviewed observational studies. Study appraisal and data extraction were undertaken by 2 independent assessors. Meta-analyses were performed for parent-rated Internalizing, Externalizing, and Total problems scales. All other ASEBA scales were summarized qualitatively.Included were 23 articles; 16 were used in meta-analyses. Pooled results showed higher Total (mean difference 12.1, 95% confidence interval [95% CI] 7.7–16.5), Internalizing (6.3, 95% CI 3.1–9.5), and Externalizing problems scores (12.5, 95% CI 7.9–17.0) in FASD than No FASD; and greater odds of scoring in the “Clinical” range in FASD. Pooled results demonstrated higher problem scores in children with PAE (P &amp;gt; .05). Qualitative summaries of other scales from parents, teachers, and self-report show poorer behavior ratings in children with FASD and PAE on composite Problem and Competence scores and many Syndrome subscales.Findings were restricted to behaviors assessed using the ASEBA. The published literature was limited, often with only 1 study reporting on a particular scale.Meta-analysis reveals that FASD and PAE are associated with problematic behavior in many, but not all domains. This clearly affects families, and should be considered in clinical practice by providers.</abstract><remote-database-name>Silverchair</remote-database-name><urls><web-urls><url>https://doi.org/10.1542/peds.2015-2542</url></web-urls></urls><access-date>2022-01-11 18:49:20</access-date></record><record><database name="MyLibrary">MyLibrary</database><source-app name="Zotero">Zotero</source-app><ref-type name="Journal Article">17</ref-type><contributors><authors><author>Chang, Ling-Yin</author><author>Wang, Mei-Yeh</author><author>Tsai, Pei-Shan</author></authors></contributors><titles><title>Diagnostic Accuracy of Rating Scales for Attention-Deficit/Hyperactivity Disorder: A Meta-analysis</title><secondary-title>Pediatrics</secondary-title><short-title>Diagnostic Accuracy of Rating Scales for Attention-Deficit/Hyperactivity Disorder</short-title></titles><periodical><full-title>Pediatrics</full-title><abbr-1>Pediatrics</abbr-1></periodical><pages>e20152749</pages><volume>137</volume><number>3</number><issue>3</issue><dates><year>2016</year><pub-dates><date>March 1, 2016</date></pub-dates></dates><isbn>0031-4005</isbn><electronic-resource-num>10.1542/peds.2015-2749</electronic-resource-num><abstract>The Child Behavior Checklist–Attention Problem (CBCL-AP) scale and Conners Rating Scale–Revised (CRS-R) are commonly used behavioral rating scales for diagnosing attention-deficit/hyperactivity disorder (ADHD) in children and adolescents.To evaluate and compare the diagnostic performance of CBCL-AP and CRS-R in diagnosing ADHD in children and adolescents.PubMed, Ovid Medline, and other relevant electronic databases were searched for articles published up to May 2015.We included studies evaluating the diagnostic performance of either CBCL-AP scale or CRS-R for diagnosing ADHD in pediatric populations in comparison with a defined reference standard.Bivariate random effects models were used for pooling and comparing diagnostic performance.We identified and evaluated 14 and 11 articles on CBCL-AP and CRS-R, respectively. The results revealed pooled sensitivities of 0.77, 0.75, 0.72, and 0.83 and pooled specificities of 0.73, 0.75, 0.84, and 0.84 for CBCL-AP, Conners Parent Rating Scale–Revised, Conners Teacher Rating Scale–Revised, and Conners Abbreviated Symptom Questionnaire (ASQ), respectively. No difference was observed in the diagnostic performance of the various scales. Study location, age of participants, and percentage of female participants explained the heterogeneity in the specificity of the CBCL-AP.CBCL-AP and CRS-R both yielded moderate sensitivity and specificity in diagnosing ADHD. According to the comparable diagnostic performance of all examined scales, ASQ may be the most effective diagnostic tool in assessing ADHD because of its brevity and high diagnostic accuracy. CBCL is recommended for more comprehensive assessments.</abstract><remote-database-name>Silverchair</remote-database-name><urls><web-urls><url>https://doi.org/10.1542/peds.2015-2749</url></web-urls></urls><access-date>2022-01-11 18:49:22</access-date></record><record><database name="MyLibrary">MyLibrary</database><source-app name="Zotero">Zotero</source-app><ref-type name="Journal Article">17</ref-type><contributors><authors><author>Armstrong, Sarah</author><author>Lazorick, Suzanne</author><author>Hampl, Sarah</author><author>Skelton, Joseph A.</author><author>Wood, Charles</author><author>Collier, David</author><author>Perrin, Eliana M.</author></authors></contributors><titles><title>Physical Examination Findings Among Children and Adolescents With Obesity: An Evidence-Based Review</title><secondary-title>Pediatrics</secondary-title><short-title>Physical Examination Findings Among Children and Adolescents With Obesity</short-title></titles><periodical><full-title>Pediatrics</full-title><abbr-1>Pediatrics</abbr-1></periodical><pages>e20151766</pages><volume>137</volume><number>2</number><issue>2</issue><dates><year>2016</year><pub-dates><date>February 1, 2016</date></pub-dates></dates><isbn>0031-4005</isbn><electronic-resource-num>10.1542/peds.2015-1766</electronic-resource-num><abstract>Overweight and obesity affects 1 in 3 US children and adolescents. Clinical recommendations have largely focused on screening guidelines and counseling strategies. However, the physical examination of the child or adolescent with obesity can provide the clinician with additional information to guide management decisions. This expert-based review focuses on physical examination findings specific to children and adolescents with obesity. For each physical examination element, the authors define the finding and its prevalence among pediatric patients with obesity, discuss the importance and relevance of the finding, describe known techniques to assess severity, and review evidence regarding the need for additional evaluation. The recommendations presented represent a comprehensive review of current evidence as well as expert opinion. The goal of this review is to highlight the importance of conducting a targeted physical examination during pediatric weight management visits.</abstract><remote-database-name>Silverchair</remote-database-name><urls><web-urls><url>https://doi.org/10.1542/peds.2015-1766</url></web-urls></urls><access-date>2022-01-11 18:49:25</access-date></record><record><database name="MyLibrary">MyLibrary</database><source-app name="Zotero">Zotero</source-app><ref-type name="Journal Article">17</ref-type><contributors><authors><author>Minges, Karl E.</author><author>Chao, Ariana M.</author><author>Irwin, Melinda L.</author><author>Owen, Neville</author><author>Park, Chorong</author><author>Whittemore, Robin</author><author>Salmon, Jo</author></authors></contributors><titles><title>Classroom Standing Desks and Sedentary Behavior: A Systematic Review</title><secondary-title>Pediatrics</secondary-title><short-title>Classroom Standing Desks and Sedentary Behavior</short-title></titles><periodical><full-title>Pediatrics</full-title><abbr-1>Pediatrics</abbr-1></periodical><pages>e20153087</pages><volume>137</volume><number>2</number><issue>2</issue><dates><year>2016</year><pub-dates><date>February 1, 2016</date></pub-dates></dates><isbn>0031-4005</isbn><electronic-resource-num>10.1542/peds.2015-3087</electronic-resource-num><abstract>Reducing sedentary behaviors, or time spent sitting, is an important target for health promotion in children. Standing desks in schools may be a feasible, modifiable, and acceptable environmental strategy to this end.To examine the impact of school-based standing desk interventions on sedentary behavior and physical activity, health-related outcomes, and academic and behavioral outcomes in school-aged children.Ovid Embase, Medline, PsycINFO, Web of Science, Global Health, and CINAHL.Full-text peer-reviewed journal publications written in English; samples of school-aged youth (5–18 years of age); study designs including the same participants at baseline and follow-up; and use of a standing desk as a component of the intervention.Preferred Reporting Items for Systematic Reviews and Meta-Analyses guidelines.Eight studies satisfied selection criteria and used quasi-experimental (n = 4), randomized controlled trial (n = 3), and pre–post, no control (n = 1) designs. When examined, time spent standing increased in all studies (effect sizes: 0.38–0.71), while sitting time decreased from a range of 59 to 64 minutes (effect sizes: 0.27–0.49). Some studies reported increased physical activity and energy expenditure and improved classroom behavior.One-half of the studies had nonrandomized designs, and most were pilot or feasibility studies.This initial evidence supports integrating standing desks into the classroom environment; this strategy has the potential to reduce sitting time and increase standing time among elementary schoolchildren. Additional research is needed to determine the impact of standing desks on academic performance and precursors of chronic disease risk.</abstract><remote-database-name>Silverchair</remote-database-name><urls><web-urls><url>https://doi.org/10.1542/peds.2015-3087</url></web-urls></urls><access-date>2022-01-11 18:49:27</access-date></record><record><database name="MyLibrary">MyLibrary</database><source-app name="Zotero">Zotero</source-app><ref-type name="Journal Article">17</ref-type><contributors><authors><author>Gillio-Meina, Carolina</author><author>Zielke, H. Ronald</author><author>Fraser, Douglas D.</author></authors></contributors><titles><title>Translational Research in Pediatrics IV: Solid Tissue Collection and Processing</title><secondary-title>Pediatrics</secondary-title><short-title>Translational Research in Pediatrics IV</short-title></titles><periodical><full-title>Pediatrics</full-title><abbr-1>Pediatrics</abbr-1></periodical><pages>e20150490</pages><volume>137</volume><number>1</number><issue>1</issue><dates><year>2016</year><pub-dates><date>January 1, 2016</date></pub-dates></dates><isbn>0031-4005</isbn><electronic-resource-num>10.1542/peds.2015-0490</electronic-resource-num><abstract>Solid tissues are critical for child-health research. Specimens are commonly obtained at the time of biopsy/surgery or postmortem. Research tissues can also be obtained at the time of organ retrieval for donation or from tissue that would otherwise have been discarded. Navigating the ethics of solid tissue collection from children is challenging, and optimal handling practices are imperative to maximize tissue quality. Fresh biopsy/surgical specimens can be affected by a variety of factors, including age, gender, BMI, relative humidity, freeze/thaw steps, and tissue fixation solutions. Postmortem tissues are also vulnerable to agonal factors, body storage temperature, and postmortem intervals. Nonoptimal tissue handling practices result in nucleotide degradation, decreased protein stability, artificial posttranslational protein modifications, and altered lipid concentrations. Tissue pH and tryptophan levels are 2 methods to judge the quality of solid tissue collected for research purposes; however, the RNA integrity number, together with analyses of housekeeping genes, is the new standard. A comprehensive clinical data set accompanying all tissue samples is imperative. In this review, we examined: the ethical standards relating to solid tissue procurement from children; potential sources of solid tissues; optimal practices for solid tissue processing, handling, and storage; and reliable markers of solid tissue quality.</abstract><remote-database-name>Silverchair</remote-database-name><urls><web-urls><url>https://doi.org/10.1542/peds.2015-0490</url></web-urls></urls><access-date>2022-01-11 18:49:31</access-date></record><record><database name="MyLibrary">MyLibrary</database><source-app name="Zotero">Zotero</source-app><ref-type name="Journal Article">17</ref-type><contributors><authors><author>Kidwell, Katherine M.</author><author>Van Dyk, Tori R.</author><author>Lundahl, Alyssa</author><author>Nelson, Timothy D.</author></authors></contributors><titles><title>Stimulant Medications and Sleep for Youth With ADHD: A Meta-analysis</title><secondary-title>Pediatrics</secondary-title><short-title>Stimulant Medications and Sleep for Youth With ADHD</short-title></titles><periodical><full-title>Pediatrics</full-title><abbr-1>Pediatrics</abbr-1></periodical><pages>1144-1153</pages><volume>136</volume><number>6</number><issue>6</issue><dates><year>2015</year><pub-dates><date>December 1, 2015</date></pub-dates></dates><isbn>0031-4005</isbn><electronic-resource-num>10.1542/peds.2015-1708</electronic-resource-num><abstract>Mixed findings exist on whether stimulant medications alter youth sleep.To determine the effect of stimulant medications on sleep.Studies published through March 2015 were collected via CINAHL, PsycINFO, and PubMed. References of retrieved articles were reviewed.Eligibility criteria included studies with children/adolescents who had attention-deficit/hyperactivity disorder (ADHD), random assignment to stimulants, and objective sleep measurement. Studies that did not include information about key variables were excluded.Study-level, child-level, and sleep data were extracted by 2 independent coders. Effect sizes were calculated by using random effects models. Potential moderators were examined by using mixed effect models.A total of 9 articles (N = 246) were included. For sleep latency, the adjusted effect size (0.54) was significant, indicating that stimulants produce longer sleep latencies. Frequency of dose per day was a significant moderator. For sleep efficiency, the adjusted effect size (−0.32) was significant. Significant moderators included length of time on medication, number of nights of sleep assessed, polysomnography/actigraphy, and gender. Specifically, the effect of medication was less evident when youth were taking medication longer. For total sleep time, the effect size (−0.59) was significant, such that stimulants led to shorter sleep duration.Limitations include few studies, limited methodologic variability, and lack of unpublished studies.Stimulant medication led to longer sleep latency, worse sleep efficiency, and shorter sleep duration. Overall, youth had worse sleep on stimulant medications. It is recommended that pediatricians carefully monitor sleep problems and adjust treatment to promote optimal sleep.</abstract><remote-database-name>Silverchair</remote-database-name><urls><web-urls><url>https://doi.org/10.1542/peds.2015-1708</url></web-urls></urls><access-date>2022-01-11 18:49:32</access-date></record><record><database name="MyLibrary">MyLibrary</database><source-app name="Zotero">Zotero</source-app><ref-type name="Journal Article">17</ref-type><contributors><authors><author>Epstein, Richard A.</author><author>Fonnesbeck, Christopher</author><author>Potter, Shannon</author><author>Rizzone, Katherine H.</author><author>McPheeters, Melissa</author></authors></contributors><titles><title>Psychosocial Interventions for Child Disruptive Behaviors: A Meta-analysis</title><secondary-title>Pediatrics</secondary-title><short-title>Psychosocial Interventions for Child Disruptive Behaviors</short-title></titles><periodical><full-title>Pediatrics</full-title><abbr-1>Pediatrics</abbr-1></periodical><pages>947-960</pages><volume>136</volume><number>5</number><issue>5</issue><dates><year>2015</year><pub-dates><date>November 1, 2015</date></pub-dates></dates><isbn>0031-4005</isbn><electronic-resource-num>10.1542/peds.2015-2577</electronic-resource-num><abstract>Disruptive behavior disorders are among the most common child and adolescent psychiatric disorders and associated with significant impairment.Systematically review studies of psychosocial interventions for children with disruptive behavior disorders.We searched Medline (via PubMed), Embase, and PsycINFO. Two reviewers assessed studies against predetermined inclusion criteria. Data were extracted by 1 team member and reviewed by a second. We categorized interventions as having only a child component, only a parent component, or as multicomponent interventions.Sixty-six studies were included. Twenty-eight met criteria for inclusion in our meta-analysis. The effect size for the multicomponent interventions and interventions with only a parent component had the same estimated value, with a median of −1.2 SD reduction in outcome score (95% credible interval, −1.6 to −0.9). The estimate for interventions with only a child component was −1.0 SD (95% credible interval, −1.6 to −0.4).Methodologic limitations of the available evidence (eg, inconsistent or incomplete outcome reporting, inadequate blinding or allocation concealment) may compromise the strength of the evidence. Population and intervention inclusion criteria and selected outcome measures eligible for inclusion in the meta-analysis may limit applicability of the results.The 3 intervention categories were more effective than the control conditions. Interventions with a parent component, either alone or in combination with other components, were likely to have the largest effect. Although additional research is needed in the community setting, our findings suggest that the parent component is critical to successful intervention.</abstract><remote-database-name>Silverchair</remote-database-name><urls><web-urls><url>https://doi.org/10.1542/peds.2015-2577</url></web-urls></urls><access-date>2022-01-11 18:49:35</access-date></record><record><database name="MyLibrary">MyLibrary</database><source-app name="Zotero">Zotero</source-app><ref-type name="Journal Article">17</ref-type><contributors><authors><author>Butler, Ashleigh E.</author><author>Hall, Helen</author><author>Willetts, Georgina</author><author>Copnell, Beverley</author></authors></contributors><titles><title>Family Experience and PICU Death: A Meta-Synthesis</title><secondary-title>Pediatrics</secondary-title><short-title>Family Experience and PICU Death</short-title></titles><periodical><full-title>Pediatrics</full-title><abbr-1>Pediatrics</abbr-1></periodical><pages>e961-e973</pages><volume>136</volume><number>4</number><issue>4</issue><dates><year>2015</year><pub-dates><date>October 1, 2015</date></pub-dates></dates><isbn>0031-4005</isbn><electronic-resource-num>10.1542/peds.2015-1068</electronic-resource-num><abstract>The PICU is the most common site for inpatient pediatric deaths worldwide. The impact of this clinical context on family experiences of their child’s death is unclear. The objective of the study was to review and synthesize the best available evidence exploring the family experience of the death of their child in the PICU.Studies were retrieved from CINAHL Plus, OVID Medline, Scopus, PsycINFO, and Embase. Gray literature was retrieved from greylit.com, opengrey.edu, Trove, Worldcat, and Google scholar. Study selection was undertaken by 4 reviewers by using a multistep screening process, based on a previously developed protocol (International Prospective Register of Systematic Reviews 2015:CRD42015017463). Data was extracted as first-order constructs (direct quotes) or second-order constructs (author interpretations) onto a predeveloped extraction tool. Data were analyzed by thematic synthesis.One main theme and 3 subthemes emerged. “Reclaiming parenthood” encompasses the ways in which the parental role is threatened when a child is dying in the PICU, with the subthemes “Being a parent in the PICU,” “Being supported,” and “Parenting after death” elucidating the ways parents work to reclaim this role. The review is limited by a language bias, and by the limitations of the primary studies.When a child dies in a PICU, many aspects of the technology, environment, and staff actions present a threat to the parental role both during and after the child’s death. Reclaiming this role requires support from health care providers and the wider community.</abstract><remote-database-name>Silverchair</remote-database-name><urls><web-urls><url>https://doi.org/10.1542/peds.2015-1068</url></web-urls></urls><access-date>2022-01-11 18:49:38</access-date></record><record><database name="MyLibrary">MyLibrary</database><source-app name="Zotero">Zotero</source-app><ref-type name="Journal Article">17</ref-type><contributors><authors><author>Hechler, Tanja</author><author>Kanstrup, Marie</author><author>Holley, Amy Lewandowski</author><author>Simons, Laura E.</author><author>Wicksell, Rikard</author><author>Hirschfeld, Gerrit</author><author>Zernikow, Boris</author></authors></contributors><titles><title>Systematic Review on Intensive Interdisciplinary Pain Treatment of Children With Chronic Pain</title><secondary-title>Pediatrics</secondary-title></titles><periodical><full-title>Pediatrics</full-title><abbr-1>Pediatrics</abbr-1></periodical><pages>115-127</pages><volume>136</volume><number>1</number><issue>1</issue><dates><year>2015</year><pub-dates><date>July 1, 2015</date></pub-dates></dates><isbn>0031-4005</isbn><electronic-resource-num>10.1542/peds.2014-3319</electronic-resource-num><abstract>Pediatric debilitating chronic pain is a severe health problem, often requiring complex interventions such as intensive interdisciplinary pain treatment (IIPT). Research is lacking regarding the effectiveness of IIPT for children. The objective was to systematically review studies evaluating the effects of IIPT.Cochrane, Medline/Ovid, PsycInfo/OVID, PubMed, PubPsych, and Web of Science were searched. Studies were included if (1) treatment was coordinated by ≥3 health professionals, (2) treatment occurred within an inpatient/day hospital setting, (3) patients were &amp;lt;22 years, (4) patients experienced debilitating chronic pain, (5) the study was published in English, and (6) the study had ≥10 participants at posttreatment. The child’s pain condition, characteristics of the IIPT, and 5 outcome domains (pain intensity, disability, school functioning, anxiety, depressive symptoms) were extracted at baseline, posttreatment, and follow-up.One randomized controlled trial and 9 nonrandomized treatment studies were identified and a meta-analysis was conducted separately on pain intensity, disability, and depressive symptoms revealing positive treatment effects. At posttreatment, there were large improvements for disability, and small to moderate improvements for pain intensity and depressive symptoms. The positive effects were maintained at short-term follow-up. Findings demonstrated extreme heterogeneity.Effects in nonrandomized treatment studies cannot be attributed to IIPT alone. Because of substantial heterogeneity in measures for school functioning and anxiety, meta-analyses could not be computed. There is preliminary evidence for positive treatment effects of IIPT, but the small number of studies and their methodological weaknesses suggest a need for more research on IIPTs for children.</abstract><remote-database-name>Silverchair</remote-database-name><urls><web-urls><url>https://doi.org/10.1542/peds.2014-3319</url></web-urls></urls><access-date>2022-01-11 18:49:39</access-date></record><record><database name="MyLibrary">MyLibrary</database><source-app name="Zotero">Zotero</source-app><ref-type name="Journal Article">17</ref-type><contributors><authors><author>Sudfeld, Christopher R.</author><author>Charles McCoy, Dana</author><author>Danaei, Goodarz</author><author>Fink, Günther</author><author>Ezzati, Majid</author><author>Andrews, Kathryn G.</author><author>Fawzi, Wafaie W.</author></authors></contributors><titles><title>Linear Growth and Child Development in Low- and Middle-Income Countries: A Meta-Analysis</title><secondary-title>Pediatrics</secondary-title><short-title>Linear Growth and Child Development in Low- and Middle-Income Countries</short-title></titles><periodical><full-title>Pediatrics</full-title><abbr-1>Pediatrics</abbr-1></periodical><pages>e1266-e1275</pages><volume>135</volume><number>5</number><issue>5</issue><dates><year>2015</year><pub-dates><date>May 1, 2015</date></pub-dates></dates><isbn>0031-4005</isbn><electronic-resource-num>10.1542/peds.2014-3111</electronic-resource-num><abstract>The initial years of life are critical for physical growth and broader cognitive, motor, and socioemotional development, but the magnitude of the link between these processes remains unclear. Our objective was to produce quantitative estimates of the cross-sectional and prospective association of height-for-age z score (HAZ) with child development.Observational studies conducted in low- and middle-income countries (LMICs) presenting data on the relationship of linear growth with any measure of child development among children &amp;lt;12 years of age were identified from a systematic search of PubMed, Embase, and PsycINFO. Two reviewers then extracted these data by using a standardized form.A total of 68 published studies conducted in 29 LMICs were included in the final database. The pooled adjusted standardized mean difference in cross-sectional cognitive ability per unit increase in HAZ for children ≤2 years old was +0.24 (95% confidence interval [CI], 0.14–0.33; I2 = 53%) and +0.09 for children &amp;gt;2 years old (95% CI, 0.05–0.12; I2 = 78%). Prospectively, each unit increase in HAZ for children ≤2 years old was associated with a +0.22-SD increase in cognition at 5 to 11 years after multivariate adjustment (95% CI, 0.17–0.27; I2 = 0%). HAZ was also significantly associated with earlier walking age and better motor scores (P &amp;lt; .05).Observational evidence suggests a robust positive association between linear growth during the first 2 years of life with cognitive and motor development. Effective interventions that reduce linear growth restriction may improve developmental outcomes; however, integration with environmental, educational, and stimulation interventions may produce larger positive effects.</abstract><remote-database-name>Silverchair</remote-database-name><urls><web-urls><url>https://doi.org/10.1542/peds.2014-3111</url></web-urls><pdf-urls><url>internal-pdf://488/Sudfeld et al. - 2015 - Linear Growth and Child Development in Low- and Mi.pdf</url></pdf-urls><text-urls><url>internal-pdf://511/Linear-Growth-and-Child-Development-in-Low-and.html</url></text-urls></urls><access-date>2022-01-11 18:53:07</access-date></record><record><database name="MyLibrary">MyLibrary</database><source-app name="Zotero">Zotero</source-app><ref-type name="Journal Article">17</ref-type><contributors><authors><author>Crichton, Alison</author><author>Knight, Sarah</author><author>Oakley, Ed</author><author>Babl, Franz E.</author><author>Anderson, Vicki</author></authors></contributors><titles><title>Fatigue in Child Chronic Health Conditions: A Systematic Review of Assessment Instruments</title><secondary-title>Pediatrics</secondary-title><short-title>Fatigue in Child Chronic Health Conditions</short-title></titles><periodical><full-title>Pediatrics</full-title><abbr-1>Pediatrics</abbr-1></periodical><pages>e1015-e1031</pages><volume>135</volume><number>4</number><issue>4</issue><dates><year>2015</year><pub-dates><date>April 1, 2015</date></pub-dates></dates><isbn>0031-4005</isbn><electronic-resource-num>10.1542/peds.2014-2440</electronic-resource-num><abstract>Fatigue is common in chronic health conditions in childhood, associated with decreased quality of life and functioning, yet there are limited data to compare assessment instruments across conditions and childhood development. Our objective was to describe fatigue assessment instruments used in children with chronic health conditions and critically appraise the evidence for the measurement properties of identified instruments.Data sources included Medline, Cumulative Index to Nursing and Allied Health Literature, and PsycINFO (using the EBSCOhost platform). Study selection included quantitative assessment of fatigue in children with health conditions. Data extraction was as follows: (1) study design, participant and fatigue instruments, (2) measurement properties of fatigue instruments, (3) methodological quality of included studies, and (4) synthesis of the quality of evidence across studies for the measurement properties of fatigue instruments.Twenty fatigue assessment instruments were identified (12 child reports, 7 parent reports, 1 staff report), used in 89 studies. Fatigue was assessed in over 14 health conditions, most commonly in children with cancer and chronic fatigue syndrome. Evidence for the measurement properties of instruments varied, and overall quality was low. Two fatigue instruments demonstrated strong measurement properties for use in children with diverse health conditions and children with cancer.The review is limited to children younger than 18 years and results are specific to health conditions described, limiting generalizability of findings to other populations. Evidence for the measurement properties of fatigue instruments varied according to the population in which instruments were used and informant. Further evidence is required for assessment of fatigue in younger children, and children with particular health conditions.</abstract><remote-database-name>Silverchair</remote-database-name><urls><web-urls><url>https://doi.org/10.1542/peds.2014-2440</url></web-urls><pdf-urls><url>internal-pdf://517/Crichton et al. - 2015 - Fatigue in Child Chronic Health Conditions A Syst.pdf</url></pdf-urls></urls><access-date>2022-01-11 18:53:11</access-date></record><record><database name="MyLibrary">MyLibrary</database><source-app name="Zotero">Zotero</source-app><ref-type name="Journal Article">17</ref-type><contributors><authors><author>Pbert, Lori</author><author>Farber, Harold</author><author>Horn, Kimberly</author><author>Lando, Harry A.</author><author>Muramoto, Myra</author><author>O’Loughlin, Jennifer</author><author>Tanski, Susanne</author><author>Wellman, Robert J.</author><author>Winickoff, Jonathan P.</author><author>Klein, Jonathan D.</author><author>on behalf of the American Academy of Pediatrics, Julius B. Richmond Center of Excellence Tobacco Consortium</author></authors></contributors><titles><title>State-of-the-Art Office-Based Interventions to Eliminate Youth Tobacco Use: The Past Decade</title><secondary-title>Pediatrics</secondary-title><short-title>State-of-the-Art Office-Based Interventions to Eliminate Youth Tobacco Use</short-title></titles><periodical><full-title>Pediatrics</full-title><abbr-1>Pediatrics</abbr-1></periodical><pages>734-747</pages><volume>135</volume><number>4</number><issue>4</issue><dates><year>2015</year><pub-dates><date>April 1, 2015</date></pub-dates></dates><isbn>0031-4005</isbn><electronic-resource-num>10.1542/peds.2014-2037</electronic-resource-num><abstract>Tobacco use and tobacco smoke exposure are among the most important preventable causes of premature disease, disability, and death and therefore constitute a major pediatric health concern. The pediatric primary care setting offers excellent opportunities to prevent tobacco use in youth and to deliver cessation-related treatment to youth and parents who use tobacco. This report updates a “state-of-the-art” article published a decade ago on office-based interventions to address these issues. Since then there has been marked progress in understanding the nature, onset, and trajectories of tobacco use and nicotine addiction in youth with implications for clinical practice. In addition, clinicians need to remain abreast of emerging nicotine delivery systems, such as electronic cigarettes, that may influence uptake or continuation of smoking. Although evidence-based practice guidelines for treating nicotine addiction in youth are not yet available, research continues to build the evidence base toward that goal. In the interim, practical guidelines are available to assist clinicians in addressing nicotine addiction in the pediatric clinical setting. This article reports current practices in addressing tobacco in pediatric primary care settings. It reviews our increasing understanding of youth nicotine addiction, summarizes research efforts on intervention in the past decade and additional research needed going forward, and provides practical guidelines for pediatric health care providers to integrate tobacco use prevention and treatment into their clinical practice. Pediatric providers can and should play an important role in addressing tobacco use and dependence, both in the youth they care for and in parents who use tobacco.</abstract><remote-database-name>Silverchair</remote-database-name><urls><web-urls><url>https://doi.org/10.1542/peds.2014-2037</url></web-urls><pdf-urls><url>internal-pdf://534/Pbert et al. - 2015 - State-of-the-Art Office-Based Interventions to Eli.pdf</url></pdf-urls><text-urls><url>internal-pdf://542/State-of-the-Art-Office-Based-Interventions-to.html</url></text-urls></urls><access-date>2022-01-11 18:53:12</access-date></record><record><database name="MyLibrary">MyLibrary</database><source-app name="Zotero">Zotero</source-app><ref-type name="Journal Article">17</ref-type><contributors><authors><author>Mutapi, Francisca</author></authors></contributors><titles><title>Changing Policy and Practice in the Control of Pediatric Schistosomiasis</title><secondary-title>Pediatrics</secondary-title></titles><periodical><full-title>Pediatrics</full-title><abbr-1>Pediatrics</abbr-1></periodical><pages>536-544</pages><volume>135</volume><number>3</number><issue>3</issue><dates><year>2015</year><pub-dates><date>March 1, 2015</date></pub-dates></dates><isbn>0031-4005</isbn><electronic-resource-num>10.1542/peds.2014-3189</electronic-resource-num><abstract>Schistosomiasis is a chronic disease that affects ∼200 million people. The extended health impact of the disease has been estimated to exceed that of malaria or tuberculosis and to be nearer to that of HIV/AIDS. Within endemic areas, children carry the heaviest burden of infection. Infection/disease is controlled by the treatment of infected subjects with the anthelminthic drug praziquantel. Global initiatives from Partners of Parasite Control, including the World Health Organization (WHO), advocate regular school-based deworming strategies to reduce the development of severe morbidity, promote school–child health and development, and improve the cognitive potential of children. Until recently, preschool-aged children were excluded from schistosome treatment, creating a health inequity in affected populations. In 2010, the WHO updated their recommendations for the treatment of schistosomiasis in preschool-aged children (ie, children aged ≤5 years). This change was the culmination of several decades of research on schistosome epidemiology, immunology, and pathology in this age group. The recent development of a pediatric formulation of praziquantel (soon to enter clinical trials) should advance control efforts in preschool-aged children, with the goal of including these children in preventative chemotherapy (as currently occurs for soil-transmitted helminths). This review discusses the research work supporting the WHO revision of recommendations for treating preschool-aged children, as well as current barriers and knowledge gaps in pediatric schistosomiasis control.</abstract><remote-database-name>Silverchair</remote-database-name><urls><web-urls><url>https://doi.org/10.1542/peds.2014-3189</url></web-urls></urls><access-date>2022-01-11 18:53:14</access-date></record><record><database name="MyLibrary">MyLibrary</database><source-app name="Zotero">Zotero</source-app><ref-type name="Journal Article">17</ref-type><contributors><authors><author>Holt, Melissa K.</author><author>Vivolo-Kantor, Alana M.</author><author>Polanin, Joshua R.</author><author>Holland, Kristin M.</author><author>DeGue, Sarah</author><author>Matjasko, Jennifer L.</author><author>Wolfe, Misty</author><author>Reid, Gerald</author></authors></contributors><titles><title>Bullying and Suicidal Ideation and Behaviors: A Meta-Analysis</title><secondary-title>Pediatrics</secondary-title><short-title>Bullying and Suicidal Ideation and Behaviors</short-title></titles><periodical><full-title>Pediatrics</full-title><abbr-1>Pediatrics</abbr-1></periodical><pages>e496-e509</pages><volume>135</volume><number>2</number><issue>2</issue><dates><year>2015</year><pub-dates><date>February 1, 2015</date></pub-dates></dates><isbn>0031-4005</isbn><electronic-resource-num>10.1542/peds.2014-1864</electronic-resource-num><abstract>Over the last decade there has been increased attention to the association between bullying involvement (as a victim, perpetrator, or bully-victim) and suicidal ideation/behaviors. We conducted a meta-analysis to estimate the association between bullying involvement and suicidal ideation and behaviors.We searched multiple online databases and reviewed reference sections of articles derived from searches to identify cross-sectional studies published through July 2013. Using search terms associated with bullying, suicide, and youth, 47 studies (38.3% from the United States, 61.7% in non-US samples) met inclusion criteria. Seven observers independently coded studies and met in pairs to reach consensus.Six different meta-analyses were conducted by using 3 predictors (bullying victimization, bullying perpetration, and bully/victim status) and 2 outcomes (suicidal ideation and suicidal behaviors). A total of 280 effect sizes were extracted and multilevel, random effects meta-analyses were performed. Results indicated that each of the predictors were associated with risk for suicidal ideation and behavior (range, 2.12 [95% confidence interval (CI), 1.67–2.69] to 4.02 [95% CI, 2.39–6.76]). Significant heterogeneity remained across each analysis. The bullying perpetration and suicidal behavior effect sizes were moderated by the study’s country of origin; the bully/victim status and suicidal ideation results were moderated by bullying assessment method.Findings demonstrated that involvement in bullying in any capacity is associated with suicidal ideation and behavior. Future research should address mental health implications of bullying involvement to prevent suicidal ideation/behavior.</abstract><remote-database-name>Silverchair</remote-database-name><urls><web-urls><url>https://doi.org/10.1542/peds.2014-1864</url></web-urls></urls><access-date>2022-01-11 18:53:17</access-date></record><record><database name="MyLibrary">MyLibrary</database><source-app name="Zotero">Zotero</source-app><ref-type name="Journal Article">17</ref-type><contributors><authors><author>Levine, Terri A.</author><author>Grunau, Ruth E.</author><author>McAuliffe, Fionnuala M.</author><author>Pinnamaneni, RagaMallika</author><author>Foran, Adrienne</author><author>Alderdice, Fiona A.</author></authors></contributors><titles><title>Early Childhood Neurodevelopment After Intrauterine Growth Restriction: A Systematic Review</title><secondary-title>Pediatrics</secondary-title><short-title>Early Childhood Neurodevelopment After Intrauterine Growth Restriction</short-title></titles><periodical><full-title>Pediatrics</full-title><abbr-1>Pediatrics</abbr-1></periodical><pages>126-141</pages><volume>135</volume><number>1</number><issue>1</issue><dates><year>2015</year><pub-dates><date>January 1, 2015</date></pub-dates></dates><isbn>0031-4005</isbn><electronic-resource-num>10.1542/peds.2014-1143</electronic-resource-num><abstract>Children who experienced intrauterine growth restriction (IUGR) may be at increased risk for adverse developmental outcomes in early childhood. The objective of this study was to carry out a systematic review of neurodevelopmental outcomes from 6 months to 3 years after IUGR.PubMed, Embase, PsycINFO, Maternity and Infant Care, and CINAHL databases were searched by using the search terms intrauterine, fetal, growth restriction, child development, neurodevelopment, early childhood, cognitive, motor, speech, language. Studies were eligible for inclusion if participants met specified criteria for growth restriction, follow-up was conducted within 6 months to 3 years, methods were adequately described, non-IUGR comparison groups were included, and full English text of the article was available. A specifically designed data extraction form was used. The methodological quality of included studies was assessed using well-documented quality-appraisal guidelines.Of 731 studies reviewed, 16 were included. Poorer neurodevelopmental outcomes after IUGR were described in 11. Ten found motor, 8 cognitive, and 7 language delays. Other delays included social development, attention, and adaptive behavior. Only 8 included abnormal Doppler parameters in their definitions of IUGR.Evidence suggests that children are at risk for poorer neurodevelopmental outcomes following IUGR from 6 months to 3 years of age. The heterogeneity of primary outcomes, assessment measures, adjustment for confounding variables, and definitions of IUGR limits synthesis and interpretation. Sample sizes in most studies were small, and some examined preterm IUGR children without including term IUGR or AGA comparison groups, limiting the value of extant studies.</abstract><remote-database-name>Silverchair</remote-database-name><urls><web-urls><url>https://doi.org/10.1542/peds.2014-1143</url></web-urls></urls><access-date>2022-01-11 18:53:18</access-date></record><record><database name="MyLibrary">MyLibrary</database><source-app name="Zotero">Zotero</source-app><ref-type name="Journal Article">17</ref-type><contributors><authors><author>Jardine, Jenni</author><author>Glinianaia, Svetlana V.</author><author>McConachie, Helen</author><author>Embleton, Nicolas D.</author><author>Rankin, Judith</author></authors></contributors><titles><title>Self-Reported Quality of Life of Young Children With Conditions From Early Infancy: A Systematic Review</title><secondary-title>Pediatrics</secondary-title><short-title>Self-Reported Quality of Life of Young Children With Conditions From Early Infancy</short-title></titles><periodical><full-title>Pediatrics</full-title><abbr-1>Pediatrics</abbr-1></periodical><pages>e1129-e1148</pages><volume>134</volume><number>4</number><issue>4</issue><dates><year>2014</year><pub-dates><date>October 1, 2014</date></pub-dates></dates><isbn>0031-4005</isbn><electronic-resource-num>10.1542/peds.2014-0352</electronic-resource-num><abstract>There is little consistency in the use of instruments for measuring self-reported quality of life (QoL) in young children.To systematically review studies of self-reported QoL in children aged &amp;lt;12 years with congenital health conditions, and to examine the agreement between self- and proxy-reports.Literature databases (MEDLINE, EMBASE, Web of Science, PsychINFO) were systematically searched, reference lists of eligible studies were scanned.We included studies published in English between January 1989 and June 2013 which used validated instruments to assess self-reported QoL in children aged &amp;lt;12 years with a distinct congenital health condition identified in early infancy.We extracted data on study design, objective, sample characteristics, QoL assessment instrument, statistical techniques and results.From 403 full-text articles assessed for eligibility, 50 studies underwent detailed review, and 37 were included in a narrative synthesis. Children’s self-reported QoL was assessed by using a variety of generic and/or condition-specific instruments, with the Pediatric Quality of Life Inventory being the most frequently used (25% [9 studies]). Regardless of the condition or the instrument used, children often reported QoL similar to the reference population, except for lower scores in the physical functioning/health domain. There were differences between younger and older age groups according to QoL domain. The child’s perception of QoL differed from that of his or her parents, in particular for subjective domains such as emotional functioning, and these differences were age related. The main limitation of the review resulted from the lack of published studies on self-reported QoL in young children, in particular, lacking both self-reports and proxy reports. Existing studies demonstrated wide variability in the QoL instruments used and approaches to statistical analyses, lack of information about the formation of the study sample (response rate; comparison of responders and nonresponders) and low sample sizes in the age group of interest.The reviewed studies demonstrated that, even for younger children, both child and parent perspectives are essential to understanding the impact of a condition on a child’s QoL.</abstract><remote-database-name>Silverchair</remote-database-name><urls><web-urls><url>https://doi.org/10.1542/peds.2014-0352</url></web-urls></urls><access-date>2022-01-11 18:53:21</access-date></record><record><database name="MyLibrary">MyLibrary</database><source-app name="Zotero">Zotero</source-app><ref-type name="Journal Article">17</ref-type><contributors><authors><author>Vance, Stanley R., Jr</author><author>Ehrensaft, Diane</author><author>Rosenthal, Stephen M.</author></authors></contributors><titles><title>Psychological and Medical Care of Gender Nonconforming Youth</title><secondary-title>Pediatrics</secondary-title></titles><periodical><full-title>Pediatrics</full-title><abbr-1>Pediatrics</abbr-1></periodical><pages>1184-1192</pages><volume>134</volume><number>6</number><issue>6</issue><dates><year>2014</year><pub-dates><date>December 1, 2014</date></pub-dates></dates><isbn>0031-4005</isbn><electronic-resource-num>10.1542/peds.2014-0772</electronic-resource-num><abstract>Gender nonconforming (GN) children and adolescents, collectively referred to as GN youth, may seek care to understand their internal gender identities, socially transition to their affirmed genders, and/or physically transition to their affirmed genders. Because general pediatricians are often the first point of contact with the health care system for GN youth, familiarity with the psychological and medical approaches to providing care for this population is crucial. The objective of this review is to provide an overview of existing clinical practice guidelines for GN youth. Such guidelines emphasize a multidisciplinary approach with collaboration of medical, mental health, and social services/advocacy providers. Appropriate training needs to be provided to promote comprehensive, culturally competent care to GN youth, a population that has traditionally been underserved and at risk for negative psychosocial outcomes.</abstract><remote-database-name>Silverchair</remote-database-name><urls><web-urls><url>https://doi.org/10.1542/peds.2014-0772</url></web-urls></urls><access-date>2022-01-11 18:53:22</access-date></record><record><database name="MyLibrary">MyLibrary</database><source-app name="Zotero">Zotero</source-app><ref-type name="Journal Article">17</ref-type><contributors><authors><author>Ivanovska, Verica</author><author>Rademaker, Carin M.A.</author><author>van Dijk, Liset</author><author>Mantel-Teeuwisse, Aukje K.</author></authors></contributors><titles><title>Pediatric Drug Formulations: A Review of Challenges and Progress</title><secondary-title>Pediatrics</secondary-title><short-title>Pediatric Drug Formulations</short-title></titles><periodical><full-title>Pediatrics</full-title><abbr-1>Pediatrics</abbr-1></periodical><pages>361-372</pages><volume>134</volume><number>2</number><issue>2</issue><dates><year>2014</year><pub-dates><date>August 1, 2014</date></pub-dates></dates><isbn>0031-4005</isbn><electronic-resource-num>10.1542/peds.2013-3225</electronic-resource-num><abstract>Children differ from adults in many aspects of pharmacotherapy, including capabilities for drug administration, medicine-related toxicity, and taste preferences. It is essential that pediatric medicines are formulated to best suit a child’s age, size, physiologic condition, and treatment requirements. To ensure adequate treatment of all children, different routes of administration, dosage forms, and strengths may be required. Many existing formulations are not suitable for children, which often leads to off-label and unlicensed use of adult medicines. New regulations, additional funding opportunities, and innovative collaborative research initiatives have resulted in some recent progress in the development of pediatric formulations. These advances include a paradigm shift toward oral solid formulations and a focus on novel preparations, including flexible, dispersible, and multiparticulate oral solid dosage forms. Such developments have enabled greater dose flexibility, easier administration, and better acceptance of drug formulations in children. However, new pediatric formulations address only a small part of all therapeutic needs in children; moreover, they are not always available. Five key issues need to be addressed to stimulate the further development of better medicines for children: (1) the continued prioritization of unmet formulation needs, particularly drug delivery in neonates and treatment gaps in pediatric cancers and childhood diseases in developing countries; (2) a better use of existing data to facilitate pediatric formulation development; (3) innovative technologies in adults that can be used to develop new pediatric formulations; (4) clinical feedback and practice-based evidence on the impact of novel formulations; and (5) improved access to new pediatric formulations.</abstract><remote-database-name>Silverchair</remote-database-name><urls><web-urls><url>https://doi.org/10.1542/peds.2013-3225</url></web-urls></urls><access-date>2022-01-11 18:53:24</access-date></record><record><database name="MyLibrary">MyLibrary</database><source-app name="Zotero">Zotero</source-app><ref-type name="Journal Article">17</ref-type><contributors><authors><author>Forno, Erick</author><author>Young, Omar M.</author><author>Kumar, Rajesh</author><author>Simhan, Hyagriv</author><author>Celedón, Juan C.</author></authors></contributors><titles><title>Maternal Obesity in Pregnancy, Gestational Weight Gain, and Risk of Childhood Asthma</title><secondary-title>Pediatrics</secondary-title></titles><periodical><full-title>Pediatrics</full-title><abbr-1>Pediatrics</abbr-1></periodical><pages>e535-e546</pages><volume>134</volume><number>2</number><issue>2</issue><dates><year>2014</year><pub-dates><date>August 1, 2014</date></pub-dates></dates><isbn>0031-4005</isbn><electronic-resource-num>10.1542/peds.2014-0439</electronic-resource-num><abstract>Environmental or lifestyle exposures in utero may influence the development of childhood asthma. In this meta-analysis, we aimed to assess whether maternal obesity in pregnancy (MOP) or increased maternal gestational weight gain (GWG) increased the risk of asthma in offspring.We included all observational studies published until October 2013 in PubMed, Embase, CINAHL, Scopus, The Cochrane Database, and Ovid. Random effects models with inverse variance weights were used to calculate pooled risk estimates.Fourteen studies were included (N = 108 321 mother–child pairs). Twelve studies reported maternal obesity, and 5 reported GWG. Age of children was 14 months to 16 years. MOP was associated with higher odds of asthma or wheeze ever (OR = 1.31; 95% confidence interval [CI], 1.16–1.49) or current (OR = 1.21; 95% CI, 1.07–1.37); each 1-kg/m2 increase in maternal BMI was associated with a 2% to 3% increase in the odds of childhood asthma. High GWG was associated with higher odds of asthma or wheeze ever (OR = 1.16; 95% CI, 1.001–1.34). Maternal underweight and low GWG were not associated with childhood asthma or wheeze. Meta-regression showed a negative association of borderline significance for maternal asthma history (P = .07). The significant heterogeneity among existing studies indicates a need for standardized approaches to future studies on the topic.MOP and high GWG are associated with an elevated risk of childhood asthma; this finding may be particularly significant for mothers without asthma history. Prospective randomized trials of maternal weight management are needed.</abstract><remote-database-name>Silverchair</remote-database-name><urls><web-urls><url>https://doi.org/10.1542/peds.2014-0439</url></web-urls></urls><access-date>2022-01-11 18:53:27</access-date></record><record><database name="MyLibrary">MyLibrary</database><source-app name="Zotero">Zotero</source-app><ref-type name="Journal Article">17</ref-type><contributors><authors><author>Glascoe, Frances Page</author><author>Trimm, Franklin</author></authors></contributors><titles><title>Brief Approaches to Developmental-Behavioral Promotion in Primary Care: Updates on Methods and Technology</title><secondary-title>Pediatrics</secondary-title><short-title>Brief Approaches to Developmental-Behavioral Promotion in Primary Care</short-title></titles><periodical><full-title>Pediatrics</full-title><abbr-1>Pediatrics</abbr-1></periodical><pages>884-897</pages><volume>133</volume><number>5</number><issue>5</issue><dates><year>2014</year><pub-dates><date>May 1, 2014</date></pub-dates></dates><isbn>0031-4005</isbn><electronic-resource-num>10.1542/peds.2013-1859</electronic-resource-num><abstract>Well-child visits are a critical opportunity to promote learning and development, encourage positive parenting practices, help children acquire behavioral self-control, enhance the development and well-being of children and their families, identify problems not amenable to brief in-office counseling, and refer for services when needed. This article outlines the communication skills, instructional methods, and resource options that enable clinicians to best assist families. Also covered is how to monitor progress and outcomes. A total of 239 articles and 52 Web sites on parent/patient education were reviewed for this study. Providers require a veritable armamentarium of instructional methods. Skills in nonverbal and verbal communication are needed to elicit the parent/patient agenda, winnow topics to a manageable subset, and create the “teachable moment.” Verbal suggestions, with or without standardized spoken instructions, are useful for conveying simple messages. However, for complex issues, such as discipline, it is necessary to use a combination of verbal advice, written information, and “teach-back,” aided by role-playing/modeling or multimedia approaches. Selecting the approaches most likely to be effective depends on the topic and family characteristics (eg, parental literacy and language skills, family psychosocial risk and resilience factors, children’s developmental-behavioral status). When providers collaborate well (with parents, patients, and other service providers) and select appropriate educational methods, families are better able to act on advice, leading to improvements in children’s well-being, health, and developmental-behavioral outcomes. Provided are descriptions of methods, links to parenting resources such as cell phone applications, Web sites (in multiple languages), interactive technology, and parent training courses.</abstract><remote-database-name>Silverchair</remote-database-name><urls><web-urls><url>https://doi.org/10.1542/peds.2013-1859</url></web-urls></urls><access-date>2022-01-11 18:53:29</access-date></record><record><database name="MyLibrary">MyLibrary</database><source-app name="Zotero">Zotero</source-app><ref-type name="Journal Article">17</ref-type><contributors><authors><author>Finkelstein, Eric Andrew</author><author>Graham, Wan Chen Kang</author><author>Malhotra, Rahul</author></authors></contributors><titles><title>Lifetime Direct Medical Costs of Childhood Obesity</title><secondary-title>Pediatrics</secondary-title></titles><periodical><full-title>Pediatrics</full-title><abbr-1>Pediatrics</abbr-1></periodical><pages>854-862</pages><volume>133</volume><number>5</number><issue>5</issue><dates><year>2014</year><pub-dates><date>May 1, 2014</date></pub-dates></dates><isbn>0031-4005</isbn><electronic-resource-num>10.1542/peds.2014-0063</electronic-resource-num><abstract>An estimate of the lifetime medical costs of an obese child provides a benchmark of the potential per capita savings that could accrue from successful childhood obesity prevention efforts. We reviewed the literature to identify the best current estimate of the incremental lifetime per capita medical cost of an obese child in the United States today relative to a normal weight child.We searched PubMed and Web of Science for US-based studies published within the 15 years preceding May 2013 from which lifetime medical cost estimates can be extracted or imputed. Two reviewers independently screened search results and extracted data from eligible articles. All estimates were inflated to 2012 dollars and discounted to reflect costs from the perspective of a 10-year-old child today.We identified 6 studies. The incremental lifetime direct medical cost from the perspective of a 10-year-old obese child relative to a 10-year-old normal weight child ranges from $12 660 to $19 630 when weight gain through adulthood among normal weight children is accounted for and from $16 310 to $39 080 when this adjustment is not made.We recommend use of an estimate of $19 000 as the incremental lifetime medical cost of an obese child relative to a normal weight child who maintains normal weight throughout adulthood. The alternative estimate, which considers the reality of eventual weight gain among normal weight youth, is $12 660. Additional research is needed to include estimates of indirect costs of childhood obesity.</abstract><remote-database-name>Silverchair</remote-database-name><urls><web-urls><url>https://doi.org/10.1542/peds.2014-0063</url></web-urls></urls><access-date>2022-01-11 18:53:30</access-date></record><record><database name="MyLibrary">MyLibrary</database><source-app name="Zotero">Zotero</source-app><ref-type name="Journal Article">17</ref-type><contributors><authors><author>Rosen, Laura J.</author><author>Myers, Vicki</author><author>Hovell, Melbourne</author><author>Zucker, David</author><author>Ben Noach, Michal</author></authors></contributors><titles><title>Meta-analysis of Parental Protection of Children From Tobacco Smoke Exposure</title><secondary-title>Pediatrics</secondary-title></titles><periodical><full-title>Pediatrics</full-title><abbr-1>Pediatrics</abbr-1></periodical><pages>698-714</pages><volume>133</volume><number>4</number><issue>4</issue><dates><year>2014</year><pub-dates><date>April 1, 2014</date></pub-dates></dates><isbn>0031-4005</isbn><electronic-resource-num>10.1542/peds.2013-0958</electronic-resource-num><abstract>Worldwide, roughly 40% of children are exposed to the damaging and sometimes deadly effects of tobacco smoke. Interventions aimed at reducing child tobacco smoke exposure (TSE) have shown mixed results. The objective of this study was to perform a systematic review and meta-analysis to quantify effects of interventions aimed at decreasing child TSE.Data sources included Medline, PubMed, Web of Science, PsycNet, and Embase. Controlled trials that included parents of young children were selected. Two reviewers extracted TSE data, as assessed by parentally-reported exposure or protection (PREP) and biomarkers. Risk ratios and differences were calculated by using the DerSimonian and Laird random-effects model. Exploratory subgroup analyses were performed.Thirty studies were included. Improvements were observed from baseline to follow-up for parentally-reported and biomarker data in most intervention and control groups. Interventions demonstrated evidence of small benefit to intervention participants at follow-up (PREP: 17 studies, n = 6820, relative risk 1.12, confidence interval [CI] 1.07 to 1.18], P &amp;lt; .0001). Seven percent more children were protected in intervention groups relative to control groups. Intervention parents smoked fewer cigarettes around children at follow-up than did control parents (P = .03). Biomarkers (13 studies, n = 2601) at follow-up suggested lower child exposure among intervention participants (RD −0.05, CI −0.13 to 0.03, P = .20).Interventions to prevent child TSE are moderately beneficial at the individual level. Widespread child TSE suggests potential for significant population impact. More research is needed to improve intervention effectiveness and child TSE measurement.</abstract><remote-database-name>Silverchair</remote-database-name><urls><web-urls><url>https://doi.org/10.1542/peds.2013-0958</url></web-urls></urls><access-date>2022-01-11 18:53:33</access-date></record><record><database name="MyLibrary">MyLibrary</database><source-app name="Zotero">Zotero</source-app><ref-type name="Journal Article">17</ref-type><contributors><authors><author>Lundahl, Alyssa</author><author>Kidwell, Katherine M.</author><author>Nelson, Timothy D.</author></authors></contributors><titles><title>Parental Underestimates of Child Weight: A Meta-analysis</title><secondary-title>Pediatrics</secondary-title><short-title>Parental Underestimates of Child Weight</short-title></titles><periodical><full-title>Pediatrics</full-title><abbr-1>Pediatrics</abbr-1></periodical><pages>e689-e703</pages><volume>133</volume><number>3</number><issue>3</issue><dates><year>2014</year><pub-dates><date>March 1, 2014</date></pub-dates></dates><isbn>0031-4005</isbn><electronic-resource-num>10.1542/peds.2013-2690</electronic-resource-num><abstract>Parental perceptions of their children’s weight play an important role in obesity prevention and treatment. The objective of this study was to determine the proportion of parents worldwide who underestimate their children’s weight and moderators of such misperceptions.Original studies published to January 2013 were chosen through literature searches in PUBMED, PSYCHINFO, and CINAHL databases. References of retrieved articles were also searched for relevant studies. Studies were published in English and assessed parental perceptions of children’s weight and then compared perceptions to recognized standards for defining overweight based on anthropometric measures. Data were extracted on study-level constructs, child- and parent-characteristics, procedural characteristics, and parental underestimates separately for normal-weight and overweight/obese samples. Pooled effect sizes were calculated using random-effects models and adjusted for publication bias. Moderators were explored using mixed-effect models.A total of 69 articles (representing 78 samples; n = 15 791) were included in the overweight/obese meta-analysis. Adjusted effect sizes revealed that 50.7% (95% confidence interval 31.1%–70.2%) of parents underestimate their overweight/obese children’s weight. Significant moderators of this effect included child’s age and BMI. A total of 52 articles (representing 59 samples; n = 64 895) were included in the normal-weight meta-analysis. Pooled effect sizes indicated that 14.3% (95% confidence interval 11.7%–17.4%) of parents underestimate their children’s normal-weight status. Significant moderators of this effect included child gender, parent weight, and the method (visual versus nonvisual) in which perception was assessed.Half of parents underestimated their children’s overweight/obese status and a significant minority underestimated children’s normal weight. Pediatricians are well positioned to make efforts to remedy parental underestimates and promote adoption of healthy habits.</abstract><remote-database-name>Silverchair</remote-database-name><urls><web-urls><url>https://doi.org/10.1542/peds.2013-2690</url></web-urls></urls><access-date>2022-01-11 18:53:37</access-date></record><record><database name="MyLibrary">MyLibrary</database><source-app name="Zotero">Zotero</source-app><ref-type name="Journal Article">17</ref-type><contributors><authors><author>Dreier, Julie Werenberg</author><author>Andersen, Anne-Marie Nybo</author><author>Berg-Beckhoff, Gabriele</author></authors></contributors><titles><title>Systematic Review and Meta-analyses: Fever in Pregnancy and Health Impacts in the Offspring</title><secondary-title>Pediatrics</secondary-title><short-title>Systematic Review and Meta-analyses</short-title></titles><periodical><full-title>Pediatrics</full-title><abbr-1>Pediatrics</abbr-1></periodical><pages>e674-e688</pages><volume>133</volume><number>3</number><issue>3</issue><dates><year>2014</year><pub-dates><date>March 1, 2014</date></pub-dates></dates><isbn>0031-4005</isbn><electronic-resource-num>10.1542/peds.2013-3205</electronic-resource-num><abstract>Fever during pregnancy has been suspected to harm the developing fetus. However, until now, no systematic analysis of the available evidence has been undertaken to assess the impact of maternal fever on health outcomes in the child. The goal of this study was to systematically review evidence from epidemiologic studies on adverse health outcomes of the offspring in relation to exposure to maternal fever during pregnancy.Systematic searches in PubMed, Web of Science, and the Cochrane Library were performed by using Medical Subject Headings, Boolean operators, and truncation, and references of references were reviewed. Cohort and case-control studies addressing health outcomes of prenatal fever exposure in humans were eligible for inclusion. Studies with no direct reference to fever, studies in selected populations (eg, preterm births), and studies published before 1990 were excluded.The available literature supported an increased risk of adverse offspring health in association with fever during pregnancy. The strongest evidence was available for neural tube defects, congenital heart defects, and oral clefts, in which meta-analyses suggested between a 1.5- and nearly 3-fold increased risk with fever exposure in the first trimester. We did not find strong evidence of a dose–response relationship, but there was some evidence that antipyretic medications may have a protective effect when used in relation to febrile episodes.We found substantial evidence to support the contention that maternal fever during pregnancy may negatively affect offspring health. The harmful effects seemed to cover both short- and longer-term health outcomes; however, for several outcomes, the evidence was insufficient to judge any association.</abstract><remote-database-name>Silverchair</remote-database-name><urls><web-urls><url>https://doi.org/10.1542/peds.2013-3205</url></web-urls></urls><access-date>2022-01-11 18:53:40</access-date></record><record><database name="MyLibrary">MyLibrary</database><source-app name="Zotero">Zotero</source-app><ref-type name="Journal Article">17</ref-type><contributors><authors><author>Fedewa, Michael V.</author><author>Gist, Nicholas H.</author><author>Evans, Ellen M.</author><author>Dishman, Rod K.</author></authors></contributors><titles><title>Exercise and Insulin Resistance in Youth: A Meta-Analysis</title><secondary-title>Pediatrics</secondary-title><short-title>Exercise and Insulin Resistance in Youth</short-title></titles><periodical><full-title>Pediatrics</full-title><abbr-1>Pediatrics</abbr-1></periodical><pages>e163-e174</pages><volume>133</volume><number>1</number><issue>1</issue><dates><year>2014</year><pub-dates><date>January 1, 2014</date></pub-dates></dates><isbn>0031-4005</isbn><electronic-resource-num>10.1542/peds.2013-2718</electronic-resource-num><abstract>The prevalence of obesity and diabetes is increasing among children, adolescents, and adults. Although estimates of the efficacy of exercise training on fasting insulin and insulin resistance have been provided, for adults similar estimates have not been provided for youth. This systematic review and meta-analysis provides a quantitative estimate of the effectiveness of exercise training on fasting insulin and insulin resistance in children and adolescents.Potential sources were limited to peer-reviewed articles published before June 25, 2013, and gathered from the PubMed, SPORTDiscus, Physical Education Index, and Web of Science online databases. Analysis was limited to randomized controlled trials by using combinations of the terms adolescent, child, pediatric, youth, exercise training, physical activity, diabetes, insulin, randomized trial, and randomized controlled trial. The authors assessed 546 sources, of which 4.4% (24 studies) were eligible for inclusion. Thirty-two effects were used to estimate the effect of exercise training on fasting insulin, with 15 effects measuring the effect on insulin resistance. Estimated effects were independently calculated by multiple authors, and conflicts were resolved before calculating the overall effect.Based on the cumulative results from these studies, a small to moderate effect was found for exercise training on fasting insulin and improving insulin resistance in youth (Hedges’ d effect size = 0.48 [95% confidence interval: 0.22–0.74], P &amp;lt; .001 and 0.31 [95% confidence interval: 0.06–0.56], P &amp;lt; .05, respectively).These results support the use of exercise training in the prevention and treatment of type 2 diabetes.</abstract><remote-database-name>Silverchair</remote-database-name><urls><web-urls><url>https://doi.org/10.1542/peds.2013-2718</url></web-urls></urls><access-date>2022-01-11 18:53:43</access-date></record><record><database name="MyLibrary">MyLibrary</database><source-app name="Zotero">Zotero</source-app><ref-type name="Journal Article">17</ref-type><contributors><authors><author>Hodgkinson, Stacy</author><author>Beers, Lee</author><author>Southammakosane, Cathy</author><author>Lewin, Amy</author></authors></contributors><titles><title>Addressing the Mental Health Needs of Pregnant and Parenting Adolescents</title><secondary-title>Pediatrics</secondary-title></titles><periodical><full-title>Pediatrics</full-title><abbr-1>Pediatrics</abbr-1></periodical><pages>114-122</pages><volume>133</volume><number>1</number><issue>1</issue><dates><year>2014</year><pub-dates><date>January 1, 2014</date></pub-dates></dates><isbn>0031-4005</isbn><electronic-resource-num>10.1542/peds.2013-0927</electronic-resource-num><abstract>Adolescent parenthood is associated with a range of adverse outcomes for young mothers, including mental health problems such as depression, substance abuse, and posttraumatic stress disorder. Teen mothers are also more likely to be impoverished and reside in communities and families that are socially and economically disadvantaged. These circumstances can adversely affect maternal mental health, parenting, and behavior outcomes for their children. In this report, we provide an overview of the mental health challenges associated with teen parenthood, barriers that often prevent teen mothers from seeking mental health services, and interventions for this vulnerable population that can be integrated into primary care services. Pediatricians in the primary care setting are in a unique position to address the mental health needs of adolescent parents because teens often turn to them first for assistance with emotional and behavioral concerns. Consequently, pediatricians can play a pivotal role in facilitating and encouraging teen parents’ engagement in mental health trea
[truncated: 94,674 more chars]
