# Supplementary material for: An umbrella review of reviews on challenges to meaningful adolescent involvement in health research
Source: Health Expect. 2024 Jan 27;27(1):e13980. doi: 10.1111/hex.13980 (PMC10821743; doi:10.1111/hex.13980)
Supplement: Supplementary file 1 — Supporting information. [file HEX-27-e13980-s001.zip › Search record and results/Other sources/Websites of health organizations/Google/Websites identified - 271.xlsx]

## Sheet: 1. Google search
Organizations	About the organization	Website
International youth health organization	YHO is one of the leading organizations that empowers young people to work on Youth Health. We teach, train, connect and financially support youth from different backgrounds to actively participate in prevention programmes, research, policy and leadership on Youth Health.	https://www.yho.network/
Youth Health Community	Sharing knowledge to support a healthy childhood Every child has the right to grow up healthy. Our community brings together programmes from around the world that work to promote a healthy weight for our young people. Join our international community to discuss the good practices and challenges we encounter in promoting a healthy environment and lifestyle for youngsters. Through exchange our aim …	https://youthhealthcommunity.com/
National youth council of Ireland	The National Youth Health Programme (NYHP) is a partnership between the National Youth Council of Ireland, the Health Service Executive and the Department of Children and Youth Affairs. The NYHP is dedicated to developing and promoting a culture within the youth sector which focuses on health and wellbeing by building the capacity of the youth workers and volunteers. NYHP also acts as a conduit b…	https://www.youth.ie/
Global Coalition on youth mental health	The Global Coalition on Youth Mental Health is an initiative that aims to amplify the many voices on youth mental health worldwide. We are engaging with leading mental health organizations, communities, and individuals to galvanize awareness, collaboration, and action.	https://ymentalhealth.org/
Youth Organizations	List	https://www.aacap.org/AACAP/Families_and_Youth/Youth_Resources/Learning_About_Mental_Illness/Youth_Organizations.aspx
Youth move national	Youth MOVE National is a youth-driven, chapter-based organization dedicated to improving services and systems that support positive growth and development by uniting the voices of individuals who have lived experience in various systems—including mental health, juvenile justice, education, and child welfare.	https://youthmovenational.org/mission-and-vision/
Minding your body	At Minding Your Mind, we create experiences that open minds and show people they are not alone when they are struggling. Our group of young adult speakers, who have successfully and productively coped with their mental health challenges, share their stories of hope, recovery, and resilience. We use the power of storytelling to provide evidence-based education about mental health challenges in sch…	https://mindingyourmind.org/
Lets	Let's Erase the Stigma Educational Foundation addresses issues that youth face every single day in school, in the media, and at home-issues that are sometimes hard to discuss. But LETS youth are changing the world because they are not afraid to say something about	http://www.lets.org/
Reach Out	ReachOut is Australia’s leading online mental health organisation for young people and their parents. Website provides practical support, tools and tips to help young people get through anything from everyday issues to tough times – and the information we offer parents makes it easier for them to help their teenagers, too.	https://au.reachout.com/index.php
The Trevor Project	The Trevor Project is the leading national organization providing crisis intervention and suicide prevention services to lesbian, gay, bisexual, transgender, and questioning youth.	https://www.thetrevorproject.org/
Youth Health Organisation (YOHO)	Youth Health Organisation (YOHO) is a Botswana youth initiative that promotes sexual health among young people. It aims to contribute to the reduction of HIV/AIDS, sexually transmitted infections (STIs) and teenage pregnancy amongst young people aged 14-29 in the country.	https://www.comminit.com/hiv-aids/content/youth-health-organisation-yoho
Related Organizations (The following list directs you to websites offering assistance and information on a variety of topics related to adolescent health. While SAHM has occasionally partnered with some of these organizations or groups, we do not control, monitor or guarantee the information contained in these sites.)	List	https://www.adolescenthealth.org/Resources/Clinical-Care-Resources/Related-Organizations.aspx
American academy of pediatrics	The Section on Adolescent Health (SOAH) provides a forum for pediatricians interested in the health care of adolescents and enables members to meet for the purpose of discussion and development of ideas and programs which will improve the health and care of young people.	https://www.aap.org/en/community/aap-sections/adolescent-health/
American academy of child and adolescent psychiatry		https://www.aacap.org/
The center for health and health care in schools	The Center for Health and Health Care in Schools (CHHCS) is a nonpartisan policy, resource and technical assistance center with a history of developing school-connected strategies for better health and education outcomes for children. CHHCS partners with foundations, government health and education agencies, school districts, and providers across the country to support their school-connected init…	https://healthinschools.org/
Center for young women's health	The Center for Young Women’s Health (CYWH) is a partnership between the Division of Adolescent/Young Adult Medicine and the Division of Gynecology, at Boston Children’s Hospital. The Center is an educational entity that is committed to providing girls and young women with carefully researched health information, educational programs, and conferences. The mission of our website is to help girls, y…	https://youngwomenshealth.org/
council of pediatric subspecialties	The Council of Pediatric Subspecialties advances child health through communication and collaboration within its network of pediatric subspecialties and liaison organizations.	https://www.pedsubs.org/
Healthy Teen Network	We believe every young person has the right to live their authentic sexuality. That means making decisions about their own body and relationships—and feeling good doing it. Decisions about if, when, and how to parent—or not. And the freedom to become who they want to be. And we see you—teachers and educators, counselors and clinicians, caring adults—helping them do this. Every day, providing hone…	https://www.healthyteennetwork.org/
International Association for Adolescent Health	The International Association for Adolescent Health is a multidisciplinary, non-government organization which aims to improve the health, development and wellbeing of 10-24-year-old adolescents and young adults, in every region of the world. Since its inception in 1987, IAAH has been committed to evidence-informed practices and policies, and to ensuring that young voices inform our work.	https://iaah.org/
North American Society for Pediatric and Adolescent Gynecology (NASPAG),	The North American Society for Pediatric and Adolescent Gynecology (NASPAG), founded in 1986, is dedicated to providing multidisciplinary leadership in education, research, and gynecologic care to improve the reproductive health of youth. Its focus is to serve and be recognized as the lead provider in PAG education, research, and clinical care, conduct and encourage multidisciplinary and inter-pr…	https://www.naspag.org/about-us
National adolescent and young adult health information center	NAHIC: The National Adolescent and Young Adult Health Information Center is based within the University of California, San Francisco’s Division of Adolescent and Young Adult Medicine, Department of Pediatrics and the Philip R. Lee Institute for Health Policy Studies. In its efforts to improve adolescent and young adult health, NAHIC focuses on the intersection of public health, systems of care an…	https://www.naspag.org/about-us
NIDA for Teens	The trusted source for science-based information on teen drug use and its effects.	https://teens.drugabuse.gov/
Office of Adolescent Health (OAH)	The Office of Population Affairs (OPA), in the Office of the Assistant Secretary for Health, administers the Title X family planning, Teen Pregnancy Prevention, and Embryo Adoption Awareness programs. OPA advises the Secretary and the Assistant Secretary for Health on a wide range of reproductive and adolescent health topics, including teen pregnancy prevention, family planning, and sterilization…	https://opa.hhs.gov/
Society for research on adolescence	As a community of researchers, our goals are to advance our understanding of adolescence and enhance the wellbeing of youth in a globalized world. We promote high-quality research that considers the biological, psychological, and sociocultural aspects of development in context. We aim to lead and shape scientific and public discourse on youth and adolescence and to guide parenting, schooling, pro…	https://www.s-r-a.org/
TeensHealth	Support and advice on health for parents and kids	https://www.kidshealth.org/
Young Men's health	Youngmenshealthsite.org (YMH) is a website developed by the Division of Adolescent and Young Adult Medicine at Boston Children’s Hospital. The purpose of the website is to provide carefully researched health information to teenage boys and young men. The Division of Adolescent and Young Adult Medicine has a long-standing commitment to providing health information to teen boys, young men, and thei…	https://youngmenshealthsite.org/about-us/
Euro youth mental health	We are a non-profit organisation currently run by passionate and enthusiastic young volunteers who share their expertise and experiences to improve the mental health support young people get across Europe. We act in order to raise up, the voices of young people to promote mental health and support those impacted by mental ill-health across Europe.	https://eymh.org/about/
Irish youth foundation	The Irish Youth Foundation is a registered charity and the only grant making foundation in the Republic of Ireland dedicated solely to meeting the needs of children and young people from disadvantaged backgrounds. We do this by supporting a wide range of outstanding projects and organisations across the country and by working closely with Ireland’s dedicated youth workers and project leaders to h…	https://iyf.ie/about/
JIGSAW	At Jigsaw, we are here to make sure that every young person’s mental health is valued and supported. Mental health can affect every aspect of a young person’s life. We believe every young person must have the support that’s right for them, whatever they are going through.We give families, educators, and those who support young people’s mental health ways to cope and the skills to be there for you…	https://jigsaw.ie/about-jigsaw/
International Federation of Medical Students Associations (IFMSA)	The International Federation of Medical Students Associations (IFMSA), founded in 1951, is one of the world’s oldest and largest student-run organisations. It represents, connects and engages every day with an inspiring and engaging network of 1.3 million medical students from 133 NMOs in 123 countries around the globe.	https://ifmsa.org/
Teen Health Resources	Resource guide	https://libguides.consortiumlibrary.org/c.php?g=488802&p=3343203
Global Health youth organization	The Global Health Youth Organization (GHYO) is a community created for students who want to experience the medical field. At the GHYO, we connect students from around the world with medical and global health professionals who pursue a career in healthcare. GHYO allows students to learn about global health with no barriers by providing webinars and AMAs from medical professionals. We also give stu…	https://www.ghyo.org/
BIG six youth organizations	For the first time ever at this scale, an alliance of the Big 6 Youth Organizations are coming together around a Global Youth Mobilization to shine a spotlight on young people whose lives have been disrupted by the pandemic. Rooted in millions of local communities around the world, the Big 6 involve more than 250 million young people and have contributed to the empowerment of more than one billio…	https://bigsix.org/
Public Health Institute of Western Massachusetts	PHIWM provides skills, expertise, and experience to create successful public health campaigns and sustainable system changes to improve health and well-being in Western MA. We build on community assets and build community capacity to positively impact social determinants of health by engaging and partnering collaboratively with communities and leading data to action strategies to champion and adv…	https://www.publichealthwm.org/what-we-do
Youth Mental Health Laboratory at UCD	The Youth Mental Health lab (YMH lab) was established in 2013 by Professor Barbara Dooley, Professor Eilis Hennessy and Assistant Professor Amanda Fitzgerald to promote research in youth mental health and to translate research findings into having a positive impact on the lives of young people. The lab comprises faculty and graduate students engaged on research relating to youth mental health. Ou…	https://www.ucd.ie/psychology/research/researchcentresandlaboratories/youthmentalhealthlaboratory/
Websites for Parent/Caregivers & Young People (Identified from ucd mental health lab)	List	https://www.ucd.ie/psychology/t4media/WebsiteResource_CAMHS2020.pdf
Mental Health Ireland	Website provides resources, information and links to supports and services in Ireland for young people and families. Family wellbeing toolkit for COVID19, downloadable routine templates, info on how to host a friends and family virtual cafe.	https://www.mentalhealthireland.ie/get-support/covid19/
SpunOut	SpunOut provides information to young people on mental health and other topics. It also has an online directory of services in Ireland.	https://spunout.ie/
Young Minds	UK’s leading charity for supporting mental health of children and young people. Website provides resources/videos/stories and support for young people and parents in relation to mental health	https://youngminds.org.uk/
Child Mind Institute	US website with lots of resources for parents/children/young people on a wide range of mental health topics (lists topics A-Z and includes information and resources in a variety of areas and resources for parents + intervention resources for DBT etc).	. https://childmind.org/topics-a-z/
BeLonGTo	BeLonG To youth services is Ireland’s national organisation supporting lesbian, gay, bisexual, transgender, and intersex (LGBTI+) young people aged 14-23 years in Ireland. Website provides advice, support and links to groups/services for young people and parents.	https://www.belongto.org/
Anxietybc	Anxietybc Free online, self-help, evidence-based resources on anxiety.	https://www.anxietycanada.com/
Get Self-Help	UK based website developed by a mental health nurse/CBT psychotherapist providing downloadable resources e.g. CBT step by step guides, videos, information on a variety of MH problems and mindfulness	https://www.getselfhelp.co.uk/index.html
OCD Ireland OCD Action	Irish and UK National charities for OCD providing information and resources about OCD for parents and young people.	. https://www.ocdireland.org/; https://www.ocdaction.org.uk/
BodyWhys	Ireland’s eating disorder organisation. Information, resources and link to email support for young people and parents.	https://www.bodywhys.ie/
Beat Eating Disorders	UK's eating disorder charity website.	https://www.beateatingdisorders.org.uk/
ADDitude	US website providing information, support, and professional/educational resources for adults with ADHD, parents/caregivers of children with ADHD, educators and professionals. The site includes webinars, podcasts, etc.	https://www.additudemag.com/
CHADD (Children & Adults with ADHD)	Long-established US website that offers information, support and advocacy for adults with ADHD, parents/caregivers of children with ADHD, educators and professionals. The website has resources such as research, fact sheets, blogs, webinars and podcasts.	https://chadd.org/
ESuicide Talk	Online suicide prevention course adapted by the HSE and Irelands National Office of Suicide Prevention (courses are €20). esuicideTALK is a 1-2 hour exploration in suicide awareness. The programme is organised around the question “should we talk about suicide?” and offers a space to safely explore some of the more challenging issues relating to suicide. The programme encourages everyone to find a…	https://www.esuicidetalk.net/client-register/c4ca4238a0b923820dcc509a6f75849b
International association for youth mental health	IAYMH is for health, education and welfare professionals, researchers, policy makers, young people and families. Our aim is to improve mental health outcomes for 12-25 year olds.	https://www.iaymh.org/
TINADA Youth Organization (TIYO)	TINADA exists to promote integrated health, education empowerment, human rights advocacy, disaster risk-reduction and economic empowerment among the marginalized youth and families leaving within the Lake Victoria Region through capacity building, support services, mentorship, demonstrated good practices and strategic networking. We work on ending stigma and discrimination among persons suffering…	https://tinadayouth.wordpress.com/
YOUTH HEALTHCARE	Youth Health Care (Jeugdgezondheidszorg, JGZ) is a national service intended for all children up to 18 years. It is free of charge.	https://h4i.nl/themes-and-services/giving-birth-and-young-children/youth-healthcare/
Youth mental health canada	YMHC is a community-based, youth-led charitable non-profit organization focused on youth, family and community engagement for mental health education, support, advocacy and change. We advocate for needs-based, culturally sensitive, trauma-informed mental health supports, services and educational accommodations and direct funding to families to support young people with chronic mental health disab…	https://ymhc.ngo/
ACBAR Agency coordinating body for Afghan relief and development	Website not found
The happy organization	HAPPY is a youth-founded and led 501(c)(3) organization that promotes youth empowerment through holistic education. We commit to planting seeds for the next generation to blossom into happy, healthy, informed, and activated individuals in their homes, schools, communities, and the world. All of these initiatives are based on instilling our "3 Keys to HAPPY" philosophy: Nurturing physical health (…	https://www.thehappyorg.org/
Youth Health and Development Organization (YHDO)	YHDO is a non-governmental and non-for-profit organization established in Afghanistan since 2009. YHDO is registered with Ministry of Economy of Islamic Republic of Afghanistan. YHDO primary focus is to offer a range of services to Afghan youth and other marginalized groups in the wider society. YHDO Vision A socially inclusive Afghanistan where in the youth are empowered to exercise their rights…	https://www.devex.com/organizations/youth-health-and-development-organization-yhdo-60299
Youth-led organizations and SRHR: a step by step guide to creating sustainable youth-led organizations working on sexual and reproductive health and rights	Resource guide	https://healtheducationresources.unesco.org/library/documents/youth-led-organizations-and-srhr-step-step-guide-creating-sustainable-youth-led
Youth Health Empowerment Project/Y-HEP Adolescent and Young Adult Health Center	The Y-HEP Health Center offers an inclusive, trauma-informed, gender affirming approach to healthcare for adolescents and young adults (ages 13-24), providing access to comprehensive primary care, sexual and reproductive health services, integrated behavioral health, PrEP (Pre-Exposure Prophylaxis for HIV), and other relevant social services that aim to address the social determinants of health. …	https://fight.org/programs/y-hep-health-center/
Community & Youth Services	Leading Edge Group has significant experience in delivering Lean support for community agencies and youth services providers. We have worked with family health teams, community care access centres, youth services organizations and community health centres and engaged with them in a number of areas: HCV patient throughput and quality improvement Customized Lean training for youth service organizat…	https://www.leadingedgegroup.com/community-youth-services/
Youth online psychological and well-being supports (blog)	Blog	https://www.silvercloudhealth.com/uk/blog/youth-online-psychological-and-well-being-supports
Association for young people's health	The Association for Young People’s Health is the UK’s leading independent voice for young people’s health. We bridge the worlds of policy, practice and evidence to promote better understanding of young people’s health needs, and to advocate for youth friendly health services. By sharing learning and best practice we can promote and provide better services to meet young people’s specific health ne…	https://www.youngpeopleshealth.org.uk/our-work
Canadian pediatric society	The Canadian Paediatric Society is the national association of paediatricians, committed to working together to advance the health of children and youth by nurturing excellence in health care, advocacy, education, research and support of its membership.	https://cps.ca/en/sections/global-child-youth-health
Youth power	YouthPower uses a positive youth development approach to implement programs within and across sectors. YouthPower seeks to improve the capacity of youth-led and youth-serving institutions and engage young people, their families and communities so that youth can reach their full potential.	https://www.youthpower.org/youthpower-about-page
National organizations for youth safety	The National Organizations for Youth Safety (NOYS) is a coalition of nonprofit and for-profit youth-serving organizations and government agencies working together toward the common goal of addressing health and safety issues that affect youth in the United States.	https://noys.org/about
Youth work Ireland	Youth Work Ireland is the largest youth organisation in Ireland. We are made up of 20 Local Member Youth Services and a national office. We support our members to deliver an Integrated Youth Services Model to young people in their communities. This means that young people around Ireland can avail of a whole range of services and supports if and when they need them. We actively engage with over 76…	https://www.youthworkireland.ie/who-we-are/about-us
https://www.ementalhealth.ca/Canada/Child-and-Youth-Service-Organizations/index.php?m=heading&ID=68	List
Canadian Academy of Child and Adolescent Psychiatry (CACAP)	The Canadian Academy of Child and Adolescent Psychiatry is a professional association whose members consist primarily of child and adolescent psychiatrists in Canada. The Academy promotes the mental health of children and the professional affairs of Canada’s child and adolescent psychiatrists.	http://www.cacap-acpea.org/
Big Brothers Big Sisters of Canada	Big Brothers Big Sisters of Canada (BBBSC) is the leading child and youth serving organization providing mentoring programs across the country. Providing support to more than 1000 Canadian communities, our over 150 local agencies offer the service that the organization was founded on one-to-one matching. Men and women (age 18 or older) give of their time to become a mentor to a youngster who can …	http://www.bbbsc.ca/
Canadian Safe School Network (CSSN)	National, not-for-profit, registered charitable organization with a mandate to reduce youth violence and make our schools and communities safer. The organization grew out of the Government of Ontario’s Safe School Task Force and was launched in 1997 by representatives from police, education and business communities. CSSN is the only organization of its kind in Canada and is recognized by national…	http://www.canadiansafeschools.com/
Cangrands	CANGRANDS is a not-for-profit organization devoted to providing support for Kin caregiver families across Canada. Approximately 57,000 children are being raised by Kin in Canada. Most of these children are being raised by a grandma or aunt who is retired with very low income. There is very little in the way of support for these children, many of which have suffered neglect and abuse. CANGRANDS we…	http://www.cangrands.com/
Centre for Family Initiatives (CFI)	Centre for Family Initiatives extends Pine River’s knowledge and experience to serve not just our most acute populations but to work with families and care providers to support mental wellness and prevent the need for more intensive interventions. By helping families understand more about mental health, child and adolescent development and how to support their child in a way that fosters connecti…	http://pineriverinstitute.com/workshop
Jer's Vision	Educational programming, conferences and professional development, art programs, community involvement, and supporting youth ideas to address bullying, homophobia, transphobia and discrimination in schools and youth communities.	http://www.jersvision.org/en
Kids Help Phone	Kids Help Phone is Canada’s only bilingual phone and on-line counselling service for youth. It’s free, anonymous and confidential. Professional counsellors are available any time of the day or night, 365 days a year, to help young people deal with concerns large or small. As a community-based national charity, Kids Help Phone relies on individual and corporate donations to fund these vital servic…	http://www.kidshelpphone.ca/
NEED2 Prevention Education and Support (NEED2)	NEED2 provides: * Suicide prevention and awareness education in middle schools, high schools and in community--primarily youth focused (as of 2013) within the Greater Victoria area. * Online emotional support and crisis intervention for youth and young adults at Youthspace.ca. * Support Group for adults who have lost loved ones to suicide. * Community training workshops in ASIST, Mental Health Fi…	http://www.need2.ca/
Operation Come Home (OCH)	Operation Come Home is an employment, education, and support centre for homeless and at-risk youth age 16 and up. Our programs focus on what works and what matters to youth, as well as encourage personal growth of everyone as an individual. Operation Come Home is based in Ottawa, Ontario. Operation Come Home is a registered charitable organization.	http://www.operationcomehome.ca/
https://youthtoday.org/2021/09/somali-community-organization-aims-to-train-youth-as-health-workers/	BLOG
Youth: choices and change: promoting healthy behaviors in adolescents	Book
Youth Mental Health Association	The Youth Mental Health Association is a for-youth, by-youth non-profit organization with the goal of destigmatizing mental health. We have a dedicated and passionate team of volunteers who put in a lot of effort into reaching our goals.	https://www.ymha.org/
Youth priorities for global health	Article	https://www.nature.com/articles/s41591-021-01474-8
Youth Health Organization (YOHO)	DUPLICATE
Canadian Child and Youth Health Coalition/The sandbox project	➢ Ensure Canada is making progress in implementing the UN Convention on the Rights of the Child and in achieving measurably better outcomes for children (across domains of rights and wellbeing) ➢ Facilitate meaningful engagement with children and youth, families, NGOs and other stakeholders on important children’s priorities to advise the federal government and other entities that have responsibi…	http://sandboxproject.ca/ccyhc
PAHO	The Pan American Health Organization (PAHO) is the specialized international health agency for the Americas. It works with countries throughout the region to improve and protect people's health.	https://www.paho.org/en
Youth tech health	YTH is an initiative of ETR, a non-profit organization committed to improving health outcomes and advancing health equity for youth, families, and communities. YTH is the partner of choice for those in search of new ways to advance the health of youth and young adults through technology.	https://yth.org/about/
National Assembly of Youth Organizations of the Republic of Azerbaijan (NAYORA)	Website not found
Challenges and strategies for sustaining youth-friendly health services — a qualitative study from the perspective of professionals at youth clinics in northern Sweden	Article	https://reproductive-health-journal.biomedcentral.com/articles/10.1186/s12978-016-0261-6
headspace National Youth Mental Health Foundation Australian organization	headspace is the National Youth Mental Health Foundation providing early intervention mental health services to 12-25 year olds. headspace can help young people with mental health, physical health (including sexual health) alcohol and other drug services, and work and study support.	headspace.org.au
Adolescent health	WIKIPEDIA PAGE	https://en.wikipedia.org/wiki/Adolescent_health
AstraZeneca Young Health Programme	The AstraZeneca Young Health Programme works to help young people aged 10-24 to take control of their health, especially to combat long-term conditions such as cancers, diabetes, respiratory and heart diseases, and mental ill health. These are often called non-communicable diseases (NCDs).	https://www.younghealthprogrammeyhp.com/
On being youth centered	Resource guide	https://novascotia.ca/dhw/healthy-development/documents/On-Being-youth-Centred-A-Guideline-for-Individuals-and-Organizations.pdf
Health coalition for children and youth	The Health Coalition for Children and Youth is comprised of members who represent over 50 organizations throughout the State of Washington. Together, through collaborative measures and legislative action, we are dedicated to advocating for the health, well-being and equity of ALL children in our state.	http://hccywa.org/
Youth Health and Development Organization (YHDO)	website down	WEBSITE DOWN
Youth.gov	youth.gov is the U.S. government website that helps you create, maintain, and strengthen effective youth programs. Included are youth facts, funding information, and tools to help you assess community assets, generate maps of local and federal resources, search for evidence-based youth programs, and keep up-to-date on the latest, youth-related news.	https://youth.gov/youth-topics/adolescent-health
https://www.mgccf.org/mississippi-gulf-coast-youth-health-coalition/	website down	WEBSITE DOWN
Help and hope for youth	Help & Hope for YOUth is a multi-sector initiative of Arizona Youth Partnership. The Help & Hope for YOUth Alliance (formerly the Arizona Youth Mental Health Alliance) was formed in 2017 by the National Alliance on Mental Illness Southern Arizona (NAMI SA) with University of Arizona partners Southwest Institute for Research on Women (SIROW) and the Department of Family and Community Medicine (DFC…	https://helphopeforyouth.org/about/
Youth Workers' Role in Engaging Youth in Health Advocacy ...	Article
HSO 82001:2017(E):2017 - Child, Youth and Family Services	Resource guide	https://healthstandards.org/standard/child-youth-family-services/
TOOLKIT: YOUTH-CENTERED CARE	Resource guide	https://nahic.ucsf.edu/resource_center/toolkit-youth-centered-care/
Youth Mental Health Project	The Youth Mental Health Project educates, empowers, and supports families and communities so they will have knowledge, skills, and resources they need to support the social, emotional, mental, and behavioral health of youth. The organization believes every child’s mental well-being needs to be nurtured, and that mental wellness and physical wellness should be equally prioritized. The Youth Mental…	https://www.rtor.org/youth-mental-health-project/
Youth and road safety	Resource guide
Big 6 Youth Organizations and WHO launch Global Youth Mobilization	Blog	https://www.scout.org/global-youth-mobilization-for-generation-disrupted
YHS cork youth health	Website not found	https://ie.locale.online/yhs-cork-youth-health-service-1762924760.html
Meaningful youth engagement in global health means equal partnership and power sharing	BLOG	https://blogs.bmj.com/bmj/2019/02/14/meaningful-youth-engagement-in-global-health-means-equal-partnership-and-power-sharing/
Child and Youth Health Network	The C&YHN emerged out of extensive discussion and consultations with service delivery organizations, health practitioners, front-line staff working with children and youth, systems leaders, parents, children and youth who voiced the critical need for a comprehensive approach to the health and well-being of children and youth. Coming together as a large multi-sectoral initiative, the C&YHN aimed t…	https://childyouthhealth.org/
Call for delegates: the 4th Global Youth Meet on Health	News	https://ncdalliance.org/news-events/news/call-for-delegates-the-4th-global-youth-meet-on-health
Youth Coalition for Sexual and Reproductive Rights	The Youth Coalition for Sexual and Reproductive Rights is an international organization of young people committed to promoting adolescent and youth sexual and reproductive rights at the national, regional and international levels.	https://youthcoalition.org/
Distributive Leadership Within an Emerging Network of Integrated Youth Health Centres: A Case Study of Foundry	Article	https://www.ncbi.nlm.nih.gov/pmc/articles/PMC7716781/
Section 9. Establishing Youth Organizations	Resource guide	https://ctb.ku.edu/en/table-of-contents/implement/provide-information-enhance-skills/youth-organizations/main
Organizations Supporting Youth Involved With Child Welfare	List	https://www.childwelfare.gov/organizations/?CWIGFunctionsaction=rols:main.dspList&rolType=Custom&RS_ID=29
Advocates for youth	Advocates for Youth works alongside thousands of young people here in the U.S. and around the globe as they fight for sexual health, rights and justice.	https://www.advocatesforyouth.org/about/our-programs/
YoungMinds	We’re the UK’s leading charity fighting for children and young people's mental health. We want to see a world where no young person feels alone with their mental health, and all young people get the mental health support they need, when they need it, no matter what.	https://www.youngminds.org.uk/about-us/
Foster youth health	Youth in foster care feel connected, safe, and empowered to make informed decisions about their sexual health and relationships.	https://tfyhi.socialwork.utexas.edu/
Choose mental health	Choose Mental Health is changing nationally the approach to mental health for children. A stigma-free space to explore, communicate and get answers, real answers on how to solve mental health problems.	https://choosementalhealth.org/about/
Youth Participatory Action Research (YPAR)	Blog	https://www.oregon.gov/oha/ph/healthypeoplefamilies/youth/pages/youth.aspx
Adolescent health champions (INDIA)	We train adolescents as youth health leaders (Champions) so they can help their peers navigate these health challenges and thrive during adolescence.	https://adolescenthealthchampions.org/our-approach/
https://www.peelregion.ca/health/youth/partners.htm	List
Associated Youth Services of Peel	AYSP is a dynamic team of optimistic and compassionate professionals and volunteers dedicated to helping children, youth and families manage mental health and/or justice issues in order to realize their potential and encourage their contribution to community.	www.aysp.ca
Big Brothers Big Sisters of Peel	Big Brothers Big Sisters of Peel facilitates life-changing relationships that inspire and empower children and youth to reach their potential.	http://www.bbbspeel.com/en/Home/default.aspx
Boys and Girls Club of Peel	Boys and Girls Club of Peel creates a safe, supportive environment where the children and youth experience new opportunities, overcome barriers, build positive relationships and develop confidence and skills for life.	www.bgcpeel.org
Canadian Mental Health Association Peel Branch	CMHA Peel offers supportive programs to people impacted by mental illness and provide support and education that promotes and maintains mental health in Brampton, Caledon and Mississauga.	www.cmhapeel.ca
Erin Mills Youth Centre	Erin Mills Youth Centre is located within the Erin Mills United Church and provides services and programs to the children and youth within the West Mississauga area.	www.erinmillsyouthcentre.com
Heal Network	The Heal Network consists of 18 agencies that help children heal from their exposure to women abuse.	www.healnetwork.org/
Kinark Child and Family Services	Kinark Child and Family Services is a children's mental health organization in Ontario that provides help to children and youth, families and communities.	www.kinark.on.ca/
Ministry of Children and Youth Services	The Ministry of Children and Youth Services is working collaboratively with community partners, as well as the Ministries of Education, Health and Long-Term Care, Community and Social Services, Citizenship and Immigration, and Tourism, Culture and Sport to integrate a number of Ontario's children and youth programs and services.	www.children.gov.on.ca/htdocs/English/index.aspx
Nexus Youth Services	Nexus Youth Services creates opportunities for youth by providing high quality services that are inclusive and responsive to the needs and voices of youth.	nexusyouth.ca
Peel Children and Youth Initiative	PCYI is a back-bone organization that works with more than 100 member organizations to improve service outcomes for every child, youth and young adult (0-24 years, giving them the opportunity to live in a safe and healthy environment, realize their potential and achieve success, and contribute to their community in meaningful ways.	www.pcyi.org
Peel's Children's Aid	Peel Children's Aid protects children from abuse and neglect and helps parents and caregivers build healthy families. They also work with families who may be facing challenges such as poverty, unemployment, ill health, domestic violence, mental health issues, or caring for a child who has serious physical, emotional or developmental difficulties.	www.peelcas.org
Peel Children's Centre	Peel Children's Centre is one of the largest children's mental health treatment agencies in Canada, providing a range of high quality services for children, youth and their families who are experiencing serious emotional difficulties.	www.peelcc.org
Rapport Youth and Family Services	Rapport Youth & Family Services is a non-profit social service organization that provides counselling and related support services to youth in Peel Region.	www.rapportyouth.com/
Roy McMurty Youth Centre	The Roy McMurtry Youth Centre in Brampton is an innovative detention facility designed to accommodate youth in detention and those serving secure custody sentences. The Centre offers educational, recreational and rehabilitative programs intended to help reduce the likelihood of youth offenders to re-offend, while ensuring they are held accountable for their actions.
Town of Caledon - Caledon Youth Centre	The Youth Centre is operated by Caledon Youth Services, located at the Caledon Centre for Recreation and Wellness. Designed especially for our youth, this Centre is a place they can call their own. Home to CYS, the Centre is a perfect facility for youth activities such as basketball, "Flipside" Skate Park, ping-pong, arts and crafts, battle of the bands, monthly grade 7 and 8 dances and much more.	www.caledon.ca/recreation/facilities
The Dam	The Dam is a non-profit organization that gives hope and help to youth and young moms and offers love, respect and dignity for all. The Dam develops, assists and mentors them on their journey toward their full potential by building strong and healthy lives to prevent future crises.	www.thedam.org/thedam/home
Youth & Family Resources	We realize it can be overwhelming when your child starts to struggle with a mental health issue and we want to support parents in being able to intervene early and get the support they need. YouthWell works collaboratively with our Santa Barbara County community organizations to simplify access to resources for youth ages 10-25 and their families. There is a list of CRISIS Resources below. View C…	https://youthwell.org/resources/
Adolescent health initiative	AHI’s goal is to transform the health care landscape for adolescents and young adults. We provide training and technical assistance in 40 states to improve adolescent-centered care.	https://umhs-adolescenthealth.org/
Youth Health Unit	The Youth Health Unit has chosen to develop services that are appropriate for adolescents, using the criteria set out by the World Health Organization (Adolescent Friendly Health Services - An Agenda for Change.- WHO, 2003) Its primary mission is to promote access to care for young people, particularly those who have difficulty navigating the healthcare system or who have difficulty finding a reg…	https://www.hug.ch/en/youth-health
Facing the Challenge of Care for Child and Youth Mental Health in Canada: A Critical Commentary, Five Suggestions for Change and a Call to Action	BLOG	https://www.longwoods.com/content/22359/healthcare-quarterly/facing-the-challenge-of-care-for-child-and-youth-mental-health-in-canada-a-critical-commentary-fiv
Youth Organizations	List
Minding Your Mind	Minding Your Mind’s primary objective is to provide mental health education to adolescents, teens and young adults, their parents, teachers, and school administrators.Their goal is to reduce the stigma and destructive behaviors often associated with mental health issues.	mindingyourmind.org
My L.I.F.E. (Magellan Youth Leaders Inspiring Future Development):	Magellan is dedicated to helping to improve the lives of youth in Pennsylvania.	https://www.magellanofpa.com/for-members/community/my-life/
Youth move national	We’re a youth-driven, chapter-based organization dedicated to improving services and systems that support positive growth and development by uniting the voices of individuals who have lived experience in various systems including mental health, juvenile justice, education, and child welfare.	https://youthmovenational.org/
Inside the black box of youth participation and engagement: Development and implementation of an organization-wide strategy for Orygen, a national youth mental health organization in Australia	Article	https://onlinelibrary.wiley.com/doi/full/10.1111/eip.13033
HEADSPACE	DUPLICATE
MOUNT SINAI ADOLESCENT HEALTH CENTER - PROJECT ​IMPACT	The Mount Sinai Adolescent Health Center provides confidential, comprehensive medical, mental health, family planning, and health education services to young people between the ages of 10 and 22 years. Project IMPACT is a section of the Mount Sinai Adolescent Health Center that focuses specifically on free, confidential medical and mental health services for youth living with HIV ages 13 to 24 ye…
https://www.prideresearch.org/lgbtq-youth-specific-organizations.html	List	https://www.prideresearch.org/lgbtq-youth-specific-organizations.html
THE ALI FORNEY CENTER	The Ali Forney Cener (AFC) provides LGBTQ young people housing and a continuum of supportive services to help them thrive and prepare for independent living.	https://www.aliforneycenter.org/
THE DOOR	The Door’s mission is to empower young people to reach their potential by providing comprehensive youth development services in a diverse and caring environment.	https://door.org/
FAMILY ACCEPTANCE PROJECT	The Family Acceptance Project is a research, intervention, education and policy initiative that works to prevent health and mental health risks for lesbian, gay, bisexual, and transgender (LGBT) children and youth, including suicide, homelessness and HIV - in the context of their families, cultures, and faith communities. They use a research-based, culturally grounded approach to help ethnically,…	https://familyproject.sfsu.edu/
FIERCE NYC	FIERCE is an LGBTQ youth of color-led organization, building the leadership, political consciousness, and organizing skills of LGBTQ youth. They organize local grassroots campaigns in New York city to fight police harassment and violence and increase access to safe public space for LGBTQ youth.	http://www.fiercenyc.org/
GAY, LESBIAN, AND STRAIGHT EDUCATION NETWORK (GLSEN)	GLSEN works to ensure that LGBTQ students are able to learn and grow in a school environment free from bullying and harassment. They conduct extensive research, author developmentally appropriate resources, partner with decision makers and national education organizations, and empower students to affect change across the nation.	https://www.glsen.org/
HEALTH EDUCATION ALTERNATIVES FOR TEENS (HEAT)	Health Education Alternatives for Teens (HEAT) provides confidential, comprehensive health care focused on the special needs of teenagers at risk for or living with HIV. They are committed to providing age-appropriate and culturally competent care for all youths - straight, gay, bisexual, transgender, gender non-conforming, from all ethnic backgrounds. They offer a "one-stop-shop" of comprehensiv…	https://heatprogram.org/
HEALTH OUTREACH TO TEENS (HOTT)	Health Outreach To Teens (HOTT) is a welcoming, non-judgmental, confidential program designed specifically to meet the medical and mental health needs of lesbian, gay, bisexual, transgender, and questioning adolescents and young adults ages 13-24, as well as homeless youth, runaways, sex workers, squatters, and other street-oriented youth. These services are offered both at a youth-only medical s…	https://callen-lorde.org/hott/
HETRICK-MARTIN INSTITUTE	The Hetrick-Martin Institute seeks to foster healthy youth development through a comprehensive package of direct services and referrals. Starting as a small, volunteer-led grassroots advocacy organization, Hetrick Martin is now a leading professional provider of social support and programming for LGBTQ youth.	https://hmi.org/
LGBT NATIONAL YOUTH TALKLINE	The Lesbian, Gay, Bisexual and Transgender (LGBT) Youth Talkline provides telephone, online private one-to-one chat and email peer-support, as well as factual information and local resources for cities and towns across the United States. All of their services are free and confidential. They speak with teens and young adults up to age 25 about coming-out issues, relationship concerns, parent issue…	https://www.glbthotline.org/talkline.html
MOUNT SINAI ADOLESCENT HEALTH CENTER - PROJECT ​IMPACT	The Mount Sinai Adolescent Health Center provides confidential, comprehensive medical, mental health, family planning, and health education services to young people between the ages of 10 and 22 years. Project IMPACT is a section of the Mount Sinai Adolescent Health Center that focuses specifically on free, confidential medical and mental health services for youth living with HIV ages 13 to 24 ye…	https://www.mountsinai.org/locations/adolescent-health-center
15 youth-led organizations to follow for International Youth Day	List
Log Off Movement	Logo Off is a movement dedicated to rethinking social media by teens for teens. The movement includes a podcast (“LOG OFF & Listen Up”), website, blog, digital challenge, wellbeing initiative, and three teen leadership groups (composed of over seventy teens representing sixteen countries)	https://www.logoffmovement.org/
Championing Youth Minds	Championing Youth Minds was founded in response to the mental health pandemic the world is facing with a particular focus on the devastating impact on our youth. They aim to provide a platform through which young people can help other young people care for their mental wellbeing. Through free online resources accessible to all schools, parents and youth, workshops and social media, they help yout…	https://www.championingyouthminds.com/
Full Circle	Full Circle is a mental health tech startup building an online Gen-Z community to give and get emotional support on topics like loneliness, stress and anxiety.
Healthy Children & Youth	Blog	https://wrha.mb.ca/public-health/service/healthy-children-youth/
Empowering Black Youth Through Public Health Education and Technology	Blog	https://www.codetenderloin.org/blog/2021/3/14/empowering-black-youth-through-public-health-project
Where next for youth mental health services in Ireland?	Article	https://www.cambridge.org/core/journals/irish-journal-of-psychological-medicine/article/where-next-for-youth-mental-health-services-in-ireland/BE420647F731295A533AA142ED29F5A2
Ensuring Youth's Right to Participation and Promotion of Youth Leadership in the Development of Sexual and Reproductive Health Policies and Programs	Article	https://www.sciencedirect.com/science/article/pii/S1054139X14003310
Youth Alliance for a Healthier Alaska (YAHA)	The mission of the Youth Alliance for a Healthier Alaska is to advise the Adolescent Health program and other Division of Public Health programs and to create interventions designed at improving the lives of adolescents in Alaska.	https://dhss.alaska.gov/dph/wcfh/pages/adolescent/yaha.aspx
Adolescents and Youth Are Key to Fully Achieving Universal Health Coverage	BLOG	https://www.prb.org/resources/adolescents-and-youth-are-key-to-fully-achieving-universal-health-coverage/
Positive mental health	The project aims to promote positive mental health practices in youth work settings by developing a framework, practical tools and pilot training for promoting the mental health and wellbeing of young people (16 – 25 years). The objectives are: to develop an evidence based theoretical and methodological integrative framework for youth workers that can be used for the promotion of positive mental …	https://positivementalhealth.eu/the-project/
The center for youth wellness	The Center for Youth Wellness is part of a national effort to revolutionize pediatric medicine and transform the way society responds to kids exposed to significant adverse childhood experiences and toxic stress. Founded by Dr. Nadine Burke Harris in 2012, we were created to respond to an urgent public health issue: early adversity harms the developing brains and bodies of children. Now led by Ga…	https://centerforyouthwellness.org/about-us/
LIVE conversation between Dr Tedros & youth innovators for better health & wellbeing	VIDEO	https://www.youtube.com/watch?v=1VIk2o5jmPY
WHO-BACKED GLOBAL YOUTH MOBILIZATION FUNDS YOUNG PEOPLE'S IDEAS TO COMBAT THE IMPACTS OF THE COVID-19 PANDEMIC	News	https://www.wagggs.org/en/news/global-youth-mobilization-funds-young-peoples-ideas-combat-impacts-covid-19-pandemic/
Youth Health Service		http://yhs.ie/
Family health buruea	To contribute to the attainment of highest possible levels of health of all women, children and families through provision of comprehensive, sustainable, equitable and quality Maternal and Child Health services in a supportive, culturally acceptable and family friendly settings.	https://fhb.health.gov.lk/index.php/en/about-us
Michigan Organization on Adolescent Sexual Health	At MOASH, we mobilize youth voices, engage community partners, and inform decision-makers to advance sexual health, identities, and rights.	https://www.moash.org/
Volunteer Youth Leaders for Health – Philippines	VYLH-Philippines is a network of pro-active, service-oriented, empowering, and visionary leaders equipped with knowledge and skills in mobilizing the youth towards a healthy Philippines.	https://www.healthynewbornnetwork.org/partner/volunteer-youth-leaders-health-philippines-2/
NATIONAL ADOLESCENT & YOUTH HEALTH POLICY 2017	Resource guide	https://www.datocms-assets.com/7245/1574921711-national-adolescent-and-youth-health-policy-2017.pdf
Youth Development, Health & Social Services	We believe Greater Cleveland residents of all ages and backgrounds should have access to equitable opportunities, comprehensive programming and holistic support systems that maximize their potential in school, work and life. The foundation works closely with partners on large-scale long-term projects, including those outlined below, and also awards grants in response to urgent community needs in …	https://www.clevelandfoundation.org/grants/impact-areas/youth-development/
State Adolescent Health Resource Center (SAHRC)	SAHRC PROVIDES TAILORED RESOURCES AND LEARNING OPPORTUNITIES TO HELP STATE PUBLIC HEALTH PROFESSIONALS CONSIDER WAYS WEAVE YOUTH-CENTERED AND YOUTH-FRIENDLY CARE INTO THEIR PROGRAMS AND PARTNERSHIPS.	https://sahrc.umn.edu/youth-centered-care
Global Health youth organization	DUPLICATE	https://www.instagram.com/globalhealthyouthorganization/?hl=en
Advocates for Youth	Advocates for Youth is dedicated to creating programs and advocating for policies that help young people make informed and responsible decisions about their reproductive and sexual health. Advocates provides information, training, and strategic assistance to youth-serving organizations, policymakers, youth activists, and the media in the United States and the developing world.	https://philanthropynewsdigest.org/npo-spotlight/advocates-for-youth
Arlington Youth Health & Safety Coalition (AYHSC)	The Arlington Youth Health & Safety Coalition envisions Arlington as a safe and vibrant community where youth choose to live substance free, and are collectively supported by their peers, parents and community members in making healthy decisions.	https://www.arlingtonma.gov/departments/health-human-services/arlington-youth-health-safety-coalition-ayhsc
Wake AHEC	Youth Health Service Corps (YHSC) is part of a national program that allows students to increase knowledge of healthcare issues, to foster their interest in health careers, and to become involved in their local community. The Wake AHEC YHSC is currently offered at individual high schools. High school students attend volunteer training and then complete service learning projects that relate to vul…	https://www.wakeahec.org/hcyouthhealth.htm
California School based health alliance YOUTH PROGRAMS	At the California School-Based Health Alliance (CSHA), we believe that young people should not only have a say in the way school health happens but also work to make it happen on their school campuses. That is why we have a long history of engaging youth in various programs. Click on the links to find out more about our current projects.	https://www.schoolhealthcenters.org/about-us/youth-in-action/
Engaging Youth in Partnership: A Resource Document for Youth Serving Agencies and Program	Resource guide	http://smhp.psych.ucla.edu/pdfdocs/niiah/niiahyouthengagementresources.pdf
Association for library service to children	Multiple Organizations Serving Children and Youth (Not health related)	https://www.ala.org/alsc/aboutalsc/external-relationships/organizations
Youth to Youth in Health	Youth to Youth in Health (YTYIH) is a Non-Government Organization (NGO) dedicated to young people throughout the Marshall Islands. It provides training and community activities for young people that build knowledge, skills, and self-esteem…	https://www.idealist.org/en/nonprofit/24e90599a9bb4127be270436588e6457-youth-to-youth-in-health-uliga
Youth Workers’ Role in Engaging Youth in Health Advocacy for Community-Level Change	Article	https://www.researchgate.net/publication/327739166_Youth_Workers'_Role_in_Engaging_Youth_in_Health_Advocacy_for_Community-Level_Change
Health initiatives for youth	Health Initiatives for Youth is a multicultural organization whose mission is to improve the health and well-being of underserved young people through innovative youth leadership, popular education and advocacy, in pursuit of multi-level social change.	https://hi4youth.org/about/our-history/
We must give young people a platform to lead the COVID-19 recovery	Blog	https://www.weforum.org/agenda/2021/08/international-youth-day-platform-for-youth-activism/
Evaluating Singapore’s CHAT Assessment Service by the World Mental Health Organisation (WHO) “Youth-Friendly” Health Services Framework	Article	https://www.frontiersin.org/articles/447297
Youth move national	DUPLICATE	https://youthmovenational.org/
Child, Youth, and Family Health	Course outline	https://www.publichealth.columbia.edu/academics/degrees/master-public-health/certificates/child-youth-and-family-health
A message from the big 6 youth organizations worldwide	Blog	https://www.ymca.int/a-message-from-the-big-6-youth-organizations-worldwide/
LOCAL YOUTH ORGANIZATIONS	List	https://sfgov.org/youthcommission/community-partners
Center for Young Women's Development	The Center for Young Women's Development started in 1993 as the Street Survival Project. They are grounded action research and ethnographic research that revealed advocacy and service gaps as well as historical and current obstacles facing youth serving organizations because they were run by adults.	https://www.youngwomenfree.org/
Coleman Advocates for Children and Youth	Coleman Advocates works independently to change city policies and programs through advocacy, research, public education, and development of creative, cost-effective proposals on issues such as child welfare, health, juvenile justice, and recreation. Youth Making A Change (Y-MAC) is Coleman's youth run organization.	http://www.colemanadvocates.org/
Health Initiatives for Youth (HIFY)	HIFY has one mission - to improve the health and well being of young people.	http://www.hify.org/
Lavender Youth Recreation and Information Center (LYRIC)	LYRIC brings lesbian, gay, bisexual, transgender, and questioning youth together to build a peer-based community that empowers them to end isolation; create a progressive queer youth voice; increase well-being and self-esteem; and change the communities in which they live.	http://www.lyric.org/
Co-Motion	Co/Motion is a national program that helps organizations build their capacity to foster youth leadership in the design, implementation, and evaluation of action strategies addressing community problems.	http://www.comotionmakers.org/
YHS Cork Youth Health Service	DUPLICATE
Island sexual health center	Youth are a really big part of the work we do at ISHS. We want our organization and, most importantly, sexual health education and care to be as accessible to youth as possible so we actively encourage youth to give us feedback and help keep us as youth centred as possible. We love the education we do with youth in the community; the energy, the enthusiasm, and their amazing questions! Our educat…	https://www.islandsexualhealth.org/youth/
The Minnesota Partnership for Adolescent and Young Adult Health	Blog	https://www.health.state.mn.us/people/adolescent/youth/partnership.html
Youth health resources and contacts for young people	Resources	https://www.health.nsw.gov.au/kidsfamilies/youth/Pages/yh-resources-for-young-people.aspx
Manitoba Child and Youth Programs	List	https://www.gov.mb.ca/healthychild/mcad/youth.html
Friends for youth	The Whole Health for Youth Initiative is a coalition of community organizations focused on addressing youth mental health issues in and around Redwood City. By collaborating, they make their services more effective and accessible for underserved and marginalized families in our community.	https://www.friendsforyouth.org/whole-health-for-youth-initiative
Youth and teenager health service in community organizing: prevention health care in China	Article	https://www.tandfonline.com/doi/full/10.1080/02673843.2018.1524331
The perception of youth health centres’ friendliness: does it differ between immigrant and Swedish-Scandinavian youths?	Article	https://academic.oup.com/eurpub/article/30/4/780/5838313
Children's Research Network	Children's Research Network is a members' organisation active across the island of Ireland	https://www.childrensresearchnetwork.org/
DENVER YOUTH HEALTH ASSESSMENT	report	https://www.phidenverhealth.org/-/media/dph-files-and-docs/community-health-promotion/youth-health/dph-pdf-2017-youth-health-assessment--report-011218-pages.pdf
jhpiego	jhpiego supports evidence-based adolescent health programs that help young people reach their full potential and lead healthy, productive lives.	https://www.jhpiego.org/our-expertise/adolescent-health/
????????	website down	https://www.medmalrx.com/?youth-organisation%2F=
Youth health services: Reviewing the benefits of a holistic approach	report	http://www.healthscotland.scot/media/2121/youth-health-services-reviewing-the-benefits-of-a-holistic-approach.pdf
IYFweb.org	List	https://www.iyfweb.org/p/member-organizations.html
Youth Health Unit	DUPLICATE	https://www.hug.ch/en/youth-health
The Role of Youth-Run Organizations in Improving Services and Systems for Youth and Young Adults: A Commentary on the State of the Science	commentary	https://www.pathwaysrtc.pdx.edu/state-of-the-science-articles-2018-youth-move
Children's health fund	Working towards a future where all children get the care and support they need to thrive.	https://www.childrenshealthfund.org/
Track Shack Youth Foundation Awards $37,957.00 to Community Organizations Promoting Youth Health & Fitness	BLOG	http://www.trackshack.com/blog/1208/track-shack-youth-foundation-awards-$37,957.00-to-community-organizations-promoting-youth-health-&-fitness
Kildare youth services	Kildare Youth Services is a partnership of young people, volunteers and staff working together to respond to the emerging and changing needs of young people, their families and communities. Together with a wide range of community and statutory agencies, Kildare Youth Services is committed to the development of comprehensive youth, child and family services throughout County Kildare and West Wickl…	https://www.kys.ie/about-us
UNICEF		https://www.unicef.org/health
TeensHealth	DUPLICATE	https://kidshealth.org/en/teens.html
Improving Organizational Health Literacy in Extracurricular Youth Work Settings	Article	https://journals.healio.com/doi/10.3928/24748307-20171101-01
Seattle-area youth created this guide to connect teens to multicultural mental health care	BLOG	https://www.seattletimes.com/education-lab/seattle-area-youth-created-this-guide-to-connect-teens-to-multicultural-mental-health-care/
Sexual risk-taking & mental health issues in adolescent females – an urgent call to action	BLOG	https://www.openaccessgovernment.org/sexual-health-of-teens-2/125073/
WORLD LARGEST YOUTH ORGANIZATIONS & WHO RESPOND TO COVID-19’s IMPACT ON KIDS	BLOG	https://www.soccertoday.com/world-largest-youth-organizations-who-respond-to-covid-19s-impact-on-kids/?cn-reloaded=1
The challenge initiative	The Challenge Initiative (TCI) is about rapidly and sustainably scaling up proven reproductive health solutions among the urban poor, building off of the demonstrated success of the Bill & Melinda Gates Foundation’s Urban Reproductive Health Initiative (URHI). The purpose of this scale up is lasting impact. Scaling without impact is empty scale; impact at scale without increasing cost-efficiencie…	https://tciurbanhealth.org/courses/adolescent-youth-sexual-reproductive-health-services-supply/lessons/adolescent-and-youth-friendly-services-3/
Health foundation	Our aim is a healthier population, supported by high quality health care that can be equitably accessed. We learn what works to make people’s lives healthier and improve the health care system. From giving grants to those working at the front line to carrying out research and policy analysis, we shine a light on how to make successful change happen. We make links between the knowledge we gain fro…	https://health.org.uk/about-the-health-foundation
Youth cancer europe	Youth Cancer Europe is made up of youth cancer organisations from across Europe. Together we can help shape European policy, collaborate in and promote research, fight for better access to care, for better treatments, better conditions and help fix disparities that exist across Europe for young people fighting cancer. Youth Cancer Europe will highlight what can be achieved at local level, using g…	https://www.youthcancereurope.org/
AIESEC	We are a youth leadership movement We are passionately driven by one cause, peace and fulfillment of humankind's potential.	https://aiesec.org/
UK youth	UK Youth is a leading charity with a vision that all young people are equipped to thrive and empowered to contribute at every stage of their lives. With an open network of over 8000 youth organisations and nation partners, we are focused on unlocking youth work as the catalyst of change that is needed now more than ever. For many young people their youth worker is the only person they openly talk…	https://www.ukyouth.org/
miamidolphins	Blog	https://www.miamidolphins.com/news/press-release-miami-dolphins-and-dairy-council-of-florida-
4-H	4‑H is America’s largest youth development organization—empowering nearly six million young people with the skills to lead for a lifetime.	https://4-h.org/
SAMHSA	The Substance Abuse and Mental Health Services Administration (SAMHSA) is the agency within the U.S. Department of Health and Human Services that leads public health efforts to advance the behavioral health of the nation. SAMHSA's mission is to reduce the impact of substance abuse and mental illness on America's communities.	https://www.samhsa.gov/
NFL's My Cause, My Cleats campaign: A list of participating Jaguars players, coaches	NEWS	https://eu.jacksonville.com/story/sports/nfl/2021/12/01/nfls-my-cause-my-cleats-campaign-list-participating-jaguars-players-coaches/8824321002/
Jets Players to Take the Field vs. Eagles With My Cause My Cleats Campaign	NEWS	https://www.newyorkjets.com/news/jets-players-to-take-the-field-vs-eagles-with-my-cause-my-cleats-campaign
The Trevor Project	DUPLICATE
National alliance on mental illness	NAMI, the National Alliance on Mental Illness, is the nation's largest grassroots mental health organization dedicated to building better lives for the millions of Americans affected by mental illness.	https://nami.org/Home
BLUE SHIELD OF CALIFORNIA PROMISE HEALTH PLAN WINS 2021 HEALTH EQUITY AWARD FROM THE CALIFORNIA DEPARTMENT OF HEALTH CARE SERVICES	news	https://news.blueshieldca.com/2021/12/01/blue-shield-of-california-promise-health-plan-wins-2021-health-equity-award-from-the-california-department-of-health-care-services
Indiana youth services association	Indiana Youth Services Association’s (IYSA) primary role is as a statewide association of Youth Service Bureaus (YSBs) across Indiana. IYSA also operates several programs that support youth, youth workers, and other non-profit agencies. IYSA membership is comprised of Youth Service Bureaus that deliver community based juvenile delinquency and family support programming. IYSA’s current 30 members …	https://indysb.org/about-us/
GIVE TOGETHER FOR REPRODUCTIVE RIGHTS AND ACCESS IN ILLINOIS	List	https://www.aclu-il.org/en/give-together-reproductive-rights-and-access-illinois
Zanzibar's Vice President and USAID hand over grants to 14 youth organizations	NEWS	https://www.devdiscourse.com/article/headlines/1828296-zanzibars-vice-president-and-usaid-hand-over-grants-to-14-youth-organizations
Jaguars	Merchandise website	https://www.jaguars.com/community/my-cause-my-cleats
Boy scouts america	Youth Protection Training The Boy Scouts of America places the greatest importance on creating the most secure environment possible for our youth members. To maintain such an environment, the BSA developed numerous procedural and leadership selection policies and provides parents and leaders with resources for the Cub Scout, Scouts BSA and Venturing programs.	https://www.scouting.org/
wwlp	news	https://www.wwlp.com/news/local-news/girls-inc-raises-awareness-on-supporting-local-youth-organizations-this-giving-tuesday/
Faroige	Foróige is the leading youth organisation in Ireland and has been working with young people since 1952. Our purpose is to enable young people to involve themselves consciously and actively in their development and in the development of society.	https://www.foroige.ie/about/about-foroige
Years After NY Medicaid Overhaul, Kids’ Access to Mental Health Care Still in Crisis: Report	news	https://citylimits.org/2021/11/30/years-after-ny-medicaid-overhaul-kids-access-to-mental-health-care-still-in-crisis-report/
Years After NY Medicaid Overhaul, Kids’ Access to Mental Health Care Still in Crisis: Report	DUPLICATE	https://citylimits.org/2021/11/30/years-after-ny-medicaid-overhaul-kids-access-to-mental-health-care-still-in-crisis-report/
American foundation for suicide prevention	Whether you have struggled with suicide yourself or have lost a loved one, know you are not alone. Hear about personal experiences from people in your local community whose lives have been impacted by suicide.	https://afsp.org/
World Bank		https://www.worldbank.org/en/topic/disability#1
Joint tripartite and UNEP statement on definition of “One Health”	news	https://www.unep.org/news-and-stories/statements/joint-tripartite-and-unep-statement-definition-one-health
Elton John aids foundation	The Elton John AIDS Foundation was established in 1992 and is one of the leading independent AIDS organisations in the world. The Foundation’s mission is simple: to be a powerful force in the end to the AIDS epidemic. We are committed to no more discrimination. No more HIV infections. No more AIDS deaths. No matter who or where you are.	https://www.eltonjohnaidsfoundation.org/
Children in hospital ireland	At the heart of Children in Hospital Ireland’s work is its play service which is now available to children in hospitals throughout Ireland. It is the only charity managing such a voluntary service in Irish hospitals. By providing engaging and supportive play in wards, playrooms, emergency departments and outpatient departments, Children in Hospital Ireland play volunteers nurture curiosity and cr…	https://childreninhospital.ie/
Myles Ahead	Myles Ahead, Advancing Child & Youth Mental Health is a registered charity dedicated to improving mental health services and school-based programming for children, youth and their families with the ultimate goal of suicide prevention. Our approach is methodically co-design focused, using best evaluation practices to ensure continuous improvement opportunities are identified and integrated along t…	https://mylesahead.ca/
Changing the Narrative to ‘Us and We’ in North Tulsa	Blog	https://oklahomawatch.org/2021/12/01/changing-the-narrative-to-us-and-we-in-north-tulsa/
Youth mental health and climate change are intrinsically connected	BLOG	https://www.comoxvalleyrecord.com/opinion/youth-mental-health-and-climate-change-are-intrinsically-connected/
paypal	Merchandise website	https://www.paypal.com/ie/webapps/mpp/search-cause
Further information on deaths associated with COVID-19	news	https://www.health.govt.nz/news-media/news-items/further-information-deaths-associated-covid-19
Full list of Bay Area organizations to donate to this holiday ...	Merchandise website	https://abc7news.com/bay-area-give-where-you-live-abc7-day-of-giving-tuesday/11263450/
Bridge over troubled waters	Merchandise website	https://www.bridgeotw.org/
Hoosiers urged to get vaccinated by state health organizations	news	https://fox59.com/news/coronavirus/multiple-state-medical-organizations-urge-hoosiers-to-get-vaccinated-as-covid-hospitalizations-surge-again/
dauphincountycasa	Dauphin County CASA In 2016, the Honorable Richard A. Lewis, then-President Judge of the Dauphin County Court of Common Pleas, wrote a letter of support for the formation of a local Court Appointed Special Advocate (CASA) program here in Dauphin County. At that time, the Honorable Judge John F. Cherry also gave his blessing, presiding over Dependency Court. The following year, a statement of inte…	https://dauphincountycasa.org/tree/
What you need to know about the coronavirus variants - The ...	news	https://www.washingtonpost.com/health/2021/11/29/covid-variants/
Dobbs v. Jackson Women’s Health Organization	Merchandise website	https://www.scotusblog.com/case-files/cases/dobbs-v-jackson-womens-health-organization/
Healthy Ireland in Community Healthcare Organisations	hse website	https://www.hse.ie/eng/about/who/healthwellbeing/healthy-ireland/community-healthcare-organisations/
Youth Neurology Program: Building a More Diverse Neurology Workforce	news	https://www.csrwire.com/press_releases/732246-youth-neurology-program-building-more-diverse-neurology-workforce
Gov. Wolf Announces $15.7 Million in Violence Intervention and Prevention Grants	news	https://www.governor.pa.gov/newsroom/gov-wolf-announces-15-7-million-in-violence-intervention-and-prevention-grants/
Gov. Wolf Announces $15.7 Million in Violence Intervention and Prevention Grants	DUPLICATE	https://www.governor.pa.gov/newsroom/gov-wolf-announces-15-7-million-in-violence-intervention-and-prevention-grants/
COVID vaccine for kids under 12: What to know about ..	blog	https://www.cnet.com/health/parenting/covid-vaccine-for-kids-under-12-what-to-know-about-the-omicron-variant-and-more/
27 brands that are giving back this Giving Tuesday	Merchandise website	https://www.cnet.com/health/parenting/covid-vaccine-for-kids-under-12-what-to-know-about-the-omicron-variant-and-more/
Community Resources & Counseling - Compassion Road	website down	https://cra.dpsk12.org/community-resources-counseling/
New Health Program focus area aims to strengthen community health ecosystems	news	https://kresge.org/news-views/new-health-program-focus-area-aims-to-strengthen-community-health-ecosystems/
Sonoma County Continuum of Care Membership Application	Merchandise website	https://sonomacounty.ca.gov/CDC/Homeless-Services/Continuum-of-Care/Quarterly-Membership/PDFs/Continuum-of-Care-Membership-Application-form/
ONEIDA COUNTY YOUTH BUREAU SEEKS FUNDING APPLICATIONS FOR 2022 PROGRAMMING	Funding application proposal	https://ocgov.net/content/oneida-county-youth-bureau-seeks-funding-applications-2022-programming
3,735 new Covid cases as measures taken against Omicron variant	news	https://www.irishexaminer.com/news/arid-40754337.html
World AIDs Day: Youth urged to use condoms to stop spread of HIV/AIDs	blog	https://eyeradio.org/world-aids-day-youth-urged-to-use-condoms-to-stop-spread-of-hiv-aids/
Researchers Dig Into How the Pandemic Is Impacting Business	Article	https://globalyouth.wharton.upenn.edu/articles/researchers-dig-into-how-the-pandemic-is-impacting-business/
