# Supplementary material for: An umbrella review of reviews on challenges to meaningful adolescent involvement in health research
Source: Health Expect. 2024 Jan 27;27(1):e13980. doi: 10.1111/hex.13980 (PMC10821743; doi:10.1111/hex.13980)
Supplement: Supplementary file 1 — Supporting information. [file HEX-27-e13980-s001.zip › Search record and results/Other sources/Websites of health organizations/Google search for 137 LMICs/Websites identified - 137.xlsx]

## Sheet: 137 Countries
Country	Organization	About	Website
Afghanistan	Youth for change organization	YCDO is an Afghan Youth-Led non-profit, non-governmental organization, committed to develop mutual cooperation and understanding among different youth voluntary agencies, youth groups, clubs and individuals working in the field of youth welfare in Afghanistan. We strive to bring Afghanization and put Afghans in the driving seat of the international community’s development efforts.	http://y4change.org/about
Burkina Faso	Jhpiego	Jhpiego provides expertise to the MOH’s malaria prevention, diagnosis and treatment activities. From 2014 to 2019, more than 39.7 million children and adults received prompt malaria confirmatory testing and appropriate treatment, over 1.5 million pregnant women received preventive treatment and 2.5 million insecticide-treated bed nets, and over 834,00 children received seasonal malaria chemopreve…	https://www.jhpiego.org/countries-we-support/burkina-faso/
Burundi	Cordaid	In the Mutaho Health District (Gitega province) we improve maternal and infantile health care. In Cibitoke, Makamba and Muyinga provinces we help preventing and raising awareness of sexual and gender-based violence. With our project ‘Niche’, we reinforce the capacities of three universities in Burundi (Burundi, Ngozi and Hope), where we develop training curricula for medical students, specificall…	https://www.cordaid.org/en/countries/burundi/
Central African Republic	Central African Republic	We have a track record in developing cutting-edge approaches that have pushed the boundaries of innovations in maternal and child health care, cash transfers, emergency response and more.	https://www.concern.net/where-we-work/central-african-republic
Chad	Wold Vision International	All of these issues affect children most. Our teams have been working in Chad since 1985. We work with communities, local actors, the government and the United Nations to improve the well-being of children, through emergency and development programmes.	https://www.wvi.org/chad
Congo, Dem. Rep	Inter agency working on group on reproductive health in crisis	Youth Alliance for Reproductive Health Democratic Republic of Congo (YARH DRC)	https://iawg.net/our-work
Eritrea	National Union of Eritrean Youth and Students (NUEYS)	The National Union of Eritrean Youth and Students is dedicated to improving the skills and awareness of Eritrean youth. The organization seeks to strengthen and improve the youth in all aspects on the regional, national and international levels.	https://eriyouth.org/
Ethiopia	Ethiopian Youth Health Fourm	The Ethiopian Youth Health Forum (EYHF) is managed by the Ministry of Health with the technical coordination of the National Adolescent and Youth Health Technical Working Group which is hosted by the Maternal and Child Health directorate of the Ministry. This technical working group, which constitutes donors, partners and youth organizations working on the area, set annual theme and focus areas o…	https://www.ethioyouth.org/organizers-2/
Gambia, The	United Children and Youth Development Association	United Children and Youth Development Association is a registered voluntary group, aimed at nurturing the talents of young people and sensitize them on some of the issues affecting their life. the organization was founded to change the narrative of our people status quo, with a mission of effectively participating in the voluntary services that will contribute to the well being of people, creatin…	https://nyc.gm/our_members/united-children-and-youth-development-association-the-gambia/
Guinea	Mindleaps	MindLeaps began working in Guinea in 2011 through partnerships with other organizations, and in 2017 went on to open its own center in the capital city of Conakry, providing a permanent safe space to continue its full dance and education programs. The center welcomed 44 children who had previously lived on the streets or had escaped prostitution. As of 2020, MindLeaps now serves over 200 children…	https://mindleaps.org/en/our-programs/permanent-centers/guinea/
Guinea-Bissau	UNFPA	Since its independence in 1974, Guinea Bissau has experienced chronic instability, armed conflict and socio-economic challenges. Poverty afflicts nearly 70 per cent of the people. There has been progress in increasing contraceptive prevalence, but maternal mortality remains high and HIV rates have increased. UNFPA helps sustain focus on quality reproductive health care such as family planning and…	https://www.unfpa.org/data/transparency-portal/unfpa-guinea-bissau
Korea, Dem. People's Rep	International planned parenthood federation	The Democratic People’s Republic of Korea (North Korea): the Korean Family Planning & Maternal and Child Health Association (KFP & MCHA) The Korean Family Planning & Maternal Child Health Association of the Democratic Republic of Korea (KFP & MCHA) is actively supported by the government to diversify family planning services and to improve their quality.	https://www.ippf.org/about-us/member-associations/korea-dem-peoples-rep
Liberia	Yes liberia	AT YESLIBERA, WE EMPOWER YOUNG PEOPLE THROUGH MEANINGFUL SERVICE LEARNING OPPORTUNITIES IN EDUCATION, HEALTHCARE, AND TECHNOLOGY. We're a registered charity in Liberia, and a USA-- 501c3 charity organization recognized by the Internal Revenue Service since July 2009. All donations are tax-deductible.	https://yesliberia.org/about-us/
Madagascar	IYAFP or International Youth Alliance for Family Planning	IYAFP or International Youth Alliance for Family Planning is a youth organisation promoting sexual and reproductive health and rights of adolescents and young people and also access to family planning for young people. IYAFP is an initiative of a few young people who attended the International Conference on Family Planning in 2013 and works in 81 countries and have reached over 7500 young people …	https://iyafp.org/
Malawi	Health policy project	HPP is mobilizing the commitment to strengthen family planning services in Malawi. HPP supports the Ministry of Economic Planning and Development and other groups by improving the capacity of local partners to manage population growth and improve health and economic development.	https://www.healthpolicyproject.com/
Mali	Child health in Mali	Protecting and caring for children in Koutiala Improving the quality of care for children Treating malnutrition Managing malaria Research and training to strengthen quality of care	http://childhealthmali.msf.org/
Mozambique	Youth Coalition - Mozambique	Areas(s) of interest in Reproductive, Maternal, Newborn and Child Health (RMNCH) Human Rights Sexual and Reproductive health Youth and adolescent health	https://www.who.int/pmnch/about/members/database/youth_coalition_mozambique/en/
Niger	Family and youth health initiatives	Our drive is to empower Nigerians through information, and effective interventions to lead healthier lives irrespective of age, gender, ethnicity and place of residence (rural or urban) through our work.	https://fayohi.org/
Rwanda	Rwanda Youth Organization for Development (RYOD)	The Rwanda Youth Organization for Development (RYOD) is youth friendly and youth based organization aiming at achieving sustainable development in Rwanda through youth initiatives, innovations and talents. It is community based and nongovernmental organization dedicated to improve the life standards of underprivileged, unrepresented and underestimated community for development.	http://ryod.weebly.com/
Sierra Leone	Rural Youth Development Organization, Sierra Leone	The mission is “To transform and revitalize the lives of the marginalized and oppressed populations in the communities.” The goal is “To rehabilitate a local referral facility providing emergency and immediate healthcare for Mokoba and its environs.”	https://africanrelief.org/rural-youth-development-organization-sierra-leone/
Somalia	Soyvda	Somalia is one of the poor development countries due to continuous civil war in the past two decades. This has led the loss of functioning central government. The effect of state failure on human development in Somalia has been profound, resulting a massive internal and external immigration. It is has been Said that Somali young people aged between 14-29 make up 42% of the population. So giving t…	https://www.soyvda.org/
South Sudan	Young adult empowerment initiative	Established in 2015 by a group of refugee youth in Uganda, the Young Adult Empowerment Initiatives (YAEI) is a non profit NGO that builds operational capabilities of refugee youth and women in order to participate in sustainable communities socio-economic developments and peaceful co-existence. Areas of focus include: community peace-building, skills development, (education and vocational service…	https://yeisouthsudan.org/
Sudan	Concern worldwide	Our emergency programming focuses on supporting the most vulnerable with access to health and nutrition services while providing communities with access to safe drinking water and sanitation facilities. We also run 'Community Management of Acute Malnutrition' (CMAM) feeding centres. In Darfur, we are working with the community on building resilience to climate change.	https://www.concern.net/where-we-work/republic-of-sudan
﻿﻿Syrian Arab Republic	No lost generation	No Lost Generation initiative is an ambitious commitment to action by humanitarians, donors and policy makers in support of children and youth affected by the Syria crisis.	https://www.nolostgeneration.org/
Togo	SADA	SADA is a Togolese non-governmental organization, committed since 2012 to the poor populations in order to ensure their socio-economic and moral well-being. It is registered in the Ministry under the Receipt: 1071 / MATDCL-SG-DLPAP-DOCA. It is led by a multidisciplinary management team composed of: a Board of Directors and a Technical Department. Its actions have an inking community, promoting th…	https://www.sadatogo.org/?lang=en
Uganda	Uganda youth and adolescents health forum	Uganda Youth and Adolescents Health Forum (UYAHF) is a youth lead and youth serving organization that seeks to advance the health, rights and well-being of adolescent girls, young women and young people at community and national levels.	https://uyahf.com/contact-us/
Yemen, Rep.	Adwar Organization For Youth Development - Peace Insight	Adwar Organization for Youth Development is an organisation that works for the development of the youth for peace and coexistence in Yemen.Adwar Organization for Youth Development is a non-governmental and not-for-profit organisation that specialises in the skills development of young people by building their knowledge and providing effective roles for them to serve within their communities. It w…	https://www.peaceinsight.org/en/organisations/adwar/?location=yemen&theme
Angola	ADSA	ADSA is an Angolan youth organization dedicated to ensuring the bio-psycho-social well-being of young Angolans	https://ong-adsa.blogspot.com/
Algeria	Algerian Association for Youth and Development	The Algerian Association of Youth and Development A.A.Y.D" is an association which activates in the field of youth and development. It aims to enrich and elaborates youth exchanges, and to favorite a perfect and realistic reflexion of the projects in the environment of youth exchange. " The Algerian Association of Youth and Development A.A.Y.D " is composed of members of diverse interests and int…	https://www.salto-youth.net/tools/otlas-partner-finding/organisation/algerian-association-for-youth-and-development.1671/
Bangladesh	SERAC Bangladesh	SERAC-Bangladesh is a youth-led development organization having non-profit, nongovernment, and nonpolitical natures, started life in 1991 with the initiation of a group of educated, dedicated social workers with an aim to promote the socio-economic and social status and living standards of the poor and vulnerable communities, especially youth, women and children through their capacity building, a…	https://serac-bd.org/
Belize	GOJoven International	GOJoven promotes and supports the development of young leaders and their organizations to catalyze social change and vastly expand Adolescent Sexual and Reproductive Health and Rights choices, services, policies, and programs at the community, national, and regional levels.	https://gojoven.org/
Benin	SYTO Benin	SYTO Benin (Student and Youth Travel Organization, Benin) is an NGO which is part of an international network called SYTO implemented in several African countries (Benin, Senegal, Ivory Coast, Ghana, Nigeria and South Africa). The main objective of this network is to contribute to the development of youth through cultural exchange programs, academic and tourism with the support of local partners …	http://en.sytobenin.org/
Bhutan	YOUTH CENTER DIVISION	The Youth Center Division, Department of Youth and Sports under Ministry of Education cater to the educational and recreational needs of young people and continues to design and deliver youth-friendly services, facilities and programs through the establishment and operation of Youth Centers (YCs) and Youth Friendly Integrated Service Centers (YFISCs) in the country. Moreover, the Division also de…	https://dys.gov.bt/divisions/youth-center-division/
Bolivia	Curamericas Global	Curamericas Global partners with CSRA as they continue to work diligently in the cities of Montero and El Alto to provide primary health care and community-based services. Both programs use Curamericas’ signature Community-Based, Impact-Oriented approach to save the lives of women and children. Current strategies address: Violence against women and children Unwanted pregnancies among youth Increa…	https://www.curamericas.org/our-work/curamericas-bolivia/
Cabo Verde	Africa Health Organisation	HEALTHY GROWTH AND DEVELOPMENT PURPOSE To strengthen the national capacity to reduce health risks, morbidity, and mortality and to promote healthy growth and development for all age categories, with a special focus on children, mothers, and adolescents. EXPECTED RESULTS Capacity strengthened to develop and implement plans, policies, and projects to improve child and adolescent health. Capacity st…	https://aho.org/countries/cabo-verde/
Cambodia	New Hope Cambodia	New Hope Cambodia provides free education to children and young people from some of the poorest families in Mondul Bai village, Siem Reap Many of our students come from families living on less than $100 a month. Our school provides hope and opportunity for young people to break the cycle of poverty for themselves and their families.Our medical centre provides free health care to our students and …	https://newhopecambodia.com/
Cameroon	Youth 2 Youth	As a youth led organization working to improve adolescent healthcare in Cameroon especially for vulnerable youth in the crisis zones, we have the following thematic focuses:	https://www.youth2youthcameroon.org/
Comoros	National Youth Network of Comoros	The National Youth Network aims to promote a youth leadership, and participation in developement process, including decisions-making. Sexual and reproductive health, youth employement, human rights and gender fairness are the main areas in which our work is based. We aim aslo to empower young people by promoting youth self employement and entrepreunership	https://orgs.tigweb.org/national-youth-network-of-comoros
Congo, Rep.	Mwendo Congo	Objectives: Provide financial assistance for education and job skill development of Congolese youth with our local partners in the DRC Facilitate access to health care for the communities of South Idjwi Island, with special programs for women and children Organize exchanges between the USA and the DRC to raise awareness and build solidarity	https://mwendocongo.org/
Côte d'Ivoire	Youth Inclusion project - Côte d’Ivoire	Young people in Cote d’Ivoire remain largely uneducated and face major challenges in the labour market. Skills mismatch confine them to precarious jobs and prevent them from being well integrated into national economy. Moreover, young people in Côte d'Ivoire still face significant health risks. In 2015, the youth mortality rate far exceeding the global and African average rates. Early pregnancies…	https://www.oecd.org/countries/cotedivoire/cote-divoire-youth.htm
Djibouti	Djibouti - Caritas Internationalis	Caritas Djibouti was founded by Msgr Bernardin Hoffman, Bishop of Djibouti, on 1 January 1978. For more than three decades it has been helping the country’s inhabitants, of whom half live in the capital and have to face up to the problems of an extremely poor African country. Caritas Djibouti contributes to emergency humanitarian aid, so as to combat food shortages and the dire consequences of co…	https://www.caritas.org/where-caritas-work/middle-east-and-north-africa/djibouti/
Egypt, Arab Rep.	Child & Adolescent - Egyptian Health Department	Our vision as the Child & Adolescent Behavioral Health Services Division of Egyptian Health Department (EHD) is to provide quality services that are family­ driven, youth-guided, strengths-based and culturally competent; meaning services are customized to fit family’s unique needs. Children, adolescents and their families will be provided equal services regardless of gender, age, ethnicity, race,…	https://egyptian.org/child-and-adolescent/
El Salvador	Integrated health and education services for adolescents and youth	The Integrated Health and Education Services for Adolescents and Youth in El Salvador project is focused on improving adolescents’ sexual and reproductive health by providing access to comprehensive sexuality education and critical health services. As part of Plan International’s commitment to sustainability and lasting impact, the project is partnering with schools, local health centers, and edu…	https://www.planusa.org/projects/el-salvador-integrated-health-and-education-services-for-adolescents-and-youth/
Eswatini	Family Life Association of Eswatini	Established in 1979, the Family Life Association of Eswatini (FLAS) is a volunteer-based non-profit organization and a full member of the International Planned Parenthood Federation (IPPF). FLAS focuses on the provision of integrated Sexual and Reproductive Health (SRH) and HIV services and information with a primary target on young people aged 10 – 24 while adults and those below 10 become a sec…	https://www.flas.org.sz/
Ghana	Youth Advocates Ghana		https://youthadvocatesghana.org/
Haiti	Lide Haiti	Empowering adolescent Haitian girls through the arts, education, health care, and nutrition.Adolescent girls in Haiti face multiple challenges, including a high mental health burden, school attendance rates between 21 and 34%, literacy rates of only 58% , and a high proportion of girls who are not in any form of education, employment, or training. These realities, exacerbated by Haiti’s ongoing n…	https://www.lidehaiti.org/
Honduras	GOJoven Honduras	GOJoven Honduras promotes comprehensive development to improve the quality of life of adolescents and youth through capacity-building, collective advocacy and a focus on guaranteeing sexual and reproductive health and rights (SRHR) for all youth in Honduras. Strategic Focus: Comprehensive Development: Train, inform, and educate youth and adolescents about SRHR, employment, professionalism, public…	https://gojoven.org/gojoven-honduras/
India	Young health programme	The AstraZeneca Young Health Programme works to help young people aged 10-24 to take control of their health, especially to combat long-term conditions such as cancers, diabetes, respiratory and heart diseases, and mental ill health. These are often called non-communicable diseases (NCDs).	https://www.younghealthprogrammeyhp.com/
Indonesia	Explore4Actioni	Improving sexuality education in Indonesia Our pioneering youth-centred research programme aims to improve adolescent sexual and reproductive health in Semarang (Java), Bandar Lampung (Sumatra) and Denpasar (Bali). It is a key pillar of Rutgers’ wider work in Indonesia, which provides access to sexuality education and health services, promotes diversity and tolerance, prevents violence against wo…	https://rutgers.international/programmes/explore4action/
Iran, Islamic Rep	UNHCR Iran	UNHCR, in collaboration with the Government of the Islamic of Iran, strives to ensure that all refugees in Iran have access to these vital and lifesaving services.	https://www.unhcr.org/ir/health/
Kenya	Network for Adolescent and Youth of Africa	The Network for Adolescent and Youth of Africa (NAYA) is a youth led regional advocacy network founded in October 2001 by the African Regional Office of the Planned Parenthood Federation of America (PPFA). NAYA aims at enhancing the capacity of youth advocates, young people, youth led organizations and policy makers to undertake Sexual and Reproductive Health and Rights (SRHR) advocacy at interna…	https://nayakenya.org/
Kiribati	Y-PEER Kiribati	Kiribati Ypeer was established in 2015 and Co-founded and funded by UNFPA and collaboration with two key ministries, Ministry of health MOH and the Ministry of women’s, youth, sport and social affair/MWYSSA. Kiribati Youth Peer Network is designed by young people for young people. This network has a special focus on youth’s sexual reproductive health and rights. Kiribati Y-Peer Network is a netwo…	https://ypeerap.org/kiribati/about/
Kyrgyz Republic	JSI	JSI has worked in the Kyrgyz Republic since 1992, working closely with the government to strengthen the health system at all levels to provide quality health services to its citizens. Currently, JSI implements the USAID Cure Tuberculosis Project, a five-year initiative that will assist the Kyrgyz government to diagnose, treat, and cure people with drug-resistant tuberculosis. The Project works cl…	https://www.jsi.com/location/kyrgyz-republic/
Lao PDR	Health poverty action	We act in solidarity with health workers, activists and communities worldwide to improve health and challenge the causes of poverty.	http://www.healthpovertyaction.org/
Lesotho	VSO	In Lesotho’s Mafeteng district, we've partnered with the Ministry of Health to improve access to sexual and reproductive health (SRH) information and services for some of the area's most marginalised young people. The project has established 17 dedicated young people’s spaces within the district’s health facilities, and trained 680 peer educators (40 in each facility), who work to share health in…	https://www.vsointernational.org/our-work/volunteering-for-development/improving-srh-services-for-young-people-in-lesotho
Mauritania	World Vision International	Good health empowers people to live a better life. We serve vulnerable children, families, and communities by teaching proper hygiene and nutrition and enhancing their health systems. There are countries where we see children dying needlessly from preventable issues. We want hope and health to be restored. We want to see improved access to care, lasting behavioural change, and communities connect…	https://www.wvi.org/mauritania
Micronesia, Fed. Sts.	National center for healthy safe children	Through Project LAUNCH, Pohnpei State in the Federated States of Micronesia (FSM) will enhance the existing health, behavioral health, and social service systems for young children from birth to 8 years of age and their families. The mission of the FSM–Pohnpei Project LAUNCH is to strengthen the collaborative system that supports early child wellness and implement culturally competent promotion a…	https://healthysafechildren.org/grantee/project-launch/federated-states-micronesia-project-launch
Mongolia	Youth lead	Youth LEAD Mongolia's Mental Health Activities: Socio-Psychological LGBTQ+ Friendly Advice and Free Therapy Sessions Youth LEAD Mongolia (YLM) is a national youth-led NGO that advocates for the empowerment, health, and wellbeing of Young Key Populations. Since their establishment in 2014, they have implemented various projects through small grants. Youth LEAD Mongolia is the only youth-led NGO th…	https://www.youthleadap.org/news-updates/WMHD-YLM
Morocco	Care	CARE Morocco’s programs focus on youth and disadvantaged groups in rural and peri-urban areas. With people increasingly migrating to cities, rural Morocco is extremely poor and often lacks basic public services. We work with local partners and try to involve everyone – government, civil society, the private sector and communities – in our work. CARE builds the capacity of local partners and contr…	https://www.caremaroc.org/
Myanmar	Health For Children And Young People	Children and youths are important to today’s development of society as well as being the hope and future of a country. Better health provision, a nurturing home environment, educational opportunities to this particular group will be focused and promoted by the MoH. According to the 2014 Myanmar Population and Housing Census, the total population of children and youth combined was recorded at 23.4…	https://moh.nugmyanmar.org/health-for-children-and-young-people/
Nepal	Young Professional Development Society Nepal		https://www.ypdsn.org.np/
Nicaragua	Help Save Children in Nicaragua	Our work focuses improving maternal, infant and child health, working in partnership with government ministries to reach children living in remote and rural communities.	https://www.savethechildren.org/us/where-we-work/nicaragua
Nigeria	Action Health Incorporated	Action Health Incorporated (AHI) is a non-governmental organization established in 1989 and dedicated to promoting young people’s health and development to ensure their successful transition to healthy and productive adulthood. AHI advances this agenda by working with young people, parents, community opinion leaders, youth-serving organizations, government agencies and policy makers to: Promote a…	https://www.actionhealthinc.org/
Pakistan	Youth Development Foundation (YDF) - Peace Insight	Youth Development Foundation (YDF) is a not-for-profit and non-governmental legally registered youth-led organization that has been working on interfaith harmony, social inclusion and cultural pluralism since 2010. YDF brings together youth from diverse cultural, religious and geographical background to counter growing trends of extremism through innovative ideas. YDF has been able to bring posit…	http://www.ydfpk.org/
Papua New Guinea	Susu Mamas PNG Inc.	Since 2011 the emphasis has been on the provision of integrated Family and Youth health services at; urban health facilities, rural and settlement mobile outreach clinics and in partnership with other government and non-government health care providers.	https://www.susumamas.org.pg/
Philippines	VYLH-Philippines	EMPOWERING THE FILIPINO YOUTH FOR HEALTH VYLH-Philippines is a network of proactive, service-oriented, empowering, and visionary leaders equipped with knowledge and skills in mobilizing the youth towards a healthy Philippines.	https://sites.google.com/site/vylhphilippines/home
Samoa	Samoa Family Health Association (SFHA)	Samoa Family Health Association (SFHA) is a non-government association and most of its funding coming from donor organisations who specialise in reproductive health. SFHA’s main goal is to offer all clients a high quality, confidential and integrated services. In order to achieve this goal, SFHA engages in advocacy work at both regional and national levels, and delivers educational programmes and…	https://vsa.org.nz/about-vsa/countryregion/samoa/partner-organisations/samoa-family-health-association-sfha/
São Tomé and Principe	CACAE Association	We provide a comprehensive education environment including all aspects of everyday life : academic studies, sport, chores, community living, etc… We help them in everyday tasks until they are able to pass on to the younger ones.	https://saotome-cacae.org/
Senegal	Solthis	In order to meet the sexual and reproductive health (SRH) needs of individuals, Solthis aims to implement interventions that strengthen the exercise of sexual and reproductive rights by individuals and improve access to comprehensive, quality SRH services. The organisation recognises the importance of a comprehensive and integrated approach to support individuals in their sexual and reproductive …	https://www.solthis.org/en/projet/sansas-project-sexual-and-reproductive-health-of-adolescents-and-youth-in-senegal/
Solomon Islands	Ministry of Women, Youth, Children and Family Affairs: Home	Our Five Strategic Objectives Advance gender equality and enhance women’s development ensuring the active contribution and meaningful participation of both Solomon Islands women and men in all spheres, and at all levels, of development and decision-making. The Solomon Islands government will exercise leadership to end all forms of violence against women and support advocacy in this regard at the …	http://www.mwycfa.gov.sb/
Sri Lanka	Adolecent & Youth Health Unit - Family Health Bureau	Functions of the Unit Develop strategic plans to achieve the strategic objectives of adolescent health program Advocate the policy makers and stakeholders at central & provincial level on the importance of improving adolescent health and establishing adolescent friendly health services Networking with the education, social service and youth sectors on the multidisciplinary issues related to adole…	https://fhb.health.gov.lk/index.php/en/technical-units/adolecent-health
Tanzania	Youth Health & Gender - Tanzania youth coalition	Youth Health & Gender TYC supports health conversation series a platform that facilitate discussions on health issues prevalent among youth groups. The platform brings together young people from the medical professional and other stakeholders in the discussion concerning health issues.	http://www.tzyc.org/non-government-organization-youth-health-gender
Tajikstan	Operation Mercy	Operation Mercy, through local partner organizations in Tajikistan, is raising awareness and knowledge regarding nutrition, disease prevention, first aid, diabetes and maternal health information, empowering healthier lives. In Khujand, awareness of general health is raised, as well as disease prevention, and healthy lifestyles. Health lessons empower people to improve their health and support me…	https://mercy.se/tajikistan-che/
Timor-Leste	Liña Foin-Sa’e National youth hotline	Connect, talk and get support today! Liña Foin-Sa’e is a hotline providing comprehensive information on healthy relationships and reproductive health to young people in Timor-Leste. Our experienced team of male and female operators are available to answer your questions and offer advice. We offer confidential calls to all clients, available for free to Timor Telecom (800 1001) and Telemor (7676 7…	https://www.mariestopes.tl/who-we-are/national-youth-hotline/
Tunisia	JSF - Youth Without Borders – Tunisia	Description • The contribution to spreading a culture of dialogue, and instilling a sense of initiative and volunteering; and openness towards plurality and diversity. • The contribution to developing and consolidating the values of active citizenship, and fostering the national identity among the youth. • The contribution to the promotion of democratic and transparent Elections through monitorin…	https://www.facebook.com/JSF.TUNISIE
Ukraine	ukrainian-foundation-for-public-health	Key Areas of Focus: Health, Orphan and Vulnerable Children, Prevention of Family Separation/Abandonment, Family Strengthening, Violence Against Children, Street-Connected Children, Children and Youth Affected by HIV/AIDS, Social Service Workforce Strengthening	https://bettercarenetwork.org/bcn-in-action/organizations-working-on-childrens-care/ukrainian-foundation-for-public-health
Uzbekistan	The Union Of Youth Of Uzbekistan	Priority directions of activity of the Union of Youth of Uzbekistan are: the first, the transformation of the Union of Youth of Uzbekistan into a structure ensuring effective interaction with state bodies, non-governmental non-profit organizations and other civil society institutions in the implementation of state youth policy, carrying out professional activities under the motto "Youth is the bu…	https://gubkin.uz/en/sveden/48/the-union-of-youth-of-uzbekistan
Vanuatu	Vanuatu Family Health Association	Vanuatu Family Health Association (VFHA) is a charitable organization which was founded on 1991. VFHA works in line with the government development strategy and its work is guided by its commitments to the improved reproductive health of families and particularly young people, woman and men.	https://vfha15.wordpress.com/our-services/
Vietnam	HEALTH & EDUCATION FOR VIETNAMESE YOUTH	We are a nonprofit organization that partners with Shriner's Hospital to provide education and medical care to Vietnamese youth. We work to identify children up to age 18 in Vietnam who have suffered from medical conditions and do not have access to adequate medical care and empower them by providing healthcare and education.	https://hevy4u.org/
West Bank and Gaza	Tomorow's youth	We support refugees and marginalized communities to build resilience and mental well-being amidst conflict.	https://tomorrowsyouth.org/about
Zambia	IPAS	Ipas has worked in Zambia since 2006, focusing on the broad goal of reducing abortion-related deaths and injuries. After an initial strategic assessment on abortion care and a multi-year study to introduce medical abortion (abortion with pills) in to Zambia’s public health facilities, Ipas has worked in partnership with government agencies to extend safe abortion services across the country. Ipas…	https://www.ipas.org/where-we-work/zambia/
Zimbabwe	Institute for Young Women’s Development	Political Engagement, Entrepreneurship, Self-Care and Well Being, organizational development and stewardship	https://youngwomeninstitute.net/
Albania	Anna Lindh	We empower young voices by providing platforms and partnering with young people to build together more open, inclusive and resilient communities.	https://www.annalindhfoundation.org/
American Samoa	Intersections	Intersections, Inc. is a 501 c 3 not-for-profit organization that has been creating opportunities for change among children and families since 2002. Intersections provides intervention and prevention services that empower young people to become successful in making positive choices, promote healthy living, and foster social responsibility.	https://intersectionsweb.com/
Argentina	Subir al Sur	Subir al Sur, founded in 2006, is an Argentinian NGO, promoting peace and intercultural education through voluntary service. Subir al Sur organises work camps as well as mid and long-term individual volunteering projects (including EVS), and is a member of CCIVS, the Alliance of European Voluntary Service Organisations, and a former member of Youth Action for Peace. In summer 2012, merged with th…	http://www.subiralsur.org.ar/
Armenia	Red Cross Youth	Red Cross Youth (RCY) is young volunteer members organization acting in the frames of the Armenian Red Cross Society (ARCS), founded on 3 November, 1992. It acts in all ARCS regional and territorial branches and works in the following spheres: Social care Implementing psychosocial support programs for lonely elderly people living in dormitories, orphans, refugee children from vulnerable families.…	https://www.redcross.am/en/what-we-do/red-cross-youth.html
Azerbaijan	NATIONAL ASSEMBLY OF YOUTH ORGANIZATIONS OF REPUBLIC OF AZERBAIJAN PUBLIC UNION	“National Assembly of Youth Organizations of the Republic of Azerbaijan (NAYORA) is a united youth platform which was founded by 11 youth organizations on 21st of November of 1995 and was registered in the Ministry of Justice of the Republic of Azerbaijan on 31st of January of 1996. Since its creation the number of members has reached to 128. NAYORA is a united youth platform, the leading youth o…	http://www.nayora.az/
Belarus	Republican Research and Practice Center for Mental Health	The primary organization of the Belarusian Republican Youth Union Public Association under the Republican Research and Practice Mental Health Center was founded in December 2014. The primary organization includes 5 members. The members of the primary organization participate in volunteering activities arranged by the Belarusian Republican Youth Union. They also participated in Christmas Fairytale…	https://mentalhealth.by/our-activities/public-activities/the-belarusian-republican-youth-union
Bosnia and Herzegovina	Youth power	Areas of activity Education - organization of trainings, workshops, courses Work with institutions (primary, secondary schools and universities) and local authorities on the implementation of innovative educational approaches and methods Development of action plans for educational institutions and organizations Capacity development - mentoring and consulting services for organizations and SMEs in…	https://www.youth-power.org/
Botswana	Youth Health Organisation (YOHO)	Youth Health Organisation (YOHO) is a Botswana youth initiative that promotes sexual health among young people. It aims to contribute to the reduction of HIV/AIDS, sexually transmitted infections (STIs) and teenage pregnancy amongst young people aged 14-29 in the country.	https://www.comminit.com/hiv-aids/content/youth-health-organisation-yoho#:~:text=Youth%20Health%20Organisation%20(YOHO)%20is,14%2D29%20in%20the%20country.
Brazil	ICYE BRAZIL	Voluntary service projects include working with socially disadvantaged children or adults, children at risk, elderly from poor communities, in children centres, human rights organisations, environmental projects, and AIDS prevention projects.	https://www.icye.org/icye-in-the-world/brazil/
Bulgaria	Bulgarian Youth Association	Bulgarian Youth Association is a Youth non-profit/non-governmental organization established in Sofia, Bulgaria at 2014 when a group of young people decided to unite their efforts for causes that are important to all of us, although we come from different backgrounds. The idea of this organization is to be the point from which to obtain a common vision for the important aspects of our lives. We wa…	Bulgarian Youth Association
China	China Youth Network	The China Youth Network (CYN) is a youth volunteer organization that undertakes peer education on sexual and reproductive health and advocates for sexual and reproductive health and rights (SRHR) and HIV/AIDS prevention for young people aged 10-24 in China.	http://www.chinayouthnetwork.org/
Colombia	Children of colombia	UK-based charity Children of Colombia was founded by Rachel Leighton in 2002 with five Trustees with a common desire to help children in need. Rachel lived most of her life in Colombia and loved the country, particularly the rugged rural area where she grew up helping out with work on the farm, rounding up cattle on horseback, and in the home with domestic chores like churning butter and cooking …	https://www.childrenofcolombia.com/about/
Costa Rica	CEPIA	CEPIA is a costarican nationally accredited non-profit organization that since 2005 promotes culture, educational and labor opportunities, mental and physical health, participation and social cohesion of children and teenagers and their families from poor backgrounds in the communities of Guanacaste, Costa Rica.	https://cepiacostarica.org/
Cuba	Roots of hope	We are an international network of students and young professionals working to inspire young people across the globe to think about and proactively support our young counterparts on the island through innovative means. As a nonprofit, nonpartisan movement, we seek only to provide youth with the tools and skills they deem necessary to build a better future for themselves.	https://www.rootsofhope.org/
Dominica	Ministry of Youth Development and Empowerment, Youth at Risk, Gender Affairs, Seniors Security and Dominicans with Disabilities	The Ministry shall provide efficient and effective services geared towards the empowerment of Dominicans in their quest to contribute to individual, community and national development; shall promote healthy and active lifestyles through the provision of quality and appropriate facilities, programs and services in sports, physical education and recreation; shall promote, develop and preserve Domin…	http://youthdevelopment.gov.dm/index.html
Dominican Republic	Oceans in health	Understanding youth culture serves as the basis for effective youth-focused programs and actions plans. We prioritize: Innovative and Reliable Studies Providing a framework for analysis of health-related needs of adolescents and young people living in the country, through participative studies on different aspects of youth culture in the Dominican Republic, including sexual and reproductive right…	https://twooceans.health/youth-culture-3/
Equatorial Guinea	Ministry of Health and Social Welfare (MINSABS)	The Ministry of Health and Social Welfare (MINSABS) of the Republic of Equatorial Guinea works so that all girls and boys, adolescents and youth, women and men enjoy good health through equitable access to quality services.	https://guineasalud.org/servicios/?lang=en
Ecuador	Ecuador — Manna Project International	Manna Project’s Response Adult English courses and Conversation Club Children’s reading programs Children’s Wellness Programs (Nutrition, Cooking and Activity) Adult Wellness Programs Children's English courses Work with local hospitals and health professionals Homework help hours Community Center with library and game room Women's group Working with Community Partners including Women's Shelter, …	http://www.mannaproject.org/ecuador
Fiji	Youth Champs 4 Mental Health	Over the last 12 months YC4MH signed several project agreements. These included the Access To Justice Project with Fiji Women's Rights Movement, BRIDGE Project with Outright Action International and the Internship Program with Think Pacific. The aim was to strengthen the capacity of the organization, increase women and LGBT+ access to support services, develop strategic guidelines for our communi…	https://youthchampsfiji.wixsite.com/yc4mh
Gabon	JOICFP	Preventing early pregnancy of adolescent girls in the Provinces of Hout-Ogooue and Moyen Ogooue in Gabon	https://www.joicfp.or.jp/eng/where_we_work/gabon/
Georgia	Tbilisi Youth House Foundation (TYHF)	The Tbilisi Youth House Foundation (TYHF) is a Georgian non-governmental organization improving the livelihood of the socially unprotected and disadvantaged people through programs that promote self-reliance, physical and mental well-being, community development, and emergency response throughout Georgia. During the time of its existence, the Tbilisi Youth House offered help through numerous prog…	https://www.devex.com/organizations/tbilisi-youth-house-foundation-tyhf-18477
Grenada	Ministry Services | MOY - Government Of Grenada	The New Imani program is an innovative program of the Government of Grenada that seeks to train youth in an industrial setting, through theoretical and practical training, job shadowing and actual work in the field. It is bringing about transformation in the lives of hundreds of youth throughout Grenada, Carriacou and Petite Martinique.	https://gov.gd/moy/ministry-services
Guatemala	Guatemala Youth initiative	Guatemala Youth Initiative works to reduce unplanned pregnancy and promote early childhood development in extremely marginalized communities near the Guatemala City trash dump. We strive to help the most vulnerable youth, providing comprehensive sexual education, youth leadership training, sexual and reproductive health consultations, contraception, teen parenting support, workshops for early chi…	https://iniciativaguatemala.org/about-us
Guyana	Youth Challenge Guyana	Youth Challenge Guyana's (YCG) mission is to facilitate the development of youth and communities in Guyana through meeting the challenges of work, social action and cultural exchange. YCG seeks to offer young people from Guyana an opportunity for personal development in global issues, leadership skills and problem solving experience. YCG encourages the transfer of these new skills and understandi…	http://www.ycgi.org/?utm_medium=referral&utm_source=idealist
Iraq	AISPO	Activities Elaboration and implementation of a training program by a multidisciplinary team of Italian experts for the Child and Adolescent Mental Health Center, CAMHC, staff and a group of health workers active in local services (including pre-post impact assessment tests) Evaluation of the tools used at the CAMHC, elaboration and implementation of a plan for their revision and adaptation to the…	http://aispo.org/en/progetti/kurdistan-iraq-support-to-mental-health-services-for-minors-and-youth-in-the-duhok-governorate/
Jamaica	Children first agency	The Mission of Children First is to work with street, working and vulnerable children, to improve their life opportunities and enable their contribution to society, through active engagement with children and young people, their families, communities and institutions which affect their lives.	https://www.childrenfirstja.org/
Jordan	Y-PEER	The Y-PEER youth peer education network of organizations and institutions, working in the field of sexual and reproductive health in 52 countries throughout the world.	https://ypeerap.org/
Kazakhstan	Congress of Youth of Kazakhstan	The Congress of Youth of Kazakhstan, the CYK, was founded in 2002 to increase contacts and unite youth organizations in Kazakhstan. Today the CYK operates as a platform on different matters, on international as well as national topics. Through this cooperation, all our member organisations can share experiences, run projects and influence society. The CYK is a coordinating body for 105 out of 157…	https://www.tigweb.org/misc/click.html?OrgID=5172
Kosovo	Communication for Social Development	Communication for Social Development CSD is a Serbian youth NGO from Gracanica, established in 2001. It has currently five ongoing projects and 12 employees. They work exclusively in the areas inhabited by mainly Serbian community including members of Roma community also. Their geographic coverage is the following: Gracanice/a, Strpce/Shterpce, Priluza/Prilluzhe, Viti/Vitinje and few Serbian vill…	http://www.csdkosovo.org/
Lebanon	Amel association	Lebanese under 25 constitute more than half of the population and thereby offer both great opportunities and challenges for the country. Amel works to empower this part of the population across the country, as it believes that youth involvement provides the society with valuable insight and helps to build a prosperity. Amel thus aims at favoring strong, healthy and productive citizens in Lebanon.	https://amel.org/programs/youth-empowerment-volunteering/
Libya	Youth4Peace	Young women and young men have a critical role in promoting and maintaining international peace and security. Contrary to most popular representations, the majority of youth are not violent. Rather, they can - and do - play active roles as agents of positive and constructive change. This is exactly what UN Security Council Resolution 2250 on Youth, Peace and Security recognizes for the first time…	https://www.youth4peace.info/
Malaysia	Malaysian Association of Adolescent Health - MAAH on Facebook		Malaysian Association of Adolescent Health - MAAH on Facebook
Maldives	Society for Health Education	Society for Health Education (SHE) is an organization that is proactive in identifying and addressing the crucial health and social concerns of the Maldives. SHE was founded by a team of four founder members with the mission to enhance the quality of life of Maldivian families. Today, SHE is one of the largest, most vibrant NGOs in the Maldives which addresses issues concerning Thalassaemia, Coun…	https://she.org.mv/
Marshall Islands	y2yih - Youth to Youth in Health	Jodrikdrik nan Jodrikdrik ilo Ejmour (Youth to Youth in Health) is dedicated to young people throughout the Marshall Islands. We promote health, culture, and spiritual wellbeing through training, outreach, collaboration, respect, and pride. Our ultimate goal is behavior change for a better quality of life.	https://www.youthtoyouthinhealth.org/about
Mauritius	YUVA Mauritius	Our programmes focus on four key outcomes: education, health, empowerment and employment. Why these four? Because they’re all interconnected and essential to achieving the big goal: helping to break the cycle of poverty.	https://yuvamauritius.com/
Mexico	GOJoven	To empower adolescents and young people in Mexico to exercise their human rights, particularly their sexual and reproductive health rights.	https://gojoven.org/gojoven-mexico/
Moldova	Health for Youth (HFY) Association	Health for Youth (HFY) Association was founded in Chisinau, Republic of Moldova in 2000, as a professional association with specific objectives dedicated to promote adolescent health and development, increase access to services and information related to general, mental and sexual-reproductive health of adolescents and yang people and supportive environment for they development. To achieve these …	www.neovita.md; www.sspt.md
Montenegro	RYCO	Regional Youth Cooperation Office (RYCO) is an independently functioning institutional mechanism, founded by the Western Balkans 6 participants (WB 6): Albania, Bosnia and Herzegovina, Kosovo*, Montenegro, North Macedonia and Serbia, aiming to promote the spirit of reconciliation and cooperation between the youth in the region through youth exchange programs.	https://www.rycowb.org/
Namibia	African collaborative for health financing solutions	Country by country, region by region, ACS examines existing universal health coverage efforts to learn about the obstacles to implementation. Whether the entry point is on HIV/AIDS or expanding health coverage to the most vulnerable, ACS advances these efforts by facilitating knowledge exchange and evidence-based collaboration among experts in health financing, policy, technical processes and com…	https://acs.r4d.org/vital-voices/youth-engagement-namibia-2/
North Macedonia	HEPA Macedonia National organization for the promotion of Health-Enhancing Physical Activity	Scope of work: To promote balanced nutrition and health-enhancing physical activity (HEPA), and youth development through a healthy lifestyle including nutrition using a population-based and individual approach. Priorities: The promotion of physical activity for health, sport, sports medicine, food science, nutrition and dietetics, reduction on diet-related chronic diseases, monitoring and evalua…	https://hepa.org.mk/
Panama	PANAMA YOUTH SERVICES	OUR LOCATIONS ABOUT US Panama Youth Services is a comprehensive youth services organization that specialize in providing residential services for hard to place foster care kids between the ages of 13-17. Located in Jacksonville, Florida, Panama Youth Services, Inc. was established in 2009 to provide emergency housing that will provide options of hope, provide practical help and ensure proper heal…	https://www.panamayouthservices.com/about_us
Paraguay	Youth for understanding paraguay	Youth for Understanding is an educational, non-profit organization, without political, religious, or racial affiliation, dedicated to promoting peace among the peoples of the world and international understanding, through its cultural exchange programs. The exchange consists of living with a family abroad, as a member of it, attending a local secondary school, sharing the history and culture of t…	http://yfu.org.py/site/
Peru	Zonta international	Adolescent Girls’ Health and Protection in Peru. Zonta International has committed US$1,000,000 to UNICEF USA to improve the capacity of services to respond to the health needs of adolescents—especially girls—in a timely manner and prevent violence in schools in the regions of Huancavelica and Ucayali. Specific objectives include: Improving the response of the health sector in the provision of qu…	http://www.zonta.org/Web/Programs/ISP/Peru
Romania	Romanian Youth Forum	The Romanian Youth Forum (Forumul Tinerilor din România) is a new national youth platform representing 165 Romanian youth organizations (6 national and 159 local NGOs). Our goal is to empower, represent and support young people in Romania, as well as to ensure the active participation of young people in society. The organization was established at the beginning of 2014, as a response to the need …	http://www.youth-forum.ro/
Russia	Russian Society for the Prevention of Noncommunicable diseases	The Russian Society for the Prevention of Noncommunicable diseases is aimed at uniting the medical community, citizens and organizations to promote healthy lifestyle and improve prevention of noncommunicable diseases in order to reduce premature mortality. Identification of problems, existing in primary health care and studying the influence of risk factors on morbidity and mortality from chronic…	https://eupha.org/russian-society-for-the-prevention-of-noncommunicable-diseases#:~:text=The%20Russian%20Society%20for%20the,order%20to%20reduce%20premature%20mortality.
Serbia	National youth council of serbia	KOMS is an advocacy platform that represents the interests of young people, ensures their active participation and develops systemic solutions in order to improve the position of young people through the development of strategic partnerships…	https://koms.rs/national-youth-council-of-serbia/
South Africa	Youth Health Africa (YHA)	Youth Health Africa (YHA) is a healthcare-focused youth empowerment organisation combatting HIV and Youth Unemployment through a One-year Skills Development Program, integrated with HIV Testing Campaigns, Adolescent Girls and Young Women (AGYW) Prevention Programmes, Youth Testing Teams, Adolescent and Youth Friendly Services (AYFS) Support and Digital Media Campaigns.	https://www.youthhealthafrica.org/
St. Lucia	The Youth Advocacy Movement (YAM) of St. Lucia Planned Parenthood Association (SLPPA)	SLPPA aims to promote family welfare and reduce the incidence of unwanted pregnancies, particularly among adolescents, through a strengthened family life education programme and quality sexual and reproductive health (SRH) care services that complement government provision.	sluplannedparenthood.com
St. Vincent and the Grenadines	St. Vincent Home for Children	At the root of all we do at St. Vincent Home, is our mission — To provide love, security and professional treatment for troubled children and their families through a fully integrated program of services. There’s no question – the challenges of today’s youth are great. For St. Vincent kids, those challenges may become overwhelming because of their circumstances. Regardless of their difficulties, …	https://www.saintvincenthome.org/programs-services/
Suriname	Stichting Lobi Health Center	The Lobi Foundation was founded on 29 February 1968 by persons working in the social and medical sector, who were confronted with people with sexual problems. Special attention was given to the Surinamese woman with her problems. The foundation grew into a Family Planning organization recognized by the Ministry of Health in 1987. In the 1980s and 1990s, the Foundation worked on the establishment …	https://lobisuriname.org/
Thailand	ICare Foundation	ICare Foundation is a charitable organization which aims to social sustainable and valuable development through various development projects empowering children and youth including less fortunate people in society. Its projects include education development program, disaster rehabilitation program, patient visit, music therapy program for disabled as well as orphanage support program.	www.icarethailand.com
Tonga	Tonga Trust	This programme addresses the inter-related issues of youth in relation to mental health at community, national and regional levels in the Pacific island nations of: Fiji, Vanuatu, Papua New Guinea, Kiribati, Solomon Islands, Tūvalu, Sāmoa and Tonga. There is little data or research on the subject of mental health in Tonga. Counseling in school for youth is usually non existent. There is a major n…	https://www.tcdt.to/ymh.html
Turkey	Youth Approaches to Health Association (YAHA)	The Y-PEER youth peer education network of organizations and institutions was pioneered by UNFPA in 2002 and works in the field of SRHR in 52 countries throughout the world through a comprehensive network of more than 500 non-profit organizations and governmental institutions. Its membership includes thousands of young people who work in the many areas surrounding SRHR. Youth Approaches to Health…	www.y-peer.org/
Turkmenistan	UNODC	“Since 2009 UNODC has been facilitating action on the prevention of drug use in Turkmenistan, supporting policy makers in gaining knowledge and skills for the development of comprehensive evidence-based drug use prevention policies, strategies and programmes. Furthermore, UNODC developed the capacities of the national drug prevention professionals through introducing UNODC-WHO International Stand…	https://www.unodc.org/centralasia/en/news/unodc-stands-for-strong-families-and-youth-in-turkmenistan.html
Tuvalu	Tuvalu National Youth Council	Tuvalu separated from Gilbert & Ellice Islands in 1976, and gained independence from the British Monarchy on the 1st October 1978. From then the Tuvalu National Youth Council was established to encourage young people to take an active role in the development of their respective island communities and at the national level. Today, with 13 affiliated youth organizations under the Tuvalu National Yo…	https://www.pacificyouthcouncil.org/tuvalu.php
