# Supplementary material for: An umbrella review of reviews on challenges to meaningful adolescent involvement in health research
Source: Health Expect. 2024 Jan 27;27(1):e13980. doi: 10.1111/hex.13980 (PMC10821743; doi:10.1111/hex.13980)
Supplement: Supplementary file 1 — Supporting information. [file HEX-27-e13980-s001.zip › Search record and results/Other sources/Websites of health organizations/Mental Health Innovation Network Database/Websites identified - 243.xlsx]

## Sheet: MHIN database -243
Organization name	Country	About	Website
Mentally Aware Nigeria Initiative (MANI)	Nigeria	Mentally Aware Nigeria Initiative (MANI) is Nigeria’s largest youth run and youth-focused mental health organization. We are a community of young people who are championing the fight against mental health related stigma and creating an environment that makes it possible for people to seek care for their mental health without fear of discrimination.	project-covid.ng
Neuropsychiatric Hospital, Aro Abeokuta	Nigeria	Aro hospital provides qualitative and innovative primary, secondary and specialised hospital and community based mental health services, as well as training and research. The services are biased toward treatment and rehabilitative care of severe mental illness as a tertiary referral centre to other psychiatric care facilities in the country. Specialised care provided include: child and adolescent…	https://www.neuroaro.gov.ng/main/
ROW Foundation	United States of America	ROW Foundation exists to improve the lives of people living with epilepsy and associated psychiatric disorders in under-resourced areas of the world. Since 2015, ROW Foundation has facilitated grants of EEG equipment to hospitals in Armenia, Ghana, India, Kenya, Republic of Georgia, Sudan, Suriname and Uganda for the diagnosis of epilepsy and has supported training programs for healthcare provide…	https://rowpharma.org/
stem4	United Kingdom of Great Britain and Northern Ireland	stem4 is a charity that promotes positive mental health in teenagers and those who support them including their families and carers, education professionals, as well as school nurses and GPs through the provision of mental health education, resilience strategies and early intervention. This is primarily provided digitally through our innovative education programme, pioneering mental health apps, …	http://www.stem4.org.uk/
Uganda Harm Reduction Network	Uganda	Uganda Harm Reduction Network works to advocate for practical interventions aimed at supporting and addressing issues of men and women who use drugs. Promotes effective prevention, treatment, care and support for people who use drugs living with and affected by HIV, Hepatitis, Tuberculosis and other related health issues in Uganda. Raises awareness and increases knowledge on sexual reproductive h…	http://www.ugandaharmreduction.org/
Mental Health Awareness for the people of Papua New Guinea	Papua New Guinea	Mental Health Awareness for the people of Papua New Guinea is a non-profit organisation that works towards creating a society free from stigmatisation. We are a place that spreads awareness about mental health and we believe in a better life for people affected by mental illness in Papua New Guinea.	https://www.mhaforthepeopleofpng.org/
Umang Hotline Pakistan	Pakistan	Umang provides Pakistan’s first 24/7 Mental Health Helpline. It is run by clinical psychologists, therapists, counselors and psychiatrists and operates free of cost for individuals calling in to require professional help.	umang.com.pk
Centre for Children in Vulnerable Situations (CCVS) - Uganda	Uganda	CCVS-Uganda promotes the mental health and wellbeing of children, youth, adults and communities within Alebtong, Kitgum, Lira and Oyam District, Northern Uganda, through mental health sensitization and professional psychotherapy.	http://www.centreforchildren.be/lira---northern-uganda/
Halo Jiwa Indonesia	Indonesia	"Halo Jiwa" comes from the words "Halo/Hello" and "Jiwa/Soul". Halo Jiwa expect that all people in Indonesia can recognize and aware of the mental health issues surrounding them. Halo Jiwa provides a forum for mental health promotion and education through various media in order to reduce the stigma and prejudice toward mental health problems	http://halojiwa.blogspot.com/
Child, Adolescent and Family Services (CAFS)	Sri Lanka	Child, Adolescent and Family Services (CAFS) is a space where children, adolescents, adults and their families experiencing mental ill-health, stigma, and isolation can access clinical and psychosocial services in a setting where they feel at home.	https://cafs.lk/
International Assistance Mission (IAM)	Afghanistan	The International Assistance Mission (IAM) is a well-respected non-governmental organization working to end stigma surrounding mental health conditions, improve lives and build local capacity in health, development and education in Afghanistan.	https://iam-afghanistan.org/
Mariwala Health Initiative	India	The Mariwala Health Initiative (MHI) is a funding agency for innovation mental health initiatives, with a particular focus on making mental health accessible to marginalized persons and communities. To collaborate with a range of stakeholders in the area of mental health in India in order to: Create wider awareness of concerns Support and enable quality services as well as ongoing research Encour…	https://mhi.org.in/
International Centre for Evidence in Disability	United Kingdom of Great Britain and Northern Ireland	ICED develop tools, techniques and evidence on disability, leading to scalable interventions that can improve people's lives across the world. Our work is divided into three areas: measuring disability and impairments health, wellbeing and disability access to health and rehabilitation. We focus on research, teaching and communication. We aim to translate research outcomes into practice. Our clos…	https://www.lshtm.ac.uk/research/centres/international-centre-evidence-disability
Coalition for Action for Preventative Mental Health (CAMPH) Kenya	kenya	To address and anchor cross cutting challenges for member stakeholder organizations in preventive and protective mental health at the community level.	https://sites.google.com/view/mentalhealthpreventionke/home
Glasswing International	Colombia Costa Rica Dominican Republic El Salvador Guatemala Honduras Mexico Nicaragua Panama	Glasswing is an innovative non-profit whose mission is to address the root causes and consequences of poverty, trauma, and violence, through public health and education programs that empower youth and communities and strengthen public systems.	https://glasswing.org/es/
Centre for Mental Health & Counselling-Nepal (CMC-Nepal)	Nepal	CMC-Nepal promotes mental health and psychosocial wellbeing by working in collaboration with government, non- government and community-based organizations. CMC-Nepal has developed, tested and scaled-up an effective innovation called the Community Mental Health Program to address the mental health and psychosocial needs at community level. In 17 years, CMC-Nepal has trained over 1000 government he…	http://www.cmcnepal.org.np/
Cibersalud	Spain	Cibersalud is a nonprofit organization focused in providing knowledge on mental e-health for professionals in Spanish speaking countries. Promote the individual and collective development of physical and mental health, as well as well-being To constitute a meeting point between specialists and scientists in the field of health in digital environments, particularly within Spanish-speaking countrie…	https://www.cibersalud.es/
United for Global Mental Health	United Kingdom of Great Britain and Northern Ireland	We are a catalyst organisation that brings ambition to global advocacy, innovation to financing and voice to campaigning. We are a catalyst organisation that brings ambition to global advocacy, innovation to financing and voice to campaigning. Advocacy United for Global Mental Health helps initiate and coordinate advocacy efforts to raise funding and political will for global mental health care. …	https://unitedgmh.org/
HAPPINESS Health Care (HHC) Foundation	Nigeria	HHC foundation works with partners, collaborators and stakeholders to develop and implement disability inclusive projects in communities to increase access to health care and enhance wellbeing. Summary of relevant work: The HAPPINESS Project (Health Action for Psychiatric Problems In Nigeria including Epilepsy and Substances), a pioneering program based in Imo State, Nigeria was initiated in spri…	https://www.hhc-foundation.org/
Twogere Community Initiatives	Uganda	Twogere Community Initiatives seeks to change the perceptions, attitudes and behaviors towards people living with mental health conditions in order to address the stigma and discrimination that they face. Summary of relevant work: We are engaged in a number of activities including: Creating awareness about mental health conditions Providing peer to peer support Professional mental health counsell…	https://www.twogereug.org/about-us
The Center for Victims of Torture	Ethiopia Iraq Jordan Kenya Uganda United States of America	Summary of relevant work: Ethiopia – CVT provides direct counseling to Eritrean refugees living in camps south of Shire. Many are young men fleeing forced and indefinite conscription into the Eritrean military. But many women and children also are forced to leave and face horrifying experiences as they try to escape. In addition, to meet tremendous need for mental health care among South Sudanese…	https://www.cvt.org/
BULLYID	Indonesia	We provide free emotional and legal guidance and support for cyberbullying and physical and mental abuse via live chat. Summary of relevant work: 'Cyber security: Protecting Kids Online, 13th August 2020 in partnership with Asia-Pacific Institute for Broadcasting Development (AIBD) Criminal Defamation and Free Speech in the Digital Age: Perspectives from Indonesia and The United States, August 10…	https://bullyid.org/
International Association for Suicide Prevention (IASP)	United States of America	The International Association for Suicide Prevention (IASP) is dedicated to preventing suicidal behaviour, alleviating its effects, and providing a forum for academics, mental health professionals, crisis workers, volunteers and suicide survivors.	https://www.iasp.info/
NitsPics	India	NitsPics is youth-led organisation supporting mental well-being through freelance photography that positively impacts the Indian community.	https://nitspics.wordpress.com/
War Child Holland	Burundi Colombia Congo (Democratic Republic of the) Germany Jordan Lebanon Palestine, State of South Sudan Sri Lanka Sweden Syrian Arab Republic Uganda	War Child works exclusively to improve the resilience and wellbeing of children living with violence and armed conflict. We deliver child protection, education and psychosocial support and undertake research to demonstrate the effectiveness of our interventions.	https://www.warchildholland.org/care-system-overview/
Brio	Ecuador India Mexico Peru United States of America	Brio enables access to quality mental health care through design and collaboration with community leaders and organizations.Through its flagship multi-year partnership program, Brio provides a mental health design process, toolkit, consultation, evaluation and leadership support for building community-owned models of care. Since 2018, Brio has worked with local organizations in Ecuador, Mexico, P…	https://startbrio.org/
Beating Mental Health Stigma	Kenya Mauritius	We offer peer support and professional counselling to the youth in order to equip them with resources that allow them to maintain and improve their mental well being, in doing so we intend to reduce the rising number of suicide cases among the youth.	https://ferryljudah.wixsite.com/myclimatestand/copy-of-about-y-a-s-s
Antara	India	Antara is a non-profit, non-governmental organization in India extending holistic mental healthcare facilities to people from all socioeconomic backgrounds, including destitute persons.A Team of qualified Psychiatrists and Nurses work with Antara. Antara takes it upon itself to ensure that any person knocking on its door for help does not go back empty handed. Over 40,000 patients have been treat…	http://antaraglobal.org/
Green-Aid Lotus	Nigeria	Green-Aid Lotus is an organization created by young people who are mental health advocates, with the purpose of sharing information about mental health conditions in order to demystify and destigmatise the conversation.	https://twitter.com/aidlotus
Vagrant No More	Ghana United States of America	We are raising funds and promoting initiatives to destigmatize, educate, and provide aid to those struggling with mental health disorders in Africa.Our mission is to fight against the stigma of disgrace and humiliation associated with those battling against mental health disorders in Ghana. We will do so through a continuum of aid enriched with supportive services while campaigning to improve aid…	https://vagrantnomore.wixsite.com/vagrantnomore
Mental Health and Wellness Initiative	Nigeria	Mental Health and Wellness Initiative (MHWI) is a non-profit and non-governmental organization aimed at creating awareness on mental health in Nigeria.MHWI flagship program was an advocacy visit to the Internally Displaced Persons (IDPs) camp in Durumi, Abuja. The Durumi camp is home to over 300 women and children internally displaced by Boko Haram onslaught in the North-Eastern states of Borno, …	https://twitter.com/mhwinitiative
The Health Collective	India	The Health Collective aims to be a safe space and repository for trusted information on mental health and mental illness, including first-person accounts of lived experience from an India lens.The Health Collective features blogs by psychologists on depression and anxiety disorders, first-person accounts by survivors on life with bipolar disorder, overcoming an eating disorder, living with schizo…	http://www.healthcollective.in/
Zimbabwe OCD Trust	Zimbabwe	To raise awareness of the existence of Obsessive Compulsive Disorder (OCD) and Anxiety Disorders (AD), among Zimbabwean communities and to provide support.	https://www.zimbabweocdtrust.org/
Telepsychiatry Research and Innovation Network Ltd	Bangladesh	Telepsychiatry Research and Innovation Network Ltd aims to promote, foster development and assist the studies of the acquisition, dissemination and application of knowledge and information concerning technology aided health research in all its aspects including mental health and psychosocial issues. We provide an online global Telepsychiatry platform to promote communication and interaction among…	https://www.mhinnovation.net/organisations/trin-innovation.com
The Tema Foundation	Canada	The Tema Foundation is a non-profit with the goal of linking partners in mental health to make a greater impact on the issues facing first responders, care providers, and the important people in their lives. Our evidence-based and/or evidence-informed education and curriculum in mental health and wellness is for first responders, public safety personnel, frontline workers, health care professiona…	http://www.tema.foundation/
Peduli Remaja Indonesia	Indonesia	Peduli remaja is an online community focused on improving the mental health of teenagers.	https://peduliremajaid.blogspot.co.uk/
Orygen	Australia	Orygen, The National Centre of Excellence in Youth Mental Health is the world’s leading research and knowledge translation organisation focusing on mental ill-health in young people. At Orygen, our leadership and staff work to deliver cutting-edge research, policy development, innovative clinical services, and evidence-based training and education to ensure that there is continuous improvement in…	https://orygen.org.au/
Anxiety UK	United Kingdom of Great Britain and Northern Ireland	Anxiety UK provides information and support services for anyone affected by anxiety, stress and anxiety-related depression including all anxiety disorders.	https://www.anxietyuk.org.uk/
Cape Mental Health	South Africa	Cape Mental Health is committed to challenging socially restrictive and discriminatory practices affecting the mental health of all people. We provide a range of community-based services for persons with intellectual and psychosocial disabilities. Services to Children and Adults with Intellectual Disability: Psychosocial Rehabilitation Services to Adults with Psychosocial Disability: Innovation &…	https://capementalhealth.co.za/
Member Care Associates--GMH-Map Project		GMH-Map is a collaborative project to compile and share important resources for Global Mental Health (GMH). Through publications, training, and a website, the project helps to provide a "global map for a global movement" to navigate the GMH domain better and find relevant ways for connecting and contributing. The project is part of the growing GMH efforts to work inter-sectorally in promoting qua…	https://sites.google.com/site/gmhmap/
Basic Needs Basic Rights Kenya	Kenya	Basic Needs Basic Rights Kenya supports people with mental health disorders to live and work successfully in their communities by facilitating access to mental health care and social support services. Summary of relevant work: Anti-Stigma Campaign in Nairobi; A programme where Persons with lived experience (champions) are leading conversations with persons without lived experience of mental healt…	https://basicneedskenya.org/
WAYAS Counselling & Psychotherapy Service	Gambia	WAYAS aims to promote, encourage, educate, and support the psychological well-being and mental health of vulnerable children, young people and adults in The Gambia. Our vision is to provide accessible, quality community mental health services.	http://wayas-gm.org/
The MHPSS Collaborative	Denmark	The MHPSS Collaborative is a global platform for research, practice, learning and advocacy. We connect key academic and humanitarian actors with local civil society to give children and families in fragile circumstances the possibility to thrive.	https://mhpsscollaborative.org/
Candle Night Global	Ghana	Candle Night Global aims to create nationwide grassroots mental health awareness and education and provide support and advocacy to people with mental health disorders via community-based anti-stigma campaigns and a 24-hour helpline.	http://www.candlenightglobal.org/
The Good Practice Group	Sri Lanka	The Good Practice Group is a ‘social business‘ that seeks to reduce the burden of human suffering in Sri Lanka and elsewhere through the development of good quality, equitable, accessible and sustainable mental health and psychosocial support services. Care and protection of children: Support to establishment and functioning of child rights advocacy network, including advising on disaster respons…	http://goodpracticegroup.org/
Green String Network	Ethiopia Kenya Somalia South Sudan	Green String Network (GSN) is a multi-disciplinary team of peacebuilders, community development workers, psychologists and researchers designing trauma-informed interventions and methods for their evaluation. Our work is focused on addressing trauma as one of the root causes of violent behavior.	https://www.green-string.org/
Sunna Al-Amal (Hope Makers)	Palestine	Sunna Al-Amal (Hope Makers) is an independent human rights, non-profit, and developmental organization committed to strengthening the national Palestinian mental health system and improving the mental health services provided for individual and marginalized communities in Palestine.	https://sunnaalamal.org/
Burans	India	Burans is a partnership project of the Emmanuel Hospital Association and works primarily with communities to improve mental health care in Uttarakhand in northern India. Training We run training workshops with primary healthcare workers, such as ASHA and AWW, to help improve understanding and identification of mental illness, as well as making them aware of available services for referral. Team m…	https://burans.org/
The Human Aspect	Norway	The vision of The Human Aspect is to fill the mental health gap between the professional services out there and everyday people, to make sure no one is ever alone with a life challenge.The Human Aspect was founded in 2017 by Norwegian Jimmy Westerheim and is growing at high pace. Currently, we have users in more than 190 countries and have reached more than 25 million users through our multiple c…	https://thehumanaspect.com/
Mental Service Users Association - Ethiopia	Ethiopia	The Mental Service Users’ Association Ethiopia (MSUAE) is an association of mental health care users in Ethiopia. The key issues that the MSUAE seeks to address are to increase community awareness about mental health, reduce stigma and support people with lived experience to live in dignity, empower service users and their families to be their own advocate in the development and improvement of me…	https://twitter.com/usersmental
Enosh The Israeli Mental Health Association	Israel	Enosh – The Israeli Mental Health Association promotes the recovery, social inclusion, and rights of people with a psychosocial disability and their families. Our goals are to provide quality professional rehabilitation services in the community, pioneer new services in mental health care, raise social awareness in the field of mental health and promote the rights of people with psychosocial disa…	http://impact-transfer.org/zero/enosh-seeds-of-wellness/
Hope Revival Organization	Turkey	A humanitarian, non-governmental, non-profit organization specializing in mental health, psychosocial support, protection and capacity building.Our main priorities are aimed at improving access and availability of evidence based, high quality and culturally sensitive mental health services and psychosocial support for populations affected by conflict and crisis in order to build sustainable local…	https://hope-revival.ngo/
Euro Youth Mental Health	United Kingdom of Great Britain and Northern Ireland	We are a network of mental health youth work experts and young people with personal experience of mental health difficulties. We empower and train young people to use their stories to make a positive change in services and research on youth mental health across Europe. Summary of relevant work: Delivery of trainer to mixed national young people and/or professionals Study weeks with Council of Eur…	https://eymh.org/
AMARI: African Mental Health Research Initiative	Zimbabwe	The African Mental Health Research Initiative (AMARI) is a mental health research capacity building grant whose overall goal is to build an Africa-led network of mental, neurological and substance use (MNS) researchers, who are equipped to lead high quality mental health research programmes that meet the needs of their countries: Ethiopia, Malawi, South Africa and Zimbabwe. AMARI is a consortium …	http://amariconsortium.org/
International Rescue Committee	United States of America	The International Rescue Committee is on the ground in more than 40 countries, providing emergency relief, relocating refugees, and rebuilding lives in the wake of disaster. Through 22 IRC locations in cities across the United States, we resettle refugees in the U.S. and help them become self-sufficient.	http://www.rescue.org/
National Rehabilitation for Drugs and War Affected Persons (NARDWAP)	Liberia	Shaping the future of substance use individuals and war affected persons through rehabilitation and reintegration into the communities. Services provided: Transitional housing for individuals with addiction and mental illness; Drug and Counseling Mental Health Assessment and treatment Anger Management Stress Management Youth Violent Prevention Sex Offender Assessment & Treatment Provide inclusive…	https://teens.drugabuse.gov/national-drug-alcohol-facts-week/ndfw-registration-national-rehabilitation-drugs-and-war-affected
GRT - Gruppo per le Relazioni Transculturali	Italy	GRT is a non-governmental organization, established in Italy in 1968, whose interventions focus on Community Mental Health and Psychosocial Support (MHPSS), Protection (SGBV- Sexual and Gender Based Violence, Street Children), support to ethnic minorities and (forced) Migrations, being GRT’s core areas of expertise.	https://www.grtitalia.org/
It’s Ok To Talk	India	It’s Ok To Talk is India’s first youth-only mental health campaign, offering a safe space to share your experiences with mental health, mental illness and wellbeing.	https://www.mhinnovation.net/organisations/www.itsoktotalk.in
TINADA Youth Organization (TIYO)	Kenya	TINADA Youth Organization is a community-based organization working in the western part of Kenya focusing on integrated mental health rights education and campaigns, child and youth empowerment, sexual reproductive health and disaster risk-reduction.We focus on five main Pillars: Mental Health Prevention Therapies Rehabilitation Rights Advocacy Research Mental Health Financing Advocacy	https://www.facebook.com/TINADAYOUTHORG/
Tap Elderly Women’s Wisdom for Youth (TEWWY)	Tanzania, United Republic of	TEWWY trains elderly women & network members to provide social support & mental health support, using life stories, experiences and counseling skills to empower communities.	http://www.tewwy.org/
Botswana Network for Mental Health	Botswana	The organization exist to transform and destigmatize Mental Health by addressing distinguished human challenges through linkages of mental health , advocacy at high level stakeholder to bring change on legislation and linking people to care.	https://www.facebook.com/MentalHealthisvital/
No Limit Generation (NLG)	United States of America	No Limit Generation’s global child-wellbeing platform, equips aid workers, educators, and caregivers with the critical guidance they need to protect, support, and heal vulnerable and displaced children.	https://www.nolimitgen.org/
International Consortium for Health Outcomes Measurement (ICHOM)	United Kingdom of Great Britain and Northern Ireland United States of America	ICHOM is an international non-profit organisation. Our mission is to unlock the potential of value-based health care by defining global Standard Sets of outcome measures that really matter to people and by driving adoption and reporting of these measures worldwide.ICHOM has completed two mental health Standard Sets; depression and anxiety in adults, and dementia. We are excited to have recently c…	https://www.ichom.org/
NGO Development Foundation	Ukraine	We aim to provide psychological support and implementation of mental health services to those affected by tragic events in Ukraine.Summary of relevant work: NGO Development Foundation is a public organization, which consists of psychologists, psychiatrists, psychotherapists, social workers and other professionals in the field of mental health who provide support and psychosocial support as well a…	https://foundationdv.com/en/home
The Jed Foundation	United States of America	The Jed Foundation is a non-profit that exists to protect emotional health and prevent suicide for our nation’s teens and young adults. Summary of relevant work: JED has three main areas of focus: We help schools evaluate and strengthen their mental health, substance abuse and suicide prevention programs and systems to safeguard individual and community health. We develop expert resources and cre…	https://www.jedfoundation.org/
Talang Dalisay	Philippines	Talang Dalisay is an organization founded in Manila, Philippines that aims to help people with mental health disorders through education and guidance and with various programs and services.Summary of relevant work: In the past Talang Dalisay has held fundraisers, online campaigns, scholarship programs and more. Our work revolves around supporting mental health conditions and reducing stigma aroun…	https://talangdalisay.org/
SMART Recovery International		SMART Recovery is a global community of 3000 mutual-support groups in which participants meet weekly to help each other overcome the life challenges caused by any addiction.Summary of relevant work: SMART Recovery (Self Management And Recovery Training) is an international community focused on helping its participants learn about and practice a self-empowering approach for addressing addiction. P…	https://www.smartrecoveryinternational.org/
AB Korkor Foundation for Mental Health	United States of America	We’re on a mission to increase awareness surrounding the prevalence of mental health diagnoses, and the staggering difficulties that individuals face navigating mental health care in the United States.Summary of relevant work: Supporting the Five Fifty Fifty Mental Health Run/Walk Series across the country for the purpose of raising awareness, reducing stigma and enforcing the role of physical we…	https://www.adelbkorkorfoundation.org/
KOSHISH National Mental Health Self Help Organization	Nepal	KOSHISH is a national, non-governmental, non-profit, self-help organization which works on mental health issues in Nepal. KOSHISH takes a twin-track approach, carrying out advocacy and awareness programs as well as service delivery simultaneously.	https://www.facebook.com/koshishofficial
Oasis of Love International Center for Women and Children	Nigeria	Oasis of Love improves psychological, emotional and physical and spiritual wellbeing of less-privileged children and women.Oasis of Love International Center for Women and Children is committed to improving and elevating the lives of women and children through the eradication of poverty, acquisition of new skills and provision of emotional, physical, spiritual and psychological support throughout…	https://www.oasislovecenter.org/
Mental Health Information Centre of Southern Africa	South Africa	The Mental Health Information Centre (MHIC) aims to promote mental health in Southern Africa.Our work further includes assisting the MRC Unit on Risk and Resilience in Mental Disorders with recruitment for their research trials, promotion of the Bathuthuzele Youth Stress Clinic which offers a community service to children and adolescents with post-traumatic stress disorder, conducting research on…	https://www.mentalhealthsa.org.za/
Kushinga	Zimbabwe	We are dedicated to mental health system strengthening in Zimbabwe through research, advocacy, and capacity building.We are a registered non-profit trust in Zimbabwe devoted to mental health system strengthening. We are proud to work with several local and global collaborators including the Ministry of Health and Child Care, University of Zimbabwe, Zimbabwe National Association of Mental Health, …	https://www.kushinga.org/
PHOLA	South Africa	PHOLA provides targeted culturally sensitive therapies to address the effects of trauma, violence and abuse in the lives of those. Summary of relevant work: Phola Mdeni: PHOLA Mdeni is a programme that supports families to become stronger, cope with crisis and provides support with parenting Tree of Life Mental Health For All Campaign: PHOLA is striving to reach 100 000 women, children, families …	https://phola.org/
Indian Mental Health and Research Centre	India	Indian Mental Health And Research Centre (IMHRC) is a specialized unit of the Indian Progressive Youth Forum dealing with psychological and behavioral issues of children, adolescents, adults and the geriatric population.	http://www.imhrc.org/
Fique Vivo	Brazil	Fique Vivo is a network aiming to prevent self-harm and suicide in Brazil through online psychological first aid.	https://fiquevivo.com.br/
Gateway Health Institute	South Africa	Gateway Health Institute (GHI) is a leading civil society organisation in South Africa in the HIV and Sexual Reproductive Health and Rights fields that is woman-owned and LGBTI-led.Summary of relevant work: GHI are currently prototyping a mental health assistant for people living with HIV, using artificial intelligence Mental Health First Aid	https://ghi.ngo/
Common Threads Project	United States of America	Common Threads Project offers a unique group recovery program for women who have survived sexual and gender-based violence (SGBV), war, and displacement. The model incorporates current evidence-based trauma treatment with a traditional practice that has allowed women to access healing and resilience in diverse cultural contexts.	http://commonthreadsproject.net/
Humanity & Inclusion, the new name of Handicap International	France	Humanity & Inclusion (the new name of Handicap International) is an independent and impartial aid organisation working in situations of poverty and exclusion, conflict and disaster.Humanity and Inclusion has field experience of mental health and psychosocial support in emergency, post-emergency and development settings dating back to the 1990s. Although Handicap International’s remit initially co…	https://hi.org/
DIKDIK DEVELOPMENT	France	DIKDIK aims to improve awareness about mental health in remote areas and developing countries, especially towards children.DIKDIK Development is an organization located in France specialising in social entrepreneurship and innovation. It is mainly present in Nigeria and operates through two main vital axis: A H20 (water) Program where boreholes are drilled in remote villages of Nigeria Health2O P…	https://dik-dik.weebly.com/
Renewed Energy Serving Humanity (RESH-Liberia)	Liberia	Renewed Energy Serving Humanity (RESH), is a Liberian-based NGO that aims to provide vital psychosocial support for victims of natural disasters and traumatic events such as war, family crisis, substance abuse and the Ebola epidemic. Summary of relevant work: RESH's initial membership is mainly made of students. The students comprised of the following: Students studying counselling, nursing and e…	https://www.reshliberia.com/
Young People's Health Partnership	United Kingdom of Great Britain and Northern Ireland	The Young People’s Health Partnership represents the interests of young people and young adults aged 10 – 25 and focuses specifically on young people facing health inequalities. Summary of relevant work: Reducing inequalities for homeless children, young people and families - Toolkit and learning resource for public health nurses focusing on addressing health inequalities in homeless children, yo…	http://www.youngpeopleshealth.org.uk/yphp/
MENTAL HEALTH FOUNDATION NIGERIA	Nigeria	Mental Health Foundation Nigeria is a non-governmental organization and a social enterprise which seek to provide practical intervention and services in pursuit of wellness through mental health policy reforms, advocacy, research, training, rehabilitation and care.Summary of relevant work: We have been an active member of the National Mental Health Action Committee which was constituted by the Fe…	http://mentalhealthnigeria.org/
The Yellow Tulip Project	United States of America	Our mission is to smash the stigma surrounding mental illness and to build a community of people who realize that hope happens when youth and community leaders work together. We hope that someday mental illness will be as normal to talk about as any physical illness, and are fiercely dedicated to making this goal a reality. The Yellow Tulip Project aims to let people know that “Hope Happens” and …	https://theyellowtulipproject.org/
Human Development Research Foundation	Pakistan	Research Conducting research in the health, education, social, and biological fields. HDRF has the expertise to implement all aspects of research, including proposal development, project management, field work, data management, analysis, and publication and dissemination of findings. Our current focus of research is in the area of Maternal and Child Health. We believe this area to be at the core …	http://www.hdrfoundation.org/
Network for Africa	Rwanda Sierra Leone Uganda United Kingdom of Great Britain and Northern Ireland	Network for Africa (N4A) was founded in 2007 and is supporting communities recovering from trauma in post-conflict countries in Africa and helping them to rebuild their lives through projects focused on mental health.	http://www.network4africa.org/
Debating Mental Health	United Kingdom of Great Britain and Northern Ireland	Debating Mental Health empowers young people with mental health needs to speak out and drive change on the mental health topics that matter to them.Summary of relevant work: Facebook UK: Over a number of weeks, we trained over 60 young people with mental health support needs from across London to debate. After their training period, the young people came together with specially invited guests at …	https://www.debating-mh.co.uk/
ARGA Foundation	India	ARGA Foundation aims to create awareness among different social groups, policy makers and the general population at large to address inequality, vulnerability and development.ARGA Foundations focuses attention and effort across four main areas and considers these as cross cutting in all of our programmes; Disability Gender Elderly care Mental Health Child Rights We provide psychosocial rehabilita…	http://argafoundation.in/
Sound Mind Africa	Nigeria	Sound Mind Africa is an independent organisation concerned with the distribution and accessibility of information and advice relating to mental health and emotional wellbeing.Sound Mind Africa (SMA) was founded in 2014 with the purpose of providing access to relevant information in the area of mental health to people in Africa or of African descent via an information website, advocacy campaigns, …	http://soundmindafrica.blogspot.com/
batyr	Australia	batyr is a for purpose organisation that focuses on preventative education in the area of youth mental health. We provide programs that train young people to speak about their personal experience with mental ill health and start a conversation in their community. We take these speakers into schools, universities and corporate arenas to continue this conversation around mental healt Summary of rel…	http://www.batyr.com.au/
PLASMA - Platform for Social Research on Mental Health in Latin America	Brazil Chile Colombia Peru	PLASMA aims to provide a collaborative space oriented to the development of comparative research projects in Latin American mental health topics and policy. Past activities: PLASMA's first workshop "Mapping new voices” was held in Paris in June 2017 and raised critical discussion points about the place and role of Latin America and the social sciences in the context of the current development of …	https://blogplasma.wordpress.com/
Women in Quechua-Aymara (WARMI)	Antigua and Barbuda Argentina Aruba Bahamas Barbados Belize Bolivia (Plurinational State of) Brazil Cayman Islands Chile Colombia Costa Rica Cuba Dominica Dominican Republic Ecuador El Salvador French Guiana Grenada Guadeloupe Guatemala Guyana Haiti Honduras Jamaica Martinique Mexico Nicaragua Panama Paraguay Peru Portugal Puerto Rico Saint Barthélemy Spain Suriname Trinidad and Tobago Turks and …	WARMI was founded to address the gap in unified collaborative programs to promote women’s mental health in Latin America. The network uses a coordinated approach to deliver high quality women’s mental health projects in multiple countries, multiple sites and all age groups by supporting: Project implementation using resources shared between studies Project design through a combination of informat…	https://www.mhinnovation.net/organisations/women-quechua-aymara-warmi?mode=List
#MentalHealthPH	Philippines	#MentalHealthPH is a campaign that aims to create a safe community of people, and friends of people with mental health problems and to promote and protect mental health in the Philippines. Summary of relevant work: #UsapTayo: A regular tweetchat every 10th, 20th, and 30th day of the month, from 7 -8pm. It aims to engage discussion regarding mental health online Voices of Hope: A campaign that aim…	http://mentalhealthph.org/Index
Imam Sadr Foundation (ISF)	Lebanon	Imam Sadr Foundation (ISF) is championing the development and empowerment of women in Lebanon through evolving and innovative social services addressing the most disadvantaged and vulnerable groups.Summary of relevant work: The foundation feels a great responsibility in promoting mental health, and is well aware that a tremendous effort is needed until we reach a society that acknowledges mental …	http://www.imamsadrfoundation.org/blue-ocean-oasis/mental-health/6/1/
My School ROCKS	Canada	MySchoolROCKS is a registered Canadian charity that personifies the synergy between music, education and youth wellness.MySchoolROCKS has developed a multi-faceted educational program, Music and Wellness R.O.C.K.S that is anchored in Progressive Music Instruction and is delivered in conjunction with best practices in neuroplasticity, and Social-Emotional Learning (SEL).	https://myschoolrocks.org/
Psychosocial Innovation Network (PIN)	Serbia	Psychosocial Innovation Network seeks to support and enhance psychosocial well-being and quality of life of individuals from vulnerable and marginalized groups through evidence-based practices. Summary of relevant work: Implementation, dissemination and strengthening of empirically based psychological practices Creation, development, improvement and application of diverse psychological interventi…	https://psychosocialinnovation.net/
United Children Integrated Development Action (UNCIDA) Uganda	Uganda	UNCIDA Uganda’s aim is to positively impact on the lives of children and their families through innovative partnerships and by strengthening the voice of these vulnerable groups in Uganda.UNCIDA works to address the root causes of poverty, injustice and discrimination with a particular focus on programs that contribute to the strengthening of local, protective environments and improved social tra…	http://www.uncidauganda.org/
Imey Reach	Nigeria	At Imey Reach, we provide mental empowerment training to young people between the ages of 15-24 on the dangers of non-violent cultism and how to avoid them as they transition into adulthood.We visit schools and churches and give mental empowerment training on how pressures from peers, family and society can create cognitive dissonance and distress. This withdraws youth from engaging in positive a…	https://twitter.com/imeyreach
Anxiety and Depression Association of America (ADAA)	United States of America	The Anxiety and Depression Association of America focuses on improving quality of life for those with these disorders.ADAA provides education about the disorders and helps people find treatment, resources, and support. ADAA strives to improve patient care by promoting implementation of evidence-based treatments and best practices across disciplines through continuing education and trainings and a…	https://adaa.org/
MetroHealth International	Uganda	Metro Health International (MHI) is a dedicated integrated service that combines primary care and mental health and addiction treatment programs for all ages.Summary of relevant work: MHI Integrated Treatment Model The abysmal lack of coordination in patient care informs our integrated model. Our centralized approach involves the merger of general psychiatry and substance abuse with comprehensive…	http://metrohealthcentre.org/
The Centre for Applied Research and Evaluation International Foundation (Careif)	United Kingdom of Great Britain and Northern Ireland	We are an international mental health charity that works towards protecting and promoting mental health and resilience, to eliminate inequalities and strengthen social justice. Summary of relevant work: Careif Position Statement to The Supreme Leader of Iran, Ayatollah Ali Khamenei, calling for compassion, humility and mental health for 3 young Americans held in Iran Careif appealed to the Irania…	https://careif.org/
Implemental	United Kingdom of Great Britain and Northern Ireland	Implemental aims to improve global mental health by mutual sharing of expertise amongst a diverse range of collaborators working in very different environments around the world.Since its inception, Implemental has worked with over 40 different countries. We operate across both mature and emerging world economies. We work with our commissioners in a collaborative style, and we aim to develop a con…	http://www.maudsleyinternational.com/
Resilie	Spain	To build community-based strategies for resilience and mental health in young people.We aim to empower young people and raise their awareness of their own capacities to deal with risk factors and early signs of emotional and behavioural problems that could lead to mental disorders. We do this because +450 million people are suffering from mental ill health, there is a large gap between what is ne…	http://www.resilie.org/
Harvard Medical School	United States of America	Harvard Medical School is committed to convening and nurturing a diverse community of individuals dedicated to promoting excellence and leadership in medicine and science through education, research, clinical care and service.Harvard Medical School is the medical school that is part of Harvard University. Our educational programs advance Harvard Medical School's core mission to alleviate human su…	https://hms.harvard.edu/
Public Health England	United Kingdom of Great Britain and Northern Ireland	Public Health England exists to protect and improve the nation’s health and wellbeing, and reduce health inequalities. It does this through advocacy, partnerships, world-class science, knowledge and intelligence, and the delivery of specialist public health services. Summary of relevant work: As a national public health agency, PHE delivers mental health promotion and prevention policy across Eng…	https://www.gov.uk/government/organisations/public-health-england
Colors of Connection	United States of America	A non-profit organization pioneering the innovative work of arts-based psychosocial programming for youth and communities in areas affected by conflict.Our Methodology Our projects train groups of 30 to 40 conflict-affected youth over a period of 4 to 6 months during which they: Learn new skills in painting and drawing Participate in activities designed to encourage reflection and emotional expre…	https://www.colorsofconnection.org/
Psychiatric Disability Organization	Kenya	As a community-based organisation in Kenya, our main goal is to be a voice for the needs and rights of people with psychiatric conditions and a catalyst for improved lives and better life chances of people with mental health needs. Summary of relevant work: Psychiatric Disability Organization focuses on the following areas to achieve its vision of disability equality and social assimilation: 1. A…	https://www.pdokenya.org/
Playing to Live!	United States of America	Playing to Live is on a mission ensure that children and communities all over the world receive the mental health and psychosocial support they need so that they can flourish despite all odds.Playing to Live leads in the development and research of therapeutic expressive art programs in communities with limited to no access to mental health professionals. Our team of expressive therapists, counse…	https://twitter.com/Playing_to_Live
Centre for Mental Health and Community Research, Maynooth University	Ireland	The Centre for Mental Health and Community Research is the only centre in the Republic of Ireland undertaking applied, interdisciplinary mental health and well-being research across the lifespan and in a community context. Summary of relevant work: Develop, implement and scientifically evaluate new services and interventions Measure and appraise outcomes across the lifespan Employ and champion go…	https://cmhcr.eu/
The Mind Aware Project	Zimbabwe	The Mind Aware Project is a registered trust dedicated to mental health awareness, promotion, education and fighting against stigma.The Mind Aware Project was established in November 2015. We are currently running awareness campaigns through social media presence and speaking opportunities.	mindawareproject.org
SAMA Resource Group for Women and Health	India	Sama is a resource group based in Delhi, working on issues related to women and health. Summary of relevant work: Participation in AMCCON 2017 Session on ‘Perspectives on Understanding Women’s Mental Health’ Study on Young Women and Mental Health: First Advisory Meeting Study exploring mental health issues among young women Study on Young Women and Mental Health: Piloting Study Tools Study on You…	http://www.samawomenshealth.in/young-women-and-mental-health/
BC Children's Kelty Mental Health Resource Centre	Canada	A provincial resource centre that provides mental health and substance use information, resources, and peer support to children, youth and their families from across BC. Summary of relevant work: We also provide peer support to people of all ages with eating disorders. All of our services are free of charge, and you can reach us over the phone, in person, or through email.	https://keltymentalhealth.ca/
Partners In Health	Haiti Lesotho Liberia Malawi Mexico Peru Russian Federation Rwanda Sierra Leone United States of America	Partners In Health (PIH) is a global health organization relentlessly committed to improving the health of poor & marginalized people. Founded in 1987, PIH works in close partnership with in-country government officials and leading medical and academic institutions to build local capacity to delivery health care and to strengthen health systems.	http://www.pih.org/
DE SOUSA FOUNDATION	iNDIA	The foundation aims to carry forward their dream of making community mental health a reality and to take mental health and wellness to the masses.We conduct a number of workshops, mental health awareness initiatives and programmes across various sectors of society and also conduct training in psychotherapy and counsleing for professionals and grass root workers.	http://desousafoundation.com/
Centre for Mental Health	United Kingdom of Great Britain and Northern Ireland	Centre for Mental Health is values-led and inspired by difference and diversity. We are international thought leaders contributing to innovation and groundbreaking health and social change. Our purpose is to understand mental illness, promote mental health and wellbeing, and challenge inequality and disadvantage throughout the life course. We work towards a time when equality for mental health is…	https://www.centreformentalhealth.org.uk/
UNICEF		UNICEF works in 190 countries and territories to save children’s lives, to defend their rights, and to help them fulfil their potential.	https://www.unicef.org/
The Mandate Health Empowerment Initiative	Nigeria	The Mandate Health Empowerment Initiative is centred on mental health promotion, care and psychosocial support through sensitization, advocacy and early intervention with a particular interest in school-age children and pregnant and nursing women in Africa.	http://www.mhfnigeria.org/
West Africa Behavioural Health Addictions and Recovery Management	Ghana	West Africa Behavioural Health Addictions and Recovery Management seeks to increase the awareness of harmful consequences of various psychoactive substances and alcohol.Summary of relevant work: We deliver quality treatment interventions and manage recovery pathways tailored at improving individual needs with emphasis on re-integration into the wider society as productive members of their communi…	http://www.wabharmghana.com/
Instituto de Psiquiatria da Universidade de São Paulo	Brazil	The University of São Paulo (Universidade de São Paulo, USP) is a public University in the Brazilian state of São Paulo.Summary of relevant work: The Department covers the areas of undergraduate studies, internship and residency, as well as graduate programs (latu sensu and strictu sensu) and short and long-term internships for physicians and related fields. In undergraduate studies, the departme…	https://ipqhc.org.br/
Waves for Change	South Africa	Waves for Change (W4C) provides a child-friendly mental health service to at-risk young people and young people with different abilities, living in unstable communities.W4C works in communities affected by violence, poverty and conflict, where mental health services are often stigmatized and under-resourced. Working in partnership with local community members, we identify, train and resource ment…	https://waves-for-change.org/
Somali Mental Health Foundation	Somalia United Kingdom of Great Britain and Northern Ireland United States of America	Somalia Mental Health Foundation is a 501(c), US-based, non-profit organization that provides mental health services and guidance for people with mental health conditions in Somalia.Summary of relevant work: The number of patients that have been seen and treated by Somali Mental Health Foundation (SMHF) during their visits in 2012 and 2014 were in excess of 7,000. In April 2012, SMHF opened the f…	http://www.somalimentalhealth.org/
Embrace Emotions Support Network	Botswana	Embrace Emotions Support Network exists to pivot awareness on mental health issues and to advocate for those suffering from mental health problems.Summary of relevant work: Embrace Emotions Support Network (EESN) was registered in June 2016 as an NGO and duly launched in September 2016. Since its inception, EESN has organised and participated in many forums that work to promote mental health and …	https://www.mhinnovation.net/organisations/embrace-emotions-support-network?mode=List
Nain Research Centre	Canada	The Nain Research Centre produces action-oriented research to grow local capacity and support the knowledge needs of a healthy and prosperous Inuit community in Nunatsivut.	http://www.nainresearchcentre.com/
UNIPSY et Bien etre	Cameroon	UNIPSY et Bien etre focuses on raising awareness, providing training and provision of care in the context of mental health.We have collaborated with several other organisations and partners: Association ASP (Actions in Public Health) within the framework of the psychosocial care project for teenage mothers since 2014 CASS of Nkolndongo (a community-health hospital in Yaounde) where regular traini…	https://www.facebook.com/UNIPSY
Sree Chitra Tirunal Institute for Medical Sciences & Technology	India	Sree Chitra Tirunal Institute for Medical Sciences and Technology (SCTIMST) is an advanced centre for medical specialties and accredited university that works in medicine and technology with a focus on high-quality patient care and health research.SCTIMST’s mission is to: Promote research and development in biomedical engineering and technology Deliver high quality patient care in selected specia…	http://www.sctimst.ac.in/
The MINDS Foundation	India	The MINDS (Mental Illness and Neurological Disorders) Foundation India is committed to eliminating the stigma surrounding mental illness through education and providing access to cost-effective, high-quality care.Founded in March 2012, MINDS India develops evidence-based educational programming for rural communities, teachers, physicians, and schoolchildren. In order to sustain long-term change, …	http://www.mindsfoundation.org/
Karwan-e-Hayat, Institute for Mental Health Care	Pakistan	Karwan-e-Hayat, Institute for Mental Health Care is a voluntary welfare non-government organization, registered under the 1984 Companies Ordinance and active in caring for mental health patients since its establishment in 1983. Summary of relevant work: Karwan-e-Hayat maintains one of the largest numbers of psychiatric inpatients’ in Karachi. The Psychiatric Care and Rehabilitation Centre at Keam…	http://keh.org.pk/
The Shrinking Couch	India	The Shrinking Couch (TSC) is a website, working to build a network of individuals sharing personal experiences, resources and ideas pertaining to mental health. TSC aims to promote mental health, awareness of mental illness and advance proactive behavior towards seeking information about and availing mental health services. Summary of relevant work: Some of our articles that have had a meaningful…	http://theshrinkingcouch.com/
National University of Malaysia Medical Centre	Malaysia	The Department of Psychiatry consists of several units including the Psychogeriatric Unit, Child and Adolescent Unit, and Community and Rehabilitation Unit.	http://www.ukm.my/portal/
Jordan University of Science & Technology	Jordan	Jordan University of Science and Technology (JUST) is a leading teaching and research center training reputable graduates to occupy vital positions in medicine, engineering, architecture, agriculture, sciences, computer science and information technology in Jordan and the Middle East.	http://www.just.edu.jo/Pages/Default.aspx
Centre Neuropsychiatrique Saint-Martin	Saint Martin (French part)	The Centre Neuropsychiatrique Saint-Martin (CNP Saint-Martin) is a mental health center providing treatment for people with mental health disorders in Belgium. Summary of relevant work: CNP Saint-Martin is comprised of: The Neuropsychiatric Hospital (HNP) made up of nine psychiatric care wards Three psychiatric care houses (MSP) One day care hospital, Mosaïques (HJM) HNP collaborates with the psy…	http://www.cp-st-martin.be/
Trauma Resource Institute	United States of America	The Trauma Resource Institute (TRI) is a nonprofit corporation devoted to cultivating trauma-informed and resiliency-focused individuals and communities throughout the world. Summary of relevant work: The Trauma Resiliency Model® and Community Resiliency Model® are designed to help individuals understand the biology of traumatic stress reactions and learn specific skills to return the body, mind …	https://www.traumaresourceinstitute.com/
The Mad Society of Canada	Canada	The Mad Society of Canada (MADSoC) is a growing grassroots community of practice that brings together people from different sectors who share a common goal to provide ethical, non-coercive, survivor-informed mental health services and policy.Summary of relevant work: To support groups, agencies, and individuals working on innovative psychiatric-survivor driven mental health initiatives through le…	https://madsocietyofcanada.wordpress.com/
Rio de Janeiro State University	Brazil	Rio de Janeiro State University (UERJ) is a public university founded in 1950 which has since established itself as one of the largest and most prestigious higher education institutions in Brazil.Several areas of knowledge are covered by the university’s 97 undergraduate courses, 346 research groups, and nearly 500 extension projects and cultural activities, which bring together teachers, adminis…	https://twitter.com/UERJ_oficial
AIMS Center	US	The University of Washington's AIMS Center develops, tests and helps implement Collaborative Care, an evidence-based integrated care model that brings high quality mental health care to familiar settings.The AIMS Center provides Coaching and Implementation Support, Research Collaborations, and Education and Workforce Development.	https://aims.uw.edu/
Community Mental Health Movement (Movimento de Saúde Mental Comunitária)	Brazil	The Community Mental Health Movement (MSMC) cultivates the whole human being by respecting each person’s bio-psycho-social-spiritual dimensions and by fostering each person’s potential through the reclaiming of human and cultural values.	http://www.msmcbj.org.br/
University of Macau: Global and Community Mental Health Research Group	China	The Global and Community Mental Health Research Group is the multidisciplinary home for Global Public Health research at the University of Macau.This group is one of the only research groups in Asia focused on Global Mental Health, a sub-field of Global Public Health. The cornerstone of our approach is to improve the public’s health through striving for excellence in research, advocacy, and educa…	http://www.um-gmh.com/
New York University	United States of America	New York Univeristy (NYU) is a private nonprofit research university based in New York City.The New York University College of Global Public Health’s Social and Behavioral Sciences department offers a subfield of psychology.	https://www.nyu.edu/
Fearless Planet	United States of America	Fearless Planet helps low-income women around the world gain valuable business and technical skills which lead to health and education improvements for her whole family, and reduces the risk of poverty-related domestic violence, substance abuse, and depression.Fearless Planet projects support women entrepreneurs and create jobs for low-income women. Our projects incorporate health and education i…	http://fearlessplanet.com/
Partnerships for Trauma Recovery	United States of America	Partnerships for Trauma Recovery address the psychosocial impacts of trauma among international survivors of human rights abuses through culturally aware, trauma-informed, and linguistically accessible mental health care, clinical training, and policy advocacy.Summary of relevant work: PTR’s Mosaic Healing Center offers psychological and psychosocial care to international survivors of human right…	https://traumapartners.org/
B. P. Koirala Institute of Health Sciences	Nepal	B.P. Koirala Institute of Health Sciences (BPKIHS) is an academic institute located in Eastern Nepal working towards developing socially responsible and competent health workforce, providing health care and innovative health research.The institute has postgraduate, undergraduate, and university certificate programs including a recently begun PhD program, all divided between its four colleges: Med…	http://www.bpkihs.edu/
PolicyLab at Children's Hospital of Philadelphia	United States of America	We develop and implement evidence-based solutions that are responsive to community needs and relevant to policy priorities in order to improve child health outcomes.We collaborate with practitioners, families, and policymakers throughout the research process because we know we can not achieve improved child health outcomes by ourselves. And since research articles on their own are unlikely to pro…	https://policylab.chop.edu/
Global MINDS	Canada	Global MINDS focuses on using social innovation approaches to catalyze the development, implementation, mobilization and evaluation of disruptive solutions in order to reduce the global burden of mental disorders and related issues.Global MINDS offers multiple streams of learning and development opportunities for students that are connected by shared principles and learning objectives. The contex…	http://www.schulich.uwo.ca/globalminds/
citiesRISE		citiesRISE is a global platform committed to transforming the state of mental health policy and practice to meet the mental health needs of populations across the world. Summary of relevant work: citiesRISE has built its approach around 4 core programs: Local Collective Action, Young People and Youth Leadership, Innovation and Acceleration, Learning Collaborative. These programs support the best …	http://www.cities-rise.org/
IOGT International	Albania Australia Bangladesh Belarus Bosnia and Herzegovina Burundi Cambodia Congo (Democratic Republic of the) Denmark Estonia Faroe Islands Finland Gambia Germany Ghana Guinea Guinea-Bissau Iceland India Iran (Islamic Republic of) Ireland Kenya Lesotho Liberia Malawi Mali Mexico Nepal Nigeria Norway Pakistan Philippines Poland Portugal Romania Russian Federation Senegal Serbia Sierra Leone Slov…	IOGT International is the premier global network for evidence-based policy solutions and community-based interventions to prevent and reduce harm caused by alcohol and other drugs.Summary of relevant work: Our community work and advocacy seek to create the conditions for all people to lead happier, healthier, richer and freer lives. This heart-driven work towards achieving change is guided by fou…	https://www.mhinnovation.net/organisations/www.iogt.org
Mental Health America	United States of America	Mental Health America is a leading community-based U.S. nonprofit dedicated to addressing the needs of those living with mental illness and promoting overall mental health. Our work includes prevention services, early identification and intervention, and integrated care, services, and supports for those who need it.	http://www.mentalhealthamerica.net/
Peking University Institute of Mental Health	China	Peking University Institute of Mental Health is a research-teaching psychiatric hospital with inpatient and outpatient services.	http://english.bjmu.edu.cn/research/research_institutes/44275.htm
University of Alberta (Department of Psychiatry)	Canada	The University of Alberta, Department of Psychiatry has an excellent core of psychiatry and neuropsychiatry faculty who are internationally recognized for their research in areas such as neuroimaging, data-mining and machine learning applications in psychiatry, neurochemistry, addictions research, psychotherapy and health services research.	https://www.ualberta.ca/psychiatry
Alberta Health Services	Canada	Alberta Health Services (AHS) is responsible for promoting wellness and providing health care services across the province of Alberta. It is Canada’s first and largest province wide, fully-integrated health system. The AHS North Zone includes over 40 communities and serves over 435,000 people.	https://www.albertahealthservices.ca/default.aspx
Thero.org	United States of America	Thero is an online community of treatment providers that is building a national directory of mental health resources for the public.	https://www.thero.org/
Psychological Society of South Africa (PsySSA)	South Africa	PsySSA advances South African psychology as a science and profession of global stature and promotes psychological praxis relevant, proactive and responsive to societal needs and wellbeing. Summary of relevant work: Psychological Society of South Africa (PsySSA) has dedicated its work to the construction and development of post-apartheid South African Society. The Society is also involved in ongoi…	http://www.psyssa.com/
Global Mental Health Program at Columbia University	United States of America	The Global Mental Health Program at Columbia University engages in education and training, research, and advocacy initiatives to promote mental health and reduce the burden of mental illness across the globe.	https://www.mhinnovation.net/organisations/Cugmhp.org
Movement for Global Mental Health (MGMH)		The Movement for Global Mental Health is a network of individuals and organisations that aim to improve services for people living with mental health problems and psychosocial disabilities worldwide. Summary of relevant work: The history of the Movement began in 2007 with a Call for Action published in the first Lancet series on global mental health. Through volunteerism and collaboration, the Mo…	http://www.globalmentalhealth.org/
European Alliance Against Depression (EAAD)		Established by mental health experts from different European research institutions to sustain the EU-funded EAAD projects (2004-2008), the EAAD is involved in several European research projects targeting depression and suicide prevention.Summary of relevant work: Strategy Actions to improve the care for patients affected by depression and prevent suicides Supporting relatives of persons concerned…	http://www.eaad.net/
Institute of International Humanitarian Affairs	United States of America	Grounded in social justice and humanitarian ethics, the Institute of International Humanitarian Affairs endeavors to make the global response to humanitarian crises dignified, effective and sustainable.The IIHA organizes various trainings in the field of humanitarian affairs including a month-long International Diploma in Humanitarian Assistance (IDHA) training course which includes aspects of me…	https://www.fordham.edu/iiha
Heartland Alliance International	United States of America	Heartland Alliance International supports meaningful change in the lives of vulnerable individuals in the aftermath of violence and rights abuses. We provide mental health and psychosocial support services and access to legal services to improve well-being and restore justice for marginalized people and communities. Summary of relevant work: Heartland Alliance International (HAI) has more than th…	http://www.heartlandalliance.org/international
Fondation d'Harcourt	Switzerland	Fondation d’Harcourt was established upon the initiative of the d’Harcourt family in 1964 as an independent, non-profit foundation based in Geneva, Switzerland. We promote national and international projects and partnerships in the fields of mental health and psychosocial support. Our mission is to improve the lives of people struggling with mental illness and their families. Our holistic approac…	https://www.facebook.com/410410232403839
Stellenbosch University	South Africa	Stellenbosch University (SU) is among South Africa's leading tertiary institutions based on research output, student pass rates and rated scientists, and is recognised internationally as an academic institution of excellence. Summary of relevant work: Stellenbosch University (SU) is home to an academic community of 29 000 students (including 4 000 foreign students from 100 countries) as well as 3…	http://www.sun.ac.za/Home.aspx
GCSCORED, Inc.	United States of America	GCSCORED, Inc. – the Global Center for School Counseling Outcome Research Evaluation & Development - exists to teach all individuals ways to effectively relate to self, others and situations so they can live transformed lives in safer communities.	https://www.mhinnovation.net/organisations/www.gcscored.org
International Initiative for Mental Health Leadership (IIMHL)	Australia Canada Ireland New Zealand Sweden United Kingdom of Great Britain and Northern Ireland United States of America	IIMHL is a unique international collaborative of eight countries (Australia, England, Canada, New Zealand, Republic of Ireland, Scotland, Sweden and USA) that focuses on improving mental health, addiction and disability services and aims to provide better services to consumers and families.	https://www.mhinnovation.net/organisations/www.iimhl.com
University of Liverpool	United Kingdom of Great Britain and Northern Ireland	The University of Liverpool, in existence since 1881, is a connected, global University with multiple physical and virtual campuses - London, Suzhou and Singapore. It is Europe’s largest provider of wholly online postgraduate degrees.Various research groups within the Institute of Psychology, Health and Society, contribute to mental health research. this includes improving the health service prov…	http://liv.ac.uk/
Harvard T.H. Chan School of Public Health	United States of America	The Harvard T.H. Chan School of Public Health brings together dedicated experts from many disciplines to educate new generations of global health leaders and produce powerful ideas that improve the lives and health of people everywhere. We work together as a community of leading scientists, educators, and students to take innovative ideas from the laboratory to people’s lives, not only making sci…	https://www.hsph.harvard.edu/
Chester M. Pierce, MD Division of Global Psychiatry, Massachusetts General Hospital	United States of America	The Chester M. Pierce, MD Division of Global Psychiatry sits within the Department of Psychiatry at Massachusetts General Hospital and has current and past projects in more than 15 countries. The division aims to strengthen the global delivery of quality mental health care. Summary of relevant work: The Division has a strong track record of successful partnerships and research with collaborators …	http://www.mghglobalpsychiatry.org/
Maudsley International	United Kingdom of Great Britain and Northern Ireland	Maudsley International is a Community Interest Company that focuses on improving global mental health by mutual sharing of expertise amongst an international network of colleagues. We harness the expertise of leading clinicians, managers, and scientists, and offer teaching, training, and consultancy services designed to support individual, team and service development.	http://www.maudsleyinternational.com/
Rwenzori Center for Research and Advocacy (RCRA)	Uganda	RCRA is an Indigenous humanitarian and conservation not for profit organization. We serve the communities of the Albertine region to earn their full potential for sustainable development, high quality human healthcare, and human dignity.Summary of relevant work: As Rwenzori Center for Research and Advocacy (RCRA), we coordinate an integrated community, do case management & treatment for malaria, …	http://www.rcra-uganda.org/
South African Mental Health Advocacy Movement (SAMHAM)	South Africa	Strengthening existing advocacy groups, supporting the establishment of new ones where such groups are still lacking, identifying individuals with leadership potential and developing them into leaders for the mental health movement around which ongoing advocacy and awareness activities can be built. Summary of relevant work: SAMHAM has developed a multi-year strategic development plan that focuse…	http://www.safmh.org/
No Health without Mental Health GM	Gambia	No Health without Mental Health initiative The Gambia is a non-profit organization complementing the government’s efforts in terms of mental health service delivery, support, health promotion and various issues surrounding it. Summary of relevant work: NHMH-GM is involved in many activities and partnering with sister organizations. We recently embarked on the commemoration of the world mental hea…	https://www.facebook.com/NoHealthWithoutMentalHealthGambia/?ref=page_internal
Between Borders	United Kingdom of Great Britain and Northern Ireland	Between Borders is a research-led organisation focusing on forced displacement, mental health and psychosocial support.We are a multidisciplinary and interdisciplinary organisation bringing together people displaced by crises, researchers, practitioners, NGOs, innovators, and creatives to promote information sharing, knowledge exchange, and MHPSS-led solutions for some of the worst humanitarian c…	http://www.betweenbordersinternational.org/
Norwegian University of Science and Technology (NTNU)	Norway	NTNU is Norway’s premier institution for education in Science and Technology.	https://www.ntnu.edu/
Fracarita International	Belgium Brazil Burundi Central African Republic China Congo (Democratic Republic of the) Ethiopia India Indonesia Kenya Nicaragua Pakistan Peru Philippines Rwanda South Africa Sri Lanka Tanzania, United Republic of Zambia	Fracarita International helps improve the quality of life of vulnerable people through works of charity in the fields of mental health care, care for people with a disability, and education, contributing to a more humane society where there is a place for the poor and the weak. Summary of relevant work: Fracarita International fulfils its mission through concrete support to the services developed…	http://www.fracarita-international.org/
EUCOMS Network (European Community Mental health Service providers)	Netherlands.At the moment the network comprises of members from over 20 countries. A full list of our member organisations can be requested via email.	EUCOMS unites European service providers dedicated to delivering quality community-based services with and for people with mental ill health.Summary of relevant work: The EUCOMS Network is involved in the following main activities: Knowledge sharing activities including the organisation of conferences, workshops and cross country visits to share best practices Advocacy on national and European le…	https://www.eucoms.net/
King's Sierra Leone Partnership	United Kingdom of Great Britain and Northern Ireland	King's Sierra Leone Partnership is committed to supporting the Sierra Leonean Government in their ambition to developing comprehensive, integrated and responsive mental health, psychosocial support and social care services in hospital and community-based settings. Summary of relevant work: Our work is varied and includes working with the MOHS: To establish district mental health and psychosocial …	http://kslp.org.uk/projects/mental-health/
The Humanology Project	United States of America	Our mission is to destigmatize mental and neurological illness by educating and spreading awareness of the emotional and scientific aspects associated with it.	http://www.humanologyproject.org/
Parivartan Trust	India	Parivartan Trust are a community based non-government organization working in the field of addiction and mental health in India.Summary of relevant work: In the last few years, the Parivaratan Trust has been involved in developing mental health programs like the INCENSE and JAN MAN SWASTHYA (People’s Mental health) that translate evidence-based treatments for people with a range of mental disorde…	http://www.parivartantrust.org/
BasicNeeds-Ghana	Ghana	BasicNeeeds-Ghana is a mental health advocacy organisation that has the sole purpose of ensuring that people with mental illness and epilepsy are able to access mental health treatment and live and work within their communities. The organization is a member of the BasicNeeds International Federation. Summary of relevant work: Since its establishment in 2002 to date (June, 2015), BasicNeeds-Ghana …	http://www.basicneeds.org/where-we-work/ghana/
Danish Red Cross	Denmark	Danish Red Cross is part of the International Red Cross Red Crescent Movement, which is the world’s largest humanitarian network.Summary of relevant work: Danish Red Cross has 120 local branches in Denmark conducting first aid, social and psychosocial activities throughout the country with the support of 32.0000 volunteers. Danish Red Cross also operates a number of asylum centres for refugees in…	https://www.mhinnovation.net/organisations/www.rodekors.dk
London School of Hygiene and Tropical Medicine	United Kingdom of Great Britain and Northern Ireland	The LSHTM is a world-leading centre for research and postgraduate education in public and global healthSummary of relevant work: Founded by Sir Patrick Manson in 1899, the School is now part of the University of London and has expanded in recent years at its two main sites on Keppel Street and Tavistock Place. Our research funding has grown to over £60 million per annum from national and internat…	https://www.lshtm.ac.uk/
reachwithin	Grenada	Our aim is to improve the quality of life of children and teens who have experienced adversity by helping to improve their health and well-being through life skills building and caregiver training. Summary of relevant work: Youth Life Skills & Yoga Program Our Youth Life Skills & Yoga Program helps to develop character building, emotional literacy, and self-regulation. Since the program's incepti…	http://www.reachwithin.org/
The South African Depression and Anxiety Group (SADAG)	South Africa	Since its foundation in 1994, the South African Depression and Anxiety Group (SADAG) has been Making Mental Health Matter in urban, peri-urban, and rural communities across South Africa. SADAG advocates for the rights of mental health care users, and educates and empowers the public in mental health issues.	http://www.sadag.org/
TeenMentalHealth.org	Canada	A knowledge translation group who create best in class, freely available, on-line, evidence based resources and programs designed for youth, families, educators and health care providers. Our mission statement is: “Giving you the knowledge, understanding and tools to improve mental health care for youths.” Summary of relevant work: School mental health literacy Our highly effective school mental …	http://www.teenmentalhealth.org/
Giving carers a voice	Thailand	We are a group of researchers aiming to develop child mental health through collaboration between Thailand (Thammasat University) and the UK (University College London and King’s College London). Summary of relevant work: Developmental disorders, such as Autism Spectrum Disorder, are common and have a large impact on children and their families. These disorders can cause a high degree of disabili…	https://www.ucl.ac.uk/igh/research/a-z/carers-voices
Missouri Institute of Mental Health	United States of America	Since 1962, we have led transformations in the mental health field, from our roots as a psychiatry residency program, to refining mental health informatics, enhancing cognitive rehabilitation therapies for U.S. military members with brain injury, and the discovery of novel biomarkers in clinical neuroscience.Summary of relevant work: Our evidence based outreach programs provide the appropriate sk…	https://www.mimh.edu/
Africa Initiative for Universal Development Organization-Sierra Leone	Sierra Leone	Africa Initiative for Universal Development Organisation (AIUDO) is a national, non-governmental organization working with the poorest and most vulnerable communities in Sierra Leone, providing community-led programs which lead to long-term sustainable poverty reduction and community development outcomes. We also lead advocacy campaigns, institutional strengthening and capacity-building, and rese…	https://www.facebook.com/Africa-Initiative-for-Universal-Development-AIUD-1299273770092375/
The Spring Foundation	South Africa	The Spring Foundation is an NPO based at Lentegeur Psychiatric Hospital in Mitchells Plain, Cape Town. It supports psychosocial rehabilitation and outreach programs. These programs seek to re-establish a sense of hope and recovery through reconnection to community, identity, heritage and the natural world.Some of their projects include the following: The Lentegeur Market Garden Project - Provides…	http://thespringfoundation.org/
White Swan Foundation for Mental Health	India	White Swan Foundation for Mental Health is a non-profit organization that offers knowledge services in the area of mental health. Summary of relevant work: In 2014, we launched India’s first portal on mental health: www.whiteswanfoundation.org. We cover issues across the spectrum of mental health including information on psychiatric illnesses, substance abuse, suicide prevention, and more importa…	http://www.whiteswanfoundation.org/
Alan J Flisher Centre for Public Mental Health	South Africa	The vision of the Alan J Flisher Centre for Public Mental Health (CPMH) is to be a collaborative, inter-institutional, multi-disciplinary centre that conducts high quality research on public mental health and uses evidence for teaching, consultancy and advocacy to promote mental health in Africa. Summary of relevant work: The objectives of the Alan J Flisher Centre for Public Mental Health are at…	http://www.cpmh.org.za/
Mental Health Innovation Network Africa (MHIN Africa)	South Africa	MHIN Africa is an Africa-specific, online platform for African mental health innovators: researchers, practitioners, policy-makers, service user advocates and donors in Africa.	http://mhinnovation.net/organisations/mental-health-innovation-network-africa-mhin-africa
Human Health Aid-Burundi	Burundi	Human Health Aid –Burundi was established by a group of volunteers who carried out relief activities during the Burundian civil war that ended in 2001. We work with affected communities, especially children and women who suffer from anxiety, depression, trauma and other psychosocial consequences of their war experiences; to increase their access to mental health care and psychosocial support. Sum…	http://humanhealthaid.jimdo.com/
McGill University	Canada	Higher education and health network	https://www.mcgill.ca/
SPOTA - Mental Health Program	Australia	A whole-of-community, multi-method program to improve mental health literacy in order to reduce the incidences and effects of depression, anxiety, deliberate self-harm and suicide among young people. Summary of relevant work: The SPOTA program achieves it’s purpose by implementing a collective impact community strategy that uses a multimethod approach to improve mental health literacy. This inclu…	https://www.mhinnovation.net/organisations/www.spota.org.au
The Banyan	India	The Banyan is a mental health charity working to spread knowledge about mental health and encourage its practice in all sections of society. Summary of relevant work: The Banyan addresses the issue of mental health among marginalized groups, primarily persons affected by homelessness and poverty. Statistics on homelessness in India from the 2001 census reported 1.94 million homeless people in Ind…	http://www.thebanyan.org/index.html
Grand Challenges Canada (GCC)	Canada	Grand Challenges Canada is dedicated to supporting Bold Ideas with Big Impact® in global health.	http://www.grandchallenges.ca/
School Readiness Initiative (SRI)	Ethiopia	The School Readiness Initiative works in partnership with the government of Addis Ababa City, Ethiopia, to promote evidence based early child care and education by providing a comprehensive, high quality pre-school program which gives the disadvantaged children of Ethiopia a chance to succeed at school. Summary of relevant work: Prepare training manuals for preschool teachers and conduct regular …	https://sites.google.com/site/ethiopianschoolreadiness/home
Grace Yufela Charitable Foundation	Cameroon United States of America	Grace Yufela Charitable Foundation is a Minnesota based non-profit organization 501©3 and a Not-For-Profit Organization in Cameroon, West Africa. The Foundation is founded by a Mental Health Professional and a family member of Grace Yufela, who experienced mental health challenges for more than two decades without any interventions. Summary of relevant work: Community Mental Health education and …	https://www.mhinnovation.net/organisations/www.%20graceyufelafoundation.org
Liberia Center for Outcome Research on Mental Health (LiCORMH)	Liberia	A national center for training, supervision, research, technical assistance, and dissemination. Summary of relevant work: LiCORMH sub-granteed Mental Health Beyond Facilities (2012-2016) funded by Grand ChallengesCanada. This evidence-based research developed and tested a Comprehensive Community-based Mental Health Services (CCMHS) package that bridges the gap between clinical care and the commun…	http://licormh.com/
Beautiful Mind VN	Viet Nam	Beautiful Mind Vietnam was established with the aim to promote mental wellbeing to the Vietnamese public. We provide knowledge of clinical psychology, mental disorders, available treatments and other mental health- related issues by writing and translating high- quality articles as well as organising local workshops and seminars. We also offer free peer consultation for people who have concerns a…	http://beautifulmindvn.com/
BasicNeeds		BasicNeeds is a UK based international Non-Governmental Organisation (iNGO) working to improve the lives of people living with mental illness and/or epilepsy. The BasicNeeds Model comprises 5 interlinking modules: Capacity Building: identifying, mobilising, sensitising and training mental health and development stakeholders. Community Mental Health: enabling effective and affordable community ori…	http://www.basicneeds.org/
Health Poverty Action		An INGO with around 500 staff worldwide and a small head office in the UK. Prioritising the poorest and most marginalised populalations, our integrated and multi-disciplinary approach emphasises the interconnectedness between health and poverty.	http://www.healthpovertyaction.org/
Ashoka	United States of America	Ashoka is the largest global network of social entrepreneurs. It identifies, elects, and supports leading social entrepreneurs as Ashoka Fellows of which there are 3200+ in 67 countries. More than 600 of these innovators work in health or health-related fields, providing a unique innovation and pilot implementation network. Ashoka works with Fellows, other innovators, major research universities …	https://www.ashoka.org/
Children and War Foundation	Norway United Kingdom of Great Britain and Northern Ireland	The Children and War Foundation was established based on a need for simple screening measures and evidence-based interventions for traumatized children after war and disaster situations. Since 2000, the Foundation has developed several screening measures, manuals, trained more than 400 intervenors and supported research projects that evaluate our treatment tools. The manuals are presently being u…	http://www.childrenandwar.org/
The International Foundation for Research and Education on Depression (iFred)	United States of America	International Foundation for Research and Education on Depression (iFred) seeks to shine a positive light on depression and eliminate the stigma associated with the disease through prevention, research and education. Its goal is to ensure 100% of the 350 million people affected by depression seek and receive treatment.	http://www.ifred.org/
Mental Health Research UK	United Kingdom of Great Britain and Northern Ireland	Mental Health Research UK is the UK's first charity dedicated to funding research into the causes of mental illness in order to develop better treatments with fewer side-effects. Summary of relevant work: 2016 - Mediators and moderators of treatment effects in social anxiety disorder and post-traumatic stress disorder, University of Oxford, Department of Experimental Psychology 2016 - Understandi…	http://www.mhruk.org/
Get Happy Indonesia	Indonesia	Get Happy Indonesia is an Indonesian non-profit community-based organisation that aims to start conversations and spread knowledge about depression, mental health and happiness. Summary of relevant work: Learning Forum "Saling Ilmu Get Happy" A discussion/learning forum held every 1 or 2 months with different topics discussing different aspects, perspectives and approaches for mental health issue…	http://www.get-happy.org/
Mental Health Association of Tanzania	Tanzania, United Republic of	MEHATA is an association for mental health care providers in Tanzania that aims to promote recognition of the importance of mental health in Tanzania, promote development of mental health services and maintain satisfactory integration of mental health care within other professional disciplines.	https://www.facebook.com/mehataorg/
McGill University - Department of Social Studies of Medicine	Canada	Founded in 1975, the Department of Social Studies of Medicine has developed into one of the most unique and comprehensive units for the social studies of medicine in Canada. The department is an interdisciplinary teaching and research unit in the Faculty of Medicine with members representing the fields of history, anthropology, and sociology of medicine and medical science and subject areas inclu…	https://www.mcgill.ca/ssom/social-studies-medicine
Center for Creative Initiatives in Health and Population	Viet Nam	The Center for Creative Initiatives in Health and Population (CCIHP) vision is to ensure a healthy future for everyone in Vietnam. CCIHP has extensive experience in undertaking research that identifies and addresses key issues, such as stigma and discrimination, health policies and services, and social determinants that impact the health and well-being of the diverse groups of Vietnamese people.	https://ccihp.org/?lang=eng
mindyourmind	Canada	mindyourmind is a non profit organization that works to improve better mental health outcomes for youth and young adults. We use technology, engagement and cocreation principles to develop tools and resources and system change processes with youth to improve help seeking and access.	https://mindyourmind.ca/
The Scarabaeus Foundation for Sustainable Development	Egypt	The Scarabaeus Foundation is an Egyptian-based non-profit institution that was established in 2014. Its mandate is to work on research, training and policy advocacy in all areas related to sustainable development of marginalized and most vulnerable populations. TSF’s work is based on: by protecting the health and welfare of marginalized and most vulnerable populations, the public health, social d…	http://www.thescarabaeusfoundation.org/#contact
South African Federation for Mental Health (SAFMH)	South Africa	The SA Federation for Mental Health is a registered national, not for profit, non-governmental organisation (000-238 NPO), constituted by 17 mental health societies and 107 member organisations, all actively involved in the field of intellectual and psychosocial disability and mental wellbeing. The organisation was established in 1920 with the aim to coordinate, monitor and promote services for p…	http://twitter.com/safmh
Centre for Mental Health Research and Initiative (CEMHRI)	Nigeria	The Centre for Mental Health Research and Initiative (CEMHRI) is a non-profit organization that is dedicated to promoting mental health awareness and eliminating the stigmas that is associated with mental illnesses through service and research. We strive to motivate, involve, and educate the general public about mental health in order to help those suffering from mental health issues to find out …	https://cemhri.org/
UNITY Charity	Canada	Youth-focused program which uses art such as break dancing, spoken word, beatboxing, to engage and empower youth living in priority and high risk communities. Summary of relevant work: Programs: UNITY Crew After School Program: An 18-week arts-based leadership and mentorship program that ends with a youth-led performances addressing issues of the community. $600 per youth. UNITY Hub: A weekly com…	https://unitycharity.com/
Ummeed Child Development Center	India	Ummeed's mission is to help children with disabilities, or at high risk for disabilities, reach their maximum potential and be included in society. We achieve this by working in collaborative teams, creating and following best practices, empowering families, building resources in the community, participating in advocacy as well as working with children and families from all sections of society. S…	https://ummeed.org/
Art of Autism	United States of America	The Art of Autism is a collaborative project that brings awareness to the general public the creative abilities of people on the autism spectrum and others who are neurodivergent. The Art of Autism continually accepts blog posts, art, poetry, video submissions and requests for book reviews. Our email newsletter includes opportunities for artists, poets, writers, and film makers. The Art of Autism…	http://www.the-art-of-autism.com/
Yale Global Mental Health Program		The Yale Global Mental Health Program provides psychiatric residents with training and opportunities to contribute to research and service delivery in over 40 countries around the world.Yale Psychiatry’s Global Mental Health Program is an exciting concentration within the Department of Psychiatry residency that capitalizes on the broad and diverse experiences of our faculty and residents. Origina…	http://psychiatry.yale.edu/globalmentalhealth/index.aspx
CINIM	Canada	CINIM is an integrative wellness institute dedicated to transforming lives through revolutionary health programs. We help improve and maintain health and well-being through a deeper understanding of the whole person: mind, body and spirit. Our programs and services are safe, effective and work as an adjunct to other treatment to proactively build strong and confident individuals and communities.C…	http://cinim.org/
Abundant Living Resources Inc.		Provide holistic wellness approach to mental healthcare and substance abuse disorders. Assisting in building inner strength and healthy living worldwide.Partnerships with substance abuse recovery centers, providing counseling services. Character education building in public schools and mental health campaigning and counseling services in and around colleges and universities.	http://www.alrinc.org/
SocialFelt - Craft, Touch and Care	United Kingdom of Great Britain and Northern Ireland	SocialFelt - Craft, Touch and Care is an innovative pilot project aiming to provide psychosocial support for marginalized, vulnerable and traumatized groups of adolescents and women, primarily victims of human trafficking, unsafe migration, forced marriages and gender based violence. The project is based on the ‘Felt Therapy’, developed by Bernadett Fekete. It is an alternative approach to counse…	http://socialfelt.org/
Laboratório Interdisciplinar de Pesquisa em Atenção Primária à Saúde (LIPAPS)	Brazil	This Interdisciplinary Laboratory of Reasearch in Primary Care is in the Faculty of Medical Sciences in the University of Rio de Janeiro in Brazil.Summary of relevant work: This laboratory develops activities in research, education, and primary care human resources. The main areas studied are: mental health adolescence sexuality	http://lipapsuerj.blogspot.com.br/
The Syrian TeleMental Health Network	Syrian Arab Republic United States of America	The Syrian Telemental Health Network is an international collaboration between institutions and NGOs to help deliver mental health consultations, education, and training to enhance capacity-building efforts for health care workers in the Syrian conflict setting. Summary of relevant work: This network uses technology to connect health care workers in the Syrian conflict setting with mental health …	http://www.stmh.net/
Action Family Foundation	Nigeria	Action Family Foundation focuses on family life education, health and community development. Strengthening the family and supporting its members provides effective and sustainable entry-point to address personal and group needs in ways that are ethical, culture-sensitive and equitable.	https://www.mhinnovation.net/organisations/www.awestruck.tv/aff
Global Research in Autism and Neurodevelopment		GRAND (Global Research in Autism and Neurodevelopment) is an online worldwide community enabling people working on autism and neurodevelopmental disorders to share knowledge, tools and resources, raise awareness and develop innovative strategies and interventions.	http://grand.tghn.org/
Indonesia Mentality Care	Indonesia	Indonesia Mentality Care was first established by a psychiatrist and his patient to raise awareness about mental health and to bridge the gap between the public and mental health knowledge and industry. Now, the community-based organisation consists of professionals (psychiatrists and psychologists), university students and people who are diagnosed with mental health related problems. Free Mental…	https://www.mhinnovation.net/organisations/mentalitycareid@gmail.com
International Medical Corps		International Medical Corps is a global, humanitarian, non profit organization dedicated to saving lives and relieving suffering through health care training and relief and development programs	https://internationalmedicalcorps.org/
Government of Western Australia Mental Health Commission	Western Australia.	Government agency with responsibility for purchasing and planning mental health services and for mental health strategy for the state of Western Australia.
Southern District Health Board - Southern DHB	New Zealand	Funder and deliverer of government health services to the Southland and Otago provinces of New Zealand. Summary of relevant work: We receive government funding of over $800 million per annum, of which approximately half is applied to traditional hospital and mental health services delivered from Southland Hospital (Invercargill), Lakes District Hospital (Queenstown), Dunedin Hospital (Dunedin) an…	https://www.southernhealth.nz/
Connecting with People	United Kingdom	Connecting with People is a not-for-profit, community interest company established in 2010. The Connecting with People approach is an organisational response to tackling suicide and self-harm. It is robust approach that combines compassion and clinical governance. It involves developing awareness, knowledge and skills, whilst tackling stigma and building emotional resilience. The approach is stro…	https://portal.connectingwithpeople.org/
Eskasoni Mental Health Services / Crisis and Referral Center	Canada	Eskasoni Mental Health and Social Work Service (EMH&SWS) provides a wide range of services to the Mi’kmaq people of Eskasoni, Cape Breton, Nova Scotia. EMH & SWS is not-for-profit organizations established in 1991. Over the years the organization has continued to evolve and grow with help of the community and a variety of funding sources. We have grown from a staff of one, to a staff of eleven of…	https://www.eskasonimentalhealth.org/
Salaam Baalak Trust - Mental Health Program	India	Salaam Baalak Trust provides street children with the opportunity to experience the joys of childhood through its various centers across Mumbai. Summary of relevant work: Main Activities of Mental Health Program include: Individual Counseling Sessions Focus-Group Therapy Sessions Life Skills Education Workshop Career Counselling Staff Support Workshops Special Education Common mental health issue…	https://www.salaambaalaktrust.com/health-and-nutrition.php
DEAR Psyconsult		DEAR Psyconsult aims to be the mouth piece for people with mental health and to try and educate all concern on issues arising in the area of mental health. To build a more sustainable livelihood and empowerment center to advocate for the needs of the mentally challenged especially women and children. To also undertake and raise funds for conducting research in the area of mental health. Summary o…
UNHCR (The UN Refugee Agency)		The Office of the United Nations High Commissioner for Refugees was established on December 14, 1950 by the United Nations General Assembly. The agency is mandated to lead and co-ordinate international action to protect refugees and resolve refugee problems worldwide.	https://www.unhcr.org/en-ie/
Vidaview Info Systems Ltd	Canada	Vidaview Info Systems was started by Dr Rob Chase at the University of Manitoba to produce Life Story Board LSB toolkits, and to support LSB training, research and development.	http://vidaview.ca/vidaview/
Centre for Applied Research in Mental Health and Addiction, Simon Fraser University	Canada	CARMHA is an internationally recognized research centre conducting innovative and interdisciplinary scientific research related to mental health and substance use, primarily in the areas of clinical or other intervention practice, health systems and population health and epidemiology. Some of CARMHA’s current research projects include: A feasibility study to improve the capacity and quality of pr…	http://www.sfu.ca/carmha.html
Hincks-Dellcrest Centre	Canada	The Hincks-Dellcrest Centre works to promote optimal social, emotional, and behavioural well-being in infants, children, youth, and their families, and to contributing to the achievement of healthy communities.Summary of relevant work: The Hincks-Dellcrest Centre is a children’s mental health treatment, research and teaching centre that provides a services to children aged birth to 18 years in To…	http://www.hincksdellcrest.org/
Mental Health Foundation	United Kingdom	One of the UK's leading mental health research, policy and service improvement charity working for an end to mental ill health and the inequalities that face people experiencing mental distress, living with learning disabilities or reduced mental capacity. Summary of relevant work: Mental Health Foundation uses research and practical projects to help people survive, recover from and prevent menta…	https://www.mentalhealth.org.uk/
One Mind Campaign	United States of America	ONE MIND is an independent, 501(c)(3) non-profit organization dedicated to benefiting all affected by brain illness and injury through fostering fundamental changes that will radically accelerate the development and implementation of improved diagnostics, treatments, and cures; while eliminating the stigma. One Mind believes in Open Science Principles and creates global public-private partnership…	https://www.theiacp.org/projects/one-mind-campaign
William Alanson White Institute of Psychiatry, psychoanalysis and Psychology	United States of America	Trains psychologists, social workers and psychiatrists in intensive psychotherapy and psychoanalysis. Summary of relevant work: We operate clinics for several types of disorders, such as eating disorders, and run conferences on various topics. We also run a low cost clinic that is available to local community. We also have a UN NGO Committee that offers its services to nations seeking to integrat…	http://www.wawhite.org/
ReachOut.com	Australia	ReachOut.com is Australia's leading youth mental health organisation. It aims to improve the mental health and wellbeing of young people aged 16 to 25 by providing the information, support and tools they need to improve their wellbeing and get through tough times.	Reachout.com
Mon Foundation	India	Mon Foundation is a Kolhata based non-profit organization, which focuses on the area of mental health- awareness, care, research, training and publication.Summary of relevant work: Mon Foundation is a Kolkata based non-profit organization, registered under the Societies of West Bengal Act XXVI, 1961. It is established in 1992 by a group of mental health professionals, like psychiatrists, psycholo…	http://monfoundation.com/
NASM-AFRIQUE		Through education, innovation and continuous research, NASM want to attract the attention of different sectors of society on the need to create a chain of solidarity around the world around the issue of mental health. Summary of relevant work: According to data from the World Health Organization (WHO), mental disorders affect more than 450 million people worldwide, and 20% of the population is ma…	http://nasmafrique.org/
Mental Health & Psychosocial Support Network (mhpss.net)		The MHPSS Network is a growing global platform for connecting people, networks and organizations, for sharing resources and for building knowledge related to mental health and psychosocial support both in emergency settings and in situations of chronic hardship. We aspire to building and shaping good practice in support of people affected by difficult events or circumstances. The online platform …	http://mhpss.net/
International Bipolar Foundation	USA	International Bipolar Foundation is a not for profit headquartered in San Diego, CA & helping people in >150 countries. All our services & programs are free and globally accessible. We fund scientific research, offer resources and educate the public to erase stigma. Summary of relevant work: International Bipolar Foundation (IBPF), formerly known as California Bipolar Foundation, was founded in J…	http://ibpf.org/
NCHS Global Mental Health	Ghana	National Catholic Health Service (NCHS) is an independent, not-­for-­profit healthcare provider operated by the Catholic Church in Ghana. Through a network of 34 secondary level hospitals and 68 primary health care clinics, organized in 20 Catholic Dioceses, the NCHS system serves over 27% of the population (nearly 7 million people). The NCHS is closely integrated with the Ghanaian Ministry of He…
HealthNet TPO		Enhancing the ability of communities in fragile states to better manage their own health and building health systems with communities that are excluded from functioning health care by combining international public health expertise with local tradition. Summary of relevant work: Strategy HealthNet TPO gains in-depth understanding of local resources, capacities, beliefs and needs through action re…	https://www.healthnettpo.org/en/node/1
The Global Health Network		The Global Health Network is a collection of websites that are aiming to support research by sharing knowledge and methods. Each has been established to create a subject specific online community of researchers who can build collaborations, develop documents, share resources and exchange information.	https://tghn.org/
