# Supplementary material for: An umbrella review of reviews on challenges to meaningful adolescent involvement in health research
Source: Health Expect. 2024 Jan 27;27(1):e13980. doi: 10.1111/hex.13980 (PMC10821743; doi:10.1111/hex.13980)
Supplement: Supplementary file 1 — Supporting information. [file HEX-27-e13980-s001.zip › Search record and results/Other sources/Websites of health organizations/Compiled list of websites, search strategies and results/1. Compiled list of websites.xlsx]

## Sheet: Compiled
Organizations	About the organization	Website	Duplicate
Mentally Aware Nigeria Initiative (MANI)	Mentally Aware Nigeria Initiative (MANI) is Nigeria’s largest youth run and youth-focused mental health organization. We are a community of young people who are championing the fight against mental health related stigma and creating an environment that makes it possible for people to seek care for their mental health without fear of discrimination.	project-covid.ng
Neuropsychiatric Hospital, Aro Abeokuta	Aro hospital provides qualitative and innovative primary, secondary and specialised hospital and community based mental health services, as well as training and research. The services are biased toward treatment and rehabilitative care of severe mental illness as a tertiary referral centre to other psychiatric care facilities in the country. Specialised care provided include: child and adolescent…	https://www.neuroaro.gov.ng/main/
ROW Foundation	ROW Foundation exists to improve the lives of people living with epilepsy and associated psychiatric disorders in under-resourced areas of the world. Since 2015, ROW Foundation has facilitated grants of EEG equipment to hospitals in Armenia, Ghana, India, Kenya, Republic of Georgia, Sudan, Suriname and Uganda for the diagnosis of epilepsy and has supported training programs for healthcare provide…	https://rowpharma.org/
stem4	stem4 is a charity that promotes positive mental health in teenagers and those who support them including their families and carers, education professionals, as well as school nurses and GPs through the provision of mental health education, resilience strategies and early intervention. This is primarily provided digitally through our innovative education programme, pioneering mental health apps, …	http://www.stem4.org.uk/
Uganda Harm Reduction Network	Uganda Harm Reduction Network works to advocate for practical interventions aimed at supporting and addressing issues of men and women who use drugs. Promotes effective prevention, treatment, care and support for people who use drugs living with and affected by HIV, Hepatitis, Tuberculosis and other related health issues in Uganda. Raises awareness and increases knowledge on sexual reproductive h…	http://www.ugandaharmreduction.org/
Mental Health Awareness for the people of Papua New Guinea	Mental Health Awareness for the people of Papua New Guinea is a non-profit organisation that works towards creating a society free from stigmatisation. We are a place that spreads awareness about mental health and we believe in a better life for people affected by mental illness in Papua New Guinea.	https://www.mhaforthepeopleofpng.org/
Umang Hotline Pakistan	Umang provides Pakistan’s first 24/7 Mental Health Helpline. It is run by clinical psychologists, therapists, counselors and psychiatrists and operates free of cost for individuals calling in to require professional help.	umang.com.pk
Centre for Children in Vulnerable Situations (CCVS) - Uganda	CCVS-Uganda promotes the mental health and wellbeing of children, youth, adults and communities within Alebtong, Kitgum, Lira and Oyam District, Northern Uganda, through mental health sensitization and professional psychotherapy.	http://www.centreforchildren.be/lira---northern-uganda/
Halo Jiwa Indonesia	"Halo Jiwa" comes from the words "Halo/Hello" and "Jiwa/Soul". Halo Jiwa expect that all people in Indonesia can recognize and aware of the mental health issues surrounding them. Halo Jiwa provides a forum for mental health promotion and education through various media in order to reduce the stigma and prejudice toward mental health problems	http://halojiwa.blogspot.com/
Child, Adolescent and Family Services (CAFS)	Child, Adolescent and Family Services (CAFS) is a space where children, adolescents, adults and their families experiencing mental ill-health, stigma, and isolation can access clinical and psychosocial services in a setting where they feel at home.	https://cafs.lk/
International Assistance Mission (IAM)	The International Assistance Mission (IAM) is a well-respected non-governmental organization working to end stigma surrounding mental health conditions, improve lives and build local capacity in health, development and education in Afghanistan.	https://iam-afghanistan.org/
Mariwala Health Initiative	The Mariwala Health Initiative (MHI) is a funding agency for innovation mental health initiatives, with a particular focus on making mental health accessible to marginalized persons and communities. To collaborate with a range of stakeholders in the area of mental health in India in order to: Create wider awareness of concerns Support and enable quality services as well as ongoing research Encour…	https://mhi.org.in/
International Centre for Evidence in Disability	ICED develop tools, techniques and evidence on disability, leading to scalable interventions that can improve people's lives across the world. Our work is divided into three areas: measuring disability and impairments health, wellbeing and disability access to health and rehabilitation. We focus on research, teaching and communication. We aim to translate research outcomes into practice. Our clos…	https://www.lshtm.ac.uk/research/centres/international-centre-evidence-disability
Coalition for Action for Preventative Mental Health (CAMPH) Kenya	To address and anchor cross cutting challenges for member stakeholder organizations in preventive and protective mental health at the community level.	https://sites.google.com/view/mentalhealthpreventionke/home
Glasswing International	Glasswing is an innovative non-profit whose mission is to address the root causes and consequences of poverty, trauma, and violence, through public health and education programs that empower youth and communities and strengthen public systems.	https://glasswing.org/es/
Centre for Mental Health & Counselling-Nepal (CMC-Nepal)	CMC-Nepal promotes mental health and psychosocial wellbeing by working in collaboration with government, non- government and community-based organizations. CMC-Nepal has developed, tested and scaled-up an effective innovation called the Community Mental Health Program to address the mental health and psychosocial needs at community level. In 17 years, CMC-Nepal has trained over 1000 government he…	http://www.cmcnepal.org.np/
Cibersalud	Cibersalud is a nonprofit organization focused in providing knowledge on mental e-health for professionals in Spanish speaking countries. Promote the individual and collective development of physical and mental health, as well as well-being To constitute a meeting point between specialists and scientists in the field of health in digital environments, particularly within Spanish-speaking countrie…	https://www.cibersalud.es/
United for Global Mental Health	We are a catalyst organisation that brings ambition to global advocacy, innovation to financing and voice to campaigning. We are a catalyst organisation that brings ambition to global advocacy, innovation to financing and voice to campaigning. Advocacy United for Global Mental Health helps initiate and coordinate advocacy efforts to raise funding and political will for global mental health care. …	https://unitedgmh.org/
HAPPINESS Health Care (HHC) Foundation	HHC foundation works with partners, collaborators and stakeholders to develop and implement disability inclusive projects in communities to increase access to health care and enhance wellbeing. Summary of relevant work: The HAPPINESS Project (Health Action for Psychiatric Problems In Nigeria including Epilepsy and Substances), a pioneering program based in Imo State, Nigeria was initiated in spri…	https://www.hhc-foundation.org/
Twogere Community Initiatives	Twogere Community Initiatives seeks to change the perceptions, attitudes and behaviors towards people living with mental health conditions in order to address the stigma and discrimination that they face. Summary of relevant work: We are engaged in a number of activities including: Creating awareness about mental health conditions Providing peer to peer support Professional mental health counsell…	https://www.twogereug.org/about-us
The Center for Victims of Torture	Summary of relevant work: Ethiopia – CVT provides direct counseling to Eritrean refugees living in camps south of Shire. Many are young men fleeing forced and indefinite conscription into the Eritrean military. But many women and children also are forced to leave and face horrifying experiences as they try to escape. In addition, to meet tremendous need for mental health care among South Sudanese…	https://www.cvt.org/
BULLYID	We provide free emotional and legal guidance and support for cyberbullying and physical and mental abuse via live chat. Summary of relevant work: 'Cyber security: Protecting Kids Online, 13th August 2020 in partnership with Asia-Pacific Institute for Broadcasting Development (AIBD) Criminal Defamation and Free Speech in the Digital Age: Perspectives from Indonesia and The United States, August 10…	https://bullyid.org/
International Association for Suicide Prevention (IASP)	The International Association for Suicide Prevention (IASP) is dedicated to preventing suicidal behaviour, alleviating its effects, and providing a forum for academics, mental health professionals, crisis workers, volunteers and suicide survivors.	https://www.iasp.info/
NitsPics	NitsPics is youth-led organisation supporting mental well-being through freelance photography that positively impacts the Indian community.	https://nitspics.wordpress.com/
War Child Holland	War Child works exclusively to improve the resilience and wellbeing of children living with violence and armed conflict. We deliver child protection, education and psychosocial support and undertake research to demonstrate the effectiveness of our interventions.	https://www.warchildholland.org/care-system-overview/
Brio	Brio enables access to quality mental health care through design and collaboration with community leaders and organizations.Through its flagship multi-year partnership program, Brio provides a mental health design process, toolkit, consultation, evaluation and leadership support for building community-owned models of care. Since 2018, Brio has worked with local organizations in Ecuador, Mexico, P…	https://startbrio.org/
Beating Mental Health Stigma	We offer peer support and professional counselling to the youth in order to equip them with resources that allow them to maintain and improve their mental well being, in doing so we intend to reduce the rising number of suicide cases among the youth.	https://ferryljudah.wixsite.com/myclimatestand/copy-of-about-y-a-s-s
Antara	Antara is a non-profit, non-governmental organization in India extending holistic mental healthcare facilities to people from all socioeconomic backgrounds, including destitute persons.A Team of qualified Psychiatrists and Nurses work with Antara. Antara takes it upon itself to ensure that any person knocking on its door for help does not go back empty handed. Over 40,000 patients have been treat…	http://antaraglobal.org/
Green-Aid Lotus	Green-Aid Lotus is an organization created by young people who are mental health advocates, with the purpose of sharing information about mental health conditions in order to demystify and destigmatise the conversation.	https://twitter.com/aidlotus
Vagrant No More	We are raising funds and promoting initiatives to destigmatize, educate, and provide aid to those struggling with mental health disorders in Africa.Our mission is to fight against the stigma of disgrace and humiliation associated with those battling against mental health disorders in Ghana. We will do so through a continuum of aid enriched with supportive services while campaigning to improve aid…	https://vagrantnomore.wixsite.com/vagrantnomore
Mental Health and Wellness Initiative	Mental Health and Wellness Initiative (MHWI) is a non-profit and non-governmental organization aimed at creating awareness on mental health in Nigeria.MHWI flagship program was an advocacy visit to the Internally Displaced Persons (IDPs) camp in Durumi, Abuja. The Durumi camp is home to over 300 women and children internally displaced by Boko Haram onslaught in the North-Eastern states of Borno, …	https://twitter.com/mhwinitiative
The Health Collective	The Health Collective aims to be a safe space and repository for trusted information on mental health and mental illness, including first-person accounts of lived experience from an India lens.The Health Collective features blogs by psychologists on depression and anxiety disorders, first-person accounts by survivors on life with bipolar disorder, overcoming an eating disorder, living with schizo…	http://www.healthcollective.in/
Zimbabwe OCD Trust	To raise awareness of the existence of Obsessive Compulsive Disorder (OCD) and Anxiety Disorders (AD), among Zimbabwean communities and to provide support.	https://www.zimbabweocdtrust.org/
Telepsychiatry Research and Innovation Network Ltd	Telepsychiatry Research and Innovation Network Ltd aims to promote, foster development and assist the studies of the acquisition, dissemination and application of knowledge and information concerning technology aided health research in all its aspects including mental health and psychosocial issues. We provide an online global Telepsychiatry platform to promote communication and interaction among…	https://www.mhinnovation.net/organisations/trin-innovation.com
The Tema Foundation	The Tema Foundation is a non-profit with the goal of linking partners in mental health to make a greater impact on the issues facing first responders, care providers, and the important people in their lives. Our evidence-based and/or evidence-informed education and curriculum in mental health and wellness is for first responders, public safety personnel, frontline workers, health care professiona…	http://www.tema.foundation/
Peduli Remaja Indonesia	Peduli remaja is an online community focused on improving the mental health of teenagers.	https://peduliremajaid.blogspot.co.uk/
Orygen	Orygen, The National Centre of Excellence in Youth Mental Health is the world’s leading research and knowledge translation organisation focusing on mental ill-health in young people. At Orygen, our leadership and staff work to deliver cutting-edge research, policy development, innovative clinical services, and evidence-based training and education to ensure that there is continuous improvement in…	https://orygen.org.au/
Anxiety UK	Anxiety UK provides information and support services for anyone affected by anxiety, stress and anxiety-related depression including all anxiety disorders.	https://www.anxietyuk.org.uk/
Cape Mental Health	Cape Mental Health is committed to challenging socially restrictive and discriminatory practices affecting the mental health of all people. We provide a range of community-based services for persons with intellectual and psychosocial disabilities. Services to Children and Adults with Intellectual Disability: Psychosocial Rehabilitation Services to Adults with Psychosocial Disability: Innovation &…	https://capementalhealth.co.za/
Member Care Associates--GMH-Map Project	GMH-Map is a collaborative project to compile and share important resources for Global Mental Health (GMH). Through publications, training, and a website, the project helps to provide a "global map for a global movement" to navigate the GMH domain better and find relevant ways for connecting and contributing. The project is part of the growing GMH efforts to work inter-sectorally in promoting qua…	https://sites.google.com/site/gmhmap/
Basic Needs Basic Rights Kenya	Basic Needs Basic Rights Kenya supports people with mental health disorders to live and work successfully in their communities by facilitating access to mental health care and social support services. Summary of relevant work: Anti-Stigma Campaign in Nairobi; A programme where Persons with lived experience (champions) are leading conversations with persons without lived experience of mental healt…	https://basicneedskenya.org/
WAYAS Counselling & Psychotherapy Service	WAYAS aims to promote, encourage, educate, and support the psychological well-being and mental health of vulnerable children, young people and adults in The Gambia. Our vision is to provide accessible, quality community mental health services.	http://wayas-gm.org/
The MHPSS Collaborative	The MHPSS Collaborative is a global platform for research, practice, learning and advocacy. We connect key academic and humanitarian actors with local civil society to give children and families in fragile circumstances the possibility to thrive.	https://mhpsscollaborative.org/
Candle Night Global	Candle Night Global aims to create nationwide grassroots mental health awareness and education and provide support and advocacy to people with mental health disorders via community-based anti-stigma campaigns and a 24-hour helpline.	http://www.candlenightglobal.org/
The Good Practice Group	The Good Practice Group is a ‘social business‘ that seeks to reduce the burden of human suffering in Sri Lanka and elsewhere through the development of good quality, equitable, accessible and sustainable mental health and psychosocial support services. Care and protection of children: Support to establishment and functioning of child rights advocacy network, including advising on disaster respons…	http://goodpracticegroup.org/
Green String Network	Green String Network (GSN) is a multi-disciplinary team of peacebuilders, community development workers, psychologists and researchers designing trauma-informed interventions and methods for their evaluation. Our work is focused on addressing trauma as one of the root causes of violent behavior.	https://www.green-string.org/
Sunna Al-Amal (Hope Makers)	Sunna Al-Amal (Hope Makers) is an independent human rights, non-profit, and developmental organization committed to strengthening the national Palestinian mental health system and improving the mental health services provided for individual and marginalized communities in Palestine.	https://sunnaalamal.org/
Burans	Burans is a partnership project of the Emmanuel Hospital Association and works primarily with communities to improve mental health care in Uttarakhand in northern India. Training We run training workshops with primary healthcare workers, such as ASHA and AWW, to help improve understanding and identification of mental illness, as well as making them aware of available services for referral. Team m…	https://burans.org/
The Human Aspect	The vision of The Human Aspect is to fill the mental health gap between the professional services out there and everyday people, to make sure no one is ever alone with a life challenge.The Human Aspect was founded in 2017 by Norwegian Jimmy Westerheim and is growing at high pace. Currently, we have users in more than 190 countries and have reached more than 25 million users through our multiple c…	https://thehumanaspect.com/
Mental Service Users Association - Ethiopia	The Mental Service Users’ Association Ethiopia (MSUAE) is an association of mental health care users in Ethiopia. The key issues that the MSUAE seeks to address are to increase community awareness about mental health, reduce stigma and support people with lived experience to live in dignity, empower service users and their families to be their own advocate in the development and improvement of me…	https://twitter.com/usersmental
Enosh The Israeli Mental Health Association	Enosh – The Israeli Mental Health Association promotes the recovery, social inclusion, and rights of people with a psychosocial disability and their families. Our goals are to provide quality professional rehabilitation services in the community, pioneer new services in mental health care, raise social awareness in the field of mental health and promote the rights of people with psychosocial disa…	http://impact-transfer.org/zero/enosh-seeds-of-wellness/
Hope Revival Organization	A humanitarian, non-governmental, non-profit organization specializing in mental health, psychosocial support, protection and capacity building.Our main priorities are aimed at improving access and availability of evidence based, high quality and culturally sensitive mental health services and psychosocial support for populations affected by conflict and crisis in order to build sustainable local…	https://hope-revival.ngo/
Euro Youth Mental Health	We are a network of mental health youth work experts and young people with personal experience of mental health difficulties. We empower and train young people to use their stories to make a positive change in services and research on youth mental health across Europe. Summary of relevant work: Delivery of trainer to mixed national young people and/or professionals Study weeks with Council of Eur…	https://eymh.org/
AMARI: African Mental Health Research Initiative	The African Mental Health Research Initiative (AMARI) is a mental health research capacity building grant whose overall goal is to build an Africa-led network of mental, neurological and substance use (MNS) researchers, who are equipped to lead high quality mental health research programmes that meet the needs of their countries: Ethiopia, Malawi, South Africa and Zimbabwe. AMARI is a consortium …	http://amariconsortium.org/
International Rescue Committee	The International Rescue Committee is on the ground in more than 40 countries, providing emergency relief, relocating refugees, and rebuilding lives in the wake of disaster. Through 22 IRC locations in cities across the United States, we resettle refugees in the U.S. and help them become self-sufficient.	http://www.rescue.org/
National Rehabilitation for Drugs and War Affected Persons (NARDWAP)	Shaping the future of substance use individuals and war affected persons through rehabilitation and reintegration into the communities. Services provided: Transitional housing for individuals with addiction and mental illness; Drug and Counseling Mental Health Assessment and treatment Anger Management Stress Management Youth Violent Prevention Sex Offender Assessment & Treatment Provide inclusive…	https://teens.drugabuse.gov/national-drug-alcohol-facts-week/ndfw-registration-national-rehabilitation-drugs-and-war-affected
GRT - Gruppo per le Relazioni Transculturali	GRT is a non-governmental organization, established in Italy in 1968, whose interventions focus on Community Mental Health and Psychosocial Support (MHPSS), Protection (SGBV- Sexual and Gender Based Violence, Street Children), support to ethnic minorities and (forced) Migrations, being GRT’s core areas of expertise.	https://www.grtitalia.org/
It’s Ok To Talk	It’s Ok To Talk is India’s first youth-only mental health campaign, offering a safe space to share your experiences with mental health, mental illness and wellbeing.	https://www.mhinnovation.net/organisations/www.itsoktotalk.in
TINADA Youth Organization (TIYO)	TINADA Youth Organization is a community-based organization working in the western part of Kenya focusing on integrated mental health rights education and campaigns, child and youth empowerment, sexual reproductive health and disaster risk-reduction.We focus on five main Pillars: Mental Health Prevention Therapies Rehabilitation Rights Advocacy Research Mental Health Financing Advocacy	https://www.facebook.com/TINADAYOUTHORG/
Tap Elderly Women’s Wisdom for Youth (TEWWY)	TEWWY trains elderly women & network members to provide social support & mental health support, using life stories, experiences and counseling skills to empower communities.	http://www.tewwy.org/
Botswana Network for Mental Health	The organization exist to transform and destigmatize Mental Health by addressing distinguished human challenges through linkages of mental health , advocacy at high level stakeholder to bring change on legislation and linking people to care.	https://www.facebook.com/MentalHealthisvital/
No Limit Generation (NLG)	No Limit Generation’s global child-wellbeing platform, equips aid workers, educators, and caregivers with the critical guidance they need to protect, support, and heal vulnerable and displaced children.	https://www.nolimitgen.org/
International Consortium for Health Outcomes Measurement (ICHOM)	ICHOM is an international non-profit organisation. Our mission is to unlock the potential of value-based health care by defining global Standard Sets of outcome measures that really matter to people and by driving adoption and reporting of these measures worldwide.ICHOM has completed two mental health Standard Sets; depression and anxiety in adults, and dementia. We are excited to have recently c…	https://www.ichom.org/
NGO Development Foundation	We aim to provide psychological support and implementation of mental health services to those affected by tragic events in Ukraine.Summary of relevant work: NGO Development Foundation is a public organization, which consists of psychologists, psychiatrists, psychotherapists, social workers and other professionals in the field of mental health who provide support and psychosocial support as well a…	https://foundationdv.com/en/home
The Jed Foundation	The Jed Foundation is a non-profit that exists to protect emotional health and prevent suicide for our nation’s teens and young adults. Summary of relevant work: JED has three main areas of focus: We help schools evaluate and strengthen their mental health, substance abuse and suicide prevention programs and systems to safeguard individual and community health. We develop expert resources and cre…	https://www.jedfoundation.org/
Talang Dalisay	Talang Dalisay is an organization founded in Manila, Philippines that aims to help people with mental health disorders through education and guidance and with various programs and services.Summary of relevant work: In the past Talang Dalisay has held fundraisers, online campaigns, scholarship programs and more. Our work revolves around supporting mental health conditions and reducing stigma aroun…	https://talangdalisay.org/
SMART Recovery International	SMART Recovery is a global community of 3000 mutual-support groups in which participants meet weekly to help each other overcome the life challenges caused by any addiction.Summary of relevant work: SMART Recovery (Self Management And Recovery Training) is an international community focused on helping its participants learn about and practice a self-empowering approach for addressing addiction. P…	https://www.smartrecoveryinternational.org/
AB Korkor Foundation for Mental Health	We’re on a mission to increase awareness surrounding the prevalence of mental health diagnoses, and the staggering difficulties that individuals face navigating mental health care in the United States.Summary of relevant work: Supporting the Five Fifty Fifty Mental Health Run/Walk Series across the country for the purpose of raising awareness, reducing stigma and enforcing the role of physical we…	https://www.adelbkorkorfoundation.org/
KOSHISH National Mental Health Self Help Organization	KOSHISH is a national, non-governmental, non-profit, self-help organization which works on mental health issues in Nepal. KOSHISH takes a twin-track approach, carrying out advocacy and awareness programs as well as service delivery simultaneously.	https://www.facebook.com/koshishofficial
Oasis of Love International Center for Women and Children	Oasis of Love improves psychological, emotional and physical and spiritual wellbeing of less-privileged children and women.Oasis of Love International Center for Women and Children is committed to improving and elevating the lives of women and children through the eradication of poverty, acquisition of new skills and provision of emotional, physical, spiritual and psychological support throughout…	https://www.oasislovecenter.org/
Mental Health Information Centre of Southern Africa	The Mental Health Information Centre (MHIC) aims to promote mental health in Southern Africa.Our work further includes assisting the MRC Unit on Risk and Resilience in Mental Disorders with recruitment for their research trials, promotion of the Bathuthuzele Youth Stress Clinic which offers a community service to children and adolescents with post-traumatic stress disorder, conducting research on…	https://www.mentalhealthsa.org.za/
Kushinga	We are dedicated to mental health system strengthening in Zimbabwe through research, advocacy, and capacity building.We are a registered non-profit trust in Zimbabwe devoted to mental health system strengthening. We are proud to work with several local and global collaborators including the Ministry of Health and Child Care, University of Zimbabwe, Zimbabwe National Association of Mental Health, …	https://www.kushinga.org/
PHOLA	PHOLA provides targeted culturally sensitive therapies to address the effects of trauma, violence and abuse in the lives of those. Summary of relevant work: Phola Mdeni: PHOLA Mdeni is a programme that supports families to become stronger, cope with crisis and provides support with parenting Tree of Life Mental Health For All Campaign: PHOLA is striving to reach 100 000 women, children, families …	https://phola.org/
Indian Mental Health and Research Centre	Indian Mental Health And Research Centre (IMHRC) is a specialized unit of the Indian Progressive Youth Forum dealing with psychological and behavioral issues of children, adolescents, adults and the geriatric population.	http://www.imhrc.org/
Fique Vivo	Fique Vivo is a network aiming to prevent self-harm and suicide in Brazil through online psychological first aid.	https://fiquevivo.com.br/
Gateway Health Institute	Gateway Health Institute (GHI) is a leading civil society organisation in South Africa in the HIV and Sexual Reproductive Health and Rights fields that is woman-owned and LGBTI-led.Summary of relevant work: GHI are currently prototyping a mental health assistant for people living with HIV, using artificial intelligence Mental Health First Aid	https://ghi.ngo/
Common Threads Project	Common Threads Project offers a unique group recovery program for women who have survived sexual and gender-based violence (SGBV), war, and displacement. The model incorporates current evidence-based trauma treatment with a traditional practice that has allowed women to access healing and resilience in diverse cultural contexts.	http://commonthreadsproject.net/
Humanity & Inclusion, the new name of Handicap International	Humanity & Inclusion (the new name of Handicap International) is an independent and impartial aid organisation working in situations of poverty and exclusion, conflict and disaster.Humanity and Inclusion has field experience of mental health and psychosocial support in emergency, post-emergency and development settings dating back to the 1990s. Although Handicap International’s remit initially co…	https://hi.org/
DIKDIK DEVELOPMENT	DIKDIK aims to improve awareness about mental health in remote areas and developing countries, especially towards children.DIKDIK Development is an organization located in France specialising in social entrepreneurship and innovation. It is mainly present in Nigeria and operates through two main vital axis: A H20 (water) Program where boreholes are drilled in remote villages of Nigeria Health2O P…	https://dik-dik.weebly.com/
Renewed Energy Serving Humanity (RESH-Liberia)	Renewed Energy Serving Humanity (RESH), is a Liberian-based NGO that aims to provide vital psychosocial support for victims of natural disasters and traumatic events such as war, family crisis, substance abuse and the Ebola epidemic. Summary of relevant work: RESH's initial membership is mainly made of students. The students comprised of the following: Students studying counselling, nursing and e…	https://www.reshliberia.com/
Young People's Health Partnership	The Young People’s Health Partnership represents the interests of young people and young adults aged 10 – 25 and focuses specifically on young people facing health inequalities. Summary of relevant work: Reducing inequalities for homeless children, young people and families - Toolkit and learning resource for public health nurses focusing on addressing health inequalities in homeless children, yo…	http://www.youngpeopleshealth.org.uk/yphp/
MENTAL HEALTH FOUNDATION NIGERIA	Mental Health Foundation Nigeria is a non-governmental organization and a social enterprise which seek to provide practical intervention and services in pursuit of wellness through mental health policy reforms, advocacy, research, training, rehabilitation and care.Summary of relevant work: We have been an active member of the National Mental Health Action Committee which was constituted by the Fe…	http://mentalhealthnigeria.org/
The Yellow Tulip Project	Our mission is to smash the stigma surrounding mental illness and to build a community of people who realize that hope happens when youth and community leaders work together. We hope that someday mental illness will be as normal to talk about as any physical illness, and are fiercely dedicated to making this goal a reality. The Yellow Tulip Project aims to let people know that “Hope Happens” and …	https://theyellowtulipproject.org/
Human Development Research Foundation	Research Conducting research in the health, education, social, and biological fields. HDRF has the expertise to implement all aspects of research, including proposal development, project management, field work, data management, analysis, and publication and dissemination of findings. Our current focus of research is in the area of Maternal and Child Health. We believe this area to be at the core …	http://www.hdrfoundation.org/
Network for Africa	Network for Africa (N4A) was founded in 2007 and is supporting communities recovering from trauma in post-conflict countries in Africa and helping them to rebuild their lives through projects focused on mental health.	http://www.network4africa.org/
Debating Mental Health	Debating Mental Health empowers young people with mental health needs to speak out and drive change on the mental health topics that matter to them.Summary of relevant work: Facebook UK: Over a number of weeks, we trained over 60 young people with mental health support needs from across London to debate. After their training period, the young people came together with specially invited guests at …	https://www.debating-mh.co.uk/
ARGA Foundation	ARGA Foundation aims to create awareness among different social groups, policy makers and the general population at large to address inequality, vulnerability and development.ARGA Foundations focuses attention and effort across four main areas and considers these as cross cutting in all of our programmes; Disability Gender Elderly care Mental Health Child Rights We provide psychosocial rehabilita…	http://argafoundation.in/
Sound Mind Africa	Sound Mind Africa is an independent organisation concerned with the distribution and accessibility of information and advice relating to mental health and emotional wellbeing.Sound Mind Africa (SMA) was founded in 2014 with the purpose of providing access to relevant information in the area of mental health to people in Africa or of African descent via an information website, advocacy campaigns, …	http://soundmindafrica.blogspot.com/
batyr	batyr is a for purpose organisation that focuses on preventative education in the area of youth mental health. We provide programs that train young people to speak about their personal experience with mental ill health and start a conversation in their community. We take these speakers into schools, universities and corporate arenas to continue this conversation around mental healt Summary of rel…	http://www.batyr.com.au/
PLASMA - Platform for Social Research on Mental Health in Latin America	PLASMA aims to provide a collaborative space oriented to the development of comparative research projects in Latin American mental health topics and policy. Past activities: PLASMA's first workshop "Mapping new voices” was held in Paris in June 2017 and raised critical discussion points about the place and role of Latin America and the social sciences in the context of the current development of …	https://blogplasma.wordpress.com/
Women in Quechua-Aymara (WARMI)	WARMI was founded to address the gap in unified collaborative programs to promote women’s mental health in Latin America. The network uses a coordinated approach to deliver high quality women’s mental health projects in multiple countries, multiple sites and all age groups by supporting: Project implementation using resources shared between studies Project design through a combination of informat…	https://www.mhinnovation.net/organisations/women-quechua-aymara-warmi?mode=List
#MentalHealthPH	#MentalHealthPH is a campaign that aims to create a safe community of people, and friends of people with mental health problems and to promote and protect mental health in the Philippines. Summary of relevant work: #UsapTayo: A regular tweetchat every 10th, 20th, and 30th day of the month, from 7 -8pm. It aims to engage discussion regarding mental health online Voices of Hope: A campaign that aim…	http://mentalhealthph.org/Index
Imam Sadr Foundation (ISF)	Imam Sadr Foundation (ISF) is championing the development and empowerment of women in Lebanon through evolving and innovative social services addressing the most disadvantaged and vulnerable groups.Summary of relevant work: The foundation feels a great responsibility in promoting mental health, and is well aware that a tremendous effort is needed until we reach a society that acknowledges mental …	http://www.imamsadrfoundation.org/blue-ocean-oasis/mental-health/6/1/
My School ROCKS	MySchoolROCKS is a registered Canadian charity that personifies the synergy between music, education and youth wellness.MySchoolROCKS has developed a multi-faceted educational program, Music and Wellness R.O.C.K.S that is anchored in Progressive Music Instruction and is delivered in conjunction with best practices in neuroplasticity, and Social-Emotional Learning (SEL).	https://myschoolrocks.org/
Psychosocial Innovation Network (PIN)	Psychosocial Innovation Network seeks to support and enhance psychosocial well-being and quality of life of individuals from vulnerable and marginalized groups through evidence-based practices. Summary of relevant work: Implementation, dissemination and strengthening of empirically based psychological practices Creation, development, improvement and application of diverse psychological interventi…	https://psychosocialinnovation.net/
United Children Integrated Development Action (UNCIDA) Uganda	UNCIDA Uganda’s aim is to positively impact on the lives of children and their families through innovative partnerships and by strengthening the voice of these vulnerable groups in Uganda.UNCIDA works to address the root causes of poverty, injustice and discrimination with a particular focus on programs that contribute to the strengthening of local, protective environments and improved social tra…	http://www.uncidauganda.org/
Imey Reach	At Imey Reach, we provide mental empowerment training to young people between the ages of 15-24 on the dangers of non-violent cultism and how to avoid them as they transition into adulthood.We visit schools and churches and give mental empowerment training on how pressures from peers, family and society can create cognitive dissonance and distress. This withdraws youth from engaging in positive a…	https://twitter.com/imeyreach
Anxiety and Depression Association of America (ADAA)	The Anxiety and Depression Association of America focuses on improving quality of life for those with these disorders.ADAA provides education about the disorders and helps people find treatment, resources, and support. ADAA strives to improve patient care by promoting implementation of evidence-based treatments and best practices across disciplines through continuing education and trainings and a…	https://adaa.org/
MetroHealth International	Metro Health International (MHI) is a dedicated integrated service that combines primary care and mental health and addiction treatment programs for all ages.Summary of relevant work: MHI Integrated Treatment Model The abysmal lack of coordination in patient care informs our integrated model. Our centralized approach involves the merger of general psychiatry and substance abuse with comprehensive…	http://metrohealthcentre.org/
The Centre for Applied Research and Evaluation International Foundation (Careif)	We are an international mental health charity that works towards protecting and promoting mental health and resilience, to eliminate inequalities and strengthen social justice. Summary of relevant work: Careif Position Statement to The Supreme Leader of Iran, Ayatollah Ali Khamenei, calling for compassion, humility and mental health for 3 young Americans held in Iran Careif appealed to the Irania…	https://careif.org/
Implemental	Implemental aims to improve global mental health by mutual sharing of expertise amongst a diverse range of collaborators working in very different environments around the world.Since its inception, Implemental has worked with over 40 different countries. We operate across both mature and emerging world economies. We work with our commissioners in a collaborative style, and we aim to develop a con…	http://www.maudsleyinternational.com/
Resilie	To build community-based strategies for resilience and mental health in young people.We aim to empower young people and raise their awareness of their own capacities to deal with risk factors and early signs of emotional and behavioural problems that could lead to mental disorders. We do this because +450 million people are suffering from mental ill health, there is a large gap between what is ne…	http://www.resilie.org/
Harvard Medical School	Harvard Medical School is committed to convening and nurturing a diverse community of individuals dedicated to promoting excellence and leadership in medicine and science through education, research, clinical care and service.Harvard Medical School is the medical school that is part of Harvard University. Our educational programs advance Harvard Medical School's core mission to alleviate human su…	https://hms.harvard.edu/
Public Health England	Public Health England exists to protect and improve the nation’s health and wellbeing, and reduce health inequalities. It does this through advocacy, partnerships, world-class science, knowledge and intelligence, and the delivery of specialist public health services. Summary of relevant work: As a national public health agency, PHE delivers mental health promotion and prevention policy across Eng…	https://www.gov.uk/government/organisations/public-health-england
Colors of Connection	A non-profit organization pioneering the innovative work of arts-based psychosocial programming for youth and communities in areas affected by conflict.Our Methodology Our projects train groups of 30 to 40 conflict-affected youth over a period of 4 to 6 months during which they: Learn new skills in painting and drawing Participate in activities designed to encourage reflection and emotional expre…	https://www.colorsofconnection.org/
Psychiatric Disability Organization	As a community-based organisation in Kenya, our main goal is to be a voice for the needs and rights of people with psychiatric conditions and a catalyst for improved lives and better life chances of people with mental health needs. Summary of relevant work: Psychiatric Disability Organization focuses on the following areas to achieve its vision of disability equality and social assimilation: 1. A…	https://www.pdokenya.org/
Playing to Live!	Playing to Live is on a mission ensure that children and communities all over the world receive the mental health and psychosocial support they need so that they can flourish despite all odds.Playing to Live leads in the development and research of therapeutic expressive art programs in communities with limited to no access to mental health professionals. Our team of expressive therapists, counse…	https://twitter.com/Playing_to_Live
Centre for Mental Health and Community Research, Maynooth University	The Centre for Mental Health and Community Research is the only centre in the Republic of Ireland undertaking applied, interdisciplinary mental health and well-being research across the lifespan and in a community context. Summary of relevant work: Develop, implement and scientifically evaluate new services and interventions Measure and appraise outcomes across the lifespan Employ and champion go…	https://cmhcr.eu/
The Mind Aware Project	The Mind Aware Project is a registered trust dedicated to mental health awareness, promotion, education and fighting against stigma.The Mind Aware Project was established in November 2015. We are currently running awareness campaigns through social media presence and speaking opportunities.	mindawareproject.org
SAMA Resource Group for Women and Health	Sama is a resource group based in Delhi, working on issues related to women and health. Summary of relevant work: Participation in AMCCON 2017 Session on ‘Perspectives on Understanding Women’s Mental Health’ Study on Young Women and Mental Health: First Advisory Meeting Study exploring mental health issues among young women Study on Young Women and Mental Health: Piloting Study Tools Study on You…	http://www.samawomenshealth.in/young-women-and-mental-health/
BC Children's Kelty Mental Health Resource Centre	A provincial resource centre that provides mental health and substance use information, resources, and peer support to children, youth and their families from across BC. Summary of relevant work: We also provide peer support to people of all ages with eating disorders. All of our services are free of charge, and you can reach us over the phone, in person, or through email.	https://keltymentalhealth.ca/
Partners In Health	Partners In Health (PIH) is a global health organization relentlessly committed to improving the health of poor & marginalized people. Founded in 1987, PIH works in close partnership with in-country government officials and leading medical and academic institutions to build local capacity to delivery health care and to strengthen health systems.	http://www.pih.org/
DE SOUSA FOUNDATION	The foundation aims to carry forward their dream of making community mental health a reality and to take mental health and wellness to the masses.We conduct a number of workshops, mental health awareness initiatives and programmes across various sectors of society and also conduct training in psychotherapy and counsleing for professionals and grass root workers.	http://desousafoundation.com/
Centre for Mental Health	Centre for Mental Health is values-led and inspired by difference and diversity. We are international thought leaders contributing to innovation and groundbreaking health and social change. Our purpose is to understand mental illness, promote mental health and wellbeing, and challenge inequality and disadvantage throughout the life course. We work towards a time when equality for mental health is…	https://www.centreformentalhealth.org.uk/
UNICEF	UNICEF works in 190 countries and territories to save children’s lives, to defend their rights, and to help them fulfil their potential.	https://www.unicef.org/
The Mandate Health Empowerment Initiative	The Mandate Health Empowerment Initiative is centred on mental health promotion, care and psychosocial support through sensitization, advocacy and early intervention with a particular interest in school-age children and pregnant and nursing women in Africa.	http://www.mhfnigeria.org/
West Africa Behavioural Health Addictions and Recovery Management	West Africa Behavioural Health Addictions and Recovery Management seeks to increase the awareness of harmful consequences of various psychoactive substances and alcohol.Summary of relevant work: We deliver quality treatment interventions and manage recovery pathways tailored at improving individual needs with emphasis on re-integration into the wider society as productive members of their communi…	http://www.wabharmghana.com/
Instituto de Psiquiatria da Universidade de São Paulo	The University of São Paulo (Universidade de São Paulo, USP) is a public University in the Brazilian state of São Paulo.Summary of relevant work: The Department covers the areas of undergraduate studies, internship and residency, as well as graduate programs (latu sensu and strictu sensu) and short and long-term internships for physicians and related fields. In undergraduate studies, the departme…	https://ipqhc.org.br/
Waves for Change	Waves for Change (W4C) provides a child-friendly mental health service to at-risk young people and young people with different abilities, living in unstable communities.W4C works in communities affected by violence, poverty and conflict, where mental health services are often stigmatized and under-resourced. Working in partnership with local community members, we identify, train and resource ment…	https://waves-for-change.org/
Somali Mental Health Foundation	Somalia Mental Health Foundation is a 501(c), US-based, non-profit organization that provides mental health services and guidance for people with mental health conditions in Somalia.Summary of relevant work: The number of patients that have been seen and treated by Somali Mental Health Foundation (SMHF) during their visits in 2012 and 2014 were in excess of 7,000. In April 2012, SMHF opened the f…	http://www.somalimentalhealth.org/
Embrace Emotions Support Network	Embrace Emotions Support Network exists to pivot awareness on mental health issues and to advocate for those suffering from mental health problems.Summary of relevant work: Embrace Emotions Support Network (EESN) was registered in June 2016 as an NGO and duly launched in September 2016. Since its inception, EESN has organised and participated in many forums that work to promote mental health and …	https://www.mhinnovation.net/organisations/embrace-emotions-support-network?mode=List
Nain Research Centre	The Nain Research Centre produces action-oriented research to grow local capacity and support the knowledge needs of a healthy and prosperous Inuit community in Nunatsivut.	http://www.nainresearchcentre.com/
UNIPSY et Bien etre	UNIPSY et Bien etre focuses on raising awareness, providing training and provision of care in the context of mental health.We have collaborated with several other organisations and partners: Association ASP (Actions in Public Health) within the framework of the psychosocial care project for teenage mothers since 2014 CASS of Nkolndongo (a community-health hospital in Yaounde) where regular traini…	https://www.facebook.com/UNIPSY
Sree Chitra Tirunal Institute for Medical Sciences & Technology	Sree Chitra Tirunal Institute for Medical Sciences and Technology (SCTIMST) is an advanced centre for medical specialties and accredited university that works in medicine and technology with a focus on high-quality patient care and health research.SCTIMST’s mission is to: Promote research and development in biomedical engineering and technology Deliver high quality patient care in selected specia…	http://www.sctimst.ac.in/
The MINDS Foundation	The MINDS (Mental Illness and Neurological Disorders) Foundation India is committed to eliminating the stigma surrounding mental illness through education and providing access to cost-effective, high-quality care.Founded in March 2012, MINDS India develops evidence-based educational programming for rural communities, teachers, physicians, and schoolchildren. In order to sustain long-term change, …	http://www.mindsfoundation.org/
Karwan-e-Hayat, Institute for Mental Health Care	Karwan-e-Hayat, Institute for Mental Health Care is a voluntary welfare non-government organization, registered under the 1984 Companies Ordinance and active in caring for mental health patients since its establishment in 1983. Summary of relevant work: Karwan-e-Hayat maintains one of the largest numbers of psychiatric inpatients’ in Karachi. The Psychiatric Care and Rehabilitation Centre at Keam…	http://keh.org.pk/
The Shrinking Couch	The Shrinking Couch (TSC) is a website, working to build a network of individuals sharing personal experiences, resources and ideas pertaining to mental health. TSC aims to promote mental health, awareness of mental illness and advance proactive behavior towards seeking information about and availing mental health services. Summary of relevant work: Some of our articles that have had a meaningful…	http://theshrinkingcouch.com/
National University of Malaysia Medical Centre	The Department of Psychiatry consists of several units including the Psychogeriatric Unit, Child and Adolescent Unit, and Community and Rehabilitation Unit.	http://www.ukm.my/portal/
Jordan University of Science & Technology	Jordan University of Science and Technology (JUST) is a leading teaching and research center training reputable graduates to occupy vital positions in medicine, engineering, architecture, agriculture, sciences, computer science and information technology in Jordan and the Middle East.	http://www.just.edu.jo/Pages/Default.aspx
Centre Neuropsychiatrique Saint-Martin	The Centre Neuropsychiatrique Saint-Martin (CNP Saint-Martin) is a mental health center providing treatment for people with mental health disorders in Belgium. Summary of relevant work: CNP Saint-Martin is comprised of: The Neuropsychiatric Hospital (HNP) made up of nine psychiatric care wards Three psychiatric care houses (MSP) One day care hospital, Mosaïques (HJM) HNP collaborates with the psy…	http://www.cp-st-martin.be/
Trauma Resource Institute	The Trauma Resource Institute (TRI) is a nonprofit corporation devoted to cultivating trauma-informed and resiliency-focused individuals and communities throughout the world. Summary of relevant work: The Trauma Resiliency Model® and Community Resiliency Model® are designed to help individuals understand the biology of traumatic stress reactions and learn specific skills to return the body, mind …	https://www.traumaresourceinstitute.com/
The Mad Society of Canada	The Mad Society of Canada (MADSoC) is a growing grassroots community of practice that brings together people from different sectors who share a common goal to provide ethical, non-coercive, survivor-informed mental health services and policy.Summary of relevant work: To support groups, agencies, and individuals working on innovative psychiatric-survivor driven mental health initiatives through le…	https://madsocietyofcanada.wordpress.com/
Rio de Janeiro State University	Rio de Janeiro State University (UERJ) is a public university founded in 1950 which has since established itself as one of the largest and most prestigious higher education institutions in Brazil.Several areas of knowledge are covered by the university’s 97 undergraduate courses, 346 research groups, and nearly 500 extension projects and cultural activities, which bring together teachers, adminis…	https://twitter.com/UERJ_oficial
AIMS Center	The University of Washington's AIMS Center develops, tests and helps implement Collaborative Care, an evidence-based integrated care model that brings high quality mental health care to familiar settings.The AIMS Center provides Coaching and Implementation Support, Research Collaborations, and Education and Workforce Development.	https://aims.uw.edu/
Community Mental Health Movement (Movimento de Saúde Mental Comunitária)	The Community Mental Health Movement (MSMC) cultivates the whole human being by respecting each person’s bio-psycho-social-spiritual dimensions and by fostering each person’s potential through the reclaiming of human and cultural values.	http://www.msmcbj.org.br/
University of Macau: Global and Community Mental Health Research Group	The Global and Community Mental Health Research Group is the multidisciplinary home for Global Public Health research at the University of Macau.This group is one of the only research groups in Asia focused on Global Mental Health, a sub-field of Global Public Health. The cornerstone of our approach is to improve the public’s health through striving for excellence in research, advocacy, and educa…	http://www.um-gmh.com/
New York University	New York Univeristy (NYU) is a private nonprofit research university based in New York City.The New York University College of Global Public Health’s Social and Behavioral Sciences department offers a subfield of psychology.	https://www.nyu.edu/
Fearless Planet	Fearless Planet helps low-income women around the world gain valuable business and technical skills which lead to health and education improvements for her whole family, and reduces the risk of poverty-related domestic violence, substance abuse, and depression.Fearless Planet projects support women entrepreneurs and create jobs for low-income women. Our projects incorporate health and education i…	http://fearlessplanet.com/
Partnerships for Trauma Recovery	Partnerships for Trauma Recovery address the psychosocial impacts of trauma among international survivors of human rights abuses through culturally aware, trauma-informed, and linguistically accessible mental health care, clinical training, and policy advocacy.Summary of relevant work: PTR’s Mosaic Healing Center offers psychological and psychosocial care to international survivors of human right…	https://traumapartners.org/
B. P. Koirala Institute of Health Sciences	B.P. Koirala Institute of Health Sciences (BPKIHS) is an academic institute located in Eastern Nepal working towards developing socially responsible and competent health workforce, providing health care and innovative health research.The institute has postgraduate, undergraduate, and university certificate programs including a recently begun PhD program, all divided between its four colleges: Med…	http://www.bpkihs.edu/
PolicyLab at Children's Hospital of Philadelphia	We develop and implement evidence-based solutions that are responsive to community needs and relevant to policy priorities in order to improve child health outcomes.We collaborate with practitioners, families, and policymakers throughout the research process because we know we can not achieve improved child health outcomes by ourselves. And since research articles on their own are unlikely to pro…	https://policylab.chop.edu/
Global MINDS	Global MINDS focuses on using social innovation approaches to catalyze the development, implementation, mobilization and evaluation of disruptive solutions in order to reduce the global burden of mental disorders and related issues.Global MINDS offers multiple streams of learning and development opportunities for students that are connected by shared principles and learning objectives. The contex…	http://www.schulich.uwo.ca/globalminds/
citiesRISE	citiesRISE is a global platform committed to transforming the state of mental health policy and practice to meet the mental health needs of populations across the world. Summary of relevant work: citiesRISE has built its approach around 4 core programs: Local Collective Action, Young People and Youth Leadership, Innovation and Acceleration, Learning Collaborative. These programs support the best …	http://www.cities-rise.org/
IOGT International	IOGT International is the premier global network for evidence-based policy solutions and community-based interventions to prevent and reduce harm caused by alcohol and other drugs.Summary of relevant work: Our community work and advocacy seek to create the conditions for all people to lead happier, healthier, richer and freer lives. This heart-driven work towards achieving change is guided by fou…	https://www.mhinnovation.net/organisations/www.iogt.org
Mental Health America	Mental Health America is a leading community-based U.S. nonprofit dedicated to addressing the needs of those living with mental illness and promoting overall mental health. Our work includes prevention services, early identification and intervention, and integrated care, services, and supports for those who need it.	http://www.mentalhealthamerica.net/
Peking University Institute of Mental Health	Peking University Institute of Mental Health is a research-teaching psychiatric hospital with inpatient and outpatient services.	http://english.bjmu.edu.cn/research/research_institutes/44275.htm
University of Alberta (Department of Psychiatry)	The University of Alberta, Department of Psychiatry has an excellent core of psychiatry and neuropsychiatry faculty who are internationally recognized for their research in areas such as neuroimaging, data-mining and machine learning applications in psychiatry, neurochemistry, addictions research, psychotherapy and health services research.	https://www.ualberta.ca/psychiatry
Alberta Health Services	Alberta Health Services (AHS) is responsible for promoting wellness and providing health care services across the province of Alberta. It is Canada’s first and largest province wide, fully-integrated health system. The AHS North Zone includes over 40 communities and serves over 435,000 people.	https://www.albertahealthservices.ca/default.aspx
Thero.org	Thero is an online community of treatment providers that is building a national directory of mental health resources for the public.	https://www.thero.org/
Psychological Society of South Africa (PsySSA)	PsySSA advances South African psychology as a science and profession of global stature and promotes psychological praxis relevant, proactive and responsive to societal needs and wellbeing. Summary of relevant work: Psychological Society of South Africa (PsySSA) has dedicated its work to the construction and development of post-apartheid South African Society. The Society is also involved in ongoi…	http://www.psyssa.com/
Global Mental Health Program at Columbia University	The Global Mental Health Program at Columbia University engages in education and training, research, and advocacy initiatives to promote mental health and reduce the burden of mental illness across the globe.	https://www.mhinnovation.net/organisations/Cugmhp.org
Movement for Global Mental Health (MGMH)	The Movement for Global Mental Health is a network of individuals and organisations that aim to improve services for people living with mental health problems and psychosocial disabilities worldwide. Summary of relevant work: The history of the Movement began in 2007 with a Call for Action published in the first Lancet series on global mental health. Through volunteerism and collaboration, the Mo…	http://www.globalmentalhealth.org/
European Alliance Against Depression (EAAD)	Established by mental health experts from different European research institutions to sustain the EU-funded EAAD projects (2004-2008), the EAAD is involved in several European research projects targeting depression and suicide prevention.Summary of relevant work: Strategy Actions to improve the care for patients affected by depression and prevent suicides Supporting relatives of persons concerned…	http://www.eaad.net/
Institute of International Humanitarian Affairs	Grounded in social justice and humanitarian ethics, the Institute of International Humanitarian Affairs endeavors to make the global response to humanitarian crises dignified, effective and sustainable.The IIHA organizes various trainings in the field of humanitarian affairs including a month-long International Diploma in Humanitarian Assistance (IDHA) training course which includes aspects of me…	https://www.fordham.edu/iiha
Heartland Alliance International	Heartland Alliance International supports meaningful change in the lives of vulnerable individuals in the aftermath of violence and rights abuses. We provide mental health and psychosocial support services and access to legal services to improve well-being and restore justice for marginalized people and communities. Summary of relevant work: Heartland Alliance International (HAI) has more than th…	http://www.heartlandalliance.org/international
Fondation d'Harcourt	Fondation d’Harcourt was established upon the initiative of the d’Harcourt family in 1964 as an independent, non-profit foundation based in Geneva, Switzerland. We promote national and international projects and partnerships in the fields of mental health and psychosocial support. Our mission is to improve the lives of people struggling with mental illness and their families. Our holistic approac…	https://www.facebook.com/410410232403839
Stellenbosch University	Stellenbosch University (SU) is among South Africa's leading tertiary institutions based on research output, student pass rates and rated scientists, and is recognised internationally as an academic institution of excellence. Summary of relevant work: Stellenbosch University (SU) is home to an academic community of 29 000 students (including 4 000 foreign students from 100 countries) as well as 3…	http://www.sun.ac.za/Home.aspx
GCSCORED, Inc.	GCSCORED, Inc. – the Global Center for School Counseling Outcome Research Evaluation & Development - exists to teach all individuals ways to effectively relate to self, others and situations so they can live transformed lives in safer communities.	https://www.mhinnovation.net/organisations/www.gcscored.org
International Initiative for Mental Health Leadership (IIMHL)	IIMHL is a unique international collaborative of eight countries (Australia, England, Canada, New Zealand, Republic of Ireland, Scotland, Sweden and USA) that focuses on improving mental health, addiction and disability services and aims to provide better services to consumers and families.	https://www.mhinnovation.net/organisations/www.iimhl.com
University of Liverpool	The University of Liverpool, in existence since 1881, is a connected, global University with multiple physical and virtual campuses - London, Suzhou and Singapore. It is Europe’s largest provider of wholly online postgraduate degrees.Various research groups within the Institute of Psychology, Health and Society, contribute to mental health research. this includes improving the health service prov…	http://liv.ac.uk/
Harvard T.H. Chan School of Public Health	The Harvard T.H. Chan School of Public Health brings together dedicated experts from many disciplines to educate new generations of global health leaders and produce powerful ideas that improve the lives and health of people everywhere. We work together as a community of leading scientists, educators, and students to take innovative ideas from the laboratory to people’s lives, not only making sci…	https://www.hsph.harvard.edu/
Chester M. Pierce, MD Division of Global Psychiatry, Massachusetts General Hospital	The Chester M. Pierce, MD Division of Global Psychiatry sits within the Department of Psychiatry at Massachusetts General Hospital and has current and past projects in more than 15 countries. The division aims to strengthen the global delivery of quality mental health care. Summary of relevant work: The Division has a strong track record of successful partnerships and research with collaborators …	http://www.mghglobalpsychiatry.org/
Maudsley International	Maudsley International is a Community Interest Company that focuses on improving global mental health by mutual sharing of expertise amongst an international network of colleagues. We harness the expertise of leading clinicians, managers, and scientists, and offer teaching, training, and consultancy services designed to support individual, team and service development.	http://www.maudsleyinternational.com/	Duplicate
Rwenzori Center for Research and Advocacy (RCRA)	RCRA is an Indigenous humanitarian and conservation not for profit organization. We serve the communities of the Albertine region to earn their full potential for sustainable development, high quality human healthcare, and human dignity.Summary of relevant work: As Rwenzori Center for Research and Advocacy (RCRA), we coordinate an integrated community, do case management & treatment for malaria, …	http://www.rcra-uganda.org/
South African Mental Health Advocacy Movement (SAMHAM)	Strengthening existing advocacy groups, supporting the establishment of new ones where such groups are still lacking, identifying individuals with leadership potential and developing them into leaders for the mental health movement around which ongoing advocacy and awareness activities can be built. Summary of relevant work: SAMHAM has developed a multi-year strategic development plan that focuse…	http://www.safmh.org/
No Health without Mental Health GM	No Health without Mental Health initiative The Gambia is a non-profit organization complementing the government’s efforts in terms of mental health service delivery, support, health promotion and various issues surrounding it. Summary of relevant work: NHMH-GM is involved in many activities and partnering with sister organizations. We recently embarked on the commemoration of the world mental hea…	https://www.facebook.com/NoHealthWithoutMentalHealthGambia/?ref=page_internal
Between Borders	Between Borders is a research-led organisation focusing on forced displacement, mental health and psychosocial support.We are a multidisciplinary and interdisciplinary organisation bringing together people displaced by crises, researchers, practitioners, NGOs, innovators, and creatives to promote information sharing, knowledge exchange, and MHPSS-led solutions for some of the worst humanitarian c…	http://www.betweenbordersinternational.org/
Norwegian University of Science and Technology (NTNU)	NTNU is Norway’s premier institution for education in Science and Technology.	https://www.ntnu.edu/
Fracarita International	Fracarita International helps improve the quality of life of vulnerable people through works of charity in the fields of mental health care, care for people with a disability, and education, contributing to a more humane society where there is a place for the poor and the weak. Summary of relevant work: Fracarita International fulfils its mission through concrete support to the services developed…	http://www.fracarita-international.org/
EUCOMS Network (European Community Mental health Service providers)	EUCOMS unites European service providers dedicated to delivering quality community-based services with and for people with mental ill health.Summary of relevant work: The EUCOMS Network is involved in the following main activities: Knowledge sharing activities including the organisation of conferences, workshops and cross country visits to share best practices Advocacy on national and European le…	https://www.eucoms.net/
King's Sierra Leone Partnership	King's Sierra Leone Partnership is committed to supporting the Sierra Leonean Government in their ambition to developing comprehensive, integrated and responsive mental health, psychosocial support and social care services in hospital and community-based settings. Summary of relevant work: Our work is varied and includes working with the MOHS: To establish district mental health and psychosocial …	http://kslp.org.uk/projects/mental-health/
The Humanology Project	Our mission is to destigmatize mental and neurological illness by educating and spreading awareness of the emotional and scientific aspects associated with it.	http://www.humanologyproject.org/
Parivartan Trust	Parivartan Trust are a community based non-government organization working in the field of addiction and mental health in India.Summary of relevant work: In the last few years, the Parivaratan Trust has been involved in developing mental health programs like the INCENSE and JAN MAN SWASTHYA (People’s Mental health) that translate evidence-based treatments for people with a range of mental disorde…	http://www.parivartantrust.org/
BasicNeeds-Ghana	BasicNeeeds-Ghana is a mental health advocacy organisation that has the sole purpose of ensuring that people with mental illness and epilepsy are able to access mental health treatment and live and work within their communities. The organization is a member of the BasicNeeds International Federation. Summary of relevant work: Since its establishment in 2002 to date (June, 2015), BasicNeeds-Ghana …	http://www.basicneeds.org/where-we-work/ghana/	Duplicate
Danish Red Cross	Danish Red Cross is part of the International Red Cross Red Crescent Movement, which is the world’s largest humanitarian network.Summary of relevant work: Danish Red Cross has 120 local branches in Denmark conducting first aid, social and psychosocial activities throughout the country with the support of 32.0000 volunteers. Danish Red Cross also operates a number of asylum centres for refugees in…	https://www.mhinnovation.net/organisations/www.rodekors.dk
London School of Hygiene and Tropical Medicine	The LSHTM is a world-leading centre for research and postgraduate education in public and global healthSummary of relevant work: Founded by Sir Patrick Manson in 1899, the School is now part of the University of London and has expanded in recent years at its two main sites on Keppel Street and Tavistock Place. Our research funding has grown to over £60 million per annum from national and internat…	https://www.lshtm.ac.uk/
reachwithin	Our aim is to improve the quality of life of children and teens who have experienced adversity by helping to improve their health and well-being through life skills building and caregiver training. Summary of relevant work: Youth Life Skills & Yoga Program Our Youth Life Skills & Yoga Program helps to develop character building, emotional literacy, and self-regulation. Since the program's incepti…	http://www.reachwithin.org/
The South African Depression and Anxiety Group (SADAG)	Since its foundation in 1994, the South African Depression and Anxiety Group (SADAG) has been Making Mental Health Matter in urban, peri-urban, and rural communities across South Africa. SADAG advocates for the rights of mental health care users, and educates and empowers the public in mental health issues.	http://www.sadag.org/
TeenMentalHealth.org	A knowledge translation group who create best in class, freely available, on-line, evidence based resources and programs designed for youth, families, educators and health care providers. Our mission statement is: “Giving you the knowledge, understanding and tools to improve mental health care for youths.” Summary of relevant work: School mental health literacy Our highly effective school mental …	http://www.teenmentalhealth.org/
Giving carers a voice	We are a group of researchers aiming to develop child mental health through collaboration between Thailand (Thammasat University) and the UK (University College London and King’s College London). Summary of relevant work: Developmental disorders, such as Autism Spectrum Disorder, are common and have a large impact on children and their families. These disorders can cause a high degree of disabili…	https://www.ucl.ac.uk/igh/research/a-z/carers-voices
Missouri Institute of Mental Health	Since 1962, we have led transformations in the mental health field, from our roots as a psychiatry residency program, to refining mental health informatics, enhancing cognitive rehabilitation therapies for U.S. military members with brain injury, and the discovery of novel biomarkers in clinical neuroscience.Summary of relevant work: Our evidence based outreach programs provide the appropriate sk…	https://www.mimh.edu/
Africa Initiative for Universal Development Organization-Sierra Leone	Africa Initiative for Universal Development Organisation (AIUDO) is a national, non-governmental organization working with the poorest and most vulnerable communities in Sierra Leone, providing community-led programs which lead to long-term sustainable poverty reduction and community development outcomes. We also lead advocacy campaigns, institutional strengthening and capacity-building, and rese…	https://www.facebook.com/Africa-Initiative-for-Universal-Development-AIUD-1299273770092375/
The Spring Foundation	The Spring Foundation is an NPO based at Lentegeur Psychiatric Hospital in Mitchells Plain, Cape Town. It supports psychosocial rehabilitation and outreach programs. These programs seek to re-establish a sense of hope and recovery through reconnection to community, identity, heritage and the natural world.Some of their projects include the following: The Lentegeur Market Garden Project - Provides…	http://thespringfoundation.org/
White Swan Foundation for Mental Health	White Swan Foundation for Mental Health is a non-profit organization that offers knowledge services in the area of mental health. Summary of relevant work: In 2014, we launched India’s first portal on mental health: www.whiteswanfoundation.org. We cover issues across the spectrum of mental health including information on psychiatric illnesses, substance abuse, suicide prevention, and more importa…	http://www.whiteswanfoundation.org/
Alan J Flisher Centre for Public Mental Health	The vision of the Alan J Flisher Centre for Public Mental Health (CPMH) is to be a collaborative, inter-institutional, multi-disciplinary centre that conducts high quality research on public mental health and uses evidence for teaching, consultancy and advocacy to promote mental health in Africa. Summary of relevant work: The objectives of the Alan J Flisher Centre for Public Mental Health are at…	http://www.cpmh.org.za/
Mental Health Innovation Network Africa (MHIN Africa)	MHIN Africa is an Africa-specific, online platform for African mental health innovators: researchers, practitioners, policy-makers, service user advocates and donors in Africa.	http://mhinnovation.net/organisations/mental-health-innovation-network-africa-mhin-africa
Human Health Aid-Burundi	Human Health Aid –Burundi was established by a group of volunteers who carried out relief activities during the Burundian civil war that ended in 2001. We work with affected communities, especially children and women who suffer from anxiety, depression, trauma and other psychosocial consequences of their war experiences; to increase their access to mental health care and psychosocial support. Sum…	http://humanhealthaid.jimdo.com/
McGill University	Higher education and health network	https://www.mcgill.ca/
SPOTA - Mental Health Program	A whole-of-community, multi-method program to improve mental health literacy in order to reduce the incidences and effects of depression, anxiety, deliberate self-harm and suicide among young people. Summary of relevant work: The SPOTA program achieves it’s purpose by implementing a collective impact community strategy that uses a multimethod approach to improve mental health literacy. This inclu…	https://www.mhinnovation.net/organisations/www.spota.org.au
The Banyan	The Banyan is a mental health charity working to spread knowledge about mental health and encourage its practice in all sections of society. Summary of relevant work: The Banyan addresses the issue of mental health among marginalized groups, primarily persons affected by homelessness and poverty. Statistics on homelessness in India from the 2001 census reported 1.94 million homeless people in Ind…	http://www.thebanyan.org/index.html
Grand Challenges Canada (GCC)	Grand Challenges Canada is dedicated to supporting Bold Ideas with Big Impact® in global health.	http://www.grandchallenges.ca/
School Readiness Initiative (SRI)	The School Readiness Initiative works in partnership with the government of Addis Ababa City, Ethiopia, to promote evidence based early child care and education by providing a comprehensive, high quality pre-school program which gives the disadvantaged children of Ethiopia a chance to succeed at school. Summary of relevant work: Prepare training manuals for preschool teachers and conduct regular …	https://sites.google.com/site/ethiopianschoolreadiness/home
Grace Yufela Charitable Foundation	Grace Yufela Charitable Foundation is a Minnesota based non-profit organization 501©3 and a Not-For-Profit Organization in Cameroon, West Africa. The Foundation is founded by a Mental Health Professional and a family member of Grace Yufela, who experienced mental health challenges for more than two decades without any interventions. Summary of relevant work: Community Mental Health education and …	https://www.mhinnovation.net/organisations/www.%20graceyufelafoundation.org
Liberia Center for Outcome Research on Mental Health (LiCORMH)	A national center for training, supervision, research, technical assistance, and dissemination. Summary of relevant work: LiCORMH sub-granteed Mental Health Beyond Facilities (2012-2016) funded by Grand ChallengesCanada. This evidence-based research developed and tested a Comprehensive Community-based Mental Health Services (CCMHS) package that bridges the gap between clinical care and the commun…	http://licormh.com/
Beautiful Mind VN	Beautiful Mind Vietnam was established with the aim to promote mental wellbeing to the Vietnamese public. We provide knowledge of clinical psychology, mental disorders, available treatments and other mental health- related issues by writing and translating high- quality articles as well as organising local workshops and seminars. We also offer free peer consultation for people who have concerns a…	http://beautifulmindvn.com/
BasicNeeds	BasicNeeds is a UK based international Non-Governmental Organisation (iNGO) working to improve the lives of people living with mental illness and/or epilepsy. The BasicNeeds Model comprises 5 interlinking modules: Capacity Building: identifying, mobilising, sensitising and training mental health and development stakeholders. Community Mental Health: enabling effective and affordable community ori…	http://www.basicneeds.org/
Health Poverty Action	An INGO with around 500 staff worldwide and a small head office in the UK. Prioritising the poorest and most marginalised populalations, our integrated and multi-disciplinary approach emphasises the interconnectedness between health and poverty.	http://www.healthpovertyaction.org/
Ashoka	Ashoka is the largest global network of social entrepreneurs. It identifies, elects, and supports leading social entrepreneurs as Ashoka Fellows of which there are 3200+ in 67 countries. More than 600 of these innovators work in health or health-related fields, providing a unique innovation and pilot implementation network. Ashoka works with Fellows, other innovators, major research universities …	https://www.ashoka.org/
Children and War Foundation	The Children and War Foundation was established based on a need for simple screening measures and evidence-based interventions for traumatized children after war and disaster situations. Since 2000, the Foundation has developed several screening measures, manuals, trained more than 400 intervenors and supported research projects that evaluate our treatment tools. The manuals are presently being u…	http://www.childrenandwar.org/
The International Foundation for Research and Education on Depression (iFred)	International Foundation for Research and Education on Depression (iFred) seeks to shine a positive light on depression and eliminate the stigma associated with the disease through prevention, research and education. Its goal is to ensure 100% of the 350 million people affected by depression seek and receive treatment.	http://www.ifred.org/
Mental Health Research UK	Mental Health Research UK is the UK's first charity dedicated to funding research into the causes of mental illness in order to develop better treatments with fewer side-effects. Summary of relevant work: 2016 - Mediators and moderators of treatment effects in social anxiety disorder and post-traumatic stress disorder, University of Oxford, Department of Experimental Psychology 2016 - Understandi…	http://www.mhruk.org/
Get Happy Indonesia	Get Happy Indonesia is an Indonesian non-profit community-based organisation that aims to start conversations and spread knowledge about depression, mental health and happiness. Summary of relevant work: Learning Forum "Saling Ilmu Get Happy" A discussion/learning forum held every 1 or 2 months with different topics discussing different aspects, perspectives and approaches for mental health issue…	http://www.get-happy.org/
Mental Health Association of Tanzania	MEHATA is an association for mental health care providers in Tanzania that aims to promote recognition of the importance of mental health in Tanzania, promote development of mental health services and maintain satisfactory integration of mental health care within other professional disciplines.	https://www.facebook.com/mehataorg/
McGill University - Department of Social Studies of Medicine	Founded in 1975, the Department of Social Studies of Medicine has developed into one of the most unique and comprehensive units for the social studies of medicine in Canada. The department is an interdisciplinary teaching and research unit in the Faculty of Medicine with members representing the fields of history, anthropology, and sociology of medicine and medical science and subject areas inclu…	https://www.mcgill.ca/ssom/social-studies-medicine	Duplicate
Center for Creative Initiatives in Health and Population	The Center for Creative Initiatives in Health and Population (CCIHP) vision is to ensure a healthy future for everyone in Vietnam. CCIHP has extensive experience in undertaking research that identifies and addresses key issues, such as stigma and discrimination, health policies and services, and social determinants that impact the health and well-being of the diverse groups of Vietnamese people.	https://ccihp.org/?lang=eng
mindyourmind	mindyourmind is a non profit organization that works to improve better mental health outcomes for youth and young adults. We use technology, engagement and cocreation principles to develop tools and resources and system change processes with youth to improve help seeking and access.	https://mindyourmind.ca/
The Scarabaeus Foundation for Sustainable Development	The Scarabaeus Foundation is an Egyptian-based non-profit institution that was established in 2014. Its mandate is to work on research, training and policy advocacy in all areas related to sustainable development of marginalized and most vulnerable populations. TSF’s work is based on: by protecting the health and welfare of marginalized and most vulnerable populations, the public health, social d…	http://www.thescarabaeusfoundation.org/#contact
South African Federation for Mental Health (SAFMH)	The SA Federation for Mental Health is a registered national, not for profit, non-governmental organisation (000-238 NPO), constituted by 17 mental health societies and 107 member organisations, all actively involved in the field of intellectual and psychosocial disability and mental wellbeing. The organisation was established in 1920 with the aim to coordinate, monitor and promote services for p…	http://www.safmh.org/	Duplicate
Centre for Mental Health Research and Initiative (CEMHRI)	The Centre for Mental Health Research and Initiative (CEMHRI) is a non-profit organization that is dedicated to promoting mental health awareness and eliminating the stigmas that is associated with mental illnesses through service and research. We strive to motivate, involve, and educate the general public about mental health in order to help those suffering from mental health issues to find out …	https://cemhri.org/
UNITY Charity	Youth-focused program which uses art such as break dancing, spoken word, beatboxing, to engage and empower youth living in priority and high risk communities. Summary of relevant work: Programs: UNITY Crew After School Program: An 18-week arts-based leadership and mentorship program that ends with a youth-led performances addressing issues of the community. $600 per youth. UNITY Hub: A weekly com…	https://unitycharity.com/
Ummeed Child Development Center	Ummeed's mission is to help children with disabilities, or at high risk for disabilities, reach their maximum potential and be included in society. We achieve this by working in collaborative teams, creating and following best practices, empowering families, building resources in the community, participating in advocacy as well as working with children and families from all sections of society. S…	https://ummeed.org/
Art of Autism	The Art of Autism is a collaborative project that brings awareness to the general public the creative abilities of people on the autism spectrum and others who are neurodivergent. The Art of Autism continually accepts blog posts, art, poetry, video submissions and requests for book reviews. Our email newsletter includes opportunities for artists, poets, writers, and film makers. The Art of Autism…	http://www.the-art-of-autism.com/
Yale Global Mental Health Program	The Yale Global Mental Health Program provides psychiatric residents with training and opportunities to contribute to research and service delivery in over 40 countries around the world.Yale Psychiatry’s Global Mental Health Program is an exciting concentration within the Department of Psychiatry residency that capitalizes on the broad and diverse experiences of our faculty and residents. Origina…	http://psychiatry.yale.edu/globalmentalhealth/index.aspx
CINIM	CINIM is an integrative wellness institute dedicated to transforming lives through revolutionary health programs. We help improve and maintain health and well-being through a deeper understanding of the whole person: mind, body and spirit. Our programs and services are safe, effective and work as an adjunct to other treatment to proactively build strong and confident individuals and communities.C…	http://cinim.org/
Abundant Living Resources Inc.	Provide holistic wellness approach to mental healthcare and substance abuse disorders. Assisting in building inner strength and healthy living worldwide.Partnerships with substance abuse recovery centers, providing counseling services. Character education building in public schools and mental health campaigning and counseling services in and around colleges and universities.	http://www.alrinc.org/
SocialFelt - Craft, Touch and Care	SocialFelt - Craft, Touch and Care is an innovative pilot project aiming to provide psychosocial support for marginalized, vulnerable and traumatized groups of adolescents and women, primarily victims of human trafficking, unsafe migration, forced marriages and gender based violence. The project is based on the ‘Felt Therapy’, developed by Bernadett Fekete. It is an alternative approach to counse…	http://socialfelt.org/
Laboratório Interdisciplinar de Pesquisa em Atenção Primária à Saúde (LIPAPS)	This Interdisciplinary Laboratory of Reasearch in Primary Care is in the Faculty of Medical Sciences in the University of Rio de Janeiro in Brazil.Summary of relevant work: This laboratory develops activities in research, education, and primary care human resources. The main areas studied are: mental health adolescence sexuality	http://lipapsuerj.blogspot.com.br/
The Syrian TeleMental Health Network	The Syrian Telemental Health Network is an international collaboration between institutions and NGOs to help deliver mental health consultations, education, and training to enhance capacity-building efforts for health care workers in the Syrian conflict setting. Summary of relevant work: This network uses technology to connect health care workers in the Syrian conflict setting with mental health …	http://www.stmh.net/
Action Family Foundation	Action Family Foundation focuses on family life education, health and community development. Strengthening the family and supporting its members provides effective and sustainable entry-point to address personal and group needs in ways that are ethical, culture-sensitive and equitable.	https://www.mhinnovation.net/organisations/www.awestruck.tv/aff
Global Research in Autism and Neurodevelopment	GRAND (Global Research in Autism and Neurodevelopment) is an online worldwide community enabling people working on autism and neurodevelopmental disorders to share knowledge, tools and resources, raise awareness and develop innovative strategies and interventions.	http://grand.tghn.org/
Indonesia Mentality Care	Indonesia Mentality Care was first established by a psychiatrist and his patient to raise awareness about mental health and to bridge the gap between the public and mental health knowledge and industry. Now, the community-based organisation consists of professionals (psychiatrists and psychologists), university students and people who are diagnosed with mental health related problems. Free Mental…	https://www.mhinnovation.net/organisations/mentalitycareid@gmail.com
International Medical Corps	International Medical Corps is a global, humanitarian, non profit organization dedicated to saving lives and relieving suffering through health care training and relief and development programs	https://internationalmedicalcorps.org/
Government of Western Australia Mental Health Commission	Government agency with responsibility for purchasing and planning mental health services and for mental health strategy for the state of Western Australia.
Southern District Health Board - Southern DHB	Funder and deliverer of government health services to the Southland and Otago provinces of New Zealand. Summary of relevant work: We receive government funding of over $800 million per annum, of which approximately half is applied to traditional hospital and mental health services delivered from Southland Hospital (Invercargill), Lakes District Hospital (Queenstown), Dunedin Hospital (Dunedin) an…	https://www.southernhealth.nz/
Connecting with People	Connecting with People is a not-for-profit, community interest company established in 2010. The Connecting with People approach is an organisational response to tackling suicide and self-harm. It is robust approach that combines compassion and clinical governance. It involves developing awareness, knowledge and skills, whilst tackling stigma and building emotional resilience. The approach is stro…	https://portal.connectingwithpeople.org/
Eskasoni Mental Health Services / Crisis and Referral Center	Eskasoni Mental Health and Social Work Service (EMH&SWS) provides a wide range of services to the Mi’kmaq people of Eskasoni, Cape Breton, Nova Scotia. EMH & SWS is not-for-profit organizations established in 1991. Over the years the organization has continued to evolve and grow with help of the community and a variety of funding sources. We have grown from a staff of one, to a staff of eleven of…	https://www.eskasonimentalhealth.org/
Salaam Baalak Trust - Mental Health Program	Salaam Baalak Trust provides street children with the opportunity to experience the joys of childhood through its various centers across Mumbai. Summary of relevant work: Main Activities of Mental Health Program include: Individual Counseling Sessions Focus-Group Therapy Sessions Life Skills Education Workshop Career Counselling Staff Support Workshops Special Education Common mental health issue…	https://www.salaambaalaktrust.com/health-and-nutrition.php
DEAR Psyconsult	DEAR Psyconsult aims to be the mouth piece for people with mental health and to try and educate all concern on issues arising in the area of mental health. To build a more sustainable livelihood and empowerment center to advocate for the needs of the mentally challenged especially women and children. To also undertake and raise funds for conducting research in the area of mental health. Summary o…
UNHCR (The UN Refugee Agency)	The Office of the United Nations High Commissioner for Refugees was established on December 14, 1950 by the United Nations General Assembly. The agency is mandated to lead and co-ordinate international action to protect refugees and resolve refugee problems worldwide.	https://www.unhcr.org/en-ie/
Vidaview Info Systems Ltd	Vidaview Info Systems was started by Dr Rob Chase at the University of Manitoba to produce Life Story Board LSB toolkits, and to support LSB training, research and development.	http://vidaview.ca/vidaview/
Centre for Applied Research in Mental Health and Addiction, Simon Fraser University	CARMHA is an internationally recognized research centre conducting innovative and interdisciplinary scientific research related to mental health and substance use, primarily in the areas of clinical or other intervention practice, health systems and population health and epidemiology. Some of CARMHA’s current research projects include: A feasibility study to improve the capacity and quality of pr…	http://www.sfu.ca/carmha.html
Hincks-Dellcrest Centre	The Hincks-Dellcrest Centre works to promote optimal social, emotional, and behavioural well-being in infants, children, youth, and their families, and to contributing to the achievement of healthy communities.Summary of relevant work: The Hincks-Dellcrest Centre is a children’s mental health treatment, research and teaching centre that provides a services to children aged birth to 18 years in To…	http://www.hincksdellcrest.org/
Mental Health Foundation	One of the UK's leading mental health research, policy and service improvement charity working for an end to mental ill health and the inequalities that face people experiencing mental distress, living with learning disabilities or reduced mental capacity. Summary of relevant work: Mental Health Foundation uses research and practical projects to help people survive, recover from and prevent menta…	https://www.mentalhealth.org.uk/
One Mind Campaign	ONE MIND is an independent, 501(c)(3) non-profit organization dedicated to benefiting all affected by brain illness and injury through fostering fundamental changes that will radically accelerate the development and implementation of improved diagnostics, treatments, and cures; while eliminating the stigma. One Mind believes in Open Science Principles and creates global public-private partnership…	https://www.theiacp.org/projects/one-mind-campaign
William Alanson White Institute of Psychiatry, psychoanalysis and Psychology	Trains psychologists, social workers and psychiatrists in intensive psychotherapy and psychoanalysis. Summary of relevant work: We operate clinics for several types of disorders, such as eating disorders, and run conferences on various topics. We also run a low cost clinic that is available to local community. We also have a UN NGO Committee that offers its services to nations seeking to integrat…	http://www.wawhite.org/
ReachOut.com	ReachOut.com is Australia's leading youth mental health organisation. It aims to improve the mental health and wellbeing of young people aged 16 to 25 by providing the information, support and tools they need to improve their wellbeing and get through tough times.	Reachout.com
Mon Foundation	Mon Foundation is a Kolhata based non-profit organization, which focuses on the area of mental health- awareness, care, research, training and publication.Summary of relevant work: Mon Foundation is a Kolkata based non-profit organization, registered under the Societies of West Bengal Act XXVI, 1961. It is established in 1992 by a group of mental health professionals, like psychiatrists, psycholo…	http://monfoundation.com/
NASM-AFRIQUE	Through education, innovation and continuous research, NASM want to attract the attention of different sectors of society on the need to create a chain of solidarity around the world around the issue of mental health. Summary of relevant work: According to data from the World Health Organization (WHO), mental disorders affect more than 450 million people worldwide, and 20% of the population is ma…	http://nasmafrique.org/
Mental Health & Psychosocial Support Network (mhpss.net)	The MHPSS Network is a growing global platform for connecting people, networks and organizations, for sharing resources and for building knowledge related to mental health and psychosocial support both in emergency settings and in situations of chronic hardship. We aspire to building and shaping good practice in support of people affected by difficult events or circumstances. The online platform …	http://mhpss.net/
International Bipolar Foundation	International Bipolar Foundation is a not for profit headquartered in San Diego, CA & helping people in >150 countries. All our services & programs are free and globally accessible. We fund scientific research, offer resources and educate the public to erase stigma. Summary of relevant work: International Bipolar Foundation (IBPF), formerly known as California Bipolar Foundation, was founded in J…	http://ibpf.org/
NCHS Global Mental Health	National Catholic Health Service (NCHS) is an independent, not-­for-­profit healthcare provider operated by the Catholic Church in Ghana. Through a network of 34 secondary level hospitals and 68 primary health care clinics, organized in 20 Catholic Dioceses, the NCHS system serves over 27% of the population (nearly 7 million people). The NCHS is closely integrated with the Ghanaian Ministry of He…
HealthNet TPO	Enhancing the ability of communities in fragile states to better manage their own health and building health systems with communities that are excluded from functioning health care by combining international public health expertise with local tradition. Summary of relevant work: Strategy HealthNet TPO gains in-depth understanding of local resources, capacities, beliefs and needs through action re…	https://www.healthnettpo.org/en/node/1
The Global Health Network	The Global Health Network is a collection of websites that are aiming to support research by sharing knowledge and methods. Each has been established to create a subject specific online community of researchers who can build collaborations, develop documents, share resources and exchange information.	https://tghn.org/
Youth for change organization	YCDO is an Afghan Youth-Led non-profit, non-governmental organization, committed to develop mutual cooperation and understanding among different youth voluntary agencies, youth groups, clubs and individuals working in the field of youth welfare in Afghanistan. We strive to bring Afghanization and put Afghans in the driving seat of the international community’s development efforts.	http://y4change.org/about
Jhpiego	Jhpiego provides expertise to the MOH’s malaria prevention, diagnosis and treatment activities. From 2014 to 2019, more than 39.7 million children and adults received prompt malaria confirmatory testing and appropriate treatment, over 1.5 million pregnant women received preventive treatment and 2.5 million insecticide-treated bed nets, and over 834,00 children received seasonal malaria chemopreve…	https://www.jhpiego.org/countries-we-support/burkina-faso/
Cordaid	In the Mutaho Health District (Gitega province) we improve maternal and infantile health care. In Cibitoke, Makamba and Muyinga provinces we help preventing and raising awareness of sexual and gender-based violence. With our project ‘Niche’, we reinforce the capacities of three universities in Burundi (Burundi, Ngozi and Hope), where we develop training curricula for medical students, specificall…	https://www.cordaid.org/en/countries/burundi/
Central African Republic	We have a track record in developing cutting-edge approaches that have pushed the boundaries of innovations in maternal and child health care, cash transfers, emergency response and more.	https://www.concern.net/where-we-work/central-african-republic	Duplicate
Wold Vision International	All of these issues affect children most. Our teams have been working in Chad since 1985. We work with communities, local actors, the government and the United Nations to improve the well-being of children, through emergency and development programmes.	https://www.wvi.org/chad
Inter agency working on group on reproductive health in crisis	Youth Alliance for Reproductive Health Democratic Republic of Congo (YARH DRC)	https://iawg.net/our-work
National Union of Eritrean Youth and Students (NUEYS)	The National Union of Eritrean Youth and Students is dedicated to improving the skills and awareness of Eritrean youth. The organization seeks to strengthen and improve the youth in all aspects on the regional, national and international levels.	https://eriyouth.org/
Ethiopian Youth Health Fourm	The Ethiopian Youth Health Forum (EYHF) is managed by the Ministry of Health with the technical coordination of the National Adolescent and Youth Health Technical Working Group which is hosted by the Maternal and Child Health directorate of the Ministry. This technical working group, which constitutes donors, partners and youth organizations working on the area, set annual theme and focus areas o…	https://www.ethioyouth.org/organizers-2/
United Children and Youth Development Association	United Children and Youth Development Association is a registered voluntary group, aimed at nurturing the talents of young people and sensitize them on some of the issues affecting their life. the organization was founded to change the narrative of our people status quo, with a mission of effectively participating in the voluntary services that will contribute to the well being of people, creatin…	https://nyc.gm/our_members/united-children-and-youth-development-association-the-gambia/
Mindleaps	MindLeaps began working in Guinea in 2011 through partnerships with other organizations, and in 2017 went on to open its own center in the capital city of Conakry, providing a permanent safe space to continue its full dance and education programs. The center welcomed 44 children who had previously lived on the streets or had escaped prostitution. As of 2020, MindLeaps now serves over 200 children…	https://mindleaps.org/en/our-programs/permanent-centers/guinea/
UNFPA	Since its independence in 1974, Guinea Bissau has experienced chronic instability, armed conflict and socio-economic challenges. Poverty afflicts nearly 70 per cent of the people. There has been progress in increasing contraceptive prevalence, but maternal mortality remains high and HIV rates have increased. UNFPA helps sustain focus on quality reproductive health care such as family planning and…	https://www.unfpa.org/data/transparency-portal/unfpa-guinea-bissau
International planned parenthood federation	The Democratic People’s Republic of Korea (North Korea): the Korean Family Planning & Maternal and Child Health Association (KFP & MCHA) The Korean Family Planning & Maternal Child Health Association of the Democratic Republic of Korea (KFP & MCHA) is actively supported by the government to diversify family planning services and to improve their quality.	https://www.ippf.org/about-us/member-associations/korea-dem-peoples-rep
Yes liberia	AT YESLIBERA, WE EMPOWER YOUNG PEOPLE THROUGH MEANINGFUL SERVICE LEARNING OPPORTUNITIES IN EDUCATION, HEALTHCARE, AND TECHNOLOGY. We're a registered charity in Liberia, and a USA-- 501c3 charity organization recognized by the Internal Revenue Service since July 2009. All donations are tax-deductible.	https://yesliberia.org/about-us/
IYAFP or International Youth Alliance for Family Planning	IYAFP or International Youth Alliance for Family Planning is a youth organisation promoting sexual and reproductive health and rights of adolescents and young people and also access to family planning for young people. IYAFP is an initiative of a few young people who attended the International Conference on Family Planning in 2013 and works in 81 countries and have reached over 7500 young people …	https://iyafp.org/
Health policy project	HPP is mobilizing the commitment to strengthen family planning services in Malawi. HPP supports the Ministry of Economic Planning and Development and other groups by improving the capacity of local partners to manage population growth and improve health and economic development.	https://www.healthpolicyproject.com/
Child health in Mali	Protecting and caring for children in Koutiala Improving the quality of care for children Treating malnutrition Managing malaria Research and training to strengthen quality of care	http://childhealthmali.msf.org/
Youth Coalition - Mozambique	Areas(s) of interest in Reproductive, Maternal, Newborn and Child Health (RMNCH) Human Rights Sexual and Reproductive health Youth and adolescent health	https://www.who.int/pmnch/about/members/database/youth_coalition_mozambique/en/
Family and youth health initiatives	Our drive is to empower Nigerians through information, and effective interventions to lead healthier lives irrespective of age, gender, ethnicity and place of residence (rural or urban) through our work.	https://fayohi.org/
Rwanda Youth Organization for Development (RYOD)	The Rwanda Youth Organization for Development (RYOD) is youth friendly and youth based organization aiming at achieving sustainable development in Rwanda through youth initiatives, innovations and talents. It is community based and nongovernmental organization dedicated to improve the life standards of underprivileged, unrepresented and underestimated community for development.	http://ryod.weebly.com/
Rural Youth Development Organization, Sierra Leone	The mission is “To transform and revitalize the lives of the marginalized and oppressed populations in the communities.” The goal is “To rehabilitate a local referral facility providing emergency and immediate healthcare for Mokoba and its environs.”	https://africanrelief.org/rural-youth-development-organization-sierra-leone/
Soyvda	Somalia is one of the poor development countries due to continuous civil war in the past two decades. This has led the loss of functioning central government. The effect of state failure on human development in Somalia has been profound, resulting a massive internal and external immigration. It is has been Said that Somali young people aged between 14-29 make up 42% of the population. So giving t…	https://www.soyvda.org/
Young adult empowerment initiative	Established in 2015 by a group of refugee youth in Uganda, the Young Adult Empowerment Initiatives (YAEI) is a non profit NGO that builds operational capabilities of refugee youth and women in order to participate in sustainable communities socio-economic developments and peaceful co-existence. Areas of focus include: community peace-building, skills development, (education and vocational service…	https://yeisouthsudan.org/
Concern worldwide	Our emergency programming focuses on supporting the most vulnerable with access to health and nutrition services while providing communities with access to safe drinking water and sanitation facilities. We also run 'Community Management of Acute Malnutrition' (CMAM) feeding centres. In Darfur, we are working with the community on building resilience to climate change.	https://www.concern.net/where-we-work/republic-of-sudan
No lost generation	No Lost Generation initiative is an ambitious commitment to action by humanitarians, donors and policy makers in support of children and youth affected by the Syria crisis.	https://www.nolostgeneration.org/
SADA	SADA is a Togolese non-governmental organization, committed since 2012 to the poor populations in order to ensure their socio-economic and moral well-being. It is registered in the Ministry under the Receipt: 1071 / MATDCL-SG-DLPAP-DOCA. It is led by a multidisciplinary management team composed of: a Board of Directors and a Technical Department. Its actions have an inking community, promoting th…	https://www.sadatogo.org/?lang=en
Uganda youth and adolescents health forum	Uganda Youth and Adolescents Health Forum (UYAHF) is a youth lead and youth serving organization that seeks to advance the health, rights and well-being of adolescent girls, young women and young people at community and national levels.	https://uyahf.com/contact-us/
Adwar Organization For Youth Development - Peace Insight	Adwar Organization for Youth Development is an organisation that works for the development of the youth for peace and coexistence in Yemen.Adwar Organization for Youth Development is a non-governmental and not-for-profit organisation that specialises in the skills development of young people by building their knowledge and providing effective roles for them to serve within their communities. It w…	https://www.peaceinsight.org/en/organisations/adwar/?location=yemen&theme
ADSA	ADSA is an Angolan youth organization dedicated to ensuring the bio-psycho-social well-being of young Angolans	https://ong-adsa.blogspot.com/
Algerian Association for Youth and Development	The Algerian Association of Youth and Development A.A.Y.D" is an association which activates in the field of youth and development. It aims to enrich and elaborates youth exchanges, and to favorite a perfect and realistic reflexion of the projects in the environment of youth exchange. " The Algerian Association of Youth and Development A.A.Y.D " is composed of members of diverse interests and int…	https://www.salto-youth.net/tools/otlas-partner-finding/organisation/algerian-association-for-youth-and-development.1671/
SERAC Bangladesh	SERAC-Bangladesh is a youth-led development organization having non-profit, nongovernment, and nonpolitical natures, started life in 1991 with the initiation of a group of educated, dedicated social workers with an aim to promote the socio-economic and social status and living standards of the poor and vulnerable communities, especially youth, women and children through their capacity building, a…	https://serac-bd.org/
GOJoven International	GOJoven promotes and supports the development of young leaders and their organizations to catalyze social change and vastly expand Adolescent Sexual and Reproductive Health and Rights choices, services, policies, and programs at the community, national, and regional levels.	https://gojoven.org/
SYTO Benin	SYTO Benin (Student and Youth Travel Organization, Benin) is an NGO which is part of an international network called SYTO implemented in several African countries (Benin, Senegal, Ivory Coast, Ghana, Nigeria and South Africa). The main objective of this network is to contribute to the development of youth through cultural exchange programs, academic and tourism with the support of local partners …	http://en.sytobenin.org/
YOUTH CENTER DIVISION	The Youth Center Division, Department of Youth and Sports under Ministry of Education cater to the educational and recreational needs of young people and continues to design and deliver youth-friendly services, facilities and programs through the establishment and operation of Youth Centers (YCs) and Youth Friendly Integrated Service Centers (YFISCs) in the country. Moreover, the Division also de…	https://dys.gov.bt/divisions/youth-center-division/
Curamericas Global	Curamericas Global partners with CSRA as they continue to work diligently in the cities of Montero and El Alto to provide primary health care and community-based services. Both programs use Curamericas’ signature Community-Based, Impact-Oriented approach to save the lives of women and children. Current strategies address: Violence against women and children Unwanted pregnancies among youth Increa…	https://www.curamericas.org/our-work/curamericas-bolivia/
Africa Health Organisation	HEALTHY GROWTH AND DEVELOPMENT PURPOSE To strengthen the national capacity to reduce health risks, morbidity, and mortality and to promote healthy growth and development for all age categories, with a special focus on children, mothers, and adolescents. EXPECTED RESULTS Capacity strengthened to develop and implement plans, policies, and projects to improve child and adolescent health. Capacity st…	https://aho.org/countries/cabo-verde/
New Hope Cambodia	New Hope Cambodia provides free education to children and young people from some of the poorest families in Mondul Bai village, Siem Reap Many of our students come from families living on less than $100 a month. Our school provides hope and opportunity for young people to break the cycle of poverty for themselves and their families.Our medical centre provides free health care to our students and …	https://newhopecambodia.com/
Youth 2 Youth	As a youth led organization working to improve adolescent healthcare in Cameroon especially for vulnerable youth in the crisis zones, we have the following thematic focuses:	https://www.youth2youthcameroon.org/
National Youth Network of Comoros	The National Youth Network aims to promote a youth leadership, and participation in developement process, including decisions-making. Sexual and reproductive health, youth employement, human rights and gender fairness are the main areas in which our work is based. We aim aslo to empower young people by promoting youth self employement and entrepreunership	https://orgs.tigweb.org/national-youth-network-of-comoros
Mwendo Congo	Objectives: Provide financial assistance for education and job skill development of Congolese youth with our local partners in the DRC Facilitate access to health care for the communities of South Idjwi Island, with special programs for women and children Organize exchanges between the USA and the DRC to raise awareness and build solidarity	https://mwendocongo.org/
Youth Inclusion project - Côte d’Ivoire	Young people in Cote d’Ivoire remain largely uneducated and face major challenges in the labour market. Skills mismatch confine them to precarious jobs and prevent them from being well integrated into national economy. Moreover, young people in Côte d'Ivoire still face significant health risks. In 2015, the youth mortality rate far exceeding the global and African average rates. Early pregnancies…	https://www.oecd.org/countries/cotedivoire/cote-divoire-youth.htm
Djibouti - Caritas Internationalis	Caritas Djibouti was founded by Msgr Bernardin Hoffman, Bishop of Djibouti, on 1 January 1978. For more than three decades it has been helping the country’s inhabitants, of whom half live in the capital and have to face up to the problems of an extremely poor African country. Caritas Djibouti contributes to emergency humanitarian aid, so as to combat food shortages and the dire consequences of co…	https://www.caritas.org/where-caritas-work/middle-east-and-north-africa/djibouti/
Child & Adolescent - Egyptian Health Department	Our vision as the Child & Adolescent Behavioral Health Services Division of Egyptian Health Department (EHD) is to provide quality services that are family­ driven, youth-guided, strengths-based and culturally competent; meaning services are customized to fit family’s unique needs. Children, adolescents and their families will be provided equal services regardless of gender, age, ethnicity, race,…	https://egyptian.org/child-and-adolescent/
Integrated health and education services for adolescents and youth	The Integrated Health and Education Services for Adolescents and Youth in El Salvador project is focused on improving adolescents’ sexual and reproductive health by providing access to comprehensive sexuality education and critical health services. As part of Plan International’s commitment to sustainability and lasting impact, the project is partnering with schools, local health centers, and edu…	https://www.planusa.org/projects/el-salvador-integrated-health-and-education-services-for-adolescents-and-youth/
Family Life Association of Eswatini	Established in 1979, the Family Life Association of Eswatini (FLAS) is a volunteer-based non-profit organization and a full member of the International Planned Parenthood Federation (IPPF). FLAS focuses on the provision of integrated Sexual and Reproductive Health (SRH) and HIV services and information with a primary target on young people aged 10 – 24 while adults and those below 10 become a sec…	https://www.flas.org.sz/
Youth Advocates Ghana		https://youthadvocatesghana.org/
Lide Haiti	Empowering adolescent Haitian girls through the arts, education, health care, and nutrition.Adolescent girls in Haiti face multiple challenges, including a high mental health burden, school attendance rates between 21 and 34%, literacy rates of only 58% , and a high proportion of girls who are not in any form of education, employment, or training. These realities, exacerbated by Haiti’s ongoing n…	https://www.lidehaiti.org/
GOJoven Honduras	GOJoven Honduras promotes comprehensive development to improve the quality of life of adolescents and youth through capacity-building, collective advocacy and a focus on guaranteeing sexual and reproductive health and rights (SRHR) for all youth in Honduras. Strategic Focus: Comprehensive Development: Train, inform, and educate youth and adolescents about SRHR, employment, professionalism, public…	https://gojoven.org/gojoven-honduras/	Duplicate
Young health programme	The AstraZeneca Young Health Programme works to help young people aged 10-24 to take control of their health, especially to combat long-term conditions such as cancers, diabetes, respiratory and heart diseases, and mental ill health. These are often called non-communicable diseases (NCDs).	https://www.younghealthprogrammeyhp.com/	Duplicate
Explore4Actioni	Improving sexuality education in Indonesia Our pioneering youth-centred research programme aims to improve adolescent sexual and reproductive health in Semarang (Java), Bandar Lampung (Sumatra) and Denpasar (Bali). It is a key pillar of Rutgers’ wider work in Indonesia, which provides access to sexuality education and health services, promotes diversity and tolerance, prevents violence against wo…	https://rutgers.international/programmes/explore4action/
UNHCR Iran	UNHCR, in collaboration with the Government of the Islamic of Iran, strives to ensure that all refugees in Iran have access to these vital and lifesaving services.	https://www.unhcr.org/ir/health/
Network for Adolescent and Youth of Africa	The Network for Adolescent and Youth of Africa (NAYA) is a youth led regional advocacy network founded in October 2001 by the African Regional Office of the Planned Parenthood Federation of America (PPFA). NAYA aims at enhancing the capacity of youth advocates, young people, youth led organizations and policy makers to undertake Sexual and Reproductive Health and Rights (SRHR) advocacy at interna…	https://nayakenya.org/
Y-PEER Kiribati	Kiribati Ypeer was established in 2015 and Co-founded and funded by UNFPA and collaboration with two key ministries, Ministry of health MOH and the Ministry of women’s, youth, sport and social affair/MWYSSA. Kiribati Youth Peer Network is designed by young people for young people. This network has a special focus on youth’s sexual reproductive health and rights. Kiribati Y-Peer Network is a netwo…	https://ypeerap.org/kiribati/about/
JSI	JSI has worked in the Kyrgyz Republic since 1992, working closely with the government to strengthen the health system at all levels to provide quality health services to its citizens. Currently, JSI implements the USAID Cure Tuberculosis Project, a five-year initiative that will assist the Kyrgyz government to diagnose, treat, and cure people with drug-resistant tuberculosis. The Project works cl…	https://www.jsi.com/location/kyrgyz-republic/
Health poverty action	We act in solidarity with health workers, activists and communities worldwide to improve health and challenge the causes of poverty.	http://www.healthpovertyaction.org/	Duplicate
VSO	In Lesotho’s Mafeteng district, we've partnered with the Ministry of Health to improve access to sexual and reproductive health (SRH) information and services for some of the area's most marginalised young people. The project has established 17 dedicated young people’s spaces within the district’s health facilities, and trained 680 peer educators (40 in each facility), who work to share health in…	https://www.vsointernational.org/our-work/volunteering-for-development/improving-srh-services-for-young-people-in-lesotho
World Vision International	Good health empowers people to live a better life. We serve vulnerable children, families, and communities by teaching proper hygiene and nutrition and enhancing their health systems. There are countries where we see children dying needlessly from preventable issues. We want hope and health to be restored. We want to see improved access to care, lasting behavioural change, and communities connect…	https://www.wvi.org/mauritania	Duplicate
National center for healthy safe children	Through Project LAUNCH, Pohnpei State in the Federated States of Micronesia (FSM) will enhance the existing health, behavioral health, and social service systems for young children from birth to 8 years of age and their families. The mission of the FSM–Pohnpei Project LAUNCH is to strengthen the collaborative system that supports early child wellness and implement culturally competent promotion a…	https://healthysafechildren.org/grantee/project-launch/federated-states-micronesia-project-launch
Youth lead	Youth LEAD Mongolia's Mental Health Activities: Socio-Psychological LGBTQ+ Friendly Advice and Free Therapy Sessions Youth LEAD Mongolia (YLM) is a national youth-led NGO that advocates for the empowerment, health, and wellbeing of Young Key Populations. Since their establishment in 2014, they have implemented various projects through small grants. Youth LEAD Mongolia is the only youth-led NGO th…	https://www.youthleadap.org/news-updates/WMHD-YLM
Care	CARE Morocco’s programs focus on youth and disadvantaged groups in rural and peri-urban areas. With people increasingly migrating to cities, rural Morocco is extremely poor and often lacks basic public services. We work with local partners and try to involve everyone – government, civil society, the private sector and communities – in our work. CARE builds the capacity of local partners and contr…	https://www.caremaroc.org/
Health For Children And Young People	Children and youths are important to today’s development of society as well as being the hope and future of a country. Better health provision, a nurturing home environment, educational opportunities to this particular group will be focused and promoted by the MoH. According to the 2014 Myanmar Population and Housing Census, the total population of children and youth combined was recorded at 23.4…	https://moh.nugmyanmar.org/health-for-children-and-young-people/
Young Professional Development Society Nepal		https://www.ypdsn.org.np/
Help Save Children in Nicaragua	Our work focuses improving maternal, infant and child health, working in partnership with government ministries to reach children living in remote and rural communities.	https://www.savethechildren.org/us/where-we-work/nicaragua
Action Health Incorporated	Action Health Incorporated (AHI) is a non-governmental organization established in 1989 and dedicated to promoting young people’s health and development to ensure their successful transition to healthy and productive adulthood. AHI advances this agenda by working with young people, parents, community opinion leaders, youth-serving organizations, government agencies and policy makers to: Promote a…	https://www.actionhealthinc.org/
Youth Development Foundation (YDF) - Peace Insight	Youth Development Foundation (YDF) is a not-for-profit and non-governmental legally registered youth-led organization that has been working on interfaith harmony, social inclusion and cultural pluralism since 2010. YDF brings together youth from diverse cultural, religious and geographical background to counter growing trends of extremism through innovative ideas. YDF has been able to bring posit…	http://www.ydfpk.org/
Susu Mamas PNG Inc.	Since 2011 the emphasis has been on the provision of integrated Family and Youth health services at; urban health facilities, rural and settlement mobile outreach clinics and in partnership with other government and non-government health care providers.	https://www.susumamas.org.pg/
VYLH-Philippines	EMPOWERING THE FILIPINO YOUTH FOR HEALTH VYLH-Philippines is a network of proactive, service-oriented, empowering, and visionary leaders equipped with knowledge and skills in mobilizing the youth towards a healthy Philippines.	https://sites.google.com/site/vylhphilippines/home
Samoa Family Health Association (SFHA)	Samoa Family Health Association (SFHA) is a non-government association and most of its funding coming from donor organisations who specialise in reproductive health. SFHA’s main goal is to offer all clients a high quality, confidential and integrated services. In order to achieve this goal, SFHA engages in advocacy work at both regional and national levels, and delivers educational programmes and…	https://vsa.org.nz/about-vsa/countryregion/samoa/partner-organisations/samoa-family-health-association-sfha/
CACAE Association	We provide a comprehensive education environment including all aspects of everyday life : academic studies, sport, chores, community living, etc… We help them in everyday tasks until they are able to pass on to the younger ones.	https://saotome-cacae.org/
Solthis	In order to meet the sexual and reproductive health (SRH) needs of individuals, Solthis aims to implement interventions that strengthen the exercise of sexual and reproductive rights by individuals and improve access to comprehensive, quality SRH services. The organisation recognises the importance of a comprehensive and integrated approach to support individuals in their sexual and reproductive …	https://www.solthis.org/en/projet/sansas-project-sexual-and-reproductive-health-of-adolescents-and-youth-in-senegal/
Ministry of Women, Youth, Children and Family Affairs: Home	Our Five Strategic Objectives Advance gender equality and enhance women’s development ensuring the active contribution and meaningful participation of both Solomon Islands women and men in all spheres, and at all levels, of development and decision-making. The Solomon Islands government will exercise leadership to end all forms of violence against women and support advocacy in this regard at the …	http://www.mwycfa.gov.sb/
Adolecent & Youth Health Unit - Family Health Bureau	Functions of the Unit Develop strategic plans to achieve the strategic objectives of adolescent health program Advocate the policy makers and stakeholders at central & provincial level on the importance of improving adolescent health and establishing adolescent friendly health services Networking with the education, social service and youth sectors on the multidisciplinary issues related to adole…	https://fhb.health.gov.lk/index.php/en/technical-units/adolecent-health
Youth Health & Gender - Tanzania youth coalition	Youth Health & Gender TYC supports health conversation series a platform that facilitate discussions on health issues prevalent among youth groups. The platform brings together young people from the medical professional and other stakeholders in the discussion concerning health issues.	http://www.tzyc.org/non-government-organization-youth-health-gender
Operation Mercy	Operation Mercy, through local partner organizations in Tajikistan, is raising awareness and knowledge regarding nutrition, disease prevention, first aid, diabetes and maternal health information, empowering healthier lives. In Khujand, awareness of general health is raised, as well as disease prevention, and healthy lifestyles. Health lessons empower people to improve their health and support me…	https://mercy.se/tajikistan-che/
Liña Foin-Sa’e National youth hotline	Connect, talk and get support today! Liña Foin-Sa’e is a hotline providing comprehensive information on healthy relationships and reproductive health to young people in Timor-Leste. Our experienced team of male and female operators are available to answer your questions and offer advice. We offer confidential calls to all clients, available for free to Timor Telecom (800 1001) and Telemor (7676 7…	https://www.mariestopes.tl/who-we-are/national-youth-hotline/
JSF - Youth Without Borders – Tunisia	Description • The contribution to spreading a culture of dialogue, and instilling a sense of initiative and volunteering; and openness towards plurality and diversity. • The contribution to developing and consolidating the values of active citizenship, and fostering the national identity among the youth. • The contribution to the promotion of democratic and transparent Elections through monitorin…	https://www.facebook.com/JSF.TUNISIE
ukrainian-foundation-for-public-health	Key Areas of Focus: Health, Orphan and Vulnerable Children, Prevention of Family Separation/Abandonment, Family Strengthening, Violence Against Children, Street-Connected Children, Children and Youth Affected by HIV/AIDS, Social Service Workforce Strengthening	https://bettercarenetwork.org/bcn-in-action/organizations-working-on-childrens-care/ukrainian-foundation-for-public-health
The Union Of Youth Of Uzbekistan	Priority directions of activity of the Union of Youth of Uzbekistan are: the first, the transformation of the Union of Youth of Uzbekistan into a structure ensuring effective interaction with state bodies, non-governmental non-profit organizations and other civil society institutions in the implementation of state youth policy, carrying out professional activities under the motto "Youth is the bu…	https://gubkin.uz/en/sveden/48/the-union-of-youth-of-uzbekistan
Vanuatu Family Health Association	Vanuatu Family Health Association (VFHA) is a charitable organization which was founded on 1991. VFHA works in line with the government development strategy and its work is guided by its commitments to the improved reproductive health of families and particularly young people, woman and men.	https://vfha15.wordpress.com/our-services/
HEALTH & EDUCATION FOR VIETNAMESE YOUTH	We are a nonprofit organization that partners with Shriner's Hospital to provide education and medical care to Vietnamese youth. We work to identify children up to age 18 in Vietnam who have suffered from medical conditions and do not have access to adequate medical care and empower them by providing healthcare and education.	https://hevy4u.org/
Tomorow's youth	We support refugees and marginalized communities to build resilience and mental well-being amidst conflict.	https://tomorrowsyouth.org/about
IPAS	Ipas has worked in Zambia since 2006, focusing on the broad goal of reducing abortion-related deaths and injuries. After an initial strategic assessment on abortion care and a multi-year study to introduce medical abortion (abortion with pills) in to Zambia’s public health facilities, Ipas has worked in partnership with government agencies to extend safe abortion services across the country. Ipas…	https://www.ipas.org/where-we-work/zambia/
Institute for Young Women’s Development	Political Engagement, Entrepreneurship, Self-Care and Well Being, organizational development and stewardship	https://youngwomeninstitute.net/
Anna Lindh	We empower young voices by providing platforms and partnering with young people to build together more open, inclusive and resilient communities.	https://www.annalindhfoundation.org/
Intersections	Intersections, Inc. is a 501 c 3 not-for-profit organization that has been creating opportunities for change among children and families since 2002. Intersections provides intervention and prevention services that empower young people to become successful in making positive choices, promote healthy living, and foster social responsibility.	https://intersectionsweb.com/
Subir al Sur	Subir al Sur, founded in 2006, is an Argentinian NGO, promoting peace and intercultural education through voluntary service. Subir al Sur organises work camps as well as mid and long-term individual volunteering projects (including EVS), and is a member of CCIVS, the Alliance of European Voluntary Service Organisations, and a former member of Youth Action for Peace. In summer 2012, merged with th…	http://www.subiralsur.org.ar/
Red Cross Youth	Red Cross Youth (RCY) is young volunteer members organization acting in the frames of the Armenian Red Cross Society (ARCS), founded on 3 November, 1992. It acts in all ARCS regional and territorial branches and works in the following spheres: Social care Implementing psychosocial support programs for lonely elderly people living in dormitories, orphans, refugee children from vulnerable families.…	https://www.redcross.am/en/what-we-do/red-cross-youth.html
NATIONAL ASSEMBLY OF YOUTH ORGANIZATIONS OF REPUBLIC OF AZERBAIJAN PUBLIC UNION	“National Assembly of Youth Organizations of the Republic of Azerbaijan (NAYORA) is a united youth platform which was founded by 11 youth organizations on 21st of November of 1995 and was registered in the Ministry of Justice of the Republic of Azerbaijan on 31st of January of 1996. Since its creation the number of members has reached to 128. NAYORA is a united youth platform, the leading youth o…	http://www.nayora.az/
Republican Research and Practice Center for Mental Health	The primary organization of the Belarusian Republican Youth Union Public Association under the Republican Research and Practice Mental Health Center was founded in December 2014. The primary organization includes 5 members. The members of the primary organization participate in volunteering activities arranged by the Belarusian Republican Youth Union. They also participated in Christmas Fairytale…	https://mentalhealth.by/our-activities/public-activities/the-belarusian-republican-youth-union
Youth power	Areas of activity Education - organization of trainings, workshops, courses Work with institutions (primary, secondary schools and universities) and local authorities on the implementation of innovative educational approaches and methods Development of action plans for educational institutions and organizations Capacity development - mentoring and consulting services for organizations and SMEs in…	https://www.youth-power.org/
Youth Health Organisation (YOHO)	Youth Health Organisation (YOHO) is a Botswana youth initiative that promotes sexual health among young people. It aims to contribute to the reduction of HIV/AIDS, sexually transmitted infections (STIs) and teenage pregnancy amongst young people aged 14-29 in the country.	https://www.comminit.com/hiv-aids/content/youth-health-organisation-yoho#:~:text=Youth%20Health%20Organisation%20(YOHO)%20is,14%2D29%20in%20the%20country.
ICYE BRAZIL	Voluntary service projects include working with socially disadvantaged children or adults, children at risk, elderly from poor communities, in children centres, human rights organisations, environmental projects, and AIDS prevention projects.	https://www.icye.org/icye-in-the-world/brazil/
Bulgarian Youth Association	Bulgarian Youth Association is a Youth non-profit/non-governmental organization established in Sofia, Bulgaria at 2014 when a group of young people decided to unite their efforts for causes that are important to all of us, although we come from different backgrounds. The idea of this organization is to be the point from which to obtain a common vision for the important aspects of our lives. We wa…	Bulgarian Youth Association
China Youth Network	The China Youth Network (CYN) is a youth volunteer organization that undertakes peer education on sexual and reproductive health and advocates for sexual and reproductive health and rights (SRHR) and HIV/AIDS prevention for young people aged 10-24 in China.	http://www.chinayouthnetwork.org/
Children of colombia	UK-based charity Children of Colombia was founded by Rachel Leighton in 2002 with five Trustees with a common desire to help children in need. Rachel lived most of her life in Colombia and loved the country, particularly the rugged rural area where she grew up helping out with work on the farm, rounding up cattle on horseback, and in the home with domestic chores like churning butter and cooking …	https://www.childrenofcolombia.com/about/
CEPIA	CEPIA is a costarican nationally accredited non-profit organization that since 2005 promotes culture, educational and labor opportunities, mental and physical health, participation and social cohesion of children and teenagers and their families from poor backgrounds in the communities of Guanacaste, Costa Rica.	https://cepiacostarica.org/
Roots of hope	We are an international network of students and young professionals working to inspire young people across the globe to think about and proactively support our young counterparts on the island through innovative means. As a nonprofit, nonpartisan movement, we seek only to provide youth with the tools and skills they deem necessary to build a better future for themselves.	https://www.rootsofhope.org/
Ministry of Youth Development and Empowerment, Youth at Risk, Gender Affairs, Seniors Security and Dominicans with Disabilities	The Ministry shall provide efficient and effective services geared towards the empowerment of Dominicans in their quest to contribute to individual, community and national development; shall promote healthy and active lifestyles through the provision of quality and appropriate facilities, programs and services in sports, physical education and recreation; shall promote, develop and preserve Domin…	http://youthdevelopment.gov.dm/index.html
Oceans in health	Understanding youth culture serves as the basis for effective youth-focused programs and actions plans. We prioritize: Innovative and Reliable Studies Providing a framework for analysis of health-related needs of adolescents and young people living in the country, through participative studies on different aspects of youth culture in the Dominican Republic, including sexual and reproductive right…	https://twooceans.health/youth-culture-3/
Ministry of Health and Social Welfare (MINSABS)	The Ministry of Health and Social Welfare (MINSABS) of the Republic of Equatorial Guinea works so that all girls and boys, adolescents and youth, women and men enjoy good health through equitable access to quality services.	https://guineasalud.org/servicios/?lang=en
Ecuador — Manna Project International	Manna Project’s Response Adult English courses and Conversation Club Children’s reading programs Children’s Wellness Programs (Nutrition, Cooking and Activity) Adult Wellness Programs Children's English courses Work with local hospitals and health professionals Homework help hours Community Center with library and game room Women's group Working with Community Partners including Women's Shelter, …	http://www.mannaproject.org/ecuador
Youth Champs 4 Mental Health	Over the last 12 months YC4MH signed several project agreements. These included the Access To Justice Project with Fiji Women's Rights Movement, BRIDGE Project with Outright Action International and the Internship Program with Think Pacific. The aim was to strengthen the capacity of the organization, increase women and LGBT+ access to support services, develop strategic guidelines for our communi…	https://youthchampsfiji.wixsite.com/yc4mh
JOICFP	Preventing early pregnancy of adolescent girls in the Provinces of Hout-Ogooue and Moyen Ogooue in Gabon	https://www.joicfp.or.jp/eng/where_we_work/gabon/
Tbilisi Youth House Foundation (TYHF)	The Tbilisi Youth House Foundation (TYHF) is a Georgian non-governmental organization improving the livelihood of the socially unprotected and disadvantaged people through programs that promote self-reliance, physical and mental well-being, community development, and emergency response throughout Georgia. During the time of its existence, the Tbilisi Youth House offered help through numerous prog…	https://www.devex.com/organizations/tbilisi-youth-house-foundation-tyhf-18477
Ministry Services | MOY - Government Of Grenada	The New Imani program is an innovative program of the Government of Grenada that seeks to train youth in an industrial setting, through theoretical and practical training, job shadowing and actual work in the field. It is bringing about transformation in the lives of hundreds of youth throughout Grenada, Carriacou and Petite Martinique.	https://gov.gd/moy/ministry-services
Guatemala Youth initiative	Guatemala Youth Initiative works to reduce unplanned pregnancy and promote early childhood development in extremely marginalized communities near the Guatemala City trash dump. We strive to help the most vulnerable youth, providing comprehensive sexual education, youth leadership training, sexual and reproductive health consultations, contraception, teen parenting support, workshops for early chi…	https://iniciativaguatemala.org/about-us
Youth Challenge Guyana	Youth Challenge Guyana's (YCG) mission is to facilitate the development of youth and communities in Guyana through meeting the challenges of work, social action and cultural exchange. YCG seeks to offer young people from Guyana an opportunity for personal development in global issues, leadership skills and problem solving experience. YCG encourages the transfer of these new skills and understandi…	http://www.ycgi.org/?utm_medium=referral&utm_source=idealist
AISPO	Activities Elaboration and implementation of a training program by a multidisciplinary team of Italian experts for the Child and Adolescent Mental Health Center, CAMHC, staff and a group of health workers active in local services (including pre-post impact assessment tests) Evaluation of the tools used at the CAMHC, elaboration and implementation of a plan for their revision and adaptation to the…	http://aispo.org/en/progetti/kurdistan-iraq-support-to-mental-health-services-for-minors-and-youth-in-the-duhok-governorate/
Children first agency	The Mission of Children First is to work with street, working and vulnerable children, to improve their life opportunities and enable their contribution to society, through active engagement with children and young people, their families, communities and institutions which affect their lives.	https://www.childrenfirstja.org/
Y-PEER	The Y-PEER youth peer education network of organizations and institutions, working in the field of sexual and reproductive health in 52 countries throughout the world.	https://ypeerap.org/	Duplicate
Congress of Youth of Kazakhstan	The Congress of Youth of Kazakhstan, the CYK, was founded in 2002 to increase contacts and unite youth organizations in Kazakhstan. Today the CYK operates as a platform on different matters, on international as well as national topics. Through this cooperation, all our member organisations can share experiences, run projects and influence society. The CYK is a coordinating body for 105 out of 157…	https://www.tigweb.org/misc/click.html?OrgID=5172
Communication for Social Development	Communication for Social Development CSD is a Serbian youth NGO from Gracanica, established in 2001. It has currently five ongoing projects and 12 employees. They work exclusively in the areas inhabited by mainly Serbian community including members of Roma community also. Their geographic coverage is the following: Gracanice/a, Strpce/Shterpce, Priluza/Prilluzhe, Viti/Vitinje and few Serbian vill…	http://www.csdkosovo.org/
Amel association	Lebanese under 25 constitute more than half of the population and thereby offer both great opportunities and challenges for the country. Amel works to empower this part of the population across the country, as it believes that youth involvement provides the society with valuable insight and helps to build a prosperity. Amel thus aims at favoring strong, healthy and productive citizens in Lebanon.	https://amel.org/programs/youth-empowerment-volunteering/
Youth4Peace	Young women and young men have a critical role in promoting and maintaining international peace and security. Contrary to most popular representations, the majority of youth are not violent. Rather, they can - and do - play active roles as agents of positive and constructive change. This is exactly what UN Security Council Resolution 2250 on Youth, Peace and Security recognizes for the first time…	https://www.youth4peace.info/
Malaysian Association of Adolescent Health - MAAH on Facebook		Malaysian Association of Adolescent Health - MAAH on Facebook
Society for Health Education	Society for Health Education (SHE) is an organization that is proactive in identifying and addressing the crucial health and social concerns of the Maldives. SHE was founded by a team of four founder members with the mission to enhance the quality of life of Maldivian families. Today, SHE is one of the largest, most vibrant NGOs in the Maldives which addresses issues concerning Thalassaemia, Coun…	https://she.org.mv/
y2yih - Youth to Youth in Health	Jodrikdrik nan Jodrikdrik ilo Ejmour (Youth to Youth in Health) is dedicated to young people throughout the Marshall Islands. We promote health, culture, and spiritual wellbeing through training, outreach, collaboration, respect, and pride. Our ultimate goal is behavior change for a better quality of life.	https://www.youthtoyouthinhealth.org/about
YUVA Mauritius	Our programmes focus on four key outcomes: education, health, empowerment and employment. Why these four? Because they’re all interconnected and essential to achieving the big goal: helping to break the cycle of poverty.	https://yuvamauritius.com/
GOJoven	To empower adolescents and young people in Mexico to exercise their human rights, particularly their sexual and reproductive health rights.	https://gojoven.org/gojoven-mexico/	Duplicate
Health for Youth (HFY) Association	Health for Youth (HFY) Association was founded in Chisinau, Republic of Moldova in 2000, as a professional association with specific objectives dedicated to promote adolescent health and development, increase access to services and information related to general, mental and sexual-reproductive health of adolescents and yang people and supportive environment for they development. To achieve these …	www.neovita.md; www.sspt.md
RYCO	Regional Youth Cooperation Office (RYCO) is an independently functioning institutional mechanism, founded by the Western Balkans 6 participants (WB 6): Albania, Bosnia and Herzegovina, Kosovo*, Montenegro, North Macedonia and Serbia, aiming to promote the spirit of reconciliation and cooperation between the youth in the region through youth exchange programs.	https://www.rycowb.org/
African collaborative for health financing solutions	Country by country, region by region, ACS examines existing universal health coverage efforts to learn about the obstacles to implementation. Whether the entry point is on HIV/AIDS or expanding health coverage to the most vulnerable, ACS advances these efforts by facilitating knowledge exchange and evidence-based collaboration among experts in health financing, policy, technical processes and com…	https://acs.r4d.org/vital-voices/youth-engagement-namibia-2/
HEPA Macedonia National organization for the promotion of Health-Enhancing Physical Activity	Scope of work: To promote balanced nutrition and health-enhancing physical activity (HEPA), and youth development through a healthy lifestyle including nutrition using a population-based and individual approach. Priorities: The promotion of physical activity for health, sport, sports medicine, food science, nutrition and dietetics, reduction on diet-related chronic diseases, monitoring and evalua…	https://hepa.org.mk/
PANAMA YOUTH SERVICES	OUR LOCATIONS ABOUT US Panama Youth Services is a comprehensive youth services organization that specialize in providing residential services for hard to place foster care kids between the ages of 13-17. Located in Jacksonville, Florida, Panama Youth Services, Inc. was established in 2009 to provide emergency housing that will provide options of hope, provide practical help and ensure proper heal…	https://www.panamayouthservices.com/about_us
Youth for understanding paraguay	Youth for Understanding is an educational, non-profit organization, without political, religious, or racial affiliation, dedicated to promoting peace among the peoples of the world and international understanding, through its cultural exchange programs. The exchange consists of living with a family abroad, as a member of it, attending a local secondary school, sharing the history and culture of t…	http://yfu.org.py/site/
Zonta international	Adolescent Girls’ Health and Protection in Peru. Zonta International has committed US$1,000,000 to UNICEF USA to improve the capacity of services to respond to the health needs of adolescents—especially girls—in a timely manner and prevent violence in schools in the regions of Huancavelica and Ucayali. Specific objectives include: Improving the response of the health sector in the provision of qu…	http://www.zonta.org/Web/Programs/ISP/Peru
Romanian Youth Forum	The Romanian Youth Forum (Forumul Tinerilor din România) is a new national youth platform representing 165 Romanian youth organizations (6 national and 159 local NGOs). Our goal is to empower, represent and support young people in Romania, as well as to ensure the active participation of young people in society. The organization was established at the beginning of 2014, as a response to the need …	http://www.youth-forum.ro/
Russian Society for the Prevention of Noncommunicable diseases	The Russian Society for the Prevention of Noncommunicable diseases is aimed at uniting the medical community, citizens and organizations to promote healthy lifestyle and improve prevention of noncommunicable diseases in order to reduce premature mortality. Identification of problems, existing in primary health care and studying the influence of risk factors on morbidity and mortality from chronic…	https://eupha.org/russian-society-for-the-prevention-of-noncommunicable-diseases#:~:text=The%20Russian%20Society%20for%20the,order%20to%20reduce%20premature%20mortality.
National youth council of serbia	KOMS is an advocacy platform that represents the interests of young people, ensures their active participation and develops systemic solutions in order to improve the position of young people through the development of strategic partnerships…	https://koms.rs/national-youth-council-of-serbia/
Youth Health Africa (YHA)	Youth Health Africa (YHA) is a healthcare-focused youth empowerment organisation combatting HIV and Youth Unemployment through a One-year Skills Development Program, integrated with HIV Testing Campaigns, Adolescent Girls and Young Women (AGYW) Prevention Programmes, Youth Testing Teams, Adolescent and Youth Friendly Services (AYFS) Support and Digital Media Campaigns.	https://www.youthhealthafrica.org/
The Youth Advocacy Movement (YAM) of St. Lucia Planned Parenthood Association (SLPPA)	SLPPA aims to promote family welfare and reduce the incidence of unwanted pregnancies, particularly among adolescents, through a strengthened family life education programme and quality sexual and reproductive health (SRH) care services that complement government provision.	sluplannedparenthood.com
St. Vincent Home for Children	At the root of all we do at St. Vincent Home, is our mission — To provide love, security and professional treatment for troubled children and their families through a fully integrated program of services. There’s no question – the challenges of today’s youth are great. For St. Vincent kids, those challenges may become overwhelming because of their circumstances. Regardless of their difficulties, …	https://www.saintvincenthome.org/programs-services/
Stichting Lobi Health Center	The Lobi Foundation was founded on 29 February 1968 by persons working in the social and medical sector, who were confronted with people with sexual problems. Special attention was given to the Surinamese woman with her problems. The foundation grew into a Family Planning organization recognized by the Ministry of Health in 1987. In the 1980s and 1990s, the Foundation worked on the establishment …	https://lobisuriname.org/
ICare Foundation	ICare Foundation is a charitable organization which aims to social sustainable and valuable development through various development projects empowering children and youth including less fortunate people in society. Its projects include education development program, disaster rehabilitation program, patient visit, music therapy program for disabled as well as orphanage support program.	www.icarethailand.com
Tonga Trust	This programme addresses the inter-related issues of youth in relation to mental health at community, national and regional levels in the Pacific island nations of: Fiji, Vanuatu, Papua New Guinea, Kiribati, Solomon Islands, Tūvalu, Sāmoa and Tonga. There is little data or research on the subject of mental health in Tonga. Counseling in school for youth is usually non existent. There is a major n…	https://www.tcdt.to/ymh.html
Youth Approaches to Health Association (YAHA)	The Y-PEER youth peer education network of organizations and institutions was pioneered by UNFPA in 2002 and works in the field of SRHR in 52 countries throughout the world through a comprehensive network of more than 500 non-profit organizations and governmental institutions. Its membership includes thousands of young people who work in the many areas surrounding SRHR. Youth Approaches to Health…	www.y-peer.org/
UNODC	“Since 2009 UNODC has been facilitating action on the prevention of drug use in Turkmenistan, supporting policy makers in gaining knowledge and skills for the development of comprehensive evidence-based drug use prevention policies, strategies and programmes. Furthermore, UNODC developed the capacities of the national drug prevention professionals through introducing UNODC-WHO International Stand…	https://www.unodc.org/centralasia/en/news/unodc-stands-for-strong-families-and-youth-in-turkmenistan.html
Tuvalu National Youth Council	Tuvalu separated from Gilbert & Ellice Islands in 1976, and gained independence from the British Monarchy on the 1st October 1978. From then the Tuvalu National Youth Council was established to encourage young people to take an active role in the development of their respective island communities and at the national level. Today, with 13 affiliated youth organizations under the Tuvalu National Yo…	https://www.pacificyouthcouncil.org/tuvalu.php
International youth health organization	YHO is one of the leading organizations that empowers young people to work on Youth Health. We teach, train, connect and financially support youth from different backgrounds to actively participate in prevention programmes, research, policy and leadership on Youth Health.	https://www.yho.network/
Youth Health Community	Sharing knowledge to support a healthy childhood Every child has the right to grow up healthy. Our community brings together programmes from around the world that work to promote a healthy weight for our young people. Join our international community to discuss the good practices and challenges we encounter in promoting a healthy environment and lifestyle for youngsters. Through exchange our aim …	https://youthhealthcommunity.com/
National youth council of Ireland	The National Youth Health Programme (NYHP) is a partnership between the National Youth Council of Ireland, the Health Service Executive and the Department of Children and Youth Affairs. The NYHP is dedicated to developing and promoting a culture within the youth sector which focuses on health and wellbeing by building the capacity of the youth workers and volunteers. NYHP also acts as a conduit b…	https://www.youth.ie/
Global Coalition on youth mental health	The Global Coalition on Youth Mental Health is an initiative that aims to amplify the many voices on youth mental health worldwide. We are engaging with leading mental health organizations, communities, and individuals to galvanize awareness, collaboration, and action.	https://ymentalhealth.org/
Youth move national	Youth MOVE National is a youth-driven, chapter-based organization dedicated to improving services and systems that support positive growth and development by uniting the voices of individuals who have lived experience in various systems—including mental health, juvenile justice, education, and child welfare.	https://youthmovenational.org/mission-and-vision/
Minding your body	At Minding Your Mind, we create experiences that open minds and show people they are not alone when they are struggling. Our group of young adult speakers, who have successfully and productively coped with their mental health challenges, share their stories of hope, recovery, and resilience. We use the power of storytelling to provide evidence-based education about mental health challenges in sch…	https://mindingyourmind.org/
Lets	Let's Erase the Stigma Educational Foundation addresses issues that youth face every single day in school, in the media, and at home-issues that are sometimes hard to discuss. But LETS youth are changing the world because they are not afraid to say something about	http://www.lets.org/
Reach Out	ReachOut is Australia’s leading online mental health organisation for young people and their parents. Website provides practical support, tools and tips to help young people get through anything from everyday issues to tough times – and the information we offer parents makes it easier for them to help their teenagers, too.	https://au.reachout.com/index.php	Duplicate
The Trevor Project	The Trevor Project is the leading national organization providing crisis intervention and suicide prevention services to lesbian, gay, bisexual, transgender, and questioning youth.	https://www.thetrevorproject.org/
Youth Health Organisation (YOHO)	Youth Health Organisation (YOHO) is a Botswana youth initiative that promotes sexual health among young people. It aims to contribute to the reduction of HIV/AIDS, sexually transmitted infections (STIs) and teenage pregnancy amongst young people aged 14-29 in the country.	https://www.comminit.com/hiv-aids/content/youth-health-organisation-yoho	Duplicate
American academy of pediatrics	The Section on Adolescent Health (SOAH) provides a forum for pediatricians interested in the health care of adolescents and enables members to meet for the purpose of discussion and development of ideas and programs which will improve the health and care of young people.	https://www.aap.org/en/community/aap-sections/adolescent-health/
American academy of child and adolescent psychiatry		https://www.aacap.org/
The center for health and health care in schools	The Center for Health and Health Care in Schools (CHHCS) is a nonpartisan policy, resource and technical assistance center with a history of developing school-connected strategies for better health and education outcomes for children. CHHCS partners with foundations, government health and education agencies, school districts, and providers across the country to support their school-connected init…	https://healthinschools.org/
Center for young women's health	The Center for Young Women’s Health (CYWH) is a partnership between the Division of Adolescent/Young Adult Medicine and the Division of Gynecology, at Boston Children’s Hospital. The Center is an educational entity that is committed to providing girls and young women with carefully researched health information, educational programs, and conferences. The mission of our website is to help girls, y…	https://youngwomenshealth.org/
council of pediatric subspecialties	The Council of Pediatric Subspecialties advances child health through communication and collaboration within its network of pediatric subspecialties and liaison organizations.	https://www.pedsubs.org/
Healthy Teen Network	We believe every young person has the right to live their authentic sexuality. That means making decisions about their own body and relationships—and feeling good doing it. Decisions about if, when, and how to parent—or not. And the freedom to become who they want to be. And we see you—teachers and educators, counselors and clinicians, caring adults—helping them do this. Every day, providing hone…	https://www.healthyteennetwork.org/
International Association for Adolescent Health	The International Association for Adolescent Health is a multidisciplinary, non-government organization which aims to improve the health, development and wellbeing of 10-24-year-old adolescents and young adults, in every region of the world. Since its inception in 1987, IAAH has been committed to evidence-informed practices and policies, and to ensuring that young voices inform our work.	https://iaah.org/
North American Society for Pediatric and Adolescent Gynecology (NASPAG),	The North American Society for Pediatric and Adolescent Gynecology (NASPAG), founded in 1986, is dedicated to providing multidisciplinary leadership in education, research, and gynecologic care to improve the reproductive health of youth. Its focus is to serve and be recognized as the lead provider in PAG education, research, and clinical care, conduct and encourage multidisciplinary and inter-pr…	https://www.naspag.org/about-us	Duplicate
National adolescent and young adult health information center	NAHIC: The National Adolescent and Young Adult Health Information Center is based within the University of California, San Francisco’s Division of Adolescent and Young Adult Medicine, Department of Pediatrics and the Philip R. Lee Institute for Health Policy Studies. In its efforts to improve adolescent and young adult health, NAHIC focuses on the intersection of public health, systems of care an…	https://www.naspag.org/about-us
NIDA for Teens	The trusted source for science-based information on teen drug use and its effects.	https://teens.drugabuse.gov/
Office of Adolescent Health (OAH)	The Office of Population Affairs (OPA), in the Office of the Assistant Secretary for Health, administers the Title X family planning, Teen Pregnancy Prevention, and Embryo Adoption Awareness programs. OPA advises the Secretary and the Assistant Secretary for Health on a wide range of reproductive and adolescent health topics, including teen pregnancy prevention, family planning, and sterilization…	https://opa.hhs.gov/
Society for research on adolescence	As a community of researchers, our goals are to advance our understanding of adolescence and enhance the wellbeing of youth in a globalized world. We promote high-quality research that considers the biological, psychological, and sociocultural aspects of development in context. We aim to lead and shape scientific and public discourse on youth and adolescence and to guide parenting, schooling, pro…	https://www.s-r-a.org/
TeensHealth	Support and advice on health for parents and kids	https://www.kidshealth.org/
Young Men's health	Youngmenshealthsite.org (YMH) is a website developed by the Division of Adolescent and Young Adult Medicine at Boston Children’s Hospital. The purpose of the website is to provide carefully researched health information to teenage boys and young men. The Division of Adolescent and Young Adult Medicine has a long-standing commitment to providing health information to teen boys, young men, and thei…	https://youngmenshealthsite.org/about-us/
Euro youth mental health	We are a non-profit organisation currently run by passionate and enthusiastic young volunteers who share their expertise and experiences to improve the mental health support young people get across Europe. We act in order to raise up, the voices of young people to promote mental health and support those impacted by mental ill-health across Europe.	https://eymh.org/about/	Duplicate
Irish youth foundation	The Irish Youth Foundation is a registered charity and the only grant making foundation in the Republic of Ireland dedicated solely to meeting the needs of children and young people from disadvantaged backgrounds. We do this by supporting a wide range of outstanding projects and organisations across the country and by working closely with Ireland’s dedicated youth workers and project leaders to h…	https://iyf.ie/about/
JIGSAW	At Jigsaw, we are here to make sure that every young person’s mental health is valued and supported. Mental health can affect every aspect of a young person’s life. We believe every young person must have the support that’s right for them, whatever they are going through.We give families, educators, and those who support young people’s mental health ways to cope and the skills to be there for you…	https://jigsaw.ie/about-jigsaw/
International Federation of Medical Students Associations (IFMSA)	The International Federation of Medical Students Associations (IFMSA), founded in 1951, is one of the world’s oldest and largest student-run organisations. It represents, connects and engages every day with an inspiring and engaging network of 1.3 million medical students from 133 NMOs in 123 countries around the globe.	https://ifmsa.org/
Global Health youth organization	The Global Health Youth Organization (GHYO) is a community created for students who want to experience the medical field. At the GHYO, we connect students from around the world with medical and global health professionals who pursue a career in healthcare. GHYO allows students to learn about global health with no barriers by providing webinars and AMAs from medical professionals. We also give stu…	https://www.ghyo.org/
BIG six youth organizations	For the first time ever at this scale, an alliance of the Big 6 Youth Organizations are coming together around a Global Youth Mobilization to shine a spotlight on young people whose lives have been disrupted by the pandemic. Rooted in millions of local communities around the world, the Big 6 involve more than 250 million young people and have contributed to the empowerment of more than one billio…	https://bigsix.org/
Public Health Institute of Western Massachusetts	PHIWM provides skills, expertise, and experience to create successful public health campaigns and sustainable system changes to improve health and well-being in Western MA. We build on community assets and build community capacity to positively impact social determinants of health by engaging and partnering collaboratively with communities and leading data to action strategies to champion and adv…	https://www.publichealthwm.org/what-we-do
Youth Mental Health Laboratory at UCD	The Youth Mental Health lab (YMH lab) was established in 2013 by Professor Barbara Dooley, Professor Eilis Hennessy and Assistant Professor Amanda Fitzgerald to promote research in youth mental health and to translate research findings into having a positive impact on the lives of young people. The lab comprises faculty and graduate students engaged on research relating to youth mental health. Ou…	https://www.ucd.ie/psychology/research/researchcentresandlaboratories/youthmentalhealthlaboratory/
Mental Health Ireland	Website provides resources, information and links to supports and services in Ireland for young people and families. Family wellbeing toolkit for COVID19, downloadable routine templates, info on how to host a friends and family virtual cafe.	https://www.mentalhealthireland.ie/get-support/covid19/
SpunOut	SpunOut provides information to young people on mental health and other topics. It also has an online directory of services in Ireland.	https://spunout.ie/
Young Minds	UK’s leading charity for supporting mental health of children and young people. Website provides resources/videos/stories and support for young people and parents in relation to mental health	https://youngminds.org.uk/
Child Mind Institute	US website with lots of resources for parents/children/young people on a wide range of mental health topics (lists topics A-Z and includes information and resources in a variety of areas and resources for parents + intervention resources for DBT etc).	. https://childmind.org/topics-a-z/
BeLonGTo	BeLonG To youth services is Ireland’s national organisation supporting lesbian, gay, bisexual, transgender, and intersex (LGBTI+) young people aged 14-23 years in Ireland. Website provides advice, support and links to groups/services for young people and parents.	https://www.belongto.org/
Anxietybc	Anxietybc Free online, self-help, evidence-based resources on anxiety.	https://www.anxietycanada.com/
Get Self-Help	UK based website developed by a mental health nurse/CBT psychotherapist providing downloadable resources e.g. CBT step by step guides, videos, information on a variety of MH problems and mindfulness	https://www.getselfhelp.co.uk/index.html
OCD Ireland OCD Action	Irish and UK National charities for OCD providing information and resources about OCD for parents and young people.	. https://www.ocdireland.org/; https://www.ocdaction.org.uk/
BodyWhys	Ireland’s eating disorder organisation. Information, resources and link to email support for young people and parents.	https://www.bodywhys.ie/
Beat Eating Disorders	UK's eating disorder charity website.	https://www.beateatingdisorders.org.uk/
ADDitude	US website providing information, support, and professional/educational resources for adults with ADHD, parents/caregivers of children with ADHD, educators and professionals. The site includes webinars, podcasts, etc.	https://www.additudemag.com/
CHADD (Children & Adults with ADHD)	Long-established US website that offers information, support and advocacy for adults with ADHD, parents/caregivers of children with ADHD, educators and professionals. The website has resources such as research, fact sheets, blogs, webinars and podcasts.	https://chadd.org/
ESuicide Talk	Online suicide prevention course adapted by the HSE and Irelands National Office of Suicide Prevention (courses are €20). esuicideTALK is a 1-2 hour exploration in suicide awareness. The programme is organised around the question “should we talk about suicide?” and offers a space to safely explore some of the more challenging issues relating to suicide. The programme encourages everyone to find a…	https://www.esuicidetalk.net/client-register/c4ca4238a0b923820dcc509a6f75849b
International association for youth mental health	IAYMH is for health, education and welfare professionals, researchers, policy makers, young people and families. Our aim is to improve mental health outcomes for 12-25 year olds.	https://www.iaymh.org/
TINADA Youth Organization (TIYO)	TINADA exists to promote integrated health, education empowerment, human rights advocacy, disaster risk-reduction and economic empowerment among the marginalized youth and families leaving within the Lake Victoria Region through capacity building, support services, mentorship, demonstrated good practices and strategic networking. We work on ending stigma and discrimination among persons suffering…	https://tinadayouth.wordpress.com/	Duplicate
YOUTH HEALTHCARE	Youth Health Care (Jeugdgezondheidszorg, JGZ) is a national service intended for all children up to 18 years. It is free of charge.	https://h4i.nl/themes-and-services/giving-birth-and-young-children/youth-healthcare/
Youth mental health canada	YMHC is a community-based, youth-led charitable non-profit organization focused on youth, family and community engagement for mental health education, support, advocacy and change. We advocate for needs-based, culturally sensitive, trauma-informed mental health supports, services and educational accommodations and direct funding to families to support young people with chronic mental health disab…	https://ymhc.ngo/
The happy organization	HAPPY is a youth-founded and led 501(c)(3) organization that promotes youth empowerment through holistic education. We commit to planting seeds for the next generation to blossom into happy, healthy, informed, and activated individuals in their homes, schools, communities, and the world. All of these initiatives are based on instilling our "3 Keys to HAPPY" philosophy: Nurturing physical health (…	https://www.thehappyorg.org/
Youth Health and Development Organization (YHDO)	YHDO is a non-governmental and non-for-profit organization established in Afghanistan since 2009. YHDO is registered with Ministry of Economy of Islamic Republic of Afghanistan. YHDO primary focus is to offer a range of services to Afghan youth and other marginalized groups in the wider society. YHDO Vision A socially inclusive Afghanistan where in the youth are empowered to exercise their rights…	https://www.devex.com/organizations/youth-health-and-development-organization-yhdo-60299
Youth Health Empowerment Project/Y-HEP Adolescent and Young Adult Health Center	The Y-HEP Health Center offers an inclusive, trauma-informed, gender affirming approach to healthcare for adolescents and young adults (ages 13-24), providing access to comprehensive primary care, sexual and reproductive health services, integrated behavioral health, PrEP (Pre-Exposure Prophylaxis for HIV), and other relevant social services that aim to address the social determinants of health. …	https://fight.org/programs/y-hep-health-center/
Community & Youth Services	Leading Edge Group has significant experience in delivering Lean support for community agencies and youth services providers. We have worked with family health teams, community care access centres, youth services organizations and community health centres and engaged with them in a number of areas: HCV patient throughput and quality improvement Customized Lean training for youth service organizat…	https://www.leadingedgegroup.com/community-youth-services/
Association for young people's health	The Association for Young People’s Health is the UK’s leading independent voice for young people’s health. We bridge the worlds of policy, practice and evidence to promote better understanding of young people’s health needs, and to advocate for youth friendly health services. By sharing learning and best practice we can promote and provide better services to meet young people’s specific health ne…	https://www.youngpeopleshealth.org.uk/our-work	Duplicate
Canadian pediatric society	The Canadian Paediatric Society is the national association of paediatricians, committed to working together to advance the health of children and youth by nurturing excellence in health care, advocacy, education, research and support of its membership.	https://cps.ca/en/sections/global-child-youth-health
Youth power	YouthPower uses a positive youth development approach to implement programs within and across sectors. YouthPower seeks to improve the capacity of youth-led and youth-serving institutions and engage young people, their families and communities so that youth can reach their full potential.	https://www.youthpower.org/youthpower-about-page	Duplicate
National organizations for youth safety	The National Organizations for Youth Safety (NOYS) is a coalition of nonprofit and for-profit youth-serving organizations and government agencies working together toward the common goal of addressing health and safety issues that affect youth in the United States.	https://noys.org/about
Youth work Ireland	Youth Work Ireland is the largest youth organisation in Ireland. We are made up of 20 Local Member Youth Services and a national office. We support our members to deliver an Integrated Youth Services Model to young people in their communities. This means that young people around Ireland can avail of a whole range of services and supports if and when they need them. We actively engage with over 76…	https://www.youthworkireland.ie/who-we-are/about-us
Canadian Academy of Child and Adolescent Psychiatry (CACAP)	The Canadian Academy of Child and Adolescent Psychiatry is a professional association whose members consist primarily of child and adolescent psychiatrists in Canada. The Academy promotes the mental health of children and the professional affairs of Canada’s child and adolescent psychiatrists.	http://www.cacap-acpea.org/
Big Brothers Big Sisters of Canada	Big Brothers Big Sisters of Canada (BBBSC) is the leading child and youth serving organization providing mentoring programs across the country. Providing support to more than 1000 Canadian communities, our over 150 local agencies offer the service that the organization was founded on one-to-one matching. Men and women (age 18 or older) give of their time to become a mentor to a youngster who can …	http://www.bbbsc.ca/
Canadian Safe School Network (CSSN)	National, not-for-profit, registered charitable organization with a mandate to reduce youth violence and make our schools and communities safer. The organization grew out of the Government of Ontario’s Safe School Task Force and was launched in 1997 by representatives from police, education and business communities. CSSN is the only organization of its kind in Canada and is recognized by national…	http://www.canadiansafeschools.com/
Cangrands	CANGRANDS is a not-for-profit organization devoted to providing support for Kin caregiver families across Canada. Approximately 57,000 children are being raised by Kin in Canada. Most of these children are being raised by a grandma or aunt who is retired with very low income. There is very little in the way of support for these children, many of which have suffered neglect and abuse. CANGRANDS we…	http://www.cangrands.com/
Centre for Family Initiatives (CFI)	Centre for Family Initiatives extends Pine River’s knowledge and experience to serve not just our most acute populations but to work with families and care providers to support mental wellness and prevent the need for more intensive interventions. By helping families understand more about mental health, child and adolescent development and how to support their child in a way that fosters connecti…	http://pineriverinstitute.com/workshop
Jer's Vision	Educational programming, conferences and professional development, art programs, community involvement, and supporting youth ideas to address bullying, homophobia, transphobia and discrimination in schools and youth communities.	http://www.jersvision.org/en
Kids Help Phone	Kids Help Phone is Canada’s only bilingual phone and on-line counselling service for youth. It’s free, anonymous and confidential. Professional counsellors are available any time of the day or night, 365 days a year, to help young people deal with concerns large or small. As a community-based national charity, Kids Help Phone relies on individual and corporate donations to fund these vital servic…	http://www.kidshelpphone.ca/
NEED2 Prevention Education and Support (NEED2)	NEED2 provides: * Suicide prevention and awareness education in middle schools, high schools and in community--primarily youth focused (as of 2013) within the Greater Victoria area. * Online emotional support and crisis intervention for youth and young adults at Youthspace.ca. * Support Group for adults who have lost loved ones to suicide. * Community training workshops in ASIST, Mental Health Fi…	http://www.need2.ca/
Operation Come Home (OCH)	Operation Come Home is an employment, education, and support centre for homeless and at-risk youth age 16 and up. Our programs focus on what works and what matters to youth, as well as encourage personal growth of everyone as an individual. Operation Come Home is based in Ottawa, Ontario. Operation Come Home is a registered charitable organization.	http://www.operationcomehome.ca/
Youth Mental Health Association	The Youth Mental Health Association is a for-youth, by-youth non-profit organization with the goal of destigmatizing mental health. We have a dedicated and passionate team of volunteers who put in a lot of effort into reaching our goals.	https://www.ymha.org/
Canadian Child and Youth Health Coalition/The sandbox project	➢ Ensure Canada is making progress in implementing the UN Convention on the Rights of the Child and in achieving measurably better outcomes for children (across domains of rights and wellbeing) ➢ Facilitate meaningful engagement with children and youth, families, NGOs and other stakeholders on important children’s priorities to advise the federal government and other entities that have responsibi…	http://sandboxproject.ca/ccyhc
PAHO	The Pan American Health Organization (PAHO) is the specialized international health agency for the Americas. It works with countries throughout the region to improve and protect people's health.	https://www.paho.org/en
Youth tech health	YTH is an initiative of ETR, a non-profit organization committed to improving health outcomes and advancing health equity for youth, families, and communities. YTH is the partner of choice for those in search of new ways to advance the health of youth and young adults through technology.	https://yth.org/about/
headspace National Youth Mental Health Foundation Australian organization	headspace is the National Youth Mental Health Foundation providing early intervention mental health services to 12-25 year olds. headspace can help young people with mental health, physical health (including sexual health) alcohol and other drug services, and work and study support.	headspace.org.au
AstraZeneca Young Health Programme	The AstraZeneca Young Health Programme works to help young people aged 10-24 to take control of their health, especially to combat long-term conditions such as cancers, diabetes, respiratory and heart diseases, and mental ill health. These are often called non-communicable diseases (NCDs).	https://www.younghealthprogrammeyhp.com/
Health coalition for children and youth	The Health Coalition for Children and Youth is comprised of members who represent over 50 organizations throughout the State of Washington. Together, through collaborative measures and legislative action, we are dedicated to advocating for the health, well-being and equity of ALL children in our state.	http://hccywa.org/
Youth.gov	youth.gov is the U.S. government website that helps you create, maintain, and strengthen effective youth programs. Included are youth facts, funding information, and tools to help you assess community assets, generate maps of local and federal resources, search for evidence-based youth programs, and keep up-to-date on the latest, youth-related news.	https://youth.gov/youth-topics/adolescent-health
Help and hope for youth	Help & Hope for YOUth is a multi-sector initiative of Arizona Youth Partnership. The Help & Hope for YOUth Alliance (formerly the Arizona Youth Mental Health Alliance) was formed in 2017 by the National Alliance on Mental Illness Southern Arizona (NAMI SA) with University of Arizona partners Southwest Institute for Research on Women (SIROW) and the Department of Family and Community Medicine (DFC…	https://helphopeforyouth.org/about/
Youth Mental Health Project	The Youth Mental Health Project educates, empowers, and supports families and communities so they will have knowledge, skills, and resources they need to support the social, emotional, mental, and behavioral health of youth. The organization believes every child’s mental well-being needs to be nurtured, and that mental wellness and physical wellness should be equally prioritized. The Youth Mental…	https://www.rtor.org/youth-mental-health-project/
Child and Youth Health Network	The C&YHN emerged out of extensive discussion and consultations with service delivery organizations, health practitioners, front-line staff working with children and youth, systems leaders, parents, children and youth who voiced the critical need for a comprehensive approach to the health and well-being of children and youth. Coming together as a large multi-sectoral initiative, the C&YHN aimed t…	https://childyouthhealth.org/
Youth Coalition for Sexual and Reproductive Rights	The Youth Coalition for Sexual and Reproductive Rights is an international organization of young people committed to promoting adolescent and youth sexual and reproductive rights at the national, regional and international levels.	https://youthcoalition.org/
Advocates for youth	Advocates for Youth works alongside thousands of young people here in the U.S. and around the globe as they fight for sexual health, rights and justice.	https://www.advocatesforyouth.org/about/our-programs/
YoungMinds	We’re the UK’s leading charity fighting for children and young people's mental health. We want to see a world where no young person feels alone with their mental health, and all young people get the mental health support they need, when they need it, no matter what.	https://www.youngminds.org.uk/about-us/	Duplicate
Foster youth health	Youth in foster care feel connected, safe, and empowered to make informed decisions about their sexual health and relationships.	https://tfyhi.socialwork.utexas.edu/
Choose mental health	Choose Mental Health is changing nationally the approach to mental health for children. A stigma-free space to explore, communicate and get answers, real answers on how to solve mental health problems.	https://choosementalhealth.org/about/
Adolescent health champions (INDIA)	We train adolescents as youth health leaders (Champions) so they can help their peers navigate these health challenges and thrive during adolescence.	https://adolescenthealthchampions.org/our-approach/
Associated Youth Services of Peel	AYSP is a dynamic team of optimistic and compassionate professionals and volunteers dedicated to helping children, youth and families manage mental health and/or justice issues in order to realize their potential and encourage their contribution to community.	www.aysp.ca
Big Brothers Big Sisters of Peel	Big Brothers Big Sisters of Peel facilitates life-changing relationships that inspire and empower children and youth to reach their potential.	http://www.bbbspeel.com/en/Home/default.aspx
Boys and Girls Club of Peel	Boys and Girls Club of Peel creates a safe, supportive environment where the children and youth experience new opportunities, overcome barriers, build positive relationships and develop confidence and skills for life.	www.bgcpeel.org
Canadian Mental Health Association Peel Branch	CMHA Peel offers supportive programs to people impacted by mental illness and provide support and education that promotes and maintains mental health in Brampton, Caledon and Mississauga.	www.cmhapeel.ca
Erin Mills Youth Centre	Erin Mills Youth Centre is located within the Erin Mills United Church and provides services and programs to the children and youth within the West Mississauga area.	www.erinmillsyouthcentre.com
Heal Network	The Heal Network consists of 18 agencies that help children heal from their exposure to women abuse.	www.healnetwork.org/
Kinark Child and Family Services	Kinark Child and Family Services is a children's mental health organization in Ontario that provides help to children and youth, families and communities.	www.kinark.on.ca/
Ministry of Children and Youth Services	The Ministry of Children and Youth Services is working collaboratively with community partners, as well as the Ministries of Education, Health and Long-Term Care, Community and Social Services, Citizenship and Immigration, and Tourism, Culture and Sport to integrate a number of Ontario's children and youth programs and services.	www.children.gov.on.ca/htdocs/English/index.aspx
Nexus Youth Services	Nexus Youth Services creates opportunities for youth by providing high quality services that are inclusive and responsive to the needs and voices of youth.	nexusyouth.ca
Peel Children and Youth Initiative	PCYI is a back-bone organization that works with more than 100 member organizations to improve service outcomes for every child, youth and young adult (0-24 years, giving them the opportunity to live in a safe and healthy environment, realize their potential and achieve success, and contribute to their community in meaningful ways.	www.pcyi.org
Peel's Children's Aid	Peel Children's Aid protects children from abuse and neglect and helps parents and caregivers build healthy families. They also work with families who may be facing challenges such as poverty, unemployment, ill health, domestic violence, mental health issues, or caring for a child who has serious physical, emotional or developmental difficulties.	www.peelcas.org
Peel Children's Centre	Peel Children's Centre is one of the largest children's mental health treatment agencies in Canada, providing a range of high quality services for children, youth and their families who are experiencing serious emotional difficulties.	www.peelcc.org	Duplicate
Rapport Youth and Family Services	Rapport Youth & Family Services is a non-profit social service organization that provides counselling and related support services to youth in Peel Region.	www.rapportyouth.com/
Roy McMurty Youth Centre	The Roy McMurtry Youth Centre in Brampton is an innovative detention facility designed to accommodate youth in detention and those serving secure custody sentences. The Centre offers educational, recreational and rehabilitative programs intended to help reduce the likelihood of youth offenders to re-offend, while ensuring they are held accountable for their actions.
Town of Caledon - Caledon Youth Centre	The Youth Centre is operated by Caledon Youth Services, located at the Caledon Centre for Recreation and Wellness. Designed especially for our youth, this Centre is a place they can call their own. Home to CYS, the Centre is a perfect facility for youth activities such as basketball, "Flipside" Skate Park, ping-pong, arts and crafts, battle of the bands, monthly grade 7 and 8 dances and much more.	www.caledon.ca/recreation/facilities
The Dam	The Dam is a non-profit organization that gives hope and help to youth and young moms and offers love, respect and dignity for all. The Dam develops, assists and mentors them on their journey toward their full potential by building strong and healthy lives to prevent future crises.	www.thedam.org/thedam/home
Youth & Family Resources	We realize it can be overwhelming when your child starts to struggle with a mental health issue and we want to support parents in being able to intervene early and get the support they need. YouthWell works collaboratively with our Santa Barbara County community organizations to simplify access to resources for youth ages 10-25 and their families. There is a list of CRISIS Resources below. View C…	https://youthwell.org/resources/
Adolescent health initiative	AHI’s goal is to transform the health care landscape for adolescents and young adults. We provide training and technical assistance in 40 states to improve adolescent-centered care.	https://umhs-adolescenthealth.org/
Youth Health Unit	The Youth Health Unit has chosen to develop services that are appropriate for adolescents, using the criteria set out by the World Health Organization (Adolescent Friendly Health Services - An Agenda for Change.- WHO, 2003) Its primary mission is to promote access to care for young people, particularly those who have difficulty navigating the healthcare system or who have difficulty finding a reg…	https://www.hug.ch/en/youth-health
Minding Your Mind	Minding Your Mind’s primary objective is to provide mental health education to adolescents, teens and young adults, their parents, teachers, and school administrators.Their goal is to reduce the stigma and destructive behaviors often associated with mental health issues.	mindingyourmind.org
My L.I.F.E. (Magellan Youth Leaders Inspiring Future Development):	Magellan is dedicated to helping to improve the lives of youth in Pennsylvania.	https://www.magellanofpa.com/for-members/community/my-life/
Youth move national	We’re a youth-driven, chapter-based organization dedicated to improving services and systems that support positive growth and development by uniting the voices of individuals who have lived experience in various systems including mental health, juvenile justice, education, and child welfare.	https://youthmovenational.org/	Duplicate
MOUNT SINAI ADOLESCENT HEALTH CENTER - PROJECT ​IMPACT	The Mount Sinai Adolescent Health Center provides confidential, comprehensive medical, mental health, family planning, and health education services to young people between the ages of 10 and 22 years. Project IMPACT is a section of the Mount Sinai Adolescent Health Center that focuses specifically on free, confidential medical and mental health services for youth living with HIV ages 13 to 24 ye…
THE ALI FORNEY CENTER	The Ali Forney Cener (AFC) provides LGBTQ young people housing and a continuum of supportive services to help them thrive and prepare for independent living.	https://www.aliforneycenter.org/
THE DOOR	The Door’s mission is to empower young people to reach their potential by providing comprehensive youth development services in a diverse and caring environment.	https://door.org/
FAMILY ACCEPTANCE PROJECT	The Family Acceptance Project is a research, intervention, education and policy initiative that works to prevent health and mental health risks for lesbian, gay, bisexual, and transgender (LGBT) children and youth, including suicide, homelessness and HIV - in the context of their families, cultures, and faith communities. They use a research-based, culturally grounded approach to help ethnically,…	https://familyproject.sfsu.edu/
FIERCE NYC	FIERCE is an LGBTQ youth of color-led organization, building the leadership, political consciousness, and organizing skills of LGBTQ youth. They organize local grassroots campaigns in New York city to fight police harassment and violence and increase access to safe public space for LGBTQ youth.	http://www.fiercenyc.org/
GAY, LESBIAN, AND STRAIGHT EDUCATION NETWORK (GLSEN)	GLSEN works to ensure that LGBTQ students are able to learn and grow in a school environment free from bullying and harassment. They conduct extensive research, author developmentally appropriate resources, partner with decision makers and national education organizations, and empower students to affect change across the nation.	https://www.glsen.org/
HEALTH EDUCATION ALTERNATIVES FOR TEENS (HEAT)	Health Education Alternatives for Teens (HEAT) provides confidential, comprehensive health care focused on the special needs of teenagers at risk for or living with HIV. They are committed to providing age-appropriate and culturally competent care for all youths - straight, gay, bisexual, transgender, gender non-conforming, from all ethnic backgrounds. They offer a "one-stop-shop" of comprehensiv…	https://heatprogram.org/
HEALTH OUTREACH TO TEENS (HOTT)	Health Outreach To Teens (HOTT) is a welcoming, non-judgmental, confidential program designed specifically to meet the medical and mental health needs of lesbian, gay, bisexual, transgender, and questioning adolescents and young adults ages 13-24, as well as homeless youth, runaways, sex workers, squatters, and other street-oriented youth. These services are offered both at a youth-only medical s…	https://callen-lorde.org/hott/
HETRICK-MARTIN INSTITUTE	The Hetrick-Martin Institute seeks to foster healthy youth development through a comprehensive package of direct services and referrals. Starting as a small, volunteer-led grassroots advocacy organization, Hetrick Martin is now a leading professional provider of social support and programming for LGBTQ youth.	https://hmi.org/
LGBT NATIONAL YOUTH TALKLINE	The Lesbian, Gay, Bisexual and Transgender (LGBT) Youth Talkline provides telephone, online private one-to-one chat and email peer-support, as well as factual information and local resources for cities and towns across the United States. All of their services are free and confidential. They speak with teens and young adults up to age 25 about coming-out issues, relationship concerns, parent issue…	https://www.glbthotline.org/talkline.html
MOUNT SINAI ADOLESCENT HEALTH CENTER - PROJECT ​IMPACT	The Mount Sinai Adolescent Health Center provides confidential, comprehensive medical, mental health, family planning, and health education services to young people between the ages of 10 and 22 years. Project IMPACT is a section of the Mount Sinai Adolescent Health Center that focuses specifically on free, confidential medical and mental health services for youth living with HIV ages 13 to 24 ye…	https://www.mountsinai.org/locations/adolescent-health-center	Duplicate
Log Off Movement	Logo Off is a movement dedicated to rethinking social media by teens for teens. The movement includes a podcast (“LOG OFF & Listen Up”), website, blog, digital challenge, wellbeing initiative, and three teen leadership groups (composed of over seventy teens representing sixteen countries)	https://www.logoffmovement.org/
Championing Youth Minds	Championing Youth Minds was founded in response to the mental health pandemic the world is facing with a particular focus on the devastating impact on our youth. They aim to provide a platform through which young people can help other young people care for their mental wellbeing. Through free online resources accessible to all schools, parents and youth, workshops and social media, they help yout…	https://www.championingyouthminds.com/
Full Circle	Full Circle is a mental health tech startup building an online Gen-Z community to give and get emotional support on topics like loneliness, stress and anxiety.
Youth Alliance for a Healthier Alaska (YAHA)	The mission of the Youth Alliance for a Healthier Alaska is to advise the Adolescent Health program and other Division of Public Health programs and to create interventions designed at improving the lives of adolescents in Alaska.	https://dhss.alaska.gov/dph/wcfh/pages/adolescent/yaha.aspx
Positive mental health	The project aims to promote positive mental health practices in youth work settings by developing a framework, practical tools and pilot training for promoting the mental health and wellbeing of young people (16 – 25 years). The objectives are: to develop an evidence based theoretical and methodological integrative framework for youth workers that can be used for the promotion of positive mental …	https://positivementalhealth.eu/the-project/
The center for youth wellness	The Center for Youth Wellness is part of a national effort to revolutionize pediatric medicine and transform the way society responds to kids exposed to significant adverse childhood experiences and toxic stress. Founded by Dr. Nadine Burke Harris in 2012, we were created to respond to an urgent public health issue: early adversity harms the developing brains and bodies of children. Now led by Ga…	https://centerforyouthwellness.org/about-us/
Youth Health Service		http://yhs.ie/
Family health buruea	To contribute to the attainment of highest possible levels of health of all women, children and families through provision of comprehensive, sustainable, equitable and quality Maternal and Child Health services in a supportive, culturally acceptable and family friendly settings.	https://fhb.health.gov.lk/index.php/en/about-us
Michigan Organization on Adolescent Sexual Health	At MOASH, we mobilize youth voices, engage community partners, and inform decision-makers to advance sexual health, identities, and rights.	https://www.moash.org/
Volunteer Youth Leaders for Health – Philippines	VYLH-Philippines is a network of pro-active, service-oriented, empowering, and visionary leaders equipped with knowledge and skills in mobilizing the youth towards a healthy Philippines.	https://www.healthynewbornnetwork.org/partner/volunteer-youth-leaders-health-philippines-2/
Youth Development, Health & Social Services	We believe Greater Cleveland residents of all ages and backgrounds should have access to equitable opportunities, comprehensive programming and holistic support systems that maximize their potential in school, work and life. The foundation works closely with partners on large-scale long-term projects, including those outlined below, and also awards grants in response to urgent community needs in …	https://www.clevelandfoundation.org/grants/impact-areas/youth-development/
State Adolescent Health Resource Center (SAHRC)	SAHRC PROVIDES TAILORED RESOURCES AND LEARNING OPPORTUNITIES TO HELP STATE PUBLIC HEALTH PROFESSIONALS CONSIDER WAYS WEAVE YOUTH-CENTERED AND YOUTH-FRIENDLY CARE INTO THEIR PROGRAMS AND PARTNERSHIPS.	https://sahrc.umn.edu/youth-centered-care
Advocates for Youth	Advocates for Youth is dedicated to creating programs and advocating for policies that help young people make informed and responsible decisions about their reproductive and sexual health. Advocates provides information, training, and strategic assistance to youth-serving organizations, policymakers, youth activists, and the media in the United States and the developing world.	https://philanthropynewsdigest.org/npo-spotlight/advocates-for-youth	Duplicate
Arlington Youth Health & Safety Coalition (AYHSC)	The Arlington Youth Health & Safety Coalition envisions Arlington as a safe and vibrant community where youth choose to live substance free, and are collectively supported by their peers, parents and community members in making healthy decisions.	https://www.arlingtonma.gov/departments/health-human-services/arlington-youth-health-safety-coalition-ayhsc
Wake AHEC	Youth Health Service Corps (YHSC) is part of a national program that allows students to increase knowledge of healthcare issues, to foster their interest in health careers, and to become involved in their local community. The Wake AHEC YHSC is currently offered at individual high schools. High school students attend volunteer training and then complete service learning projects that relate to vul…	https://www.wakeahec.org/hcyouthhealth.htm
California School based health alliance YOUTH PROGRAMS	At the California School-Based Health Alliance (CSHA), we believe that young people should not only have a say in the way school health happens but also work to make it happen on their school campuses. That is why we have a long history of engaging youth in various programs. Click on the links to find out more about our current projects.	https://www.schoolhealthcenters.org/about-us/youth-in-action/
Association for library service to children	Multiple Organizations Serving Children and Youth (Not health related)	https://www.ala.org/alsc/aboutalsc/external-relationships/organizations
Youth to Youth in Health	Youth to Youth in Health (YTYIH) is a Non-Government Organization (NGO) dedicated to young people throughout the Marshall Islands. It provides training and community activities for young people that build knowledge, skills, and self-esteem…	https://www.idealist.org/en/nonprofit/24e90599a9bb4127be270436588e6457-youth-to-youth-in-health-uliga	Duplicate
Health initiatives for youth	Health Initiatives for Youth is a multicultural organization whose mission is to improve the health and well-being of underserved young people through innovative youth leadership, popular education and advocacy, in pursuit of multi-level social change.	https://hi4youth.org/about/our-history/
Center for Young Women's Development	The Center for Young Women's Development started in 1993 as the Street Survival Project. They are grounded action research and ethnographic research that revealed advocacy and service gaps as well as historical and current obstacles facing youth serving organizations because they were run by adults.	https://www.youngwomenfree.org/
Coleman Advocates for Children and Youth	Coleman Advocates works independently to change city policies and programs through advocacy, research, public education, and development of creative, cost-effective proposals on issues such as child welfare, health, juvenile justice, and recreation. Youth Making A Change (Y-MAC) is Coleman's youth run organization.	http://www.colemanadvocates.org/
Health Initiatives for Youth (HIFY)	HIFY has one mission - to improve the health and well being of young people.	http://www.hify.org/	Duplicate
Lavender Youth Recreation and Information Center (LYRIC)	LYRIC brings lesbian, gay, bisexual, transgender, and questioning youth together to build a peer-based community that empowers them to end isolation; create a progressive queer youth voice; increase well-being and self-esteem; and change the communities in which they live.	http://www.lyric.org/
Co-Motion	Co/Motion is a national program that helps organizations build their capacity to foster youth leadership in the design, implementation, and evaluation of action strategies addressing community problems.	http://www.comotionmakers.org/
Island sexual health center	Youth are a really big part of the work we do at ISHS. We want our organization and, most importantly, sexual health education and care to be as accessible to youth as possible so we actively encourage youth to give us feedback and help keep us as youth centred as possible. We love the education we do with youth in the community; the energy, the enthusiasm, and their amazing questions! Our educat…	https://www.islandsexualhealth.org/youth/
Friends for youth	The Whole Health for Youth Initiative is a coalition of community organizations focused on addressing youth mental health issues in and around Redwood City. By collaborating, they make their services more effective and accessible for underserved and marginalized families in our community.	https://www.friendsforyouth.org/whole-health-for-youth-initiative
Children's Research Network	Children's Research Network is a members' organisation active across the island of Ireland	https://www.childrensresearchnetwork.org/
jhpiego	jhpiego supports evidence-based adolescent health programs that help young people reach their full potential and lead healthy, productive lives.	https://www.jhpiego.org/our-expertise/adolescent-health/	Duplicate
Children's health fund	Working towards a future where all children get the care and support they need to thrive.	https://www.childrenshealthfund.org/
Kildare youth services	Kildare Youth Services is a partnership of young people, volunteers and staff working together to respond to the emerging and changing needs of young people, their families and communities. Together with a wide range of community and statutory agencies, Kildare Youth Services is committed to the development of comprehensive youth, child and family services throughout County Kildare and West Wickl…	https://www.kys.ie/about-us
UNICEF		https://www.unicef.org/health	Duplicate
The challenge initiative	The Challenge Initiative (TCI) is about rapidly and sustainably scaling up proven reproductive health solutions among the urban poor, building off of the demonstrated success of the Bill & Melinda Gates Foundation’s Urban Reproductive Health Initiative (URHI). The purpose of this scale up is lasting impact. Scaling without impact is empty scale; impact at scale without increasing cost-efficiencie…	https://tciurbanhealth.org/courses/adolescent-youth-sexual-reproductive-health-services-supply/lessons/adolescent-and-youth-friendly-services-3/
Health foundation	Our aim is a healthier population, supported by high quality health care that can be equitably accessed. We learn what works to make people’s lives healthier and improve the health care system. From giving grants to those working at the front line to carrying out research and policy analysis, we shine a light on how to make successful change happen. We make links between the knowledge we gain fro…	https://health.org.uk/about-the-health-foundation
Youth cancer europe	Youth Cancer Europe is made up of youth cancer organisations from across Europe. Together we can help shape European policy, collaborate in and promote research, fight for better access to care, for better treatments, better conditions and help fix disparities that exist across Europe for young people fighting cancer. Youth Cancer Europe will highlight what can be achieved at local level, using g…	https://www.youthcancereurope.org/
AIESEC	We are a youth leadership movement We are passionately driven by one cause, peace and fulfillment of humankind's potential.	https://aiesec.org/
UK youth	UK Youth is a leading charity with a vision that all young people are equipped to thrive and empowered to contribute at every stage of their lives. With an open network of over 8000 youth organisations and nation partners, we are focused on unlocking youth work as the catalyst of change that is needed now more than ever. For many young people their youth worker is the only person they openly talk…	https://www.ukyouth.org/
4-H	4‑H is America’s largest youth development organization—empowering nearly six million young people with the skills to lead for a lifetime.	https://4-h.org/
SAMHSA	The Substance Abuse and Mental Health Services Administration (SAMHSA) is the agency within the U.S. Department of Health and Human Services that leads public health efforts to advance the behavioral health of the nation. SAMHSA's mission is to reduce the impact of substance abuse and mental illness on America's communities.	https://www.samhsa.gov/
National alliance on mental illness	NAMI, the National Alliance on Mental Illness, is the nation's largest grassroots mental health organization dedicated to building better lives for the millions of Americans affected by mental illness.	https://nami.org/Home
Indiana youth services association	Indiana Youth Services Association’s (IYSA) primary role is as a statewide association of Youth Service Bureaus (YSBs) across Indiana. IYSA also operates several programs that support youth, youth workers, and other non-profit agencies. IYSA membership is comprised of Youth Service Bureaus that deliver community based juvenile delinquency and family support programming. IYSA’s current 30 members …	https://indysb.org/about-us/
Boy scouts america	Youth Protection Training The Boy Scouts of America places the greatest importance on creating the most secure environment possible for our youth members. To maintain such an environment, the BSA developed numerous procedural and leadership selection policies and provides parents and leaders with resources for the Cub Scout, Scouts BSA and Venturing programs.	https://www.scouting.org/
Faroige	Foróige is the leading youth organisation in Ireland and has been working with young people since 1952. Our purpose is to enable young people to involve themselves consciously and actively in their development and in the development of society.	https://www.foroige.ie/about/about-foroige
American foundation for suicide prevention	Whether you have struggled with suicide yourself or have lost a loved one, know you are not alone. Hear about personal experiences from people in your local community whose lives have been impacted by suicide.	https://afsp.org/
World Bank		https://www.worldbank.org/en/topic/disability#1
Elton John aids foundation	The Elton John AIDS Foundation was established in 1992 and is one of the leading independent AIDS organisations in the world. The Foundation’s mission is simple: to be a powerful force in the end to the AIDS epidemic. We are committed to no more discrimination. No more HIV infections. No more AIDS deaths. No matter who or where you are.	https://www.eltonjohnaidsfoundation.org/
Children in hospital ireland	At the heart of Children in Hospital Ireland’s work is its play service which is now available to children in hospitals throughout Ireland. It is the only charity managing such a voluntary service in Irish hospitals. By providing engaging and supportive play in wards, playrooms, emergency departments and outpatient departments, Children in Hospital Ireland play volunteers nurture curiosity and cr…	https://childreninhospital.ie/
Myles Ahead	Myles Ahead, Advancing Child & Youth Mental Health is a registered charity dedicated to improving mental health services and school-based programming for children, youth and their families with the ultimate goal of suicide prevention. Our approach is methodically co-design focused, using best evaluation practices to ensure continuous improvement opportunities are identified and integrated along t…	https://mylesahead.ca/
dauphincountycasa	Dauphin County CASA In 2016, the Honorable Richard A. Lewis, then-President Judge of the Dauphin County Court of Common Pleas, wrote a letter of support for the formation of a local Court Appointed Special Advocate (CASA) program here in Dauphin County. At that time, the Honorable Judge John F. Cherry also gave his blessing, presiding over Dependency Court. The following year, a statement of inte…	https://dauphincountycasa.org/tree/
Healthy Ireland in Community Healthcare Organisations	hse website	https://www.hse.ie/eng/about/who/healthwellbeing/healthy-ireland/community-healthcare-organisations/
TRIUMPH Network	The Transdisciplinary Research for the Improvement of Youth Mental Public Health (TRIUMPH) Network brings together young people with academics, health practitioners, and policy-makers to find new ways to improve youth mental health and wellbeing, especially among those where need is greatest.	http://triumph.sphsu.gla.ac.uk/
Anna freud center	We’re transforming mental health by working with infants, children, young people and their families, their communities and professionals to deliver timely evidence-based support for all.	https://www.annafreud.org/
The McPin Foundation	The McPin Foundation is a mental health research charity. We believe research is done best when it involves people with relevant personal experience that relates to the research being carried out. We call this expertise from experience and integrate this into our work by: Delivering high-quality mental health research and evaluations that deploy collaborative methods Supporting and helping to sha…	https://mcpin.org/
wellcome trust	Wellcome is a global charitable foundation. We want everyone to benefit from science’s potential to improve health and save lives.	https://wellcome.org/
INVOLVE	INVOLVE was established in 1996 and was part of, and funded by, the National Institute for Health Research, to support active public involvement in NHS, public health and social care research. It was one of the few government-funded programmes of its kind in the world. As a national advisory group, INVOLVE’s role was to bring together expertise, insight and experience in the field of public invol…	https://www.invo.org.uk/
NIHR	We fund, enable and deliver world-leading health and social care research that improves people's health and wellbeing, and promotes economic growth.	https://www.nihr.ac.uk/
iCaN	The International Children's Advisory Network, Inc., (iCAN) is a worldwide consortium of children’s advisory groups, known as Kids Impacting Disease Through Science (KIDS) and Young Persons Advisory Groups (YPAGS). These dedicated youth member groups work in unison around the world to provide a voice for children and families in medicine, research, and innovation.	https://www.icanresearch.org/
Children’s Research Centre	The Children's Research Centre is all about research with about and led by children and young people. Our primary objective is to empower children and young people as active researchers. The Children's Research Centre recognises that children and young people are experts on their own lives. We value the child's and young person’s perspective and believe in promoting individual voice by supporting…	https://wels.open.ac.uk/research/childrens-research-centre
Young European Associated Researchers network	YEAR (Young European Associated Researchers) is a non-profit international organization which gathers professionals from European Research and Technology Organisations (RTOs). If the organisations are the members of YEAR (that is to say that there is no individual membership), the young researchers and early-stage career employees are the core of our network.	https://www.year-network.com/
Generation R	Young people improving health through research	https://generationr.org.uk/
Children's rights alliance	CRAE is a membership body for organisations and individuals committed to our vision: a society where the human rights of all children are recognised and realised.	http://www.crae.org.uk/publications-resources/
World Health Organization	WHO's primary role is to direct international health within the United Nations' system and to lead partners in global health responses.	who.int
SHINE	SHINE Children and Youth Services (formerly known as Students Care Service) is a registered charity and a member of the National Council of Social Service. We have been empowering children, youth, and their families in Singapore since 1976 and remain committed to enabling them to maximise their potential. SHINE serves around 5,000 students, aged 5-21 years old, each year. The work we do helps to …	https://www.shine.org.sg/
WellChild	Through a nationwide network of WellChild Nurses; home and garden transformation projects; and family information, training and support programmes, WellChild makes it possible for children and young people with complex health needs to be cared for at home instead of hospital, wherever possible.	https://www.wellchild.org.uk/
Childlink	We strive to provide: Comprehensive child protection services Individual, family and group counseling Information and referral services in conjunction with all agency services Support services for children and adolescents	http://childlnk.org/
Royal College of Paediatrics and Child Health	The Royal College of Paediatrics and Child Health, often referred to as the RCPCH, is the professional body for paediatricians in the United Kingdom. It is responsible for the postgraduate training of paediatricians and conducts the Membership of the Royal College of Paediatrics and Child Health exams.	https://www.rcpch.ac.uk/
Guidelines International Network	The Guidelines International Network (GIN) is an international scientific association of organisations and individuals interested and involved in development and application of evidence-based guidelines and health care information. The network supports evidence-based health care and improved health outcomes by reducing inappropriate variation throughout the world.	https://g-i-n.net/
Standards, Options and Recommendations: SOR organising committee: FNCLCC, Paris	The “Standards, Options and Recommendations” (SOR), initiated in 1993, is a collaborative project between the Federation of the French Cancer Centres (FNCLCC), the 20 French Cancer Centres and specialists from French Public Universities, General Hospitals and Private Clinics. The main objective is the development of clinical practice guidelines to improve the quality of health care and outcome fo…	http://www.fnclcc.fr/
Directory of evidence-based information Web sites	-	http://132.203.128.28/medicine/repertoire.asp
Ontario Guidelines Advisory Committee (GAC) recommended Clinical Practice Guidelines	The Ministry of Health and Long-Term Care and the Ontario Medical Association (OMA) negotiate 3-year agreements for funding medical services in Ontario. The quality of care provided to the population of Ontario and accountability regarding the utilization of services paid for by the system is of interest to both parties. During the 1997 negotiations, it was agreed that a committee with 3 represen…	gacguidelines.ca
National Guidelines Clearinghouse	This resource, Guidelines and Measures, was set up by AHRQ to provide users a place to find information about its legacy guidelines and measures clearinghouses, National Guideline Clearinghouse (NGC) and National Quality Measures Clearinghouse (NQMC). This information was previously available on guideline.gov and qualitymeasures.ahrq.gov, respectively. Both sites were taken down on July 16, 2018 …	https://www.ahrq.gov/gam/index.html
