# Supplementary material for: An umbrella review of reviews on challenges to meaningful adolescent involvement in health research
Source: Health Expect. 2024 Jan 27;27(1):e13980. doi: 10.1111/hex.13980 (PMC10821743; doi:10.1111/hex.13980)
Supplement: Supplementary file 1 — Supporting information. [file HEX-27-e13980-s001.zip › Search record and results/Other sources/Websites of health organizations/Compiled list of websites, search strategies and results/2. Websites excluded.xlsx]

## Sheet: Excluded
Sr no.	Organizations	Country	About the organization	Website	Date searched	Comments
6	Mental Health Awareness for the people of Papua New Guinea	Papua New Guinea	Mental Health Awareness for the people of Papua New Guinea is a non-profit organisation that works towards creating a society free from stigmatisation. We are a place that spreads awareness about mental health and we believe in a better life for people affected by mental illness in Papua New Guinea.	https://www.mhaforthepeopleofpng.org/	2021-12-10	Website down
17	Cibersalud	Spain	Cibersalud is a nonprofit organization focused in providing knowledge on mental e-health for professionals in Spanish speaking countries. Promote the individual and collective development of physical and mental health, as well as well-being To constitute a meeting point between specialists and scientists in the field of health in digital environments, particularly within Spanish-speaking countrie…	https://www.cibersalud.es/	2021-12-10	Website down
31	Mental Health and Wellness Initiative	Nigeria	Mental Health and Wellness Initiative (MHWI) is a non-profit and non-governmental organization aimed at creating awareness on mental health in Nigeria.MHWI flagship program was an advocacy visit to the Internally Displaced Persons (IDPs) camp in Durumi, Abuja. The Durumi camp is home to over 300 women and children internally displaced by Boko Haram onslaught in the North-Eastern states of Borno, …	https://twitter.com/mhwinitiative	2021-12-13	Website down
44	Candle Night Global	Ghana	Candle Night Global aims to create nationwide grassroots mental health awareness and education and provide support and advocacy to people with mental health disorders via community-based anti-stigma campaigns and a 24-hour helpline.	http://www.candlenightglobal.org/	-	Website down
47	Sunna Al-Amal (Hope Makers)	Palestine	Sunna Al-Amal (Hope Makers) is an independent human rights, non-profit, and developmental organization committed to strengthening the national Palestinian mental health system and improving the mental health services provided for individual and marginalized communities in Palestine.	https://sunnaalamal.org/	2021-12-15	Website down
54	AMARI: African Mental Health Research Initiative	Zimbabwe	The African Mental Health Research Initiative (AMARI) is a mental health research capacity building grant whose overall goal is to build an Africa-led network of mental, neurological and substance use (MNS) researchers, who are equipped to lead high quality mental health research programmes that meet the needs of their countries: Ethiopia, Malawi, South Africa and Zimbabwe. AMARI is a consortium …	http://amariconsortium.org/	-	Website down
73	PHOLA	South Africa	PHOLA provides targeted culturally sensitive therapies to address the effects of trauma, violence and abuse in the lives of those. Summary of relevant work: Phola Mdeni: PHOLA Mdeni is a programme that supports families to become stronger, cope with crisis and provides support with parenting Tree of Life Mental Health For All Campaign: PHOLA is striving to reach 100 000 women, children, families …	https://phola.org/	2021-12-16	Website down
75	Fique Vivo	Brazil	Fique Vivo is a network aiming to prevent self-harm and suicide in Brazil through online psychological first aid.	https://fiquevivo.com.br/	-	Website down
79	DIKDIK DEVELOPMENT	France	DIKDIK aims to improve awareness about mental health in remote areas and developing countries, especially towards children.DIKDIK Development is an organization located in France specialising in social entrepreneurship and innovation. It is mainly present in Nigeria and operates through two main vital axis: A H20 (water) Program where boreholes are drilled in remote villages of Nigeria Health2O P…	https://dik-dik.weebly.com/	2021-12-16	Website down
96	United Children Integrated Development Action (UNCIDA) Uganda	Uganda	UNCIDA Uganda’s aim is to positively impact on the lives of children and their families through innovative partnerships and by strengthening the voice of these vulnerable groups in Uganda.UNCIDA works to address the root causes of poverty, injustice and discrimination with a particular focus on programs that contribute to the strengthening of local, protective environments and improved social tra…	http://www.uncidauganda.org/	2021-12-17	website down
97	Imey Reach	Nigeria	At Imey Reach, we provide mental empowerment training to young people between the ages of 15-24 on the dangers of non-violent cultism and how to avoid them as they transition into adulthood.We visit schools and churches and give mental empowerment training on how pressures from peers, family and society can create cognitive dissonance and distress. This withdraws youth from engaging in positive a…	www.imeyreach.org	2021-12-17	website down
99	MetroHealth International	Uganda	Metro Health International (MHI) is a dedicated integrated service that combines primary care and mental health and addiction treatment programs for all ages.Summary of relevant work: MHI Integrated Treatment Model The abysmal lack of coordination in patient care informs our integrated model. Our centralized approach involves the merger of general psychiatry and substance abuse with comprehensive…	http://metrohealthcentre.org/	2021-12-17	website down
109	The Mind Aware Project	Zimbabwe	The Mind Aware Project is a registered trust dedicated to mental health awareness, promotion, education and fighting against stigma.The Mind Aware Project was established in November 2015. We are currently running awareness campaigns through social media presence and speaking opportunities.	mindawareproject.org	2021-12-17	website down
117	West Africa Behavioural Health Addictions and Recovery Management	Ghana	West Africa Behavioural Health Addictions and Recovery Management seeks to increase the awareness of harmful consequences of various psychoactive substances and alcohol.Summary of relevant work: We deliver quality treatment interventions and manage recovery pathways tailored at improving individual needs with emphasis on re-integration into the wider society as productive members of their communi…	http://www.wabharmghana.com/	2021-12-18	website down
126	Karwan-e-Hayat, Institute for Mental Health Care	Pakistan	Karwan-e-Hayat, Institute for Mental Health Care is a voluntary welfare non-government organization, registered under the 1984 Companies Ordinance and active in caring for mental health patients since its establishment in 1983. Summary of relevant work: Karwan-e-Hayat maintains one of the largest numbers of psychiatric inpatients’ in Karachi. The Psychiatric Care and Rehabilitation Centre at Keam…	http://keh.org.pk/	2021-12-18	website down
173	Parivartan Trust	India	Parivartan Trust are a community based non-government organization working in the field of addiction and mental health in India.Summary of relevant work: In the last few years, the Parivaratan Trust has been involved in developing mental health programs like the INCENSE and JAN MAN SWASTHYA (People’s Mental health) that translate evidence-based treatments for people with a range of mental disorde…	http://www.parivartantrust.org/	2021-12-20	Website down
186	Mental Health Innovation Network Africa (MHIN Africa)	South Africa	MHIN Africa is an Africa-specific, online platform for African mental health innovators: researchers, practitioners, policy-makers, service user advocates and donors in Africa.	http://mhinnovation.net/organisations/mental-health-innovation-network-africa-mhin-africa	2021-12-20	website down
187	Human Health Aid-Burundi	Burundi	Human Health Aid –Burundi was established by a group of volunteers who carried out relief activities during the Burundian civil war that ended in 2001. We work with affected communities, especially children and women who suffer from anxiety, depression, trauma and other psychosocial consequences of their war experiences; to increase their access to mental health care and psychosocial support. Sum…	http://humanhealthaid.jimdo.com/	2021-12-20	website down
207	The Scarabaeus Foundation for Sustainable Development	Egypt	The Scarabaeus Foundation is an Egyptian-based non-profit institution that was established in 2014. Its mandate is to work on research, training and policy advocacy in all areas related to sustainable development of marginalized and most vulnerable populations. TSF’s work is based on: by protecting the health and welfare of marginalized and most vulnerable populations, the public health, social d…	http://www.thescarabaeusfoundation.org/#contact	2021-12-21	website down
218	The Syrian TeleMental Health Network	Syrian Arab Republic United States of America	The Syrian Telemental Health Network is an international collaboration between institutions and NGOs to help deliver mental health consultations, education, and training to enhance capacity-building efforts for health care workers in the Syrian conflict setting. Summary of relevant work: This network uses technology to connect health care workers in the Syrian conflict setting with mental health …	http://www.stmh.net/	2021-12-21	website down
219	Action Family Foundation	Nigeria	Action Family Foundation focuses on family life education, health and community development. Strengthening the family and supporting its members provides effective and sustainable entry-point to address personal and group needs in ways that are ethical, culture-sensitive and equitable.	http://www.actionfamilyfoundation.org/	2021-12-21	website down
270	Adwar Organization For Youth Development - Peace Insight	Yemen, Rep.	Adwar Organization for Youth Development is an organisation that works for the development of the youth for peace and coexistence in Yemen.Adwar Organization for Youth Development is a non-governmental and not-for-profit organisation that specialises in the skills development of young people by building their knowledge and providing effective roles for them to serve within their communities. It w…	http://www.adwaryouth.org/	2021-12-22	website down
272	Algerian Association for Youth and Development	Algeria	The Algerian Association of Youth and Development A.A.Y.D" is an association which activates in the field of youth and development. It aims to enrich and elaborates youth exchanges, and to favorite a perfect and realistic reflexion of the projects in the environment of youth exchange. " The Algerian Association of Youth and Development A.A.Y.D " is composed of members of diverse interests and int…	http://www.aajd-dz.org/	2021-12-22	website down
312	Ministry of Women, Youth, Children and Family Affairs: Home	Solomon Islands	Our Five Strategic Objectives Advance gender equality and enhance women’s development ensuring the active contribution and meaningful participation of both Solomon Islands women and men in all spheres, and at all levels, of development and decision-making. The Solomon Islands government will exercise leadership to end all forms of violence against women and support advocacy in this regard at the …	http://www.mwycfa.gov.sb/	2021-12-23	Website down
329	NATIONAL ASSEMBLY OF YOUTH ORGANIZATIONS OF REPUBLIC OF AZERBAIJAN PUBLIC UNION	Azerbaijan	“National Assembly of Youth Organizations of the Republic of Azerbaijan (NAYORA) is a united youth platform which was founded by 11 youth organizations on 21st of November of 1995 and was registered in the Ministry of Justice of the Republic of Azerbaijan on 31st of January of 1996. Since its creation the number of members has reached to 128. NAYORA is a united youth platform, the leading youth o…	http://www.nayora.az/	2021-12-23	website down
335	China Youth Network	China	The China Youth Network (CYN) is a youth volunteer organization that undertakes peer education on sexual and reproductive health and advocates for sexual and reproductive health and rights (SRHR) and HIV/AIDS prevention for young people aged 10-24 in China.	http://www.chinayouthnetwork.org/	2021-12-25	website down
345	Tbilisi Youth House Foundation (TYHF)	Georgia	The Tbilisi Youth House Foundation (TYHF) is a Georgian non-governmental organization improving the livelihood of the socially unprotected and disadvantaged people through programs that promote self-reliance, physical and mental well-being, community development, and emergency response throughout Georgia. During the time of its existence, the Tbilisi Youth House offered help through numerous prog…	http://tyhfoundation.gol.ge/	2021-12-25	WEBSITE DOWN
347	Guatemala Youth initiative	Guatemala	Guatemala Youth Initiative works to reduce unplanned pregnancy and promote early childhood development in extremely marginalized communities near the Guatemala City trash dump. We strive to help the most vulnerable youth, providing comprehensive sexual education, youth leadership training, sexual and reproductive health consultations, contraception, teen parenting support, workshops for early chi…	https://iniciativaguatemala.org/about-us	2021-12-25	website down
348	Youth Challenge Guyana	Guyana	Youth Challenge Guyana's (YCG) mission is to facilitate the development of youth and communities in Guyana through meeting the challenges of work, social action and cultural exchange. YCG seeks to offer young people from Guyana an opportunity for personal development in global issues, leadership skills and problem solving experience. YCG encourages the transfer of these new skills and understandi…	http://www.ycgi.org/?utm_medium=referral&utm_source=idealist	2021-12-25	website down
356	Malaysian Association of Adolescent Health - MAAH on Facebook	Malaysia		http://www.maah.org.my/	2021-12-25	website down
377	Youth Approaches to Health Association (YAHA)	Turkey	The Y-PEER youth peer education network of organizations and institutions was pioneered by UNFPA in 2002 and works in the field of SRHR in 52 countries throughout the world through a comprehensive network of more than 500 non-profit organizations and governmental institutions. Its membership includes thousands of young people who work in the many areas surrounding SRHR. Youth Approaches to Health…	www.y-peer.org/	2021-12-25	website down
386	Lets		Let's Erase the Stigma Educational Foundation addresses issues that youth face every single day in school, in the media, and at home-issues that are sometimes hard to discuss. But LETS youth are changing the world because they are not afraid to say something about	http://www.lets.org/	2021-12-27	Website down
441	Jer's Vision		Educational programming, conferences and professional development, art programs, community involvement, and supporting youth ideas to address bullying, homophobia, transphobia and discrimination in schools and youth communities.	http://www.jersvision.org/en	2021-12-30	WEBSITE DOWN
503	Youth Health Service	Ireland		http://yhs.ie/	2022-01-01	website down
519	Co-Motion		Co/Motion is a national program that helps organizations build their capacity to foster youth leadership in the design, implementation, and evaluation of action strategies addressing community problems.	http://www.comotionmakers.org/	-	website down
	Standards, Options and Recommendations: SOR organising committee: FNCLCC, Paris	France	The “Standards, Options and Recommendations” (SOR), initiated in 1993, is a collaborative project between the Federation of the French Cancer Centres (FNCLCC), the 20 French Cancer Centres and specialists from French Public Universities, General Hospitals and Private Clinics. The main objective is the development of clinical practice guidelines to improve the quality of health care and outcome fo…	http://www.fnclcc.fr/	2022-01-05	WEBSITE DOWN https://www.nature.com/articles/6691757.pdf?origin=ppub
	Directory of evidence-based information Web sites	-	-	http://132.203.128.28/medicine/repertoire.asp	2022-01-05	WEBSITE DOWN
	Ontario Guidelines Advisory Committee (GAC) recommended Clinical Practice Guidelines	canada	The Ministry of Health and Long-Term Care and the Ontario Medical Association (OMA) negotiate 3-year agreements for funding medical services in Ontario. The quality of care provided to the population of Ontario and accountability regarding the utilization of services paid for by the system is of interest to both parties. During the 1997 negotiations, it was agreed that a committee with 3 represen…	gacguidelines.ca	2022-01-05	WEBSITE DOWN https://www.ncbi.nlm.nih.gov/pmc/articles/PMC81286/
24	NitsPics	India	NitsPics is youth-led organisation supporting mental well-being through freelance photography that positively impacts the Indian community.	https://nitspics.wordpress.com/	-	This site is currently private. If you would like to request access, we'll send your username to the site owner for approval.
220	Global Research in Autism and Neurodevelopment	International	GRAND (Global Research in Autism and Neurodevelopment) is an online worldwide community enabling people working on autism and neurodevelopmental disorders to share knowledge, tools and resources, raise awareness and develop innovative strategies and interventions.	http://grand.tghn.org/	2021-12-21	Requires registration to view content but the registration link is not working
	National Guidelines Clearinghouse	US	This resource, Guidelines and Measures, was set up by AHRQ to provide users a place to find information about its legacy guidelines and measures clearinghouses, National Guideline Clearinghouse (NGC) and National Quality Measures Clearinghouse (NQMC). This information was previously available on guideline.gov and qualitymeasures.ahrq.gov, respectively. Both sites were taken down on July 16, 2018 …	https://www.ahrq.gov/gam/index.html	2022-01-05	The National Guideline Clearinghouse (NGC) and National Quality Measures Clearinghouse (NQMC) websites, including the primary content of guideline and measure summaries, respectively, are no longer available.
29	Green-Aid Lotus	Nigeria	Green-Aid Lotus is an organization created by young people who are mental health advocates, with the purpose of sharing information about mental health conditions in order to demystify and destigmatise the conversation.	https://twitter.com/aidlotus	2021-12-11	Could not find website
30	Vagrant No More	Ghana United States of America	We are raising funds and promoting initiatives to destigmatize, educate, and provide aid to those struggling with mental health disorders in Africa.Our mission is to fight against the stigma of disgrace and humiliation associated with those battling against mental health disorders in Ghana. We will do so through a continuum of aid enriched with supportive services while campaigning to improve aid…	https://vagrantnomore.wixsite.com/vagrantnomore	2021-12-11	Could not find website
50	Mental Service Users Association - Ethiopia	Ethiopia	The Mental Service Users’ Association Ethiopia (MSUAE) is an association of mental health care users in Ethiopia. The key issues that the MSUAE seeks to address are to increase community awareness about mental health, reduce stigma and support people with lived experience to live in dignity, empower service users and their families to be their own advocate in the development and improvement of me…	https://twitter.com/usersmental	2021-12-15	Could not find website
59	TINADA Youth Organization (TIYO)	Kenya	TINADA Youth Organization is a community-based organization working in the western part of Kenya focusing on integrated mental health rights education and campaigns, child and youth empowerment, sexual reproductive health and disaster risk-reduction.We focus on five main Pillars: Mental Health Prevention Therapies Rehabilitation Rights Advocacy Research Mental Health Financing Advocacy	https://www.facebook.com/TINADAYOUTHORG/	-	Could not find website
61	Botswana Network for Mental Health	Botswana	The organization exist to transform and destigmatize Mental Health by addressing distinguished human challenges through linkages of mental health , advocacy at high level stakeholder to bring change on legislation and linking people to care.	https://www.facebook.com/MentalHealthisvital/	-	Could not find website
121	Embrace Emotions Support Network	Botswana	Embrace Emotions Support Network exists to pivot awareness on mental health issues and to advocate for those suffering from mental health problems.Summary of relevant work: Embrace Emotions Support Network (EESN) was registered in June 2016 as an NGO and duly launched in September 2016. Since its inception, EESN has organised and participated in many forums that work to promote mental health and …	https://www.mhinnovation.net/organisations/embrace-emotions-support-network?mode=List	2021-12-18	Could not find website
123	UNIPSY et Bien etre	Cameroon	UNIPSY et Bien etre focuses on raising awareness, providing training and provision of care in the context of mental health.We have collaborated with several other organisations and partners: Association ASP (Actions in Public Health) within the framework of the psychosocial care project for teenage mothers since 2014 CASS of Nkolndongo (a community-health hospital in Yaounde) where regular traini…	https://www.facebook.com/UNIPSY	2021-12-18	Could not find website
144	IOGT International	Albania Australia Bangladesh Belarus Bosnia and Herzegovina Burundi Cambodia Congo (Democratic Republic of the) Denmark Estonia Faroe Islands Finland Gambia Germany Ghana Guinea Guinea-Bissau Iceland India Iran (Islamic Republic of) Ireland Kenya Lesotho Liberia Malawi Mali Mexico Nepal Nigeria Norway Pakistan Philippines Poland Portugal Romania Russian Federation Senegal Serbia Sierra Leone Slov…	IOGT International is the premier global network for evidence-based policy solutions and community-based interventions to prevent and reduce harm caused by alcohol and other drugs.Summary of relevant work: Our community work and advocacy seek to create the conditions for all people to lead happier, healthier, richer and freer lives. This heart-driven work towards achieving change is guided by fou…	https://www.mhinnovation.net/organisations/www.iogt.org	2021-12-20	Could not find website
166	No Health without Mental Health GM	Gambia	No Health without Mental Health initiative The Gambia is a non-profit organization complementing the government’s efforts in terms of mental health service delivery, support, health promotion and various issues surrounding it. Summary of relevant work: NHMH-GM is involved in many activities and partnering with sister organizations. We recently embarked on the commemoration of the world mental hea…	https://www.facebook.com/NoHealthWithoutMentalHealthGambia/?ref=page_internal	2021-12-20	Could not find website
180	Giving carers a voice	Thailand	We are a group of researchers aiming to develop child mental health through collaboration between Thailand (Thammasat University) and the UK (University College London and King’s College London). Summary of relevant work: Developmental disorders, such as Autism Spectrum Disorder, are common and have a large impact on children and their families. These disorders can cause a high degree of disabili…	https://www.ucl.ac.uk/igh/research/a-z/carers-voices	2021-12-20	Could not find website
182	Africa Initiative for Universal Development Organization-Sierra Leone	Sierra Leone	Africa Initiative for Universal Development Organisation (AIUDO) is a national, non-governmental organization working with the poorest and most vulnerable communities in Sierra Leone, providing community-led programs which lead to long-term sustainable poverty reduction and community development outcomes. We also lead advocacy campaigns, institutional strengthening and capacity-building, and rese…	https://www.facebook.com/Africa-Initiative-for-Universal-Development-AIUD-1299273770092375/	2021-12-20	Could not find website
189	SPOTA - Mental Health Program	Australia	A whole-of-community, multi-method program to improve mental health literacy in order to reduce the incidences and effects of depression, anxiety, deliberate self-harm and suicide among young people. Summary of relevant work: The SPOTA program achieves it’s purpose by implementing a collective impact community strategy that uses a multimethod approach to improve mental health literacy. This inclu…	https://www.mhinnovation.net/organisations/www.spota.org.au	2021-12-20	Could not find website
202	Get Happy Indonesia	Indonesia	Get Happy Indonesia is an Indonesian non-profit community-based organisation that aims to start conversations and spread knowledge about depression, mental health and happiness. Summary of relevant work: Learning Forum "Saling Ilmu Get Happy" A discussion/learning forum held every 1 or 2 months with different topics discussing different aspects, perspectives and approaches for mental health issue…	http://www.get-happy.org/	2021-12-21	Could not find website
203	Mental Health Association of Tanzania	Tanzania, United Republic of	MEHATA is an association for mental health care providers in Tanzania that aims to promote recognition of the importance of mental health in Tanzania, promote development of mental health services and maintain satisfactory integration of mental health care within other professional disciplines.	https://www.facebook.com/mehataorg/	2021-12-21	Could not find website
221	Indonesia Mentality Care	Indonesia	Indonesia Mentality Care was first established by a psychiatrist and his patient to raise awareness about mental health and to bridge the gap between the public and mental health knowledge and industry. Now, the community-based organisation consists of professionals (psychiatrists and psychologists), university students and people who are diagnosed with mental health related problems. Free Mental…	https://www.mhinnovation.net/organisations/mentalitycareid@gmail.com	2021-12-21	Could not find website
228	DEAR Psyconsult		DEAR Psyconsult aims to be the mouth piece for people with mental health and to try and educate all concern on issues arising in the area of mental health. To build a more sustainable livelihood and empowerment center to advocate for the needs of the mentally challenged especially women and children. To also undertake and raise funds for conducting research in the area of mental health. Summary o…		2021-12-21	Could not find website
241	NCHS Global Mental Health	Ghana	National Catholic Health Service (NCHS) is an independent, not-­for-­profit healthcare provider operated by the Catholic Church in Ghana. Through a network of 34 secondary level hospitals and 68 primary health care clinics, organized in 20 Catholic Dioceses, the NCHS system serves over 27% of the population (nearly 7 million people). The NCHS is closely integrated with the Ghanaian Ministry of He…	-	2021-12-21	Could not find website
252	United Children and Youth Development Association	Gambia, The	United Children and Youth Development Association is a registered voluntary group, aimed at nurturing the talents of young people and sensitize them on some of the issues affecting their life. the organization was founded to change the narrative of our people status quo, with a mission of effectively participating in the voluntary services that will contribute to the well being of people, creatin…	https://nyc.gm/our_members/united-children-and-youth-development-association-the-gambia/	2021-12-22	Could not find website
260	Youth Coalition - Mozambique	Mozambique	Areas(s) of interest in Reproductive, Maternal, Newborn and Child Health (RMNCH) Human Rights Sexual and Reproductive health Youth and adolescent health	https://www.who.int/pmnch/about/members/database/youth_coalition_mozambique/en/	2021-12-22	Could not find website
281	National Youth Network of Comoros	Comoros	The National Youth Network aims to promote a youth leadership, and participation in developement process, including decisions-making. Sexual and reproductive health, youth employement, human rights and gender fairness are the main areas in which our work is based. We aim aslo to empower young people by promoting youth self employement and entrepreunership	https://orgs.tigweb.org/national-youth-network-of-comoros	2021-12-22	Could not find website
334	Bulgarian Youth Association	Bulgaria	Bulgarian Youth Association is a Youth non-profit/non-governmental organization established in Sofia, Bulgaria at 2014 when a group of young people decided to unite their efforts for causes that are important to all of us, although we come from different backgrounds. The idea of this organization is to be the point from which to obtain a common vision for the important aspects of our lives. We wa…	Bulgarian Youth Association	2021-12-25	Could not find website
439	Cangrands	canada	CANGRANDS is a not-for-profit organization devoted to providing support for Kin caregiver families across Canada. Approximately 57,000 children are being raised by Kin in Canada. Most of these children are being raised by a grandma or aunt who is retired with very low income. There is very little in the way of support for these children, many of which have suffered neglect and abuse. CANGRANDS we…	http://www.cangrands.com/	2021-12-30	Could not find website
476	Roy McMurty Youth Centre	canada	The Roy McMurtry Youth Centre in Brampton is an innovative detention facility designed to accommodate youth in detention and those serving secure custody sentences. The Centre offers educational, recreational and rehabilitative programs intended to help reduce the likelihood of youth offenders to re-offend, while ensuring they are held accountable for their actions.		2021-12-31	Could not find website
485	MOUNT SINAI ADOLESCENT HEALTH CENTER - PROJECT ​IMPACT		The Mount Sinai Adolescent Health Center provides confidential, comprehensive medical, mental health, family planning, and health education services to young people between the ages of 10 and 22 years. Project IMPACT is a section of the Mount Sinai Adolescent Health Center that focuses specifically on free, confidential medical and mental health services for youth living with HIV ages 13 to 24 ye…	-	-	Could not find website
36	Peduli Remaja Indonesia	Indonesia	Peduli remaja is an online community focused on improving the mental health of teenagers.	https://peduliremajaid.blogspot.co.uk/	-	website not in English
271	ADSA	Angola	ADSA is an Angolan youth organization dedicated to ensuring the bio-psycho-social well-being of young Angolans	https://ong-adsa.blogspot.com/	2021-12-22	website not in English
368	Romanian Youth Forum	Romania	The Romanian Youth Forum (Forumul Tinerilor din România) is a new national youth platform representing 165 Romanian youth organizations (6 national and 159 local NGOs). Our goal is to empower, represent and support young people in Romania, as well as to ensure the active participation of young people in society. The organization was established at the beginning of 2014, as a response to the need …	http://www.youth-forum.ro/	-	website not in English
