# Supplementary material for: An umbrella review of reviews on challenges to meaningful adolescent involvement in health research
Source: Health Expect. 2024 Jan 27;27(1):e13980. doi: 10.1111/hex.13980 (PMC10821743; doi:10.1111/hex.13980)
Supplement: Supplementary file 1 — Supporting information. [file HEX-27-e13980-s001.zip › Search record and results/Other sources/Websites of health organizations/Compiled list of websites, search strategies and results/3. Final list of websites searched.xlsx]

## Sheet: Final websites searched
Sr no.	Organizations	Country	About the organization	Website	Search option	Keywords	Results	Relevant reviews identified	Date searched	Youth researchers	Young experts
1	Mentally Aware Nigeria Initiative (MANI)	Nigeria	Mentally Aware Nigeria Initiative (MANI) is Nigeria’s largest youth run and youth-focused mental health organization. We are a community of young people who are championing the fight against mental health related stigma and creating an environment that makes it possible for people to seek care for their mental health without fear of discrimination.	project-covid.ng	No	N/A		0	2021-12-10	-
2	Neuropsychiatric Hospital, Aro Abeokuta	Nigeria	Aro hospital provides qualitative and innovative primary, secondary and specialised hospital and community based mental health services, as well as training and research. The services are biased toward treatment and rehabilitative care of severe mental illness as a tertiary referral centre to other psychiatric care facilities in the country. Specialised care provided include: child and adolescent…	https://www.neuroaro.gov.ng/main/	No	N/A		0	2021-12-10	-
3	ROW Foundation	United States of America	ROW Foundation exists to improve the lives of people living with epilepsy and associated psychiatric disorders in under-resourced areas of the world. Since 2015, ROW Foundation has facilitated grants of EEG equipment to hospitals in Armenia, Ghana, India, Kenya, Republic of Georgia, Sudan, Suriname and Uganda for the diagnosis of epilepsy and has supported training programs for healthcare provide…	https://rowpharma.org/	Yes	Youth involvement Youth engagement Stakeholder Participatory		0	2021-12-10	-
4	stem4	United Kingdom of Great Britain and Northern Ireland	stem4 is a charity that promotes positive mental health in teenagers and those who support them including their families and carers, education professionals, as well as school nurses and GPs through the provision of mental health education, resilience strategies and early intervention. This is primarily provided digitally through our innovative education programme, pioneering mental health apps, …	http://www.stem4.org.uk/	Yes	Youth involvement=0 Youth engagement=1 Stakeholder=0 Participatory=0 Public and patient involvement=1 Advisory =0 co-production =0 Human centered design =0 peer researcher =0 co-researcher =0 young researcher =0 lived experience=9		0	2021-12-10	-
5	Uganda Harm Reduction Network	Uganda	Uganda Harm Reduction Network works to advocate for practical interventions aimed at supporting and addressing issues of men and women who use drugs. Promotes effective prevention, treatment, care and support for people who use drugs living with and affected by HIV, Hepatitis, Tuberculosis and other related health issues in Uganda. Raises awareness and increases knowledge on sexual reproductive h…	http://www.ugandaharmreduction.org/	Yes	Youth involvement=0 Youth engagement=1 Stakeholder=0 Participatory=0 Public and patient involvement=1 Advisory =0 co-production =0 Human centered design =0 peer researcher =0 co-researcher =0 young researcher =0 lived experience=9		0	2021-12-10	-
7	Umang Hotline Pakistan	Pakistan	Umang provides Pakistan’s first 24/7 Mental Health Helpline. It is run by clinical psychologists, therapists, counselors and psychiatrists and operates free of cost for individuals calling in to require professional help.	umang.com.pk	No	N/A		0	2021-12-10	-
8	Centre for Children in Vulnerable Situations (CCVS) - Uganda	Uganda	CCVS-Uganda promotes the mental health and wellbeing of children, youth, adults and communities within Alebtong, Kitgum, Lira and Oyam District, Northern Uganda, through mental health sensitization and professional psychotherapy.	http://www.centreforchildren.be/lira---northern-uganda/	No	N/A		0	2021-12-10	-
9	Halo Jiwa Indonesia	Indonesia	"Halo Jiwa" comes from the words "Halo/Hello" and "Jiwa/Soul". Halo Jiwa expect that all people in Indonesia can recognize and aware of the mental health issues surrounding them. Halo Jiwa provides a forum for mental health promotion and education through various media in order to reduce the stigma and prejudice toward mental health problems	http://halojiwa.blogspot.com/	Yes	Youth involvement=0 Youth engagement=0 Stakeholder=1 Participatory=0 public and patient involvement=0 Advisory =0 co-production =0 Human centered design =0 peer researcher =0 co-researcher =0 young researcher =0 lived experience=0		0	2021-12-10	-
10	Child, Adolescent and Family Services (CAFS)	Sri Lanka	Child, Adolescent and Family Services (CAFS) is a space where children, adolescents, adults and their families experiencing mental ill-health, stigma, and isolation can access clinical and psychosocial services in a setting where they feel at home.	https://cafs.lk/	Yes	Youth involvement=0 Youth engagement=0 Stakeholder=1 Participatory=0 public and patient involvement=0 Advisory =0 co-production =0 Human centered design =0 peer researcher =0 co-researcher =0 young researcher =0 lived experience=0		0	2021-12-10	-
11	International Assistance Mission (IAM)	Afghanistan	The International Assistance Mission (IAM) is a well-respected non-governmental organization working to end stigma surrounding mental health conditions, improve lives and build local capacity in health, development and education in Afghanistan.	https://iam-afghanistan.org/	Yes	Youth involvement=0 Youth engagement=0 Stakeholder=0 Participatory=7 public and patient involvement=0 Advisory =0 co-production =0 Human centered design =0 peer researcher =0 co-researcher =0 young researcher =0 lived experience=5		0	2021-12-10	-
12	Mariwala Health Initiative	India	The Mariwala Health Initiative (MHI) is a funding agency for innovation mental health initiatives, with a particular focus on making mental health accessible to marginalized persons and communities. To collaborate with a range of stakeholders in the area of mental health in India in order to: Create wider awareness of concerns Support and enable quality services as well as ongoing research Encour…	https://mhi.org.in/	Yes	Youth involvement=0 Involve=2 Youth engagement=0 Engage=4 Stakeholder=1 Participatory=0 public and patient involvement=0 Advisory =1 co-production =0 Human centered design =1 peer researcher =1 co-researcher =0 young researcher =0 lived experience=1 Guide=5 Handbook=1 Framework=2		0	2021-12-10	-
13	International Centre for Evidence in Disability	United Kingdom of Great Britain and Northern Ireland	ICED develop tools, techniques and evidence on disability, leading to scalable interventions that can improve people's lives across the world. Our work is divided into three areas: measuring disability and impairments health, wellbeing and disability access to health and rehabilitation. We focus on research, teaching and communication. We aim to translate research outcomes into practice. Our clos…	https://www.lshtm.ac.uk/research/centres/international-centre-evidence-disability	No	N/A		0	2021-12-20	-
14	Coalition for Action for Preventative Mental Health (CAMPH) Kenya	kenya	To address and anchor cross cutting challenges for member stakeholder organizations in preventive and protective mental health at the community level.	https://sites.google.com/view/mentalhealthpreventionke/home	No	N/A		0	2021-12-10	-
15	Glasswing International	Colombia Costa Rica Dominican Republic El Salvador Guatemala Honduras Mexico Nicaragua Panama	Glasswing is an innovative non-profit whose mission is to address the root causes and consequences of poverty, trauma, and violence, through public health and education programs that empower youth and communities and strengthen public systems.	https://glasswing.org/es/	Yes	Youth involvement=1 Involve=4 Youth engagement=1 Engage=9 Stakeholder=2 Participatory=0 public and patient involvement=0 Advisory =3 co-production =0 Human centered design =0 peer researcher =0 co-researcher =0 young researcher =0 lived experience=0 Guide=3 Handbook=0 Framework=0		0	2021-12-10	-
16	Centre for Mental Health & Counselling-Nepal (CMC-Nepal)	Nepal	CMC-Nepal promotes mental health and psychosocial wellbeing by working in collaboration with government, non- government and community-based organizations. CMC-Nepal has developed, tested and scaled-up an effective innovation called the Community Mental Health Program to address the mental health and psychosocial needs at community level. In 17 years, CMC-Nepal has trained over 1000 government he…	http://www.cmcnepal.org.np/	Yes	Youth involvement=0 Involve=3 Youth engagement=0 Engage=0 Stakeholder=2 Participatory=2 public and patient involvement=0 Advisory =0 co-production =0 Human centered design =0 peer researcher =0 co-researcher =0 young researcher =0 lived experience=2 Guide=7 Handbook=0 Framework=0		0	2021-12-10	-
18	United for Global Mental Health	United Kingdom of Great Britain and Northern Ireland	We are a catalyst organisation that brings ambition to global advocacy, innovation to financing and voice to campaigning. We are a catalyst organisation that brings ambition to global advocacy, innovation to financing and voice to campaigning. Advocacy United for Global Mental Health helps initiate and coordinate advocacy efforts to raise funding and political will for global mental health care. …	https://unitedgmh.org/	No	N/A		0	2021-12-10	-
19	HAPPINESS Health Care (HHC) Foundation	Nigeria	HHC foundation works with partners, collaborators and stakeholders to develop and implement disability inclusive projects in communities to increase access to health care and enhance wellbeing. Summary of relevant work: The HAPPINESS Project (Health Action for Psychiatric Problems In Nigeria including Epilepsy and Substances), a pioneering program based in Imo State, Nigeria was initiated in spri…	https://www.hhc-foundation.org/	Yes	Youth involvement=0 Involve=2 Youth engagement=0 Engage=1 Stakeholder= 2 Participatory=0 public and patient involvement=0 Advisory =0 co-production =0 Human centered design =0 peer researcher =0 co-researcher =0 young researcher =0 lived experience=0 Guide=2 Handbook=0 Framework=2		0	2021-12-10	-
20	Twogere Community Initiatives	Uganda	Twogere Community Initiatives seeks to change the perceptions, attitudes and behaviors towards people living with mental health conditions in order to address the stigma and discrimination that they face. Summary of relevant work: We are engaged in a number of activities including: Creating awareness about mental health conditions Providing peer to peer support Professional mental health counsell…	https://www.twogereug.org/about-us	No	N/A		0	2021-12-10	Godfrey Kagaayi (https://twitter.com/kagaayig)
21	The Center for Victims of Torture	Ethiopia Iraq Jordan Kenya Uganda United States of America	Summary of relevant work: Ethiopia – CVT provides direct counseling to Eritrean refugees living in camps south of Shire. Many are young men fleeing forced and indefinite conscription into the Eritrean military. But many women and children also are forced to leave and face horrifying experiences as they try to escape. In addition, to meet tremendous need for mental health care among South Sudanese…	https://www.cvt.org/	Yes	Youth involvement= 0 Involve=12 Youth engagement=3 Engage=70 Stakeholder=1 Participatory=4 public and patient involvement=1 Advisory =90 co-production =0 Human centered design =0 peer researcher =0 co-researcher =0 young researcher =0 lived experience=30 Guide=34 Handbook=1 Framework=17		0	2021-12-10	-	None
22	BULLYID	Indonesia	We provide free emotional and legal guidance and support for cyberbullying and physical and mental abuse via live chat. Summary of relevant work: 'Cyber security: Protecting Kids Online, 13th August 2020 in partnership with Asia-Pacific Institute for Broadcasting Development (AIBD) Criminal Defamation and Free Speech in the Digital Age: Perspectives from Indonesia and The United States, August 10…	https://bullyid.org/	No	N/A		0	2021-12-11	-	None
23	International Association for Suicide Prevention (IASP)	United States of America	The International Association for Suicide Prevention (IASP) is dedicated to preventing suicidal behaviour, alleviating its effects, and providing a forum for academics, mental health professionals, crisis workers, volunteers and suicide survivors.	https://www.iasp.info/	Yes	Youth involvement= 2 Involve=16 Youth engagement=1 Engage=22 Stakeholder=8 Participatory=3 public and patient involvement=1 Advisory =4 co-production =2 Human centered design =0 peer researcher =7 co-researcher =0 young researcher =11 lived experience=9 Guide=26 Handbook=1 Framework=4		0	2021-12-11	-
25	War Child	Burundi Colombia Congo (Democratic Republic of the) Germany Jordan Lebanon Palestine, State of South Sudan Sri Lanka Sweden Syrian Arab Republic Uganda	War Child works exclusively to improve the resilience and wellbeing of children living with violence and armed conflict. We deliver child protection, education and psychosocial support and undertake research to demonstrate the effectiveness of our interventions.	https://www.warchildholland.org/care-system-overview/ www.warchild.org.uk	Yes	Youth involvement=6 Involve=59 Youth engagement=12 Engage=34 Stakeholder=3 Participatory=2 public and patient involvement=0 Advisory =0 co-production =0 Human centered design =0 peer researcher =3 co-researcher =0 young researcher =14 lived experience=49 Guide=5 Handbook=0 Framework=3		0	2021-12-11	Sophie Bray-Watkins, Youth Advocacy and Engagement Adviser SophieB@warchild.org.uk, youth@warchild.org.uk
26	Brio	Ecuador India Mexico Peru United States of America	Brio enables access to quality mental health care through design and collaboration with community leaders and organizations.Through its flagship multi-year partnership program, Brio provides a mental health design process, toolkit, consultation, evaluation and leadership support for building community-owned models of care. Since 2018, Brio has worked with local organizations in Ecuador, Mexico, P…	https://startbrio.org/	No	N/A		0	2021-12-11	-
27	Beating Mental Health Stigma	Kenya Mauritius	We offer peer support and professional counselling to the youth in order to equip them with resources that allow them to maintain and improve their mental well being, in doing so we intend to reduce the rising number of suicide cases among the youth.	https://ferryljudah.wixsite.com/myclimatestand/copy-of-about-y-a-s-s	No	N/A		0	2021-12-11	-
28	Antara	India	Antara is a non-profit, non-governmental organization in India extending holistic mental healthcare facilities to people from all socioeconomic backgrounds, including destitute persons.A Team of qualified Psychiatrists and Nurses work with Antara. Antara takes it upon itself to ensure that any person knocking on its door for help does not go back empty handed. Over 40,000 patients have been treat…	http://antaraglobal.org/	No	N/A		0	2021-12-11	-
32	The Health Collective	India	The Health Collective aims to be a safe space and repository for trusted information on mental health and mental illness, including first-person accounts of lived experience from an India lens.The Health Collective features blogs by psychologists on depression and anxiety disorders, first-person accounts by survivors on life with bipolar disorder, overcoming an eating disorder, living with schizo…	http://www.healthcollective.in/	Yes	Youth involvement=0 Involve=10 Youth engagement=2 Engage=65 Stakeholder=16 Participatory=0 public and patient involvement=0 Advisory =5 co-production =0 Human centered design =1 peer researcher =3 co-researcher =1 young researcher =15 lived experience=38 Guide=53 Handbook=2 Framework=12		0	2021-12-13	Amrita Tripathi is the founder-editor of The Health Collective and a partner at The Collectif . She has 18 years of work experience in the media and as a writer. co-authored d Young Mental Health https://twitter.com/amritat
33	Zimbabwe OCD Trust	Zimbabwe	To raise awareness of the existence of Obsessive Compulsive Disorder (OCD) and Anxiety Disorders (AD), among Zimbabwean communities and to provide support.	https://www.zimbabweocdtrust.org/	No	N/A		0	2021-12-13	-
34	Telepsychiatry Research and Innovation Network Ltd	Bangladesh	Telepsychiatry Research and Innovation Network Ltd aims to promote, foster development and assist the studies of the acquisition, dissemination and application of knowledge and information concerning technology aided health research in all its aspects including mental health and psychosocial issues. We provide an online global Telepsychiatry platform to promote communication and interaction among…	https://www.trin.healthcare/public/	No	N/A		0	2021-12-14	-
35	The Tema Foundation	Canada	The Tema Foundation is a non-profit with the goal of linking partners in mental health to make a greater impact on the issues facing first responders, care providers, and the important people in their lives. Our evidence-based and/or evidence-informed education and curriculum in mental health and wellness is for first responders, public safety personnel, frontline workers, health care professiona…	http://www.tema.foundation/	No	N/A		0	2021-12-14	-
37	Orygen	Australia	Orygen, The National Centre of Excellence in Youth Mental Health is the world’s leading research and knowledge translation organisation focusing on mental ill-health in young people. At Orygen, our leadership and staff work to deliver cutting-edge research, policy development, innovative clinical services, and evidence-based training and education to ensure that there is continuous improvement in…	https://orygen.org.au/	Yes	"“YOUTH INVOLVEMENT” INVOLVE “YOUTH ENGAGEMENT” ENGAGE STAKEHOLDER PARTICIPATORY “PUBLIC PATIENT INVOLVEMENT” ADVISORY “CO-PRODUCTION” “HUMAN CENTERED DESIGN” “PEER RESEARCHER” CO-RESEARCHER “YOUNG RESEARCHER” “LIVED EXPERIENCE” GUIDE HANDBOOK FRAMEWORK "	837 (SEARCHED upto 120 or 10 pages)	0	2021-12-30	YOUTH PARTICIPATION LEADERS DR MAGENTA SIMMONS is a Research Fellow in Evidence-Based Clinical Decision Making and the Youth Partnerships in Research Coordinator at Orygen. As the Youth Partnerships in Research Coordinator, Dr Simmons works with the Orygen Youth Research Council to promote youth participation across Orygen's Research Division; putting young people at the centre of what research w…	YOUTH RESEARCH COUNCIL Angelica Ojinnaka picture Angelica Ojinnaka Angelica Ojinnaka is an enthusiastic Nigerian-Australian youth advocate and researcher. Her passions include mental health promotion, policy and advocacy, youth participation in policy decision-making, dismantling racism and gender justice. READ MORE > Grace Morgan picture Grace Morgan Grace lives in Tasmania and grew up in an out…
38	Anxiety UK	United Kingdom of Great Britain and Northern Ireland	Anxiety UK provides information and support services for anyone affected by anxiety, stress and anxiety-related depression including all anxiety disorders.	https://www.anxietyuk.org.uk/	Yes	Youth involvement=0 Involve=20 Youth engagement=0 Engage=22 Stakeholder=0 Participatory=0 public and patient involvement=0 Advisory =3 co-production =0 Human centered design =0 peer researcher =2 co-researcher =0 young researcher =1 lived experience=11 Guide=71 Handbook=1 Framework=4		0	2021-12-14	Professor Cathy Creswell
39	Cape Mental Health	South Africa	Cape Mental Health is committed to challenging socially restrictive and discriminatory practices affecting the mental health of all people. We provide a range of community-based services for persons with intellectual and psychosocial disabilities. Services to Children and Adults with Intellectual Disability: Psychosocial Rehabilitation Services to Adults with Psychosocial Disability: Innovation &…	https://capementalhealth.co.za/	No	N/A		0	2021-12-14	-
40	Member Care Associates--GMH-Map Project		GMH-Map is a collaborative project to compile and share important resources for Global Mental Health (GMH). Through publications, training, and a website, the project helps to provide a "global map for a global movement" to navigate the GMH domain better and find relevant ways for connecting and contributing. The project is part of the growing GMH efforts to work inter-sectorally in promoting qua…	https://sites.google.com/site/gmhmap/	No	Youth involvement=0 Involve=1 Youth engagement=0 Engage=4 Stakeholder=0 Participatory=0 public and patient involvement=0 Advisory =0 co-production =0 Human centered design =3 peer researcher =2 co-researcher =0 young researcher =0 lived experience=6 Guide=12 Handbook=3 Framework=4		0	2021-12-15	-
41	Basic Needs Basic Rights Kenya	Kenya	Basic Needs Basic Rights Kenya supports people with mental health disorders to live and work successfully in their communities by facilitating access to mental health care and social support services. Summary of relevant work: Anti-Stigma Campaign in Nairobi; A programme where Persons with lived experience (champions) are leading conversations with persons without lived experience of mental healt…	https://basicneedskenya.org/	No	N/A		0	2021-12-15	Dennis Mwiti Eric Ochieng Owino
42	WAYAS Counselling & Psychotherapy Service	Gambia	WAYAS aims to promote, encourage, educate, and support the psychological well-being and mental health of vulnerable children, young people and adults in The Gambia. Our vision is to provide accessible, quality community mental health services.	http://wayas-gm.org/	No	N/A		0	2021-12-15	-
43	The MHPSS Collaborative	Denmark	The MHPSS Collaborative is a global platform for research, practice, learning and advocacy. We connect key academic and humanitarian actors with local civil society to give children and families in fragile circumstances the possibility to thrive.	https://mhpsscollaborative.org/	No	N/A		0	2021-12-15	Victor Ugo gathered a fantastic group of youth advocates and champions who enriched and steered these recommendations toward a brighter future	Grace Gatera (Rwanda), Margianta Surahman Juhanda Dinata (Emancipate Indonesia), Yves Miel Zuniga (MentalHealthPH, Philippines), Fatou Dieye Fall (Safe Open Space, Senegal), Satvik Sethi (Runaway, India), Mohammed Zurak (Ghana), Mame Bousso (Senegal), Janitra Hapsari (Mental Health Matters, Indonesia), Victor Hugo (Mentally Healthy Aware, Nigeria).
45	The Good Practice Group	Sri Lanka	The Good Practice Group is a ‘social business‘ that seeks to reduce the burden of human suffering in Sri Lanka and elsewhere through the development of good quality, equitable, accessible and sustainable mental health and psychosocial support services. Care and protection of children: Support to establishment and functioning of child rights advocacy network, including advising on disaster respons…	http://goodpracticegroup.org/	No	N/A		0	2021-12-15	-
46	Green String Network	Ethiopia Kenya Somalia South Sudan	Green String Network (GSN) is a multi-disciplinary team of peacebuilders, community development workers, psychologists and researchers designing trauma-informed interventions and methods for their evaluation. Our work is focused on addressing trauma as one of the root causes of violent behavior.	https://www.green-string.org/	No	N/A		0	2021-12-15	-
48	Burans	India	Burans is a partnership project of the Emmanuel Hospital Association and works primarily with communities to improve mental health care in Uttarakhand in northern India. Training We run training workshops with primary healthcare workers, such as ASHA and AWW, to help improve understanding and identification of mental illness, as well as making them aware of available services for referral. Team m…	https://burans.org/	No	N/A		0	2021-12-15	Kaaren Mathias kaaren@eha-health.org
49	The Human Aspect	Norway	The vision of The Human Aspect is to fill the mental health gap between the professional services out there and everyday people, to make sure no one is ever alone with a life challenge.The Human Aspect was founded in 2017 by Norwegian Jimmy Westerheim and is growing at high pace. Currently, we have users in more than 190 countries and have reached more than 25 million users through our multiple c…	https://thehumanaspect.com/	Yes	N/A		0	2021-12-15	-
51	Enosh The Israeli Mental Health Association	Israel	Enosh – The Israeli Mental Health Association promotes the recovery, social inclusion, and rights of people with a psychosocial disability and their families. Our goals are to provide quality professional rehabilitation services in the community, pioneer new services in mental health care, raise social awareness in the field of mental health and promote the rights of people with psychosocial disa…	http://impact-transfer.org/zero/enosh-seeds-of-wellness/	No	N/A		0	2021-12-15	-
52	Hope Revival Organization	Turkey	A humanitarian, non-governmental, non-profit organization specializing in mental health, psychosocial support, protection and capacity building.Our main priorities are aimed at improving access and availability of evidence based, high quality and culturally sensitive mental health services and psychosocial support for populations affected by conflict and crisis in order to build sustainable local…	https://hope-revival.ngo/	No	N/A		0	2021-12-15	-
53	Euro Youth Mental Health	United Kingdom of Great Britain and Northern Ireland	We are a network of mental health youth work experts and young people with personal experience of mental health difficulties. We empower and train young people to use their stories to make a positive change in services and research on youth mental health across Europe. Summary of relevant work: Delivery of trainer to mixed national young people and/or professionals Study weeks with Council of Eur…	https://eymh.org/	No	N/A		0	2021-12-15	Youth Involvement Lead Nick Morgan (nickm@eymh.org) Julian Edbrooke-Childs & Jenna Jacob, Child Outcomes Research Consortium (CORC) PPI Lead: Nick Morgan, Euro Youth Mental Health, London	Peer researchers Inga Spuerck and Milos Stankovic Research Associate: Florence Ruby, CORC, London, UK - @NeuroFlorence (Twitter) Advocate volunteer Grace advocate volunteer Katrina
55	International Rescue Committee	United States of America	The International Rescue Committee is on the ground in more than 40 countries, providing emergency relief, relocating refugees, and rebuilding lives in the wake of disaster. Through 22 IRC locations in cities across the United States, we resettle refugees in the U.S. and help them become self-sufficient.	http://www.rescue.org/	Yes	“Youth involvement” Involve “Youth engagement” engage Stakeholder Participatory “public patient involvement” Advisory “co-production” “Human centered design” “peer researcher” co-researcher “young researcher” “lived experience” Guide Handbook Framework	3498 (searched upto 100 results i.e. 10 pages)	0	2021-12-30	-
56	National Rehabilitation for Drugs and War Affected Persons (NARDWAP)	Liberia	Shaping the future of substance use individuals and war affected persons through rehabilitation and reintegration into the communities. Services provided: Transitional housing for individuals with addiction and mental illness; Drug and Counseling Mental Health Assessment and treatment Anger Management Stress Management Youth Violent Prevention Sex Offender Assessment & Treatment Provide inclusive…	https://teens.drugabuse.gov/national-drug-alcohol-facts-week/ndfw-registration-national-rehabilitation-drugs-and-war-affected	Yes	Youth involvement=1 Involve=4 Youth engagement=0 Engage=5 Stakeholder=0 Participatory=0 public and patient involvement=0 Advisory =2 co-production =10 Human centered design =1 peer researcher =45 co-researcher =1 young researcher =3 lived experience=0 Guide=55 Handbook=0 Framework=0		0	2021-12-15	-
57	GRT - Gruppo per le Relazioni Transculturali	Italy	GRT is a non-governmental organization, established in Italy in 1968, whose interventions focus on Community Mental Health and Psychosocial Support (MHPSS), Protection (SGBV- Sexual and Gender Based Violence, Street Children), support to ethnic minorities and (forced) Migrations, being GRT’s core areas of expertise.	https://www.grtitalia.org/	Yes	Youth involvement=0 Involve=0 Youth engagement=0 Engage=0 Stakeholder=3 Participatory=0 public and patient involvement=0 Advisory =0 co-production =0 Human centered design =0 peer researcher =0 co-researcher =0 young researcher =0 lived experience=0 Guide=3 Handbook=0 Framework=0		0	2021-12-15	-
58	It’s Ok To Talk	India	It’s Ok To Talk is India’s first youth-only mental health campaign, offering a safe space to share your experiences with mental health, mental illness and wellbeing.	https://itsoktotalk.in/	Yes	Youth involvement=0 Involve=3 Youth engagement=1 Engage=3 Stakeholder=0 Participatory=0 public and patient involvement=0 Advisory =0 co-production =0 Human centered design =2 peer researcher =0 co-researcher =0 young researcher =0 lived experience=3 Guide=2 Handbook=0 Framework=0		0	2021-12-15	Vikram Patel Global Mental Health Expert, Sangath & Harvard Medical School Tara Bedi, Community Partnerships & Programs, India, Instagram Pattie Gonsalves at pattie.gonsalves@sangath.in	Anhad Khanna VIDHI YADAV • FEMALE • 19 • MUMBAI SHIKHAR YADAV, 20, MALE
60	Tap Elderly Women’s Wisdom for Youth (TEWWY)	Tanzania, United Republic of	TEWWY trains elderly women & network members to provide social support & mental health support, using life stories, experiences and counseling skills to empower communities.	http://www.tewwy.org/	No	N/A		0	2021-12-16	-	-
62	No Limit Generation (NLG)	United States of America	No Limit Generation’s global child-wellbeing platform, equips aid workers, educators, and caregivers with the critical guidance they need to protect, support, and heal vulnerable and displaced children.	https://www.nolimitgen.org/	No	N/A		0	2021-12-16	Christina Bethell,PhD, MBA, MPH, Director, Child and Adolescent Health Measurement Initiative Meera Seshadri Youth & Adolescent Global Health Communication Specialist	Jasmine Aguilera
63	International Consortium for Health Outcomes Measurement (ICHOM)	United Kingdom of Great Britain and Northern Ireland United States of America	ICHOM is an international non-profit organisation. Our mission is to unlock the potential of value-based health care by defining global Standard Sets of outcome measures that really matter to people and by driving adoption and reporting of these measures worldwide.ICHOM has completed two mental health Standard Sets; depression and anxiety in adults, and dementia. We are excited to have recently c…	https://www.ichom.org/	Yes	Youth involvement=0 Involve=3 Youth engagement=0 Engage=2 Stakeholder=0 Participatory=0 public and patient involvement=0 Advisory =0 co-production =0 Human centered design =0 peer researcher =0 co-researcher =0 young researcher =0 lived experience=4 Guide=43 Handbook=0 Framework=1		0	2021-12-16	Miranda Wolpert (Chair) | Wellcome Trust George Patton University of Melbourne ennie Hudson | Macquarie University Peter Brann | Eastern Health Child Youth Mental Health Service Judi Krause | Children’s Health and Hospital Services Queensland Faraz Mughal | Keele University Karolin Krause (Research Fellow) | University College London Kanika Malik | Sangath	Meghna Khatwani* | It’s Ok to Talk Bryan Young* | Jack.org Lucas Walters* | Jack.org Laura Birkinshaw* | Young Minds UK
64	NGO Development Foundation	Ukraine	We aim to provide psychological support and implementation of mental health services to those affected by tragic events in Ukraine.Summary of relevant work: NGO Development Foundation is a public organization, which consists of psychologists, psychiatrists, psychotherapists, social workers and other professionals in the field of mental health who provide support and psychosocial support as well a…	https://foundationdv.com/en/home	No	N/A		0	2021-12-16	-
65	The Jed Foundation	United States of America	The Jed Foundation is a non-profit that exists to protect emotional health and prevent suicide for our nation’s teens and young adults. Summary of relevant work: JED has three main areas of focus: We help schools evaluate and strengthen their mental health, substance abuse and suicide prevention programs and systems to safeguard individual and community health. We develop expert resources and cre…	https://www.jedfoundation.org/	Yes	Youth involvement=116 Involve= Youth engagement=122 Engage= Stakeholder=5 Participatory=0 public and patient involvement=157 Advisory =18 co-production =13 Human centered design =53		0	2021-12-16	Emily Bader Suzanne Button, Ph.D. Senior Clinical Director, High School Programming Rachel Czerny, JED Campus Advisor Erica Riba, L.C.S.W. Director, Higher Education & Student Engagement Erlinda Delacruz, JED Campus Advisor Jessica Orenstein, Director, High School Programming Outreach, Partnership & Engagement	Emily Kempe, Youth Engagement Advisor, High School Shannon Rose, JED Campus Advisor
66	Talang Dalisay	Philippines	Talang Dalisay is an organization founded in Manila, Philippines that aims to help people with mental health disorders through education and guidance and with various programs and services.Summary of relevant work: In the past Talang Dalisay has held fundraisers, online campaigns, scholarship programs and more. Our work revolves around supporting mental health conditions and reducing stigma aroun…	https://talangdalisay.org/	No	N/A		0	2021-12-16	Macy Lee Founder and Executive Director
67	SMART Recovery International		SMART Recovery is a global community of 3000 mutual-support groups in which participants meet weekly to help each other overcome the life challenges caused by any addiction.Summary of relevant work: SMART Recovery (Self Management And Recovery Training) is an international community focused on helping its participants learn about and practice a self-empowering approach for addressing addiction. P…	https://www.smartrecoveryinternational.org/	Yes	Youth involvement=0 Involve=6 Youth engagement=0 Engage=5 Stakeholder=2 Participatory=0 public and patient involvement=0 Advisory =10 co-production =0 Human centered design =0 peer researcher =0 co-researcher =0 young researcher =0 lived experience=0 Guide=9 Handbook=5 Framework=0		0	2021-12-16	-
68	AB Korkor Foundation for Mental Health	United States of America	We’re on a mission to increase awareness surrounding the prevalence of mental health diagnoses, and the staggering difficulties that individuals face navigating mental health care in the United States.Summary of relevant work: Supporting the Five Fifty Fifty Mental Health Run/Walk Series across the country for the purpose of raising awareness, reducing stigma and enforcing the role of physical we…	https://www.adelbkorkorfoundation.org/	No	N/A		0	2021-12-16	-	-
69	KOSHISH National Mental Health Self Help Organization	Nepal	KOSHISH is a national, non-governmental, non-profit, self-help organization which works on mental health issues in Nepal. KOSHISH takes a twin-track approach, carrying out advocacy and awareness programs as well as service delivery simultaneously.	www.koshishnepal.org	No	N/A		0	2021-12-16	-	-
70	Oasis of Love International Center for Women and Children	Nigeria	Oasis of Love improves psychological, emotional and physical and spiritual wellbeing of less-privileged children and women.Oasis of Love International Center for Women and Children is committed to improving and elevating the lives of women and children through the eradication of poverty, acquisition of new skills and provision of emotional, physical, spiritual and psychological support throughout…	https://oasisoflove.wixsite.com/oasisoflove	No	N/A		0	2021-12-16	-	-
71	Mental Health Information Centre of Southern Africa	South Africa	The Mental Health Information Centre (MHIC) aims to promote mental health in Southern Africa.Our work further includes assisting the MRC Unit on Risk and Resilience in Mental Disorders with recruitment for their research trials, promotion of the Bathuthuzele Youth Stress Clinic which offers a community service to children and adolescents with post-traumatic stress disorder, conducting research on…	https://www.mentalhealthsa.org.za/	Yes	Youth involvement=0 Involve= Youth engagement=0 Engage= Stakeholder=0 Participatory=0 public and patient involvement=1 Advisory =0 co-production =0 Human centered design =0 peer researcher =0 co-researcher =1 young researcher =5 lived experience=2 Guide=20 Handbook=1 Framework=6		0	2021-12-16	-
72	Kushinga	Zimbabwe	We are dedicated to mental health system strengthening in Zimbabwe through research, advocacy, and capacity building.We are a registered non-profit trust in Zimbabwe devoted to mental health system strengthening. We are proud to work with several local and global collaborators including the Ministry of Health and Child Care, University of Zimbabwe, Zimbabwe National Association of Mental Health, …	https://www.kushinga.org/	No	N/A		0	2021-12-16	-
74	Indian Mental Health and Research Centre	India	Indian Mental Health And Research Centre (IMHRC) is a specialized unit of the Indian Progressive Youth Forum dealing with psychological and behavioral issues of children, adolescents, adults and the geriatric population.	http://www.imhrc.org/	No	N/A		0	2021-12-16	-
76	Gateway Health Institute	South Africa	Gateway Health Institute (GHI) is a leading civil society organisation in South Africa in the HIV and Sexual Reproductive Health and Rights fields that is woman-owned and LGBTI-led.Summary of relevant work: GHI are currently prototyping a mental health assistant for people living with HIV, using artificial intelligence Mental Health First Aid	https://ghi.ngo/	No	N/A		0	2021-12-16	-	Adolescent & Youth Mentorship Programme Tinashe Nyoni, PMNCH mentee
77	Common Threads Project	United States of America	Common Threads Project offers a unique group recovery program for women who have survived sexual and gender-based violence (SGBV), war, and displacement. The model incorporates current evidence-based trauma treatment with a traditional practice that has allowed women to access healing and resilience in diverse cultural contexts.	https://commonthreadsproject.org/	No	N/A		0	2021-12-16	-
78	Humanity & Inclusion, the new name of Handicap International	France	Humanity & Inclusion (the new name of Handicap International) is an independent and impartial aid organisation working in situations of poverty and exclusion, conflict and disaster.Humanity and Inclusion has field experience of mental health and psychosocial support in emergency, post-emergency and development settings dating back to the 1990s. Although Handicap International’s remit initially co…	https://hi.org/	No	N/A		0	2021-12-16	-
80	Renewed Energy Serving Humanity (RESH-Liberia)	Liberia	Renewed Energy Serving Humanity (RESH), is a Liberian-based NGO that aims to provide vital psychosocial support for victims of natural disasters and traumatic events such as war, family crisis, substance abuse and the Ebola epidemic. Summary of relevant work: RESH's initial membership is mainly made of students. The students comprised of the following: Students studying counselling, nursing and e…	https://www.reshliberia.com/	No	N/A		0	2021-12-16	-
81	Young People's Health Partnership	United Kingdom of Great Britain and Northern Ireland	The Young People’s Health Partnership represents the interests of young people and young adults aged 10 – 25 and focuses specifically on young people facing health inequalities. Summary of relevant work: Reducing inequalities for homeless children, young people and families - Toolkit and learning resource for public health nurses focusing on addressing health inequalities in homeless children, yo…	http://www.youngpeopleshealth.org.uk/yphp/	Yes	Youth involvement=5 Youth engagement=17 Stakeholder OR participatory OR advisory=1 public and patient involvement=2 co-production =4 human-centered design=0 peer researcher =3 co-researcher =0 young researcher =6 lived experience=8 Guide=12 Handbook=1 Framework=10		0	2021-12-27	Staff Emma Rigby Chief Executive Emma has led AYPH since it was set up in 2008 working at a national level to improve young people’s health. She leads the Young People’s Health Partnership (YPHP) a consortia of youth and young people’s health charities, and represents AYPH and YPHP in a number of high level strategic forums including the stakeholder group of the NHS England CYP Transformation Pro…	Nicky Pettitt Nicky Pettitt is a Teenage Cancer Trust Nurse Consultant based at University Hospitals Birmingham NHS Trust, and a Lecturer in Teenage and Young Adult Cancer Care at Coventry University. Gill Turner Gill Turner is a consultant community paediatrician in Northumberland and a member of the RCPCH Young People’s Health Special Interest Group (YPSHIG). Kirsche Walker Kirsche Walker is a …
82	MENTAL HEALTH FOUNDATION NIGERIA	Nigeria	Mental Health Foundation Nigeria is a non-governmental organization and a social enterprise which seek to provide practical intervention and services in pursuit of wellness through mental health policy reforms, advocacy, research, training, rehabilitation and care.Summary of relevant work: We have been an active member of the National Mental Health Action Committee which was constituted by the Fe…	http://mentalhealthnigeria.org/	No	N/A		0	2021-12-16	-
83	The Yellow Tulip Project	United States of America	Our mission is to smash the stigma surrounding mental illness and to build a community of people who realize that hope happens when youth and community leaders work together. We hope that someday mental illness will be as normal to talk about as any physical illness, and are fiercely dedicated to making this goal a reality. The Yellow Tulip Project aims to let people know that “Hope Happens” and …	https://theyellowtulipproject.org/	Yes	Youth involvement=0 Involve=23 Youth engagement=0 Engage=13 Stakeholder=0 Participatory=0 public and patient involvement=0 Advisory =2 co-production =0 Human centered design =0 peer researcher =0 co-researcher =1 young researcher =0 lived experience=1 Guide=2 Handbook=1 Framework=1		0	2021-12-16	Dr. Shelley Cohen Konrad is Professor and Director of the University of New England School of Social Work and founding Director (2009)	Andrea Maggs, ambassador, regional director, social media member, and a president of a YTP club Anna Mullen, Director of the Youth Board Breanna Kennedy, Co-Directors for Community Outreach for YTP Danielle Whyte, ambassador Emma Carelton, Director of Events and Fundraising for The Yellow Tulip Project Hattie Slayton, Idey Abdico-Director of the Diversity and Equity Task Force Conrad Gabriel, Dir…
84	Human Development Research Foundation	Pakistan	Research Conducting research in the health, education, social, and biological fields. HDRF has the expertise to implement all aspects of research, including proposal development, project management, field work, data management, analysis, and publication and dissemination of findings. Our current focus of research is in the area of Maternal and Child Health. We believe this area to be at the core …	http://www.hdrfoundation.org/	No	N/A		0	2021-12-16	Usman Hamdani
85	Network for Africa	Rwanda Sierra Leone Uganda United Kingdom of Great Britain and Northern Ireland	Network for Africa (N4A) was founded in 2007 and is supporting communities recovering from trauma in post-conflict countries in Africa and helping them to rebuild their lives through projects focused on mental health.	http://www.network4africa.org/	Google	“Youth involvement” OR Involve OR “Youth engagement” OR engage OR Stakeholder OR Participatory OR “public and patient involvement” OR Advisory OR “co-production” OR “Human centered design” OR “peer researcher” OR co-researcher OR “young researcher” OR “lived experience” OR Guide OR Handbook OR Framework site:network4africa.org		0	2021-12-17	-
86	Debating Mental Health	United Kingdom of Great Britain and Northern Ireland	Debating Mental Health empowers young people with mental health needs to speak out and drive change on the mental health topics that matter to them.Summary of relevant work: Facebook UK: Over a number of weeks, we trained over 60 young people with mental health support needs from across London to debate. After their training period, the young people came together with specially invited guests at …	https://www.debating-mh.co.uk/	No	N/A		0	2021-12-17	Mark Pearson, Deputy Director, Directorate for Employment, Labour and Social Affairs, OECD Professor Helen Minnis, Academic Secretary for the CAMHS Faculty of the Royal College of Psychiatrists. Laura Wallis	Natalie, Young Leader
87	ARGA Foundation	India	ARGA Foundation aims to create awareness among different social groups, policy makers and the general population at large to address inequality, vulnerability and development.ARGA Foundations focuses attention and effort across four main areas and considers these as cross cutting in all of our programmes; Disability Gender Elderly care Mental Health Child Rights We provide psychosocial rehabilita…	http://argafoundation.in/	Yes	Youth involvement=0 Involve=0 Youth engagement=0 Engage=0 Stakeholder= Participatory=0 public and patient involvement=0 Advisory =0 co-production =0 Human centered design =0 peer researcher =0 co-researcher =0 young researcher =0 lived experience=0 Guide=0 Handbook=0 Framework=0		0	2021-12-17	-
88	Sound Mind Africa	Nigeria	Sound Mind Africa is an independent organisation concerned with the distribution and accessibility of information and advice relating to mental health and emotional wellbeing.Sound Mind Africa (SMA) was founded in 2014 with the purpose of providing access to relevant information in the area of mental health to people in Africa or of African descent via an information website, advocacy campaigns, …	http://soundmindafrica.blogspot.com/	Yes	Youth involvement=0 Involve=1 Youth engagement=0 Engage=2 Stakeholder=0 Participatory=0 public and patient involvement=0 Advisory =0 co-production =0 Human centered design =0 peer researcher =0 co-researcher =0 young researcher =0 lived experience=1 Guide=2 Handbook=0 Framework=1		0	2021-12-17	-
89	batyr	Australia	batyr is a for purpose organisation that focuses on preventative education in the area of youth mental health. We provide programs that train young people to speak about their personal experience with mental ill health and start a conversation in their community. We take these speakers into schools, universities and corporate arenas to continue this conversation around mental healt Summary of rel…	http://www.batyr.com.au/	No	N/A		0	2021-12-17	Sebastian Robertson, Founder & Chairman batyr Chief Happiness Officer, Dr Tim Sharp batyr CEO Nic Brown Amy Brown, NSW State Manager Josh Wiseman Head of Data and Insights batyr National Program Manager Stephanie Vasiliou Margaret O’Brien, Co-Founder & CEO, Young Change Agents https://www.batyr.com.au/our-people/#	Our lived experience speakers (They’re available to be interviewed for media opportunities across a range of different mental health topics) Melanie Perkins, Co-Founder & CEO, Canva Bella Cini Non-Executive Director
90	PLASMA - Platform for Social Research on Mental Health in Latin America	Brazil Chile Colombia Peru	PLASMA aims to provide a collaborative space oriented to the development of comparative research projects in Latin American mental health topics and policy. Past activities: PLASMA's first workshop "Mapping new voices” was held in Paris in June 2017 and raised critical discussion points about the place and role of Latin America and the social sciences in the context of the current development of …	https://blogplasma.wordpress.com/	No	N/A		0	2021-12-17	-
91	Women in Quechua-Aymara (WARMI)	Antigua and Barbuda Argentina Aruba Bahamas Barbados Belize Bolivia (Plurinational State of) Brazil Cayman Islands Chile Colombia Costa Rica Cuba Dominica Dominican Republic Ecuador El Salvador French Guiana Grenada Guadeloupe Guatemala Guyana Haiti Honduras Jamaica Martinique Mexico Nicaragua Panama Paraguay Peru Portugal Puerto Rico Saint Barthélemy Spain Suriname Trinidad and Tobago Turks and …	WARMI was founded to address the gap in unified collaborative programs to promote women’s mental health in Latin America. The network uses a coordinated approach to deliver high quality women’s mental health projects in multiple countries, multiple sites and all age groups by supporting: Project implementation using resources shared between studies Project design through a combination of informat…	https://www.warmimentalhealth.com/	No	N/A		0	2021-12-17	-
92	#MentalHealthPH	Philippines	#MentalHealthPH is a campaign that aims to create a safe community of people, and friends of people with mental health problems and to promote and protect mental health in the Philippines. Summary of relevant work: #UsapTayo: A regular tweetchat every 10th, 20th, and 30th day of the month, from 7 -8pm. It aims to engage discussion regarding mental health online Voices of Hope: A campaign that aim…	http://mentalhealthph.org/Index	No	N/A		0	2021-12-17	-
93	Imam Sadr Foundation (ISF)	Lebanon	Imam Sadr Foundation (ISF) is championing the development and empowerment of women in Lebanon through evolving and innovative social services addressing the most disadvantaged and vulnerable groups.Summary of relevant work: The foundation feels a great responsibility in promoting mental health, and is well aware that a tremendous effort is needed until we reach a society that acknowledges mental …	http://www.imamsadrfoundation.org	No	N/A		0	2021-12-17	-	-
94	My School ROCKS	Canada	MySchoolROCKS is a registered Canadian charity that personifies the synergy between music, education and youth wellness.MySchoolROCKS has developed a multi-faceted educational program, Music and Wellness R.O.C.K.S that is anchored in Progressive Music Instruction and is delivered in conjunction with best practices in neuroplasticity, and Social-Emotional Learning (SEL).	https://myschoolrocks.org/	No	N/A		0	2021-12-17	-
95	Psychosocial Innovation Network (PIN)	Serbia	Psychosocial Innovation Network seeks to support and enhance psychosocial well-being and quality of life of individuals from vulnerable and marginalized groups through evidence-based practices. Summary of relevant work: Implementation, dissemination and strengthening of empirically based psychological practices Creation, development, improvement and application of diverse psychological interventi…	https://psychosocialinnovation.net/	No	Youth involvement=0 Involve=0 Youth engagement=2 Engage=2 Stakeholder=0 Participatory=0 public and patient involvement=0 Advisory =0 co-production =0 Human centered design =0 peer researcher =0 co-researcher =0 young researcher =0 lived experience=0 Guide=0 Handbook=0 Framework=0		0	2021-12-17	-
98	Anxiety and Depression Association of America (ADAA)	United States of America	The Anxiety and Depression Association of America focuses on improving quality of life for those with these disorders.ADAA provides education about the disorders and helps people find treatment, resources, and support. ADAA strives to improve patient care by promoting implementation of evidence-based treatments and best practices across disciplines through continuing education and trainings and a…	https://adaa.org/	Yes	Youth involvement=2 Youth engagement=4 Engage= Stakeholder=1 Participatory= public and patient involvement=2 Advisory =15 co-production =0 Human centered design =0 peer researcher =6 co-researcher =0 young researcher =3 lived experience=1		0	2021-12-17	-
100	The Centre for Applied Research and Evaluation International Foundation (Careif)	United Kingdom of Great Britain and Northern Ireland	We are an international mental health charity that works towards protecting and promoting mental health and resilience, to eliminate inequalities and strengthen social justice. Summary of relevant work: Careif Position Statement to The Supreme Leader of Iran, Ayatollah Ali Khamenei, calling for compassion, humility and mental health for 3 young Americans held in Iran Careif appealed to the Irania…	https://careif.org/	No	N/A		0	2021-12-17	-
101	Implemental	United Kingdom of Great Britain and Northern Ireland	Implemental aims to improve global mental health by mutual sharing of expertise amongst a diverse range of collaborators working in very different environments around the world.Since its inception, Implemental has worked with over 40 different countries. We operate across both mature and emerging world economies. We work with our commissioners in a collaborative style, and we aim to develop a con…	https://implemental.org/	No	N/A		0	2021-12-17	Tom Canning, Implemental‘s Project Officer
102	Resilie	Spain	To build community-based strategies for resilience and mental health in young people.We aim to empower young people and raise their awareness of their own capacities to deal with risk factors and early signs of emotional and behavioural problems that could lead to mental disorders. We do this because +450 million people are suffering from mental ill health, there is a large gap between what is ne…	http://www.resilie.org/	No	N/A		0	2021-12-17	-
103	Harvard Medical School	United States of America	Harvard Medical School is committed to convening and nurturing a diverse community of individuals dedicated to promoting excellence and leadership in medicine and science through education, research, clinical care and service.Harvard Medical School is the medical school that is part of Harvard University. Our educational programs advance Harvard Medical School's core mission to alleviate human su…	https://hms.harvard.edu/	Yes	“Youth involvement” OR Involve OR “Youth engagement” OR engage OR Stakeholder OR Participatory OR “public and patient involvement” OR Advisory OR “co-production” OR “Human centered design” OR “peer researcher” OR co-researcher OR “young researcher” OR “lived experience” OR Guide OR Handbook OR Framework		0	2021-12-17	Mathilda Regan, doctoral student and teaching fellow at Harvard T.H. Chan School of Public Health (US)
104	Public Health England	United Kingdom of Great Britain and Northern Ireland	Public Health England exists to protect and improve the nation’s health and wellbeing, and reduce health inequalities. It does this through advocacy, partnerships, world-class science, knowledge and intelligence, and the delivery of specialist public health services. Summary of relevant work: As a national public health agency, PHE delivers mental health promotion and prevention policy across Eng…	https://www.gov.uk/government/organisations/public-health-england	Yes	“Youth involvement” OR Involve OR “Youth engagement” OR engage OR Stakeholder OR Participatory OR “public and patient involvement” OR Advisory OR “co-production” OR “Human centered design” OR “peer researcher” OR co-researcher OR “young researcher” OR “lived experience” OR Guide OR Handbook OR Framework		0	2021-12-17	-
105	Colors of Connection	United States of America	A non-profit organization pioneering the innovative work of arts-based psychosocial programming for youth and communities in areas affected by conflict.Our Methodology Our projects train groups of 30 to 40 conflict-affected youth over a period of 4 to 6 months during which they: Learn new skills in painting and drawing Participate in activities designed to encourage reflection and emotional expre…	https://www.colorsofconnection.org/	No	N/A		0	2021-12-17	-	Isaac, age 13, came from the neighbourhood of Harper called “Easy Town.” We met Aminatou when she was was living in a refugee camp in Burkina Faso to escape conflict in her home country of Mali. Louange Serge was a 15 year old Ivorian boy living in a refugee camp in Liberia Hatti was distinctly unlike other girls in the Energizing a Refugee Community Through Art I Project in Mentao Refugee Camp.
106	Psychiatric Disability Organization	Kenya	As a community-based organisation in Kenya, our main goal is to be a voice for the needs and rights of people with psychiatric conditions and a catalyst for improved lives and better life chances of people with mental health needs. Summary of relevant work: Psychiatric Disability Organization focuses on the following areas to achieve its vision of disability equality and social assimilation: 1. A…	https://www.pdokenya.org/	No	N/A		0	2021-12-17	-
107	Playing to Live!	United States of America	Playing to Live is on a mission ensure that children and communities all over the world receive the mental health and psychosocial support they need so that they can flourish despite all odds.Playing to Live leads in the development and research of therapeutic expressive art programs in communities with limited to no access to mental health professionals. Our team of expressive therapists, counse…	https://www.playingtolive.org/	No	N/A		0	2021-12-17	-
108	Centre for Mental Health and Community Research, Maynooth University	Ireland	The Centre for Mental Health and Community Research is the only centre in the Republic of Ireland undertaking applied, interdisciplinary mental health and well-being research across the lifespan and in a community context. Summary of relevant work: Develop, implement and scientifically evaluate new services and interventions Measure and appraise outcomes across the lifespan Employ and champion go…	https://cmhcr.eu/	No	N/A		0	2021-12-17	-
110	SAMA Resource Group for Women and Health	India	Sama is a resource group based in Delhi, working on issues related to women and health. Summary of relevant work: Participation in AMCCON 2017 Session on ‘Perspectives on Understanding Women’s Mental Health’ Study on Young Women and Mental Health: First Advisory Meeting Study exploring mental health issues among young women Study on Young Women and Mental Health: Piloting Study Tools Study on You…	http://www.samawomenshealth.in/young-women-and-mental-health/	Yes	Youth involvement=0 Involve=78 Youth engagement=2 Engage=58 Stakeholder=27 Participatory=6 public and patient involvement=0 Advisory =14 co-production =0 Human centered design =0 peer researcher =3 co-researcher =0 young researcher =9 lived experience=8 Guide=88 Handbook=1 Framework=49		0	2021-12-17	-
111	BC Children's Kelty Mental Health Resource Centre	Canada	A provincial resource centre that provides mental health and substance use information, resources, and peer support to children, youth and their families from across BC. Summary of relevant work: We also provide peer support to people of all ages with eating disorders. All of our services are free of charge, and you can reach us over the phone, in person, or through email.	https://keltymentalhealth.ca/	Yes	Youth involvement= Youth engagement= Stakeholder= Participatory= public and patient involvement= Advisory = co-production = Human centered design = peer researcher = co-researcher = young researcher = lived experience= Guide= Handbook= Framework=		0	27th Dec	-
112	Partners In Health	Haiti Lesotho Liberia Malawi Mexico Peru Russian Federation Rwanda Sierra Leone United States of America	Partners In Health (PIH) is a global health organization relentlessly committed to improving the health of poor & marginalized people. Founded in 1987, PIH works in close partnership with in-country government officials and leading medical and academic institutions to build local capacity to delivery health care and to strengthen health systems.	http://www.pih.org/	Yes	“Youth involvement” OR Involve OR “Youth engagement” OR engage OR Stakeholder OR Participatory OR “public and patient involvement” OR Advisory OR “co-production” OR “Human centered design” OR “peer researcher” OR co-researcher OR “young researcher” OR “lived experience” OR Guide OR Handbook OR Framework (752 results)		0	2021-12-17	Dimple Rana, Revere’s director of community health and engagement
113	DE SOUSA FOUNDATION	iNDIA	The foundation aims to carry forward their dream of making community mental health a reality and to take mental health and wellness to the masses.We conduct a number of workshops, mental health awareness initiatives and programmes across various sectors of society and also conduct training in psychotherapy and counsleing for professionals and grass root workers.	http://desousafoundation.com/	No	N/A		0	2021-12-17	-
114	Centre for Mental Health	United Kingdom of Great Britain and Northern Ireland	Centre for Mental Health is values-led and inspired by difference and diversity. We are international thought leaders contributing to innovation and groundbreaking health and social change. Our purpose is to understand mental illness, promote mental health and wellbeing, and challenge inequality and disadvantage throughout the life course. We work towards a time when equality for mental health is…	https://www.centreformentalhealth.org.uk/	Yes	“Youth involvement”=0 Involve=12 “Youth engagement”=0 Engage=54 Stakeholder=3 Participatory=1 “public and patient involvement”=0 Advisory =9 co-production =24 “Human centered design” =0 “peer researcher” = 14 co-researcher =0 young researcher =12 lived experience= 108 Guide=43 Handbook=3 Framework=52		0	2021-12-17	Geena Saini Jenny Banks at jenny.banks@centreformentalhealth.org.uk Norha Vera San Juan, Sian Oram, Vanessa Pinfold, Rachel Temple, Una Foye, Alan Simpson, Sonia Johnson, Selina Hardt, Kadra Abdinasir, Julian Edbrooke-Childs Charlotte Rainer (Charlotte is Coalition Lead for the Children and Young People’s Mental Health Coalition and is responsible for their policy and public affairs work.) Huong …	Alex Augustine, peer reseacher Ibrahim Hirsi, peer researcher Niamh, a member of McPin Foundation’s YPAG Amarno Inai Amarno is a visual artist and peer researcher, who gathers effective and accurate research so that it may be used to benefit underserved communities and demographics most affected by mental health difficulties. Ramone Whittle Ramone is a peer researcher and has co-authored the Cent…
115	UNICEF	International	UNICEF works in 190 countries and territories to save children’s lives, to defend their rights, and to help them fulfil their potential.	https://www.unicef.org/	Yes	Youth involvement=55 Youth engagement=148 Stakeholder=132 Participatory=9 public and patient involvement=6 Advisory =55 co-production =0 Human centered design =26 peer researcher =28 co-researcher =0 young researcher =126 lived experience=320		0	2022-01-01	-	https://www.voicesofyouth.org/youthadvocates2021 https://www.unicef.org/world-childrens-day/unicef-youth-advocates-2021 https://www.unicef.org/world-childrens-day/unicef-youth-advocates-2020 https://www.unicef.org/environment-and-climate-change/youth-action
116	The Mandate Health Empowerment Initiative	Nigeria	The Mandate Health Empowerment Initiative is centred on mental health promotion, care and psychosocial support through sensitization, advocacy and early intervention with a particular interest in school-age children and pregnant and nursing women in Africa.	https://mandatehealthafrica.com/	No	N/A		0	2021-12-18	-
118	Instituto de Psiquiatria da Universidade de São Paulo	Brazil	The University of São Paulo (Universidade de São Paulo, USP) is a public University in the Brazilian state of São Paulo.Summary of relevant work: The Department covers the areas of undergraduate studies, internship and residency, as well as graduate programs (latu sensu and strictu sensu) and short and long-term internships for physicians and related fields. In undergraduate studies, the departme…	https://ipqhc.org.br/	Yes	Youth involvement=0 Involve=0 Youth engagement=0 Engage=0 Stakeholder=0 Participatory=0 public and patient involvement=0 Advisory =0 co-production =0 Human centered design =0 peer researcher =0 co-researcher =0 young researcher =0 lived experience=0 Guide=1 Handbook=0 Framework=0		0	2021-12-18	-
119	Waves for Change	South Africa	Waves for Change (W4C) provides a child-friendly mental health service to at-risk young people and young people with different abilities, living in unstable communities.W4C works in communities affected by violence, poverty and conflict, where mental health services are often stigmatized and under-resourced. Working in partnership with local community members, we identify, train and resource ment…	https://waves-for-change.org/	No	N/A		0	2021-12-18	-
120	Somali Mental Health Foundation	Somalia United Kingdom of Great Britain and Northern Ireland United States of America	Somalia Mental Health Foundation is a 501(c), US-based, non-profit organization that provides mental health services and guidance for people with mental health conditions in Somalia.Summary of relevant work: The number of patients that have been seen and treated by Somali Mental Health Foundation (SMHF) during their visits in 2012 and 2014 were in excess of 7,000. In April 2012, SMHF opened the f…	http://www.somalimentalhealth.org/	No	N/A		0	2021-12-18	-
122	Nain Research Centre	Canada	The Nain Research Centre produces action-oriented research to grow local capacity and support the knowledge needs of a healthy and prosperous Inuit community in Nunatsivut.	http://www.nainresearchcentre.com/	No	N/A		0	2021-12-18	-
124	Sree Chitra Tirunal Institute for Medical Sciences & Technology	India	Sree Chitra Tirunal Institute for Medical Sciences and Technology (SCTIMST) is an advanced centre for medical specialties and accredited university that works in medicine and technology with a focus on high-quality patient care and health research.SCTIMST’s mission is to: Promote research and development in biomedical engineering and technology Deliver high quality patient care in selected specia…	http://www.sctimst.ac.in/	No	N/A		0	2021-12-18	-
125	The MINDS Foundation	India	The MINDS (Mental Illness and Neurological Disorders) Foundation India is committed to eliminating the stigma surrounding mental illness through education and providing access to cost-effective, high-quality care.Founded in March 2012, MINDS India develops evidence-based educational programming for rural communities, teachers, physicians, and schoolchildren. In order to sustain long-term change, …	http://www.mindsfoundation.org/	No	N/A		0	2021-12-18	-
127	The Shrinking Couch	India	The Shrinking Couch (TSC) is a website, working to build a network of individuals sharing personal experiences, resources and ideas pertaining to mental health. TSC aims to promote mental health, awareness of mental illness and advance proactive behavior towards seeking information about and availing mental health services. Summary of relevant work: Some of our articles that have had a meaningful…	http://theshrinkingcouch.com/	Yes	Youth involvement=0 Involve=28 Youth engagement=0 Engage=16 Stakeholder=0 Participatory=0 public and patient involvement=0 Advisory =0 co-production =0 Human centered design =0 peer researcher =0 co-researcher =0 young researcher =1 lived experience=6 Guide=8 Handbook=0 Framework=5		0	2021-12-18	-
128	National University of Malaysia Medical Centre	Malaysia	The Department of Psychiatry consists of several units including the Psychogeriatric Unit, Child and Adolescent Unit, and Community and Rehabilitation Unit.	http://www.ukm.my/portal/	Yes	Youth involvement=0 Involve=1 Youth engagement=0 Engage=0 Stakeholder=0 Participatory=0 public and patient involvement=0 Advisory =0 co-production =0 Human centered design =0 peer researcher =0 co-researcher =0 young researcher =0 lived experience=0 Guide=64 Handbook=1 Framework=0		0	2021-12-18	-
129	Jordan University of Science & Technology	Jordan	Jordan University of Science and Technology (JUST) is a leading teaching and research center training reputable graduates to occupy vital positions in medicine, engineering, architecture, agriculture, sciences, computer science and information technology in Jordan and the Middle East.	http://www.just.edu.jo/Pages/Default.aspx	Yes	“Youth involvement” OR Involve OR “Youth engagement” OR engage OR Stakeholder OR Participatory OR “public and patient involvement” OR Advisory OR “co-production” OR “Human centered design” OR “peer researcher” OR co-researcher OR “young researcher” OR “lived experience” OR Guide OR Handbook OR Framework (3 results)		0	2021-12-18	-
130	Centre Neuropsychiatrique Saint-Martin	Saint Martin (French part)	The Centre Neuropsychiatrique Saint-Martin (CNP Saint-Martin) is a mental health center providing treatment for people with mental health disorders in Belgium. Summary of relevant work: CNP Saint-Martin is comprised of: The Neuropsychiatric Hospital (HNP) made up of nine psychiatric care wards Three psychiatric care houses (MSP) One day care hospital, Mosaïques (HJM) HNP collaborates with the psy…	http://www.cp-st-martin.be/	No	N/A		0	2021-12-18	-
131	Trauma Resource Institute	United States of America	The Trauma Resource Institute (TRI) is a nonprofit corporation devoted to cultivating trauma-informed and resiliency-focused individuals and communities throughout the world. Summary of relevant work: The Trauma Resiliency Model® and Community Resiliency Model® are designed to help individuals understand the biology of traumatic stress reactions and learn specific skills to return the body, mind …	https://www.traumaresourceinstitute.com/	Yes	"youth involvement"=0 Involve=9 Youth engagement=0 Engage=13 Stakeholder=1 Participatory=0 public and patient involvement=0 Advisory =2 co-production =0 Human centered design =0 peer researcher =0 co-researcher =0 young researcher =0 lived experience=0 Guide=3 Handbook=1 Framework=1		0	2021-12-18	-
132	The Mad Society of Canada	Canada	The Mad Society of Canada (MADSoC) is a growing grassroots community of practice that brings together people from different sectors who share a common goal to provide ethical, non-coercive, survivor-informed mental health services and policy.Summary of relevant work: To support groups, agencies, and individuals working on innovative psychiatric-survivor driven mental health initiatives through le…	https://madsocietyofcanada.wordpress.com/	Yes	Youth involvement=0 Involve=7 Youth engagement=0 Engage=2 Stakeholder=0 Participatory=0 public and patient involvement=0 Advisory =0 co-production =0 Human centered design =0 peer researcher =0 co-researcher =0 young researcher =0 lived experience=5 Guide=3 Handbook=0 Framework=0		0	2021-12-18	-
133	Rio de Janeiro State University	Brazil	Rio de Janeiro State University (UERJ) is a public university founded in 1950 which has since established itself as one of the largest and most prestigious higher education institutions in Brazil.Several areas of knowledge are covered by the university’s 97 undergraduate courses, 346 research groups, and nearly 500 extension projects and cultural activities, which bring together teachers, adminis…	https://twitter.com/UERJ_oficial	Yes	Youth involvement=0 Involve=0 Youth engagement=0 Engage=2 Stakeholder=0 Participatory=0 public and patient involvement=1479 Advisory =2 co-production =0 Human centered design =1 peer researcher =1 co-researcher =0 young researcher =5 lived experience=0 Guide=2 Handbook=0 Framework=0		0	2021-12-18	-
134	AIMS Center	US	The University of Washington's AIMS Center develops, tests and helps implement Collaborative Care, an evidence-based integrated care model that brings high quality mental health care to familiar settings.The AIMS Center provides Coaching and Implementation Support, Research Collaborations, and Education and Workforce Development.	https://aims.uw.edu/	Yes	Youth involvement=0 Involve=1 Youth engagement=0 Engage=11 Stakeholder=1 Participatory=1 public and patient involvement=0 Advisory =0 co-production =0 Human centered design =0 peer researcher =0 co-researcher =0 young researcher =0 lived experience=0 Guide=38 Handbook=0 Framework=7		0	2021-12-18	-
135	Community Mental Health Movement (Movimento de Saúde Mental Comunitária)	Brazil	The Community Mental Health Movement (MSMC) cultivates the whole human being by respecting each person’s bio-psycho-social-spiritual dimensions and by fostering each person’s potential through the reclaiming of human and cultural values.	http://www.msmcbj.org.br/	No	“Youth involvement” OR Involve OR “Youth engagement” OR engage OR Stakeholder OR Participatory OR “public and patient involvement” OR Advisory OR “co-production” OR “Human centered design” OR “peer researcher” OR co-researcher OR “young researcher” OR “lived experience” OR Guide OR Handbook OR Framework site:msmcbj.org.br		0	2021-12-18	-
136	University of Macau: Global and Community Mental Health Research Group	China	The Global and Community Mental Health Research Group is the multidisciplinary home for Global Public Health research at the University of Macau.This group is one of the only research groups in Asia focused on Global Mental Health, a sub-field of Global Public Health. The cornerstone of our approach is to improve the public’s health through striving for excellence in research, advocacy, and educa…	http://www.um-gmh.com/	Yes	Youth involvement=0 Involve=7 Youth engagement=1 Engage=3 Stakeholder=0 Participatory=1 public and patient involvement=0 Advisory =0 co-production =0 Human centered design =0 peer researcher =2 co-researcher =0 young researcher =0 lived experience=1 Guide=3 Handbook=0 Framework=2		0	2021-12-18	-
137	New York University	United States of America	New York Univeristy (NYU) is a private nonprofit research university based in New York City.The New York University College of Global Public Health’s Social and Behavioral Sciences department offers a subfield of psychology.	https://www.nyu.edu/	Yes	“Youth involvement” OR Involve OR “Youth engagement” OR engage OR Stakeholder OR Participatory OR “public and patient involvement” OR Advisory OR “co-production” OR “Human centered design” OR “peer researcher” OR co-researcher OR “young researcher” OR “lived experience” OR Guide OR Handbook OR Framework site:nyu.edu		0	2021-12-18	-
138	Fearless Planet	United States of America	Fearless Planet helps low-income women around the world gain valuable business and technical skills which lead to health and education improvements for her whole family, and reduces the risk of poverty-related domestic violence, substance abuse, and depression.Fearless Planet projects support women entrepreneurs and create jobs for low-income women. Our projects incorporate health and education i…	http://fearlessplanet.com/	No	N/A		0	2021-12-18	-
139	Partnerships for Trauma Recovery	United States of America	Partnerships for Trauma Recovery address the psychosocial impacts of trauma among international survivors of human rights abuses through culturally aware, trauma-informed, and linguistically accessible mental health care, clinical training, and policy advocacy.Summary of relevant work: PTR’s Mosaic Healing Center offers psychological and psychosocial care to international survivors of human right…	https://traumapartners.org/	No	N/A		0	2021-12-18	-
140	B. P. Koirala Institute of Health Sciences	Nepal	B.P. Koirala Institute of Health Sciences (BPKIHS) is an academic institute located in Eastern Nepal working towards developing socially responsible and competent health workforce, providing health care and innovative health research.The institute has postgraduate, undergraduate, and university certificate programs including a recently begun PhD program, all divided between its four colleges: Med…	http://www.bpkihs.edu/	No	N/A		0	2021-12-18	-
141	PolicyLab at Children's Hospital of Philadelphia	United States of America	We develop and implement evidence-based solutions that are responsive to community needs and relevant to policy priorities in order to improve child health outcomes.We collaborate with practitioners, families, and policymakers throughout the research process because we know we can not achieve improved child health outcomes by ourselves. And since research articles on their own are unlikely to pro…	https://policylab.chop.edu/	Yes	Youth involvement=20 Involve= Youth engagement=28 Engage= Stakeholder=18 Participatory=13 public and patient involvement=3 Advisory =32 co-production =0 Human centered design =2 peer researcher =2 co-researcher =73 young researcher =28 lived experience=17 Guide=104 Handbook=1 Framework=57		0	2021-12-18	Danielle Cullen MD, MPH, MSHP Jennifer Whittaker MUP Peter Cronholm
142	Global MINDS	Canada	Global MINDS focuses on using social innovation approaches to catalyze the development, implementation, mobilization and evaluation of disruptive solutions in order to reduce the global burden of mental disorders and related issues.Global MINDS offers multiple streams of learning and development opportunities for students that are connected by shared principles and learning objectives. The contex…	http://www.schulich.uwo.ca/globalminds/	No	N/A		0	2021-12-19	-
143	citiesRISE		citiesRISE is a global platform committed to transforming the state of mental health policy and practice to meet the mental health needs of populations across the world. Summary of relevant work: citiesRISE has built its approach around 4 core programs: Local Collective Action, Young People and Youth Leadership, Innovation and Acceleration, Learning Collaborative. These programs support the best …	http://www.cities-rise.org/	No	N/A		0	2021-12-20	YooNa Kim YooNa is an international educator and mental health advocate with over 10 years of experience empowering youth in capacity building and resilience. As a seasoned mental health specialist and trainer, she has extensive experience in developing and implementing various psychosocial support systems for youth. As a founding member of the largest international boarding school in Korea, YooN…
145	Mental Health America	United States of America	Mental Health America is a leading community-based U.S. nonprofit dedicated to addressing the needs of those living with mental illness and promoting overall mental health. Our work includes prevention services, early identification and intervention, and integrated care, services, and supports for those who need it.	https://www.mhanational.org/	Yes	“Youth involvement” OR Involve OR “Youth engagement” OR engage OR Stakeholder OR Participatory OR “public and patient involvement” OR Advisory OR “co-production” OR “Human centered design” OR “peer researcher” OR co-researcher OR “young researcher” (searched upto 100 results and 10 pages) “lived experience” OR Guide OR Handbook OR Framework (searched upto 100 results and 10 pages)		0	2021-12-20	Mia Prohaska, MSW, is the Program Manager for Youth Era's "Clackamas Drop," a drop-in center serving youth and young adults in Clackamas County, Oregon Martin Rafferty is the Founder and Chief Executive Officer of Youth Era, a national non-profit that is revolutionizing current thinking about how we view youth engagement. Tia Barnes is the Chief Program Officer at Youth Era where she oversees the…	Cyn Gomez (they/them/theirs) - Baldwin Park, California Cyn Gomez is a young adult who identifies as nonbinary. In Cyn’s free time, they were involved in clubs and sports on their high school campus. Participating in JV and Varsity Lacrosse and their schools’ GSA (Gender and Sexuality Acceptance) Club, and NAMI (National Alliance on Mental Illness) Club. Outside of school, Cyn is a student poll w…
146	Peking University Institute of Mental Health	China	Peking University Institute of Mental Health is a research-teaching psychiatric hospital with inpatient and outpatient services.	https://e.bjmu.edu.cn/academicsresearch/keyinstitutes/69.htm	No	N/A		0	2021-12-20	-
147	University of Alberta (Department of Psychiatry)	Canada	The University of Alberta, Department of Psychiatry has an excellent core of psychiatry and neuropsychiatry faculty who are internationally recognized for their research in areas such as neuroimaging, data-mining and machine learning applications in psychiatry, neurochemistry, addictions research, psychotherapy and health services research.	https://www.ualberta.ca/psychiatry	Yes	“Youth involvement” OR Involve OR “Youth engagement” OR engage OR Stakeholder OR Participatory OR “public and patient involvement” OR Advisory OR “co-production” OR “Human centered design” OR “peer researcher” OR co-researcher OR “young researcher” OR “lived experience” OR Guide OR Handbook OR Framework (35,079 results) searched upto 10 pages		0	2021-12-20	-
148	Alberta Health Services	Canada	Alberta Health Services (AHS) is responsible for promoting wellness and providing health care services across the province of Alberta. It is Canada’s first and largest province wide, fully-integrated health system. The AHS North Zone includes over 40 communities and serves over 435,000 people.	https://www.albertahealthservices.ca/default.aspx	Yes	“Youth involvement”=0 “Youth engagement”=8 Stakeholder=1051 Participatory=22 “public and patient involvement”=0 Advisory =4283 “co-production” =0 “Human centered design” =1 “peer researcher” =0 “co-researcher” =1 “young researcher” =0 “lived experience”=107 Guide=3282 Handbook=325 Framework=660		0	2021-12-20	Dr. David Johnson, Alberta Health Services Dr. Gina Dimitropoulos, University of Calgary (https://www.albertahealthservices.ca/info/Page16983.aspx) Allison Bichel, Senior Provincial Director, Strategic Clinical Networks (https://www.albertahealthservices.ca/assets/wf/hac/wf-hac-lakeland-2019-11-13-minutes.pdf)
149	Thero.org	United States of America	Thero is an online community of treatment providers that is building a national directory of mental health resources for the public.	https://www.thero.org/	No	N/A		0	2021-12-20	-
150	Psychological Society of South Africa (PsySSA)	South Africa	PsySSA advances South African psychology as a science and profession of global stature and promotes psychological praxis relevant, proactive and responsive to societal needs and wellbeing. Summary of relevant work: Psychological Society of South Africa (PsySSA) has dedicated its work to the construction and development of post-apartheid South African Society. The Society is also involved in ongoi…	http://www.psyssa.com/	No	N/A		0	2021-12-20	-
151	Global Mental Health Program at Columbia University	United States of America	The Global Mental Health Program at Columbia University engages in education and training, research, and advocacy initiatives to promote mental health and reduce the burden of mental illness across the globe.	https://www.cugmhp.org/contact/	Yes	“Youth involvement”=0 “Youth engagement”=0 Stakeholder=6 Participatory=4 “public and patient involvement”=0 Advisory =14 “co-production” =0 “Human centered design” =0 “peer researcher” =0 “co-researcher” =8 “young researcher” =0 “lived experience”=5 Guide=6 Handbook=1 Framework=7		0	2021-12-20	Kate Lovero is an Assistant Professor of Sociomedical Sciences at the Columbia University Mailman School of Public Health. She was previously a T32 postdoctoral fellow with the Columbia Global Mental Health Programs. Dr. Lovero uses a community-based participatory research approach to identify best practice for implementing evidence-based treatments for adolescent mental illness in low-resource s…	-
152	Movement for Global Mental Health (MGMH)		The Movement for Global Mental Health is a network of individuals and organisations that aim to improve services for people living with mental health problems and psychosocial disabilities worldwide. Summary of relevant work: The history of the Movement began in 2007 with a Call for Action published in the first Lancet series on global mental health. Through volunteerism and collaboration, the Mo…	http://www.globalmentalhealth.org/	Yes	“Youth involvement”=0 “Youth engagement”=0 Stakeholder=0 Participatory=0 “public and patient involvement”=0 Advisory =0 “co-production” =0 “Human centered design” =0 “peer researcher” =0 “co-researcher” =0 “young researcher” =0 “lived experience”=0 Guide=0 Handbook=0 Framework=0		0	2021-12-20	-
153	European Alliance Against Depression (EAAD)		Established by mental health experts from different European research institutions to sustain the EU-funded EAAD projects (2004-2008), the EAAD is involved in several European research projects targeting depression and suicide prevention.Summary of relevant work: Strategy Actions to improve the care for patients affected by depression and prevent suicides Supporting relatives of persons concerned…	http://www.eaad.net/	Yes	“Youth involvement”=0 “Youth engagement”=0 Stakeholder=10 Participatory=0 “public and patient involvement”=0 Advisory =2 “co-production” =0 “Human centered design” =0 “peer researcher” =0 “co-researcher” =0 “young researcher” =2 “lived experience”=1 Guide=14 Handbook=0 Framework=7		0	2021-12-20	-
154	Institute of International Humanitarian Affairs	United States of America	Grounded in social justice and humanitarian ethics, the Institute of International Humanitarian Affairs endeavors to make the global response to humanitarian crises dignified, effective and sustainable.The IIHA organizes various trainings in the field of humanitarian affairs including a month-long International Diploma in Humanitarian Assistance (IDHA) training course which includes aspects of me…	https://www.fordham.edu/iiha	Yes	“Youth involvement”=6 “Youth engagement”=6 Stakeholder OR participatory OR "public and patient involvement" OR Advisory = 25 co-production=7 “Human centered design”=4 “peer researcher”=2 co-researcher=4 “young researcher”=1 “lived experience”=87		0	2021-12-20	Celia B. Fisher, Ph.D. Director, Center for Ethics Education Marie Ward Doty University Chair in Ethics Professor of Psychology Director, NIDA funded HIV/Drug Abuse Prevention Research Ethics Institute Fisher@fordham.edu	Marielos Ramos Geraldine Marrero
155	Heartland Alliance International	United States of America	Heartland Alliance International supports meaningful change in the lives of vulnerable individuals in the aftermath of violence and rights abuses. We provide mental health and psychosocial support services and access to legal services to improve well-being and restore justice for marginalized people and communities. Summary of relevant work: Heartland Alliance International (HAI) has more than th…	http://www.heartlandalliance.org/international	Yes	Youth involvement=13 Youth engagement=0 Stakeholder=38 Participatory=8 public and patient involvement=2 Advisory =20 co-production =0 Human centered design =10 peer researcher =6 co-researcher =0 young researcher =10 lived experience=50 Guide=75 Handbook=1 Framework=24		0	2021-12-20	-
156	Fondation d'Harcourt	Switzerland	Fondation d’Harcourt was established upon the initiative of the d’Harcourt family in 1964 as an independent, non-profit foundation based in Geneva, Switzerland. We promote national and international projects and partnerships in the fields of mental health and psychosocial support. Our mission is to improve the lives of people struggling with mental illness and their families. Our holistic approac…	https://www.fondationdharcourt.org/	Yes	“Youth involvement”=0 “Youth engagement”=0 Stakeholder=0 Participatory=0 “public and patient involvement”=0 Advisory =0 co-production =0 “Human centered design” =0 “peer researcher” =0 co-researcher =0 “young researcher” =0 “lived experience”=0 Guide=0 Handbook=0 Framework=0		0	2021-12-20	-
157	Stellenbosch University	South Africa	Stellenbosch University (SU) is among South Africa's leading tertiary institutions based on research output, student pass rates and rated scientists, and is recognised internationally as an academic institution of excellence. Summary of relevant work: Stellenbosch University (SU) is home to an academic community of 29 000 students (including 4 000 foreign students from 100 countries) as well as 3…	http://www.sun.ac.za/Home.aspx	Yes	“Youth involvement” OR Involve OR “Youth engagement” OR engage OR Stakeholder OR Participatory OR “public and patient involvement” OR Advisory OR “co-production” OR “Human centered design” OR “peer researcher” OR co-researcher OR “young researcher” OR “lived experience” (5567 results, searched upto 10 pages)		0	2021-12-20	-
158	GCSCORED, Inc.	United States of America	GCSCORED, Inc. – the Global Center for School Counseling Outcome Research Evaluation & Development - exists to teach all individuals ways to effectively relate to self, others and situations so they can live transformed lives in safer communities.	https://everypiecematters.com/jget	Yes	“Youth involvement”=0 “Youth engagement”=0 Stakeholder=10 Participatory=0 “public and patient involvement”=0 Advisory =0 co-production =0 “Human centered design” =0 “peer researcher” =0 co-researcher =0 “young researcher” =0 “lived experience”=0 Guide=10 Handbook=6 Framework=17		0	2021-12-20	-
159	International Initiative for Mental Health Leadership (IIMHL)	Australia Canada Ireland New Zealand Sweden United Kingdom of Great Britain and Northern Ireland United States of America	IIMHL is a unique international collaborative of eight countries (Australia, England, Canada, New Zealand, Republic of Ireland, Scotland, Sweden and USA) that focuses on improving mental health, addiction and disability services and aims to provide better services to consumers and families.	https://www.iimhl.com/	Yes	“Youth involvement” Involve “Youth engagement” engage Stakeholder Participatory “public and patient involvement” Advisory “co-production” “Human centered design” “peer researcher” co-researcher (Any words, 67 results) “young researcher” “lived experience” Guide OR Handbook OR Framework (Any words, 63 results)		0	2021-12-20	-
160	University of Liverpool	United Kingdom of Great Britain and Northern Ireland	The University of Liverpool, in existence since 1881, is a connected, global University with multiple physical and virtual campuses - London, Suzhou and Singapore. It is Europe’s largest provider of wholly online postgraduate degrees.Various research groups within the Institute of Psychology, Health and Society, contribute to mental health research. this includes improving the health service prov…	http://liv.ac.uk/	Yes	“Youth involvement” OR Involve OR “Youth engagement” OR engage OR Stakeholder OR Participatory OR “public and patient involvement” OR Advisory OR “co-production” OR “Human centered design” OR “peer researcher” OR co-researcher OR “young researcher” OR “lived experience” OR Guide OR Handbook OR Framework (24533 results, saearched upto 100 results or 10 pages)		0	27th Dec	Dr Helen Wright, Career Development Fellow Versus Arthritis and Tenure Track Fellow (https://www.liverpool.ac.uk/life-course-and-medical-sciences/get-involved/public-patient-involvement/)	Young Patient Research Ambassadors (PRAs) The EATC4Children has two PRAs, Sophie Ainsworth (Young PRA with Lupus) and Simon Stones (Young PRA with JIA) who work closely with the patient and public involvement and engagement (PPIE) Manager, Youth & Family Participation Officer and GenerationR Liverpool Young Person’s Advisory Group (YPAG). Sophie and Simon continue to be at the forefront of patien…
161	Harvard T.H. Chan School of Public Health	United States of America	The Harvard T.H. Chan School of Public Health brings together dedicated experts from many disciplines to educate new generations of global health leaders and produce powerful ideas that improve the lives and health of people everywhere. We work together as a community of leading scientists, educators, and students to take innovative ideas from the laboratory to people’s lives, not only making sci…	https://www.hsph.harvard.edu/	Yes	“Youth involvement” OR Involve OR “Youth engagement” OR engage OR Stakeholder OR Participatory OR “public and patient involvement” OR Advisory OR “co-production” OR “Human centered design” OR “peer researcher” OR co-researcher OR “young researcher” OR “lived experience” (11500 results)		0	2021-12-20	+44 (0)151 795 4457	https://photovoice.org/
162	Chester M. Pierce, MD Division of Global Psychiatry, Massachusetts General Hospital	United States of America	The Chester M. Pierce, MD Division of Global Psychiatry sits within the Department of Psychiatry at Massachusetts General Hospital and has current and past projects in more than 15 countries. The division aims to strengthen the global delivery of quality mental health care. Summary of relevant work: The Division has a strong track record of successful partnerships and research with collaborators …	http://www.mghglobalpsychiatry.org/	No	N/A		0	2021-12-20	iacdpip@liverpool.ac.uk
164	Rwenzori Center for Research and Advocacy (RCRA)	Uganda	RCRA is an Indigenous humanitarian and conservation not for profit organization. We serve the communities of the Albertine region to earn their full potential for sustainable development, high quality human healthcare, and human dignity.Summary of relevant work: As Rwenzori Center for Research and Advocacy (RCRA), we coordinate an integrated community, do case management & treatment for malaria, …	http://www.rcra-uganda.org/	No	N/A		0	2021-12-20	-
165	South African Mental Health Advocacy Movement (SAMHAM)	South Africa	Strengthening existing advocacy groups, supporting the establishment of new ones where such groups are still lacking, identifying individuals with leadership potential and developing them into leaders for the mental health movement around which ongoing advocacy and awareness activities can be built. Summary of relevant work: SAMHAM has developed a multi-year strategic development plan that focuse…	http://www.safmh.org/	no	N/A		0	2021-12-20	-
167	Between Borders	United Kingdom of Great Britain and Northern Ireland	Between Borders is a research-led organisation focusing on forced displacement, mental health and psychosocial support.We are a multidisciplinary and interdisciplinary organisation bringing together people displaced by crises, researchers, practitioners, NGOs, innovators, and creatives to promote information sharing, knowledge exchange, and MHPSS-led solutions for some of the worst humanitarian c…	http://www.betweenbordersinternational.org/	Yes	Youth involvement=0 Youth engagement=4 Stakeholder=2 Participatory=2 public and patient involvement=0 Advisory = co-production =0 Human centered design =0 peer researcher =1 co-researcher =0 young researcher =2 lived experience=6 Guide=17 Handbook=3 Framework=5		0	2021-12-20	-
168	Norwegian University of Science and Technology (NTNU)	Norway	NTNU is Norway’s premier institution for education in Science and Technology.	https://www.ntnu.edu/	Yes	“Youth involvement” OR Involve OR “Youth engagement” OR engage OR Stakeholder OR Participatory OR “public and patient involvement” OR Advisory OR “co-production” OR “Human centered design” OR “peer researcher” OR co-researcher OR “young researcher” OR “lived experience” OR Guide OR Handbook OR Framework (searched upto 100 results and 10 pages of 7460 results)		0	2021-12-20	Borgunn Ytterhus Professor +47-73591473 +47-+4748226006 borgunn.ytterhus@ntnu.no Department of Public Health and Nursing
169	Fracarita International	Belgium Brazil Burundi Central African Republic China Congo (Democratic Republic of the) Ethiopia India Indonesia Kenya Nicaragua Pakistan Peru Philippines Rwanda South Africa Sri Lanka Tanzania, United Republic of Zambia	Fracarita International helps improve the quality of life of vulnerable people through works of charity in the fields of mental health care, care for people with a disability, and education, contributing to a more humane society where there is a place for the poor and the weak. Summary of relevant work: Fracarita International fulfils its mission through concrete support to the services developed…	http://www.fracarita-international.org/	Yes	“Youth involvement”=0 “Youth engagement”=0 Stakeholder=5 Participatory=0 "public and patient involvement"=1 Advisory =0 co-production =0 "Human centered design" =4 "peer researcher" =0 "co-researcher" =0 "young researcher" =0 l"ived experience"=2 Guide=1 Handbook=0 Framework=5		0	2021-12-20	-
170	EUCOMS Network (European Community Mental health Service providers)	Netherlands.At the moment the network comprises of members from over 20 countries. A full list of our member organisations can be requested via email.	EUCOMS unites European service providers dedicated to delivering quality community-based services with and for people with mental ill health.Summary of relevant work: The EUCOMS Network is involved in the following main activities: Knowledge sharing activities including the organisation of conferences, workshops and cross country visits to share best practices Advocacy on national and European le…	https://www.eucoms.net/	Yes	Youth involvement=0 Youth engagement=0 Stakeholder=0 Participatory=1 public and patient involvement=0 Advisory =1 co-production =0 Human centered design =0 peer researcher =0 co-researcher =0 young researcher =0 lived experience=0 Guide=1 Handbook=0 Framework=0		0	2021-12-20	René Keet met Georg Spiel, the ambassador of EUCOMS in Austria. He is a child and youth neurologist and psychiatrist and general psychiatrist. His focus shifted over time from basic science to community mental health care. He describes this shift as a necessity because of the high rates of mental ill health. He works for the Foundation pro Mente that provides community mental health for child and…
171	King's Sierra Leone Partnership	United Kingdom of Great Britain and Northern Ireland	King's Sierra Leone Partnership is committed to supporting the Sierra Leonean Government in their ambition to developing comprehensive, integrated and responsive mental health, psychosocial support and social care services in hospital and community-based settings. Summary of relevant work: Our work is varied and includes working with the MOHS: To establish district mental health and psychosocial …	http://kslp.org.uk/projects/mental-health/	Yes	Youth involvement=0 Youth engagement=0 Stakeholder=4 Participatory=1 public and patient involvement=0 Advisory =6 co-production =0 Human centered design =0 peer researcher =0 co-researcher =0 young researcher =1 lived experience=0 Guide=18 Handbook=0 Framework=3		0	2021-12-20	-
172	The Humanology Project	United States of America	Our mission is to destigmatize mental and neurological illness by educating and spreading awareness of the emotional and scientific aspects associated with it.	http://www.humanologyproject.org/	No	N/A		0	2021-12-20	-
175	Danish Red Cross	Denmark	Danish Red Cross is part of the International Red Cross Red Crescent Movement, which is the world’s largest humanitarian network.Summary of relevant work: Danish Red Cross has 120 local branches in Denmark conducting first aid, social and psychosocial activities throughout the country with the support of 32.0000 volunteers. Danish Red Cross also operates a number of asylum centres for refugees in…	https://en.rodekors.dk/	Yes	Youth involvement=0 Youth engagement=1 Stakeholder=0 Participatory=0 public and patient involvement=6 Advisory =0 co-production =0 Human centered design =4 peer researcher =0 co-researcher =0 young researcher =0 lived experience=2 Guide=3 Handbook=0 Framework=0		0	2021-12-20	-
176	London School of Hygiene and Tropical Medicine	United Kingdom of Great Britain and Northern Ireland	The LSHTM is a world-leading centre for research and postgraduate education in public and global healthSummary of relevant work: Founded by Sir Patrick Manson in 1899, the School is now part of the University of London and has expanded in recent years at its two main sites on Keppel Street and Tavistock Place. Our research funding has grown to over £60 million per annum from national and internat…	https://www.lshtm.ac.uk/	Yes	Youth involvement=1 Involve=47 Youth engagement=1 Engage=40 Stakeholder=21 Participatory=11 public and patient involvement=0 Advisory =7 co-production =0 Human centered design =0 peer researcher =0 co-researcher =0 young researcher =6 lived experience=8 Guide=50 Handbook=6 Framework=66		0	2021-12-10	-
177	reachwithin	Grenada	Our aim is to improve the quality of life of children and teens who have experienced adversity by helping to improve their health and well-being through life skills building and caregiver training. Summary of relevant work: Youth Life Skills & Yoga Program Our Youth Life Skills & Yoga Program helps to develop character building, emotional literacy, and self-regulation. Since the program's incepti…	http://www.reachwithin.org/	No	N/A		0	2021-12-20	-
178	The South African Depression and Anxiety Group (SADAG)	South Africa	Since its foundation in 1994, the South African Depression and Anxiety Group (SADAG) has been Making Mental Health Matter in urban, peri-urban, and rural communities across South Africa. SADAG advocates for the rights of mental health care users, and educates and empowers the public in mental health issues.	http://www.sadag.org/	No	N/A		0	2021-12-20	-
179	TeenMentalHealth.org	Canada	A knowledge translation group who create best in class, freely available, on-line, evidence based resources and programs designed for youth, families, educators and health care providers. Our mission statement is: “Giving you the knowledge, understanding and tools to improve mental health care for youths.” Summary of relevant work: School mental health literacy Our highly effective school mental …	http://www.teenmentalhealth.org/	Yes	Youth involvement=3 Youth engagement=1 Stakeholder=1 Participatory=0 public and patient involvement=2 Advisory =4 co-production =0 Human centered design =0 peer researcher =3 co-researcher =0 young researcher =5 lived experience=4 Guide=33 Handbook=2 Framework=4		0	2021-12-20	Stan Kutcher	KATARINA DARWENT-DAIGNAULT Katarina is the head of the Youth Advisory Committee for mentalhealthliteracy.org. https://mentalhealthliteracy.org/yac/
181	Missouri Institute of Mental Health	United States of America	Since 1962, we have led transformations in the mental health field, from our roots as a psychiatry residency program, to refining mental health informatics, enhancing cognitive rehabilitation therapies for U.S. military members with brain injury, and the discovery of novel biomarkers in clinical neuroscience.Summary of relevant work: Our evidence based outreach programs provide the appropriate sk…	https://www.mimh.edu/	Yes	Youth involvement=0 Youth engagement=2 Stakeholder=0 Participatory=0 public and patient involvement=0 Advisory =2 co-production = 0 Human centered design =0 peer researcher =0 co-researcher =0 young researcher =2 lived experience=0 Guide=3 Handbook=0 Framework=1		0	2021-12-20	-
183	The Spring Foundation	South Africa	The Spring Foundation is an NPO based at Lentegeur Psychiatric Hospital in Mitchells Plain, Cape Town. It supports psychosocial rehabilitation and outreach programs. These programs seek to re-establish a sense of hope and recovery through reconnection to community, identity, heritage and the natural world.Some of their projects include the following: The Lentegeur Market Garden Project - Provides…	http://thespringfoundation.org/	No	N/A		0	2021-12-20	-
184	White Swan Foundation for Mental Health	India	White Swan Foundation for Mental Health is a non-profit organization that offers knowledge services in the area of mental health. Summary of relevant work: In 2014, we launched India’s first portal on mental health: www.whiteswanfoundation.org. We cover issues across the spectrum of mental health including information on psychiatric illnesses, substance abuse, suicide prevention, and more importa…	http://www.whiteswanfoundation.org/	Yes	“Youth involvement” OR Involve OR “Youth engagement” OR engage OR Stakeholder OR Participatory OR “public and patient involvement” OR Advisory OR “co-production” OR “Human centered design” OR “peer researcher” OR co-researcher OR “young researcher” OR “lived experience” OR Guide OR Handbook OR Framework (searched upto 10 vertical pages)		0	2021-12-20	-
185	Alan J Flisher Centre for Public Mental Health	South Africa	The vision of the Alan J Flisher Centre for Public Mental Health (CPMH) is to be a collaborative, inter-institutional, multi-disciplinary centre that conducts high quality research on public mental health and uses evidence for teaching, consultancy and advocacy to promote mental health in Africa. Summary of relevant work: The objectives of the Alan J Flisher Centre for Public Mental Health are at…	http://www.cpmh.org.za/	Yes	Youth involvement=0 Youth engagement=0 Stakeholder=6 Participatory=1 public and patient involvement=0 Advisory =5 co-production =0 Human centered design = peer researcher =0 co-researcher =0 young researcher =2 lived experience=0 Guide=5 Handbook=1 Framework=7		0	2021-12-20	-
188	McGill University	Canada	Higher education and health network	https://www.mcgill.ca/	Yes	“Youth involvement” OR Involve OR “Youth engagement” OR engage OR Stakeholder OR Participatory OR “public and patient involvement” (100 or upto 10 pages searched) Advisory OR “co-production” OR “Human centered design” OR “peer researcher” OR co-researcher OR “young researcher” OR “lived experience” (100 or upto 10 pages) searched)		0	2021-12-20	Dr. Sarah Flicker is an Associate Professor in the Faculty of Environmental Studies at York University. She is an inaugural member of the Royal Society of Canada’s College of New Scholars. Sarah is engaged in an exciting and innovative program of research that focuses on youth HIV prevention and support, as well as, environmental, sexual and reproductive justice. More broadly, she is interested i…
190	The Banyan	India	The Banyan is a mental health charity working to spread knowledge about mental health and encourage its practice in all sections of society. Summary of relevant work: The Banyan addresses the issue of mental health among marginalized groups, primarily persons affected by homelessness and poverty. Statistics on homelessness in India from the 2001 census reported 1.94 million homeless people in Ind…	http://www.thebanyan.org/index.html	No	N/A		0	2021-12-20	-
191	Grand Challenges Canada (GCC)	Canada	Grand Challenges Canada is dedicated to supporting Bold Ideas with Big Impact® in global health.	http://www.grandchallenges.ca/	Yes	Youth involvement=105 (searched upto 100 results i.e. 10 pages) Youth engagement=125 (searched upto 100 results i.e. 10 pages) Stakeholder=84 Participatory=17 public and patient involvement=506 (searched upto 100 results i.e. 10 pages) Advisory =8 co-production =0 Human centered design =414 (searched upto 100 results i.e. 10 pages) peer researcher =170 (searched upto 100 results i.e. 10 pages) co…		0	2022-01-04	-
192	School Readiness Initiative (SRI)	Ethiopia	The School Readiness Initiative works in partnership with the government of Addis Ababa City, Ethiopia, to promote evidence based early child care and education by providing a comprehensive, high quality pre-school program which gives the disadvantaged children of Ethiopia a chance to succeed at school. Summary of relevant work: Prepare training manuals for preschool teachers and conduct regular …	https://sites.google.com/site/ethiopianschoolreadiness/home	No	N/A		0	2021-12-20	-
193	Grace Yufela Charitable Foundation	Cameroon United States of America	Grace Yufela Charitable Foundation is a Minnesota based non-profit organization 501©3 and a Not-For-Profit Organization in Cameroon, West Africa. The Foundation is founded by a Mental Health Professional and a family member of Grace Yufela, who experienced mental health challenges for more than two decades without any interventions. Summary of relevant work: Community Mental Health education and …	http://graceyufelafoundation.org/	No	N/A		0	2021-12-20	-
194	Liberia Center for Outcome Research on Mental Health (LiCORMH)	Liberia	A national center for training, supervision, research, technical assistance, and dissemination. Summary of relevant work: LiCORMH sub-granteed Mental Health Beyond Facilities (2012-2016) funded by Grand ChallengesCanada. This evidence-based research developed and tested a Comprehensive Community-based Mental Health Services (CCMHS) package that bridges the gap between clinical care and the commun…	http://licormh.com/	yes	Youth involvement=0 Involve=1 Youth engagement= Engage=1 Stakeholder=3 Participatory=0 public and patient involvement=0 Advisory =0 co-production =0 Human centered design =0 peer researcher =2 co-researcher =0 young researcher =0 lived experience=1 Guide=0 Handbook=0 Framework=0		0	2021-12-20	-
195	Beautiful Mind VN	Viet Nam	Beautiful Mind Vietnam was established with the aim to promote mental wellbeing to the Vietnamese public. We provide knowledge of clinical psychology, mental disorders, available treatments and other mental health- related issues by writing and translating high- quality articles as well as organising local workshops and seminars. We also offer free peer consultation for people who have concerns a…	http://beautifulmindvn.com/	No	N/A		0	2021-12-20	-
196	BasicNeeds		BasicNeeds is a UK based international Non-Governmental Organisation (iNGO) working to improve the lives of people living with mental illness and/or epilepsy. The BasicNeeds Model comprises 5 interlinking modules: Capacity Building: identifying, mobilising, sensitising and training mental health and development stakeholders. Community Mental Health: enabling effective and affordable community ori…	http://www.basicneeds.org/	yes	Youth involvement=0 Involve= Youth engagement=0 Engage= Stakeholder=8 Participatory=2 public and patient involvement=0 Advisory =0 co-production =0 Human centered design =0 peer researcher =0 co-researcher =0 young researcher =0 lived experience=4 Guide=0 Handbook=0 Framework=9		0	2021-12-20	-
197	Health Poverty Action		An INGO with around 500 staff worldwide and a small head office in the UK. Prioritising the poorest and most marginalised populalations, our integrated and multi-disciplinary approach emphasises the interconnectedness between health and poverty.	http://www.healthpovertyaction.org/	yes	Youth involvement=0 Involve=2 Youth engagement=0 Engage=13 Stakeholder=3 Participatory=0 public and patient involvement=0 Advisory =0 co-production =6 Human centered design =0 peer researcher =2 co-researcher =1 young researcher =0 lived experience=0 Guide=6 Handbook=0 Framework=9		0	2021-12-20	-
198	Ashoka	United States of America	Ashoka is the largest global network of social entrepreneurs. It identifies, elects, and supports leading social entrepreneurs as Ashoka Fellows of which there are 3200+ in 67 countries. More than 600 of these innovators work in health or health-related fields, providing a unique innovation and pilot implementation network. Ashoka works with Fellows, other innovators, major research universities …	https://www.ashoka.org/	yes	“Youth involvement” OR Involve OR “Youth engagement” OR engage OR Stakeholder OR Participatory OR “public and patient involvement” (100 or upto 10 pages searched) Advisory OR “co-production” OR “Human centered design” OR “peer researcher” OR co-researcher OR “young researcher” OR “lived experience” OR Guide OR Handbook OR Framework		0	2021-12-20	-	https://www.ashoka.org/en-gb/health-and-sanitation-youth-venturers https://www.ashoka.org/en-gb/story/ashoka%E2%80%99s-youth-venture-and-best-buy-present-winners-%E2%80%98technology-better-world%E2%80%99-campaign
199	Children and War Foundation	Norway United Kingdom of Great Britain and Northern Ireland	The Children and War Foundation was established based on a need for simple screening measures and evidence-based interventions for traumatized children after war and disaster situations. Since 2000, the Foundation has developed several screening measures, manuals, trained more than 400 intervenors and supported research projects that evaluate our treatment tools. The manuals are presently being u…	http://www.childrenandwar.org/	yes	Youth involvement=0 Involve=1 Youth engagement=0 Engage=1 Stakeholder=1 Participatory=0 public and patient involvement=0 Advisory =0 co-production =0 Human centered design =0 peer researcher =0 co-researcher =0 young researcher =0 lived experience=2 Guide=2 Handbook=0 Framework=1		0	2021-12-20	-
200	The International Foundation for Research and Education on Depression (iFred)	United States of America	International Foundation for Research and Education on Depression (iFred) seeks to shine a positive light on depression and eliminate the stigma associated with the disease through prevention, research and education. Its goal is to ensure 100% of the 350 million people affected by depression seek and receive treatment.	http://www.ifred.org/	No	“Youth involvement” OR Involve OR “Youth engagement” OR engage OR Stakeholder OR Participatory OR “public and patient involvement” OR Advisory OR “co-production” OR “Human centered design” OR “peer researcher” OR co-researcher OR “young researcher” OR “lived experience” OR Guide OR Handbook OR Framework site:ifred.org		0	2021-12-20	-
201	Mental Health Research UK	United Kingdom of Great Britain and Northern Ireland	Mental Health Research UK is the UK's first charity dedicated to funding research into the causes of mental illness in order to develop better treatments with fewer side-effects. Summary of relevant work: 2016 - Mediators and moderators of treatment effects in social anxiety disorder and post-traumatic stress disorder, University of Oxford, Department of Experimental Psychology 2016 - Understandi…	http://www.mhruk.org/	Yes	“Youth involvement” OR Involve OR “Youth engagement” OR engage OR Stakeholder OR Participatory OR “public and patient involvement” OR Advisory OR “co-production” OR “Human centered design” OR “peer researcher” OR co-researcher OR “young researcher” OR “lived experience” OR Guide OR Handbook OR Framework	76	0	2021-12-21	Dr Bethan Davies (Mental Health Research UK Scholar 2011-15 https://www.mentalhealthresearchuk.org.uk/post/my-post-phd-journey-dr-bethan-davies-mental-health-research-uk-scholar-2011-15 Stephan Collishaw, Frances Rice, Gemma Hammerton (https://www.mentalhealthresearchuk.org.uk/cyp-2020-cardiff)
205	Center for Creative Initiatives in Health and Population	Viet Nam	The Center for Creative Initiatives in Health and Population (CCIHP) vision is to ensure a healthy future for everyone in Vietnam. CCIHP has extensive experience in undertaking research that identifies and addresses key issues, such as stigma and discrimination, health policies and services, and social determinants that impact the health and well-being of the diverse groups of Vietnamese people.	https://ccihp.org/?lang=eng	Yes	Youth involvement=0 Youth engagement=0 Stakeholder=0 Participatory=0 public and patient involvement=0 Advisory =0 co-production =0 Human centered design =2 peer researcher =0 co-researcher =0 young researcher =0 lived experience=0 Guide=0 Handbook=0 Framework=0		0	2021-12-21	-
206	mindyourmind	Canada	mindyourmind is a non profit organization that works to improve better mental health outcomes for youth and young adults. We use technology, engagement and cocreation principles to develop tools and resources and system change processes with youth to improve help seeking and access.	https://mindyourmind.ca/	Yes	Youth involvement=44 Youth engagement=69 Stakeholder OR Participatory=3 public and patient involvement=0 Advisory OR co-production OR co-researcher=20 Human centered design=0 peer researcher=0 young researcher=5 lived experience=37 Guide OR Handbook OR Framework= searched upto 100 results		0	2021-12-21	Simran, and I’m mindyourmind’s new Youth Project Developer. As Youth Project Developer, I’ll be collaborating with the mindyourmind team on projects that work with youth to co-create tools for mental health, positive change, and resilience. Deanna Huggett, Andrea Flynn, and Alexia Jaouich Centre for Addiction and Mental Health Melissa Taylor-Gates and Scarlett Davidson mindyourmind (Engaging Yout…	Davis, 18 My page began with a simple line, 'get ready( for the ) shock'. And then u'll recognize there are a couple of professional people in business wear. Which is us, the street team has grown and came so far in the past year. There are a few words on the page has summoned up my whole experience, unforgettable, inspired, stylish and most importantly of all, be BOLD, be yourself. Ainsley Jeffe…
209	Centre for Mental Health Research and Initiative (CEMHRI)	Nigeria	The Centre for Mental Health Research and Initiative (CEMHRI) is a non-profit organization that is dedicated to promoting mental health awareness and eliminating the stigmas that is associated with mental illnesses through service and research. We strive to motivate, involve, and educate the general public about mental health in order to help those suffering from mental health issues to find out …	https://cemhri.org/	No	N/A		0	2021-12-21	-
210	UNITY Charity	Canada	Youth-focused program which uses art such as break dancing, spoken word, beatboxing, to engage and empower youth living in priority and high risk communities. Summary of relevant work: Programs: UNITY Crew After School Program: An 18-week arts-based leadership and mentorship program that ends with a youth-led performances addressing issues of the community. $600 per youth. UNITY Hub: A weekly com…	https://unitycharity.com/	No	N/A		0	2021-12-21	-
211	Ummeed Child Development Center	India	Ummeed's mission is to help children with disabilities, or at high risk for disabilities, reach their maximum potential and be included in society. We achieve this by working in collaborative teams, creating and following best practices, empowering families, building resources in the community, participating in advocacy as well as working with children and families from all sections of society. S…	https://ummeed.org/	Yes	Youth involvement=0 Youth engagement=0 Stakeholder=0 Participatory=0 public and patient involvement=0 Advisory =0 co-production =0 Human centered design =0 peer researcher =0 co-researcher =0 young researcher =0 lived experience=0 Guide=0 Handbook=0 Framework=0		0	2021-12-21	-
212	Art of Autism	United States of America	The Art of Autism is a collaborative project that brings awareness to the general public the creative abilities of people on the autism spectrum and others who are neurodivergent. The Art of Autism continually accepts blog posts, art, poetry, video submissions and requests for book reviews. Our email newsletter includes opportunities for artists, poets, writers, and film makers. The Art of Autism…	http://www.the-art-of-autism.com/	No	N/A		0	2021-12-21	-
213	Yale Global Mental Health Program	US	The Yale Global Mental Health Program provides psychiatric residents with training and opportunities to contribute to research and service delivery in over 40 countries around the world.Yale Psychiatry’s Global Mental Health Program is an exciting concentration within the Department of Psychiatry residency that capitalizes on the broad and diverse experiences of our faculty and residents. Origina…	http://psychiatry.yale.edu/globalmentalhealth/index.aspx	Yes	“Youth involvement” OR Involve OR “Youth engagement” OR engage OR Stakeholder OR Participatory OR “public and patient involvement” (15 results) Advisory OR “co-production” OR “Human centered design” OR “peer researcher” OR co-researcher OR “young researcher” OR “lived experience” OR Guide OR Handbook OR Framework (10 results)		0	2021-12-21	-
214	CINIM	Canada	CINIM is an integrative wellness institute dedicated to transforming lives through revolutionary health programs. We help improve and maintain health and well-being through a deeper understanding of the whole person: mind, body and spirit. Our programs and services are safe, effective and work as an adjunct to other treatment to proactively build strong and confident individuals and communities.C…	http://cinim.org/	No	N/A		0	2021-12-21	-
215	Abundant Living Resources Inc.		Provide holistic wellness approach to mental healthcare and substance abuse disorders. Assisting in building inner strength and healthy living worldwide.Partnerships with substance abuse recovery centers, providing counseling services. Character education building in public schools and mental health campaigning and counseling services in and around colleges and universities.	http://www.alrinc.org/	no	N/A		0	2021-12-21	-
216	SocialFelt - Craft, Touch and Care	United Kingdom of Great Britain and Northern Ireland	SocialFelt - Craft, Touch and Care is an innovative pilot project aiming to provide psychosocial support for marginalized, vulnerable and traumatized groups of adolescents and women, primarily victims of human trafficking, unsafe migration, forced marriages and gender based violence. The project is based on the ‘Felt Therapy’, developed by Bernadett Fekete. It is an alternative approach to counse…	http://socialfelt.org/	No	N/A		0	2021-12-21	-
217	Laboratório Interdisciplinar de Pesquisa em Atenção Primária à Saúde (LIPAPS)	Brazil	This Interdisciplinary Laboratory of Reasearch in Primary Care is in the Faculty of Medical Sciences in the University of Rio de Janeiro in Brazil.Summary of relevant work: This laboratory develops activities in research, education, and primary care human resources. The main areas studied are: mental health adolescence sexuality	http://lipapsuerj.blogspot.com.br/	No	N/A	-	0	2021-12-21	-
222	International Medical Corps	International	International Medical Corps is a global, humanitarian, non profit organization dedicated to saving lives and relieving suffering through health care training and relief and development programs	https://internationalmedicalcorps.org/	Yes	Youth involvement=20 Youth engagement=20 Stakeholder OR participatory OR advisory=20 public and patient involvement=20 co-production OR human-centered design=20 peer researcher OR young researcher OR co-researcher=21 guide OR handbook OR framework=20	-	0	2021-12-21	-
223	Government of Western Australia Mental Health Commission	Western Australia.	Government agency with responsibility for purchasing and planning mental health services and for mental health strategy for the state of Western Australia.		Yes	Youth involvement=1 Youth engagement=18 Stakeholder participatory advisory =45 “public and patient involvement”=0 co-production "human-centered design"=1 “peer researcher” "young researcher" "co-researcher"=0 guide handbook framework=68	-	0	2021-12-21	Wright M, Culbong T, Crisp N, Biedermann B, Lin A. “If you don't speak from the heart, the young mob aren't going to listen at all”: An invitation for youth mental health services to engage in new ways of working. Early intervention in psychiatry. 2019 Dec;13(6):1506-12.	Emily Wilding Emily is a queer Youth and Community Worker, with a passion for providing equal opportunities to young people regardless of difference or disadvantage. Emily values diversity, equality and inclusion. Emily currently works as a coordinator for a youth drop-in service in Stratton and coordinates a drop- in centre for LGBTI Young People aged 12-25 in the City of Swan. She is an advocat…
224	Southern District Health Board - Southern DHB	New Zealand	Funder and deliverer of government health services to the Southland and Otago provinces of New Zealand. Summary of relevant work: We receive government funding of over $800 million per annum, of which approximately half is applied to traditional hospital and mental health services delivered from Southland Hospital (Invercargill), Lakes District Hospital (Queenstown), Dunedin Hospital (Dunedin) an…	https://www.southernhealth.nz/	Yes	Youth involvement=8 Youth engagement=3 Participatory=0 public and patient involvement=33 youth Advisory =4 co-production =0 Human centered design =0 peer researcher =1 co-researcher =0 young researcher =12 lived experience=48 Guide=43 Handbook=3 Framework=30		0	2021-12-21	-	Ms Rosa Flaherty - Dunedin Rosa Flaherty is 17 years old and is pursuing a Bachelor of Law at Otago University. Rosa has been involved in community radio at Otago Access Radio. While at school she established a Lesbian, Gay, Bisexual, Trans, Queer, Questioning and Others (LGBTQ+) support group for students and went on to facilitate a Rainbow Leadership group with other schools across Dunedin. Ros…
225	Connecting with People	United Kingdom	Connecting with People is a not-for-profit, community interest company established in 2010. The Connecting with People approach is an organisational response to tackling suicide and self-harm. It is robust approach that combines compassion and clinical governance. It involves developing awareness, knowledge and skills, whilst tackling stigma and building emotional resilience. The approach is stro…	https://portal.connectingwithpeople.org/	No	N/A	0	0	2021-12-21	-
226	Eskasoni Mental Health Services / Crisis and Referral Center	Canada	Eskasoni Mental Health and Social Work Service (EMH&SWS) provides a wide range of services to the Mi’kmaq people of Eskasoni, Cape Breton, Nova Scotia. EMH & SWS is not-for-profit organizations established in 1991. Over the years the organization has continued to evolve and grow with help of the community and a variety of funding sources. We have grown from a staff of one, to a staff of eleven of…	https://www.eskasonimentalhealth.org/	No	N/A	0	0	2021-12-21	-
227	Salaam Baalak Trust - Mental Health Program	India	Salaam Baalak Trust provides street children with the opportunity to experience the joys of childhood through its various centers across Mumbai. Summary of relevant work: Main Activities of Mental Health Program include: Individual Counseling Sessions Focus-Group Therapy Sessions Life Skills Education Workshop Career Counselling Staff Support Workshops Special Education Common mental health issue…	https://www.salaambaalaktrust.com/health-and-nutrition.php	No	N/A	0	0	2021-12-21	-
229	UNHCR (The UN Refugee Agency)	International	The Office of the United Nations High Commissioner for Refugees was established on December 14, 1950 by the United Nations General Assembly. The agency is mandated to lead and co-ordinate international action to protect refugees and resolve refugee problems worldwide.	https://www.unhcr.org/en-ie/	Yes	Youth involvement engagement Stakeholder participatory advisory=212 (searched upto 100 results i.e 10 pages) “public and patient involvement”=0 co-production =8 Human centered design= 122 (searched upto 100 results i.e 10 pages) peer researcher =288 (searched upto 100 results i.e 10 pages) young researcher =510 (searched upto 100 results i.e 10 pages) co-researcher=1 (searched upto 100 results i.…		0	2021-12-27	-	https://www.unhcr.org/en-ie/protection/children/5c90f4d84/global-youth-advisory-council-annual-report-2018.html?query=youth%20involvement
230	Vidaview Info Systems Ltd	Canada	Vidaview Info Systems was started by Dr Rob Chase at the University of Manitoba to produce Life Story Board LSB toolkits, and to support LSB training, research and development.	http://vidaview.ca/vidaview/	No	N/A		0	2021-12-21	-
231	Centre for Applied Research in Mental Health and Addiction, Simon Fraser University	Canada	CARMHA is an internationally recognized research centre conducting innovative and interdisciplinary scientific research related to mental health and substance use, primarily in the areas of clinical or other intervention practice, health systems and population health and epidemiology. Some of CARMHA’s current research projects include: A feasibility study to improve the capacity and quality of pr…	http://www.sfu.ca/carmha.html	Yes	Youth involvement=1 Youth engagement=0 Stakeholder:0 Participatory=0 public and patient involvement=0 Advisory =0 co-production =0 "Human centered design" =0 “peer researcher” =0 "co-researcher"=0 “young researcher” =0 "lived experience" =3 Guide=106 Handbook=7 Framework=30		0	2021-12-21	-
232	Hincks-Dellcrest Centre	Canada	The Hincks-Dellcrest Centre works to promote optimal social, emotional, and behavioural well-being in infants, children, youth, and their families, and to contributing to the achievement of healthy communities.Summary of relevant work: The Hincks-Dellcrest Centre is a children’s mental health treatment, research and teaching centre that provides a services to children aged birth to 18 years in To…	http://www.hincksdellcrest.org/	Yes	Youth involvement=1 Youth engagement=4 Stakeholder=6 Participatory=0 public and patient involvement=0 Advisory =6 co-production =0 Human centered design =0 peer researcher =0 co-researcher =0 young researcher =1 lived experience=2 Guide=22 Handbook=0 Framework=2		0	2021-12-21	-
233	Mental Health Foundation	United Kingdom	One of the UK's leading mental health research, policy and service improvement charity working for an end to mental ill health and the inequalities that face people experiencing mental distress, living with learning disabilities or reduced mental capacity. Summary of relevant work: Mental Health Foundation uses research and practical projects to help people survive, recover from and prevent menta…	https://www.mentalhealth.org.uk/	Yes	Youth involvement=2 Youth engagement=2 Stakeholder=10 Participatory=6 public and patient involvement=2 Advisory =5 co-production =11 Human centered design =2 peer researcher =2 co-researcher =2 young researcher =2 lived experience=13 Guide=83 Handbook=16 Framework=20		0	2021-12-27	https://www.mentalhealth.org.uk/people/katrina-jenkins https://www.mentalhealth.org.uk/people/marwah-el-murad https://www.mentalhealth.org.uk/people/shelley-buckley
234	One Mind Campaign	United States of America	ONE MIND is an independent, 501(c)(3) non-profit organization dedicated to benefiting all affected by brain illness and injury through fostering fundamental changes that will radically accelerate the development and implementation of improved diagnostics, treatments, and cures; while eliminating the stigma. One Mind believes in Open Science Principles and creates global public-private partnership…	https://www.theiacp.org/projects/one-mind-campaign	Yes	“Youth involvement”=0 “Youth engagement”=6 Stakeholder=8 Participatory=0 “public and patient involvement”=0 Advisory =23 co-production =5 "Human centered design" =0 peer researcher =0 "co-researcher" =53 "young researcher"=0 "lived experience" =0 Guide=87 Handbook=4 Framework=10		0	2021-12-27	-
235	William Alanson White Institute of Psychiatry, psychoanalysis and Psychology	United States of America	Trains psychologists, social workers and psychiatrists in intensive psychotherapy and psychoanalysis. Summary of relevant work: We operate clinics for several types of disorders, such as eating disorders, and run conferences on various topics. We also run a low cost clinic that is available to local community. We also have a UN NGO Committee that offers its services to nations seeking to integrat…	http://www.wawhite.org/	Yes	Youth involvement=3 Youth engagement=2 Stakeholder=1 Participatory=3 public and patient involvement=3 Advisory =8 co-production =0 Human centered design =0 peer researcher =0 co-researcher =0 young researcher =0 lived experience=4 Guide=7 Handbook=6 Framework=14		0	2021-12-27	-
236	ReachOut.com	Australia	ReachOut.com is Australia's leading youth mental health organisation. It aims to improve the mental health and wellbeing of young people aged 16 to 25 by providing the information, support and tools they need to improve their wellbeing and get through tough times.	Reachout.com	Yes	Youth involvement=1 Youth engagement=0 Stakeholder=0 Participatory=1 public and patient involvement=0 Advisory =4 co-production =0 Human centered design =0 peer researcher =0 co-researcher =0 young researcher =0 lived experience=4 Guide=3 Handbook=1 Framework=2		0	2021-12-27	Contact Tessa Anderssen for all media enquiries on 0411 708 587 or email media@reachout.com. Dr Akhil Bansal, BSc, MD, PhD Applicant Doctor and Academic Akhil Bansal has a long-term relationship with ReachOut Australia as he joined the organisation as a youth ambassador in 2013 and went on to work as a research intern. Akhil strongly believes in the equity of access to health information and serv…	https://about.au.reachout.com/blog/youth-ambassador-grad-2014 https://about.au.reachout.com/our-impact
237	Mon Foundation	India	Mon Foundation is a Kolhata based non-profit organization, which focuses on the area of mental health- awareness, care, research, training and publication.Summary of relevant work: Mon Foundation is a Kolkata based non-profit organization, registered under the Societies of West Bengal Act XXVI, 1961. It is established in 1992 by a group of mental health professionals, like psychiatrists, psycholo…	http://monfoundation.com/	No	N/A		0	2021-12-21	-
238	NASM-AFRIQUE		Through education, innovation and continuous research, NASM want to attract the attention of different sectors of society on the need to create a chain of solidarity around the world around the issue of mental health. Summary of relevant work: According to data from the World Health Organization (WHO), mental disorders affect more than 450 million people worldwide, and 20% of the population is ma…	http://nasmafrique.org/	No	N/A		0	2021-12-21	-
239	Mental Health & Psychosocial Support Network (mhpss.net)	International	The MHPSS Network is a growing global platform for connecting people, networks and organizations, for sharing resources and for building knowledge related to mental health and psychosocial support both in emergency settings and in situations of chronic hardship. We aspire to building and shaping good practice in support of people affected by difficult events or circumstances. The online platform …	https://app.mhpss.net/?s=youth+involvement	yes	Youth involvement=6 Youth engagement=11 Stakeholder participatory advisory =3 public and patient involvement=0 peer researcher =63 young researcher =48 co-researcher=0 guide OR handbook OR framework=3		0	2021-12-27	-
240	International Bipolar Foundation	USA	International Bipolar Foundation is a not for profit headquartered in San Diego, CA & helping people in >150 countries. All our services & programs are free and globally accessible. We fund scientific research, offer resources and educate the public to erase stigma. Summary of relevant work: International Bipolar Foundation (IBPF), formerly known as California Bipolar Foundation, was founded in J…	http://ibpf.org/	Yes	Youth involvement=1 Youth engagement=4 Stakeholder=7 Participatory=1 public and patient involvement=3 Advisory =39 co-production =0 Human centered design =1 peer researcher =15 co-researcher =0 young researcher =23 lived experience=84		0	2021-12-27	-
242	HealthNet TPO		Enhancing the ability of communities in fragile states to better manage their own health and building health systems with communities that are excluded from functioning health care by combining international public health expertise with local tradition. Summary of relevant work: Strategy HealthNet TPO gains in-depth understanding of local resources, capacities, beliefs and needs through action re…	https://www.healthnettpo.org/en/node/1	No	N/A		0	2021-12-21	-
243	The Global Health Network	International	The Global Health Network is a collection of websites that are aiming to support research by sharing knowledge and methods. Each has been established to create a subject specific online community of researchers who can build collaborations, develop documents, share resources and exchange information.	https://tghn.org/	yes	Youth involvement=9 Youth engagement=6 Stakeholder OR participatory OR advisory=5 public and patient involvement=0 peer researcher OR young researcher OR co-researcher=1 guide OR handbook OR framework=1		0	27th Dec	-
244	Youth for change organization	Afghanistan	YCDO is an Afghan Youth-Led non-profit, non-governmental organization, committed to develop mutual cooperation and understanding among different youth voluntary agencies, youth groups, clubs and individuals working in the field of youth welfare in Afghanistan. We strive to bring Afghanization and put Afghans in the driving seat of the international community’s development efforts.	http://y4change.org/about	No	N/A		0	2021-12-21	-
245	Jhpiego	Burkina Faso	Jhpiego provides expertise to the MOH’s malaria prevention, diagnosis and treatment activities. From 2014 to 2019, more than 39.7 million children and adults received prompt malaria confirmatory testing and appropriate treatment, over 1.5 million pregnant women received preventive treatment and 2.5 million insecticide-treated bed nets, and over 834,00 children received seasonal malaria chemopreve…	https://www.jhpiego.org/countries-we-support/burkina-faso/	yes	Youth involvement=2 Youth engagement=7 Stakeholder=34 Participatory=6 public and patient involvement=0 Advisory =15 co-production =0 Human centered design =10 peer researcher =0 co-researcher =0 young researcher =0 lived experience=6 Guide=81 Handbook=1 Framework=11		0	2021-12-27	-
246	Cordaid	Burundi	In the Mutaho Health District (Gitega province) we improve maternal and infantile health care. In Cibitoke, Makamba and Muyinga provinces we help preventing and raising awareness of sexual and gender-based violence. With our project ‘Niche’, we reinforce the capacities of three universities in Burundi (Burundi, Ngozi and Hope), where we develop training curricula for medical students, specificall…	https://www.cordaid.org/en/countries/burundi/	yes	“Youth involvement” OR Involve OR “Youth engagement” OR engage OR Stakeholder OR Participatory OR “public and patient involvement” OR Advisory OR “co-production” OR “Human centered design” OR “peer researcher” OR co-researcher OR “young researcher” OR “lived experience” OR Guide OR Handbook OR Framework (200 results, searched upto 120 or 10 pages)		0	2021-12-27	-
248	Wold Vision International	Chad	All of these issues affect children most. Our teams have been working in Chad since 1985. We work with communities, local actors, the government and the United Nations to improve the well-being of children, through emergency and development programmes.	https://www.wvi.org/chad	yes	Youth involvement=23 Youth engagement=23 Stakeholder OR participatory OR advisory=1 "public and patient involvement"=0 co-production OR human-centered design=0 peer researcher OR young researcher OR co-researcher=1 guide OR handbook OR framework=1		0	2021-12-21	Mr. Christof Stock, Head of the Cooperation at the EU office in Kosovo/EUSR, World Vision’s Operational Director in Kosovo, Mr. Philip Harris, Mr. Xhevat Bajrami, Representative of Ministry of Youth, Culture and Sports, Mr. Nenad Maksimovic, Center for Peace and Tolerance , Mr. Shkumbin Arifi, Students Helping Life – Kosovo and Ms. Albana Gerxhi, Project Manager /Kosovo Zonal Office	My name is Erti. I live in Tirana, in the Bregu i Lumit area. I became part of the World Vison youth group because at first I thought that at least I would spend some nice time here with my friends. (https://www.wvi.org/article/youth%E2%80%99s-%E2%80%9Cconstitution%E2%80%9D) Anxhela, 17 (https://www.wvi.org/albania/article/anxhela-youth-action) Vlora Krasniqi, one of the youth involved in the pro…
249	Inter agency working on group on reproductive health in crisis	Congo, Dem. Rep	Youth Alliance for Reproductive Health Democratic Republic of Congo (YARH DRC)	https://iawg.net/our-work	yes	Youth involvement=1 Youth engagement=8 Stakeholder OR participatory OR advisory=55 public and patient involvement=0 co-production OR human-centered design=4 peer researcher OR young researcher OR co-researcher=1 guide OR handbook OR framework=255	0	0	2021-12-21	Catino J, Battistini E, Babchek A. (2018). Young people advancing sexual and reproductive health: toward a new normal. Retrieved from	Let us introduce our young person co-chairs for the next year! Jivitesh Gupta Age: 11 Location: Kurukshetra, India Jivitesh is a member of Policy Working Group - Stepping Towards Enhancing Policy Structures (PWG-STEPS), which is a youth-led, youth-run volunteer group anchored by The YP Foundation, New Delhi. He is passionate about the adolescent health and well-being of adolescents in general. He…
250	National Union of Eritrean Youth and Students (NUEYS)	Eritrea	The National Union of Eritrean Youth and Students is dedicated to improving the skills and awareness of Eritrean youth. The organization seeks to strengthen and improve the youth in all aspects on the regional, national and international levels.	https://eriyouth.org/	Yes	Youth involvement=3 Youth engagement=6 Stakeholder=3 Participatory=0 public and patient involvement=0 Advisory =1 co-production =0 Human centered design =0 peer researcher =1 co-researcher =0 young researcher =2 lived experience=3 Guide=11 Handbook=4 Framework=4		0	2021-12-22	-
251	Ethiopian Youth Health Fourm	Ethiopia	The Ethiopian Youth Health Forum (EYHF) is managed by the Ministry of Health with the technical coordination of the National Adolescent and Youth Health Technical Working Group which is hosted by the Maternal and Child Health directorate of the Ministry. This technical working group, which constitutes donors, partners and youth organizations working on the area, set annual theme and focus areas o…	https://www.ethioyouth.org/organizers-2/	No	N/A		0	2021-12-22	Dr. Abiy Heruye Dr Abiy is a public health professional currently serving as program manager of adolescent empowerment program at Pathfinder International Ethiopia. With several years of experience in adolescent programming and RMNH, he had served as technical assistant at the Ministry of Health of Ethiopia where he participated in the development of guidelines and documents including adolescent	Fanuel Getachew is a passionate young leader committed to raising the bar in youth engagement. He works as a Youth Engagement Coordinator at Talent Youth Association. On this role, Fanuel leads a team of volunteers to find ways to engage youth in different government works as well as grass root community mobilization efforts. Fanuel is determined to keep advocating for the involvement of the yout…
253	Mindleaps	Guinea	MindLeaps began working in Guinea in 2011 through partnerships with other organizations, and in 2017 went on to open its own center in the capital city of Conakry, providing a permanent safe space to continue its full dance and education programs. The center welcomed 44 children who had previously lived on the streets or had escaped prostitution. As of 2020, MindLeaps now serves over 200 children…	https://mindleaps.org/en/our-programs/permanent-centers/guinea/	No	N/A		0	2021-12-22	-
254	UNFPA	Guinea-Bissau	Since its independence in 1974, Guinea Bissau has experienced chronic instability, armed conflict and socio-economic challenges. Poverty afflicts nearly 70 per cent of the people. There has been progress in increasing contraceptive prevalence, but maternal mortality remains high and HIV rates have increased. UNFPA helps sustain focus on quality reproductive health care such as family planning and…	https://www.unfpa.org/data/transparency-portal/unfpa-guinea-bissau	Yes	“Youth involvement”=3 “Youth engagement”=17 Stakeholder OR participatory OR advisory=1 "public and patient involvement"=0 co-production OR human-centered design=0 peer researcher OR young researcher OR co-researcher=0 guide =50 Handbook=50 Framework=50		https://www.unfpa.org/sites/default/files/admin-resource/Youth_Metasynthesis_Report.pdf (https://sites.google.com/unfpa.org/youth-2030-metasynthesis/home)	2021-12-22	SYNTHESIS CO-CHAIRS Karen Cadondon Kathleen Letshabo United Nations Population Fund (UNFPA) United Nations Children’s Fund (UNICEF) SYNTHESIS RESEARCHERS AND CONSULTANTS Adriane Martin Hilber Team Leader Florence Secula Research Specialist Yemurai Nyoni Research Analyst Valeria Carou-Jones (carou-jones@unfpa.org) and Karen Cadondon (cadondon@unfpa.org) (https://www.unfpa.org/updates/evaluation-un…	Youth steering committee (https://drive.google.com/file/d/13BBonTEGnZc6qnCT0p_qnbTbFZTPAzjR/view)
255	International planned parenthood federation	Korea, Dem. People's Rep	The Democratic People’s Republic of Korea (North Korea): the Korean Family Planning & Maternal and Child Health Association (KFP & MCHA) The Korean Family Planning & Maternal Child Health Association of the Democratic Republic of Korea (KFP & MCHA) is actively supported by the government to diversify family planning services and to improve their quality.	https://www.ippf.org/about-us/member-associations/korea-dem-peoples-rep	Yes	“Youth involvement” OR Involve OR “Youth engagement” OR engage OR Stakeholder OR Participatory=180, searched upto 100 i.e. first ten pages, filter=resource documents “public and patient involvement” OR Advisory OR “co-production” OR “Human centered design” OR “peer researcher” OR co-researcher=177, searched upto 100 i.e. first ten pages, filter=resource documents		0	2021-12-22	-	Candice, 18, joined the Youth Advocacy Movement (YAM) when she was 15 after being introduced to the group by the Jamaica Family Planning Association’s (FAMPLAN) youth officer, Fiona. (https://www.ippf.org/stories/i-wanted-pass-my-knowledge) Kondwani, a 22-year-old Youth Action Movement (YAM) volunteer Indri, Youth Volunteer IPPA, Indonesia Inspiring young people like 20-year-old Indri play a cruc…
256	Yes liberia	Liberia	AT YESLIBERA, WE EMPOWER YOUNG PEOPLE THROUGH MEANINGFUL SERVICE LEARNING OPPORTUNITIES IN EDUCATION, HEALTHCARE, AND TECHNOLOGY. We're a registered charity in Liberia, and a USA-- 501c3 charity organization recognized by the Internal Revenue Service since July 2009. All donations are tax-deductible.	https://yesliberia.org/about-us/	No	N/A		0	2021-12-22	https://yesliberia.org/about-us/
257	IYAFP or International Youth Alliance for Family Planning	Madagascar	IYAFP or International Youth Alliance for Family Planning is a youth organisation promoting sexual and reproductive health and rights of adolescents and young people and also access to family planning for young people. IYAFP is an initiative of a few young people who attended the International Conference on Family Planning in 2013 and works in 81 countries and have reached over 7500 young people …	https://iyafp.org/	Yes	Youth involvement=0 Youth engagement=1 Stakeholder=2 Participatory=0 public and patient involvement=0 Advisory =0 co-production =0 Human centered design =0 peer researcher =0 co-researcher =0 young researcher =0 lived experience=0 Guide=3 Handbook=0 Framework=0		0	2021-12-22	-	https://iyafp.org/partnership-guidelines/
258	Health policy project	Malawi	HPP is mobilizing the commitment to strengthen family planning services in Malawi. HPP supports the Ministry of Economic Planning and Development and other groups by improving the capacity of local partners to manage population growth and improve health and economic development.	https://www.healthpolicyproject.com/	Yes	“Youth involvement”=0 “Youth engagement”=0 Stakeholder OR participatory OR advisory=7 "public and patient involvement"=0 co-production OR human-centered design=0 peer researcher OR young researcher OR co-researcher=18 guide =75 Handbook=12 Framework=54		0	2021-12-22	-
259	Child health in Mali	Mali	Protecting and caring for children in Koutiala Improving the quality of care for children Treating malnutrition Managing malaria Research and training to strengthen quality of care	http://childhealthmali.msf.org/	No	N/A		0	2021-12-22	-
261	Family and youth health initiatives	Niger	Our drive is to empower Nigerians through information, and effective interventions to lead healthier lives irrespective of age, gender, ethnicity and place of residence (rural or urban) through our work.	https://fayohi.org/	No	N/A		0	2021-12-22	Professor Lesley Smith (Professor of Women’s Public Health at the Institute of Clinical and Applied Health Research) to tackle the health challenges faced by adolescents in Northern Nigeria. Funded by Research England’s Global Challenges Research Fund and in partnership with INASP, our team is sharing their expertise in Jigawa and Kano States to identify the health needs of adolescents and develo…
262	Rwanda Youth Organization for Development (RYOD)	Rwanda	The Rwanda Youth Organization for Development (RYOD) is youth friendly and youth based organization aiming at achieving sustainable development in Rwanda through youth initiatives, innovations and talents. It is community based and nongovernmental organization dedicated to improve the life standards of underprivileged, unrepresented and underestimated community for development.	http://ryod.weebly.com/	No	N/A		0	2021-12-22	-
263	Rural Youth Development Organization, Sierra Leone	Sierra Leone	The mission is “To transform and revitalize the lives of the marginalized and oppressed populations in the communities.” The goal is “To rehabilitate a local referral facility providing emergency and immediate healthcare for Mokoba and its environs.”	https://africanrelief.org/rural-youth-development-organization-sierra-leone/	Yes	Youth involvement=0 Youth engagement=2 Stakeholder=1 Participatory=0 public and patient involvement=0 Advisory =1 co-production =0 Human centered design =0 peer researcher =0 co-researcher =0 young researcher =0 lived experience=0 Guide=5 Handbook=1 Framework=1		0	2021-12-22	-
264	Soyvda	Somalia	Somalia is one of the poor development countries due to continuous civil war in the past two decades. This has led the loss of functioning central government. The effect of state failure on human development in Somalia has been profound, resulting a massive internal and external immigration. It is has been Said that Somali young people aged between 14-29 make up 42% of the population. So giving t…	https://www.soyvda.org/	Yes	Youth involvement=0 Youth engagement=2 Stakeholder=3 Participatory=1 public and patient involvement=0 Advisory =0 co-production =0 Human centered design =0 peer researcher =0 co-researcher =0 young researcher =0 lived experience=0 Guide=0 Handbook=0 Framework=1		0	2021-12-22	-
265	Young adult empowerment initiative	South Sudan	Established in 2015 by a group of refugee youth in Uganda, the Young Adult Empowerment Initiatives (YAEI) is a non profit NGO that builds operational capabilities of refugee youth and women in order to participate in sustainable communities socio-economic developments and peaceful co-existence. Areas of focus include: community peace-building, skills development, (education and vocational service…	https://yeisouthsudan.org/	no	N/A		0	2021-12-22	-
266	Concern worldwide	Sudan	Our emergency programming focuses on supporting the most vulnerable with access to health and nutrition services while providing communities with access to safe drinking water and sanitation facilities. We also run 'Community Management of Acute Malnutrition' (CMAM) feeding centres. In Darfur, we are working with the community on building resilience to climate change.	https://www.concern.net/where-we-work/republic-of-sudan	Yes	Youth involvement=0 Youth engagement=1 Stakeholder=35 Participatory=10 public and patient involvement=0 Advisory =9 co-production =0 Human centered design =0 peer researcher =0 co-researcher =0 young researcher =0 lived experience=6 Guide=57 Handbook=6 Framework=30		0	2021-12-22	-
267	No lost generation	﻿﻿Syrian Arab Republic	No Lost Generation initiative is an ambitious commitment to action by humanitarians, donors and policy makers in support of children and youth affected by the Syria crisis.	https://www.nolostgeneration.org/	Yes	Youth involvement=8 Youth engagement=45 Stakeholder=18 Participatory=3 public and patient involvement=0 Advisory =4 co-production =0 Human centered design =1 peer researcher =2 co-researcher =0 young researcher =22 lived experience=23 Guide=20 Handbook=0 Framework=38		0	2021-12-22	Veera Mendonca, Melinda Van Zyl, Karin Martinez, UNICEF Middle East and North Africa Regional Office	https://www.nolostgeneration.org/children-and-young-people https://www.voicesofyouth.org/
268	SADA	Togo	SADA is a Togolese non-governmental organization, committed since 2012 to the poor populations in order to ensure their socio-economic and moral well-being. It is registered in the Ministry under the Receipt: 1071 / MATDCL-SG-DLPAP-DOCA. It is led by a multidisciplinary management team composed of: a Board of Directors and a Technical Department. Its actions have an inking community, promoting th…	https://www.sadatogo.org/?lang=en	No	N/A		0	2021-12-22	-
269	Uganda youth and adolescents health forum	Uganda	Uganda Youth and Adolescents Health Forum (UYAHF) is a youth lead and youth serving organization that seeks to advance the health, rights and well-being of adolescent girls, young women and young people at community and national levels.	https://uyahf.com/contact-us/	No	N/A		0	2021-12-22	Dr. Moses Muwonge, a consultant on Adolescent Health Policy (ADH) with Samasha Consulting Mwesigye Patrick FOUNDER AND TEAM LEADER Apio Winnie Apio Winnie PROGRAM MANAGER Norah Nakyegera Norah Nakyegera CAMPAIGN AND ADVOCACY OFFICER Praise Mwesige PROGRAM OFFICER Joan Nakazzi PROGRAM OFFICER	Mary Kirunda Mary Kirunda AGE: 21 YEARS Patricia Kisakye Patricia Kisakye CHANGE CHAMPION Christine Osundwa Christine Osundwa CHANGE CHAMPION Akello Rebecca Akello Rebecca AGE: 17 YEARS Nanyunja Asiat Babirye Nanyunja Asiat Babirye AGE: 22 YEARS Aine Berna Beyongyera Aine Berna Beyongyera AGE: 20YEARS Adongo Mary Adongo Mary AGE: 18 YEARS Shakiribu Gava Shakiribu Gava AGE: 18 YEARS Chandiru Salma…
273	SERAC Bangladesh	Bangladesh	SERAC-Bangladesh is a youth-led development organization having non-profit, nongovernment, and nonpolitical natures, started life in 1991 with the initiation of a group of educated, dedicated social workers with an aim to promote the socio-economic and social status and living standards of the poor and vulnerable communities, especially youth, women and children through their capacity building, a…	https://serac-bd.org/	No	N/A		0	2021-12-22	-
274	GOJoven International	Belize	GOJoven promotes and supports the development of young leaders and their organizations to catalyze social change and vastly expand Adolescent Sexual and Reproductive Health and Rights choices, services, policies, and programs at the community, national, and regional levels.	https://gojoven.org/	Yes	Youth involvement=0 Youth engagement=2 Stakeholder=14 Participatory=4 public and patient involvement=0 Advisory =9 co-production =0 Human centered design =2 peer researcher =0 co-researcher =0 young researcher =5 lived experience=2 Guide=17 Handbook=1 Framework=16		0	2021-12-22	Josie Ramos, MA Co-Founder & Program Director for the GOJoven Belize Parntership Josie serves as Program Director for GOJoven International’s partnership with the GOJoven Belize Alumni Association (GOBelize). During her 20-year tenure at PHI, Co-founder Josie Ramos has fulfilled many roles within the GOJoven Program. She managed the GOJoven Belize pilot project, an English-language version of the…	Lemuel Vega (Mexico 2009) participated in the UN Climate Change Conference (COP 17) in Durban, South Africa as a member of Advocates for Youth’s (AFY) climate change youth advisory board. GOBelize Alumna (2012) Kylah Ciego was selected to serve on the Advisory Group for the YIELD study in 2017. Valentine Jones Valentine JonesValentine is an empowered, outspoken young woman who stands for what she…
275	SYTO Benin	Benin	SYTO Benin (Student and Youth Travel Organization, Benin) is an NGO which is part of an international network called SYTO implemented in several African countries (Benin, Senegal, Ivory Coast, Ghana, Nigeria and South Africa). The main objective of this network is to contribute to the development of youth through cultural exchange programs, academic and tourism with the support of local partners …	http://en.sytobenin.org/	Yes	“Youth involvement”=0 “Youth engagement”=0 Stakeholder=0 Participatory=0 public and patient involvement=0 Advisory =0 co-production =0 Human centered design =0 peer researcher =0 co-researcher =0 young researcher =0 lived experience=0 Guide=0 Handbook=0 Framework=0		0	2021-12-22	-	-
276	YOUTH CENTER DIVISION	Bhutan	The Youth Center Division, Department of Youth and Sports under Ministry of Education cater to the educational and recreational needs of young people and continues to design and deliver youth-friendly services, facilities and programs through the establishment and operation of Youth Centers (YCs) and Youth Friendly Integrated Service Centers (YFISCs) in the country. Moreover, the Division also de…	https://dys.gov.bt/divisions/youth-center-division/	Yes	“Youth involvement”=0 “Youth engagement”=5 Stakeholder=5 Participatory=2 public and patient involvement=0 Advisory =1 co-production =0 Human centered design =0 peer researcher =0 co-researcher =0 young researcher =0 lived experience=0 Guide=10 Handbook=2 Framework=5		0	2021-12-22	-	-
277	Curamericas Global	Bolivia	Curamericas Global partners with CSRA as they continue to work diligently in the cities of Montero and El Alto to provide primary health care and community-based services. Both programs use Curamericas’ signature Community-Based, Impact-Oriented approach to save the lives of women and children. Current strategies address: Violence against women and children Unwanted pregnancies among youth Increa…	https://www.curamericas.org/our-work/curamericas-bolivia/	Yes	“Youth involvement”=4 “Youth engagement”=0 Stakeholder=4 Participatory=5 public and patient involvement=0 Advisory =2 co-production =0 Human centered design =1 peer researcher =0 co-researcher =0 young researcher =1 lived experience=8 Guide=18 Handbook=0 Framework=2		0	2021-12-22	-
278	Africa Health Organisation	Cabo Verde	HEALTHY GROWTH AND DEVELOPMENT PURPOSE To strengthen the national capacity to reduce health risks, morbidity, and mortality and to promote healthy growth and development for all age categories, with a special focus on children, mothers, and adolescents. EXPECTED RESULTS Capacity strengthened to develop and implement plans, policies, and projects to improve child and adolescent health. Capacity st…	https://aho.org/countries/cabo-verde/	Yes	“Youth involvement”=0 “Youth engagement”=0 Stakeholder=0 Participatory=0 public and patient involvement=0 Advisory =0 co-production =0 Human centered design =0 peer researcher =0 co-researcher =0 young researcher =0 lived experience=0 Guide=0 Handbook=0 Framework=0		0	2021-12-22	-
279	New Hope Cambodia	Cambodia	New Hope Cambodia provides free education to children and young people from some of the poorest families in Mondul Bai village, Siem Reap Many of our students come from families living on less than $100 a month. Our school provides hope and opportunity for young people to break the cycle of poverty for themselves and their families.Our medical centre provides free health care to our students and …	https://newhopecambodia.com/	No	N/A		0	2021-12-22	-
280	Youth 2 Youth	Cameroon	As a youth led organization working to improve adolescent healthcare in Cameroon especially for vulnerable youth in the crisis zones, we have the following thematic focuses:	https://www.youth2youthcameroon.org/	No	N/A		0	2021-12-22	FUL MORINE RESEARCH LEAD Research Lead Ful Morine is a public health specialist with over 15 years of working experience in the healthcare system. She is currently serving with the Cameroon Baptist Convention Health Services as a health care administrator and coordinator of the UN agencies supported humanitarian response for the same organization. She is a fellow of Women in Global Health. She ha…	EBAN ODI LUISA ADOLESCENT AMBASSADOR Luisa is a 19 year’s old undergraduate student in Medical Laboratory Sciences with the University of Bamenda. For the past two years, Luisa developed a tangible passion in mobilizing her peers for open dialogues on sexual and reproductive health rights. She is a very calm and softly spoken youth eader who has a great desire in empowering young girls on their h…
282	Mwendo Congo	Congo, Rep.	Objectives: Provide financial assistance for education and job skill development of Congolese youth with our local partners in the DRC Facilitate access to health care for the communities of South Idjwi Island, with special programs for women and children Organize exchanges between the USA and the DRC to raise awareness and build solidarity	https://mwendocongo.org/	Yes	Youth involvement=0 Youth engagement=0 Stakeholder=1 Participatory=0 public and patient involvement=0 Advisory =0 co-production =0 Human centered design =0 peer researcher =0 co-researcher =0 young researcher =0 lived experience=0 Guide=5 Handbook=0 Framework=0		0	2021-12-22	-
283	Youth Inclusion project - Côte d’Ivoire	Côte d'Ivoire	Young people in Cote d’Ivoire remain largely uneducated and face major challenges in the labour market. Skills mismatch confine them to precarious jobs and prevent them from being well integrated into national economy. Moreover, young people in Côte d'Ivoire still face significant health risks. In 2015, the youth mortality rate far exceeding the global and African average rates. Early pregnancies…	https://www.oecd.org/countries/cotedivoire/cote-divoire-youth.htm	yes	“Youth involvement” OR Involve OR “Youth engagement” OR engage OR Stakeholder OR Participatory OR “public and patient involvement” OR Advisory OR “co-production” OR “Human centered design” OR “peer researcher” OR co-researcher OR “young researcher” OR “lived experience” OR Guide OR Handbook OR Framework (155,000 results, searched upto 100 or 10 pages)		0	2021-12-22	-
284	Djibouti - Caritas Internationalis	Djibouti	Caritas Djibouti was founded by Msgr Bernardin Hoffman, Bishop of Djibouti, on 1 January 1978. For more than three decades it has been helping the country’s inhabitants, of whom half live in the capital and have to face up to the problems of an extremely poor African country. Caritas Djibouti contributes to emergency humanitarian aid, so as to combat food shortages and the dire consequences of co…	https://www.caritas.org/where-caritas-work/middle-east-and-north-africa/djibouti/	yes	Youth involvement=8 Youth engagement=7 Stakeholder OR participatory OR advisory=0 public and patient involvement=1 co-production OR human-centered design=0 peer researcher OR young researcher OR co-researcher=0 guide OR handbook OR framework=1		0	2021-12-22	-
285	Child & Adolescent - Egyptian Health Department	Egypt, Arab Rep.	Our vision as the Child & Adolescent Behavioral Health Services Division of Egyptian Health Department (EHD) is to provide quality services that are family­ driven, youth-guided, strengths-based and culturally competent; meaning services are customized to fit family’s unique needs. Children, adolescents and their families will be provided equal services regardless of gender, age, ethnicity, race,…	https://egyptian.org/child-and-adolescent/	No	N/A		0	2021-12-22	-
286	Integrated health and education services for adolescents and youth	El Salvador	The Integrated Health and Education Services for Adolescents and Youth in El Salvador project is focused on improving adolescents’ sexual and reproductive health by providing access to comprehensive sexuality education and critical health services. As part of Plan International’s commitment to sustainability and lasting impact, the project is partnering with schools, local health centers, and edu…	https://www.planusa.org/projects/el-salvador-integrated-health-and-education-services-for-adolescents-and-youth/	yes	“Youth involvement”=3 “Youth engagement”=29 Stakeholder OR participatory OR advisory=0 public and patient involvement=0 co-production OR human-centered design=0 peer researcher OR young researcher OR co-researcher=0 guide=13 handbook=0		0	2021-12-22	Director, Youth and Economic Empowerment Kate Ezzes is an international youth and workforce development practitioner with more than 15 years of experience in domestic and international youth engagement; positive youth development; economic empowerment design and program management; curriculum development; organizational capacity building; and private sector engagement. She has managed a diverse p…	YOUTH ADVISORY BOARD MEMBER Emory University Josh is an undergraduate at Emory University, where he studies economics and Portuguese. His academic interests center on economic development. He studied abroad at the University of São Paulo and in London, and researched foreign policy at the Woodrow Wilson International Center for Scholars. At Emory, Josh leads Consult Your Community, a student orga…
287	Family Life Association of Eswatini	Eswatini	Established in 1979, the Family Life Association of Eswatini (FLAS) is a volunteer-based non-profit organization and a full member of the International Planned Parenthood Federation (IPPF). FLAS focuses on the provision of integrated Sexual and Reproductive Health (SRH) and HIV services and information with a primary target on young people aged 10 – 24 while adults and those below 10 become a sec…	https://www.flas.org.sz/	yes	“Youth involvement”=0 “Youth engagement”=0 Stakeholder=0 Participatory=0 public and patient involvement=0 Advisory =0 co-production =0 Human centered design =0 peer researcher =0 co-researcher =0 young researcher =0 lived experience=0 Guide=0 Handbook=0 Framework=0		0	2021-12-22	-
288	Youth Advocates Ghana	Ghana		https://youthadvocatesghana.org/	No	N/A		0	2021-12-22	Fuad TanimuPartnerships Officerf.tanimu@youthadvocatesghana.org Brenda Sefakor Adiaba Policy and Advocacy Manager b.adiaba@youthadvocatesghana.org Ruth Akanzum Programs Manager r.akanzum@youthadvocatesghana.org Emmanuel Ametepey Executive Director e.ametepey@youthadvocatesghana.org
289	Lide Haiti	Haiti	Empowering adolescent Haitian girls through the arts, education, health care, and nutrition.Adolescent girls in Haiti face multiple challenges, including a high mental health burden, school attendance rates between 21 and 34%, literacy rates of only 58% , and a high proportion of girls who are not in any form of education, employment, or training. These realities, exacerbated by Haiti’s ongoing n…	https://www.lidehaiti.org/	No	N/A		0	2021-12-22	REGINE POLYNICE, Country Director Régine Desulmé Polynice has over 16 years of experience working in the United States, the Caribbean, Latin American and Africa in international development and humanitarian aid and working specifically with vulnerable populations, women, children and persons with disabilities and helping organizations build their capacity to better respond to needs of their inter…	https://www.lidehaiti.org/through-a-girls-eyes
292	Explore4Actioni	Indonesia	Improving sexuality education in Indonesia Our pioneering youth-centred research programme aims to improve adolescent sexual and reproductive health in Semarang (Java), Bandar Lampung (Sumatra) and Denpasar (Bali). It is a key pillar of Rutgers’ wider work in Indonesia, which provides access to sexuality education and health services, promotes diversity and tolerance, prevents violence against wo…	https://rutgers.international/programmes/explore4action/	yes	Youth involvement=7 Youth engagement=5 Stakeholder=13 Participatory=7 public and patient involvement=0 Advisory =1 co-production =0 Human centered design =0 peer researcher =9 co-researcher =3 young researcher =22 lived experience=1 Guide=25 Handbook=5 Framework=11		0	2021-12-22	Fednant Steven Chizimbi (file:///C:/Users/Hp/Downloads/GUSO-Reports-Youth-Led-Social-Accountability-in-Malawi.pdf) Johnstone Kuya | National Programme Coordinator Kenya for the Get Up, Speak Out programme (https://rutgers.international/stories/engaging-young-people-is-not-always-easy/)	The Youth Advisory Committee (YAC) is a group of empowered youth volunteers that advise on and guide youth priorities, and raise the views of young people to the Alliance. The YAC is composed of eight people - one representative from each partner. The Chairperson and General Secretary participate in the Alliance Steering Committee, the main decision-making body, bringing youth voices and perspect…
293	UNHCR Iran	Iran, Islamic Rep	UNHCR, in collaboration with the Government of the Islamic of Iran, strives to ensure that all refugees in Iran have access to these vital and lifesaving services.	https://www.unhcr.org/ir/health/	yes	Youth involvement=1 Youth engagement=1 Stakeholder=8 Participatory=0 public and patient involvement=0 Advisory =4 co-production =0 Human centered design =0 peer researcher =0 co-researcher =0 young researcher =0 lived experience=0 Guide=10 Handbook=0 Framework=18		0	2021-12-27	-
294	Network for Adolescent and Youth of Africa	Kenya	The Network for Adolescent and Youth of Africa (NAYA) is a youth led regional advocacy network founded in October 2001 by the African Regional Office of the Planned Parenthood Federation of America (PPFA). NAYA aims at enhancing the capacity of youth advocates, young people, youth led organizations and policy makers to undertake Sexual and Reproductive Health and Rights (SRHR) advocacy at interna…	https://nayakenya.org/	yes	Youth involvement=3 Youth engagement=2 Stakeholder=3 Participatory=1 public and patient involvement=0 Advisory =0 co-production =0 Human centered design =0 peer researcher =0 co-researcher =0 young researcher =0 lived experience=0 Guide=13 Handbook=0 Framework=7		0	2021-12-22	-
295	Y-PEER Kiribati	Kiribati	Kiribati Ypeer was established in 2015 and Co-founded and funded by UNFPA and collaboration with two key ministries, Ministry of health MOH and the Ministry of women’s, youth, sport and social affair/MWYSSA. Kiribati Youth Peer Network is designed by young people for young people. This network has a special focus on youth’s sexual reproductive health and rights. Kiribati Y-Peer Network is a netwo…	https://ypeerap.org/kiribati/about/	No	Youth involvement=0 Youth engagement=0 Stakeholder=0 Participatory=0 public and patient involvement=0 Advisory =0 co-production =0 Human centered design =0 peer researcher =0 co-researcher =0 young researcher =0 lived experience=0 Guide=0 Handbook=0 Framework=0		0	2021-12-22	-
296	JSI	Kyrgyz Republic	JSI has worked in the Kyrgyz Republic since 1992, working closely with the government to strengthen the health system at all levels to provide quality health services to its citizens. Currently, JSI implements the USAID Cure Tuberculosis Project, a five-year initiative that will assist the Kyrgyz government to diagnose, treat, and cure people with drug-resistant tuberculosis. The Project works cl…	https://www.jsi.com/location/kyrgyz-republic/	yes	“Youth involvement” OR Involve OR “Youth engagement” OR engage OR Stakeholder OR Participatory OR “public and patient involvement” OR Advisory OR “co-production” OR “Human centered design” OR “peer researcher” OR co-researcher OR “young researcher” OR “lived experience” OR Guide OR Handbook OR Framework (4219 results, searched upto 200 results, 10 pages)		0	2021-12-22	-
297	VSO	Lesotho	In Lesotho’s Mafeteng district, we've partnered with the Ministry of Health to improve access to sexual and reproductive health (SRH) information and services for some of the area's most marginalised young people. The project has established 17 dedicated young people’s spaces within the district’s health facilities, and trained 680 peer educators (40 in each facility), who work to share health in…	https://www.vsointernational.org/our-work/volunteering-for-development/improving-srh-services-for-young-people-in-lesotho	yes	Youth involvement=4 Youth engagement=4 Stakeholder=5 Participatory=12 public and patient involvement=0 Advisory =5 co-production =1 Human centered design =0 peer researcher =1 co-researcher =0 young researcher =4 lived experience=9 Guide=29 Handbook=2 Framework=11		0	2021-12-27	Sheenalexandre Tato, VSO Philippines Sheen started working for VSO Philippines as a lead volunteer for resilience building projects, including Be Capable and the Volunteering for Development Grant. He is working with youth volunteers and VSO partners to improve social cohesion and build community resilience through intervention in food systems. Simidele Akinrinlola Simidele Akinrinlola, VSO Niger…	Paul Blackler: A taste of Africa Former volunteer Paul Blackler and his wife Isaotu stand outside an office building, holding fruits and bottles of juicePeter Devlin Former volunteer Paul Blackler and his wife Isaotu launched socially-minded start-up, Hippo and Hedgehog Paul volunteered in 2008 in the Gambia, working with the Ministry of Education. He met wife Isaotu whilst he was there, and the …
299	National center for healthy safe children	Micronesia, Fed. Sts.	Through Project LAUNCH, Pohnpei State in the Federated States of Micronesia (FSM) will enhance the existing health, behavioral health, and social service systems for young children from birth to 8 years of age and their families. The mission of the FSM–Pohnpei Project LAUNCH is to strengthen the collaborative system that supports early child wellness and implement culturally competent promotion a…	https://healthysafechildren.org/grantee/project-launch/federated-states-micronesia-project-launch	yes	“Youth involvement” OR Involve OR “Youth engagement” OR engage OR Stakeholder OR participatory= searched upto 100 or 10 pages “public and patient involvement” OR Advisory OR “co-production” OR “Human centered design” OR “peer researcher” OR co-researcher= searched upto 100 or 10 pages “young researcher” OR “lived experience” OR Guide OR Handbook OR Framework= searched upto 100 or 10 pages		0	2021-12-25	-
300	Youth lead	Mongolia	Youth LEAD Mongolia's Mental Health Activities: Socio-Psychological LGBTQ+ Friendly Advice and Free Therapy Sessions Youth LEAD Mongolia (YLM) is a national youth-led NGO that advocates for the empowerment, health, and wellbeing of Young Key Populations. Since their establishment in 2014, they have implemented various projects through small grants. Youth LEAD Mongolia is the only youth-led NGO th…	https://www.youthleadap.org/news-updates/WMHD-YLM	No	N/A		0	2021-12-23	Youth LEAD Chairperson: Fletcher Chiu (Taiwan) He works for PRAA, an organization that advocates for the rights of PLHIV in Taiwan. He has been a Focal Point for Youth LEAD since 2018. Youth LEAD Vice-chairperson: Fame Taqueban (Philippines) She has been part of the Youth LEAD network as a Focal Point for more than three years. She is also part of the Candon Youth Movement, a local NGO that empow…	Youth LEAD Board Member: Jeremy Tan (Malaysia) He is a volunteer at a community-based organization, PT Foundation, and is the Youth representative of the Country Coordinating Mechanism in Malaysia. He has been a Focal Point for Youth LEAD since 2018. Youth LEAD Alumni Board Member: Missael Hotman Napitupulu (Ael) (Indonesia) He is a young gay theologian and SRHR social worker. Ael is now working …
301	Care	Morocco	CARE Morocco’s programs focus on youth and disadvantaged groups in rural and peri-urban areas. With people increasingly migrating to cities, rural Morocco is extremely poor and often lacks basic public services. We work with local partners and try to involve everyone – government, civil society, the private sector and communities – in our work. CARE builds the capacity of local partners and contr…	https://www.caremaroc.org/	Yes	Youth involvement=0 Youth engagement=0 Stakeholder=0 Participatory=0 public and patient involvement=0 Advisory =0 co-production =0 Human centered design =0 peer researcher =0 co-researcher =0 young researcher =0 lived experience=0 Guide=0 Handbook=0 Framework=0		0	2021-12-23	-
302	Health For Children And Young People	Myanmar	Children and youths are important to today’s development of society as well as being the hope and future of a country. Better health provision, a nurturing home environment, educational opportunities to this particular group will be focused and promoted by the MoH. According to the 2014 Myanmar Population and Housing Census, the total population of children and youth combined was recorded at 23.4…	https://moh.nugmyanmar.org/health-for-children-and-young-people/	Yes	Youth involvement=0 Youth engagement=0 Stakeholder=2 Participatory=0 public and patient involvement=0 Advisory =0 co-production =0 Human centered design =0 peer researcher =0 co-researcher =0 young researcher =0 lived experience=0 Guide=19 Handbook=1 Framework=3		0	2021-12-23	-
303	Young Professional Development Society Nepal	Nepal		https://www.ypdsn.org.np/	Yes	Youth involvement=6 Youth engagement=5 Stakeholder=9 Participatory=0 public and patient involvement=0 Advisory =1 co-production =0 Human centered design =0 peer researcher =0 co-researcher =0 young researcher =1 lived experience=0 Guide=10 Handbook=3 Framework=5		0	2021-12-23	Mekha baral-project officer Prabin Shrestha - Programme Manager
304	Help Save Children in Nicaragua	Nicaragua	Our work focuses improving maternal, infant and child health, working in partnership with government ministries to reach children living in remote and rural communities.	https://www.savethechildren.org/us/where-we-work/nicaragua	Yes	“Youth involvement” OR Involve OR “Youth engagement” OR engage OR Stakeholder OR Participatory OR “public and patient involvement” OR Advisory OR “co-production” OR “Human centered design” OR “peer researcher” OR co-researcher OR “young researcher” OR “lived experience” OR Guide OR Handbook OR Framework (1150, searched upto 100 results and 10 pages)		https://resourcecentre.savethechildren.net/pdf/child_participation_in_decision_making_mapping_crg.pdf https://resourcecentre.savethechildren.net/pdf/children_participation_humanitarian_review.pdf	2021-12-23	-
305	Action Health Incorporated	Nigeria	Action Health Incorporated (AHI) is a non-governmental organization established in 1989 and dedicated to promoting young people’s health and development to ensure their successful transition to healthy and productive adulthood. AHI advances this agenda by working with young people, parents, community opinion leaders, youth-serving organizations, government agencies and policy makers to: Promote a…	https://www.actionhealthinc.org/	Yes	Youth involvement=2 Youth engagement=6 Stakeholder=31 Participatory=5 public and patient involvement=0 Advisory =1 co-production =0 Human centered design =0 peer researcher =2 co-researcher =0 young researcher =5 lived experience=3 Guide=18 Handbook=6 Framework=11		0	2021-12-23	-
306	Youth Development Foundation (YDF) - Peace Insight	Pakistan	Youth Development Foundation (YDF) is a not-for-profit and non-governmental legally registered youth-led organization that has been working on interfaith harmony, social inclusion and cultural pluralism since 2010. YDF brings together youth from diverse cultural, religious and geographical background to counter growing trends of extremism through innovative ideas. YDF has been able to bring posit…	http://www.ydfpk.org/	Yes	Youth involvement=0 Youth engagement=2 Stakeholder=10 Participatory=0 public and patient involvement=0 Advisory =0 co-production =0 Human centered design =0 peer researcher =0 co-researcher =0 young researcher =0 lived experience=0 Guide=7 Handbook=0 Framework=5		0	2021-12-23	-
307	Susu Mamas PNG Inc.	Papua New Guinea	Since 2011 the emphasis has been on the provision of integrated Family and Youth health services at; urban health facilities, rural and settlement mobile outreach clinics and in partnership with other government and non-government health care providers.	https://www.susumamas.org.pg/	No	N/A		0	2021-12-23	-
308	VYLH-Philippines	Philippines	EMPOWERING THE FILIPINO YOUTH FOR HEALTH VYLH-Philippines is a network of proactive, service-oriented, empowering, and visionary leaders equipped with knowledge and skills in mobilizing the youth towards a healthy Philippines.	https://sites.google.com/site/vylhphilippines/home	Yes	Youth involvement OR Youth engagement=9 Stakeholder OR participatory OR advisory=3 public and patient involvement=4 co-production OR human-centered design=0 peer researcher OR young researcher OR co-researcher=0 guide OR handbook OR framework=10		0	2021-12-23	-
309	Samoa Family Health Association (SFHA)	Samoa	Samoa Family Health Association (SFHA) is a non-government association and most of its funding coming from donor organisations who specialise in reproductive health. SFHA’s main goal is to offer all clients a high quality, confidential and integrated services. In order to achieve this goal, SFHA engages in advocacy work at both regional and national levels, and delivers educational programmes and…	https://vsa.org.nz/about-vsa/countryregion/samoa/partner-organisations/samoa-family-health-association-sfha/	Yes	Youth involvement=0 Youth engagement=2 Stakeholder=32 Participatory=2 public and patient involvement=0 Advisory =11 co-production =0 Human centered design =0 peer researcher =0 co-researcher =0 young researcher =0 lived experience=3 Guide=33 Handbook=2 Framework=14		0	2021-12-23	-
310	CACAE Association	São Tomé and Principe	We provide a comprehensive education environment including all aspects of everyday life : academic studies, sport, chores, community living, etc… We help them in everyday tasks until they are able to pass on to the younger ones.	https://saotome-cacae.org/	No	N/A		0	2021-12-23	-
311	Solthis	Senegal	In order to meet the sexual and reproductive health (SRH) needs of individuals, Solthis aims to implement interventions that strengthen the exercise of sexual and reproductive rights by individuals and improve access to comprehensive, quality SRH services. The organisation recognises the importance of a comprehensive and integrated approach to support individuals in their sexual and reproductive …	https://www.solthis.org/en/projet/sansas-project-sexual-and-reproductive-health-of-adolescents-and-youth-in-senegal/	Yes	Youth involvement=5 Youth engagement=2 Stakeholder=41 Participatory=23 public and patient involvement=4 Advisory =1 co-production =2 Human centered design =0 peer researcher =0 co-researcher =0 young researcher =2 lived experience=0 Guide=19 Handbook=0 Framework=30		0	2021-12-23	-
313	Adolecent & Youth Health Unit - Family Health Bureau	Sri Lanka	Functions of the Unit Develop strategic plans to achieve the strategic objectives of adolescent health program Advocate the policy makers and stakeholders at central & provincial level on the importance of improving adolescent health and establishing adolescent friendly health services Networking with the education, social service and youth sectors on the multidisciplinary issues related to adole…	https://fhb.health.gov.lk/index.php/en/technical-units/adolecent-health	Yes	Youth involvement OR Youth engagement=3 Stakeholder OR participatory OR advisory=2 public and patient involvement=0 co-production OR human-centered design=5 peer researcher OR young researcher OR co-researcher=4 guide OR handbook OR framework=6		0	2021-12-23	-
314	Youth Health & Gender - Tanzania youth coalition	Tanzania	Youth Health & Gender TYC supports health conversation series a platform that facilitate discussions on health issues prevalent among youth groups. The platform brings together young people from the medical professional and other stakeholders in the discussion concerning health issues.	http://www.tzyc.org/non-government-organization-youth-health-gender	no	N/A		0	2021-12-23	-
315	Operation Mercy	Tajikstan	Operation Mercy, through local partner organizations in Tajikistan, is raising awareness and knowledge regarding nutrition, disease prevention, first aid, diabetes and maternal health information, empowering healthier lives. In Khujand, awareness of general health is raised, as well as disease prevention, and healthy lifestyles. Health lessons empower people to improve their health and support me…	https://mercy.se/tajikistan-che/	Yes	Youth involvement=0 Youth engagement=0 Stakeholder=5 Participatory=1 public and patient involvement=0 Advisory =0 co-production =0 Human centered design =0 peer researcher =0 co-researcher =0 young researcher =0 lived experience=0 Guide=6 Handbook=0 Framework=3		0	2021-12-23	-
316	Liña Foin-Sa’e National youth hotline	Timor-Leste	Connect, talk and get support today! Liña Foin-Sa’e is a hotline providing comprehensive information on healthy relationships and reproductive health to young people in Timor-Leste. Our experienced team of male and female operators are available to answer your questions and offer advice. We offer confidential calls to all clients, available for free to Timor Telecom (800 1001) and Telemor (7676 7…	https://www.mariestopes.tl/who-we-are/national-youth-hotline/	Yes	N/A		0	2021-12-23	-
317	JSF - Youth Without Borders – Tunisia	Tunisia	Description • The contribution to spreading a culture of dialogue, and instilling a sense of initiative and volunteering; and openness towards plurality and diversity. • The contribution to developing and consolidating the values of active citizenship, and fostering the national identity among the youth. • The contribution to the promotion of democratic and transparent Elections through monitorin…	https://www.jsf.tn/?fbclid=IwAR0b9AhVWNdqquJddqxUVGYDtnITA-RbQ2yrx4Nu4DU0NAffvtjVQ0i7ZoU	No	N/A		0	2021-12-23	-
318	ukrainian-foundation-for-public-health	Ukraine	Key Areas of Focus: Health, Orphan and Vulnerable Children, Prevention of Family Separation/Abandonment, Family Strengthening, Violence Against Children, Street-Connected Children, Children and Youth Affected by HIV/AIDS, Social Service Workforce Strengthening	http://www.healthright.org.ua/en/	No	N/A		0	2021-12-23	-
319	The Union Of Youth Of Uzbekistan	Uzbekistan	Priority directions of activity of the Union of Youth of Uzbekistan are: the first, the transformation of the Union of Youth of Uzbekistan into a structure ensuring effective interaction with state bodies, non-governmental non-profit organizations and other civil society institutions in the implementation of state youth policy, carrying out professional activities under the motto "Youth is the bu…	https://gubkin.uz/en/sveden/48/the-union-of-youth-of-uzbekistan	Yes	Youth involvement=0 Youth engagement=0 Stakeholder=1 Participatory=0 public and patient involvement=0 Advisory =4 co-production =0 Human centered design =0 peer researcher =0 co-researcher =0 young researcher =0 lived experience=0 Guide=31 Handbook=1 Framework=74		0	2021-12-23	-
320	Vanuatu Family Health Association	Vanuatu	Vanuatu Family Health Association (VFHA) is a charitable organization which was founded on 1991. VFHA works in line with the government development strategy and its work is guided by its commitments to the improved reproductive health of families and particularly young people, woman and men.	https://vfha15.wordpress.com/our-services/	No	N/A		0	2021-12-23	-
321	HEALTH & EDUCATION FOR VIETNAMESE YOUTH	Vietnam	We are a nonprofit organization that partners with Shriner's Hospital to provide education and medical care to Vietnamese youth. We work to identify children up to age 18 in Vietnam who have suffered from medical conditions and do not have access to adequate medical care and empower them by providing healthcare and education.	https://hevy4u.org/	No	N/A		0	2021-12-23	-
322	Tomorow's youth	West Bank and Gaza	The Middle East youth population represents significant social and economic opportunities as well as challenges. Palestine’s population, a majority of which are between the ages of 15 and 29, is no exception. While access to education is relatively higher in Palestine than other countries in the region, Palestinian youth face barriers to quality and relevant education, employment, healthy psychos…	https://tomorrowsyouth.org/about	No	N/A		0	2021-12-23	-
323	IPAS	Zambia	Ipas has worked in Zambia since 2006, focusing on the broad goal of reducing abortion-related deaths and injuries. After an initial strategic assessment on abortion care and a multi-year study to introduce medical abortion (abortion with pills) in to Zambia’s public health facilities, Ipas has worked in partnership with government agencies to extend safe abortion services across the country. Ipas…	https://www.ipas.org/where-we-work/zambia/	Yes	Youth involvement=5 Youth engagement=9 Stakeholder=21 Participatory=6 public and patient involvement=0 Advisory =12 co-production =0 Human centered design =7 peer researcher =3 co-researcher =0 young researcher =18 lived experience=4 Guide=100 Handbook=3 Framework=47		0	2021-12-23	“Photos can speak, by virtue of telling a story,” says Irfan Khan of the Ipas Development Foundation (IDF), which works with Ipas in India to expand access to safe abortion. Khan and other IDF staff, along with Ipas staff in Indonesia, Kenya, Nigeria and Zambia, took part in the project. Daniel Jack Lyons, whose photography is focused on human rights and has appeared in The Guardian, The New York…	Youth Participation In the Comprehensive Abortion Care for Young Women pilot project, young people meaningfully participated in all aspects of the intervention design, implementation, monitoring and evaluation. Ipas Zambia’s Youth Team included a Youth Advisor and two Youth Coordinators—all under age 28. This Youth Team provided key inputs, facilitation and implementation of the strategies utiliz…
324	Institute for Young Women’s Development	Zimbabwe	Political Engagement, Entrepreneurship, Self-Care and Well Being, organizational development and stewardship	https://youngwomeninstitute.net/	Yes	Youth involvement=1 Youth engagement=0 Stakeholder=11 Participatory=2 public and patient involvement=0 Advisory =0 co-production =0 Human centered design =0 peer researcher =0 co-researcher =0 young researcher =0 lived experience=1 Guide=5 Handbook=0 Framework=4		0	2021-12-23	-
325	Anna Lindh	Albania	We empower young voices by providing platforms and partnering with young people to build together more open, inclusive and resilient communities.	https://www.annalindhfoundation.org/	Yes	Youth involvement=3 Youth engagement=5 Stakeholder=0 Participatory=0 public and patient involvement=0 Advisory =0 co-production =0 Human centered design =0 peer researcher =0 co-researcher =0 young researcher =1 lived experience=0 Guide=1 Handbook=1 Framework=11 Filters: Content type: publications, thematic area: youth.		0	2021-12-23	Authors Jessica Chemali Giulia Maci Farah Makki	https://www.annalindhfoundation.org/members/network-youth-engagement-katerini
326	Intersections	American Samoa	Intersections, Inc. is a 501 c 3 not-for-profit organization that has been creating opportunities for change among children and families since 2002. Intersections provides intervention and prevention services that empower young people to become successful in making positive choices, promote healthy living, and foster social responsibility.	https://intersectionsweb.com/	No	N/A		0	2021-12-23	-	-
327	Subir al Sur	Argentina	Subir al Sur, founded in 2006, is an Argentinian NGO, promoting peace and intercultural education through voluntary service. Subir al Sur organises work camps as well as mid and long-term individual volunteering projects (including EVS), and is a member of CCIVS, the Alliance of European Voluntary Service Organisations, and a former member of Youth Action for Peace. In summer 2012, merged with th…	http://www.subiralsur.org.ar/	No	N/A		0	2021-12-23	-	https://subiralsur.org.ar/congreso-de-voluntariado/
328	Red Cross Youth	Armenia	Red Cross Youth (RCY) is young volunteer members organization acting in the frames of the Armenian Red Cross Society (ARCS), founded on 3 November, 1992. It acts in all ARCS regional and territorial branches and works in the following spheres: Social care Implementing psychosocial support programs for lonely elderly people living in dormitories, orphans, refugee children from vulnerable families.…	https://www.redcross.am/en/what-we-do/red-cross-youth.html	No	N/A		0	2021-12-23	-
330	Republican Research and Practice Center for Mental Health	Belarus	The primary organization of the Belarusian Republican Youth Union Public Association under the Republican Research and Practice Mental Health Center was founded in December 2014. The primary organization includes 5 members. The members of the primary organization participate in volunteering activities arranged by the Belarusian Republican Youth Union. They also participated in Christmas Fairytale…	https://mentalhealth.by/our-activities/public-activities/the-belarusian-republican-youth-union	Yes	Youth involvement=0 Youth engagement=0 Stakeholder=0 Participatory=0 public and patient involvement=0 Advisory =0 co-production =0 Human centered design =0 peer researcher =0 co-researcher =0 young researcher =0 lived experience=0 Guide=5 Handbook=0 Framework=1		0	2021-12-23	-
331	Youth power	Bosnia and Herzegovina	Areas of activity Education - organization of trainings, workshops, courses Work with institutions (primary, secondary schools and universities) and local authorities on the implementation of innovative educational approaches and methods Development of action plans for educational institutions and organizations Capacity development - mentoring and consulting services for organizations and SMEs in…	https://www.youth-power.org/	Yes	Youth involvement=0 Youth engagement=3 Stakeholder=1 Participatory=0 public and patient involvement=0 Advisory =0 co-production =0 Human centered design =0 peer researcher =0 co-researcher =0 young researcher =0 lived experience=0 Guide=7 Handbook=3 Framework=4		0	2021-12-25	-
332	Youth Health Organisation (YOHO)	Botswana	Youth Health Organisation (YOHO) is a Botswana youth initiative that promotes sexual health among young people. It aims to contribute to the reduction of HIV/AIDS, sexually transmitted infections (STIs) and teenage pregnancy amongst young people aged 14-29 in the country.	https://www.comminit.com/hiv-aids/content/youth-health-organisation-yoho#:~:text=Youth%20Health%20Organisation%20(YOHO)%20is,14%2D29%20in%20the%20country.	Yes	Youth involvement OR Youth engagement=144 (filter materials) Stakeholder OR participatory OR advisory=22 (filter materials) public and patient involvement=0 (filter materials) co-production OR human-centered design=1 (filter materials) peer researcher OR young researcher OR co-researcher=42 (filter materials) guide OR handbook OR framework= (filter materials)		https://www.comminit.com/hiv-aids/content/what-evidence-there-suggest-engaging-young-people-development-enhances-or-limits-develop	2021-12-25	-
333	ICYE BRAZIL	Brazil	Voluntary service projects include working with socially disadvantaged children or adults, children at risk, elderly from poor communities, in children centres, human rights organisations, environmental projects, and AIDS prevention projects.	https://www.icye.org/icye-in-the-world/brazil/	No	N/A		0	2021-12-25	Maria Elisa Novoa, Youth Engagement Officer, CIVICUS: World Alliance for Citizen Participation
336	Children of colombia	Colombia	UK-based charity Children of Colombia was founded by Rachel Leighton in 2002 with five Trustees with a common desire to help children in need. Rachel lived most of her life in Colombia and loved the country, particularly the rugged rural area where she grew up helping out with work on the farm, rounding up cattle on horseback, and in the home with domestic chores like churning butter and cooking …	https://www.childrenofcolombia.com/about/	No	N/A		0	2021-12-25	-
337	CEPIA	Costa Rica	CEPIA is a costarican nationally accredited non-profit organization that since 2005 promotes culture, educational and labor opportunities, mental and physical health, participation and social cohesion of children and teenagers and their families from poor backgrounds in the communities of Guanacaste, Costa Rica.	https://cepiacostarica.org/	No	N/A		0	2021-12-25	-
338	Roots of hope	Cuba	We are an international network of students and young professionals working to inspire young people across the globe to think about and proactively support our young counterparts on the island through innovative means. As a nonprofit, nonpartisan movement, we seek only to provide youth with the tools and skills they deem necessary to build a better future for themselves.	https://www.rootsofhope.org/	No	N/A		0	2021-12-25	-
339	Ministry of Youth Development and Empowerment, Youth at Risk, Gender Affairs, Seniors Security and Dominicans with Disabilities	Dominica	The Ministry shall provide efficient and effective services geared towards the empowerment of Dominicans in their quest to contribute to individual, community and national development; shall promote healthy and active lifestyles through the provision of quality and appropriate facilities, programs and services in sports, physical education and recreation; shall promote, develop and preserve Domin…	http://youthdevelopment.gov.dm/index.html	No	N/A		0	2021-12-25	-
340	Oceans in health	Dominican Republic	Understanding youth culture serves as the basis for effective youth-focused programs and actions plans. We prioritize: Innovative and Reliable Studies Providing a framework for analysis of health-related needs of adolescents and young people living in the country, through participative studies on different aspects of youth culture in the Dominican Republic, including sexual and reproductive right…	https://twooceans.health/youth-culture-3/	No	N/A		0	2021-12-25	-
341	Ministry of Health and Social Welfare (MINSABS)	Equatorial Guinea	The Ministry of Health and Social Welfare (MINSABS) of the Republic of Equatorial Guinea works so that all girls and boys, adolescents and youth, women and men enjoy good health through equitable access to quality services.	https://guineasalud.org/servicios/?lang=en	No	N/A		0	2021-12-25	-
342	Ecuador — Manna Project International	Ecuador	Manna Project’s Response Adult English courses and Conversation Club Children’s reading programs Children’s Wellness Programs (Nutrition, Cooking and Activity) Adult Wellness Programs Children's English courses Work with local hospitals and health professionals Homework help hours Community Center with library and game room Women's group Working with Community Partners including Women's Shelter, …	http://www.mannaproject.org/ecuador	No	N/A		0	2021-12-25	-
343	Youth Champs 4 Mental Health	Fiji	Over the last 12 months YC4MH signed several project agreements. These included the Access To Justice Project with Fiji Women's Rights Movement, BRIDGE Project with Outright Action International and the Internship Program with Think Pacific. The aim was to strengthen the capacity of the organization, increase women and LGBT+ access to support services, develop strategic guidelines for our communi…	https://youthchampsfiji.wixsite.com/yc4mh	No	N/A		0	2021-12-25	-
344	JOICFP	Gabon	Preventing early pregnancy of adolescent girls in the Provinces of Hout-Ogooue and Moyen Ogooue in Gabon	https://www.joicfp.or.jp/eng/where_we_work/gabon/	yes	Youth involvement=1 Youth engagement=1 Stakeholder=5 Participatory=5 public and patient involvement=0 Advisory =0 co-production =0 Human centered design =0 peer researcher =1 co-researcher =0 young researcher =1 lived experience=0 Guide=3 Handbook=1 Framework=1		0	2021-12-25	-
346	Ministry Services | MOY - Government Of Grenada	Grenada	The New Imani program is an innovative program of the Government of Grenada that seeks to train youth in an industrial setting, through theoretical and practical training, job shadowing and actual work in the field. It is bringing about transformation in the lives of hundreds of youth throughout Grenada, Carriacou and Petite Martinique.	https://gov.gd/moy/ministry-services	yes	Youth involvement=9 Youth engagement=5 Stakeholder=3 Participatory=0 public and patient involvement=0 Advisory =1 co-production =0 Human centered design =0 peer researcher =0 co-researcher =0 young researcher =0 lived experience=0 Guide=1 Handbook=0 Framework=3		0	2021-12-25	-	Young Grenadian on Commonwealth Youth Council / 10 December 2018 / Young Grenadian Zoe Hagley is now serving on the prestigious Commonwealth Youth Council for the period 2018 to 2020. Zoe was appointed to the Caribbean and Americas Regional Committee of the CYC and holds the position of Director of Public Relations and Communications. She is responsible for promoting the council’s work on all med…
349	AISPO	Iraq	Activities Elaboration and implementation of a training program by a multidisciplinary team of Italian experts for the Child and Adolescent Mental Health Center, CAMHC, staff and a group of health workers active in local services (including pre-post impact assessment tests) Evaluation of the tools used at the CAMHC, elaboration and implementation of a plan for their revision and adaptation to the…	http://aispo.org/en/progetti/kurdistan-iraq-support-to-mental-health-services-for-minors-and-youth-in-the-duhok-governorate/	No	N/A		0	2021-12-25	-
350	Children first agency	Jamaica	The Mission of Children First is to work with street, working and vulnerable children, to improve their life opportunities and enable their contribution to society, through active engagement with children and young people, their families, communities and institutions which affect their lives.	https://www.childrenfirstja.org/	Yes	Youth involvement=0 Youth engagement=0 Stakeholder=0 Participatory=0 public and patient involvement=0 Advisory =0 co-production =0 Human centered design =0 peer researcher =0 co-researcher =0 young researcher =0 lived experience=0 Guide=0 Handbook=0 Framework=0		0	2021-12-25	-
352	Congress of Youth of Kazakhstan	Kazakhstan	The Congress of Youth of Kazakhstan, the CYK, was founded in 2002 to increase contacts and unite youth organizations in Kazakhstan. Today the CYK operates as a platform on different matters, on international as well as national topics. Through this cooperation, all our member organisations can share experiences, run projects and influence society. The CYK is a coordinating body for 105 out of 157…	https://www.tigweb.org/misc/click.html?OrgID=5172	No	N/A		0	2021-12-25	-
353	Communication for Social Development	Kosovo	Communication for Social Development CSD is a Serbian youth NGO from Gracanica, established in 2001. It has currently five ongoing projects and 12 employees. They work exclusively in the areas inhabited by mainly Serbian community including members of Roma community also. Their geographic coverage is the following: Gracanice/a, Strpce/Shterpce, Priluza/Prilluzhe, Viti/Vitinje and few Serbian vill…	http://www.csdkosovo.org/	Yes	Youth involvement=0 Youth engagement=0 Stakeholder=0 Participatory=0 public and patient involvement=0 Advisory =0 co-production =0 Human centered design =0 peer researcher =0 co-researcher =0 young researcher =0 lived experience=0 Guide=0 Handbook=0 Framework=0		0	2021-12-25	-
354	Amel association	Lebanon	Lebanese under 25 constitute more than half of the population and thereby offer both great opportunities and challenges for the country. Amel works to empower this part of the population across the country, as it believes that youth involvement provides the society with valuable insight and helps to build a prosperity. Amel thus aims at favoring strong, healthy and productive citizens in Lebanon.	https://amel.org/programs/youth-empowerment-volunteering/	Yes	Youth involvement=4 Youth engagement=2 Stakeholder=17 Participatory=7 public and patient involvement=0 Advisory =0 co-production =0 Human centered design =0 peer researcher =0 co-researcher =0 young researcher =3 lived experience=3 Guide=11 Handbook=0 Framework=46		0	2021-12-25	-
355	Youth4Peace	Libya	Young women and young men have a critical role in promoting and maintaining international peace and security. Contrary to most popular representations, the majority of youth are not violent. Rather, they can - and do - play active roles as agents of positive and constructive change. This is exactly what UN Security Council Resolution 2250 on Youth, Peace and Security recognizes for the first time…	https://www.youth4peace.info/	Yes	Youth involvement=13 Youth engagement=40 Stakeholder OR participatory OR advisory=0 public and patient involvement=0 co-production OR human-centered design=0 peer researcher OR young researcher OR co-researcher=0		0	2021-12-25	-	https://www.youth4peace.info/ProgressStudy/AdvisoryGroup
357	Society for Health Education	Maldives	Society for Health Education (SHE) is an organization that is proactive in identifying and addressing the crucial health and social concerns of the Maldives. SHE was founded by a team of four founder members with the mission to enhance the quality of life of Maldivian families. Today, SHE is one of the largest, most vibrant NGOs in the Maldives which addresses issues concerning Thalassaemia, Coun…	https://she.org.mv/	No	N/A		0	2021-12-25	-
358	y2yih - Youth to Youth in Health	Marshall Islands	Jodrikdrik nan Jodrikdrik ilo Ejmour (Youth to Youth in Health) is dedicated to young people throughout the Marshall Islands. We promote health, culture, and spiritual wellbeing through training, outreach, collaboration, respect, and pride. Our ultimate goal is behavior change for a better quality of life.	https://www.youthtoyouthinhealth.org/about	No	N/A		0	2021-12-25	-
359	YUVA Mauritius	Mauritius	Our programmes focus on four key outcomes: education, health, empowerment and employment. Why these four? Because they’re all interconnected and essential to achieving the big goal: helping to break the cycle of poverty.	https://yuvamauritius.com/	Yes	Youth involvement=4 Youth engagement=4 Stakeholder OR participatory OR advisory=1 public and patient involvement=0 co-production OR human-centered design=0 peer researcher OR young researcher OR co-researcher=0 guide =4 handbook= 2 framework=1		0	2021-12-25	-
361	Health for Youth (HFY) Association	Moldova	Health for Youth (HFY) Association was founded in Chisinau, Republic of Moldova in 2000, as a professional association with specific objectives dedicated to promote adolescent health and development, increase access to services and information related to general, mental and sexual-reproductive health of adolescents and yang people and supportive environment for they development. To achieve these …	https://www.health4youths.org/	yes	“Youth involvement”=0 “Youth engagement”=0 Stakeholder=0 Participatory=0 public and patient involvement=1 Advisory =0 co-production =3 Human centered design =0 peer researcher =1 co-researcher =4 young researcher =1 lived experience=1 Guide=0 Handbook=0 Framework=0		0	25 dev	-
362	RYCO	Montenegro	Regional Youth Cooperation Office (RYCO) is an independently functioning institutional mechanism, founded by the Western Balkans 6 participants (WB 6): Albania, Bosnia and Herzegovina, Kosovo*, Montenegro, North Macedonia and Serbia, aiming to promote the spirit of reconciliation and cooperation between the youth in the region through youth exchange programs.	https://www.rycowb.org/	Yes	Youth involvement=39 Youth engagement=98 Stakeholder OR participatory OR advisory=2 public and patient involvement=0 co-production OR human-centered design=0 peer researcher OR young researcher OR co-researcher=0 guide =55 handbook= 2 framework=165		0	25 dev	Majda Balić Outreach and Youth Info Platform Specialist Ms Balić graduated from the Faculty of Political Sciences, at the University of Sarajevo, in Bosnia and Herzegovina. She is currently pursuing her MA in International Relations and Economic Diplomacy, at the same university. In the last two years, she acquired international certificates in Entrepreneurship and Innovative Strategies (Micro Ma…
363	African collaborative for health financing solutions	Namibia	Country by country, region by region, ACS examines existing universal health coverage efforts to learn about the obstacles to implementation. Whether the entry point is on HIV/AIDS or expanding health coverage to the most vulnerable, ACS advances these efforts by facilitating knowledge exchange and evidence-based collaboration among experts in health financing, policy, technical processes and com…	https://acs.r4d.org/vital-voices/youth-engagement-namibia-2/	Yes	Youth involvement=0 Youth engagement=1 Stakeholder=1 Participatory=0 public and patient involvement=0 Advisory =0 co-production =0 Human centered design =0 peer researcher =0 co-researcher =0 young researcher =0 lived experience=0 Guide=2 Handbook=0 Framework=2		0	25 dev	-
364	HEPA Macedonia National organization for the promotion of Health-Enhancing Physical Activity	North Macedonia	Scope of work: To promote balanced nutrition and health-enhancing physical activity (HEPA), and youth development through a healthy lifestyle including nutrition using a population-based and individual approach. Priorities: The promotion of physical activity for health, sport, sports medicine, food science, nutrition and dietetics, reduction on diet-related chronic diseases, monitoring and evalua…	https://hepa.org.mk/	no	N/A		0	25 dev	-
365	PANAMA YOUTH SERVICES	Panama	OUR LOCATIONS ABOUT US Panama Youth Services is a comprehensive youth services organization that specialize in providing residential services for hard to place foster care kids between the ages of 13-17. Located in Jacksonville, Florida, Panama Youth Services, Inc. was established in 2009 to provide emergency housing that will provide options of hope, provide practical help and ensure proper heal…	https://www.panamayouthservices.com/about_us	no	N/A		0	25 dev	-
366	Youth for understanding paraguay	Paraguay	Youth for Understanding is an educational, non-profit organization, without political, religious, or racial affiliation, dedicated to promoting peace among the peoples of the world and international understanding, through its cultural exchange programs. The exchange consists of living with a family abroad, as a member of it, attending a local secondary school, sharing the history and culture of t…	http://yfu.org.py/site/	no	N/A		0	25 dev	-
367	Zonta international	Peru	Adolescent Girls’ Health and Protection in Peru. Zonta International has committed US$1,000,000 to UNICEF USA to improve the capacity of services to respond to the health needs of adolescents—especially girls—in a timely manner and prevent violence in schools in the regions of Huancavelica and Ucayali. Specific objectives include: Improving the response of the health sector in the provision of qu…	http://www.zonta.org/Web/Programs/ISP/Peru	Yes	Youth involvement=12 Youth engagement=5 Stakeholder=10 Participatory=6 public and patient involvement=1 Advisory =3 co-production =0 Human centered design =9 peer researcher =3 co-researcher =0 young researcher =17 lived experience=21 Guide=19 Handbook=3 Framework=8		0	25 dev	-
369	Russian Society for the Prevention of Noncommunicable diseases	Russia	The Russian Society for the Prevention of Noncommunicable diseases is aimed at uniting the medical community, citizens and organizations to promote healthy lifestyle and improve prevention of noncommunicable diseases in order to reduce premature mortality. Identification of problems, existing in primary health care and studying the influence of risk factors on morbidity and mortality from chronic…	https://eupha.org/russian-society-for-the-prevention-of-noncommunicable-diseases#:~:text=The%20Russian%20Society%20for%20the,order%20to%20reduce%20premature%20mortality.	No	N/A		0	2021-12-25	-
370	National youth council of serbia	Serbia	KOMS is an advocacy platform that represents the interests of young people, ensures their active participation and develops systemic solutions in order to improve the position of young people through the development of strategic partnerships…	https://koms.rs/national-youth-council-of-serbia/	Yes	Youth involvement=5 Youth engagement=1 Stakeholder=4 Participatory=2 public and patient involvement=0 Advisory =2 co-production =0 Human centered design =0 peer researcher =1 co-researcher =0 young researcher =2 lived experience=0 Guide=1 Handbook=0 Framework=9		0	2021-12-25	-
371	Youth Health Africa (YHA)	South Africa	Youth Health Africa (YHA) is a healthcare-focused youth empowerment organisation combatting HIV and Youth Unemployment through a One-year Skills Development Program, integrated with HIV Testing Campaigns, Adolescent Girls and Young Women (AGYW) Prevention Programmes, Youth Testing Teams, Adolescent and Youth Friendly Services (AYFS) Support and Digital Media Campaigns.	https://www.youthhealthafrica.org/	No	N/A		0	2021-12-25	-
372	The Youth Advocacy Movement (YAM) of St. Lucia Planned Parenthood Association (SLPPA)	St. Lucia	SLPPA aims to promote family welfare and reduce the incidence of unwanted pregnancies, particularly among adolescents, through a strengthened family life education programme and quality sexual and reproductive health (SRH) care services that complement government provision.	sluplannedparenthood.com	No	N/A		0	2021-12-25	-
373	St. Vincent Home for Children	St. Vincent and the Grenadines	At the root of all we do at St. Vincent Home, is our mission — To provide love, security and professional treatment for troubled children and their families through a fully integrated program of services. There’s no question – the challenges of today’s youth are great. For St. Vincent kids, those challenges may become overwhelming because of their circumstances. Regardless of their difficulties, …	https://www.saintvincenthome.org/programs-services/	Yes	Youth involvement=2 Youth engagement=0 Stakeholder=1 Participatory=1 public and patient involvement=0 Advisory =0 co-production =0 Human centered design =0 peer researcher =0 co-researcher =0 young researcher =0 lived experience=1 Guide=4 Handbook=0 Framework=1		0	2021-12-25	-
374	Stichting Lobi Health Center	Suriname	The Lobi Foundation was founded on 29 February 1968 by persons working in the social and medical sector, who were confronted with people with sexual problems. Special attention was given to the Surinamese woman with her problems. The foundation grew into a Family Planning organization recognized by the Ministry of Health in 1987. In the 1980s and 1990s, the Foundation worked on the establishment …	https://lobisuriname.org/	Yes	Youth involvement=0 Youth engagement=0 Stakeholder=0 Participatory=0 public and patient involvement=0 Advisory =0 co-production =0 Human centered design =0 peer researcher =0 co-researcher =0 young researcher =0 lived experience=0 Guide=0 Handbook=0 Framework=1		0	2021-12-25	-
375	ICare Foundation	Thailand	ICare Foundation is a charitable organization which aims to social sustainable and valuable development through various development projects empowering children and youth including less fortunate people in society. Its projects include education development program, disaster rehabilitation program, patient visit, music therapy program for disabled as well as orphanage support program.	www.icarethailand.com	No	N/A		0	2021-12-25	-
376	Tonga Trust	Tonga	This programme addresses the inter-related issues of youth in relation to mental health at community, national and regional levels in the Pacific island nations of: Fiji, Vanuatu, Papua New Guinea, Kiribati, Solomon Islands, Tūvalu, Sāmoa and Tonga. There is little data or research on the subject of mental health in Tonga. Counseling in school for youth is usually non existent. There is a major n…	https://www.tcdt.to/ymh.html	No	N/A		0	2021-12-25	-
378	UNODC	Turkmenistan	“Since 2009 UNODC has been facilitating action on the prevention of drug use in Turkmenistan, supporting policy makers in gaining knowledge and skills for the development of comprehensive evidence-based drug use prevention policies, strategies and programmes. Furthermore, UNODC developed the capacities of the national drug prevention professionals through introducing UNODC-WHO International Stand…	https://www.unodc.org/centralasia/en/news/unodc-stands-for-strong-families-and-youth-in-turkmenistan.html	Yes	“Youth involvement” OR Involve OR “Youth engagement” OR engage OR Stakeholder OR Participatory OR “public and patient involvement” OR Advisory OR “co-production” OR “Human centered design” OR “peer researcher” OR co-researcher OR “young researcher” OR “lived experience” OR Guide OR Handbook OR Framework'	2080	0	2022-12-31	-
379	Tuvalu National Youth Council	Tuvalu	Tuvalu separated from Gilbert & Ellice Islands in 1976, and gained independence from the British Monarchy on the 1st October 1978. From then the Tuvalu National Youth Council was established to encourage young people to take an active role in the development of their respective island communities and at the national level. Today, with 13 affiliated youth organizations under the Tuvalu National Yo…	https://www.pacificyouthcouncil.org/tuvalu.php	No	N/A		0	2021-12-25	-
380	International youth health organization	International	YHO is one of the leading organizations that empowers young people to work on Youth Health. We teach, train, connect and financially support youth from different backgrounds to actively participate in prevention programmes, research, policy and leadership on Youth Health.	https://www.yho.network/	No	N/A		0	2021-12-25	PRESIDENT Andrej Martin Vujkovac president@yho.network Andrej is a recently graduated Medical Doctor from Ljubljana. He spent most of his student years working in Youth Organisations, such as the Slovenian Medical Students International Committee (SloMSIC) and International Federation of Medical Students Associations, where he served as a volunteer and later in Executive board positions. His firs…	Ani Beraia (Youth for Public Health) ani.beraia@yho.network Ani Beraia is a Public Health specialist from Georgia. She is a CEO and co-founder of youth organization -Youth for Public Health and state programs Assistant at the National Center for Disease Control and Public Health of Georgia, where she works for Cancer Screening Program development and coordinates the Lead Biomonitoring program. Sh…
381	Youth Health Community		Sharing knowledge to support a healthy childhood Every child has the right to grow up healthy. Our community brings together programmes from around the world that work to promote a healthy weight for our young people. Join our international community to discuss the good practices and challenges we encounter in promoting a healthy environment and lifestyle for youngsters. Through exchange our aim …	https://youthhealthcommunity.com/	No	N/A		0	2021-12-28	-
382	National youth council of Ireland	Ireland	The National Youth Health Programme (NYHP) is a partnership between the National Youth Council of Ireland, the Health Service Executive and the Department of Children and Youth Affairs. The NYHP is dedicated to developing and promoting a culture within the youth sector which focuses on health and wellbeing by building the capacity of the youth workers and volunteers. NYHP also acts as a conduit b…	https://www.youth.ie/	Yes	“Youth involvement” OR Involve OR “Youth engagement” OR engage OR Stakeholder OR Participatory OR “public and patient involvement” OR Advisory OR “co-production” OR “Human centered design” OR “peer researcher” OR co-researcher OR “young researcher” OR “lived experience” OR Guide OR Handbook OR Framework (282 results, searched upto 100 or 10 pages)		0	2021-12-28	Youth Participation Project Officer Megan Atkinson megan@nyci.ie +353 1 4255946 Marie-Claire McAleer research@nyci.ie +353 1 4255953 / 087 2668190	UN Youth Delegates 2019-2020 VALERY MOLAY Valery Molay is from Dublin. Her passion for tackling inequalities and working to encourage youth civil participation influenced her choice of studies. Valery completed a BA honours degree in Politics, International relations, Philosophy and Social justice. She also recently graduated with a Masters Degree in Environmental Policy from University College D…
383	Global Coalition on youth mental health		The Global Coalition on Youth Mental Health is an initiative that aims to amplify the many voices on youth mental health worldwide. We are engaging with leading mental health organizations, communities, and individuals to galvanize awareness, collaboration, and action.	https://ymentalhealth.org/	No	N/A		0	2021-12-28	-
384	Youth move national		Youth MOVE National is a youth-driven, chapter-based organization dedicated to improving services and systems that support positive growth and development by uniting the voices of individuals who have lived experience in various systems—including mental health, juvenile justice, education, and child welfare.	https://youthmovenational.org/mission-and-vision/	yes	Youth involvement=18 Youth engagement=61 Stakeholder=7 Participatory=2 public and patient involvement=1 Advisory =24 co-production =0 Human centered design =1 peer researcher =1 co-researcher =1 young researcher =4 lived experience=66 Guide=43 Handbook=1 Framework=5		0	2021-12-27	https://youthmovenational.org/national-leadership-team/ Johanna Bergan Executive Director Pronouns: She/Her Johanna leads and guides Youth MOVE National’s work to ensure all young adults in youth-serving systems are seen as leaders. As a young mother, she saw the need for positive systems change and was one of the many young adults on the frontlines of Youth MOVE National’s founding. She believes…	Rowan Willis-Powell President Pronouns: She/Her Rowan Willis-Powell is a young queer woman who is a passionate and invested advocate for youth with service system involvement, with special interests in young adult peers, the LGBTQ community and ensuring that everyone receives appropriate care when they are experiencing suicidal ideation. Rowan is the Transitional Age Youth Outreach Project Superv…
385	Minding your body		At Minding Your Mind, we create experiences that open minds and show people they are not alone when they are struggling. Our group of young adult speakers, who have successfully and productively coped with their mental health challenges, share their stories of hope, recovery, and resilience. We use the power of storytelling to provide evidence-based education about mental health challenges in sch…	https://mindingyourmind.org/	No	N/A		0	2021-12-27	-
388	The Trevor Project		The Trevor Project is the leading national organization providing crisis intervention and suicide prevention services to lesbian, gay, bisexual, transgender, and questioning youth.	https://www.thetrevorproject.org/	yes	“Youth involvement” OR Involve OR “Youth engagement” OR engage OR Stakeholder OR Participatory OR “public and patient involvement” OR Advisory OR “co-production” OR “Human centered design” OR “peer researcher” OR co-researcher OR “young researcher” OR “lived experience” OR Guide OR Handbook OR Framework (4 results)		0	2021-12-27	-
389	American academy of pediatrics		The Section on Adolescent Health (SOAH) provides a forum for pediatricians interested in the health care of adolescents and enables members to meet for the purpose of discussion and development of ideas and programs which will improve the health and care of young people.	https://www.aap.org/en/community/aap-sections/adolescent-health/	yes	"Youth involvement" "Youth engagement"=29 Stakeholder participatory advisory= 2150, searched upto 100 "public patient involvement" =0 co-production "human-centered design"=12462, searched upto 100 "peer researcher" "young researcher" "co-researcher"=4		0	2021-12-27	Middaugh E, Clark LS, Ballard PJ. Digital media, participatory politics, and positive youth development. Pediatrics. 2017 Nov 1;140(Supplement 2):S127-31. Rosen-Reynoso M, Kusminsky M, Gragoudas S, Putney H, Crossman MK, Sinclair J, Yarde J. Youth-based participatory research: lessons learned from a transition research study. Pediatrics. 2010 Dec 1;126(Supplement 3):S177-82. Sarabu C, Pageler N, …
390	American academy of child and adolescent psychiatry			https://www.aacap.org/	yes	Youth involvement=482 results, searched upto 150 results or 10 pages Youth engagement=316 results, searched upto 150 results or 10 pages Stakeholder OR participatory OR advisory= 175 results, searched upto 150 results or 10 pages “public and patient involvement”=0 co-production OR human-centered design=3 peer researcher OR young researcher OR co-researcher=1079, searched upto 150 results or 10 pa…		0	2021-12-28	Krause, Karolin, Darren Courtney, Benjamin Chan, Sarah Bonato, Madison Aitken, Jacqueline Relihan, Matthew Prebeg, Karleigh Darnay, Lisa Hawke, and Peter Szatmari. "11.15 Problem-Solving Training as an Active Ingredient for Treating Youth Depression? A Mixed-Methods Scoping Review Involving Youth Co-Researchers." Journal of the American Academy of Child & Adolescent Psychiatry 60, no. 10 (2021): …	https://www.aacap.org/aacap/families_and_youth/Youth_Resources/Youth_and_AACAP/AACAP_Youth_Advisory_Group.aspx
391	The center for health and health care in schools		The Center for Health and Health Care in Schools (CHHCS) is a nonpartisan policy, resource and technical assistance center with a history of developing school-connected strategies for better health and education outcomes for children. CHHCS partners with foundations, government health and education agencies, school districts, and providers across the country to support their school-connected init…	https://healthinschools.org/	yes	Youth involvement=4 Youth engagement=10 Stakeholder=15 Participatory=0 public and patient involvement=1 Advisory =10 co-production =0 Human centered design =0 peer researcher =1 co-researcher =0 young researcher =1 lived experience=0 Guide=39 Handbook=5 Framework=16		0	2021-12-29	-
392	Center for young women's health		The Center for Young Women’s Health (CYWH) is a partnership between the Division of Adolescent/Young Adult Medicine and the Division of Gynecology, at Boston Children’s Hospital. The Center is an educational entity that is committed to providing girls and young women with carefully researched health information, educational programs, and conferences. The mission of our website is to help girls, y…	https://youngwomenshealth.org/	yes	Youth involvement=1 Youth engagement=1 Stakeholder=0 Participatory=0 public and patient involvement=0 Advisory =6 co-production =0 Human centered design =0 peer researcher =4 co-researcher =0 young researcher =40 lived experience=0 Guide=240 Handbook=1 Framework=0		0	2021-12-29	-	https://youngwomenshealth.org/youth-advisory-program/
393	council of pediatric subspecialties		The Council of Pediatric Subspecialties advances child health through communication and collaboration within its network of pediatric subspecialties and liaison organizations.	https://www.pedsubs.org/	yes	Youth involvement=0 Youth engagement=0 Stakeholder=2 Participatory=0 public and patient involvement=4 Advisory =0 co-production =0 Human centered design =0 peer researcher =0 co-researcher =0 young researcher =1 lived experience=0 Guide=9 Handbook=0 Framework=1		0	2021-12-29	-
394	Healthy Teen Network		We believe every young person has the right to live their authentic sexuality. That means making decisions about their own body and relationships—and feeling good doing it. Decisions about if, when, and how to parent—or not. And the freedom to become who they want to be. And we see you—teachers and educators, counselors and clinicians, caring adults—helping them do this. Every day, providing hone…	https://www.healthyteennetwork.org/	yes	Youth involvement=11 Youth engagement=11 Stakeholder=0 Participatory=2 public and patient involvement=0 Advisory =7 co-production =0 Human centered design =21 peer researcher =4 co-researcher = young researcher =19 lived experience=9 Guide=30 Handbook=2 Framework=8		0	2021-12-28	1 O’Donoghue, J., Kirshner, B., & McLaughlin, M. W. (2003). Moving youth participation forward. New Directions for Youth Development: Theory, Practice and Research. No. 96. San Francisco: Jossey-Bass (Wiley Periodicals, Inc.). SAM AKERS, MSW PROJECT COORDINATOR, CAPACITY BUILDING & EVALUATION Sam is an experienced facilitator of curriculum focused on sexual health, puberty, safety, and relationsh…
395	International Association for Adolescent Health		The International Association for Adolescent Health is a multidisciplinary, non-government organization which aims to improve the health, development and wellbeing of 10-24-year-old adolescents and young adults, in every region of the world. Since its inception in 1987, IAAH has been committed to evidence-informed practices and policies, and to ensuring that young voices inform our work.	https://iaah.org/	yes	Youth involvement=2 Youth engagement=10 Stakeholder=5 Participatory=2 public and patient involvement=0 Advisory =7 co-production =0 Human centered design =0 peer researcher =0 co-researcher =0 young researcher =17 lived experience=0 Guide=8 Handbook=1 Framework=5		0	2021-12-28	IAAH Youth Engagement Committee Chairs: Harish Pemde, Vice President South East Asia; Mychelle Farmer, Member at Large Emmanuel Adebayo Child development and family studies unit, Home science and management department, Federal University of Agriculture, Abeokuta, Nigeria Emmanuel Adebayo has been involved in adolescent health and development for more than ten years. He has a Ph.D. in Adolescent H…	Natalie Yap BSc, MD Natalie Yap is a physician training in paediatrics in Melbourne, Australia, with a strong interest in gender equality, global health, and youth leadership. She has held various leadership appointments including: president of the Royal Children’s Hospital Junior Doctor Society, executive committee member of the Victorian Medical Women’s Society, director of REACH (Australia’s f…
397	National adolescent and young adult health information center		NAHIC: The National Adolescent and Young Adult Health Information Center is based within the University of California, San Francisco’s Division of Adolescent and Young Adult Medicine, Department of Pediatrics and the Philip R. Lee Institute for Health Policy Studies. In its efforts to improve adolescent and young adult health, NAHIC focuses on the intersection of public health, systems of care an…	https://www.naspag.org/about-us	Yes	Youth involvement=0 Youth engagement=0 Stakeholder=0 Participatory=0 public and patient involvement=1 Advisory =3 co-production =0 Human centered design =1 peer researcher =2 co-researcher =0 young researcher =2 lived experience=0 Guide=13 Handbook=0 Framework=1		0	2021-12-28	-
398	NIDA for Teens		The trusted source for science-based information on teen drug use and its effects.	https://teens.drugabuse.gov/	Yes	“Youth involvement” OR Involve OR “Youth engagement” OR engage OR Stakeholder OR Participatory OR “public and patient involvement” OR Advisory OR “co-production” OR “Human centered design” OR “peer researcher” OR co-researcher OR “young researcher” OR “lived experience” OR Guide OR Handbook OR Framework (44 RESULTS)		0	2021-12-28	-	https://teens.drugabuse.gov/blog/tag/teen-advisory-group
399	Office of Adolescent Health (OAH)		The Office of Population Affairs (OPA), in the Office of the Assistant Secretary for Health, administers the Title X family planning, Teen Pregnancy Prevention, and Embryo Adoption Awareness programs. OPA advises the Secretary and the Assistant Secretary for Health on a wide range of reproductive and adolescent health topics, including teen pregnancy prevention, family planning, and sterilization…	https://opa.hhs.gov/	Yes	Youth involvement=2 Youth engagement=25 Stakeholder OR participatory OR advisory=37 public and patient involvement=0 co-production OR human-centered design=2 peer researcher OR young researcher OR co-researcher=0 Guide OR Handbook OR Framework=32		0	2021-12-28	Sarah Axelson, MSW (she/her) Director, Training and Innovation at Power to Decide Elise Schuster, MPH (they/them) Youth to Youth in Health Education, Training and Research Associates Oakland, California Grantee Details TPP Grantee Type: TPP Innovation and Impact Networks (TPP20 Tier 2) – 2020-2023 Annual Funding: $1,532,000 Website: http://www.etr.org Program Summary Project Name: The Youth Engag…
400	Society for research on adolescence		As a community of researchers, our goals are to advance our understanding of adolescence and enhance the wellbeing of youth in a globalized world. We promote high-quality research that considers the biological, psychological, and sociocultural aspects of development in context. We aim to lead and shape scientific and public discourse on youth and adolescence and to guide parenting, schooling, pro…	https://www.s-r-a.org/	Yes	Youth involvement=0 Youth engagement=4 Stakeholder=2 Participatory=0 public and patient involvement=0 Advisory =0 co-production =0 Human centered design =0 peer researcher =3 co-researcher =0 young researcher =4 lived experience=5 Guide=16 Handbook=2 Framework=3		0	2021-12-29	-	-
401	TeensHealth		Support and advice on health for parents and kids	https://www.kidshealth.org/	Yes	Youth involvement=7 Youth engagement=0 Stakeholder=0 Participatory=0 public and patient involvement=0 Advisory =11 co-production =41 Human centered design =0 peer researcher =0 co-researcher =19 young researcher =0 lived experience=0		0	2021-12-29	-
402	Young Men's health		Youngmenshealthsite.org (YMH) is a website developed by the Division of Adolescent and Young Adult Medicine at Boston Children’s Hospital. The purpose of the website is to provide carefully researched health information to teenage boys and young men. The Division of Adolescent and Young Adult Medicine has a long-standing commitment to providing health information to teen boys, young men, and thei…	https://youngmenshealthsite.org/about-us/	Yes	Youth involvement=1 Youth engagement=0 Stakeholder=0 Participatory=0 public and patient involvement=0 Advisory =4 co-production =0 Human centered design =0 peer researcher =3 co-researcher =0 young researcher =22 lived experience=0 Guide=339 Handbook=1 Framework=0		0	2021-12-29	-	https://youngmenshealthsite.org/youth-advisory-program/
403	Irish youth foundation	Ireland	The Irish Youth Foundation is a registered charity and the only grant making foundation in the Republic of Ireland dedicated solely to meeting the needs of children and young people from disadvantaged backgrounds. We do this by supporting a wide range of outstanding projects and organisations across the country and by working closely with Ireland’s dedicated youth workers and project leaders to h…	https://iyf.ie/about/	No	N/A		0	2021-12-29	-
404	JIGSAW	Ireland	At Jigsaw, we are here to make sure that every young person’s mental health is valued and supported. Mental health can affect every aspect of a young person’s life. We believe every young person must have the support that’s right for them, whatever they are going through.We give families, educators, and those who support young people’s mental health ways to cope and the skills to be there for you…	https://jigsaw.ie/about-jigsaw/	Yes	Youth involvement=0 Youth engagement=1 Stakeholder=4 Participatory=0 public and patient involvement=0 Advisory =30 co-production =0 Human centered design =0 peer researcher =0 co-researcher =0 young researcher =0 lived experience=1 Guide=58 Handbook=0 Framework=0		0	2021-12-29	Alison Harte Youth and Community Engagement Worker (YCEW) A typical day for me is A typical day in Jigsaw for me would be liaising with external organisations, Youth Advisory Panel (YAP) meetings, meetings with other YCEWs, meetings with my manager and studying community engagement workshops. There would also just be chatting and getting to know other staff members in the Tullamore Hub. My experi…	https://jigsaw.ie/get-involved/youth-advisory-panels-at-jigsaw/ Jigsaw’s Youth Advisory Panel Royanne McGregor and Dean Murray
405	International Federation of Medical Students Associations (IFMSA)		The International Federation of Medical Students Associations (IFMSA), founded in 1951, is one of the world’s oldest and largest student-run organisations. It represents, connects and engages every day with an inspiring and engaging network of 1.3 million medical students from 133 NMOs in 123 countries around the globe.	https://ifmsa.org/	Yes	Youth involvement=91 Youth engagement=86 Stakeholder=211 Participatory=11 public and patient involvement=25 Advisory =9 co-production =0 Human centered design =9 peer researcher =6 co-researcher =1 young researcher =13 lived experience=10 Guide=27 Handbook=13 Framework=151		0	2021-12-29	-
406	Global Health youth organization		The Global Health Youth Organization (GHYO) is a community created for students who want to experience the medical field. At the GHYO, we connect students from around the world with medical and global health professionals who pursue a career in healthcare. GHYO allows students to learn about global health with no barriers by providing webinars and AMAs from medical professionals. We also give stu…	https://www.ghyo.org/	No	N/A		0	2021-12-29	-	Nouraldeen Ibrahim Founder and Executive Director Nouraldeen is a senior in high school who lives in New York. He has been captivated by the medical field and has presented his research at the International Science and Engineering Fair and the Global Health Leaders Conference at Johns Hopkins University. Nouraldeen is also the President of his local volunteer ambulance where he helps the organiza…
407	BIG six youth organizations		For the first time ever at this scale, an alliance of the Big 6 Youth Organizations are coming together around a Global Youth Mobilization to shine a spotlight on young people whose lives have been disrupted by the pandemic. Rooted in millions of local communities around the world, the Big 6 involve more than 250 million young people and have contributed to the empowerment of more than one billio…	https://bigsix.org/	No	N/A		0	2021-12-29	-
408	Public Health Institute of Western Massachusetts		PHIWM provides skills, expertise, and experience to create successful public health campaigns and sustainable system changes to improve health and well-being in Western MA. We build on community assets and build community capacity to positively impact social determinants of health by engaging and partnering collaboratively with communities and leading data to action strategies to champion and adv…	https://www.publichealthwm.org/what-we-do	Yes	Youth involvement=0 Youth engagement=1 Stakeholder=18 Participatory=5 public and patient involvement=0 Advisory =27 co-production =0 Human centered design =0 peer researcher =0 co-researcher =0 young researcher =0 lived experience=1 Guide=19 Handbook=0 Framework=7		0	2021-12-29	-
409	Youth Mental Health Laboratory at UCD	Ireland	The Youth Mental Health lab (YMH lab) was established in 2013 by Professor Barbara Dooley, Professor Eilis Hennessy and Assistant Professor Amanda Fitzgerald to promote research in youth mental health and to translate research findings into having a positive impact on the lives of young people. The lab comprises faculty and graduate students engaged on research relating to youth mental health. Ou…	https://www.ucd.ie/psychology/research/researchcentresandlaboratories/youthmentalhealthlaboratory/	Yes	“Youth involvement” OR Involve OR “Youth engagement” OR engage OR Stakeholder OR Participatory OR “public and patient involvement” OR Advisory OR “co-production” OR “Human centered design” OR “peer researcher” OR co-researcher OR “young researcher” OR “lived experience” OR Guide OR Handbook OR Framework (54,600, Searched upto 100 results i.e. 10 pages)		0	2021-12-29	Barbara Dooley (Founding faculty member) Barbara Dooley is Dean of Graduate Studies and Deputy Registrar and a Professor of Psychology. She was the Principal Investigator for My World Survey 1 (2012) and My World Survey 2 (2019). The My World Surveys are a collaboration between the UCD School of Psychology and Jigsaw, studying risk and protective factors in young people aged 12-25 years old. She …
411	Mental Health Ireland	Ireland	Website provides resources, information and links to supports and services in Ireland for young people and families. Family wellbeing toolkit for COVID19, downloadable routine templates, info on how to host a friends and family virtual cafe.	https://www.mentalhealthireland.ie/get-support/covid19/	yes	Youth involvement=2 Youth engagement=3 Stakeholder=5 Participatory=1 public and patient involvement=1 Advisory =9 co-production =17 Human centered design =5 peer researcher =5 co-researcher =0 young researcher =2 lived experience=48 Guide=67 Handbook=1 Framework=18		0	2021-12-29	-
412	SpunOut	Ireland	SpunOut provides information to young people on mental health and other topics. It also has an online directory of services in Ireland.	https://spunout.ie/	Yes	Youth involvement=4350 (searched upto 300 or 10 pages) Youth engagement=71 Stakeholder=15 Participatory=0 public and patient involvement=0 Advisory =44 co-production =86 Human centered design =11 peer researcher =53 co-researcher =48 young researcher =367 lived experience=4350 (searched upto 300 or 10 pages) Guide=822 Handbook=10 Framework=20		0	2021-12-30	Sinead joined the spunout team in February 2020 as the Outreach and Training Officer and moved to her role as Volunteering and Engagement Officer in March 2021. Her role involves connecting volunteers with the staff team and providing a space for volunteers to guide and influence the work we do. Sinead, originally from Roscommon, has a degree in Psychology and Sociology from the University of Lim…	https://spunout.ie/about/the-action-panel
413	Young Minds		UK’s leading charity for supporting mental health of children and young people. Website provides resources/videos/stories and support for young people and parents in relation to mental health	https://youngminds.org.uk/	Yes	“Youth involvement” Involve “Youth engagement” engage Stakeholder Participatory “public and patient involvement” Advisory “co-production” “Human centered design” “peer researcher” co-researcher “young researcher” “lived experience” Guide OR Handbook OR Framework	500 (searched upto 100 i.e. 10 pages)	0	2021-12-30	Chief Executive she/herEmma Thomas Emma joined YoungMinds as CEO in July 2018. Prior to this, she worked as a consultant for a range of youth organisations on digital adoption and strategic development and was Chief Executive of The Mix. Emma has wide-ranging experience across commercial and third sectors, as well as working at the BBC developing new digital services and campaigns. For the past t…	Emily (she/her) Youth Panellist Emily is a student who is passionate about advocating on disability and mental health related issues in an inclusive and artistic way. She says: "I think it's important to have a wide range of experiences and voices in every aspect of advocacy, and, with a lived disabled experience, I can offer that perspective." Read moreabout Emily YoungMinds social avatar Ruth (…
414	Child Mind Institute	US	US website with lots of resources for parents/children/young people on a wide range of mental health topics (lists topics A-Z and includes information and resources in a variety of areas and resources for parents + intervention resources for DBT etc).	. https://childmind.org/topics-a-z/	Yes	“Youth involvement” Involve “Youth engagement” engage Stakeholder Participatory “public and patient involvement” Advisory “co-production” “Human centered design” “peer researcher” co-researcher “young researcher” “lived experience” Guide Handbook Framework	390 (searched upto 120 results i.e. 10 pages)	0	2021-12-30	-
415	BeLonGTo	Ireland	BeLonG To youth services is Ireland’s national organisation supporting lesbian, gay, bisexual, transgender, and intersex (LGBTI+) young people aged 14-23 years in Ireland. Website provides advice, support and links to groups/services for young people and parents.	https://www.belongto.org/	Yes	Youth involvement=2 Youth engagement=3 Stakeholder=4 Participatory=0 public and patient involvement=0 Advisory =4 co-production =0 Human centered design =0 peer researcher =0 co-researcher =0 young researcher =3 lived experience=6 Guide=41 Handbook=0 Framework=7		0	2021-12-30	Caroline Flynn, Partnerships and Engagement Manager Liz Harper Liz Harper has over 30 years of experience working with young people and youth services. She managed youth training projects in Tallaght for over 10 years and subsequently has supported many locally based management groups and provided external supervision for youth workers in a number of settings. Liz holds an MSc in Equality Studies…	https://www.belongto.org/lgbti-young-people-in-care/
416	Anxietybc	canada	Anxietybc Free online, self-help, evidence-based resources on anxiety.	https://www.anxietycanada.com/	Yes	Youth involvement=21 Youth engagement=20 Stakeholder=0 Participatory=0 public and patient involvement=0 Advisory =13 co-production =1 Human centered design =0 peer researcher =4 co-researcher =0 young researcher =15 lived experience=74 Guide=17 Handbook=1 Framework=0		0	2021-12-30	-
417	Get Self-Help	UK	UK based website developed by a mental health nurse/CBT psychotherapist providing downloadable resources e.g. CBT step by step guides, videos, information on a variety of MH problems and mindfulness	https://www.getselfhelp.co.uk/index.html	Yes	Youth involvement=1 Youth engagement=1 Stakeholder= Participatory=0 public and patient involvement=0 Advisory =1 co-production =0 Human centered design =1 peer researcher =0 co-researcher =1 young researcher =0 lived experience=0 Guide=0 Handbook=0 Framework=5		0	2021-12-30	-
418	OCD Ireland OCD Action	Ireland	Irish and UK National charities for OCD providing information and resources about OCD for parents and young people.	ocdireland.org	No	N/A		0	2021-12-30	-
419	BodyWhys	Ireland	Ireland’s eating disorder organisation. Information, resources and link to email support for young people and parents.	https://www.bodywhys.ie/	Yes	Youth involvement=0 Youth engagement=0 Stakeholder=1 Participatory=0 public and patient involvement=0 Advisory =5 co-production =0 Human centered design =0 peer researcher =0 co-researcher =0 young researcher =13 lived experience=13 Guide=62 Handbook=3 Framework=2		0	2021-12-30	-
420	Beat Eating Disorders	UK	UK's eating disorder charity website.	https://www.beateatingdisorders.org.uk/	Yes	Youth involvement=0 Youth engagement=0 Stakeholder=2 Participatory=0 public and patient involvement=16 Advisory =2 co-production =1 Human centered design =0 peer researcher =3 co-researcher =0 young researcher =0 lived experience=9 Guide=72 Handbook=3 Framework=8		0	2021-12-30	-
421	ADDitude	US	US website providing information, support, and professional/educational resources for adults with ADHD, parents/caregivers of children with ADHD, educators and professionals. The site includes webinars, podcasts, etc.	https://www.additudemag.com/	Yes	Youth involvement OR youth engagement =21 Stakeholder=4 Participatory=0 public and patient involvement=47 Advisory =69 co-production =243 (searched upto 100 results or 10 pages) Human centered design =21 peer researcher =301 (searched upto 100 results or 10 pages) co-researcher =239 (searched upto 100 results or 10 pages) young researcher =352 (searched upto 100 results or 10 pages) lived experie…		0	2021-12-30	-
422	CHADD (Children & Adults with ADHD)	US	Long-established US website that offers information, support and advocacy for adults with ADHD, parents/caregivers of children with ADHD, educators and professionals. The website has resources such as research, fact sheets, blogs, webinars and podcasts.	https://chadd.org/	Yes	“Youth involvement” Involve “Youth engagement” engage Stakeholder Participatory “public patient involvement” Advisory “co-production” “Human centered design” “peer researcher” co-researcher “young researcher” “lived experience” Guide Handbook Framework	528 (searched upto 120 results i.e. 10 pages)	0	2021-12-30	-
423	ESuicide Talk	US	Online suicide prevention course adapted by the HSE and Irelands National Office of Suicide Prevention (courses are €20). esuicideTALK is a 1-2 hour exploration in suicide awareness. The programme is organised around the question “should we talk about suicide?” and offers a space to safely explore some of the more challenging issues relating to suicide. The programme encourages everyone to find a…	https://www.esuicidetalk.net/client-register/c4ca4238a0b923820dcc509a6f75849b	No	N/A		0	2021-12-30	-
424	International association for youth mental health	Australia	IAYMH is for health, education and welfare professionals, researchers, policy makers, young people and families. Our aim is to improve mental health outcomes for 12-25 year olds.	https://www.iaymh.org/	No	Youth involvement=0 Youth engagement=0 Stakeholder=0 Participatory=0 public and patient involvement=0 Advisory =1 co-production =0 Human centered design =0 peer researcher =0 co-researcher =0 young researcher =0 lived experience=0 Guide=2 Handbook=0 Framework=0		0	2021-12-30	President: Professor Pat McGorry, Australia Vice President: Professor Barbara Dooley, Ireland Vice President: Associate Professor Srividya Iyer, Canada Vice President (youth): Oluwaferanmi Omitoyin, Nigeria Secretary/Treasurer: Jo Fitzsimons, Australia Ordinary Member: Professor Andrew Thompson, Australia Ordinary Member: Victor Chidi Onyencho, Nigeria Steve Mathias, BC Integrated Youth Services …	Ordinary Member (youth): Jimmy Tan, Canada (yout Ordinary Member: Joseph Duffy, Ireland Ordinary Member: Dr Magenta Simmons, Australia Ordinary Member (youth): Mercy Mkandawire, Malawi Ordinary Member (youth): Zaynab Sohawon, United Kingdom
425	YOUTH HEALTHCARE	Netherland	Youth Health Care (Jeugdgezondheidszorg, JGZ) is a national service intended for all children up to 18 years. It is free of charge.	https://h4i.nl/themes-and-services/giving-birth-and-young-children/youth-healthcare/	Yes	Youth involvement=0 Youth engagement=0 Stakeholder=7 Participatory=0 public and patient involvement=0 Advisory =17 co-production =0 Human centered design =0 peer researcher =0 co-researcher =0 young researcher =0 lived experience=0 Guide=19 Handbook=0 Framework=2		0	2021-12-30	-
426	Youth mental health canada	canada	YMHC is a community-based, youth-led charitable non-profit organization focused on youth, family and community engagement for mental health education, support, advocacy and change. We advocate for needs-based, culturally sensitive, trauma-informed mental health supports, services and educational accommodations and direct funding to families to support young people with chronic mental health disab…	https://ymhc.ngo/	Yes	Youth involvement=1 Youth engagement=12 Stakeholder=0 Participatory=3 public and patient involvement=0 Advisory =2 co-production =0 Human centered design =0 peer researcher =3 co-researcher =0 young researcher =3 lived experience=11 Guide=8 Handbook=3 Framework=1		0	2021-12-30	Judy Campney Judy has been a member of YMHC for approximately five years. She has provided much support to the development of YMHC and all of our activities. Judy is a retired business person and has many years of lived experience of youth mental health issues. She participates in many community activities in Cobourg, Ontario.	https://ymhc.ngo/volunteers/volunteer-focus/
427	The happy organization	US	HAPPY is a youth-founded and led 501(c)(3) organization that promotes youth empowerment through holistic education. We commit to planting seeds for the next generation to blossom into happy, healthy, informed, and activated individuals in their homes, schools, communities, and the world. All of these initiatives are based on instilling our "3 Keys to HAPPY" philosophy: Nurturing physical health (…	https://www.thehappyorg.org/	No	N/A		0	2021-12-30	-	Alexsey Reyes 19-year-old photographer, digital creator, and founder of @teenscreate, an online platform dedicated to empowering youth voices and supporting their passion. @a.young.legend Amara Leggett 18-year-old author, motivational speaker, and coach on a mission to help others achieve the impossible. Amara is a new author, publishing her book The Strategic Mind of a Young Legend in 2019. @its…
428	Youth Health and Development Organization (YHDO)	Afghanistan	YHDO is a non-governmental and non-for-profit organization established in Afghanistan since 2009. YHDO is registered with Ministry of Economy of Islamic Republic of Afghanistan. YHDO primary focus is to offer a range of services to Afghan youth and other marginalized groups in the wider society. YHDO Vision A socially inclusive Afghanistan where in the youth are empowered to exercise their rights…	https://yhdo.org/	No	N/A		0	2021-12-30	-
429	Youth Health Empowerment Project/Y-HEP Adolescent and Young Adult Health Center	US	The Y-HEP Health Center offers an inclusive, trauma-informed, gender affirming approach to healthcare for adolescents and young adults (ages 13-24), providing access to comprehensive primary care, sexual and reproductive health services, integrated behavioral health, PrEP (Pre-Exposure Prophylaxis for HIV), and other relevant social services that aim to address the social determinants of health. …	https://fight.org/programs/y-hep-health-center/	Yes	“Youth involvement” Involve “Youth engagement” engage Stakeholder Participatory “public patient involvement” Advisory “co-production” “Human centered design” “peer researcher” co-researcher “young researcher” “lived experience” Guide Handbook Framework	Searched upto 120 results i.e. 10 pages	0	2021-12-30	-
430	Community & Youth Services		Leading Edge Group has significant experience in delivering Lean support for community agencies and youth services providers. We have worked with family health teams, community care access centres, youth services organizations and community health centres and engaged with them in a number of areas: HCV patient throughput and quality improvement Customized Lean training for youth service organizat…	https://www.leadingedgegroup.com/community-youth-services/	No	N/A		0	2021-12-30	-
432	Canadian pediatric society	Canada	The Canadian Paediatric Society is the national association of paediatricians, committed to working together to advance the health of children and youth by nurturing excellence in health care, advocacy, education, research and support of its membership.	https://cps.ca/en/sections/global-child-youth-health	Yes	Youth involvement OR youth engagement =157 (searched upto 100 results i.e. 10 pages) Stakeholder OR participatory OR advisory=1050 (searched upto 100 results i.e. 10 pages) public and patient involvement=211 (searched upto 100 results i.e. 10 pages) co-production OR human-centered design=0 peer researcher OR young researcher OR co-researcher=5 guide OR handbook OR framework=1900 (searched upto 10…		0	2021-12-30	-
433	National organizations for youth safety	US	The National Organizations for Youth Safety (NOYS) is a coalition of nonprofit and for-profit youth-serving organizations and government agencies working together toward the common goal of addressing health and safety issues that affect youth in the United States.	https://noys.org/about	No	N/A		0	2021-12-30	-
434	Youth work Ireland	Ireland	Youth Work Ireland is the largest youth organisation in Ireland. We are made up of 20 Local Member Youth Services and a national office. We support our members to deliver an Integrated Youth Services Model to young people in their communities. This means that young people around Ireland can avail of a whole range of services and supports if and when they need them. We actively engage with over 76…	https://www.youthworkireland.ie/who-we-are/about-us	yes	“Youth involvement” OR “Youth engagement” OR Stakeholder OR Participatory OR “public and patient involvement” OR Advisory OR “co-production” OR “Human centered design” OR “peer researcher” OR co-researcher OR “young researcher” OR “lived experience” site:youthworkireland.ie		https://www.youthworkireland.ie/images/uploads/general/YWI_Journal_Vol3No2_03_Youth_Participation.pdf	2021-12-30	Dr Patrick Burke Chief Executive Officer t: 01 8584 505 m: 086 222 5774 e: pburke@youthworkireland.ie Paul Gralton Assistant CEO & Head of Compliance Paul has 35 years experience in Youth and Community Work, he has a strong commitment to supporting and developing structures for young people and communities. t: 01 8584 504 m: 087 294 9648 e: pgralton@youthworkireland.ie Ultan Browne Quality Assura…	Meet the NYAGs Abigail Mahon My name is Abby. I’m from Wicklow but I’ve been going to Kildare Youth Services since 2010 when I was fifteen years old. I’ve done programmes such as peer education, drugs and alcohol awareness, YouthBank, Comhairle, Glow programmes, etc. I’ve worked in Comhairle for a year and a half. I’ve been involved with Youth Work Ireland since 2012 as a support worker. I gradua…
436	Canadian Academy of Child and Adolescent Psychiatry (CACAP)	canada	The Canadian Academy of Child and Adolescent Psychiatry is a professional association whose members consist primarily of child and adolescent psychiatrists in Canada. The Academy promotes the mental health of children and the professional affairs of Canada’s child and adolescent psychiatrists.	http://www.cacap-acpea.org/	yes	“Youth involvement” Involve “Youth engagement” engage Stakeholder Participatory “public patient involvement” Advisory “co-production” “Human centered design” “peer researcher” co-researcher “young researcher” “lived experience” Guide Handbook Framework	481 (searched upto 100 results i.e. 10 pages)	0	2021-12-30	-
437	Big Brothers Big Sisters of Canada	canada	Big Brothers Big Sisters of Canada (BBBSC) is the leading child and youth serving organization providing mentoring programs across the country. Providing support to more than 1000 Canadian communities, our over 150 local agencies offer the service that the organization was founded on one-to-one matching. Men and women (age 18 or older) give of their time to become a mentor to a youngster who can …	http://www.bbbsc.ca/	No	N/A		0	2021-12-30	LIZ FALCO, DIRECTOR AT LARGE Liz has enjoyed a 30-year career in education – as teacher, advisor, coach, admissions director, Head of School and non-profit executive director – and currently as an Independent Consultant (for schools and non-profits) and Career Coach to young adults (www.lizfalco.ca). Based in Montreal, she supports individuals and organizations throughout Canada by bringing struc…	Big Brothers Big Sisters’ National Youth Mentoring Advisory Council (NYMAC) is a consortium of young people from across the country that have knowledge and expertise in mentoring. NYMAC is comprised of young people across Canada who provide consultation, undertake projects, and take a leadership role in supporting Big Brothers Big Sisters of Canada on issues related to youth mentoring in Canada. …
438	Canadian Safe School Network (CSSN)	canada	National, not-for-profit, registered charitable organization with a mandate to reduce youth violence and make our schools and communities safer. The organization grew out of the Government of Ontario’s Safe School Task Force and was launched in 1997 by representatives from police, education and business communities. CSSN is the only organization of its kind in Canada and is recognized by national…	cssn.me/	yes	Youth involvement=0 Youth engagement=0 Stakeholder=0 Participatory=0 public and patient involvement=0 Advisory =0 co-production =0 Human centered design =0 peer researcher =0 co-researcher =0 young researcher =0 lived experience=0 Guide=5 Handbook=0 Framework=0		0	2021-12-30	-
440	Centre for Family Initiatives (CFI)		Centre for Family Initiatives extends Pine River’s knowledge and experience to serve not just our most acute populations but to work with families and care providers to support mental wellness and prevent the need for more intensive interventions. By helping families understand more about mental health, child and adolescent development and how to support their child in a way that fosters connecti…	http://pineriverinstitute.com/workshop	yes	Youth involvement=3 Youth engagement=6 Stakeholder=5 Participatory=0 public and patient involvement=0 Advisory =6 co-production =0 Human centered design =0 peer researcher =0 co-researcher =0 young researcher =0 lived experience=0 Guide=6 Handbook=0 Framework=3		0	2021-12-30	-
442	Kids Help Phone	canada	Kids Help Phone is Canada’s only bilingual phone and on-line counselling service for youth. It’s free, anonymous and confidential. Professional counsellors are available any time of the day or night, 365 days a year, to help young people deal with concerns large or small. As a community-based national charity, Kids Help Phone relies on individual and corporate donations to fund these vital servic…	http://www.kidshelpphone.ca/	yes	“Youth involvement” Involve “Youth engagement” engage Stakeholder Participatory “public patient involvement” Advisory “co-production” “Human centered design” “peer researcher” co-researcher “young researcher” “lived experience” Guide Handbook Framework	14	0	2021-12-30	-	https://kidshelpphone.ca/opportunities/national-youth-council/
443	NEED2 Prevention Education and Support (NEED2)	canada	NEED2 provides: * Suicide prevention and awareness education in middle schools, high schools and in community--primarily youth focused (as of 2013) within the Greater Victoria area. * Online emotional support and crisis intervention for youth and young adults at Youthspace.ca. * Support Group for adults who have lost loved ones to suicide. * Community training workshops in ASIST, Mental Health Fi…	http://www.need2.ca/	No	N/A		0	2021-12-30	-
444	Operation Come Home (OCH)	canada	Operation Come Home is an employment, education, and support centre for homeless and at-risk youth age 16 and up. Our programs focus on what works and what matters to youth, as well as encourage personal growth of everyone as an individual. Operation Come Home is based in Ottawa, Ontario. Operation Come Home is a registered charitable organization.	http://www.operationcomehome.ca/	No	N/A		0	2021-12-30	-
446	Youth Mental Health Association	canada	The Youth Mental Health Association is a for-youth, by-youth non-profit organization with the goal of destigmatizing mental health. We have a dedicated and passionate team of volunteers who put in a lot of effort into reaching our goals.	https://www.ymha.org/	No	N/A		0	2021-12-30	Anna-Lisa Nguyen (she/her) Director of Operations CONTACT: annalisa@ymha.org Michelle Swolfs (she/her) Director of Marketing CONTACT: media@ymha.org Isha Verma (she/her) Ontario Expansion Lead CONTACT: info.ontario@ymha.org Chloe Kim (she/her) Mental Health Network Executive CONTACT: mhn@ymha.org
447	Canadian Child and Youth Health Coalition/The sandbox project	canada	➢ Ensure Canada is making progress in implementing the UN Convention on the Rights of the Child and in achieving measurably better outcomes for children (across domains of rights and wellbeing) ➢ Facilitate meaningful engagement with children and youth, families, NGOs and other stakeholders on important children’s priorities to advise the federal government and other entities that have responsibi…	http://sandboxproject.ca/ccyhc	Yes	Youth involvement=0 Youth engagement=0 Stakeholder=59 Participatory=5 public and patient involvement=0 Advisory =70 co-production =0 Human centered design =0 peer researcher =0 co-researcher =0 young researcher =3 lived experience=0 Guide=0 Handbook=0 Framework=14		0	2021-12-30	-	2021 YCRH Members YCRH members represent youth between the ages of 15-31 from across Canada in wide-ranging issues related to the health and well-being of young people. The YCRH seeks to include the perspectives of all races, ethnic origins, religions, gender identities, sexual orientations, socioeconomic statuses and abilities. The maximum age allowed to apply and/or act as a member of the YCRH …
448	PAHO		The Pan American Health Organization (PAHO) is the specialized international health agency for the Americas. It works with countries throughout the region to improve and protect people's health.	https://www.paho.org/en	Yes	“Youth involvement” OR Involve OR “Youth engagement” OR engage OR Stakeholder OR Participatory OR “public and patient involvement” OR Advisory OR “co-production” OR “Human centered design” OR “peer researcher” OR co-researcher OR “young researcher” OR “l	21600 (searched upto 100 results i.e 10 pages)	0	2021-12-31	-
449	Youth tech health		YTH is an initiative of ETR, a non-profit organization committed to improving health outcomes and advancing health equity for youth, families, and communities. YTH is the partner of choice for those in search of new ways to advance the health of youth and young adults through technology.	https://yth.org/about/	Yes	Youth involvement=14 Youth engagement=30 Stakeholder=16 Participatory=6 public and patient involvement=2 Advisory =74 co-production =0 Human centered design =19 peer researcher =8 co-researcher =0 young researcher =24 lived experience=10 Guide=43 Handbook=1 Framework=11		0	2021-12-31	Chris Bannister, who joined YTH in March as our Program Coordinator. Chris comes to YTH with years of experience in research and youth involvement. As an advocate of harm reduction policies, he’s especially interested in reducing the stigmas surrounding HIV transmission and intravenous injection drug use among young gay men. As YTH’s Program Coordinator, Chris coordinates a number of programs inc…	The Youth Advisory Board works with the YTH team to tackle sexual health disparities among youth and young adults. These talented, passionate, and diverse young leaders are involved in projects for youth health around the country, and they influence the development, scope, and design of our projects. The board provides guidance and feedback, as well as contributing their stories and experiences o…
450	headspace National Youth Mental Health Foundation Australian organization	Australia	headspace is the National Youth Mental Health Foundation providing early intervention mental health services to 12-25 year olds. headspace can help young people with mental health, physical health (including sexual health) alcohol and other drug services, and work and study support.	headspace.org.au	Yes	Youth involvement=47 Youth engagement=50 Stakeholder=0 Participatory=0 public and patient involvement=836 (searched up to 80 results i.e. 10 pages) Advisory =0 co-production =3 Human centered design =0 peer researcher =6 co-researcher =5 young researcher =400 (searched up to 80 results i.e. 10 pages) lived experience=68 Guide=3 Handbook=0 Framework=1		0	2021-12-31	-	Youth National Reference Group The headspace Youth National Reference Group (hY NRG) is made up of a diverse group of young people of varying ages, genders and cultural backgrounds. The group represents each state and territory and work with headspace to ensure young people's voices and opinions remain front and centre. The hY NRG team is made up of a group of people who are passionate about maki…
451	AstraZeneca Young Health Programme		The AstraZeneca Young Health Programme works to help young people aged 10-24 to take control of their health, especially to combat long-term conditions such as cancers, diabetes, respiratory and heart diseases, and mental ill health. These are often called non-communicable diseases (NCDs).	https://www.younghealthprogrammeyhp.com/	Yes	Youth involvement=11 Youth engagement=35 Stakeholder OR participatory OR advisory=14 public and patient involvement=1 co-production OR human-centered design=10 peer researcher OR young researcher OR co-researcher=82 guide OR handbook OR framework=12		0	2021-12-31	Professor Robert W. Blum, MD, PhD, MPH, William H. Gates Sr. Chair in Population and Family Health Sciences for the Department of Population, Family and Reproductive Health, Johns Hopkins Bloomberg School of Public Health Dr. Christine Sow, PhD, Vice President, International Programmes, Plan International Bill Charnetski, VP Corporate Affairs, International Region, AstraZeneca Eugenia Canas, Comm…	https://www.younghealthprogrammeyhp.com/youth-voices.html
452	Health coalition for children and youth		The Health Coalition for Children and Youth is comprised of members who represent over 50 organizations throughout the State of Washington. Together, through collaborative measures and legislative action, we are dedicated to advocating for the health, well-being and equity of ALL children in our state.	http://hccywa.org/	No	N/A		0	2021-12-31	-
453	Youth.gov	US	youth.gov is the U.S. government website that helps you create, maintain, and strengthen effective youth programs. Included are youth facts, funding information, and tools to help you assess community assets, generate maps of local and federal resources, search for evidence-based youth programs, and keep up-to-date on the latest, youth-related news.	https://youth.gov/youth-topics/adolescent-health	Yes	Youth involvement OR youth engagement =200 Stakeholder OR participatory OR advisory=1 public and patient involvement=9 co-production OR human-centered design=0 peer researcher OR young researcher OR co-researcher=0 guide OR handbook OR framework=1		0	2021-12-31	-	-
454	Help and hope for youth	US	Help & Hope for YOUth is a multi-sector initiative of Arizona Youth Partnership. The Help & Hope for YOUth Alliance (formerly the Arizona Youth Mental Health Alliance) was formed in 2017 by the National Alliance on Mental Illness Southern Arizona (NAMI SA) with University of Arizona partners Southwest Institute for Research on Women (SIROW) and the Department of Family and Community Medicine (DFC…	https://helphopeforyouth.org/about/	Yes	Youth involvement=0 Youth engagement=0 Stakeholder=3 Participatory=1 public and patient involvement=0 Advisory =2 co-production =0 Human centered design =0 peer researcher =2 co-researcher =0 young researcher =3 lived experience=3 Guide=6 Handbook=1 Framework=3		0	2021-12-31	-
455	Youth Mental Health Project		The Youth Mental Health Project educates, empowers, and supports families and communities so they will have knowledge, skills, and resources they need to support the social, emotional, mental, and behavioral health of youth. The organization believes every child’s mental well-being needs to be nurtured, and that mental wellness and physical wellness should be equally prioritized. The Youth Mental…	https://www.rtor.org/youth-mental-health-project/	Yes	Youth involvement=6 Youth engagement=4 Stakeholder=3 Participatory=0 public and patient involvement=2 Advisory =29 co-production =0 Human centered design =4 peer researcher =8 co-researcher =0 young researcher =21 lived experience=312 Guide=298 Handbook=4 Framework=11	0	0	2021-12-31	-
456	Child and Youth Health Network		The C&YHN emerged out of extensive discussion and consultations with service delivery organizations, health practitioners, front-line staff working with children and youth, systems leaders, parents, children and youth who voiced the critical need for a comprehensive approach to the health and well-being of children and youth. Coming together as a large multi-sectoral initiative, the C&YHN aimed t…	https://childyouthhealth.org/	Yes	Youth involvement=0 Youth engagement=6 Stakeholder=6 Participatory=0 public and patient involvement=0 Advisory =1 co-production =0 Human centered design =0 peer researcher =0 co-researcher =0 young researcher =1 lived experience=3 Guide=9 Handbook=0 Framework=4		0	2021-12-31	Coordinator: Nathan Papik & Sage Kendall, youth: youthinvaders@gmail.com Alternate contact: Petra Chambers-Sinclair petra@ypsn.ca	https://childyouthhealth.org/2015/08/17/june-2015-constellation-update/
457	Youth Coalition for Sexual and Reproductive Rights	International	The Youth Coalition for Sexual and Reproductive Rights is an international organization of young people committed to promoting adolescent and youth sexual and reproductive rights at the national, regional and international levels.	https://youthcoalition.org/	No	N/A		0	2021-12-31	Nickie Imanguli USA Key areas of interest Sexual and Reproductive Rights, Access to Safe Abortion, Human Rights, Youth Involvement and Participation, UN Processes, Comprehensive Sexuality Education. Relevant Experience Six years of experience working in advocacy around young people's sexual and reproductive health and rights as well as with SRHR relevant UN processes. Hayley Gleeson United Kingdo…	Currently, we have YCSRR members located in North America, Latin America, Western and Eastern Europe, Western and Eastern Africa, Central and Eastern Asia, the Pacific, and South and Southeast Asia. Click on each member’s photo to learn more about them. Current Members Benjamín Gutiérrez Member Celestina Bogle Member Chola Mukuka Member Ngozichukwu Chukwuma Member Mercury Duma Member Vashti Rebon…
458	Advocates for youth	US	Advocates for Youth works alongside thousands of young people here in the U.S. and around the globe as they fight for sexual health, rights and justice.	https://www.advocatesforyouth.org/about/our-programs/	Yes	Youth involvement OR youth engagement =21 Stakeholder OR participatory OR advisory= public and patient involvement=0 co-production OR human-centered design=0 peer researcher OR young researcher OR co-researcher=0 guide OR handbook OR framework=3		0	2021-12-31	Roselyn Buensuceso (she/her) LEARN MORE Roselyn is one of the Youth Activist (YAN) Managers at Advocates for Youth, supporting the Student Organizing Team and Youth Activist Alliances. In this role, she works with youth organizers to develop and implement campaigns around reproductive justice issues. Roselyn’s organizing experience was developed in college where she led efforts to establish the A…
460	Foster youth health	US	Youth in foster care feel connected, safe, and empowered to make informed decisions about their sexual health and relationships.	https://tfyhi.socialwork.utexas.edu/	No	N/A		0	2021-12-31	Dr. Barbara Ball.	https://tfyhi.socialwork.utexas.edu/category/tfyhi-updates/consultants-corner/
461	Choose mental health	US	Choose Mental Health is changing nationally the approach to mental health for children. A stigma-free space to explore, communicate and get answers, real answers on how to solve mental health problems.	https://choosementalhealth.org/about/	No	N/A		0	2021-12-31	-
462	Adolescent health champions (INDIA)	India	We train adolescents as youth health leaders (Champions) so they can help their peers navigate these health challenges and thrive during adolescence.	https://adolescenthealthchampions.org/our-approach/	No	N/A		0	2021-12-31	Priya Shankar MD, MPH Co-Founder and Co-President (she/her/hers) Priya is a pediatrician, community organizer, and public health researcher. Priya is passionate about adolescent health and takes an intersectional, youth-centered, anti-oppression and international perspective to gender justice and health equity. Priya was a 2009 Fulbright-Nehru Scholar and 2020 Fogarty NIH fellow to India in globa…	Youth Advisory Board Our Youth Advisory Board (YAB) consists of Adolescent Health Champions from around India with a passion for gender equality and health equity. We believe youth should be central to decision-making in AHC. As such, our YAB has been instrumental in co-developing our programming, curriculum, mobile application virtual programming, research, and more. Yasmeen Yasmeen Yasmeen is a…
463	Associated Youth Services of Peel	canada	AYSP is a dynamic team of optimistic and compassionate professionals and volunteers dedicated to helping children, youth and families manage mental health and/or justice issues in order to realize their potential and encourage their contribution to community.	www.aysp.ca	Yes	Youth involvement=4 Youth engagement=2 Stakeholder=1 Participatory=0 public and patient involvement=0 Advisory =0 co-production =0 Human centered design =0 peer researcher =0 co-researcher =0 young researcher =0 lived experience=1 Guide=2 Handbook=0 Framework=4		0	2021-12-31	-
464	Big Brothers Big Sisters of Peel	canada	Big Brothers Big Sisters of Peel facilitates life-changing relationships that inspire and empower children and youth to reach their potential.	https://peel.bigbrothersbigsisters.ca/	No	N/A		0	2021-12-31	-
465	Boys and Girls Club of Peel	canada	Boys and Girls Club of Peel creates a safe, supportive environment where the children and youth experience new opportunities, overcome barriers, build positive relationships and develop confidence and skills for life.	www.bgcpeel.org	Yes	Youth involvement=1 Youth engagement=2 Stakeholder=0 Participatory=0 public and patient involvement=0 Advisory =1 co-production =0 Human centered design =0 peer researcher =0 co-researcher =0 young researcher =0 lived experience=0 Guide=0 Handbook=0 Framework=0		0	2021-12-31	-	http://www.bgcpeel.org/index.php/news/68-bgc-peel-youth-advisory-committee-bgcp-yac
466	Canadian Mental Health Association Peel Branch	canada	CMHA Peel offers supportive programs to people impacted by mental illness and provide support and education that promotes and maintains mental health in Brampton, Caledon and Mississauga.	www.cmhapeel.ca	Yes	Search Results for: “Youth involvement” OR Involve OR “Youth engagement” OR engage OR Stakeholder OR Participatory OR “public patient involvement” OR Advisory OR “co-production” OR “Human centered design” OR “peer researcher” OR co-researcher OR “young researcher” OR “lived experience” OR Guide OR Handbook OR Framework	42	0	2021-12-31	-
467	Erin Mills Youth Centre	canada	Erin Mills Youth Centre is located within the Erin Mills United Church and provides services and programs to the children and youth within the West Mississauga area.	https://www.emyc.ca/	No	N/A		0	2021-12-31	Kelly-Ann Williams EXECUTIVE DIRECTOR Kelly-Ann brings a wealth of experience in the Community Development and Engagement industry. Her passion for building communities has resulted in her working with community leaders to support children and youth in the care of the child welfare system, and supporting place based community development initiatives. She is a visionary and strategic thinker, who …
468	Heal Network	canada	The Heal Network consists of 18 agencies that help children heal from their exposure to women abuse.	www.healnetwork.org/	Yes	Youth involvement=0 Youth engagement=0 Stakeholder=0 Participatory=0 public and patient involvement=0 Advisory =0 co-production =0 Human centered design =0 peer researcher =0 co-researcher =0 young researcher =0 lived experience=0 Guide=0 Handbook=0 Framework=0		0	2021-12-31	-
469	Kinark Child and Family Services	canada	Kinark Child and Family Services is a children's mental health organization in Ontario that provides help to children and youth, families and communities.	www.kinark.on.ca/	Yes	Youth involvement=3 Youth engagement=12 Stakeholder=3 Participatory=0 public and patient involvement=1 Advisory =6 co-production =0 Human centered design =0 peer researcher =0 co-researcher =0 young researcher =0 lived experience=5 Guide=27 Handbook=1 Framework=12		0	2021-12-31	-
470	Ministry of Children and Youth Services	canada	The Ministry of Children and Youth Services is working collaboratively with community partners, as well as the Ministries of Education, Health and Long-Term Care, Community and Social Services, Citizenship and Immigration, and Tourism, Culture and Sport to integrate a number of Ontario's children and youth programs and services.	www.children.gov.on.ca/htdocs/English/index.aspx	Yes	“Youth involvement” OR Involve OR “Youth engagement” OR engage OR Stakeholder OR Participatory OR “public patient involvement” OR Advisory OR “co-production” OR “Human centered design” OR “peer researcher” OR co-researcher OR “young researcher” OR “lived experience” OR Guide OR Handbook OR Framework	49	0	2021-12-31	-
471	Nexus Youth Services	canada	Nexus Youth Services creates opportunities for youth by providing high quality services that are inclusive and responsive to the needs and voices of youth.	nexusyouth.ca	Yes	Youth involvement=2 Youth engagement=4 Stakeholder=0 Participatory=0 public and patient involvement=0 Advisory =0 co-production =0 Human centered design =0 peer researcher =0 co-researcher =0 young researcher =0 lived experience=0 Guide=2 Handbook=0 Framework=0		0	2021-12-31	-
472	Peel Children and Youth Initiative	US	PCYI is a back-bone organization that works with more than 100 member organizations to improve service outcomes for every child, youth and young adult (0-24 years, giving them the opportunity to live in a safe and healthy environment, realize their potential and achieve success, and contribute to their community in meaningful ways.	www.pcyi.org	No	N/A		0	2021-12-31	-
473	Peel's Children's Aid	canada	Peel Children's Aid protects children from abuse and neglect and helps parents and caregivers build healthy families. They also work with families who may be facing challenges such as poverty, unemployment, ill health, domestic violence, mental health issues, or caring for a child who has serious physical, emotional or developmental difficulties.	www.peelcas.org	Yes	Youth involvement OR youth engagement =35 Stakeholder OR participatory OR advisory=29 public and patient involvement=5 co-production OR human-centered design=103 peer researcher OR young researcher OR co-researcher=26 guide OR handbook OR framework=69		0	2021-12-31	-	https://www.peelcas.org/service/youth-success/youth-council
475	Rapport Youth and Family Services	canada	Rapport Youth & Family Services is a non-profit social service organization that provides counselling and related support services to youth in Peel Region.	www.rapportyouth.com/	Yes	Youth involvement=0 Youth engagement=10 Stakeholder=0 Participatory=0 public and patient involvement= Advisory =0 co-production =0 Human centered design =0 peer researcher =0 co-researcher =0 young researcher =0 lived experience=0 Guide=1 Handbook=0 Framework=0		0	2021-12-31	-	https://rapportyouth.com/programs/eclypse-youth-centre-central-brampton/
477	Town of Caledon - Caledon Youth Centre	Canada	The Youth Centre is operated by Caledon Youth Services, located at the Caledon Centre for Recreation and Wellness. Designed especially for our youth, this Centre is a place they can call their own. Home to CYS, the Centre is a perfect facility for youth activities such as basketball, "Flipside" Skate Park, ping-pong, arts and crafts, battle of the bands, monthly grade 7 and 8 dances and much more.	www.caledon.ca/recreation/facilities	Yes	“Youth involvement” OR Involve OR “Youth engagement” OR engage OR Stakeholder OR Participatory OR “public patient involvement” OR Advisory OR “co-production” OR “Human centered design” OR “peer researcher” OR co-researcher OR “young researcher” OR “lived experience” OR Guide OR Handbook OR Framework	4268 (searched upto 300 results i.e. 10 pages)	0	2021-12-31	-
478	The Dam	Canada	The Dam is a non-profit organization that gives hope and help to youth and young moms and offers love, respect and dignity for all. The Dam develops, assists and mentors them on their journey toward their full potential by building strong and healthy lives to prevent future crises.	https://www.thedam.org/	Yes	“Youth involvement” OR Involve OR “Youth engagement” OR engage OR Stakeholder OR Participatory OR “public patient involvement” OR Advisory OR “co-production” OR “Human centered design” OR “peer researcher” OR co-researcher OR “young researcher” OR “lived experience” OR Guide OR Handbook OR Framework	32	0	2021-12-31	Katie Cleland MDV Youth Mentor / Community Engagement Alvaro Hernandez MDV Youth Mentor Melodie Telfer CV Youth Mentor / Volunteer Coordinator Josephine Ang Go CV Youth Mentor Nancy Labib CV Youth Mentor
479	Youth & Family Resources	US	We realize it can be overwhelming when your child starts to struggle with a mental health issue and we want to support parents in being able to intervene early and get the support they need. YouthWell works collaboratively with our Santa Barbara County community organizations to simplify access to resources for youth ages 10-25 and their families. There is a list of CRISIS Resources below. View C…	https://youthwell.org/resources/	No	N/A		0	2021-12-31	Elise Fields Community Liaison & Resource Navigator
480	Adolescent health initiative	US	AHI’s goal is to transform the health care landscape for adolescents and young adults. We provide training and technical assistance in 40 states to improve adolescent-centered care.	https://umhs-adolescenthealth.org/	No	N/A		0	2021-12-31	-	Aayush Unadkat Aayush Unadkat is currently a freshman at the University of Michigan studying Molecular, Cellular, and Developmental Biology. He is passionate about helping adolescents understand the importance of their mental health, as well as the resources they have available to them. He is also enthusiastic about increasing accessibility in adolescent healthcare and ensuring holistic care for …
481	Youth Health Unit	Switzerland	The Youth Health Unit has chosen to develop services that are appropriate for adolescents, using the criteria set out by the World Health Organization (Adolescent Friendly Health Services - An Agenda for Change.- WHO, 2003) Its primary mission is to promote access to care for young people, particularly those who have difficulty navigating the healthcare system or who have difficulty finding a reg…	https://www.hug.ch/en/youth-health	Yes	Youth involvement=2 Youth engagement=0 Stakeholder=10 Participatory=10 public and patient involvement=0 Advisory =7 co-production =0 Human centered design =10 peer researcher =12 co-researcher =0 young researcher =20 lived experience=16 Guide=67 Handbook=0 Framework=49		0	2021-12-31	-
483	Minding Your Mind	US	Minding Your Mind’s primary objective is to provide mental health education to adolescents, teens and young adults, their parents, teachers, and school administrators.Their goal is to reduce the stigma and destructive behaviors often associated with mental health issues.	mindingyourmind.org	yes	Youth involvement=1 Youth engagement=6 Stakeholder=1 Participatory=0 public and patient involvement=0 Advisory =4 co-production =0 Human centered design =0 peer researcher =0 co-researcher =0 young researcher =2 lived experience=20 Guide=14 Handbook=0 Framework=5		0	31st dec	-
484	My L.I.F.E. (Magellan Youth Leaders Inspiring Future Development):	US	Magellan is dedicated to helping to improve the lives of youth in Pennsylvania.	https://www.magellanofpa.com/for-members/community/my-life/	yes	Youth involvement=2 Youth engagement=0 Stakeholder=3 Participatory=1 public and patient involvement=0 Advisory =4 co-production =0 Human centered design =0 peer researcher =0 co-researcher =0 young researcher =0 lived experience=0 Guide=14 Handbook=18 Framework=0		0	31st dec	-
486	THE ALI FORNEY CENTER	US	The Ali Forney Cener (AFC) provides LGBTQ young people housing and a continuum of supportive services to help them thrive and prepare for independent living.	https://www.aliforneycenter.org/	yes	Youth involvement=0 Youth engagement=6 Stakeholder=0 Participatory=0 public and patient involvement=0 Advisory =0 co-production =0 Human centered design =6 peer researcher =6 co-researcher =6 young researcher =6 lived experience=6 Guide=0 Handbook=0 Framework=0		0	2021-12-31	-
487	THE DOOR	US	The Door’s mission is to empower young people to reach their potential by providing comprehensive youth development services in a diverse and caring environment.	https://door.org/	No	N/A		0	2021-12-31	-
488	FAMILY ACCEPTANCE PROJECT	US	The Family Acceptance Project is a research, intervention, education and policy initiative that works to prevent health and mental health risks for lesbian, gay, bisexual, and transgender (LGBT) children and youth, including suicide, homelessness and HIV - in the context of their families, cultures, and faith communities. They use a research-based, culturally grounded approach to help ethnically,…	https://familyproject.sfsu.edu/	yes	Youth involvement OR youth engagement OR Stakeholder OR participatory OR advisory OR public and patient involvement OR co-production OR human-centered design OR peer researcher OR young researcher OR co-researcher OR guide OR handbook OR framework	184	0	2021-12-31	-
489	FIERCE NYC	US	FIERCE is an LGBTQ youth of color-led organization, building the leadership, political consciousness, and organizing skills of LGBTQ youth. They organize local grassroots campaigns in New York city to fight police harassment and violence and increase access to safe public space for LGBTQ youth.	http://www.fiercenyc.org/	GOOGLE	“Youth involvement” OR “Youth engagement” OR Stakeholder OR Participatory OR “public and patient involvement” OR Advisory OR “co-production” OR “Human centered design” OR “peer researcher” OR co-researcher OR “young researcher” OR “lived experience” site:http://www.fiercenyc.org/	30	0	2021-12-31	-
490	GAY, LESBIAN, AND STRAIGHT EDUCATION NETWORK (GLSEN)	US	GLSEN works to ensure that LGBTQ students are able to learn and grow in a school environment free from bullying and harassment. They conduct extensive research, author developmentally appropriate resources, partner with decision makers and national education organizations, and empower students to affect change across the nation.	https://www.glsen.org/	yes	Youth involvement OR youth engagement =34 Stakeholder OR participatory OR advisory=0 public and patient involvement=0 co-production OR human-centered design=0 peer researcher OR young researcher OR co-researcher=0 guide OR handbook OR framework=1		0	2021-12-31	-	https://www.glsen.org/nsc
491	HEALTH EDUCATION ALTERNATIVES FOR TEENS (HEAT)	US	Health Education Alternatives for Teens (HEAT) provides confidential, comprehensive health care focused on the special needs of teenagers at risk for or living with HIV. They are committed to providing age-appropriate and culturally competent care for all youths - straight, gay, bisexual, transgender, gender non-conforming, from all ethnic backgrounds. They offer a "one-stop-shop" of comprehensiv…	https://heatprogram.org/	No	N/A		0	2021-12-31	-
492	HEALTH OUTREACH TO TEENS (HOTT)	US	Health Outreach To Teens (HOTT) is a welcoming, non-judgmental, confidential program designed specifically to meet the medical and mental health needs of lesbian, gay, bisexual, transgender, and questioning adolescents and young adults ages 13-24, as well as homeless youth, runaways, sex workers, squatters, and other street-oriented youth. These services are offered both at a youth-only medical s…	https://callen-lorde.org/hott/	yes	Youth involvement=0 Youth engagement=1 Stakeholder=4 Participatory=0 public and patient involvement=0 Advisory =44 co-production =0 Human centered design =4 peer researcher =1 co-researcher =0 young researcher =2 lived experience=1 Guide=23 Handbook=0 Framework=4		0	2022-01-01	-
493	HETRICK-MARTIN INSTITUTE	US	The Hetrick-Martin Institute seeks to foster healthy youth development through a comprehensive package of direct services and referrals. Starting as a small, volunteer-led grassroots advocacy organization, Hetrick Martin is now a leading professional provider of social support and programming for LGBTQ youth.	https://hmi.org/	yes	Youth involvement=0 Youth engagement=10 Stakeholder=4 Participatory=0 public and patient involvement=0 Advisory =3 co-production =0 Human centered design =0 peer researcher =0 co-researcher =0 young researcher =0 lived experience=0 Guide=16 Handbook=0 Framework=4		0	2022-01-01	Clare Kenny Director of Youth Engagement GLAAD
494	LGBT NATIONAL YOUTH TALKLINE	US	The Lesbian, Gay, Bisexual and Transgender (LGBT) Youth Talkline provides telephone, online private one-to-one chat and email peer-support, as well as factual information and local resources for cities and towns across the United States. All of their services are free and confidential. They speak with teens and young adults up to age 25 about coming-out issues, relationship concerns, parent issue…	https://www.glbthotline.org/talkline.html	No	N/A		0	2022-01-01	-
496	Log Off Movement	Not listed	Logo Off is a movement dedicated to rethinking social media by teens for teens. The movement includes a podcast (“LOG OFF & Listen Up”), website, blog, digital challenge, wellbeing initiative, and three teen leadership groups (composed of over seventy teens representing sixteen countries)	https://www.logoffmovement.org/	No	N/A		0	2022-01-01	-
497	Championing Youth Minds	UK	Championing Youth Minds was founded in response to the mental health pandemic the world is facing with a particular focus on the devastating impact on our youth. They aim to provide a platform through which young people can help other young people care for their mental wellbeing. Through free online resources accessible to all schools, parents and youth, workshops and social media, they help yout…	https://www.championingyouthminds.com/	No	N/A		0	2022-01-01	-	Tanya Marwaha 2nd year International Relations LSE Instagram Aditi Mehta 1st year Computer Science Uni of Sussex Instagram Ricky Taing Year 13 IB student Instagram Molly Jenno 2nd year Politics & IR LSE Instagram Luke Burrows Founder of Grow2Gether Instagram Ellie McGrath Practice Makes Progress Podcast Instagram Fatima Zahra Year 12 A-Level Student Kaya Cosgrove Completed Studies Instagram Tabbi…
498	Full Circle	US	Full Circle is a mental health tech startup building an online Gen-Z community to give and get emotional support on topics like loneliness, stress and anxiety.	https://www.teamfullcircle.org/	No	N/A		0	2022-01-01	-
499	Youth Alliance for a Healthier Alaska (YAHA)	US	The mission of the Youth Alliance for a Healthier Alaska is to advise the Adolescent Health program and other Division of Public Health programs and to create interventions designed at improving the lives of adolescents in Alaska.	https://dhss.alaska.gov/dph/wcfh/pages/adolescent/yaha.aspx	yes	“Youth involvement” OR Involve OR “Youth engagement” OR engage OR Stakeholder OR Participatory OR “public and patient involvement” OR Advisory OR “co-production” OR “Human centered design” OR “peer researcher” OR co-researcher OR “young researcher” OR “lived experience” OR Guide OR Handbook OR Framework	2340 (searched upto 100 i.e. 10 pages)	0	2022-01-01	-
500	Positive mental health	europe	The project aims to promote positive mental health practices in youth work settings by developing a framework, practical tools and pilot training for promoting the mental health and wellbeing of young people (16 – 25 years). The objectives are: to develop an evidence based theoretical and methodological integrative framework for youth workers that can be used for the promotion of positive mental …	https://positivementalhealth.eu/the-project/	No	N/A		0	2022-01-01	-
501	The center for youth wellness	US	The Center for Youth Wellness is part of a national effort to revolutionize pediatric medicine and transform the way society responds to kids exposed to significant adverse childhood experiences and toxic stress. Founded by Dr. Nadine Burke Harris in 2012, we were created to respond to an urgent public health issue: early adversity harms the developing brains and bodies of children. Now led by Ga…	https://centerforyouthwellness.org/about-us/	No	N/A		0	2022-01-01	Jeanette Wright Jeanette Wright works for SF State University, but partners with CYW as the Director of Community Outreach & Volunteer Engagement for NexGeneGirls. As a health advocate, a biotech lab researcher, and a public health practitioner, Jeanette is devoted to addressing the social inequities and disparities that exist, not only in health but in science. Her mission is to utilize the skil…	https://centerforyouthwellness.org/advisory-groups/
504	Family health buruea	Sri Lanka	To contribute to the attainment of highest possible levels of health of all women, children and families through provision of comprehensive, sustainable, equitable and quality Maternal and Child Health services in a supportive, culturally acceptable and family friendly settings.	https://fhb.health.gov.lk/index.php/en/about-us	yes	Youth involvement=0 Youth engagement=0 Stakeholder=6 Participatory=0 public and patient involvement=0 Advisory =2 co-production =0 Human centered design =0 peer researcher =0 co-researcher =0 young researcher =0 lived experience=0 Guide=19 Handbook=2 Framework=2		0	2022-01-01	-
505	Michigan Organization on Adolescent Sexual Health	US	At MOASH, we mobilize youth voices, engage community partners, and inform decision-makers to advance sexual health, identities, and rights.	https://www.moash.org/	yes	Youth involvement OR Youth engagement=37 Stakeholder OR participatory OR advisory=16 public and patient involvement=17 co-production OR human-centered design=16 peer researcher OR young researcher OR co-researcher=15 guide OR handbook OR framework=25		0	2022-01-01	-	https://www.moash.org/yacs.html
506	Volunteer Youth Leaders for Health – Philippines	philippines	VYLH-Philippines is a network of pro-active, service-oriented, empowering, and visionary leaders equipped with knowledge and skills in mobilizing the youth towards a healthy Philippines.	https://www.healthynewbornnetwork.org/partner/volunteer-youth-leaders-health-philippines-2/	yes	“Youth involvement” OR Involve OR “Youth engagement” OR engage OR Stakeholder OR Participatory OR “public and patient involvement” OR Advisory OR “co-production” OR “Human centered design” OR “peer researcher” OR co-researcher OR “young researcher” OR “lived experience” OR Guide OR Handbook OR Framework	2196 (searched upto 100 results i.e. 10 pages)	0	2022-01-01	-	https://www.healthynewbornnetwork.org/partner/volunteer-youth-leaders-health-philippines/ https://www.gatesfoundation.org/Ideas/Articles/Family-planning-youth-contraceptives-primary-health-care
507	Youth Development, Health & Social Services	US	We believe Greater Cleveland residents of all ages and backgrounds should have access to equitable opportunities, comprehensive programming and holistic support systems that maximize their potential in school, work and life. The foundation works closely with partners on large-scale long-term projects, including those outlined below, and also awards grants in response to urgent community needs in …	https://www.clevelandfoundation.org/grants/impact-areas/youth-development/	yes	“Youth involvement” Involve “Youth engagement” engage Stakeholder Participatory “public patient involvement” Advisory “coproduction” “Human centered design” “peer researcher” “coresearcher” “young researcher” “lived experience” Guide Handbook Framework	187 (searched upto 100 results or 10 pages)	0	2022-01-04	-
508	State Adolescent Health Resource Center (SAHRC)	US	SAHRC PROVIDES TAILORED RESOURCES AND LEARNING OPPORTUNITIES TO HELP STATE PUBLIC HEALTH PROFESSIONALS CONSIDER WAYS WEAVE YOUTH-CENTERED AND YOUTH-FRIENDLY CARE INTO THEIR PROGRAMS AND PARTNERSHIPS.	https://sahrc.umn.edu/youth-centered-care	yes	“Youth involvement” OR Involve OR “Youth engagement” OR engage OR Stakeholder OR Participatory OR “public and patient involvement” OR Advisory OR “co-production” OR “Human centered design” OR “peer researcher” OR co-researcher OR “young researcher” OR “lived experience” OR Guide OR Handbook OR Framework	369,000 (searched upto 110 results i.e. 10 pages)	0	2022-01-04	-
509	Arlington Youth Health & Safety Coalition (AYHSC)	US	The Arlington Youth Health & Safety Coalition envisions Arlington as a safe and vibrant community where youth choose to live substance free, and are collectively supported by their peers, parents and community members in making healthy decisions.	https://www.arlingtonma.gov/departments/health-human-services/arlington-youth-health-safety-coalition-ayhsc	yes	“Youth involvement” OR Involve OR “Youth engagement” OR engage OR Stakeholder OR Participatory OR “public and patient involvement” OR Advisory OR “co-production” OR “Human centered design” OR “peer researcher” OR co-researcher OR “young researcher” OR “lived experience” OR Guide OR Handbook OR Framework	16,300 (SEARCHED UPTO 100 RESULTS I.E. 10 PAGES)	0	2022-01-04	-
510	Wake AHEC	US	Youth Health Service Corps (YHSC) is part of a national program that allows students to increase knowledge of healthcare issues, to foster their interest in health careers, and to become involved in their local community. The Wake AHEC YHSC is currently offered at individual high schools. High school students attend volunteer training and then complete service learning projects that relate to vul…	https://www.wakeahec.org/hcyouthhealth.htm	yes	Youth involvement=8 Youth engagement=1 Stakeholder=19 Participatory=1 public and patient involvement=0 Advisory =3 co-production =3 Human centered design =1 peer researcher =13 co-researcher =38 young researcher =42 lived experience=6 Guide=61 Handbook=7 Framework=69		0	2022-01-04	-
511	California School based health alliance YOUTH PROGRAMS	US	At the California School-Based Health Alliance (CSHA), we believe that young people should not only have a say in the way school health happens but also work to make it happen on their school campuses. That is why we have a long history of engaging youth in various programs. Click on the links to find out more about our current projects.	https://www.schoolhealthcenters.org/about-us/youth-in-action/	yes	Youth involvement=2 Youth engagement=10 Stakeholder=6 Participatory=1 public and patient involvement=1 Advisory =7 co-production =0 Human centered design =1 peer researcher =1 co-researcher =0 young researcher =1 lived experience=0 Guide=11 Handbook=0 Framework=3		0	2022-01-04	Youth Engagement Project Coordinator Tracy Nguyen Phone: 510-350-3292 tnguyen@schoolhealthcenters.org Youth Engagement Associate Irma Rosa Viera Phone: 510-268-1160 irosaviera@schoolhealthcenters.org Samira Soleimanpour, MPHa Claire Brindis, DrPHa Sara Geierstanger, MPHa Spenta Kandawallab Tamar Kurlaender, MPH Rosario Rico- UMMA Clinic Cynthia Leon- California School-based Health Alliance Kathle…	https://www.schoolhealthcenters.org/about-us/our-team/youth-board/
512	Association for library service to children	US	Multiple Organizations Serving Children and Youth (Not health related)	https://www.ala.org/alsc/	yes	“Youth involvement” OR Involve OR “Youth engagement” OR engage OR Stakeholder OR Participatory OR “public and patient involvement” OR Advisory OR “co-production” OR “Human centered design” OR “peer researcher” OR co-researcher OR “young researcher” OR “lived experience” OR Guide OR Handbook OR Framework	76,700 (Searched upto 100 results i.e. 10 pages)	0	2022-01-03	-
514	Health initiatives for youth	canada	Health Initiatives for Youth is a multicultural organization whose mission is to improve the health and well-being of underserved young people through innovative youth leadership, popular education and advocacy, in pursuit of multi-level social change.	https://hi4youth.org/about/our-history/	yes	Youth involvement=0 Youth engagement=1 Stakeholder=0 Participatory=0 public and patient involvement=0 Advisory =1 co-production =0 Human centered design =0 peer researcher =0 co-researcher =0 young researcher =0 lived experience=0 Guide=4 Handbook=0 Framework=1		0	2022-01-03	-
515	Center for Young Women's Development	US	The Center for Young Women's Development started in 1993 as the Street Survival Project. They are grounded action research and ethnographic research that revealed advocacy and service gaps as well as historical and current obstacles facing youth serving organizations because they were run by adults.	https://www.youngwomenfree.org/	No	N/A		0	2022-01-01	-
516	Coleman Advocates for Children and Youth	US	Coleman Advocates works independently to change city policies and programs through advocacy, research, public education, and development of creative, cost-effective proposals on issues such as child welfare, health, juvenile justice, and recreation. Youth Making A Change (Y-MAC) is Coleman's youth run organization.	http://www.colemanadvocates.org/	No	N/A		0	2022-01-01	-
518	Lavender Youth Recreation and Information Center (LYRIC)	US	LYRIC brings lesbian, gay, bisexual, transgender, and questioning youth together to build a peer-based community that empowers them to end isolation; create a progressive queer youth voice; increase well-being and self-esteem; and change the communities in which they live.	http://www.lyric.org/	No	N/A		0	2022-01-01	-	https://lyric.org/youth-advocacy/ https://lyric.org/sbi/
520	Island sexual health center	canada	Youth are a really big part of the work we do at ISHS. We want our organization and, most importantly, sexual health education and care to be as accessible to youth as possible so we actively encourage youth to give us feedback and help keep us as youth centred as possible. We love the education we do with youth in the community; the energy, the enthusiasm, and their amazing questions! Our educat…	https://www.islandsexualhealth.org/youth/	yes	“Youth involvement” OR Involve OR “Youth engagement” OR engage OR Stakeholder OR Participatory OR “public and patient involvement” OR Advisory OR “co-production” OR “Human centered design” OR “peer researcher” OR co-researcher OR “young researcher” OR “lived experience” OR Guide OR Handbook OR Framework	18	0	2022-01-03	-
521	Friends for youth	US	The Whole Health for Youth Initiative is a coalition of community organizations focused on addressing youth mental health issues in and around Redwood City. By collaborating, they make their services more effective and accessible for underserved and marginalized families in our community.	https://www.friendsforyouth.org/whole-health-for-youth-initiative	No	N/A		0	2022-01-03	-
522	Children's Research Network	Ireland	Children's Research Network is a members' organisation active across the island of Ireland	https://www.childrensresearchnetwork.org/	yes	Youth involvement=11 Youth engagement=11 Stakeholder OR participatory OR advisory=35 public and patient involvement=1 co-production OR human-centered design=1 peer researcher OR young researcher OR co-researcher=9 guide OR handbook OR framework=46		0	2022-01-03	Susan McDonnell Chair of the Child and Youth Participation Research Group Lecturer, IT Sligo Professor Kay Tisdall, Chair of Childhood Policy at the University of Edinburgh. Maurice Harmon, Mary Immaculate College, Limerick Maurice.Harmon@mic.ul.ie The Child and Youth Participation Research Group is Chaired by Dr Susan Mc Donnell, and supported by the Research Coordinator of the Children's Resear…
523	Children's health fund	US	Working towards a future where all children get the care and support they need to thrive.	https://www.childrenshealthfund.org/	yes	Youth involvement=1 Youth engagement=0 Stakeholder=2 Participatory=1 public and patient involvement=0 Advisory =6 co-production =0 Human centered design =0 peer researcher =0 co-researcher =0 young researcher =1 lived experience=3 Guide=23 Handbook=0 Framework=1		0	2022-01-03	-
524	Kildare youth services	Ireland	Kildare Youth Services is a partnership of young people, volunteers and staff working together to respond to the emerging and changing needs of young people, their families and communities. Together with a wide range of community and statutory agencies, Kildare Youth Services is committed to the development of comprehensive youth, child and family services throughout County Kildare and West Wickl…	https://www.kys.ie/about-us	No	N/A		0	2022-01-03	https://www.kys.ie/about-us/staff
525	The challenge initiative	US	The Challenge Initiative (TCI) is about rapidly and sustainably scaling up proven reproductive health solutions among the urban poor, building off of the demonstrated success of the Bill & Melinda Gates Foundation’s Urban Reproductive Health Initiative (URHI). The purpose of this scale up is lasting impact. Scaling without impact is empty scale; impact at scale without increasing cost-efficiencie…	https://tciurbanhealth.org/	yes	“Youth involvement” OR Involve OR “Youth engagement” OR engage OR Stakeholder OR Participatory OR “public and patient involvement” OR Advisory OR “co-production” OR “Human centered design” OR “peer researcher” OR co-researcher OR “young researcher” OR “lived experience” OR Guide OR Handbook OR Framework	searched upto 150 results i.e. 10 pages	0	2022-01-03	-
526	Health foundation	UK	Our aim is a healthier population, supported by high quality health care that can be equitably accessed. We learn what works to make people’s lives healthier and improve the health care system. From giving grants to those working at the front line to carrying out research and policy analysis, we shine a light on how to make successful change happen. We make links between the knowledge we gain fro…	https://health.org.uk/about-the-health-foundation	yes	Youth involvement=0 Youth engagement=13 Stakeholder=67 Participatory=13 public and patient involvement=45 Advisory =88 co-production =51 Human centered design =1 peer researcher =4 co-researcher =0 young researcher =5 lived experience=63 Guide=201 (searched upto 100 results, i.e. 10 pages) Handbook=0 Framework=302 (searched upto 100 results, i.e. 10 pages)		0	2022-01-03	Livity, a youth engagement specialist Martina Kane is Policy and Engagement Manager in the Healthy Lives team at the Health Foundation. Dr Helen Crimlisk , Deputy Medical Director, Organisation: Sheffield Health and Social Care NHS Foundation Trust/Sheffield University https://health.org.uk/fellow/helen-crimlisk	Yusuf Qureshi Advisory panel member COVID-19 impact inquiry yusuf_qureshi@hotmail.co.ukhttps://www.linkedin.com/in/yusuf-qureshi-a85438132/
527	Youth cancer europe	europe	Youth Cancer Europe is made up of youth cancer organisations from across Europe. Together we can help shape European policy, collaborate in and promote research, fight for better access to care, for better treatments, better conditions and help fix disparities that exist across Europe for young people fighting cancer. Youth Cancer Europe will highlight what can be achieved at local level, using g…	https://www.youthcancereurope.org/	No	N/A		0	2022-01-03	-	https://www.youthcancereurope.org/ambassadors/
528	AIESEC	International	We are a youth leadership movement We are passionately driven by one cause, peace and fulfillment of humankind's potential.	https://aiesec.org/	yes	Youth involvement=0 Youth engagement=0 Stakeholder=0 Participatory=0 public and patient involvement=0 Advisory =0 co-production =0 Human centered design =0 peer researcher =0 co-researcher =0 young researcher =0 lived experience=0 Guide=1 Handbook=0 Framework=0		0	2022-01-03	-
529	UK youth	UK	UK Youth is a leading charity with a vision that all young people are equipped to thrive and empowered to contribute at every stage of their lives. With an open network of over 8000 youth organisations and nation partners, we are focused on unlocking youth work as the catalyst of change that is needed now more than ever. For many young people their youth worker is the only person they openly talk…	https://www.ukyouth.org/	yes	Youth involvement=11 Youth engagement=44 Stakeholder=16 Participatory=0 public and patient involvement=0 Advisory =4 co-production =0 Human centered design =0 peer researcher =1 co-researcher =0 young researcher =3 lived experience=9 Guide=19 Handbook=10 Framework=1		0	2022-01-03	Policy & Youth Engagement Manager Hannah Graham	Jessica Mencia
530	4-H	US	4‑H is America’s largest youth development organization—empowering nearly six million young people with the skills to lead for a lifetime.	https://4-h.org/	yes	Youth involvement OR Youth engagement=418 (Searched upto 100 results i.e. 10 pages) Stakeholder OR participatory OR advisory=32 “public and patient involvement”=0 “co-production” =0 “human-centered design”=0 “peer researcher” =0 “young researcher”=0 Co-researcher=17 “Lived experience”=0 guide OR handbook OR framework=262 (Searched upto 100 results i.e. 10 pages)	0	https://4-h.org/wp-content/uploads/2016/02/Youth-Engagement-More-than-a-method.pdf	2022-01-03	-	https://4-h.org/parents/youth-voices/ https://4-h.org/about/blog/youth-in-action-where-are-they-now/ https://4-h.org/about/blog/4-h-selects-five-teens-as-national-4-h-tech-changemakers-for-2022/
531	SAMHSA	US	The Substance Abuse and Mental Health Services Administration (SAMHSA) is the agency within the U.S. Department of Health and Human Services that leads public health efforts to advance the behavioral health of the nation. SAMHSA's mission is to reduce the impact of substance abuse and mental illness on America's communities.	https://www.samhsa.gov/	yes	“Youth involvement”=24 “Youth engagement”=17 Stakeholder participatory advisory=25 public and patient involvement=0 "co-production"=0 "human-centered design"=0 "peer researcher"=0 "young researcher"=0 "co-researcher"=0 "lived experience"=54 guide handbook framework=139 Filter=publications		0	2022-01-03	-
532	National alliance on mental illness	US	NAMI, the National Alliance on Mental Illness, is the nation's largest grassroots mental health organization dedicated to building better lives for the millions of Americans affected by mental illness.	https://nami.org/Home	yes	Youth involvement=0 Youth engagement=0 Stakeholder=0 Participatory=0 public and patient involvement=0 Advisory =0 co-production =0 Human centered design =0 peer researcher =0 co-researcher =0 young researcher =0 lived experience=0 Guide=0 Handbook=0 Framework=0 Filters: Research, publications, toolkit, all words		0	2022-01-03	-
533	Indiana youth services association	US	Indiana Youth Services Association’s (IYSA) primary role is as a statewide association of Youth Service Bureaus (YSBs) across Indiana. IYSA also operates several programs that support youth, youth workers, and other non-profit agencies. IYSA membership is comprised of Youth Service Bureaus that deliver community based juvenile delinquency and family support programming. IYSA’s current 30 members …	https://indysb.org/about-us/	No	N/A		0	2022-01-01	-	https://indysb.org/advocacy/
534	Boy scouts america	US	Youth Protection Training The Boy Scouts of America places the greatest importance on creating the most secure environment possible for our youth members. To maintain such an environment, the BSA developed numerous procedural and leadership selection policies and provides parents and leaders with resources for the Cub Scout, Scouts BSA and Venturing programs.	https://www.scouting.org/	yes	“Youth involvement” OR Involve OR “Youth engagement” OR engage OR Stakeholder OR Participatory OR “public and patient involvement” OR Advisory OR “co-production” OR “Human centered design” OR “peer researcher” OR co-researcher OR “young researcher” OR “lived experience” OR Guide OR Handbook OR Framework	5	0	2022-01-03	-
535	Faroige	Ireland	Foróige is the leading youth organisation in Ireland and has been working with young people since 1952. Our purpose is to enable young people to involve themselves consciously and actively in their development and in the development of society.	https://www.foroige.ie/about/about-foroige	yes	Youth involvement=41 Youth engagement=33 Stakeholder OR participatory OR advisory=16 public and patient involvement=0 co-production OR human-centered design=0 peer researcher OR young researcher OR co-researcher=0 guide OR handbook OR framework=37		https://www.foroige.ie/sites/default/files/citizenship_evaluation_report.pdf	2022-01-03	Renagh Hayden, Participation Manager, National Participation Office Barbara Daly, Chairperson Professor Pat Dolan.	National Council Members Adam Peebux, Áine Fox, Alan Prendergast, Aoife Lyons, Barbara Daly, Ber Daly, Catherine McCaughey, Catherine Fahy, Clara Quinn, Colin McDonnell, Cónan Doonan, David Guilfoyle, David O’Reilly, Deborah Nicholl Walsh, Ella Murray, Emily O’Reilly, Eoin Forkan, Ester Evertsen, Eva Sentkerestiova, Fiona McGuirk, Fionn Kiely, Gina Kennedy, Grace Gallagher, Gráinne Reynolds, Jane…
536	American foundation for suicide prevention	US	Whether you have struggled with suicide yourself or have lost a loved one, know you are not alone. Hear about personal experiences from people in your local community whose lives have been impacted by suicide.	https://afsp.org/	yes	“Youth involvement” OR Involve OR “Youth engagement” OR engage OR Stakeholder OR Participatory OR “public and patient involvement” OR Advisory OR “co-production” OR “Human centered design” OR “peer researcher” OR co-researcher OR “young researcher” OR “lived experience” OR Guide OR Handbook OR Framework	searched upto 120 results i.e. 10 pages	0	2022-01-03	-
537	World Bank	International		https://openknowledge.worldbank.org/	yes	“Youth involvement” OR Involve OR “Youth engagement” OR engage OR Stakeholder OR Participatory OR “public and patient involvement” OR Advisory OR “co-production” OR “Human centered design” OR “peer researcher” OR co-researcher OR “young researcher” OR “lived experience” OR Guide OR Handbook OR Framework	1054 (searched upto 100 results i.e. 10 pages)	0	2022-01-03	-	https://www.worldbank.org/en/about/parliamentarians/brief/global-young-mp-initiative-program
538	Elton John aids foundation	US and UK	The Elton John AIDS Foundation was established in 1992 and is one of the leading independent AIDS organisations in the world. The Foundation’s mission is simple: to be a powerful force in the end to the AIDS epidemic. We are committed to no more discrimination. No more HIV infections. No more AIDS deaths. No matter who or where you are.	https://www.eltonjohnaidsfoundation.org/	No	N/A		0	2022-01-01	-
539	Children in hospital ireland	Ireland	At the heart of Children in Hospital Ireland’s work is its play service which is now available to children in hospitals throughout Ireland. It is the only charity managing such a voluntary service in Irish hospitals. By providing engaging and supportive play in wards, playrooms, emergency departments and outpatient departments, Children in Hospital Ireland play volunteers nurture curiosity and cr…	https://childreninhospital.ie/	yes	Youth involvement=0 Youth engagement=0 Stakeholder= Participatory=0 public and patient involvement= Advisory = co-production = Human centered design = peer researcher = co-researcher = young researcher = lived experience=7 Guide=9 Handbook=3 Framework=0		0	2022-01-03	-
540	Myles Ahead	canada	Myles Ahead, Advancing Child & Youth Mental Health is a registered charity dedicated to improving mental health services and school-based programming for children, youth and their families with the ultimate goal of suicide prevention. Our approach is methodically co-design focused, using best evaluation practices to ensure continuous improvement opportunities are identified and integrated along t…	https://mylesahead.ca/	No	N/A		0	2022-01-01	-
541	dauphincountycasa	US	Dauphin County CASA In 2016, the Honorable Richard A. Lewis, then-President Judge of the Dauphin County Court of Common Pleas, wrote a letter of support for the formation of a local Court Appointed Special Advocate (CASA) program here in Dauphin County. At that time, the Honorable Judge John F. Cherry also gave his blessing, presiding over Dependency Court. The following year, a statement of inte…	https://dauphincountycasa.org/tree/	yes	Youth involvement=2 Youth engagement=0 Stakeholder=1 Participatory=0 public and patient involvement=0 Advisory =1 co-production =0 Human centered design =0 peer researcher =0 co-researcher =0 young researcher =0 lived experience=0 Guide=1 Handbook=0 Framework=0		0	2022-01-03	-
542	Healthy Ireland in Community Healthcare Organisations	Ireland	hse website	https://www.hse.ie/eng/about/who/healthwellbeing/healthy-ireland/community-healthcare-organisations/	yes	Youth involvement OR Youth engagement=321 (Searched upto 100 results i.e. 10 pages) Stakeholder OR participatory OR advisory=551 (Searched upto 100 results i.e. 10 pages) public and patient involvement=7 co-production OR human-centered design=67 peer researcher OR young researcher OR co-researcher=146 (Searched upto 100 results i.e. 10 pages) guide OR handbook OR framework=1061 (Searched upto 100…		0	2022-01-03	-
543	TRIUMPH Network	UK	The Transdisciplinary Research for the Improvement of Youth Mental Public Health (TRIUMPH) Network brings together young people with academics, health practitioners, and policy-makers to find new ways to improve youth mental health and wellbeing, especially among those where need is greatest.	http://triumph.sphsu.gla.ac.uk/	No	N/A		1. Reed H, Couturiaux D, Davis M, Edwards A, Janes E, Kim HS, Melendez-Torres GJ, Murphy S, Rotevatn TA, Smith J, Evans R. Co-production as an Emerging Methodology for Developing School-Based Health Interventions with Students Aged 11–16: Systematic Review of Intervention Types, Theories and Processes and Thematic Synthesis of Stakeholders’ Experiences. Prevention Science. 2020 Nov 25:1-7. 2. Sta…	2021-12-19	E. Kay M. Tisdall,Professor Kay Tisdall holds a Chair of Childhood Policy at the University of Edinburgh in the Childhood & Youth Studies Research Group k.tisdall@ed.ac.uk P. Cuevas-Parra Hayley Reed, Email: ku.ca.ffidrac@mhdeer. Rhys Bevan Jones bevanjonesr1@cardiff.ac.uk Paul Stallard Department for Health, University of Bath, Bath, UK Karolina Stasiak, Faculty of Medical and Health Sciences, U…	http://triumph.sphsu.gla.ac.uk/young-people/#triumph-youth-advisory-group
544	Anna freud center	UK	We’re transforming mental health by working with infants, children, young people and their families, their communities and professionals to deliver timely evidence-based support for all.	https://www.annafreud.org/	yes	Youth involvement=1 Youth engagement=1 Stakeholder=1 Participatory=2 public and patient involvement=0 Advisory =16 co-production =9 Human centered design =0 peer researcher =0 co-researcher =0 young researcher =0 lived experience=16 Guide=102 Handbook=21 Framework=126		0	2022-01-04	Professor Jessica Deighton, Director of Applied Research and Evaluation at the Anna Freud Centre Simone Spray, Chief Executive of 42nd Street As Youth Engagement Officer, Rachel supports CORC to strengthen our youth involvement, by developing new relationships, processes and initiatives. Rachel is building the CORC Youth Network, ensuring effective dissemination to the young person audience, ensu…	https://www.annafreud.org/on-my-mind/get-involved/meet-our-young-champions/
545	The McPin Foundation	UK	The McPin Foundation is a mental health research charity. We believe research is done best when it involves people with relevant personal experience that relates to the research being carried out. We call this expertise from experience and integrate this into our work by: Delivering high-quality mental health research and evaluations that deploy collaborative methods Supporting and helping to sha…	https://mcpin.org/	yes	Results could not be quantified Youth involvement= Youth engagement= Stakeholder= Participatory= public and patient involvement= Advisory = co-production = Human centered design = peer researcher = co-researcher = young researcher = lived experience= Guide= Handbook= Framework=		0	2022-01-04	Dr Vanessa Pinfold Vanessa has been working in mental health research for over 25 years. She has published studies on stigma and discrimination, families and carers, experiences of the mental health system, wellbeing networks as well as more recently co-production in mental health research. She is currently prioritising developing peer research methods through collaborative or co-production appro…	https://mcpin.org/young-peoples-network/
546	wellcome trust	UK	Wellcome is a global charitable foundation. We want everyone to benefit from science’s potential to improve health and save lives.	https://wellcome.org/	yes	Youth involvement OR Youth engagement=801 (searched 200 results i.e. upto 10 pages) Stakeholder OR participatory OR advisory=154 public and patient involvement=1284 (searched 200 results i.e. upto 10 pages) co-production OR human-centered design=365 (searched 200 results i.e. upto 10 pages) peer researcher OR young researcher OR co-researcher=1711 (searched 200 results i.e. upto 10 pages) guide O…		A rapid evidence review of young people’s involvement in health research https://cms.wellcome.org/sites/default/files/2021-02/a-rapid-evidence-review-of-young-peoples-involvement-in-health-research.pdf	2022-01-04	Georgia Bladon International Engagement Relationships Manager, Wellcome Imran Khan, Head of Public Engagement Teams exploring qualitative insights (2020) Amy Finlay-Jones (Telethon Kids Institute, Australia) and Syed Usman Hamdani (University of Liverpool, UK, and Human Development Research Foundation, Pakistan) Jenna Jacob and Julian Edbrooke-Childs (Child Outcomes Research Consortium, UK) ACTIV…	Our lived experience advisors We’re working closely with our lived experience advisors to make sure that we invest our money and efforts in the types of support that are most important to young people. The advisors help us decide on who to commission and they support our funded researchers to involve young people with lived experience in their research. They are: Dhriti Sarkar, India Dion Agnuza,…
547	INVOLVE	UK	INVOLVE was established in 1996 and was part of, and funded by, the National Institute for Health Research, to support active public involvement in NHS, public health and social care research. It was one of the few government-funded programmes of its kind in the world. As a national advisory group, INVOLVE’s role was to bring together expertise, insight and experience in the field of public invol…	https://www.invo.org.uk/	yes	“Youth involvement” OR Involve OR “Youth engagement” OR engage OR Stakeholder OR Participatory OR “public and patient involvement” OR Advisory OR “co-production” OR “Human centered design” OR “peer researcher” OR co-researcher OR “young researcher” OR “lived experience” OR Guide OR Handbook OR Framework	1831 (searched upto 80 results i.e. 10 pages)	Bailey,S. Boddy, K., Briscoe,S and Morris,C. (2014) Involving disabled children and young people as partners in research: a systematic review. Child: Care, Health and Development, epublication ahead of print	2022-01-04	1. Reed ~ Hayley Involving Young People Research Officer, DECIPHer (Centre for the Development and Evaluation of Complex Interventions for Public Health Improvement), Cardiff University. Hayley's role is to facilitate public involvement in a research centre which focuses on children and young people's public health. Her previous work with children and young people includes establishing fora, bein…	Helena Woodvine https://www.invo.org.uk/wp-content/uploads/2018/09/INBulletinFinal.pdf Sophie Ainsworth I stumbled into the world of research and healthcare, following a diagnosis of Lupus in 2014, when I was 14 years old. Since then I have become a passionate advocate for patient voice in healthcare, particularly for children and young people, who are often overlooked. Following my diagnosis, I …
548	NIHR	UK	We fund, enable and deliver world-leading health and social care research that improves people's health and wellbeing, and promotes economic growth.	https://www.nihr.ac.uk/	yes	Youth involvement=3 Youth engagement=1 Stakeholder OR participatory OR advisory=2 public and patient involvement= co-production OR human-centered design=0 peer researcher OR young researcher OR co-researcher=4 guide OR handbook OR framework=6		0	2022-01-04	-
549	iCaN	US	The International Children's Advisory Network, Inc., (iCAN) is a worldwide consortium of children’s advisory groups, known as Kids Impacting Disease Through Science (KIDS) and Young Persons Advisory Groups (YPAGS). These dedicated youth member groups work in unison around the world to provide a voice for children and families in medicine, research, and innovation.	https://www.icanresearch.org/	Yes	“Youth involvement” OR Involve OR “Youth engagement” OR engage OR Stakeholder OR Participatory OR “public and patient involvement” OR Advisory OR “co-production” OR “Human centered design” OR “peer researcher” OR co-researcher OR “young researcher” OR “lived experience” OR Guide OR Handbook OR Framework	283 (searched upto 100 results i.e. 10 pages each for blogs and pages)	0	2022-01-05	Ananya Ganesh Chair - iCAN Youth Council Nadia Ansari & Mitali Vedula Advisory Board Youth Council Co-Chairs MITCH HERNDON Advisory Board Associate Director, Patient Recruitment & Engagement Lead, UCB 2019 iCAN Authors include, Tsang, Vivian W.L., Chew, Siaw Yee, Koh, Sara, Fletcher, Sarah, Goddard, Grant, ElSayegh, Lydia, Stones, Simon, Ainsworth, Sophie, Ohmer, Reece, Woods, Hampton, Haygood, J…	https://www.icanresearch.org/our-youth https://www.icanresearch.org/ican-young-adult-professionals
550	Children’s Research Centre	UK	The Children's Research Centre is all about research with about and led by children and young people. Our primary objective is to empower children and young people as active researchers. The Children's Research Centre recognises that children and young people are experts on their own lives. We value the child's and young person’s perspective and believe in promoting individual voice by supporting…	https://wels.open.ac.uk/research/childrens-research-centre	No (univeristy database searchable not the center's)	N/A		0	2022-01-05	Professor Mary Kellett (https://www.open.ac.uk/people/mk2527) Dr Lucinda (Cindy) Kerawalla. Carol Robinson, Professor of Children's Rights, Edge Hill University Clare Brumpton, Head of Research Centre, International School of London and Eleonora Teszenyi andNatalie Canning
551	Young European Associated Researchers network	Belgium	YEAR (Young European Associated Researchers) is a non-profit international organization which gathers professionals from European Research and Technology Organisations (RTOs). If the organisations are the members of YEAR (that is to say that there is no individual membership), the young researchers and early-stage career employees are the core of our network.	https://www.year-network.com/	No	N/A		0	2022-01-05	-
552	Generation R	UK	Young people improving health through research	https://generationr.org.uk/	Yes	Youth involvement=4 Youth engagement=2 Stakeholder =4 Participatory=0 public and patient involvement=24 Advisory =46 co-production =6 Human centered design =0 peer researcher =1 co-researcher =0 young researcher =59 lived experience=2 Guide=5 Handbook=0 Framework=2		0	2022-01-05	Katharine Wright (Assistant Director, Nuffield Council on Bioethics), Dr William van’t Hoff (NIHR Clinical Research Network: Clinical Director for NHS Engagement and one of the pioneers of YPAG), and Simon Denegri (National Director for Patients and the Public in Research, NIHR) Jenny Preston, (Senior Patient and Public Involvement & Engagement Manager), or Sammy Ainsworth (Youth and Family Parti…	Erin Walker, facilitator of the London YPAG and Orlane Doumbe, a London YPAG member; Jenny Preston, facilitator of the Liverpool YPAG and one of their members, Robyn Challinor, and; Carly Green, facilitator of the West Midlands YPAG http://generationr.org.uk/liverpool/ Georgia Semple (17 years old: member of the NIHR CRN: Children, Young Person’s Advisory Group) and Robyn Challinor (20 years old:…
553	Children's rights alliance	UK	CRAE is a membership body for organisations and individuals committed to our vision: a society where the human rights of all children are recognised and realised.	http://www.crae.org.uk/publications-resources/	Yes	Resource type: Resources for children and young people Topic area: participation Results=4		0	2022-01-05	-
554	World Health Organization	International	WHO's primary role is to direct international health within the United Nations' system and to lead partners in global health responses.	who.int	Yes	Youth involvement=1 Youth engagement=7 Stakeholder= searched upto 100 results Participatory=20 public and patient involvement=0 Advisory = searched upto 100 results co-production =1 Human centered design =1 peer researcher =0 co-researcher =0 young researcher =1 lived experience=12 Guide=searched upto 100 results Handbook=searched upto 100 results Framework=searched upto 100 results		0	2022-01-05	Dr Lianne Gonsalves, technical officer in the WHO Department of Sexual and Reproductive Health and Research Dr Valentina Baltag Unit Head, Adolescent and Young Adult Health Unit Guest speaker: Baroness Tanni Grey-Thompson Moderator: Geoff Thompson (Founder, Youth Charter) Chair: Fiona Bull (WHO) https://www.who.int/news-room/events/detail/2021/07/08/default-calendar/webinar-7-an-active-future-you…	Youth panelists: Rim Abdoh (Mandela Mile Young Leader) Khadidja Bâ (Sport woman, Caribbean Youth Environment Network) Julien Baud-Grasset (Sport Coach trainee, Youth Charter Intern) Maureen Rosita Ojong Ebob-Besong (SEED project) Kessley Janvier (Youth Charter Youth Ambassador) Mitchell McSweeney (Commonwealth Young leaders SDP Network & PhD candidate) Chantal Sathi (CEO Cornerstone AI & PhD cand…
555	SHINE	Singapore	SHINE Children and Youth Services (formerly known as Students Care Service) is a registered charity and a member of the National Council of Social Service. We have been empowering children, youth, and their families in Singapore since 1976 and remain committed to enabling them to maximise their potential. SHINE serves around 5,000 students, aged 5-21 years old, each year. The work we do helps to …	https://www.shine.org.sg/	Yes	“Youth involvement” OR Involve OR “Youth engagement” OR engage OR Stakeholder OR Participatory OR “public and patient involvement” OR Advisory OR “co-production” OR “Human centered design” OR “peer researcher” OR co-researcher OR “young researcher” OR “lived experience” OR Guide OR Handbook OR Framework	55	0	2022-01-05	-
556	WellChild	UK	Through a nationwide network of WellChild Nurses; home and garden transformation projects; and family information, training and support programmes, WellChild makes it possible for children and young people with complex health needs to be cared for at home instead of hospital, wherever possible.	https://www.wellchild.org.uk/	Yes	“Youth involvement” OR Involve OR “Youth engagement” OR engage OR Stakeholder OR Participatory OR “public and patient involvement” OR Advisory OR “co-production” OR “Human centered design” OR “peer researcher” OR co-researcher OR “young researcher” OR “lived experience” OR Guide OR Handbook OR Framework	53	0	2022-01-05	-
557	Childlink	US	We strive to provide: Comprehensive child protection services Individual, family and group counseling Information and referral services in conjunction with all agency services Support services for children and adolescents	http://childlnk.org/	No	N/A		0	2022-01-05	-
558	Royal College of Paediatrics and Child Health	UK	The Royal College of Paediatrics and Child Health, often referred to as the RCPCH, is the professional body for paediatricians in the United Kingdom. It is responsible for the postgraduate training of paediatricians and conducts the Membership of the Royal College of Paediatrics and Child Health exams.	https://www.rcpch.ac.uk/	Yes	Youth involvement OR Youth engagement=24 Stakeholder =103 Participatory=2 public and patient involvement=86 Advisory =107 co-production =6 Human centered design =1 peer researcher =41 co-researcher =1 young researcher =301 lived experience=148 Guide=239 Handbook=12 Framework=136		0	2022-01-05	The Children and Young People's Engagement Team can be contacted through the following: and_us@rcpch.ac.uk	https://www.rcpch.ac.uk/membership/committees/children-young-peoples-engagement-committee
	Guidelines International Network	Scotland	The Guidelines International Network (GIN) is an international scientific association of organisations and individuals interested and involved in development and application of evidence-based guidelines and health care information. The network supports evidence-based health care and improved health outcomes by reducing inappropriate variation throughout the world.	https://g-i-n.net/	Yes	Youth involvement=0 Youth engagement=0 Youth= 2 young people =22 child=38 adolescent=17 teen=0 young adult=16 Filter=English		0	2022-01-05	-
