# Supplementary material for: An umbrella review of reviews on challenges to meaningful adolescent involvement in health research
Source: Health Expect. 2024 Jan 27;27(1):e13980. doi: 10.1111/hex.13980 (PMC10821743; doi:10.1111/hex.13980)
Supplement: Supplementary file 1 — Supporting information. [file HEX-27-e13980-s001.zip › Search record and results/Other sources/Websites of health organizations/Compiled list of websites, search strategies and results/Reviews Identified.xlsx]

## Sheet: Sheet1
Sr no.	Organizations	Review title	URL
254	UNFPA	What works to amplify the rights and voices of youth? Meta-synthesis of lessons learned from youth evaluations (2015-2020) to support the implementation of the United Nations Youth Strategy	https://www.unfpa.org/sites/default/files/admin-resource/Youth_Metasynthesis_Report.pdf
304	Save the children	A Mapping on Child Participation Initiatives: In public decision making and monitoring processes	https://resourcecentre.savethechildren.net/pdf/child_participation_in_decision_making_mapping_crg.pdf/
		Review of Children’s Participation in Humanitarian Programming	https://resourcecentre.savethechildren.net/pdf/children_participation_humanitarian_review.pdf/
332	Youth Health Organisation (YOHO)	What Evidence is There to Suggest that Engaging Young People in Development Enhances or Limits Development Outcomes across Different Contexts and in Different Geographical Locations?	https://www.comminit.com/hiv-aids/content/what-evidence-there-suggest-engaging-young-people-development-enhances-or-limits-develop
434	Youth work Ireland	Youth Participation and Youth Work A Conceptual Review	https://www.youthworkireland.ie/images/uploads/general/YWI_Journal_Vol3No2_03_Youth_Participation.pdf
530	4-H	Youth Engagement: More than a method. A way of life for healthy youth and community development.	https://4-h.org/wp-content/uploads/2016/02/Youth-Engagement-More-than-a-method.pdf
535	Faroige	Citizenship The Foróige Youth Citizenship Programme Evaluation Report (review of the literature in Chapter Three)	https://www.foroige.ie/sites/default/files/citizenship_evaluation_report.pdf
543	TRIUMPH Network	Reed H, Couturiaux D, Davis M, Edwards A, Janes E, Kim HS, Melendez-Torres GJ, Murphy S, Rotevatn TA, Smith J, Evans R. Co-production as an Emerging Methodology for Developing School-Based Health Interventions with Students Aged 11–16: Systematic Review of Intervention Types, Theories and Processes and Thematic Synthesis of Stakeholders’ Experiences. Prevention Science. 2020 Nov 25:1-7.	http://triumph.sphsu.gla.ac.uk/research-publications/
		Stallard P, Agha SS, Rice S, Werner-Seidler A, Stasiak K, Kahn J, Simpson SA, Alvarez-Jimenez M, Rice F, Evans R, Merry S. Practitioner review: Co-design of digital mental health technologies with children and young people. Journal of Child Psychology and Psychiatry, and Allied Disciplines. 2020 Jun 22;61(8):928-40. https://acamh.onlinelibrary.wiley.com/doi/10.1111/jcpp.13258	http://triumph.sphsu.gla.ac.uk/research-publications/
546	Wellcome trust	A rapid evidence review of young people’s involvement in health research	https://cms.wellcome.org/sites/default/files/2021-02/a-rapid-evidence-review-of-young-peoples-involvement-in-health-research.pdf
547	INVOLVE	Bailey,S. Boddy, K., Briscoe,S and Morris,C. (2014) Involving disabled children and young people as partners in research: a systematic review. Child: Care, Health and Development, epublication ahead of print
